# Supplementary material for: MSFC: a new feature construction method for accurate diagnosis of mass spectrometry data
Source: Sci Rep. 2023 Sep 21;13:15694. doi: 10.1038/s41598-023-42395-5 (PMC10514077; doi:10.1038/s41598-023-42395-5)
Supplement: Supplementary file 1 — Supplementary Information. [file 41598_2023_42395_MOESM1_ESM.zip]

Archive with 173 entries (163 files):
- dataset/CHD dataset/
- dataset/CHD dataset/1-batch/
- dataset/CHD dataset/1-batch/N/
- dataset/CHD dataset/1-batch/N/N1260_1.mzXML_chromatograms.csv
- dataset/CHD dataset/1-batch/N/N1261_1.mzXML_chromatograms.csv
- dataset/CHD dataset/1-batch/N/N1262_1.mzXML_chromatograms.csv
- dataset/CHD dataset/1-batch/N/N1263_1.mzXML_chromatograms.csv
- dataset/CHD dataset/1-batch/N/N1264_1.mzXML_chromatograms.csv
- dataset/CHD dataset/1-batch/N/N1265_1.mzXML_chromatograms.csv
- dataset/CHD dataset/1-batch/N/N1266_1.mzXML_chromatograms.csv
- dataset/CHD dataset/1-batch/N/N1267_1.mzXML_chromatograms.csv
- dataset/CHD dataset/1-batch/N/N1268_1.mzXML_chromatograms.csv
- dataset/CHD dataset/1-batch/N/N1269_1.mzXML_chromatograms.csv
- dataset/CHD dataset/1-batch/N/N1270_1.mzXML_chromatograms.csv
- dataset/CHD dataset/1-batch/N/N1275_1.mzXML_chromatograms.csv
- dataset/CHD dataset/1-batch/N/N1276_1.mzXML_chromatograms.csv
- dataset/CHD dataset/1-batch/N/N1277_1.mzXML_chromatograms.csv
- dataset/CHD dataset/1-batch/N/N1285_1.mzXML_chromatograms.csv
- dataset/CHD dataset/1-batch/N/N1287_1.mzXML_chromatograms.csv
- dataset/CHD dataset/1-batch/N/N1295_1.mzXML_chromatograms.csv
- dataset/CHD dataset/1-batch/N/N1296_1.mzXML_chromatograms.csv
- dataset/CHD dataset/1-batch/N/N1307_1.mzXML_chromatograms.csv
- dataset/CHD dataset/1-batch/N/N1308_1.mzXML_chromatograms.csv
- dataset/CHD dataset/1-batch/P/
- dataset/CHD dataset/1-batch/P/CD6584_1.mzXML_chromatograms.csv
- dataset/CHD dataset/1-batch/P/CD6586_1.mzXML_chromatograms.csv
- dataset/CHD dataset/1-batch/P/CD6595_1.mzXML_chromatograms.csv
- dataset/CHD dataset/1-batch/P/CD6598_1.mzXML_chromatograms.csv
- dataset/CHD dataset/1-batch/P/CD6601_1.mzXML_chromatograms.csv
- dataset/CHD dataset/1-batch/P/CD6620_1.mzXML_chromatograms.csv
- dataset/CHD dataset/1-batch/P/CD6636_1.mzXML_chromatograms.csv
- dataset/CHD dataset/1-batch/P/CD6643_1.mzXML_chromatograms.csv
- dataset/CHD dataset/1-batch/P/CD6644_1.mzXML_chromatograms.csv
- dataset/CHD dataset/1-batch/P/CD6645_1.mzXML_chromatograms.csv
- dataset/CHD dataset/1-batch/P/CD6647_1.mzXML_chromatograms.csv
- dataset/CHD dataset/1-batch/P/CD6649_1.mzXML_chromatograms.csv
- dataset/CHD dataset/1-batch/P/CD6650_1.mzXML_chromatograms.csv
- dataset/CHD dataset/1-batch/P/CD6651_1.mzXML_chromatograms.csv
- dataset/CHD dataset/1-batch/P/CD6654_1.mzXML_chromatograms.csv
- dataset/CHD dataset/1-batch/P/CD6657_1.mzXML_chromatograms.csv
- dataset/CHD dataset/1-batch/P/CD6700_1.mzXML_chromatograms.csv
- dataset/CHD dataset/1-batch/P/CD6703_1.mzXML_chromatograms.csv
- dataset/CHD dataset/1-batch/P/CD6722_1.mzXML_chromatograms.csv
- dataset/CHD dataset/1-batch/P/CD6733_1.mzXML_chromatograms.csv
- dataset/CHD dataset/1-batch/P/CD8145_1.mzXML_chromatograms.csv
- dataset/CHD dataset/2-batch/
- dataset/CHD dataset/2-batch/N/
- dataset/CHD dataset/2-batch/N/N1271_2.mzXML_chromatograms.csv
- dataset/CHD dataset/2-batch/N/N1272_2.mzXML_chromatograms.csv
- dataset/CHD dataset/2-batch/N/N1273_2.mzXML_chromatograms.csv
- dataset/CHD dataset/2-batch/N/N1274_2.mzXML_chromatograms.csv
- dataset/CHD dataset/2-batch/N/N1279_2.mzXML_chromatograms.csv
- dataset/CHD dataset/2-batch/N/N1280_2.mzXML_chromatograms.csv
- dataset/CHD dataset/2-batch/N/N1282_2.mzXML_chromatograms.csv
- dataset/CHD dataset/2-batch/N/N1283_2.mzXML_chromatograms.csv
- dataset/CHD dataset/2-batch/N/N1284_2.mzXML_chromatograms.csv
- dataset/CHD dataset/2-batch/N/N1286_2.mzXML_chromatograms.csv
- dataset/CHD dataset/2-batch/N/N1288_2.mzXML_chromatograms.csv
- dataset/CHD dataset/2-batch/N/N1290_2.mzXML_chromatograms.csv
- dataset/CHD dataset/2-batch/N/N1291_2.mzXML_chromatograms.csv
- dataset/CHD dataset/2-batch/N/N1292_2.mzXML_chromatograms.csv
- dataset/CHD dataset/2-batch/N/N1293_2.mzXML_chromatograms.csv
- dataset/CHD dataset/2-batch/N/N1294_2.mzXML_chromatograms.csv
- dataset/CHD dataset/2-batch/N/N1297_2.mzXML_chromatograms.csv
- dataset/CHD dataset/2-batch/N/N1298_2.mzXML_chromatograms.csv
- dataset/CHD dataset/2-batch/N/N1299_2.mzXML_chromatograms.csv
- dataset/CHD dataset/2-batch/N/N1300_2.mzXML_chromatograms.csv
- dataset/CHD dataset/2-batch/N/N1301_2.mzXML_chromatograms.csv
- dataset/CHD dataset/2-batch/N/N1302_2.mzXML_chromatograms.csv
- dataset/CHD dataset/2-batch/N/N1309_2.mzXML_chromatograms.csv
- dataset/CHD dataset/2-batch/P/
- dataset/CHD dataset/2-batch/P/CD6582_2.mzXML_chromatograms.csv
- dataset/CHD dataset/2-batch/P/CD6591_2.mzXML_chromatograms.csv
- dataset/CHD dataset/2-batch/P/CD6594_2.mzXML_chromatograms.csv
- dataset/CHD dataset/2-batch/P/CD6604_2.mzXML_chromatograms.csv
- dataset/CHD dataset/2-batch/P/CD6608_2.mzXML_chromatograms.csv
- dataset/CHD dataset/2-batch/P/CD6610_2.mzXML_chromatograms.csv
- dataset/CHD dataset/2-batch/P/CD6716_2.mzXML_chromatograms.csv
- dataset/CHD dataset/2-batch/P/CD8049_2.mzXML_chromatograms.csv
- dataset/CHD dataset/2-batch/P/CD8051_2.mzXML_chromatograms.csv
- dataset/CHD dataset/2-batch/P/CD8059_2.mzXML_chromatograms.csv
- dataset/CHD dataset/2-batch/P/CD8117_2.mzXML_chromatograms.csv
- dataset/CHD dataset/2-batch/P/CD8118_2.mzXML_chromatograms.csv
- dataset/CHD dataset/2-batch/P/CD8119_2.mzXML_chromatograms.csv
- dataset/CHD dataset/2-batch/P/CD8122_2.mzXML_chromatograms.csv
- dataset/CHD dataset/2-batch/P/CD8144_2.mzXML_chromatograms.csv
- dataset/CHD dataset/2-batch/P/CD8149_2.mzXML_chromatograms.csv
- dataset/CHD dataset/2-batch/P/CD8185_2.mzXML_chromatograms.csv
- dataset/CHD dataset/2-batch/P/CD8196_2.mzXML_chromatograms.csv
- dataset/CHD dataset/2-batch/P/CD8197_2.mzXML_chromatograms.csv
- dataset/CHD dataset/2-batch/P/CD8203_2.mzXML_chromatograms.csv
- dataset/CHD dataset/2-batch/P/CD8211_2.mzXML_chromatograms.csv
- dataset/CHD dataset/2-batch/P/CD8212_2.mzXML_chromatograms.csv
- dataset/CHD dataset/2-batch/P/CD8234_2.mzXML_chromatograms.csv
- dataset/CHD dataset/2-batch/P/CD8239_2.mzXML_chromatograms.csv
- dataset/CHD dataset/2-batch/P/CD8243_2.mzXML_chromatograms.csv
- dataset/CHD dataset/2-batch/P/CD8257_2.mzXML_chromatograms.csv
- dataset/CHD dataset/2-batch/P/CD8264_2.mzXML_chromatograms.csv
- dataset/CHD dataset/2-batch/P/CD8305_2.mzXML_chromatograms.csv
- dataset/CHD dataset/2-batch/P/CD8313_2.mzXML_chromatograms.csv
- dataset/CHD dataset/2-batch/P/CD8321_2.mzXML_chromatograms.csv
- dataset/CHD dataset/2-batch/P/CD8330_2.mzXML_chromatograms.csv
- dataset/CHD dataset/2-batch/P/CD8331_2.mzXML_chromatograms.csv
- dataset/CHD dataset/2-batch/P/CD8350_2.mzXML_chromatograms.csv
- dataset/CHD dataset/2-batch/P/CD8355_2.mzXML_chromatograms.csv
- dataset/CHD dataset/2-batch/P/CD8367_2.mzXML_chromatograms.csv
- dataset/CHD dataset/2-batch/P/CD8368_2.mzXML_chromatograms.csv
- dataset/CHD dataset/2-batch/P/CD8376_2.mzXML_chromatograms.csv
- dataset/CHD dataset/2-batch/P/CD8380_2.mzXML_chromatograms.csv
- dataset/CRLM dataset/
- dataset/CRLM dataset/control/
- dataset/CRLM dataset/control/control1.csv
- dataset/CRLM dataset/control/control10.csv
- dataset/CRLM dataset/control/control11.csv
- dataset/CRLM dataset/control/control12.csv
- dataset/CRLM dataset/control/control13.csv
- dataset/CRLM dataset/control/control14.csv
- dataset/CRLM dataset/control/control15.csv
- dataset/CRLM dataset/control/control16.csv
- dataset/CRLM dataset/control/control17.csv
- dataset/CRLM dataset/control/control18.csv
- dataset/CRLM dataset/control/control19.csv
- dataset/CRLM dataset/control/control2.csv
- dataset/CRLM dataset/control/control20.csv
- dataset/CRLM dataset/control/control21.csv
- dataset/CRLM dataset/control/control22.csv
- dataset/CRLM dataset/control/control23.csv
- dataset/CRLM dataset/control/control24.csv
- dataset/CRLM dataset/control/control25.csv
- dataset/CRLM dataset/control/control26.csv
- dataset/CRLM dataset/control/control27.csv
- dataset/CRLM dataset/control/control28.csv
- dataset/CRLM dataset/control/control29.csv
- dataset/CRLM dataset/control/control3.csv
- dataset/CRLM dataset/control/control30.csv
- dataset/CRLM dataset/control/control4.csv
- dataset/CRLM dataset/control/control5.csv
- dataset/CRLM dataset/control/control6.csv
- dataset/CRLM dataset/control/control7.csv
- dataset/CRLM dataset/control/control8.csv
- dataset/CRLM dataset/control/control9.csv
- dataset/CRLM dataset/crlm/
- dataset/CRLM dataset/crlm/crlm1.csv
- dataset/CRLM dataset/crlm/crlm10.csv
- dataset/CRLM dataset/crlm/crlm11.csv
- dataset/CRLM dataset/crlm/crlm12.csv
- dataset/CRLM dataset/crlm/crlm13.csv
- dataset/CRLM dataset/crlm/crlm14.csv
- dataset/CRLM dataset/crlm/crlm15.csv
- dataset/CRLM dataset/crlm/crlm16.csv
- dataset/CRLM dataset/crlm/crlm17.csv
- dataset/CRLM dataset/crlm/crlm18.csv
- dataset/CRLM dataset/crlm/crlm19.csv
- dataset/CRLM dataset/crlm/crlm2.csv
- dataset/CRLM dataset/crlm/crlm20.csv
- dataset/CRLM dataset/crlm/crlm21.csv
- dataset/CRLM dataset/crlm/crlm22.csv
- dataset/CRLM dataset/crlm/crlm23.csv
- dataset/CRLM dataset/crlm/crlm24.csv
- dataset/CRLM dataset/crlm/crlm25.csv
- dataset/CRLM dataset/crlm/crlm26.csv
- dataset/CRLM dataset/crlm/crlm27.csv
- dataset/CRLM dataset/crlm/crlm28.csv
- dataset/CRLM dataset/crlm/crlm29.csv
- dataset/CRLM dataset/crlm/crlm3.csv
- dataset/CRLM dataset/crlm/crlm30.csv
- dataset/CRLM dataset/crlm/crlm4.csv
- dataset/CRLM dataset/crlm/crlm5.csv
- dataset/CRLM dataset/crlm/crlm6.csv
- dataset/CRLM dataset/crlm/crlm7.csv
- dataset/CRLM dataset/crlm/crlm8.csv
- dataset/CRLM dataset/crlm/crlm9.csv
- dataset/Supplementary material.docx
