# Supplementary material for: MSFC: a new feature construction method for accurate diagnosis of mass spectrometry data
Source: Sci Rep. 2023 Sep 21;13:15694. doi: 10.1038/s41598-023-42395-5 (PMC10514077; doi:10.1038/s41598-023-42395-5)
Supplement: Supplementary file 1 — Supplementary Information. [file 41598_2023_42395_MOESM1_ESM.zip › dataset/CHD dataset/1-batch/N/N1260_1.mzXML_chromatograms.csv]

row ID	row m/z	row retention time	row identity (main ID)	row identity (all IDs)	row identity (main ID + details)	row comment	row number of detected peaks	N1260_1.mzXML Peak status	N1260_1.mzXML Peak name	N1260_1.mzXML Peak m/z	N1260_1.mzXML Peak RT	N1260_1.mzXML Peak RT start	N1260_1.mzXML Peak RT end	N1260_1.mzXML Peak duration time	N1260_1.mzXML Peak height	N1260_1.mzXML Peak area	N1260_1.mzXML Peak charge	N1260_1.mzXML Peak # data points	N1260_1.mzXML Peak FWHM	N1260_1.mzXML Peak tailing factor	N1260_1.mzXML Peak asymmetry factor	N1260_1.mzXML Peak m/z min	N1260_1.mzXML Peak m/z max
1	54.057533264160156	13.823966666666667					1	DETECTED	54.0575 m/z @13.82 [N1260_1.mzXML]	54.057533264160156	13.823966666666667	0.63935	19.03783333333333	18.39848333333333	2333.804443359375	998411.0315706788	0	1295	10.608769897322674	0.6977253794510521	0.3954507589021042	54.05139923095703	54.067325592041016
2	55.05386734008789	11.52195					1	DETECTED	55.0539 m/z @11.52 [N1260_1.mzXML]	55.05386734008789	11.52195	0.25196666666666667	19.958666666666666	19.706699999999998	3290.04248046875	1600775.0463157347	0	1295	12.238198048349267	0.87430031691854	1.2914143340682889	55.04503631591797	55.06247329711914
3	60.08028793334961	14.670549999999999					1	DETECTED	60.0803 m/z @14.67 [N1260_1.mzXML]	60.08028793334961	14.670549999999999	0.10093333333333333	20.008666666666667	19.907733333333333	299872.03125	6.41565478391443E7	0	1295	1.0787443366709457	0.7238810061958842	0.8704718124246457	60.070594787597656	60.08292007446289
4	61.03916931152344	1.8388666666666666					1	DETECTED	61.0392 m/z @1.84 [N1260_1.mzXML]	61.03916931152344	1.8388666666666666	0.11739999999999999	20.008666666666667	19.891266666666667	124939.828125	3579141.4551427905	0	1295	0.17610119352537446	0.841192600791427	0.5780003895971367	61.033424377441406	61.03969955444336
5	61.08369827270508	14.301966666666667					1	DETECTED	61.0837 m/z @14.30 [N1260_1.mzXML]	61.08369827270508	14.301966666666667	5.78105	19.644833333333334	13.863783333333334	6925.49169921875	1935659.5270236798	0	1295	4.344710941801987	0.8135147822515182	1.0111976223846733	61.077335357666016	61.088619232177734
6	68.9817123413086	1.57325					1	DETECTED	68.9817 m/z @1.57 [N1260_1.mzXML]	68.9817123413086	1.57325	1.4399000000000002	1.6475	0.20759999999999978	9590.0791015625	82680.76418383782	0	1295	0.17926357188870767	0.7784026996625422	0.5568053993250844	68.9815444946289	68.98181915283203
7	69.03297424316406	2.0488333333333335					1	DETECTED	69.0330 m/z @2.05 [N1260_1.mzXML]	69.03297424316406	2.0488333333333335	1.8956000000000002	14.023416666666666	12.127816666666666	14904.1044921875	1245062.5618286743	0	1295	0.2992963226257326	39.57303676310637	3.197724923200165	69.03291320800781	69.03720092773438
8	69.06930541992188	13.280149999999999					1	DETECTED	69.0693 m/z @13.28 [N1260_1.mzXML]	69.06930541992188	13.280149999999999	0.10093333333333333	20.008666666666667	19.907733333333333	7714.09228515625	4086310.368298337	0	1295	14.665255689909563	0.7552699768448555	0.7761910383913014	69.06917572021484	69.07335662841797
9	70.98001861572266	1.4698333333333333					1	DETECTED	70.9800 m/z @1.47 [N1260_1.mzXML]	70.98001861572266	1.4698333333333333	1.0124833333333334	18.49683333333333	17.48435	11249.0400390625	1259636.5401732484	0	1295	0.028744277250479566	89.42541584147628	247.88894473633138	70.97049713134766	70.9885482788086
10	72.04885864257812	11.507133333333334					1	DETECTED	72.0489 m/z @11.51 [N1260_1.mzXML]	72.04885864257812	11.507133333333334	1.692	19.991833333333332	18.299833333333332	5033.70751953125	1754795.4723406374	0	1295	4.696106038713058	0.9322254070245266	4.149225577408621	72.04375457763672	72.05204772949219
11	72.08026123046875	1.9378					1	DETECTED	72.0803 m/z @1.94 [N1260_1.mzXML]	72.08026123046875	1.9378	0.11739999999999999	14.42875	14.311350000000001	99434.4609375	2839625.4816827085	0	1295	0.14461921292102486	0.7066260793044566	9.03429844534938	72.07366180419922	72.08647155761719
12	73.04500579833984	14.0824					1	DETECTED	73.0450 m/z @14.08 [N1260_1.mzXML]	73.04500579833984	14.0824	0.10093333333333333	20.008666666666667	19.907733333333333	11379.3583984375	3497664.7541647656	0	1295	6.011818196957552	0.8006577289598586	0.42570263729659713	73.0364990234375	73.05076599121094
13	75.94731903076172	2.540216666666667					1	DETECTED	75.9473 m/z @2.54 [N1260_1.mzXML]	75.94731903076172	2.540216666666667	0.28553333333333336	19.200666666666667	18.915133333333333	6646.12353515625	1395668.534041077	0	1295	0.2903297895306385	4.1946319143116915	7.389263828623384	75.93952178955078	75.95464324951172
14	77.0479965209961	11.287933333333333					1	DETECTED	77.0480 m/z @11.29 [N1260_1.mzXML]	77.0479965209961	11.287933333333333	6.9016	19.97533333333333	13.073733333333331	6367.2353515625	1744232.6442576293	0	1295	11.589451648068554	1.4902804164450185	2.787931666308223	77.03813934326172	77.05482482910156
15	80.94727325439453	1.7543166666666667					1	DETECTED	80.9473 m/z @1.75 [N1260_1.mzXML]	80.94727325439453	1.7543166666666667	1.6475	18.43166666666667	16.784166666666668	194433.203125	5261235.813507505	0	1295	0.3220677617879111	3.325989114275951	5.309191875971475	80.93873596191406	80.95722961425781
16	81.06930541992188	13.865833333333335					1	DETECTED	81.0693 m/z @13.87 [N1260_1.mzXML]	81.06930541992188	13.865833333333335	0.10093333333333333	20.008666666666667	19.907733333333333	7136.859375	2199964.962222808	0	1295	1.3390852389762706	0.8462349744858454	0.3076331229318922	81.06901550292969	81.07783508300781
17	82.01702880859375	1.4399000000000002					1	DETECTED	82.0170 m/z @1.44 [N1260_1.mzXML]	82.01702880859375	1.4399000000000002	1.3899833333333333	19.18433333333333	17.794349999999998	4699.4013671875	847512.8056058959	0	1295	0.0412242652101833	178.24056761268722	355.4811352253744	82.01692199707031	82.02560424804688
18	82.9443359375	1.7543166666666667					1	DETECTED	82.9443 m/z @1.75 [N1260_1.mzXML]	82.9443359375	1.7543166666666667	1.6772833333333332	2.4577	0.7804166666666668	82780.984375	1274166.371609619	0	1295	0.12879804944274476	4.706256074282518	7.8560130713485865	82.94427490234375	82.94447326660156
19	83.0208511352539	1.8248666666666666					1	DETECTED	83.0209 m/z @1.82 [N1260_1.mzXML]	83.0208511352539	1.8248666666666666	0.11739999999999999	19.991833333333332	19.874433333333332	3841819.75	1.908009475380041E7	0	1295	0.0624145417168438	2.312625560148436	3.220394347208852	83.01425170898438	83.02140808105469
20	83.08491516113281	11.272516666666666					1	DETECTED	83.0849 m/z @11.27 [N1260_1.mzXML]	83.08491516113281	11.272516666666666	0.10093333333333333	20.008666666666667	19.907733333333333	24488.341796875	4927072.469588743	0	1295	0.34961519064892954	0.9761991412204162	0.8590935807971445	83.08467864990234	83.08525848388672
21	84.0439224243164	2.622					1	DETECTED	84.0439 m/z @2.62 [N1260_1.mzXML]	84.0439224243164	2.622	0.1509333333333333	19.991833333333332	19.840899999999998	23394.400390625	3616765.0460164146	0	1295	0.5946829838938066	1.6147635872801165	2.1428744487969786	84.04364013671875	84.04409790039062
22	84.9590072631836	1.4845166666666667					1	DETECTED	84.9590 m/z @1.48 [N1260_1.mzXML]	84.9590072631836	1.4845166666666667	0.10093333333333333	20.008666666666667	19.907733333333333	1010863.6875	1.924659022161653E7	0	1295	0.1505614474435535	1.9720651411281014	2.0652257817433854	84.95187377929688	84.95944213867188
23	85.02783203125	2.0210500000000002					1	DETECTED	85.0278 m/z @2.02 [N1260_1.mzXML]	85.02783203125	2.0210500000000002	0.6224833333333333	15.834366666666666	15.211883333333333	49614.6171875	3747604.0510922857	0	1295	0.2324640113324814	1.8266878885457194	1.093432808226771	85.02542114257812	85.02810668945312
24	85.06431579589844	7.08105					1	DETECTED	85.0643 m/z @7.08 [N1260_1.mzXML]	85.06431579589844	7.08105	0.13413333333333333	20.008666666666667	19.874533333333332	4635.3056640625	2457954.2369417422	0	1295	0.8857765020565873	1.4304571572520182	1.4210552350977983	85.06402587890625	85.07160949707031
25	85.96269989013672	1.4845166666666667					1	DETECTED	85.9627 m/z @1.48 [N1260_1.mzXML]	85.96269989013672	1.4845166666666667	1.4239833333333332	1.5881166666666668	0.1641333333333337	8818.7880859375	50542.39022204596	0	1295	0.12800785570908535	1.3557268722466942	1.7114537444933882	85.96247863769531	85.96270751953125
26	86.05956268310547	2.58075					1	DETECTED	86.0596 m/z @2.58 [N1260_1.mzXML]	86.05956268310547	2.58075	0.11739999999999999	20.008666666666667	19.891266666666667	15872.4833984375	2534730.5616460885	0	1295	0.4581720523829249	3.7743732210209155	2.8677197331686326	86.0562515258789	86.0598373413086
27	86.09595489501953	3.9997333333333334					1	DETECTED	86.0960 m/z @4.00 [N1260_1.mzXML]	86.09595489501953	3.9997333333333334	1.8956000000000002	16.35575	14.46015	142865.328125	1.0651499386121912E7	1	1295	0.9779976278796614	0.7416534109228434	0.946550418500425	86.0877685546875	86.09613037109375
28	87.07994842529297	6.73885					1	DETECTED	87.0799 m/z @6.74 [N1260_1.mzXML]	87.07994842529297	6.73885	0.10093333333333333	20.008666666666667	19.907733333333333	95504.2890625	4.677443185662786E7	0	1295	7.845783930154651	1.1767939007684167	1.0184981391266352	87.07972717285156	87.080078125
29	88.03886413574219	2.8424833333333335					1	DETECTED	88.0389 m/z @2.84 [N1260_1.mzXML]	88.03886413574219	2.8424833333333335	1.2011833333333333	19.18433333333333	17.98315	8751.37890625	1841027.2236901247	0	1295	0.9964464316990531	5.478325108145981	1.142195752747995	88.03812408447266	88.03910064697266
30	88.07526397705078	9.759233333333333					1	DETECTED	88.0753 m/z @9.76 [N1260_1.mzXML]	88.07526397705078	9.759233333333333	0.13413333333333333	19.991833333333332	19.857699999999998	7132.6171875	3390806.429199709	0	1295	13.817292484976793	1.0315581136819356	0.1382907535360017	88.06808471679688	88.0843734741211
31	88.11127471923828	11.447966666666668					1	DETECTED	88.1113 m/z @11.45 [N1260_1.mzXML]	88.11127471923828	11.447966666666668	0.5381833333333332	18.891833333333334	18.353650000000002	5351.9658203125	2348771.630341064	0	1295	6.261247379067559	0.8411555683201773	5.674663959714831	88.1013412475586	88.11181640625
32	88.95211791992188	1.5138500000000001					1	DETECTED	88.9521 m/z @1.51 [N1260_1.mzXML]	88.95211791992188	1.5138500000000001	1.4239833333333332	8.864316666666667	7.440333333333334	15608.96484375	756213.1753513184	0	1295	0.17062565378279104	41.39651335311559	81.79302670623117	88.94583129882812	88.95228576660156
33	88.96788787841797	11.844916666666668					1	DETECTED	88.9679 m/z @11.84 [N1260_1.mzXML]	88.96788787841797	11.844916666666668	0.13413333333333333	19.43	19.295866666666665	24425.216796875	3375817.948619598	0	1295	0.26528194133543437	0.8238503829091989	0.9829707397840849	88.96766662597656	88.96824645996094
34	89.03814697265625	9.228250000000001					1	DETECTED	89.0381 m/z @9.23 [N1260_1.mzXML]	89.03814697265625	9.228250000000001	0.20146666666666666	19.97533333333333	19.773866666666667	15108.7021484375	1901611.6105545342	0	1295	0.03987167979858164	2.2874825956955727	0.014010704457065334	89.03390502929688	89.04132843017578
35	89.05928039550781	10.08595					1	DETECTED	89.0593 m/z @10.09 [N1260_1.mzXML]	89.05928039550781	10.08595	0.10093333333333333	20.008666666666667	19.907733333333333	16263.6865234375	4478766.392246668	0	1295	0.9629912400163807	3.1241123874068983	2.5738564897535494	89.05540466308594	89.05950164794922
36	89.96038818359375	11.39045					1	DETECTED	89.9604 m/z @11.39 [N1260_1.mzXML]	89.96038818359375	11.39045	10.788016666666666	15.786016666666665	4.997999999999999	14012.1494140625	1356053.714011535	0	1295	1.0903311091789316	4.148176838377687	9.545819731297113	89.96015167236328	89.96062469482422
37	90.05437469482422	1.9378					1	DETECTED	90.0544 m/z @1.94 [N1260_1.mzXML]	90.05437469482422	1.9378	0.10093333333333333	20.008666666666667	19.907733333333333	175415.0	7161244.268971803	0	1295	0.21863795162209732	0.9674220140078778	0.533763509784999	90.04591369628906	90.0626449584961
38	90.97599029541016	1.6327500000000001					1	DETECTED	90.9760 m/z @1.63 [N1260_1.mzXML]	90.97599029541016	1.6327500000000001	1.5138500000000001	1.9655	0.4516499999999999	570782.875	5928910.894376829	0	1295	0.12362105027073045	2.299244419564266	2.6596699031500717	90.97598266601562	90.97631072998047
39	91.03851318359375	10.08595					1	DETECTED	91.0385 m/z @10.09 [N1260_1.mzXML]	91.03851318359375	10.08595	0.10093333333333333	20.008666666666667	19.907733333333333	48357.828125	2.5903904455490734E7	0	1295	10.12064222301144	0.9968803256879891	0.33000587395543246	91.0382080078125	91.03871154785156
40	91.05378723144531	9.228250000000001					1	DETECTED	91.0538 m/z @9.23 [N1260_1.mzXML]	91.05378723144531	9.228250000000001	0.10093333333333333	20.008666666666667	19.907733333333333	172015.5625	1.220303513360041E7	0	1295	0.07708371157684013	3.0093900556291957	1.1149784745876439	91.04436492919922	91.05772399902344
41	92.05718231201172	9.228250000000001					1	DETECTED	92.0572 m/z @9.23 [N1260_1.mzXML]	92.05718231201172	9.228250000000001	3.536583333333333	19.0705	15.533916666666666	12341.3603515625	1298758.70146051	0	1295	0.059073173029833725	0.5138683778528057	0.11961025467980897	92.05693817138672	92.05999755859375
42	93.06949615478516	8.427016666666667					1	DETECTED	93.0695 m/z @8.43 [N1260_1.mzXML]	93.06949615478516	8.427016666666667	0.21825	19.958666666666666	19.740416666666665	13134.736328125	1847313.4492732855	0	1295	0.3460683139589733	1.0736486716157299	null	93.06749725341797	93.0698013305664
43	94.0409164428711	8.412683333333334					1	DETECTED	94.0409 m/z @8.41 [N1260_1.mzXML]	94.0409164428711	8.412683333333334	1.7687333333333333	19.529	17.760266666666666	20508.810546875	2094376.279290221	0	1295	0.2231864485346815	1.163465638412579	0.9278317625858447	94.04036712646484	94.04924774169922
44	94.05612182617188	2.177133333333333					1	DETECTED	94.0561 m/z @2.18 [N1260_1.mzXML]	94.05612182617188	2.177133333333333	1.2011833333333333	10.73785	9.536666666666667	1983.0887451171875	639454.9891274414	0	1295	7.150129986004206	4.885837730758067	8.771675461516134	94.05612182617188	94.06482696533203
45	95.01549530029297	2.0911999999999997					1	DETECTED	95.0155 m/z @2.09 [N1260_1.mzXML]	95.01549530029297	2.0911999999999997	1.9932333333333332	4.485733333333333	2.4924999999999997	10780.8759765625	373644.9732781067	0	1295	0.4571065359293316	12.721163661109236	24.442327322218475	95.01533508300781	95.01594543457031
46	95.04871368408203	8.412683333333334					1	DETECTED	95.0487 m/z @8.41 [N1260_1.mzXML]	95.04871368408203	8.412683333333334	2.8424833333333335	18.35	15.507516666666668	15331.3779296875	1185190.8602611383	0	1295	0.31327913791855444	0.550557431034493	0.036511710238548385	95.0463638305664	95.04894256591797
47	95.08495330810547	13.782483333333333					1	DETECTED	95.0850 m/z @13.78 [N1260_1.mzXML]	95.08495330810547	13.782483333333333	0.11739999999999999	19.991833333333332	19.874433333333332	8651.8955078125	2165817.9980737604	0	1295	1.7990113884423415	0.8296652335035892	0.407789975227929	95.08439636230469	95.09393310546875
48	96.92112731933594	1.7393					1	DETECTED	96.9211 m/z @1.74 [N1260_1.mzXML]	96.92112731933594	1.7393	1.6622833333333333	19.1355	17.473216666666666	163904.84375	5884469.926405549	0	1295	0.20265468298232792	4.4147518473854035	7.911649479421032	96.92066192626953	96.9282455444336
49	97.02796936035156	2.38915					1	DETECTED	97.0280 m/z @2.39 [N1260_1.mzXML]	97.02796936035156	2.38915	0.7570666666666667	19.446666666666665	18.6896	15025.501953125	2177241.9698557127	0	1295	1.837130315892809	1.1219369325052397	1.490887677924647	97.02092742919922	97.02830505371094
50	97.0641098022461	13.741516666666666					1	DETECTED	97.0641 m/z @13.74 [N1260_1.mzXML]	97.0641098022461	13.741516666666666	0.16774999999999998	19.991833333333332	19.82408333333333	4192.3173828125	2163524.4014332583	0	1295	16.85065450966005	0.7302351594865586	0.4604703189731173	97.05424499511719	97.07185363769531
51	97.10053253173828	11.30345					1	DETECTED	97.1005 m/z @11.30 [N1260_1.mzXML]	97.10053253173828	11.30345	0.3191833333333333	19.9255	19.606316666666665	9958.4306640625	2591280.476505828	0	1295	4.303231953726585	0.9635822775621679	6.441257505702722	97.0920181274414	97.1098861694336
52	98.91819763183594	1.7543166666666667					1	DETECTED	98.9182 m/z @1.75 [N1260_1.mzXML]	98.91819763183594	1.7543166666666667	1.6772833333333332	3.65155	1.9742666666666666	47793.05078125	1391770.7553950194	0	1295	0.11806589681168256	12.814366075292051	24.628732150584103	98.91537475585938	98.91826629638672
53	98.98344421386719	13.09015					1	DETECTED	98.9834 m/z @13.09 [N1260_1.mzXML]	98.98344421386719	13.09015	0.10093333333333333	20.008666666666667	19.907733333333333	31329.814453125	6853433.864156797	0	1295	0.2677720607331171	0.9417224606916054	1.1041780179464011	98.97411346435547	98.9841537475586
54	98.99492645263672	1.8388666666666666					1	DETECTED	98.9949 m/z @1.84 [N1260_1.mzXML]	98.99492645263672	1.8388666666666666	1.5435333333333332	1.9655	0.4219666666666668	200348.671875	1336438.2990402842	0	1295	0.07061771217034174	0.7143905191873589	2.329813625272131	98.99093627929688	98.99497985839844
55	99.04338073730469	2.0349666666666666					1	DETECTED	99.0434 m/z @2.03 [N1260_1.mzXML]	99.04338073730469	2.0349666666666666	1.3899833333333333	18.529666666666667	17.139683333333334	23273.892578125	3021961.0051180734	0	1295	0.6936121697452065	3.7497452390666246	4.236985375746283	99.04069519042969	99.04376983642578
56	100.07516479492188	8.864316666666667					1	DETECTED	100.0752 m/z @8.86 [N1260_1.mzXML]	100.07516479492188	8.864316666666667	0.11739999999999999	19.97533333333333	19.85793333333333	131311.5625	3306890.821140199	1	1295	0.1486891980357683	1.2142451503914493	1.2382392149317212	100.07479095458984	100.0815658569336
57	101.00761413574219	1.4991999999999999					1	DETECTED	101.0076 m/z @1.50 [N1260_1.mzXML]	101.00761413574219	1.4991999999999999	0.10093333333333333	20.008666666666667	19.907733333333333	975128.75	1.3817657798046432E7	1	1295	0.13085287924144073	1.4476118855736695	1.7993288602143873	101.00735473632812	101.00817108154297
58	101.02157592773438	15.422166666666667					1	DETECTED	101.0216 m/z @15.42 [N1260_1.mzXML]	101.02157592773438	15.422166666666667	3.1376166666666667	15.422166666666667	12.284550000000001	6021.2275390625	2686477.090413391	0	1295	11.431779642302835	0.5	null	101.02157592773438	101.02291870117188
59	101.04964447021484	11.901016666666667					1	DETECTED	101.0496 m/z @11.90 [N1260_1.mzXML]	101.04964447021484	11.901016666666667	0.8411500000000001	15.51605	14.6749	9117.677734375	3685325.28089386	0	1295	6.56395778359175	0.6634302402681166	0.32686048053623307	101.04170989990234	101.05929565429688
60	101.09524536132812	11.272516666666666					1	DETECTED	101.0952 m/z @11.27 [N1260_1.mzXML]	101.09524536132812	11.272516666666666	0.10093333333333333	20.008666666666667	19.907733333333333	25367.658203125	8617935.028634207	0	1295	10.258300171422299	1.5875441158035823	2.1008611975967004	101.09414672851562	101.09578704833984
61	102.00865173339844	1.5138500000000001					1	DETECTED	102.0087 m/z @1.51 [N1260_1.mzXML]	102.00865173339844	1.5138500000000001	1.4072833333333332	18.171833333333332	16.76455	78185.1875	6286878.04783621	0	1295	0.19402399373974277	70.29165128138246	114.27623534287537	102.00200653076172	102.0089340209961
62	102.05435943603516	2.2904833333333334					1	DETECTED	102.0544 m/z @2.29 [N1260_1.mzXML]	102.05435943603516	2.2904833333333334	0.1509333333333333	19.9255	19.774566666666665	39592.38671875	4949138.111905154	0	1295	6.119183463670868	3.9520983018584515	1.8556778083147567	102.04582977294922	102.05935668945312
63	102.09085083007812	1.8530333333333333					1	DETECTED	102.0909 m/z @1.85 [N1260_1.mzXML]	102.09085083007812	1.8530333333333333	0.10093333333333333	19.991833333333332	19.8909	7184.36181640625	2933666.107732789	0	1295	10.658605171872935	5.676302722447349	11.51327246599909	102.09052276611328	102.09910583496094
64	102.12715148925781	11.462716666666667					1	DETECTED	102.1272 m/z @11.46 [N1260_1.mzXML]	102.12715148925781	11.462716666666667	0.2687833333333333	19.760166666666667	19.491383333333335	10363.5830078125	2564807.4290181887	0	1295	0.7819413268678286	0.7679034446566589	8.236524469273611	102.12346649169922	102.12753295898438
65	102.96965789794922	1.4991999999999999					1	DETECTED	102.9697 m/z @1.50 [N1260_1.mzXML]	102.96965789794922	1.4991999999999999	0.8242499999999999	8.25105	7.426799999999999	326183.09375	5053326.33044748	0	1295	0.15934064833150674	2.148356841758886	1.772370207156737	102.96942901611328	102.97000122070312
66	103.03827667236328	2.0349666666666666					1	DETECTED	103.0383 m/z @2.03 [N1260_1.mzXML]	103.03827667236328	2.0349666666666666	1.0298166666666666	19.9255	18.895683333333334	104984.4296875	6405540.452932343	0	1295	0.3921143201199404	1.4707489258032629	1.5230494306297897	103.03819274902344	103.0416488647461
67	103.05358123779297	8.427016666666667					1	DETECTED	103.0536 m/z @8.43 [N1260_1.mzXML]	103.05358123779297	8.427016666666667	3.2790166666666667	8.725616666666667	5.4466	345302.71875	1.1958160630095698E7	1	1295	0.2695967264948127	0.7989249034251636	0.4430459631388898	103.04664611816406	103.0538101196289
68	103.07470703125	11.033183333333334					1	DETECTED	103.0747 m/z @11.03 [N1260_1.mzXML]	103.07470703125	11.033183333333334	0.10093333333333333	20.008666666666667	19.907733333333333	94795.0703125	1.512435227100047E7	0	1295	0.5583267747815874	0.9175098727073795	0.3756741885175942	103.06499481201172	103.0790786743164
69	104.05701446533203	8.36885					1	DETECTED	104.0570 m/z @8.37 [N1260_1.mzXML]	104.05701446533203	8.36885	7.9486	9.789066666666667	1.840466666666667	20869.130859375	520589.08170776337	0	1295	0.2471284581323161	0.8406111621888861	0.7187966369102855	104.0487289428711	104.05726623535156
70	104.0699691772461	1.95165					1	DETECTED	104.0700 m/z @1.95 [N1260_1.mzXML]	104.0699691772461	1.95165	0.16774999999999998	19.9255	19.757749999999998	36549.1796875	4356370.490271514	0	1295	2.6616363805131598	2.4767378190889993	0.5186920801191741	104.0697250366211	104.07862854003906
71	104.10626983642578	1.7829166666666665					1	DETECTED	104.1063 m/z @1.78 [N1260_1.mzXML]	104.10626983642578	1.7829166666666665	1.0984666666666667	18.612333333333332	17.513866666666665	1105898.125	8815450.798836729	1	1295	0.05659703413944106	3.0242951890030945	5.539347136196496	104.10604095458984	104.10993957519531
72	104.9626693725586	11.418949999999999					1	DETECTED	104.9627 m/z @11.42 [N1260_1.mzXML]	104.9626693725586	11.418949999999999	0.10093333333333333	19.991833333333332	19.8909	14113.203125	2624541.358446565	0	1295	12.221309258184391	0.9186751265897574	0.8049408575666135	104.96231079101562	104.96559143066406
73	105.00275421142578	1.5138500000000001					1	DETECTED	105.0028 m/z @1.51 [N1260_1.mzXML]	105.00275421142578	1.5138500000000001	1.4072833333333332	1.6475	0.24021666666666674	40075.47265625	341593.6847246093	0	1295	0.2308385042452783	1.1270722552392844	1.2443354877982482	105.00253295898438	105.00279235839844
74	105.05413818359375	4.667583333333334					1	DETECTED	105.0541 m/z @4.67 [N1260_1.mzXML]	105.05413818359375	4.667583333333334	1.4399000000000002	8.45595	7.01605	3386.507568359375	645175.6412387084	0	1295	0.3871661518125231	1.0868553813106405	1.173710762621281	105.04434967041016	105.0568618774414
75	105.07105255126953	14.052716666666667					1	DETECTED	105.0711 m/z @14.05 [N1260_1.mzXML]	105.07105255126953	14.052716666666667	0.10093333333333333	20.008666666666667	19.907733333333333	54077.25	1.1461928850047333E7	0	1295	0.9289770921840645	0.8795921894814724	0.9312516931832907	105.0693588256836	105.07498168945312
76	106.04926300048828	1.95165					1	DETECTED	106.0493 m/z @1.95 [N1260_1.mzXML]	106.04926300048828	1.95165	0.2687833333333333	9.713866666666666	9.445083333333333	12786.08203125	1019095.3232494206	0	1295	0.2182817095912486	1.9995002984647505	0.9339364780044862	106.04905700683594	106.05490112304688
77	106.06432342529297	13.75525					1	DETECTED	106.0643 m/z @13.76 [N1260_1.mzXML]	106.06432342529297	13.75525	0.3530333333333333	19.842333333333332	19.4893	4642.2353515625	1846789.8677315067	0	1295	5.7603203122967415	0.7270924088428158	1.3563813237074642	106.06257629394531	106.07295989990234
78	106.94991302490234	1.6622833333333333					1	DETECTED	106.9499 m/z @1.66 [N1260_1.mzXML]	106.94991302490234	1.6622833333333333	1.5582166666666666	1.95165	0.3934333333333335	85610.578125	947807.2919221192	0	1295	0.14555476814075585	1.786248973674879	2.0121721950837057	106.9498062133789	106.95001220703125
79	106.9626235961914	1.5138500000000001					1	DETECTED	106.9626 m/z @1.51 [N1260_1.mzXML]	106.9626235961914	1.5138500000000001	1.4072833333333332	11.766866666666665	10.359583333333331	7693.10888671875	2673780.604854126	0	1295	0.1779823715640403	48.606115107913546	96.2122302158271	106.96257019042969	106.96308135986328
80	107.05170440673828	5.151166666666667					1	DETECTED	107.0517 m/z @5.15 [N1260_1.mzXML]	107.05170440673828	5.151166666666667	0.13413333333333333	19.991833333333332	19.857699999999998	8596.4716796875	1762838.9353733826	0	1295	0.37697977165529295	1.9387165687064951	3.5718058030119075	107.04507446289062	107.05207061767578
81	108.0853042602539	13.131300000000001					1	DETECTED	108.0853 m/z @13.13 [N1260_1.mzXML]	108.0853042602539	13.131300000000001	0.11739999999999999	19.991833333333332	19.874433333333332	4770.1943359375	1910109.0973983167	0	1295	9.958645265638015	0.763584833652223	1.1790400930696223	108.0796890258789	108.0853042602539
82	109.06432342529297	8.412683333333334					1	DETECTED	109.0643 m/z @8.41 [N1260_1.mzXML]	109.06432342529297	8.412683333333334	0.5381833333333332	19.611833333333333	19.07365	10697.92578125	2139605.053552765	0	1295	0.1456747448854827	2.323643293464784	0.7217036715632051	109.06159210205078	109.07423400878906
83	109.10022735595703	13.75525					1	DETECTED	109.1002 m/z @13.76 [N1260_1.mzXML]	109.10022735595703	13.75525	0.1509333333333333	19.942333333333334	19.7914	7085.57470703125	1818539.8467338867	0	1295	1.4748202648702797	0.6286603841608451	0.4627387641907313	109.0975112915039	109.10826110839844
84	110.05951690673828	2.526283333333333					1	DETECTED	110.0595 m/z @2.53 [N1260_1.mzXML]	110.05951690673828	2.526283333333333	0.1847	19.942333333333334	19.757633333333334	8222.681640625	2001654.2056786197	0	1295	0.47003326111579735	1.999997465435644	2.7333513424791933	110.05101013183594	110.06770324707031
85	111.0433120727539	2.0771666666666664					1	DETECTED	111.0433 m/z @2.08 [N1260_1.mzXML]	111.0433120727539	2.0771666666666664	0.10093333333333333	20.008666666666667	19.907733333333333	9286.951171875	3230842.2118166215	0	1295	2.964953635985291	4.027137190458257	8.74762224253297	111.03681945800781	111.05253601074219
86	112.03624725341797	1.7829166666666665					1	DETECTED	112.0362 m/z @1.78 [N1260_1.mzXML]	112.03624725341797	1.7829166666666665	1.3899833333333333	19.858666666666668	18.468683333333335	300955.59375	4624528.276494416	0	1295	0.14660750001254064	1.108409109534447	1.3840198597079143	112.02749633789062	112.0445556640625
87	112.89498901367188	1.7239					1	DETECTED	112.8950 m/z @1.72 [N1260_1.mzXML]	112.89498901367188	1.7239	1.6772833333333332	2.3331166666666667	0.6558333333333335	127005.0390625	1529806.6332285157	0	1295	0.3040260630086331	9.214328114132602	10.636693228088637	112.89498138427734	112.89527893066406
88	113.02021789550781	2.2763666666666666					1	DETECTED	113.0202 m/z @2.28 [N1260_1.mzXML]	113.02021789550781	2.2763666666666666	0.13413333333333333	20.008666666666667	19.874533333333332	574447.625	1.9120955846312985E7	0	1295	0.33932126178920363	1.0796615511471659	3.555891578236122	113.01983642578125	113.0254135131836
89	113.03528594970703	1.4549666666666667					1	DETECTED	113.0353 m/z @1.45 [N1260_1.mzXML]	113.03528594970703	1.4549666666666667	1.3899833333333333	17.826	16.436016666666667	8138.75341796875	2168836.5501825255	0	1295	0.0472293637501664	126.4633239292125	209.74173193306473	113.03522491455078	113.0378646850586
90	114.02364349365234	2.2339333333333333					1	DETECTED	114.0236 m/z @2.23 [N1260_1.mzXML]	114.02364349365234	2.2339333333333333	2.0488333333333335	18.366333333333333	16.3175	17216.6640625	4885235.855732788	0	1295	0.10008806993663866	44.07752566180447	87.15505132360894	114.0180892944336	114.02377319335938
91	114.05438995361328	2.800816666666667					1	DETECTED	114.0544 m/z @2.80 [N1260_1.mzXML]	114.05438995361328	2.800816666666667	0.10093333333333333	20.008666666666667	19.907733333333333	43667.70703125	6592675.306964764	0	1295	0.9474097847205551	6.069334623372132	2.9998828689832706	114.05413818359375	114.05487823486328
92	114.06549072265625	1.8248666666666666					1	DETECTED	114.0655 m/z @1.82 [N1260_1.mzXML]	114.06549072265625	1.8248666666666666	1.7968166666666667	18.38266666666667	16.58585	650403.5625	1.3057048665311249E7	0	1295	0.06341514271536597	12.181491486553822	10.371397009222974	114.06083679199219	114.06588745117188
93	114.09078216552734	9.729000000000001					1	DETECTED	114.0908 m/z @9.73 [N1260_1.mzXML]	114.09078216552734	9.729000000000001	0.11739999999999999	19.991833333333332	19.874433333333332	6785.24951171875	1312755.5114459838	0	1295	0.14947120805602232	1.033877467504543	0.8802668393326872	114.09044647216797	114.09101867675781
94	114.89186096191406	1.7239					1	DETECTED	114.8919 m/z @1.72 [N1260_1.mzXML]	114.89186096191406	1.7239	1.6475	2.996566666666667	1.3490666666666669	33172.0625	691092.2037248536	0	1295	0.16888088605321494	8.828970331588131	13.749050543803989	114.89173889160156	114.89822387695312
95	114.98715209960938	1.4845166666666667					1	DETECTED	114.9872 m/z @1.48 [N1260_1.mzXML]	114.98715209960938	1.4845166666666667	1.3899833333333333	15.914533333333333	14.52455	42986.65234375	2218832.537361267	0	1295	0.17305514105718367	81.3183481563828	185.43512275508195	114.986572265625	114.98729705810547
96	115.03598022460938	1.8530333333333333					1	DETECTED	115.0360 m/z @1.85 [N1260_1.mzXML]	115.03598022460938	1.8530333333333333	0.1509333333333333	20.008666666666667	19.857733333333332	333322.4375	3102636.563190918	0	1295	0.2947722956665113	0.5594383493036803	3.4909192110749587	115.03564453125	115.04420471191406
97	115.05379486083984	9.228250000000001					1	DETECTED	115.0538 m/z @9.23 [N1260_1.mzXML]	115.05379486083984	9.228250000000001	2.0072	19.991833333333332	17.98463333333333	103362.1796875	2640589.4378425875	0	1295	0.08145014331039135	18.19041499725422	3.4419052497371716	115.04954528808594	115.05806732177734
98	115.06884765625	1.8248666666666666					1	DETECTED	115.0688 m/z @1.82 [N1260_1.mzXML]	115.06884765625	1.8248666666666666	0.2687833333333333	19.743666666666666	19.474883333333334	19633.5546875	2616317.6107427976	0	1295	11.354214387221496	4.449959113922543	6.1363214474547725	115.06814575195312	115.07520294189453
99	115.11103057861328	11.751583333333334					1	DETECTED	115.1110 m/z @11.75 [N1260_1.mzXML]	115.11103057861328	11.751583333333334	0.10093333333333333	19.991833333333332	19.8909	5653.75537109375	2598090.0734237055	0	1295	13.17638644162433	0.8536390673481736	3.9480134968431333	115.11039733886719	115.11174774169922
100	116.05712890625	9.228250000000001					1	DETECTED	116.0571 m/z @9.23 [N1260_1.mzXML]	116.05712890625	9.228250000000001	9.172400000000001	9.3132	0.1407999999999987	11979.84765625	46989.56217657455	0	1295	0.05372970823211709	1.2605192479856753	1.867629755101575	116.04901123046875	116.05732727050781
101	116.06973266601562	1.8530333333333333					1	DETECTED	116.0697 m/z @1.85 [N1260_1.mzXML]	116.06973266601562	1.8530333333333333	0.16774999999999998	20.008666666666667	19.840916666666665	3115793.75	2.3516916022174515E7	1	1295	0.03430048064696911	8.81166284957309	8.874786598617172	116.06885528564453	116.07038879394531
102	116.43587493896484	1.4991999999999999					1	DETECTED	116.4359 m/z @1.50 [N1260_1.mzXML]	116.43587493896484	1.4991999999999999	1.4239833333333332	8.25105	6.827066666666666	8018.68359375	2379456.210791626	0	1295	0.12093442649010844	45.38267228007974	89.76534456015948	116.42765808105469	116.44548034667969
103	116.98505401611328	1.4991999999999999					1	DETECTED	116.9851 m/z @1.50 [N1260_1.mzXML]	116.98505401611328	1.4991999999999999	0.10093333333333333	20.008666666666667	19.907733333333333	2459074.25	4.861884612196117E7	0	1295	0.1515766328347472	58.78248246899481	1.5454503942949829	116.9848861694336	116.98560333251953
104	117.05684661865234	9.228250000000001					1	DETECTED	117.0568 m/z @9.23 [N1260_1.mzXML]	117.05684661865234	9.228250000000001	0.3530333333333333	19.233166666666666	18.880133333333333	215191.84375	1.2091500674587868E7	0	1295	0.07762248815112471	0.5151198614314073	0.01634049045077047	117.05384063720703	117.06591796875
105	117.07331848144531	1.8530333333333333					1	DETECTED	117.0733 m/z @1.85 [N1260_1.mzXML]	117.07331848144531	1.8530333333333333	1.8530333333333333	12.071216666666666	10.218183333333332	103906.640625	8221669.554818361	0	1295	0.821637880543431	null	null	117.06941986083984	117.07334899902344
106	117.09027862548828	11.40455					1	DETECTED	117.0903 m/z @11.40 [N1260_1.mzXML]	117.09027862548828	11.40455	0.3191833333333333	19.03783333333333	18.718649999999997	103740.234375	4999512.409302457	0	1295	0.24877810137703626	3.038194229167895	0.6570520419401072	117.0896224975586	117.09082794189453
107	117.9886703491211	1.5285666666666666					1	DETECTED	117.9887 m/z @1.53 [N1260_1.mzXML]	117.9886703491211	1.5285666666666666	1.4549666666666667	19.446666666666665	17.991699999999998	27175.490234375	7552604.6377809765	0	1295	0.784530726642387	122.22622282608712	243.45244565217428	117.97913360595703	117.99259948730469
108	118.064208984375	9.228250000000001					1	DETECTED	118.0642 m/z @9.23 [N1260_1.mzXML]	118.064208984375	9.228250000000001	0.6056666666666667	10.1009	9.495233333333333	2518000.0	1.7164042837777235E7	1	1295	0.08039798571489953	1.2647142424412514	1.336656978251942	118.05730438232422	118.07320404052734
109	118.08524322509766	1.95165					1	DETECTED	118.0852 m/z @1.95 [N1260_1.mzXML]	118.08524322509766	1.95165	0.10093333333333333	20.008666666666667	19.907733333333333	2846035.0	7.459474449038959E7	1	1295	0.14619696994578524	2.5876557130326767	5.118451324120834	118.085205078125	118.09376525878906
110	118.6247329711914	9.228250000000001					1	DETECTED	118.6247 m/z @9.23 [N1260_1.mzXML]	118.6247329711914	9.228250000000001	9.15775	9.270533333333333	0.11278333333333279	9060.96484375	34652.81180944792	0	1295	0.10406654732063103	0.7998817966902934	0.5997635933805866	118.62464141845703	118.62479400634766
111	118.97834777832031	11.844916666666668					1	DETECTED	118.9783 m/z @11.84 [N1260_1.mzXML]	118.97834777832031	11.844916666666668	0.1509333333333333	19.958666666666666	19.80773333333333	69546.5625	7106649.334392334	0	1295	0.5933421555194638	3.9449134602160996	0.12593387110694823	118.9778060913086	118.9814682006836
112	119.01821899414062	1.4991999999999999					1	DETECTED	119.0182 m/z @1.50 [N1260_1.mzXML]	119.01821899414062	1.4991999999999999	0.8581833333333333	15.099783333333333	14.2416	293577.1875	3663818.535571198	0	1295	0.15264831692253789	1.416369268212781	1.7951500849260225	119.0149917602539	119.01873779296875
113	119.04859924316406	3.9565166666666665					1	DETECTED	119.0486 m/z @3.96 [N1260_1.mzXML]	119.04859924316406	3.9565166666666665	3.0953833333333334	5.586966666666667	2.4915833333333337	10552.103515625	330793.8175994264	0	1295	0.17362390891828472	1.4466884725555476	0.46395436723976247	119.04818725585938	119.05377960205078
114	119.06793212890625	9.228250000000001					1	DETECTED	119.0679 m/z @9.23 [N1260_1.mzXML]	119.06793212890625	9.228250000000001	4.3963833333333335	11.69215	7.295766666666666	132732.921875	2584508.363476926	0	1295	0.08188913599986769	0.5689612908945737	0.1346831113811586	119.06779479980469	119.0726318359375
115	119.08885955810547	1.9655					1	DETECTED	119.0889 m/z @1.97 [N1260_1.mzXML]	119.08885955810547	1.9655	0.6898666666666667	19.578666666666667	18.8888	98224.6328125	6875077.929198578	0	1295	0.1504686555493484	0.9864536309348216	3.4100095626589195	119.08473205566406	119.08952331542969
116	119.15362548828125	14.541950000000002					1	DETECTED	119.1536 m/z @14.54 [N1260_1.mzXML]	119.15362548828125	14.541950000000002	0.11739999999999999	19.991833333333332	19.874433333333332	72971.640625	1.6661749171148416E7	0	1295	2.6176731145329946	0.9600628154495454	0.9288675301955933	119.15282440185547	119.1558837890625
117	119.50287628173828	1.9932333333333332					1	DETECTED	119.5029 m/z @1.99 [N1260_1.mzXML]	119.50287628173828	1.9932333333333332	1.9932333333333332	8.470466666666667	6.477233333333333	71434.3203125	1.3590263075618166E7	0	1295	6.764790860492806	null	null	119.50287628173828	119.5091781616211
118	120.06476593017578	1.9793666666666667					1	DETECTED	120.0648 m/z @1.98 [N1260_1.mzXML]	120.06476593017578	1.9793666666666667	1.7829166666666665	10.63915	8.856233333333334	52810.7421875	1870910.5523880008	0	1295	0.3131505027516768	5.67766182321068	6.543814148028652	120.06327819824219	120.06816864013672
119	120.07981872558594	8.412683333333334					1	DETECTED	120.0798 m/z @8.41 [N1260_1.mzXML]	120.07981872558594	8.412683333333334	3.1515333333333335	19.331	16.179466666666666	1281102.125	2.6255381683664773E7	1	1295	0.24398676430973332	0.8083286639390397	0.4183272429952692	120.06999206542969	120.08732604980469
120	120.6504135131836	5.151166666666667					1	DETECTED	120.6504 m/z @5.15 [N1260_1.mzXML]	120.6504135131836	5.151166666666667	4.33725	8.485083333333334	4.147833333333334	5918.9912109375	949662.1224216307	0	1295	4.012073279512676	2.5480700317395315	3.807340586235038	120.64755249023438	120.6596450805664
121	120.96527862548828	2.0488333333333335					1	DETECTED	120.9653 m/z @2.05 [N1260_1.mzXML]	120.96527862548828	2.0488333333333335	1.9655	10.4177	8.4522	13539.2333984375	2279262.3952786867	0	1295	0.3963600023511493	50.71319999999991	100.4263999999998	120.96514892578125	120.9674301147461
122	120.98005676269531	1.4845166666666667					1	DETECTED	120.9801 m/z @1.48 [N1260_1.mzXML]	120.98005676269531	1.4845166666666667	1.3899833333333333	19.314666666666668	17.924683333333334	41778.4453125	6869272.82341742	0	1295	0.179968912811447	56.32216492489521	135.00663152626902	120.97826385498047	120.98914337158203
123	121.02764129638672	12.4754					1	DETECTED	121.0276 m/z @12.48 [N1260_1.mzXML]	121.02764129638672	12.4754	0.28553333333333336	20.008666666666667	19.723133333333333	31010.318359375	7423444.611488283	0	1295	1.7662842686648546	2.480197421024633	0.6457888924046553	121.02593231201172	121.032958984375
124	121.07128143310547	1.8388666666666666					1	DETECTED	121.0713 m/z @1.84 [N1260_1.mzXML]	121.07128143310547	1.8388666666666666	0.10093333333333333	19.97533333333333	19.874399999999998	375249.0	8346076.954601994	0	1295	0.17608679395350113	0.8468716154498585	0.49410242556041917	121.06220245361328	121.07593536376953
125	121.08345794677734	8.397816666666667					1	DETECTED	121.0835 m/z @8.40 [N1260_1.mzXML]	121.08345794677734	8.397816666666667	7.818766666666666	8.817450000000001	0.9986833333333349	64386.6796875	1275354.3289271232	0	1295	0.28729681395351747	0.9433909502253586	0.6227616333630287	121.08341979980469	121.09149932861328
126	121.98648834228516	11.844916666666668					1	DETECTED	121.9865 m/z @11.84 [N1260_1.mzXML]	121.98648834228516	11.844916666666668	10.788016666666666	19.694000000000003	8.905983333333337	29588.6484375	2548688.9896089463	0	1295	0.7687417384473516	4.213257324880933	1.534243557276737	121.98587799072266	121.98681640625
127	122.05714416503906	8.864316666666667					1	DETECTED	122.0571 m/z @8.86 [N1260_1.mzXML]	122.05714416503906	8.864316666666667	0.33605	8.973466666666667	8.637416666666667	8099.8798828125	530286.9886577149	0	1295	0.15903705874816332	0.5063993074012695	0.012798614802538964	122.0570068359375	122.059814453125
128	122.09584045410156	13.388066666666667					1	DETECTED	122.0958 m/z @13.39 [N1260_1.mzXML]	122.09584045410156	13.388066666666667	0.16774999999999998	19.991833333333332	19.82408333333333	11186.5419921875	3121345.780307035	0	1295	1.9334234128379713	1.0356658582133504	1.372351025274529	122.08682250976562	122.09619140625
129	122.92379760742188	1.6475					1	DETECTED	122.9238 m/z @1.65 [N1260_1.mzXML]	122.92379760742188	1.6475	0.11739999999999999	19.512666666666668	19.395266666666668	51308.26953125	4298057.386414214	0	1295	0.10271089524659693	3.5817047832961175	7.107627722782999	122.92369079589844	122.9292984008789
130	123.04340362548828	4.0286					1	DETECTED	123.0434 m/z @4.03 [N1260_1.mzXML]	123.04340362548828	4.0286	0.2687833333333333	19.9255	19.656716666666668	4911.1640625	1258694.2655037849	0	1295	0.39430775203773605	2.614052546888368	4.937452985221103	123.03852081298828	123.04390716552734
131	123.05443572998047	3.2645					1	DETECTED	123.0544 m/z @3.26 [N1260_1.mzXML]	123.05443572998047	3.2645	0.1509333333333333	18.793499999999998	18.642566666666664	8160.95947265625	1361014.0120400693	0	1295	0.35151794756982424	2.9937638506750024	0.0933824606862566	123.0457763671875	123.06420135498047
132	123.98190307617188	12.321050000000001					1	DETECTED	123.9819 m/z @12.32 [N1260_1.mzXML]	123.98190307617188	12.321050000000001	1.4239833333333332	17.260166666666667	15.836183333333334	13796.99609375	1982984.2802956854	0	1295	1.3631888670483896	0.726625972738841	3.6237393011380674	123.97444152832031	123.98229217529297
133	124.0361099243164	1.88155					1	DETECTED	124.0361 m/z @1.88 [N1260_1.mzXML]	124.0361099243164	1.88155	0.7570666666666667	19.958666666666666	19.2016	45181.66796875	2245834.750987335	0	1295	0.16002099439175876	2.1456519464927384	1.1966852956217842	124.03597259521484	124.04522705078125
134	124.97531127929688	1.5435333333333332					1	DETECTED	124.9753 m/z @1.54 [N1260_1.mzXML]	124.97531127929688	1.5435333333333332	1.4239833333333332	16.8475	15.423516666666668	3748.564453125	2031564.9292031862	0	1295	15.392382721904408	64.50655234908683	128.01310469817366	124.97303009033203	124.97535705566406
135	124.99906158447266	13.035316666666667					1	DETECTED	124.9991 m/z @13.04 [N1260_1.mzXML]	124.99906158447266	13.035316666666667	12.257266666666668	13.994233333333334	1.7369666666666657	22023.71484375	734379.3474946291	0	1295	0.10488522781013287	1.1162307478096967	1.1296366684653396	124.99821472167969	124.99939727783203
136	125.02008819580078	1.8956000000000002					1	DETECTED	125.0201 m/z @1.90 [N1260_1.mzXML]	125.02008819580078	1.8956000000000002	0.16774999999999998	19.991833333333332	19.82408333333333	29401.505859375	2544173.0272378544	0	1295	0.1466776969773782	4.773849707623526	7.311075055178695	125.01763916015625	125.02655029296875
137	125.10671997070312	9.15775					1	DETECTED	125.1067 m/z @9.16 [N1260_1.mzXML]	125.10671997070312	9.15775	9.065499999999998	17.358999999999998	8.2935	4008.556396484375	963679.2443253784	0	1295	8.276320012495804	44.951219512194285	88.90243902438857	125.10657501220703	125.10884094238281
138	126.05178833007812	1.8673666666666666					1	DETECTED	126.0518 m/z @1.87 [N1260_1.mzXML]	126.05178833007812	1.8673666666666666	0.21825	19.942333333333334	19.724083333333333	53149.82421875	1779940.1967612302	0	1295	0.10921985446133076	0.657213326784461	5.003999188577902	126.04936981201172	126.05477905273438
139	127.03803253173828	2.0911999999999997					1	DETECTED	127.0380 m/z @2.09 [N1260_1.mzXML]	127.03803253173828	2.0911999999999997	0.11739999999999999	20.008666666666667	19.891266666666667	26510.33203125	4465505.072499692	0	1295	8.908943146316387	3.1971076849830773	5.039112582699808	127.0307388305664	127.0389175415039
140	127.0748291015625	9.774183333333333					1	DETECTED	127.0748 m/z @9.77 [N1260_1.mzXML]	127.0748291015625	9.774183333333333	0.4876833333333333	19.793	19.305316666666666	9838.814453125	1298597.8977300413	0	1295	0.3789357041925552	1.0394290995890092	0.014497921577093576	127.07434844970703	127.0752944946289
141	128.01014709472656	1.7687333333333333					1	DETECTED	128.0101 m/z @1.77 [N1260_1.mzXML]	128.01014709472656	1.7687333333333333	1.7239	19.743666666666666	18.019766666666666	18737.400390625	3748547.97978537	0	1295	0.09029668941174074	186.122938711603	335.59865788120146	128.0098419189453	128.01748657226562
142	128.0697784423828	2.0349666666666666					1	DETECTED	128.0698 m/z @2.03 [N1260_1.mzXML]	128.0697784423828	2.0349666666666666	0.16774999999999998	19.958666666666666	19.790916666666664	43519.76953125	4885183.190169803	0	1295	0.9414635397481352	2.057252925097593	5.435772418762674	128.0605926513672	128.07032775878906
143	129.01303100585938	16.45403333333333					1	DETECTED	129.0130 m/z @16.45 [N1260_1.mzXML]	129.01303100585938	16.45403333333333	0.28553333333333336	19.726999999999997	19.441466666666663	9488.505859375	5366027.024728755	0	1295	3.5927685236356997	0.6012142952861016	0.1736089425403782	129.01242065429688	129.01918029785156
144	129.0537872314453	2.0349666666666666					1	DETECTED	129.0538 m/z @2.03 [N1260_1.mzXML]	129.0537872314453	2.0349666666666666	0.10093333333333333	20.008666666666667	19.907733333333333	95280.6484375	8757005.327631237	0	1295	0.34631408822646814	10.02227066771877	1.3594997874578532	129.05308532714844	129.05422973632812
145	130.04896545410156	2.0210500000000002					1	DETECTED	130.0490 m/z @2.02 [N1260_1.mzXML]	130.04896545410156	2.0210500000000002	0.11739999999999999	20.008666666666667	19.891266666666667	46952.15234375	6293919.098730838	0	1295	1.563791541273756	1.9723174731678075	2.0635308845331957	130.04446411132812	130.05406188964844
146	130.0643768310547	10.549066666666667					1	DETECTED	130.0644 m/z @10.55 [N1260_1.mzXML]	130.0643768310547	10.549066666666667	8.470466666666667	18.595833333333335	10.125366666666668	177766.15625	3229606.644306456	0	1295	1.368016646705291	0.8890994416256289	0.9854410377793181	130.05804443359375	130.07113647460938
147	130.08543395996094	1.9378					1	DETECTED	130.0854 m/z @1.94 [N1260_1.mzXML]	130.08543395996094	1.9378	0.5719333333333334	19.942333333333334	19.3704	55852.671875	3521126.458898287	0	1295	0.6411698714398879	4.72326593240833	3.5420442701360146	130.0850372314453	130.08616638183594
148	130.93211364746094	1.5435333333333332					1	DETECTED	130.9321 m/z @1.54 [N1260_1.mzXML]	130.93211364746094	1.5435333333333332	1.4399000000000002	1.5881166666666668	0.14821666666666666	11949.5908203125	72408.83758740236	0	1295	0.12517665046524495	0.7151013187520124	0.4302026375040249	130.93199157714844	130.9324951171875
149	130.96414184570312	1.4845166666666667					1	DETECTED	130.9641 m/z @1.48 [N1260_1.mzXML]	130.96414184570312	1.4845166666666667	0.11739999999999999	20.008666666666667	19.891266666666667	1122731.0	1.6172625029102266E7	0	1295	0.14295835491384667	2.2164767402943206	2.1211030629236287	130.96163940429688	130.96511840820312
150	131.01820373535156	1.4991999999999999					1	DETECTED	131.0182 m/z @1.50 [N1260_1.mzXML]	131.01820373535156	1.4991999999999999	1.4239833333333332	12.225533333333335	10.801550000000002	41612.34375	1.1580599276539551E7	0	1295	0.12182586815843521	71.80290272545976	142.6058054509195	131.01193237304688	131.0182342529297
151	131.04855346679688	8.36885					1	DETECTED	131.0486 m/z @8.37 [N1260_1.mzXML]	131.04855346679688	8.36885	8.162083333333333	19.151666666666664	10.98958333333333	5574.23046875	1353806.0779328	0	1295	0.1942891203752044	26.574842817991275	52.14968563598255	131.04397583007812	131.0486602783203
152	131.0677947998047	10.535083333333334					1	DETECTED	131.0678 m/z @10.54 [N1260_1.mzXML]	131.0677947998047	10.535083333333334	0.9608833333333333	18.562666666666665	17.60178333333333	16687.7578125	2219435.530277406	0	1295	1.9010845652534343	0.7677745965610169	0.5913942018770117	131.06362915039062	131.0725555419922
153	131.0874481201172	11.34815					1	DETECTED	131.0874 m/z @11.35 [N1260_1.mzXML]	131.0874481201172	11.34815	0.7738333333333334	18.74416666666667	17.970333333333336	21735.619140625	7769356.715773378	0	1295	16.093604122559256	1.3632626956239624	1.4839045051673234	131.08026123046875	131.0888671875
154	131.44741821289062	12.209399999999999					1	DETECTED	131.4474 m/z @12.21 [N1260_1.mzXML]	131.44741821289062	12.209399999999999	3.479233333333333	18.366333333333333	14.8871	16501.9453125	6563465.316068726	0	1295	14.196430192963788	0.8990392146287655	0.8257271411665681	131.44166564941406	131.45411682128906
155	131.75338745117188	16.3884					1	DETECTED	131.7534 m/z @16.39 [N1260_1.mzXML]	131.75338745117188	16.3884	3.536583333333333	16.504016666666665	12.967433333333332	8360.63671875	3104183.674773864	0	1295	11.97330761851498	0.504498067069636	0.008996134139271951	131.748779296875	131.75338745117188
156	131.96437072753906	1.692					1	DETECTED	131.9644 m/z @1.69 [N1260_1.mzXML]	131.96437072753906	1.692	0.1509333333333333	20.008666666666667	19.857733333333332	33198.58984375	5917503.979027651	0	1295	9.692811315870433	3.227862424752395	48.64737451304324	131.95989990234375	131.96795654296875
157	132.04367065429688	9.535599999999999					1	DETECTED	132.0437 m/z @9.54 [N1260_1.mzXML]	132.04367065429688	9.535599999999999	4.441166666666667	10.577533333333333	6.1363666666666665	29910.265625	753292.5860172433	0	1295	0.11306369698547236	7.536781658507841	5.819527488408953	132.0397491455078	132.05311584472656
158	132.06471252441406	2.8564166666666666					1	DETECTED	132.0647 m/z @2.86 [N1260_1.mzXML]	132.06471252441406	2.8564166666666666	0.10093333333333333	20.008666666666667	19.907733333333333	207401.203125	2.7248189254908036E7	0	1295	0.833854360275359	3.889378844898812	2.9000712255525407	132.05992126464844	132.06504821777344
159	132.0758056640625	1.8530333333333333					1	DETECTED	132.0758 m/z @1.85 [N1260_1.mzXML]	132.0758056640625	1.8530333333333333	1.8108499999999998	13.428966666666668	11.618116666666667	922074.1875	1.3717457334408056E7	0	1295	0.03658351767698509	3.07726940552432	195.29831587599034	132.06590270996094	132.0854949951172
160	132.08982849121094	3.9709166666666667					1	DETECTED	132.0898 m/z @3.97 [N1260_1.mzXML]	132.08982849121094	3.9709166666666667	3.5939833333333335	4.5906666666666665	0.9966833333333329	4387.35107421875	169872.98929925537	0	1295	0.5185710503576155	1.3220949770074286	1.6441899540148572	132.08653259277344	132.0909423828125
161	132.10098266601562	4.1162833333333335					1	DETECTED	132.1010 m/z @4.12 [N1260_1.mzXML]	132.10098266601562	4.1162833333333335	0.5214166666666666	19.776833333333332	19.255416666666665	2412326.75	1.501380816394452E8	1	1295	1.0225899592431564	0.888662402743558	0.7017783037372881	132.10067749023438	132.10923767089844
162	132.11424255371094	4.0286					1	DETECTED	132.1142 m/z @4.03 [N1260_1.mzXML]	132.11424255371094	4.0286	3.5796	4.667583333333334	1.0879833333333337	4505.79833984375	153602.0327583008	0	1295	0.24957922147914813	1.2115627319970312	1.4231254639940627	132.11117553710938	132.12351989746094
163	132.4544219970703	4.1162833333333335					1	DETECTED	132.4544 m/z @4.12 [N1260_1.mzXML]	132.4544219970703	4.1162833333333335	3.479233333333333	16.733	13.253766666666667	6079.1650390625	1164934.8133183594	0	1295	0.9318728215136498	10.402454019830987	19.804908039661974	132.45388793945312	132.46275329589844
164	132.76803588867188	14.9943					1	DETECTED	132.7680 m/z @14.99 [N1260_1.mzXML]	132.76803588867188	14.9943	3.2079666666666666	16.979333333333333	13.771366666666665	22191.837890625	8150946.568936094	0	1295	11.271886249681817	0.5842091122486495	0.1925324733126077	132.76406860351562	132.77008056640625
165	132.957275390625	11.447966666666668					1	DETECTED	132.9573 m/z @11.45 [N1260_1.mzXML]	132.957275390625	11.447966666666668	0.10093333333333333	20.008666666666667	19.907733333333333	504850.28125	4.996577432106547E7	0	1295	1.4456845937515137	0.6755113682228013	3.56991249504571	132.9571075439453	132.9642791748047
166	132.9973907470703	1.5285666666666666					1	DETECTED	132.9974 m/z @1.53 [N1260_1.mzXML]	132.9973907470703	1.5285666666666666	1.4072833333333332	1.5435333333333332	0.13624999999999998	38322.8984375	200603.58755493144	0	1295	0.11880137923817768	0.5617012505153218	0.11210438254436483	132.99734497070312	132.9975128173828
167	133.03350830078125	1.4991999999999999					1	DETECTED	133.0335 m/z @1.50 [N1260_1.mzXML]	133.03350830078125	1.4991999999999999	1.21825	19.661333333333335	18.443083333333334	1164208.0	2.3868500830208372E7	1	1295	0.12890168547195158	1.3740706319387015	1.7739756322725475	133.03289794921875	133.03408813476562
168	133.0486297607422	2.0210500000000002					1	DETECTED	133.0486 m/z @2.02 [N1260_1.mzXML]	133.0486297607422	2.0210500000000002	1.9932333333333332	7.770166666666666	5.776933333333333	18683.529296875	1316865.176602539	0	1295	0.3592751480915535	91.60615917622626	95.9602951762421	133.0483856201172	133.04917907714844
169	133.0680389404297	2.6492666666666667					1	DETECTED	133.0680 m/z @2.65 [N1260_1.mzXML]	133.0680389404297	2.6492666666666667	0.1509333333333333	19.760166666666667	19.609233333333332	12476.26171875	2044209.9897235418	0	1295	0.3499575521464937	1.307189655508333	1.3770391669016093	133.05996704101562	133.06861877441406
170	133.07928466796875	1.8530333333333333					1	DETECTED	133.0793 m/z @1.85 [N1260_1.mzXML]	133.07928466796875	1.8530333333333333	1.2699166666666666	10.192233333333332	8.922316666666665	32813.27734375	4065996.0047327583	0	1295	7.494961604534444	6.9545514286615955	12.785035228722464	133.07138061523438	133.08692932128906
171	133.10433959960938	4.1162833333333335					1	DETECTED	133.1043 m/z @4.12 [N1260_1.mzXML]	133.10433959960938	4.1162833333333335	1.21825	16.3067	15.08845	118279.3359375	9561698.773511535	0	1295	0.9852060603515977	0.8942989790129213	0.40274056057932467	133.0949249267578	133.10479736328125
172	133.9577178955078	11.447966666666668					1	DETECTED	133.9577 m/z @11.45 [N1260_1.mzXML]	133.9577178955078	11.447966666666668	0.11739999999999999	19.958666666666666	19.841266666666666	15763.025390625	2430455.8360614623	0	1295	0.2658423894662363	0.9069280910956667	0.8236995919624253	133.95748901367188	133.96728515625
173	134.01788330078125	1.7687333333333333					1	DETECTED	134.0179 m/z @1.77 [N1260_1.mzXML]	134.01788330078125	1.7687333333333333	1.7077166666666665	1.95165	0.24393333333333356	42990.6328125	309203.34472021495	0	1295	0.20539203439252063	1.9989074023490851	2.9978148046981703	134.017578125	134.01817321777344
174	134.0345916748047	1.5285666666666666					1	DETECTED	134.0346 m/z @1.53 [N1260_1.mzXML]	134.0345916748047	1.5285666666666666	0.10093333333333333	19.958666666666666	19.857733333333332	103174.1328125	3291281.329900725	0	1295	0.1647446336292504	4.861849824505528	9.93630007776028	134.0341796875	134.04443359375
175	134.05947875976562	10.1009					1	DETECTED	134.0595 m/z @10.10 [N1260_1.mzXML]	134.05947875976562	10.1009	9.12735	19.03783333333333	9.910483333333332	12829.8291015625	1697128.6536614986	0	1295	0.45268608138497335	12.413384646616441	28.685688426129264	134.0590362548828	134.06588745117188
176	134.10533142089844	4.160433333333334					1	DETECTED	134.1053 m/z @4.16 [N1260_1.mzXML]	134.10533142089844	4.160433333333334	2.6082666666666667	15.469016666666667	12.86075	7389.72705078125	1082123.581306488	0	1295	0.8706271049958927	4.142837968431224	0.3808593534118628	134.09552001953125	134.1073760986328
177	134.95762634277344	11.462716666666667					1	DETECTED	134.9576 m/z @11.46 [N1260_1.mzXML]	134.95762634277344	11.462716666666667	0.10093333333333333	20.008666666666667	19.907733333333333	85967.0078125	1.2210028016020779E7	0	1295	1.7198613007732195	0.6999733260156719	4.311891528811724	134.95664978027344	134.95851135253906
178	134.99557495117188	1.4991999999999999					1	DETECTED	134.9956 m/z @1.50 [N1260_1.mzXML]	134.99557495117188	1.4991999999999999	0.4876833333333333	16.733	16.245316666666668	163272.765625	4560331.026471312	0	1295	0.6944721262954212	1.5846407296351137	1.7016160667215934	134.9947967529297	135.00413513183594
179	135.03128051757812	1.4991999999999999					1	DETECTED	135.0313 m/z @1.50 [N1260_1.mzXML]	135.03128051757812	1.4991999999999999	0.7738333333333334	19.694000000000003	18.92016666666667	126471.265625	6849543.280259949	0	1295	0.7994063930814743	0.6253058045441107	0.2278698878278434	135.0308380126953	135.03196716308594
180	135.0623779296875	18.139333333333333					1	DETECTED	135.0624 m/z @18.14 [N1260_1.mzXML]	135.0623779296875	18.139333333333333	0.6561833333333333	19.958666666666666	19.30248333333333	2229.929931640625	1042884.9583301082	0	1295	1.0660156053879355	0.5520310508499136	0.10406210169982714	135.06190490722656	135.06298828125
181	135.07933044433594	11.536200000000001					1	DETECTED	135.0793 m/z @11.54 [N1260_1.mzXML]	135.07933044433594	11.536200000000001	1.7543166666666667	12.241483333333333	10.487166666666667	13384.6533203125	2235108.8907574457	0	1295	1.0223152300226719	0.5360504878917317	0.7106673572403347	135.07777404785156	135.080078125
182	135.10084533691406	9.399916666666666					1	DETECTED	135.1008 m/z @9.40 [N1260_1.mzXML]	135.10084533691406	9.399916666666666	9.385150000000001	9.6252	0.24004999999999832	5464.11865234375	35142.58002795395	0	1295	0.08477092026767785	8.128103837472743	17.200094176609518	135.10060119628906	135.10116577148438
183	136.04721069335938	1.8530333333333333					1	DETECTED	136.0472 m/z @1.85 [N1260_1.mzXML]	136.04721069335938	1.8530333333333333	1.7968166666666667	8.132366666666666	6.33555	299077.96875	3695976.202869568	0	1295	0.11129662334090584	1.8731314391660239	2.4218224676953346	136.03836059570312	136.0474853515625
184	136.07472229003906	4.014166666666666					1	DETECTED	136.0747 m/z @4.01 [N1260_1.mzXML]	136.07472229003906	4.014166666666666	0.11739999999999999	19.909	19.7916	19516.80859375	2243956.1711912537	0	1295	0.42063914966871874	0.8066994945880338	0.2262889983648397	136.0742950439453	136.0755157470703
185	136.9530029296875	11.376466666666666					1	DETECTED	136.9530 m/z @11.38 [N1260_1.mzXML]	136.9530029296875	11.376466666666666	0.13413333333333333	19.97533333333333	19.841199999999997	36561.796875	4715147.079720335	0	1295	1.704512307693646	5.609477150314333	3.883757201062054	136.9527130126953	136.95399475097656
186	136.96864318847656	1.6179999999999999					1	DETECTED	136.9686 m/z @1.62 [N1260_1.mzXML]	136.96864318847656	1.6179999999999999	1.5285666666666666	19.512666666666668	17.9841	36537.41796875	2698687.541657532	0	1295	0.104595330326412	1.0322238199130045	0.9537245306386892	136.96824645996094	136.9755401611328
187	137.028564453125	1.5138500000000001					1	DETECTED	137.0286 m/z @1.51 [N1260_1.mzXML]	137.028564453125	1.5138500000000001	1.4549666666666667	8.441483333333332	6.986516666666666	5352.6552734375	1277722.5178696895	0	1295	6.982701542601473	59.32507783753177	117.65015567506354	137.02719116210938	137.02886962890625
188	137.04483032226562	3.3642833333333333					1	DETECTED	137.0448 m/z @3.36 [N1260_1.mzXML]	137.04483032226562	3.3642833333333333	1.8530333333333333	16.4707	14.617666666666668	15298.61328125	2148061.0717789307	0	1295	0.5461033340577726	4.836283429831817	0.3050235487942319	137.03665161132812	137.0507049560547
189	137.05905151367188	9.341716666666667					1	DETECTED	137.0591 m/z @9.34 [N1260_1.mzXML]	137.05905151367188	9.341716666666667	3.9129333333333336	10.56305	6.650116666666667	9777.4443359375	672467.9235711056	0	1295	0.10031987017900512	0.6124868371366206	0.1121951404891316	137.05853271484375	137.05934143066406
190	137.13160705566406	7.54115					1	DETECTED	137.1316 m/z @7.54 [N1260_1.mzXML]	137.13160705566406	7.54115	0.10093333333333333	20.008666666666667	19.907733333333333	5784.7705078125	3149508.4074014253	0	1295	3.4810130824172854	1.3378463440804815	1.2688220587742793	137.1311492919922	137.13223266601562
191	138.05157470703125	1.8530333333333333					1	DETECTED	138.0516 m/z @1.85 [N1260_1.mzXML]	138.05157470703125	1.8530333333333333	0.28553333333333336	19.97533333333333	19.689799999999998	1075621.5	7129376.838868988	1	1295	0.05002253738400353	3.612546370712971	6.123800892965353	138.05149841308594	138.05726623535156
192	138.98826599121094	1.4845166666666667					1	DETECTED	138.9883 m/z @1.48 [N1260_1.mzXML]	138.98826599121094	1.4845166666666667	0.9093166666666667	7.475966666666666	6.56665	3898.5166015625	474990.6868171692	0	1295	0.025574952813740115	5.708144993045897	10.416289986091792	138.98121643066406	138.9936065673828
193	139.0410919189453	14.11205					1	DETECTED	139.0411 m/z @14.11 [N1260_1.mzXML]	139.0410919189453	14.11205	0.16774999999999998	19.991833333333332	19.82408333333333	138787.5	1.915931058877026E7	0	1295	1.3669427980785098	0.8958268697789146	0.6561450837828644	139.03271484375	139.04940795898438
194	140.04071044921875	14.801033333333333					1	DETECTED	140.0407 m/z @14.80 [N1260_1.mzXML]	140.04071044921875	14.801033333333333	4.456133333333333	16.3396	11.883466666666667	6468.69091796875	1905506.6663272693	0	1295	0.3469584936322452	0.5743635350108105	0.10004398845955838	140.03390502929688	140.04901123046875
195	140.06716918945312	1.7829166666666665					1	DETECTED	140.0672 m/z @1.78 [N1260_1.mzXML]	140.06716918945312	1.7829166666666665	0.1847	19.005499999999998	18.8208	1338773.5	1.3028672333012208E7	1	1295	0.13964859225735982	3.8181062382163438	5.714173050963071	140.0634002685547	140.0703582763672
196	141.0377960205078	13.0764					1	DETECTED	141.0378 m/z @13.08 [N1260_1.mzXML]	141.0377960205078	13.0764	2.6906833333333333	15.947366666666666	13.256683333333331	6127.19091796875	1749000.3437165527	0	1295	2.6896471986326826	0.6382170705600478	0.24207306488586103	141.02978515625	141.04002380371094
197	141.0514373779297	9.370516666666667					1	DETECTED	141.0514 m/z @9.37 [N1260_1.mzXML]	141.0514373779297	9.370516666666667	3.3501499999999997	12.98095	9.6308	99925.96875	1917017.5454410093	0	1295	0.11995646444140995	0.6232371231032711	0.2690121913077035	141.0423583984375	141.05609130859375
198	141.070556640625	1.7829166666666665					1	DETECTED	141.0706 m/z @1.78 [N1260_1.mzXML]	141.070556640625	1.7829166666666665	1.7687333333333333	19.80933333333333	18.040599999999998	56564.265625	2442175.5964232786	0	1295	0.1495288238007073	635.9788484136362	1270.9576968272727	141.06454467773438	141.07078552246094
199	141.08978271484375	10.912283333333333					1	DETECTED	141.0898 m/z @10.91 [N1260_1.mzXML]	141.08978271484375	10.912283333333333	0.10093333333333333	19.942333333333334	19.8414	2618.67919921875	1479624.3403099058	0	1295	17.652123283557316	0.9176189837531854	0.8352379675063708	141.08799743652344	141.09100341796875
200	142.04653930664062	1.8248666666666666					1	DETECTED	142.0465 m/z @1.82 [N1260_1.mzXML]	142.04653930664062	1.8248666666666666	1.7393	17.791999999999998	16.052699999999998	37355.50390625	3437346.4808543087	0	1295	0.13877375989397	93.80229840280492	5.1357803729577975	142.04576110839844	142.04962158203125
201	142.06443786621094	9.228250000000001					1	DETECTED	142.0644 m/z @9.23 [N1260_1.mzXML]	142.06443786621094	9.228250000000001	0.1509333333333333	10.3434	10.192466666666668	145006.25	1511005.2083926061	0	1295	0.08456548313194112	1.2785092322136846	1.3427165899072615	142.0548553466797	142.06454467773438
202	142.94703674316406	1.6622833333333333					1	DETECTED	142.9470 m/z @1.66 [N1260_1.mzXML]	142.94703674316406	1.6622833333333333	1.4698333333333333	2.3473166666666665	0.8774833333333332	34343.109375	699033.4693673098	0	1295	0.46437680693794037	2.5780901498317457	5.119538132382726	142.94699096679688	142.94955444335938
203	143.03054809570312	1.8248666666666666					1	DETECTED	143.0305 m/z @1.82 [N1260_1.mzXML]	143.03054809570312	1.8248666666666666	0.21825	19.479499999999998	19.261249999999997	207444.296875	4571559.883449007	0	1295	0.15037500062063902	0.626490128153106	2.483498987851664	143.02096557617188	143.0335693359375
204	143.05291748046875	1.8248666666666666					1	DETECTED	143.0529 m/z @1.82 [N1260_1.mzXML]	143.05291748046875	1.8248666666666666	1.8108499999999998	19.661333333333335	17.850483333333337	1233925.625	5.95822508812959E7	0	1295	0.05457792126262273	319.89149378117924	5.057542562473384	143.04510498046875	143.06202697753906
205	143.072265625	9.228250000000001					1	DETECTED	143.0723 m/z @9.23 [N1260_1.mzXML]	143.072265625	9.228250000000001	0.10093333333333333	20.008666666666667	19.907733333333333	165729.84375	4988226.861046873	0	1295	0.07404178772939929	0.5119862089245579	0.014513944762014041	143.0638885498047	143.0812530517578
206	143.1005401611328	1.95165					1	DETECTED	143.1005 m/z @1.95 [N1260_1.mzXML]	143.1005401611328	1.95165	0.3191833333333333	19.102833333333333	18.783649999999998	102923.265625	3.0993457474718317E7	0	1295	10.904828971568941	3.333452437416646	5.626399702700505	143.1005401611328	143.10633850097656
207	144.04379272460938	9.228250000000001					1	DETECTED	144.0438 m/z @9.23 [N1260_1.mzXML]	144.04379272460938	9.228250000000001	1.8108499999999998	9.535599999999999	7.7247499999999985	39317.95703125	4926446.471624878	0	1295	0.08554858726004966	0.5146507390115029	1.5071477302588747	144.04307556152344	144.04995727539062
208	144.0563201904297	1.8248666666666666					1	DETECTED	144.0563 m/z @1.82 [N1260_1.mzXML]	144.0563201904297	1.8248666666666666	0.11739999999999999	19.942333333333334	19.824933333333334	21461.58203125	1926184.571843018	0	1295	7.030481764398255	2.21261822604586	3.8473787965430395	144.0563201904297	144.0654754638672
209	144.07981872558594	9.228250000000001					1	DETECTED	144.0798 m/z @9.23 [N1260_1.mzXML]	144.07981872558594	9.228250000000001	7.9959999999999996	19.578666666666667	11.582666666666668	1698396.875	1.1194958274731291E7	0	1295	0.08519130304449085	1.268881700822308	1.386031880887173	144.07952880859375	144.08120727539062
210	144.10101318359375	1.8673666666666666					1	DETECTED	144.1010 m/z @1.87 [N1260_1.mzXML]	144.10101318359375	1.8673666666666666	0.1509333333333333	19.958666666666666	19.80773333333333	231193.671875	1.3167236834948521E7	0	1295	1.7940392093190143	0.6530178374623454	0.1639089218373103	144.10060119628906	144.10162353515625
211	144.137451171875	10.973383333333334					1	DETECTED	144.1375 m/z @10.97 [N1260_1.mzXML]	144.137451171875	10.973383333333334	10.896516666666667	11.536200000000001	0.639683333333334	5719.8984375	117132.87127807614	0	1295	0.1681662042517189	4.160993061578449	7.321986123156898	144.1322479248047	144.1375732421875
212	144.99111938476562	1.8248666666666666					1	DETECTED	144.9911 m/z @1.82 [N1260_1.mzXML]	144.99111938476562	1.8248666666666666	1.3899833333333333	18.464166666666664	17.07418333333333	200016.9375	3.7858170178248785E7	0	1295	0.07184069668264792	20.509416123909464	68.59985682296089	144.99093627929688	144.9915008544922
213	145.04856872558594	2.0349666666666666					1	DETECTED	145.0486 m/z @2.03 [N1260_1.mzXML]	145.04856872558594	2.0349666666666666	0.10093333333333333	20.008666666666667	19.907733333333333	226688.0625	1.3307801131451052E7	0	1295	0.3262106309252262	1.6957564296665584	0.9295227740769266	145.04124450683594	145.04928588867188
214	145.06436157226562	9.214266666666667					1	DETECTED	145.0644 m/z @9.21 [N1260_1.mzXML]	145.06436157226562	9.214266666666667	9.186466666666666	9.2986	0.1121333333333343	5338.94384765625	26013.99679022226	0	1295	0.09269645788278602	2.016786570743355	3.03357314148671	145.06381225585938	145.06436157226562
215	145.0834197998047	9.228250000000001					1	DETECTED	145.0834 m/z @9.23 [N1260_1.mzXML]	145.0834197998047	9.228250000000001	9.142866666666666	10.3434	1.2005333333333343	138623.890625	927178.9304051487	0	1295	0.0922479534626266	1.3886343866877051	1.4555583224420758	145.08306884765625	145.08541870117188
216	146.05905151367188	9.228250000000001					1	DETECTED	146.0591 m/z @9.23 [N1260_1.mzXML]	146.05905151367188	9.228250000000001	0.235	18.8755	18.6405	1921843.75	1.424100370873114E7	1	1295	0.08447858952315634	1.3340397842979737	1.38818964384823	146.0517578125	146.05972290039062
217	146.08023071289062	2.0349666666666666					1	DETECTED	146.0802 m/z @2.03 [N1260_1.mzXML]	146.08023071289062	2.0349666666666666	0.1847	19.9255	19.7408	165049.84375	1.2361254510511652E7	0	1295	0.8016147946241567	9.026086257916988	8.227265640720185	146.07278442382812	146.0868377685547
218	146.11663818359375	1.8248666666666666					1	DETECTED	146.1166 m/z @1.82 [N1260_1.mzXML]	146.11663818359375	1.8248666666666666	1.8108499999999998	18.204166666666666	16.393316666666667	76773.4375	2953347.669236328	0	1295	0.05558424537176432	256.5026697330308	526.995132036998	146.11354064941406	146.1240692138672
219	147.01303100585938	1.5285666666666666					1	DETECTED	147.0130 m/z @1.53 [N1260_1.mzXML]	147.01303100585938	1.5285666666666666	1.4239833333333332	19.991833333333332	18.56785	299165.0625	6010981.3452331545	0	1295	0.2933476570824376	50.731692178485034	100.99496834796608	147.00697326660156	147.01339721679688
220	147.04331970214844	3.98525					1	DETECTED	147.0433 m/z @3.99 [N1260_1.mzXML]	147.04331970214844	3.98525	3.6658	18.924166666666668	15.258366666666667	6541.048828125	1648161.9712573546	0	1295	0.1959305936273803	23.882245526164745	19.72413978825082	147.0388641357422	147.0515899658203
221	147.0626678466797	9.228250000000001					1	DETECTED	147.0627 m/z @9.23 [N1260_1.mzXML]	147.0626678466797	9.228250000000001	0.11739999999999999	20.008666666666667	19.891266666666667	154805.609375	3537048.290847351	0	1295	0.08455447956991868	1.3142037654485603	1.5102369005949177	147.05410766601562	147.06483459472656
222	147.075439453125	1.9793666666666667					1	DETECTED	147.0754 m/z @1.98 [N1260_1.mzXML]	147.075439453125	1.9793666666666667	1.7829166666666665	17.542333333333332	15.759416666666665	228042.140625	6871114.018138492	0	1295	0.21983307271337993	3.0532177131302944	2.8639695292390646	147.06552124023438	147.08438110351562
223	147.11183166503906	1.6327500000000001					1	DETECTED	147.1118 m/z @1.63 [N1260_1.mzXML]	147.11183166503906	1.6327500000000001	1.4698333333333333	18.9405	17.470666666666666	208570.609375	5081633.626418122	0	1295	0.14179835429142829	2.1260469754866644	0.6246937351942048	147.1071014404297	147.12147521972656
224	148.03860473632812	9.967216666666667					1	DETECTED	148.0386 m/z @9.97 [N1260_1.mzXML]	148.03860473632812	9.967216666666667	0.13413333333333333	10.5919	10.457766666666668	58852.73046875	3444441.469801695	0	1295	7.344502723535905	0.5108073799442581	0.02113113643498057	148.03807067871094	148.04214477539062
225	148.0788116455078	2.318966666666667					1	DETECTED	148.0788 m/z @2.32 [N1260_1.mzXML]	148.0788116455078	2.318966666666667	0.16774999999999998	19.958666666666666	19.790916666666664	6131.48046875	2720057.1364295986	0	1295	16.825369677501154	4.5999356953042065	9.086706126537864	148.0745849609375	148.08192443847656
226	148.0958251953125	1.9793666666666667					1	DETECTED	148.0958 m/z @1.98 [N1260_1.mzXML]	148.0958251953125	1.9793666666666667	0.11739999999999999	19.909	19.7916	15415.5634765625	1498575.9462779239	0	1295	2.1298210987102406	5.314703091713063	0.1536973341046237	148.0955352783203	148.0963897705078
227	148.93434143066406	1.7543166666666667					1	DETECTED	148.9343 m/z @1.75 [N1260_1.mzXML]	148.93434143066406	1.7543166666666667	1.6622833333333333	14.171266666666666	12.508983333333333	88928.3125	1.30997292740625E7	0	1295	0.14402184915901906	67.95898225280689	134.91796450561378	148.9342041015625	148.9368438720703
228	149.0113067626953	1.4991999999999999					1	DETECTED	149.0113 m/z @1.50 [N1260_1.mzXML]	149.0113067626953	1.4991999999999999	0.4876833333333333	19.71066666666667	19.222983333333335	282339.40625	1.4594993541089447E7	0	1295	0.16306962568142658	11.265688478539854	0.1896696919771945	149.00146484375	149.01614379882812
229	149.0222625732422	12.445400000000001					1	DETECTED	149.0223 m/z @12.45 [N1260_1.mzXML]	149.0222625732422	12.445400000000001	0.10093333333333333	20.008666666666667	19.907733333333333	237891.40625	5.740567402222265E7	1	1295	0.14969118079824106	0.5344964430091863	0.04575029114050195	149.0221710205078	149.02273559570312
230	149.07797241210938	16.43735					1	DETECTED	149.0780 m/z @16.44 [N1260_1.mzXML]	149.07797241210938	16.43735	0.4205166666666667	19.005499999999998	18.58498333333333	7360.79638671875	3761875.129606688	0	1295	6.673287177174785	0.5801703416197542	0.16034068323950842	149.07749938964844	149.07835388183594
231	149.99163818359375	1.7687333333333333					1	DETECTED	149.9916 m/z @1.77 [N1260_1.mzXML]	149.99163818359375	1.7687333333333333	1.7239	19.495833333333334	17.771933333333333	15701.2568359375	5497943.429165712	0	1295	0.11608519852919508	198.20000000000024	395.4000000000005	149.99163818359375	149.99676513671875
232	150.01467895507812	1.4991999999999999					1	DETECTED	150.0147 m/z @1.50 [N1260_1.mzXML]	150.01467895507812	1.4991999999999999	1.4399000000000002	1.57325	0.13334999999999986	9836.42578125	53903.98832543941	0	1295	0.09951161334236747	1.1243676222597012	1.2487352445194024	150.01441955566406	150.01478576660156
233	150.02566528320312	12.414766666666667					1	DETECTED	150.0257 m/z @12.41 [N1260_1.mzXML]	150.02566528320312	12.414766666666667	0.10093333333333333	20.008666666666667	19.907733333333333	14351.7490234375	5288827.2959019765	0	1295	18.678813764399184	2.529725643790684	1.7153796758076776	150.02532958984375	150.02662658691406
234	150.05746459960938	2.70445					1	DETECTED	150.0575 m/z @2.70 [N1260_1.mzXML]	150.05746459960938	2.70445	1.7829166666666665	9.640033333333333	7.857116666666666	53959.6875	2837075.8468048098	0	1295	0.34608019345236984	1.3642677353162498	0.3459974101935968	150.0513458251953	150.0577392578125
235	150.93133544921875	1.7687333333333333					1	DETECTED	150.9313 m/z @1.77 [N1260_1.mzXML]	150.93133544921875	1.7687333333333333	1.692	1.8956000000000002	0.20360000000000023	35549.3125	273299.1189604493	0	1295	0.1840012426522888	1.3266724587315395	1.653344917463079	150.93124389648438	150.93153381347656
236	150.97592163085938	2.1197					1	DETECTED	150.9759 m/z @2.12 [N1260_1.mzXML]	150.97592163085938	2.1197	0.2687833333333333	19.8755	19.606716666666667	18234.9609375	3414586.6494510197	0	1295	9.918013235067715	10.76907103650952	4.820766491513022	150.96676635742188	150.9765167236328
237	151.04443359375	1.5138500000000001					1	DETECTED	151.0444 m/z @1.51 [N1260_1.mzXML]	151.04443359375	1.5138500000000001	1.4072833333333332	19.054166666666667	17.646883333333335	17556.212890625	2422581.107261078	0	1295	9.467914136391961	79.52592869480645	87.1425530952852	151.0349578857422	151.05174255371094
238	151.06072998046875	8.559533333333333					1	DETECTED	151.0607 m/z @8.56 [N1260_1.mzXML]	151.06072998046875	8.559533333333333	8.470466666666667	8.60515	0.13468333333333327	6350.7216796875	30808.751262633938	0	1295	0.08723530287526593	0.7560815868263548	0.5121631736527096	151.06040954589844	151.0609893798828
239	151.07424926757812	11.30345					1	DETECTED	151.0742 m/z @11.30 [N1260_1.mzXML]	151.07424926757812	11.30345	9.922566666666667	11.40455	1.4819833333333339	130731.8125	868619.3230659232	0	1295	0.07321454949742012	0.5438125813365742	1.663403900364207	151.07423400878906	151.07481384277344
240	152.02114868164062	1.8108499999999998					1	DETECTED	152.0211 m/z @1.81 [N1260_1.mzXML]	152.02114868164062	1.8108499999999998	1.7968166666666667	10.9579	9.161083333333334	178548.765625	2643091.5832585758	0	1295	0.11902709801004807	15.050740272014934	21.85384570226781	152.01531982421875	152.03114318847656
241	152.04605102539062	11.577983333333332					1	DETECTED	152.0461 m/z @11.58 [N1260_1.mzXML]	152.04605102539062	11.577983333333332	0.11739999999999999	19.991833333333332	19.874433333333332	12169.8203125	2339590.9422542714	0	1295	11.47950568364287	1.056953278330584	1.1142577775846074	152.03981018066406	152.04698181152344
242	152.06710815429688	1.9378					1	DETECTED	152.0671 m/z @1.94 [N1260_1.mzXML]	152.06710815429688	1.9378	0.4205166666666667	17.9425	17.52198333333333	11619.8095703125	2579629.977320373	0	1295	11.059629267532868	2.0411800498286463	2.9696939563950604	152.0607452392578	152.07032775878906
243	152.94619750976562	1.5881166666666668					1	DETECTED	152.9462 m/z @1.59 [N1260_1.mzXML]	152.94619750976562	1.5881166666666668	1.5138500000000001	10.7211	9.20725	133481.765625	2021372.3211269535	0	1295	0.09427654524681928	60.47022815544273	2.6880905702526596	152.93722534179688	152.95001220703125
244	153.0042266845703	1.4991999999999999					1	DETECTED	153.0042 m/z @1.50 [N1260_1.mzXML]	153.0042266845703	1.4991999999999999	1.4399000000000002	1.5582166666666666	0.1183166666666664	6727.572265625	28257.394760009738	0	1295	0.08073440295341783	0.997611017425523	0.995222034851046	153.0039825439453	153.0043182373047
245	153.0568389892578	13.212950000000001					1	DETECTED	153.0568 m/z @13.21 [N1260_1.mzXML]	153.0568389892578	13.212950000000001	3.1235333333333335	19.628333333333334	16.5048	129496.2265625	2.072568471130956E7	0	1295	3.036230322838586	0.9733294151263981	0.4130466270898384	153.05081176757812	153.06564331054688
246	153.0902099609375	10.60735					1	DETECTED	153.0902 m/z @10.61 [N1260_1.mzXML]	153.0902099609375	10.60735	1.0469	19.9255	18.8786	2162.956298828125	1297565.7047972719	0	1295	0.11601607657169133	0.9873280023429859	0.9746560046859719	153.08970642089844	153.0909423828125
247	154.02554321289062	1.8673666666666666					1	DETECTED	154.0255 m/z @1.87 [N1260_1.mzXML]	154.02554321289062	1.8673666666666666	1.8108499999999998	2.2904833333333334	0.4796333333333336	121403.90625	733378.4759143069	0	1295	0.09215049953468246	3.76825780472975	2.1839218047590876	154.01947021484375	154.02572631835938
248	154.05775451660156	1.8248666666666666					1	DETECTED	154.0578 m/z @1.82 [N1260_1.mzXML]	154.05775451660156	1.8248666666666666	1.8248666666666666	19.611833333333333	17.786966666666668	33733.953125	5172907.420285554	0	1295	12.376704330421962	null	null	154.04879760742188	154.0619659423828
249	154.08311462402344	3.8985666666666665					1	DETECTED	154.0831 m/z @3.90 [N1260_1.mzXML]	154.08311462402344	3.8985666666666665	3.2503499999999996	9.922566666666667	6.672216666666667	7606.5966796875	832768.352124756	0	1295	0.6667575336296037	5.146594502866838	9.293189005733677	154.07321166992188	154.08328247070312
250	154.2917938232422	14.670549999999999					1	DETECTED	154.2918 m/z @14.67 [N1260_1.mzXML]	154.2917938232422	14.670549999999999	8.265766666666668	19.380666666666666	11.114899999999999	6823.16259765625	1282085.7286578363	0	1295	0.4262618642234983	0.8677030448597014	0.6937122766780658	154.28565979003906	154.292724609375
251	154.87937927246094	1.9378					1	DETECTED	154.8794 m/z @1.94 [N1260_1.mzXML]	154.87937927246094	1.9378	1.7687333333333333	2.92635	1.1576166666666665	13768.703125	385034.27976416016	0	1295	0.23309374422023454	3.423550867507885	5.84710173501577	154.87893676757812	154.87973022460938
252	154.95458984375	11.211900000000002					1	DETECTED	154.9546 m/z @11.21 [N1260_1.mzXML]	154.95458984375	11.211900000000002	10.912283333333333	12.257266666666668	1.3449833333333352	6904.81689453125	296558.3061737063	0	1295	0.14740676995478452	2.24450686988929	3.333118063336046	154.9542236328125	154.96400451660156
253	155.0273895263672	2.7454833333333335					1	DETECTED	155.0274 m/z @2.75 [N1260_1.mzXML]	155.0273895263672	2.7454833333333335	1.8248666666666666	18.38266666666667	16.557800000000004	30251.162109375	3565388.466877227	0	1295	0.6220844516779049	3.840547131762739	6.648503590534738	155.02725219726562	155.03099060058594
254	155.06719970703125	10.02675					1	DETECTED	155.0672 m/z @10.03 [N1260_1.mzXML]	155.06719970703125	10.02675	9.32755	10.432816666666668	1.105266666666667	14109.95703125	239408.59582080133	0	1295	0.3756347744538928	0.7984005170605549	0.682487447011407	155.06692504882812	155.06764221191406
255	155.07810974121094	1.6622833333333333					1	DETECTED	155.0781 m/z @1.66 [N1260_1.mzXML]	155.07810974121094	1.6622833333333333	1.5881166666666668	16.782500000000002	15.194383333333336	77525.1015625	4870501.761247865	0	1295	0.058549170311884335	102.43404494382048	141.88866366805274	155.07794189453125	155.07981872558594
256	155.1297607421875	14.670549999999999					1	DETECTED	155.1298 m/z @14.67 [N1260_1.mzXML]	155.1297607421875	14.670549999999999	0.10093333333333333	20.008666666666667	19.907733333333333	2084013.25	3.219057803264941E8	1	1295	0.5071301878446199	1.3097446422986934	0.6938873631938871	155.12918090820312	155.13058471679688
257	155.97422790527344	14.3725					1	DETECTED	155.9742 m/z @14.37 [N1260_1.mzXML]	155.97422790527344	14.3725	8.78665	18.513333333333332	9.726683333333332	5825.25146484375	1290597.5207312016	0	1295	4.965626376338269	0.8706538246939437	0.7781198709040688	155.97393798828125	155.9752655029297
258	156.04115295410156	1.7829166666666665					1	DETECTED	156.0412 m/z @1.78 [N1260_1.mzXML]	156.04115295410156	1.7829166666666665	1.2524166666666665	10.192233333333332	8.939816666666665	635075.0625	4687763.879505982	1	1295	0.06170135660188558	3.1415970905373944	3.500976568550919	156.04092407226562	156.04690551757812
259	156.07582092285156	1.95165					1	DETECTED	156.0758 m/z @1.95 [N1260_1.mzXML]	156.07582092285156	1.95165	1.5138500000000001	10.297983333333333	8.784133333333333	44065.23828125	2112164.2582813418	0	1295	0.7477583338353608	1.104525281151196	1.1190193824431476	156.06700134277344	156.07666015625
260	156.1333770751953	14.670549999999999					1	DETECTED	156.1334 m/z @14.67 [N1260_1.mzXML]	156.1333770751953	14.670549999999999	0.11739999999999999	20.008666666666667	19.891266666666667	95736.046875	1.6828421282746647E7	0	1295	0.7734575248437618	0.6769437356008237	0.8251104293602642	156.1329345703125	156.1338348388672
261	157.12692260742188	14.670549999999999					1	DETECTED	157.1269 m/z @14.67 [N1260_1.mzXML]	157.12692260742188	14.670549999999999	0.10093333333333333	20.008666666666667	19.907733333333333	549388.25	8.897760350565557E7	0	1295	1.0162012636428148	1.3351030944307134	1.2105139392347015	157.1265106201172	157.12782287597656
262	158.03941345214844	1.7829166666666665					1	DETECTED	158.0394 m/z @1.78 [N1260_1.mzXML]	158.03941345214844	1.7829166666666665	1.3899833333333333	7.705066666666666	6.315083333333333	39978.38671875	941746.8388761597	0	1295	0.06472432044500898	8.052855083884614	3.3036772958046354	158.03602600097656	158.03965759277344
263	158.13047790527344	14.670549999999999					1	DETECTED	158.1305 m/z @14.67 [N1260_1.mzXML]	158.13047790527344	14.670549999999999	0.11739999999999999	19.942333333333334	19.824933333333334	31816.181640625	5880121.283776731	0	1295	0.4871499892347142	0.9286066613463783	0.6664338057175208	158.1285400390625	158.1311492919922
264	158.15310668945312	11.721516666666668					1	DETECTED	158.1531 m/z @11.72 [N1260_1.mzXML]	158.15310668945312	11.721516666666668	1.1156499999999998	11.813600000000001	10.69795	20249.912109375	2865209.3292369694	0	1295	0.10560417420247781	0.5043411508096148	0.008682301619229584	158.15293884277344	158.15338134765625
265	158.96299743652344	1.6475					1	DETECTED	158.9630 m/z @1.65 [N1260_1.mzXML]	158.96299743652344	1.6475	1.5435333333333332	1.95165	0.4081166666666669	543602.4375	4381081.036273437	0	1295	0.08896677467081804	1.8727953568225808	2.21688441100137	158.9629669189453	158.96327209472656
266	159.0131378173828	1.4399000000000002					1	DETECTED	159.0131 m/z @1.44 [N1260_1.mzXML]	159.0131378173828	1.4399000000000002	1.3729	19.363999999999997	17.991099999999996	11726.5380859375	1894284.7121194457	0	1295	1.2164958236049694	134.26194029850708	267.52388059701417	159.01052856445312	159.01341247558594
267	159.07557678222656	2.7593					1	DETECTED	159.0756 m/z @2.76 [N1260_1.mzXML]	159.07557678222656	2.7593	0.11739999999999999	10.011816666666666	9.894416666666666	6730.8349609375	1252338.4491297908	0	1295	3.7365737062623725	1.8725948496662754	2.012896325690458	159.07461547851562	159.0762176513672
268	159.09100341796875	9.228250000000001					1	DETECTED	159.0910 m/z @9.23 [N1260_1.mzXML]	159.09100341796875	9.228250000000001	9.142866666666666	19.677666666666667	10.5348	185244.046875	1977404.8780641756	0	1295	0.08498557318538325	1.3081339149294775	1.5036974648664758	159.0907440185547	159.1009979248047
269	159.98150634765625	11.362150000000002					1	DETECTED	159.9815 m/z @11.36 [N1260_1.mzXML]	159.98150634765625	11.362150000000002	1.4549666666666667	18.024333333333335	16.569366666666667	12874.2998046875	3701596.475113344	0	1295	1.1497088550833396	0.8362299409014671	0.6724598818029341	159.9805450439453	159.9836883544922
270	160.03369140625	1.8530333333333333					1	DETECTED	160.0337 m/z @1.85 [N1260_1.mzXML]	160.03369140625	1.8530333333333333	1.8388666666666666	2.0072	0.16833333333333345	92850.53125	288796.60097753967	0	1295	0.04039215629067461	5.941176470588242	5.919810815695317	160.03347778320312	160.03369140625
271	160.05953979492188	2.8564166666666666					1	DETECTED	160.0595 m/z @2.86 [N1260_1.mzXML]	160.05953979492188	2.8564166666666666	0.10093333333333333	20.008666666666667	19.907733333333333	442691.90625	5.490362115598693E7	1	1295	0.7528231423566467	9.676342625547042	5.89422859633305	160.05908203125	160.0599822998047
272	160.074951171875	9.228250000000001					1	DETECTED	160.0750 m/z @9.23 [N1260_1.mzXML]	160.074951171875	9.228250000000001	0.8242499999999999	18.366333333333333	17.542083333333334	81012.8125	7122961.977594906	0	1295	0.08829863025495577	1.0436746390607645	1.087349278121529	160.07469177246094	160.0755615234375
273	160.13243103027344	1.88155					1	DETECTED	160.1324 m/z @1.88 [N1260_1.mzXML]	160.13243103027344	1.88155	1.8530333333333333	10.176766666666667	8.323733333333333	21162.71875	3071563.6672382806	0	1295	8.239694956595148	145.94506136762087	290.89012273524173	160.13198852539062	160.1326904296875
274	161.0230712890625	12.321050000000001					1	DETECTED	161.0231 m/z @12.32 [N1260_1.mzXML]	161.0230712890625	12.321050000000001	1.4845166666666667	16.095000000000002	14.610483333333336	85691.9765625	1.1251221187780282E7	0	1295	1.0085971915171683	1.8630808997978834	2.525558582136924	161.01956176757812	161.0286102294922
275	161.0397491455078	1.8248666666666666					1	DETECTED	161.0397 m/z @1.82 [N1260_1.mzXML]	161.0397491455078	1.8248666666666666	1.4072833333333332	1.88155	0.47426666666666684	12266.6533203125	222213.60194262693	0	1295	0.384417281040182	0.567870684494113	0.13574136898822609	161.0394287109375	161.04025268554688
276	161.06289672851562	2.7180833333333334					1	DETECTED	161.0629 m/z @2.72 [N1260_1.mzXML]	161.06289672851562	2.7180833333333334	0.11739999999999999	20.008666666666667	19.891266666666667	24324.728515625	3697023.7678726832	0	1295	0.47309828187017544	4.099636791066936	1.2087256455669866	161.05740356445312	161.0704345703125
277	161.98040771484375	0.45418333333333333					1	DETECTED	161.9804 m/z @0.45 [N1260_1.mzXML]	161.98040771484375	0.45418333333333333	0.11739999999999999	19.8755	19.7581	3051.802978515625	1534435.7100338743	0	1295	18.891127673092598	29.333547780472113	57.667095560944226	161.97239685058594	161.98773193359375
278	162.09698486328125	14.499333333333334					1	DETECTED	162.0970 m/z @14.50 [N1260_1.mzXML]	162.09698486328125	14.499333333333334	9.743966666666667	19.644833333333334	9.900866666666667	7513.046875	1718803.4785352175	0	1295	1.2791825623058788	1.0410203209005964	1.0292652090676098	162.09637451171875	162.09799194335938
279	162.1112518310547	1.8108499999999998					1	DETECTED	162.1113 m/z @1.81 [N1260_1.mzXML]	162.1112518310547	1.8108499999999998	1.7543166666666667	10.63915	8.884833333333335	2833816.75	2.6364709088133134E7	1	1295	0.07040070367582141	4.921400650672286	6.3007056228361575	162.1112518310547	162.11236572265625
280	162.99041748046875	1.4991999999999999					1	DETECTED	162.9904 m/z @1.50 [N1260_1.mzXML]	162.99041748046875	1.4991999999999999	0.1847	19.9255	19.7408	522672.59375	1.015601320588619E7	0	1295	0.1566055824460968	1.86456169192375	1.5922099154872265	162.98052978515625	162.9971160888672
281	163.03817749023438	11.844916666666668					1	DETECTED	163.0382 m/z @11.84 [N1260_1.mzXML]	163.03817749023438	11.844916666666668	0.10093333333333333	20.008666666666667	19.907733333333333	46900.46484375	5632218.767158383	0	1295	0.07269811499519463	0.8198854532148828	4.660159297902119	163.02865600585938	163.04466247558594
282	163.0594940185547	10.896516666666667					1	DETECTED	163.0595 m/z @10.90 [N1260_1.mzXML]	163.0594940185547	10.896516666666667	0.21825	19.842333333333332	19.62408333333333	114355.5	1.086299035123218E7	1	1295	8.922585339773393	0.5502360275463837	0.04482253910223593	163.05902099609375	163.05975341796875
283	163.07455444335938	11.55025					1	DETECTED	163.0746 m/z @11.55 [N1260_1.mzXML]	163.07455444335938	11.55025	10.506933333333334	11.736533333333334	1.2295999999999996	59729.2265625	1258139.171232421	0	1295	0.10486514414351866	0.5892745890509437	0.1613640319364327	163.07435607910156	163.08421325683594
284	163.0935821533203	14.6416					1	DETECTED	163.0936 m/z @14.64 [N1260_1.mzXML]	163.0935821533203	14.6416	3.98525	19.265666666666668	15.280416666666667	16693.232421875	3740406.554518278	0	1295	1.7156201843771939	1.072982741605902	1.0343628158664036	163.09266662597656	163.09632873535156
285	163.11488342285156	1.8108499999999998					1	DETECTED	163.1149 m/z @1.81 [N1260_1.mzXML]	163.11488342285156	1.8108499999999998	0.13413333333333333	19.611833333333333	19.4777	142921.09375	2.4899093312718872E7	0	1295	0.18331115656763952	3.632478180901122	6.248981923336365	163.11061096191406	163.12269592285156
286	163.9758758544922	0.45418333333333333					1	DETECTED	163.9759 m/z @0.45 [N1260_1.mzXML]	163.9758758544922	0.45418333333333333	0.10093333333333333	20.008666666666667	19.907733333333333	39278.86328125	9004524.781059422	0	1295	18.851659113478526	13.442523333791378	24.20713114217489	163.97525024414062	163.97647094726562
287	163.9939422607422	1.5285666666666666					1	DETECTED	163.9939 m/z @1.53 [N1260_1.mzXML]	163.9939422607422	1.5285666666666666	0.21825	18.398833333333336	18.180583333333335	14625.265625	4348384.136274292	0	1295	0.21876413597856237	5.7806905428859	10.544688686217404	163.9862823486328	164.00233459472656
288	164.05908203125	10.9427					1	DETECTED	164.0591 m/z @10.94 [N1260_1.mzXML]	164.05908203125	10.9427	10.788016666666666	11.0783	0.2902833333333348	11279.0810546875	128856.65887707562	0	1295	0.14382417016642002	0.9383148367632768	0.8766296735265534	164.0587158203125	164.05958557128906
289	164.0907440185547	2.0210500000000002					1	DETECTED	164.0907 m/z @2.02 [N1260_1.mzXML]	164.0907440185547	2.0210500000000002	1.88155	19.396666666666665	17.515116666666664	28407.07421875	1857753.3786827996	0	1295	0.4942061150141057	62.778195937873264	124.55639187574654	164.0905303955078	164.09823608398438
290	164.92901611328125	1.6475					1	DETECTED	164.9290 m/z @1.65 [N1260_1.mzXML]	164.92901611328125	1.6475	1.6179999999999999	2.2197166666666663	0.6017166666666665	52400.58203125	875377.0765920406	0	1295	0.12405439626916448	10.198587570621438	19.397175141242876	164.91973876953125	164.9292449951172
291	164.9834747314453	11.477416666666667					1	DETECTED	164.9835 m/z @11.48 [N1260_1.mzXML]	164.9834747314453	11.477416666666667	0.11739999999999999	20.008666666666667	19.891266666666667	197780.734375	1.8124836257239576E7	0	1295	0.48469356878301895	3.0498818917267623	2.8804939388733017	164.98060607910156	164.9866485595703
292	165.02366638183594	1.4845166666666667					1	DETECTED	165.0237 m/z @1.48 [N1260_1.mzXML]	165.02366638183594	1.4845166666666667	1.4239833333333332	1.6030333333333333	0.17905000000000015	12165.2783203125	89416.13964819338	0	1295	0.10049794070700213	1.4789372246695995	1.8026296855833053	165.0231170654297	165.02378845214844
293	165.0537872314453	3.927433333333333					1	DETECTED	165.0538 m/z @3.93 [N1260_1.mzXML]	165.0537872314453	3.927433333333333	3.222083333333333	11.2266	8.004516666666667	12111.42578125	1377177.9205703735	0	1295	7.2562431595351455	5.674145223411545	0.5506510078596487	165.053466796875	165.05665588378906
294	165.07469177246094	2.0210500000000002					1	DETECTED	165.0747 m/z @2.02 [N1260_1.mzXML]	165.07469177246094	2.0210500000000002	1.8673666666666666	11.92845	10.061083333333332	64272.734375	2338196.597837342	0	1295	0.28253899439745744	25.99270868358132	5.699592484962244	165.0653076171875	165.0757293701172
295	165.15908813476562	16.127933333333335					1	DETECTED	165.1591 m/z @16.13 [N1260_1.mzXML]	165.15908813476562	16.127933333333335	0.11739999999999999	20.008666666666667	19.891266666666667	26410.451171875	7636590.375487793	0	1295	2.5051530367722155	0.7397457373968586	0.5319329553623195	165.15667724609375	165.159423828125
296	166.02529907226562	1.4239833333333332					1	DETECTED	166.0253 m/z @1.42 [N1260_1.mzXML]	166.02529907226562	1.4239833333333332	0.13413333333333333	19.991833333333332	19.857699999999998	51935.97265625	6972295.788411958	0	1295	1.0685475813278444	3.595615368212285	6.850398375769513	166.01663208007812	166.02944946289062
297	166.05247497558594	2.7593					1	DETECTED	166.0525 m/z @2.76 [N1260_1.mzXML]	166.05247497558594	2.7593	1.9655	8.4999	6.5344	23840.751953125	1756056.2340605771	0	1295	0.749697787647253	4.106768019071491	7.067452328784264	166.04347229003906	166.0618896484375
298	166.06895446777344	13.950766666666668					1	DETECTED	166.0690 m/z @13.95 [N1260_1.mzXML]	166.06895446777344	13.950766666666668	2.800816666666667	13.950766666666668	11.14995	10373.484375	2367289.983567688	0	1295	5.582060675023456	0.5	null	166.06332397460938	166.07421875
299	166.08511352539062	8.397816666666667					1	DETECTED	166.0851 m/z @8.40 [N1260_1.mzXML]	166.08511352539062	8.397816666666667	0.9953333333333333	19.942333333333334	18.947	3647878.0	7.497562687824039E7	1	1295	0.28379544959975433	0.8510814932616261	0.5526042195042229	166.07901000976562	166.0861358642578
300	166.11141967773438	14.038166666666665					1	DETECTED	166.1114 m/z @14.04 [N1260_1.mzXML]	166.11141967773438	14.038166666666665	0.1847	14.038166666666665	13.853466666666666	18788.63671875	3880672.0995910023	0	1295	5.680510833197353	0.5	null	166.1022186279297	166.1200714111328
301	166.13632202148438	8.339666666666666					1	DETECTED	166.1363 m/z @8.34 [N1260_1.mzXML]	166.13632202148438	8.339666666666666	8.2805	8.383333333333333	0.10283333333333289	2008.234619140625	8827.882982238778	0	1295	0.09804678859084781	0.8690140845070461	0.7380281690140923	166.13616943359375	166.14283752441406
302	166.5834503173828	8.412683333333334					1	DETECTED	166.5835 m/z @8.41 [N1260_1.mzXML]	166.5834503173828	8.412683333333334	8.087583333333333	8.544683333333333	0.4571000000000005	10684.3388671875	157465.7964628906	0	1295	0.2313108809869835	0.7030144570901251	0.3935194613151513	166.5833740234375	166.58363342285156
303	166.98388671875	11.477416666666667					1	DETECTED	166.9839 m/z @11.48 [N1260_1.mzXML]	166.98388671875	11.477416666666667	0.10093333333333333	20.008666666666667	19.907733333333333	104640.96875	1.3348558943189299E7	0	1295	0.8760633212286777	4.969765041996495	3.0114065499735236	166.9831085205078	166.98484802246094
304	167.02078247070312	8.397816666666667					1	DETECTED	167.0208 m/z @8.40 [N1260_1.mzXML]	167.02078247070312	8.397816666666667	1.5285666666666666	8.574866666666667	7.0463000000000005	14047.130859375	1069794.1665971677	0	1295	0.18580130517983662	0.5128871419732867	0.4472528721123894	167.02061462402344	167.02169799804688
305	167.03309631347656	9.6103					1	DETECTED	167.0331 m/z @9.61 [N1260_1.mzXML]	167.03309631347656	9.6103	0.87525	10.268016666666666	9.392766666666667	75143.453125	2492449.457898558	0	1295	7.7984135339768095	0.5134703326589821	0.017937243841531794	167.0303192138672	167.0333709716797
306	167.0670928955078	10.388016666666665					1	DETECTED	167.0671 m/z @10.39 [N1260_1.mzXML]	167.0670928955078	10.388016666666665	6.4618	11.108883333333333	4.647083333333333	5638.0771484375	548498.5078045042	0	1295	0.28502051663941863	0.5918016920445044	0.18360338408900884	167.06668090820312	167.07179260253906
307	167.08860778808594	8.412683333333334					1	DETECTED	167.0886 m/z @8.41 [N1260_1.mzXML]	167.08860778808594	8.412683333333334	5.392799999999999	9.142866666666666	3.750066666666667	244217.015625	4575012.644481258	0	1295	0.2657849355553221	0.8452520882147168	0.5075192392776794	167.08087158203125	167.089111328125
308	168.09225463867188	8.397816666666667					1	DETECTED	168.0923 m/z @8.40 [N1260_1.mzXML]	168.09225463867188	8.397816666666667	2.7733666666666665	9.535599999999999	6.762233333333333	8237.42578125	624618.7379475401	0	1295	0.28521848994028964	1.030561871423456	5.414843666447383	168.0893096923828	168.10134887695312
309	168.9793701171875	12.321050000000001					1	DETECTED	168.9794 m/z @12.32 [N1260_1.mzXML]	168.9793701171875	12.321050000000001	0.1847	19.991833333333332	19.807133333333333	39919.0	5399555.035583467	0	1295	1.5886723018242446	2.6608516483529066	0.9669912339119934	168.9787139892578	168.9801025390625
310	169.0347900390625	3.067266666666667					1	DETECTED	169.0348 m/z @3.07 [N1260_1.mzXML]	169.0347900390625	3.067266666666667	1.9378	19.216833333333334	17.279033333333334	135769.125	5951302.952260438	0	1295	0.35701895943145523	0.8905675765174335	0.7100762574663266	169.0248260498047	169.03587341308594
311	169.04835510253906	10.865983333333332					1	DETECTED	169.0484 m/z @10.87 [N1260_1.mzXML]	169.04835510253906	10.865983333333332	0.11739999999999999	19.0215	18.9041	296525.75	1.103715391563526E7	1	1295	0.11277163128692713	0.5119703506551976	0.01866013872101898	169.0457000732422	169.05758666992188
312	169.09368896484375	1.6772833333333332					1	DETECTED	169.0937 m/z @1.68 [N1260_1.mzXML]	169.09368896484375	1.6772833333333332	0.5719333333333334	10.671183333333333	10.09925	65639.3671875	4534875.948227448	0	1295	0.07197005450384752	26.874802274223164	63.190955781153704	169.08447265625	169.09661865234375
313	169.145751953125	14.442833333333335					1	DETECTED	169.1458 m/z @14.44 [N1260_1.mzXML]	169.145751953125	14.442833333333335	8.973466666666667	19.611833333333333	10.638366666666666	6860.66455078125	1674631.8110354007	0	1295	0.458385476529962	0.9725410010909245	0.5942761239049337	169.14517211914062	169.14646911621094
314	170.0206298828125	9.982					1	DETECTED	170.0206 m/z @9.98 [N1260_1.mzXML]	170.0206298828125	9.982	9.892750000000001	10.056216666666668	0.16346666666666643	6921.9189453125	45845.88561999483	0	1295	0.14244016676520488	0.9157796451914285	0.831559290382857	170.02049255371094	170.02076721191406
315	170.0592803955078	9.228250000000001					1	DETECTED	170.0593 m/z @9.23 [N1260_1.mzXML]	170.0592803955078	9.228250000000001	9.142866666666666	13.008016666666666	3.86515	391129.53125	3349552.678798456	0	1295	0.0864234635362493	10.385889678388192	1.4743244876372292	170.05174255371094	170.0595245361328
316	170.0948944091797	12.445400000000001					1	DETECTED	170.0949 m/z @12.45 [N1260_1.mzXML]	170.0948944091797	12.445400000000001	0.10093333333333333	20.008666666666667	19.907733333333333	8728.904296875	6253562.569577028	0	1295	6.113668778960628	0.8063423828219931	0.6126847656439861	170.08755493164062	170.09637451171875
317	171.06275939941406	9.228250000000001					1	DETECTED	171.0628 m/z @9.23 [N1260_1.mzXML]	171.06275939941406	9.228250000000001	9.15775	10.912283333333333	1.7545333333333328	43226.49609375	362684.4878690179	0	1295	0.07834305488023041	12.443498817966741	1.2104559097902978	171.05307006835938	171.06288146972656
318	171.13702392578125	11.766866666666665					1	DETECTED	171.1370 m/z @11.77 [N1260_1.mzXML]	171.13702392578125	11.766866666666665	11.69215	16.618633333333335	4.926483333333335	9894.322265625	951299.9502113038	0	1295	0.4826663050826596	32.967767120232544	64.93553424046509	171.13687133789062	171.13778686523438
319	171.1479034423828	11.447966666666668					1	DETECTED	171.1479 m/z @11.45 [N1260_1.mzXML]	171.1479034423828	11.447966666666668	0.10093333333333333	20.008666666666667	19.907733333333333	9918.01171875	6531303.721004518	0	1295	11.788374445122601	0.8772219464118374	0.7544438928236747	171.14273071289062	171.1490478515625
320	172.03619384765625	9.5505					1	DETECTED	172.0362 m/z @9.55 [N1260_1.mzXML]	172.03619384765625	9.5505	9.5054	9.595333333333334	0.08993333333333453	5932.6982421875	27111.29336669957	0	1295	0.09861910373595784	0.9970436067997244	0.9940872135994487	172.03614807128906	172.03634643554688
321	172.13246154785156	10.25285					1	DETECTED	172.1325 m/z @10.25 [N1260_1.mzXML]	172.13246154785156	10.25285	10.161216666666666	10.92755	0.7663333333333338	14704.7568359375	165835.7803291323	0	1295	0.10717919365116302	2.5895409014810102	5.87879083574847	172.13201904296875	172.1327362060547
322	172.9774169921875	1.4845166666666667					1	DETECTED	172.9774 m/z @1.48 [N1260_1.mzXML]	172.9774169921875	1.4845166666666667	1.4072833333333332	13.741516666666666	12.334233333333332	4373.19921875	1652962.4268018797	0	1295	0.09618540909359918	79.85045317220526	158.70090634441055	172.96954345703125	172.98654174804688
323	173.0199737548828	16.127933333333335					1	DETECTED	173.0200 m/z @16.13 [N1260_1.mzXML]	173.0199737548828	16.127933333333335	0.25196666666666667	19.97533333333333	19.723366666666664	7287.09228515625	2999012.0224903547	0	1295	2.6207955781675967	0.6211705743902207	0.6094380548179464	173.01104736328125	173.02044677734375
324	173.0411376953125	1.9098666666666666					1	DETECTED	173.0411 m/z @1.91 [N1260_1.mzXML]	173.0411376953125	1.9098666666666666	1.88155	8.78665	6.9051	19321.021484375	806814.3467892456	0	1295	0.08777771104971333	121.71090062054137	241.93954067784918	173.03697204589844	173.04640197753906
325	173.9604034423828	11.39045					1	DETECTED	173.9604 m/z @11.39 [N1260_1.mzXML]	173.9604034423828	11.39045	0.11739999999999999	20.008666666666667	19.891266666666667	14503.8447265625	2624747.075029817	0	1295	0.9964225074151472	0.8725835395664229	0.46187087271701255	173.95928955078125	173.96144104003906
326	174.07794189453125	14.655983333333333					1	DETECTED	174.0779 m/z @14.66 [N1260_1.mzXML]	174.07794189453125	14.655983333333333	9.4903	18.810333333333332	9.320033333333333	11907.0673828125	2090779.4721641836	0	1295	0.21376779007951008	0.9964860450170334	0.7675313677359171	174.07713317871094	174.07838439941406
327	174.1259002685547	12.59885					1	DETECTED	174.1259 m/z @12.60 [N1260_1.mzXML]	174.1259002685547	12.59885	0.16774999999999998	19.958666666666666	19.790916666666664	4130.60888671875	2091227.294690857	0	1295	11.143342807182304	0.7960243528998505	1.2337162115092628	174.1259002685547	174.12765502929688
328	174.93699645996094	1.6327500000000001					1	DETECTED	174.9370 m/z @1.63 [N1260_1.mzXML]	174.93699645996094	1.6327500000000001	1.57325	1.8673666666666666	0.2941166666666666	118562.6640625	982558.2930742184	0	1295	0.1464942782887373	2.3961624732045825	3.457728753999115	174.93675231933594	174.9371795654297
329	174.99050903320312	1.4549666666666667					1	DETECTED	174.9905 m/z @1.45 [N1260_1.mzXML]	174.99050903320312	1.4549666666666667	0.10093333333333333	20.008666666666667	19.907733333333333	63193.92578125	4600113.613911927	0	1295	1.0312789321063933	3.7043775768734526	24.51810158251675	174.9805145263672	174.991455078125
330	175.00723266601562	13.936516666666668					1	DETECTED	175.0072 m/z @13.94 [N1260_1.mzXML]	175.00723266601562	13.936516666666668	9.640033333333333	18.44783333333333	8.807799999999999	9155.357421875	1456526.845815307	0	1295	1.1221421118024484	1.0250010667639033	0.9856375669864792	175.0054931640625	175.0105743408203
331	175.02276611328125	3.3501499999999997					1	DETECTED	175.0228 m/z @3.35 [N1260_1.mzXML]	175.02276611328125	3.3501499999999997	0.28553333333333336	19.479499999999998	19.193966666666665	15207.4443359375	2923908.4169462887	0	1295	0.32668718883403525	0.7048082374817074	2.013396472860575	175.0181121826172	175.0312042236328
332	175.03904724121094	12.897533333333334					1	DETECTED	175.0390 m/z @12.90 [N1260_1.mzXML]	175.03904724121094	12.897533333333334	3.6227500000000004	13.471066666666667	9.848316666666667	6845.92138671875	2018753.4321407476	0	1295	3.8083992479652675	0.5309189612695355	0.06183792253907103	175.03335571289062	175.0394287109375
333	175.07427978515625	14.330316666666667					1	DETECTED	175.0743 m/z @14.33 [N1260_1.mzXML]	175.07427978515625	14.330316666666667	1.8388666666666666	19.8755	18.03663333333333	13021.5029296875	5293893.3253607815	0	1295	0.27380020968199403	0.6892451660530547	0.993993728741245	175.06466674804688	175.0753173828125
334	175.09561157226562	10.788016666666666					1	DETECTED	175.0956 m/z @10.79 [N1260_1.mzXML]	175.09561157226562	10.788016666666666	0.13413333333333333	19.991833333333332	19.857699999999998	2629.579345703125	1711889.377676942	0	1295	18.22013870429857	0.9319465672141456	0.8638931344282914	175.0859832763672	175.09715270996094
335	175.1179962158203	1.7829166666666665					1	DETECTED	175.1180 m/z @1.78 [N1260_1.mzXML]	175.1179962158203	1.7829166666666665	1.5138500000000001	9.713866666666666	8.200016666666667	42709.62890625	1990047.887225098	0	1295	0.1151975881364864	15.237890237859284	2.1785606396947217	175.1175537109375	175.12721252441406
336	176.0699005126953	10.535083333333334					1	DETECTED	176.0699 m/z @10.54 [N1260_1.mzXML]	176.0699005126953	10.535083333333334	6.218450000000001	10.973383333333334	4.754933333333334	153515.359375	1769873.792553769	0	1295	0.09246622092022783	0.5497178530158113	2.7582575368229545	176.0623779296875	176.07388305664062
337	176.96983337402344	1.4845166666666667					1	DETECTED	176.9698 m/z @1.48 [N1260_1.mzXML]	176.96983337402344	1.4845166666666667	1.4072833333333332	11.69215	10.284866666666666	32677.732421875	2071475.1003461916	0	1295	0.16228738902428885	62.52147248698368	132.8782889671296	176.9631805419922	176.97018432617188
338	176.99891662597656	15.594483333333333					1	DETECTED	176.9989 m/z @15.59 [N1260_1.mzXML]	176.99891662597656	15.594483333333333	9.142866666666666	18.139333333333333	8.996466666666667	5074.2802734375	1161552.2167516472	0	1295	5.265214999800516	0.69722575995164	0.4815386393940116	176.997314453125	176.99954223632812
339	177.05995178222656	1.6622833333333333					1	DETECTED	177.0600 m/z @1.66 [N1260_1.mzXML]	177.05995178222656	1.6622833333333333	1.57325	10.402866666666666	8.829616666666666	64371.609375	2091000.4657720334	0	1295	0.08237852799777068	43.906146963071755	1.2241172800544549	177.05357360839844	177.06039428710938
340	177.07321166992188	10.56305					1	DETECTED	177.0732 m/z @10.56 [N1260_1.mzXML]	177.07321166992188	10.56305	1.9793666666666667	10.850966666666666	8.871599999999999	13296.73046875	2520221.0234693913	0	1295	8.862611074082185	0.5064851076306844	0.011700534891997183	177.07272338867188	177.07530212402344
341	177.09017944335938	11.564166666666667					1	DETECTED	177.0902 m/z @11.56 [N1260_1.mzXML]	177.09017944335938	11.564166666666667	0.11739999999999999	20.008666666666667	19.891266666666667	9987.9931640625	4140833.6506668064	0	1295	4.896079513640309	0.868859619747061	0.7879809466519999	177.08560180664062	177.09042358398438
342	177.12667846679688	12.071216666666666					1	DETECTED	177.1267 m/z @12.07 [N1260_1.mzXML]	177.12667846679688	12.071216666666666	12.042833333333334	12.72885	0.6860166666666654	7053.16796875	177768.60285754382	0	1295	0.12649137848563008	12.084850264239988	23.169700528479975	177.12600708007812	177.126708984375
343	177.16275024414062	12.5832					1	DETECTED	177.1628 m/z @12.58 [N1260_1.mzXML]	177.16275024414062	12.5832	0.16774999999999998	19.942333333333334	19.774583333333332	7433.1943359375	3089122.467317013	0	1295	8.392388361814955	0.7963699798772228	1.070273747538711	177.15855407714844	177.1710205078125
344	177.9548797607422	1.1671166666666666					1	DETECTED	177.9549 m/z @1.17 [N1260_1.mzXML]	177.9548797607422	1.1671166666666666	0.3191833333333333	19.892	19.572816666666665	2057.572998046875	1427241.3789275512	0	1295	0.15292074474642114	11.541483214089158	22.08296642817832	177.95460510253906	177.9557342529297
345	178.0854949951172	10.671183333333333					1	DETECTED	178.0855 m/z @10.67 [N1260_1.mzXML]	178.0854949951172	10.671183333333333	2.2197166666666663	14.2591	12.039383333333333	9139.400390625	1185683.0054271237	0	1295	0.09769952666045256	0.7122659183415896	71.04043904611643	178.07635498046875	178.09521484375
346	178.11767578125	1.9655					1	DETECTED	178.1177 m/z @1.97 [N1260_1.mzXML]	178.11767578125	1.9655	1.8956000000000002	2.0488333333333335	0.15323333333333333	13509.1201171875	88466.40495776368	0	1295	0.18273694478752112	1.0960896518836456	1.1921793037672912	178.11720275878906	178.1178436279297
347	178.96290588378906	11.447966666666668					1	DETECTED	178.9629 m/z @11.45 [N1260_1.mzXML]	178.96290588378906	11.447966666666668	0.21825	19.628333333333334	19.410083333333333	11137.8193359375	2357606.876738891	0	1295	0.5679763607764627	0.864228542423896	0.8077284616614173	178.96205139160156	178.96377563476562
348	179.05279541015625	14.541950000000002					1	DETECTED	179.0528 m/z @14.54 [N1260_1.mzXML]	179.05279541015625	14.541950000000002	10.011816666666666	18.139333333333333	8.127516666666667	5688.58203125	1122346.1296392216	0	1295	5.206877323737359	0.8970504915234279	0.4751894123623571	179.0520782470703	179.05886840820312
349	179.0694122314453	10.506933333333334					1	DETECTED	179.0694 m/z @10.51 [N1260_1.mzXML]	179.0694122314453	10.506933333333334	0.13413333333333333	19.991833333333332	19.857699999999998	134103.171875	3141018.997758334	0	1295	0.10066809198656657	2.346595210703241	3.164316420069316	179.0620880126953	179.070068359375
350	180.0210418701172	1.5285666666666666					1	DETECTED	180.0210 m/z @1.53 [N1260_1.mzXML]	180.0210418701172	1.5285666666666666	1.4845166666666667	11.648766666666667	10.164250000000001	19833.66015625	3768565.9279726567	0	1295	10.11847517664294	115.3717366628833	229.7434733257666	180.01742553710938	180.0281219482422
351	180.06466674804688	9.729000000000001					1	DETECTED	180.0647 m/z @9.73 [N1260_1.mzXML]	180.06466674804688	9.729000000000001	2.0349666666666666	10.655016666666667	8.620049999999999	28385.484375	985189.308746522	0	1295	0.08719150381731211	2.6401807248132956	15.215411555670121	180.06216430664062	180.07305908203125
352	180.0874481201172	8.864316666666667					1	DETECTED	180.0874 m/z @8.86 [N1260_1.mzXML]	180.0874481201172	8.864316666666667	0.10093333333333333	19.942333333333334	19.8414	4911.10205078125	1679418.2435434565	0	1295	4.755691149727149	1.1320627687555986	6.040485968164896	180.07763671875	180.0875701904297
353	180.90286254882812	1.6475					1	DETECTED	180.9029 m/z @1.65 [N1260_1.mzXML]	180.90286254882812	1.6475	1.6327500000000001	9.399916666666666	7.767166666666666	21974.90625	1662574.6572785643	0	1295	0.09387411710523619	263.2937853107377	36.16003547156578	180.90203857421875	180.90309143066406
354	180.96385192871094	11.40455					1	DETECTED	180.9639 m/z @11.40 [N1260_1.mzXML]	180.96385192871094	11.40455	11.211900000000002	12.368033333333333	1.1561333333333312	6533.755859375	297738.3456644895	0	1295	0.5106430216446469	3.000605588718763	5.001211177437526	180.9597625732422	180.96385192871094
355	181.04861450195312	12.4754					1	DETECTED	181.0486 m/z @12.48 [N1260_1.mzXML]	181.04861450195312	12.4754	0.10093333333333333	19.97533333333333	19.874399999999998	15819.9580078125	2623868.027156863	0	1295	2.297057981564773	0.9686762376822924	1.3578992298696104	181.0475616455078	181.04986572265625
356	181.06996154785156	10.896516666666667					1	DETECTED	181.0700 m/z @10.90 [N1260_1.mzXML]	181.06996154785156	10.896516666666667	4.04305	13.908	9.86495	10624.75	1369631.3231327517	0	1295	1.4017781111919962	0.7197051127409972	0.4394102254819944	181.0631561279297	181.07403564453125
357	181.08448791503906	11.55025					1	DETECTED	181.0845 m/z @11.55 [N1260_1.mzXML]	181.08448791503906	11.55025	0.6729666666666667	15.099783333333333	14.426816666666666	4208359.5	3.3223630822871163E7	1	1295	0.13150348755020325	2.737608597490553	3.7834675263740816	181.07875061035156	181.08998107910156
358	182.088134765625	11.55025					1	DETECTED	182.0881 m/z @11.55 [N1260_1.mzXML]	182.088134765625	11.55025	1.9932333333333332	11.70675	9.713516666666667	308961.875	2.3265209873189118E7	1	1295	7.860333978890022	0.5109342273094261	0.01794002990244841	182.07962036132812	182.0883331298828
359	182.1491241455078	16.814666666666668					1	DETECTED	182.1491 m/z @16.81 [N1260_1.mzXML]	182.1491241455078	16.814666666666668	0.10093333333333333	20.008666666666667	19.907733333333333	90808.4375	2.4300377225077372E7	0	1295	3.9939777575673805	0.6907510174092011	0.398618893524949	182.14724731445312	182.14952087402344
360	182.961669921875	1.5138500000000001					1	DETECTED	182.9617 m/z @1.51 [N1260_1.mzXML]	182.961669921875	1.5138500000000001	1.4549666666666667	1.57325	0.1182833333333333	10864.7158203125	48503.350019287085	0	1295	0.07140776511056157	1.0043872063402193	1.0087744126804388	182.9613037109375	182.96214294433594
361	183.04830932617188	15.578750000000001					1	DETECTED	183.0483 m/z @15.58 [N1260_1.mzXML]	183.04830932617188	15.578750000000001	8.864316666666667	20.008666666666667	11.14435	5449.58056640625	1726381.2225294786	0	1295	3.298191421793545	0.8298801586631782	0.6597603173263564	183.04737854003906	183.0487060546875
362	183.08370971679688	3.9997333333333334					1	DETECTED	183.0837 m/z @4.00 [N1260_1.mzXML]	183.08370971679688	3.9997333333333334	2.2056	11.914733333333334	9.709133333333334	19443.25	3106651.176086823	0	1295	7.86535518076807	2.7058003864447087	9.387229899209725	183.0789794921875	183.09231567382812
363	183.1525115966797	16.37226666666667					1	DETECTED	183.1525 m/z @16.37 [N1260_1.mzXML]	183.1525115966797	16.37226666666667	0.11739999999999999	20.008666666666667	19.891266666666667	6084.279296875	2345675.613928101	0	1295	4.1282237866963225	0.6118557314117208	0.49131890596456257	183.1520538330078	183.15296936035156
364	184.07212829589844	13.049000000000001					1	DETECTED	184.0721 m/z @13.05 [N1260_1.mzXML]	184.07212829589844	13.049000000000001	9.112166666666667	15.850599999999998	6.738433333333331	211782.546875	6042779.920931737	0	1295	0.24580951837872256	1.607263103626035	1.676431006949681	184.0717010498047	184.08111572265625
365	184.0933074951172	1.8108499999999998					1	DETECTED	184.0933 m/z @1.81 [N1260_1.mzXML]	184.0933074951172	1.8108499999999998	1.7543166666666667	10.448	8.693683333333334	545608.1875	7039331.982489292	0	1295	0.09028999498480994	207.95545669699496	2.4893490861378345	184.0846405029297	184.09640502929688
366	184.9985809326172	1.4399000000000002					1	DETECTED	184.9986 m/z @1.44 [N1260_1.mzXML]	184.9985809326172	1.4399000000000002	1.4072833333333332	1.5435333333333332	0.13624999999999998	13853.505859375	74656.82283496096	0	1295	0.10003876821291069	2.0886561062851112	3.1773122125702224	184.99847412109375	184.99880981445312
367	185.04083251953125	1.9098666666666666					1	DETECTED	185.0408 m/z @1.91 [N1260_1.mzXML]	185.04083251953125	1.9098666666666666	0.20146666666666666	19.0705	18.869033333333334	422324.84375	8654596.561968267	1	1295	8.383955666327129	2.0644473862896975	2.0327078656441473	185.03807067871094	185.04454040527344
368	185.12754821777344	9.142866666666666					1	DETECTED	185.1275 m/z @9.14 [N1260_1.mzXML]	185.12754821777344	9.142866666666666	4.1162833333333335	13.768816666666668	9.652533333333334	36521.39453125	2050529.129046112	0	1295	0.1285282447264091	1.8705433539272174	1.8520760407063304	185.11795043945312	185.13079833984375
369	186.04678344726562	10.238083333333332					1	DETECTED	186.0468 m/z @10.24 [N1260_1.mzXML]	186.04678344726562	10.238083333333332	7.6395	17.775666666666666	10.136166666666666	20219.67578125	908795.4604040824	0	1295	0.10712215915083334	1.9503254978674285	2.900650995734857	186.03871154785156	186.05181884765625
370	186.07249450683594	1.8956000000000002					1	DETECTED	186.0725 m/z @1.90 [N1260_1.mzXML]	186.07249450683594	1.8956000000000002	0.235	19.97533333333333	19.740333333333332	141714.078125	3088944.686172333	0	1295	0.14503604270148585	1.547615375673366	2.1197197009028446	186.07228088378906	186.07919311523438
371	186.22039794921875	11.447966666666668					1	DETECTED	186.2204 m/z @11.45 [N1260_1.mzXML]	186.22039794921875	11.447966666666668	10.041599999999999	11.477416666666667	1.4358166666666676	13682.8115234375	604694.952806824	0	1295	1.381431893527484	0.5104702424687726	0.02088774634611992	186.22032165527344	186.22097778320312
372	186.91099548339844	1.6475					1	DETECTED	186.9110 m/z @1.65 [N1260_1.mzXML]	186.91099548339844	1.6475	1.6179999999999999	8.680566666666666	7.062566666666665	19962.3359375	1624032.2936920163	0	1295	0.10746864843163095	119.70451977401095	228.34225274509552	186.90493774414062	186.9114227294922
373	186.92160034179688	1.5582166666666666					1	DETECTED	186.9216 m/z @1.56 [N1260_1.mzXML]	186.92160034179688	1.5582166666666666	1.4399000000000002	1.5881166666666668	0.14821666666666666	13968.0068359375	85693.79752197265	0	1295	0.11444309444136347	0.6263558247640526	0.2527116495281053	186.92160034179688	186.92201232910156
374	186.95166015625	9.228250000000001					1	DETECTED	186.9517 m/z @9.23 [N1260_1.mzXML]	186.95166015625	9.228250000000001	9.15775	9.370516666666667	0.212766666666667	25109.216796875	144990.51912139833	0	1295	0.08552545207890283	1.5089834515366263	1.4141684775404013	186.95095825195312	186.95184326171875
375	187.05636596679688	1.88155					1	DETECTED	187.0564 m/z @1.88 [N1260_1.mzXML]	187.05636596679688	1.88155	1.8530333333333333	10.268016666666666	8.414983333333332	1720375.375	1.3019949114069087E7	0	1295	0.06106603826041157	4.851380777783063	5.207298053640909	187.047607421875	187.0616455078125
376	187.0704345703125	2.92635					1	DETECTED	187.0704 m/z @2.93 [N1260_1.mzXML]	187.0704345703125	2.92635	0.7738333333333334	19.892	19.118166666666667	20915.818359375	5938618.525102698	0	1295	1.9139910981725246	4.440887023716426	2.4844218773582316	187.07005310058594	187.07826232910156
377	187.1322479248047	11.34815					1	DETECTED	187.1322 m/z @11.35 [N1260_1.mzXML]	187.1322479248047	11.34815	0.10093333333333333	20.008666666666667	19.907733333333333	7039.44921875	3540471.7047012295	0	1295	7.933658371796755	0.8850071054616475	0.770014210923295	187.1242218017578	187.1398162841797
378	187.47181701660156	9.228250000000001					1	DETECTED	187.4718 m/z @9.23 [N1260_1.mzXML]	187.47181701660156	9.228250000000001	9.15775	9.32755	0.1698000000000004	18147.404296875	104982.13256933546	0	1295	0.09371901036087138	1.2042553191489236	1.3656520502629323	187.47161865234375	187.47181701660156
379	188.0343017578125	2.2056					1	DETECTED	188.0343 m/z @2.21 [N1260_1.mzXML]	188.0343017578125	2.2056	2.0911999999999997	9.270533333333333	7.179333333333333	7954.58642578125	1741757.8221038817	0	1295	7.07787907352858	31.37820512820505	61.7564102564101	188.032958984375	188.0429229736328
380	188.0695037841797	9.228250000000001					1	DETECTED	188.0695 m/z @9.23 [N1260_1.mzXML]	188.0695037841797	9.228250000000001	1.7968166666666667	19.249333333333333	17.452516666666664	6898874.5	4.702116142330742E7	1	1295	0.087233287956753	1.3261359111726425	1.451935034523408	188.05950927734375	188.0787353515625
381	188.08078002929688	9.214266666666667					1	DETECTED	188.0808 m/z @9.21 [N1260_1.mzXML]	188.08078002929688	9.214266666666667	3.4076999999999997	9.2986	5.8909	20858.955078125	1628773.8008410647	0	1295	0.10104580805552388	0.5075118485060975	0.014506026637478004	188.08078002929688	188.09051513671875
382	188.1074981689453	9.214266666666667					1	DETECTED	188.1075 m/z @9.21 [N1260_1.mzXML]	188.1074981689453	9.214266666666667	2.1197	17.260166666666667	15.140466666666667	7042.875	3830257.952987304	0	1295	0.02890758738116972	1.0670466131358738	1.1340932262717478	188.09799194335938	188.1116485595703
383	188.67018127441406	9.214266666666667					1	DETECTED	188.6702 m/z @9.21 [N1260_1.mzXML]	188.67018127441406	9.214266666666667	9.15775	9.32755	0.1698000000000004	16943.865234375	103276.23914599576	0	1295	0.08992671200308955	1.5022117369507468	1.9102687739847872	188.66966247558594	188.67018127441406
384	188.95468139648438	1.4698333333333333					1	DETECTED	188.9547 m/z @1.47 [N1260_1.mzXML]	188.95468139648438	1.4698333333333333	1.4549666666666667	1.5435333333333332	0.08856666666666646	4860.439453125	21773.755616088838	0	1295	0.044182622424687734	2.9786995515695165	4.957399103139033	188.95449829101562	188.95516967773438
385	189.0228729248047	13.513116666666667					1	DETECTED	189.0229 m/z @13.51 [N1260_1.mzXML]	189.0228729248047	13.513116666666667	13.388066666666667	16.7495	3.361433333333334	9482.9599609375	594747.8849879459	0	1295	0.6584027913640362	13.440357190457167	14.407505417025012	189.02244567871094	189.02410888671875
386	189.03614807128906	10.912283333333333					1	DETECTED	189.0361 m/z @10.91 [N1260_1.mzXML]	189.03614807128906	10.912283333333333	10.82005	16.45403333333333	5.633983333333331	8849.7509765625	688811.6593937991	0	1295	0.16588783155845377	30.542013010480858	60.084026020961716	189.0341796875	189.03639221191406
387	189.0511932373047	10.268016666666666					1	DETECTED	189.0512 m/z @10.27 [N1260_1.mzXML]	189.0511932373047	10.268016666666666	1.4239833333333332	10.463066666666666	9.039083333333334	14289.0107421875	2658572.863250611	0	1295	8.619389505305758	0.5110272085511514	1.5851857973185035	189.04579162597656	189.0606689453125
388	189.07284545898438	9.228250000000001					1	DETECTED	189.0728 m/z @9.23 [N1260_1.mzXML]	189.07284545898438	9.228250000000001	9.142866666666666	12.071216666666666	2.92835	716192.5625	5165661.27841039	0	1295	0.08413911597988033	1.2697631215689797	1.48554847301679	189.06863403320312	189.07310485839844
389	189.0860137939453	2.8564166666666666					1	DETECTED	189.0860 m/z @2.86 [N1260_1.mzXML]	189.0860137939453	2.8564166666666666	0.10093333333333333	20.008666666666667	19.907733333333333	77874.5234375	1.8507413056510497E7	0	1295	2.298377653580307	8.832800646960683	23.764307685574895	189.08538818359375	189.09031677246094
390	189.1334991455078	1.8108499999999998					1	DETECTED	189.1335 m/z @1.81 [N1260_1.mzXML]	189.1334991455078	1.8108499999999998	1.7829166666666665	18.040333333333333	16.257416666666668	23032.234375	4816787.472702881	0	1295	0.08539708935224222	291.0038782816226	581.0077565632452	189.1331024169922	189.14051818847656
391	189.1626434326172	14.301966666666667					1	DETECTED	189.1626 m/z @14.30 [N1260_1.mzXML]	189.1626434326172	14.301966666666667	1.57325	15.578750000000001	14.005500000000001	7219.84912109375	3451905.1637066035	0	1295	2.482854336609055	0.550153655186501	0.10030731037300179	189.15843200683594	189.16331481933594
392	189.19744873046875	9.228250000000001					1	DETECTED	189.1974 m/z @9.23 [N1260_1.mzXML]	189.19744873046875	9.228250000000001	9.186466666666666	9.284483333333332	0.0980166666666662	24691.33984375	105361.49250683544	0	1295	0.08297234907383277	1.1729158356601037	1.3458316713202074	189.1969451904297	189.19766235351562
393	190.076904296875	9.228250000000001					1	DETECTED	190.0769 m/z @9.23 [N1260_1.mzXML]	190.076904296875	9.228250000000001	2.0771666666666664	11.108883333333333	9.031716666666666	24945.087890625	1904180.417980103	0	1295	0.09684154223820585	11.41424219441128	1.438797526138513	190.07655334472656	190.08509826660156
394	190.08872985839844	9.996766666666668					1	DETECTED	190.0887 m/z @10.00 [N1260_1.mzXML]	190.08872985839844	9.996766666666668	0.21825	19.958666666666666	19.740416666666665	8244.658203125	3280247.812704895	0	1295	0.10429431863031624	1.00937684822681	44.6262715546967	190.08837890625	190.09030151367188
395	190.1427764892578	10.35835					1	DETECTED	190.1428 m/z @10.36 [N1260_1.mzXML]	190.1427764892578	10.35835	10.02675	10.577533333333333	0.5507833333333334	26104.224609375	466112.66803524795	0	1295	0.331879115231299	0.8304935665460398	0.8024434733987925	190.14266967773438	190.14308166503906
396	190.9672088623047	13.643316666666667					1	DETECTED	190.9672 m/z @13.64 [N1260_1.mzXML]	190.9672088623047	13.643316666666667	0.11739999999999999	20.008666666666667	19.891266666666667	7975.1044921875	2260037.198821869	0	1295	2.1846447866823	0.7353019819975233	0.46922091189112725	190.9619598388672	190.97608947753906
397	191.03912353515625	1.7968166666666667					1	DETECTED	191.0391 m/z @1.80 [N1260_1.mzXML]	191.03912353515625	1.7968166666666667	1.4072833333333332	16.504016666666665	15.096733333333331	118359.8984375	4368594.457304596	0	1295	0.19330002909704813	16.210564035373423	4.094210155692083	191.02981567382812	191.04818725585938
398	191.07546997070312	1.6622833333333333					1	DETECTED	191.0755 m/z @1.66 [N1260_1.mzXML]	191.07546997070312	1.6622833333333333	1.57325	10.73785	9.1646	168504.0625	2708804.9349102783	0	1295	0.06438476260465786	51.467240733807586	98.15532286663989	191.06886291503906	191.0758819580078
399	192.0062713623047	11.433366666666666					1	DETECTED	192.0063 m/z @11.43 [N1260_1.mzXML]	192.0062713623047	11.433366666666666	0.11739999999999999	19.991833333333332	19.874433333333332	10226.0244140625	2514754.9975794684	0	1295	1.082288984150006	0.7057939542316793	0.5178311393818724	191.9994659423828	192.00836181640625
400	192.03163146972656	2.58075					1	DETECTED	192.0316 m/z @2.58 [N1260_1.mzXML]	192.03163146972656	2.58075	1.9793666666666667	17.127666666666666	15.148299999999999	13020.2421875	1875452.7510199891	0	1295	0.22740685177946096	5.823299249268524	10.69846941075688	192.0251007080078	192.03994750976562
401	192.06439208984375	7.6395					1	DETECTED	192.0644 m/z @7.64 [N1260_1.mzXML]	192.06439208984375	7.6395	6.396683333333333	9.52045	3.1237666666666675	3307.138427734375	261106.28829373178	0	1295	2.059604253437464	1.2567286674087086	1.5134573348174172	192.0637969970703	192.06790161132812
402	192.10743713378906	1.21825					1	DETECTED	192.1074 m/z @1.22 [N1260_1.mzXML]	192.10743713378906	1.21825	1.21825	16.143883333333335	14.925633333333336	2563.145263671875	928781.450740631	0	1295	8.363446105527878	null	null	192.1004638671875	192.10743713378906
403	192.9603271484375	2.1197					1	DETECTED	192.9603 m/z @2.12 [N1260_1.mzXML]	192.9603271484375	2.1197	2.0349666666666666	19.281833333333335	17.24686666666667	29412.525390625	2708096.0412547304	0	1295	0.21474811624961854	101.77143981117233	137.8963879189908	192.95916748046875	192.96409606933594
404	193.00123596191406	1.5285666666666666					1	DETECTED	193.0012 m/z @1.53 [N1260_1.mzXML]	193.00123596191406	1.5285666666666666	1.3899833333333333	15.594483333333333	14.2045	11055.7763671875	1660572.8719216306	0	1295	0.04269789694282	51.14954454561776	100.76782744111455	192.99960327148438	193.0101318359375
405	193.03346252441406	1.692					1	DETECTED	193.0335 m/z @1.69 [N1260_1.mzXML]	193.03346252441406	1.692	1.6030333333333333	18.810333333333332	17.2073	11722.2685546875	1204554.7862325134	0	1295	1.830101231418679	96.706444361184	192.41288872236797	193.03286743164062	193.0385284423828
406	193.0850372314453	10.521116666666668					1	DETECTED	193.0850 m/z @10.52 [N1260_1.mzXML]	193.0850372314453	10.521116666666668	0.8242499999999999	11.12355	10.2993	127797.1953125	5165788.5949075315	0	1295	0.09808424844185026	0.5081202776037781	2.1979565718772576	193.0843963623047	193.08628845214844
407	193.15753173828125	12.92535					1	DETECTED	193.1575 m/z @12.93 [N1260_1.mzXML]	193.15753173828125	12.92535	10.238083333333332	15.866433333333333	5.628350000000001	7076.9013671875	1058074.9712667542	0	1295	4.389375769354562	1.047225805651343	1.0944516113026863	193.15679931640625	193.1589813232422
408	194.0079345703125	11.376466666666666					1	DETECTED	194.0079 m/z @11.38 [N1260_1.mzXML]	194.0079345703125	11.376466666666666	1.4072833333333332	11.462716666666667	10.055433333333333	39997.95703125	3769001.8777465825	0	1295	9.898298531023196	0.504322082107646	0.008651748336113681	194.00389099121094	194.00885009765625
409	194.0308837890625	1.95165					1	DETECTED	194.0309 m/z @1.95 [N1260_1.mzXML]	194.0308837890625	1.95165	0.2687833333333333	19.892	19.623216666666668	6301.6552734375	3009038.6053284924	0	1295	16.710290557400537	5.830294537099394	4.571698606145403	194.03057861328125	194.03355407714844
410	194.08834838867188	10.521116666666668					1	DETECTED	194.0883 m/z @10.52 [N1260_1.mzXML]	194.08834838867188	10.521116666666668	3.7674166666666666	15.009483333333332	11.242066666666666	14995.0546875	1109493.5328196106	0	1295	0.08048820632828324	0.8322894610855283	1.9975528630634958	194.0799560546875	194.0931396484375
411	194.95730590820312	2.1197					1	DETECTED	194.9573 m/z @2.12 [N1260_1.mzXML]	194.95730590820312	2.1197	2.0771666666666664	17.0455	14.968333333333334	10065.708984375	2070352.5205257572	0	1295	0.08850954111927001	175.96003134796155	306.33140217159126	194.95712280273438	194.9626922607422
412	194.9757537841797	12.257266666666668					1	DETECTED	194.9758 m/z @12.26 [N1260_1.mzXML]	194.9757537841797	12.257266666666668	11.211900000000002	13.443066666666665	2.231166666666663	15698.8486328125	1000456.0025938707	0	1295	0.8096482524598123	1.067169414240616	1.080926519938924	194.97512817382812	194.9761962890625
413	195.02896118164062	16.111466666666665					1	DETECTED	195.0290 m/z @16.11 [N1260_1.mzXML]	195.02896118164062	16.111466666666665	0.11739999999999999	19.991833333333332	19.874433333333332	6642.5087890625	2713532.5375737296	0	1295	8.788317561744423	0.6213064428058739	0.24261288561174774	195.02801513671875	195.03663635253906
414	195.08544921875	10.850966666666666					1	DETECTED	195.0854 m/z @10.85 [N1260_1.mzXML]	195.08544921875	10.850966666666666	0.10093333333333333	20.008666666666667	19.907733333333333	26447.970703125	5604375.958481813	0	1295	0.2642482517625009	8.410948526143509	9.4102240343608	195.0774688720703	195.08729553222656
415	195.10052490234375	11.55025					1	DETECTED	195.1005 m/z @11.55 [N1260_1.mzXML]	195.10052490234375	11.55025	11.211900000000002	12.177233333333334	0.9653333333333318	109552.96875	1597840.744604005	0	1295	0.3520261968420755	0.7598952822604571	9.039551695139776	195.0999298095703	195.10067749023438
416	195.11183166503906	9.32755					1	DETECTED	195.1118 m/z @9.33 [N1260_1.mzXML]	195.11183166503906	9.32755	9.3132	9.41475	0.10154999999999959	8664.7060546875	34123.955071533	0	1295	0.06044014595842029	3.538327526132314	6.076655052264628	195.1117706298828	195.11199951171875
417	196.00169372558594	0.6729666666666667					1	DETECTED	196.0017 m/z @0.67 [N1260_1.mzXML]	196.00169372558594	0.6729666666666667	0.13413333333333333	20.008666666666667	19.874533333333332	3791.906494140625	1379077.0651551818	0	1295	0.46417700192102307	18.44218991648623	35.88437983297246	196.00135803222656	196.0029296875
418	196.05943298339844	9.142866666666666					1	DETECTED	196.0594 m/z @9.14 [N1260_1.mzXML]	196.05943298339844	9.142866666666666	8.8803	17.9255	9.0452	13102.2080078125	1851128.930719239	0	1295	0.11864497907236782	17.22457788498161	26.510117948765927	196.05096435546875	196.06796264648438
419	196.8638916015625	2.0072					1	DETECTED	196.8639 m/z @2.01 [N1260_1.mzXML]	196.8638916015625	2.0072	1.7077166666666665	6.73885	5.031133333333334	32653.203125	881301.1590828858	0	1295	0.3629804096575384	0.9912484412369426	0.9229317704107233	196.86097717285156	196.86585998535156
420	197.06365966796875	14.570633333333335					1	DETECTED	197.0637 m/z @14.57 [N1260_1.mzXML]	197.06365966796875	14.570633333333335	8.942450000000001	19.991833333333332	11.049383333333331	12091.619140625	2684548.01734082	0	1295	2.2041857888848444	1.0248743172792603	1.158758067623995	197.0625	197.06434631347656
421	197.07948303222656	11.062966666666666					1	DETECTED	197.0795 m/z @11.06 [N1260_1.mzXML]	197.07948303222656	11.062966666666666	10.3732	14.0824	3.709199999999999	13479.705078125	1131840.9811418452	0	1295	0.5844173376261477	2.688735321123089	4.377470642246178	197.07923889160156	197.08050537109375
422	197.0998077392578	1.7543166666666667					1	DETECTED	197.0998 m/z @1.75 [N1260_1.mzXML]	197.0998077392578	1.7543166666666667	1.692	13.062716666666667	11.370716666666667	35819.70703125	4386764.785597901	0	1295	0.028815117068037965	91.23335116341248	181.466702326825	197.0994873046875	197.1066436767578
423	197.12759399414062	9.759233333333333					1	DETECTED	197.1276 m/z @9.76 [N1260_1.mzXML]	197.12759399414062	9.759233333333333	9.15775	9.892750000000001	0.7350000000000012	19620.76953125	227975.4102546389	0	1295	0.09101685940349924	0.6872756200197262	0.30359275256321266	197.1270294189453	197.1280059814453
424	198.0516357421875	10.549066666666667					1	DETECTED	198.0516 m/z @10.55 [N1260_1.mzXML]	198.0516357421875	10.549066666666667	3.6658	10.671183333333333	7.0053833333333335	46535.9140625	895425.5204178155	0	1295	0.07851522685474777	0.5374145897044779	1.5099353732307603	198.04449462890625	198.05520629882812
425	198.86102294921875	1.9793666666666667					1	DETECTED	198.8610 m/z @1.98 [N1260_1.mzXML]	198.86102294921875	1.9793666666666667	1.7239	2.318966666666667	0.5950666666666669	33154.81640625	522257.33534741215	0	1295	0.17083992574621032	1.1646659707724427	1.1786915497103656	198.8607177734375	198.86151123046875
426	198.9390869140625	1.5285666666666666					1	DETECTED	198.9391 m/z @1.53 [N1260_1.mzXML]	198.9390869140625	1.5285666666666666	1.4239833333333332	1.6622833333333333	0.23830000000000018	260369.328125	1678603.8012690425	0	1295	0.14047121386136374	0.9983078062482179	0.9248047532082159	198.9344940185547	198.93922424316406
427	199.00909423828125	14.3725					1	DETECTED	199.0091 m/z @14.37 [N1260_1.mzXML]	199.00909423828125	14.3725	8.740783333333333	19.151666666666664	10.41088333333333	2509.359619140625	892815.356687408	0	1295	6.882525630289667	0.9243081594422065	0.8486163188844128	199.00909423828125	199.0173797607422
428	199.09584045410156	10.56305					1	DETECTED	199.0958 m/z @10.56 [N1260_1.mzXML]	199.09584045410156	10.56305	10.56305	13.428966666666668	2.865916666666667	4365.3134765625	493892.8007484132	0	1295	0.022229263189698756	null	null	199.0952606201172	199.1014404296875
429	200.03924560546875	1.6772833333333332					1	DETECTED	200.0392 m/z @1.68 [N1260_1.mzXML]	200.03924560546875	1.6772833333333332	1.6030333333333333	18.040333333333333	16.4373	62994.52734375	3837602.35203476	0	1295	0.3754809542735411	110.688888888889	205.1167773845338	200.03924560546875	200.0436248779297
430	200.0672149658203	1.8108499999999998					1	DETECTED	200.0672 m/z @1.81 [N1260_1.mzXML]	200.0672149658203	1.8108499999999998	1.7687333333333333	6.429283333333333	4.66055	216698.328125	4620454.19835367	0	1295	0.19057608521191627	55.32904629996054	2.3117986426753867	200.067138671875	200.07571411132812
431	200.12680053710938	2.1056166666666667					1	DETECTED	200.1268 m/z @2.11 [N1260_1.mzXML]	200.12680053710938	2.1056166666666667	1.9655	8.60515	6.63965	18047.59765625	782327.2708090513	0	1295	0.27641753187513896	23.693291304864992	46.38658260972999	200.1265106201172	200.12799072265625
432	200.97225952148438	1.5138500000000001					1	DETECTED	200.9723 m/z @1.51 [N1260_1.mzXML]	200.97225952148438	1.5138500000000001	1.4399000000000002	1.6030333333333333	0.16313333333333313	66526.2734375	364416.52173095685	0	1295	0.10006731560216031	1.1029975208474188	1.2407688297014117	200.97190856933594	200.9722900390625
433	201.0148468017578	1.8956000000000002					1	DETECTED	201.0148 m/z @1.90 [N1260_1.mzXML]	201.0148468017578	1.8956000000000002	1.7543166666666667	2.0210500000000002	0.2667333333333335	65276.4140625	601430.1221367193	0	1295	0.14424811839877427	0.943966025716645	0.8485116702636379	201.01473999023438	201.01507568359375
434	201.1108856201172	0.10093333333333333					1	DETECTED	201.1109 m/z @0.10 [N1260_1.mzXML]	201.1108856201172	0.10093333333333333	0.10093333333333333	20.008666666666667	19.907733333333333	43425.25390625	2.9040876075189196E7	0	1295	15.66894206626595	null	null	201.1103973388672	201.11166381835938
435	202.1063690185547	2.0072					1	DETECTED	202.1064 m/z @2.01 [N1260_1.mzXML]	202.1063690185547	2.0072	0.11739999999999999	20.008666666666667	19.891266666666667	7395.4091796875	3393584.1433557123	0	1295	15.86938191694997	5.26279676861749	7.1254837859869395	202.10592651367188	202.1156768798828
436	202.96987915039062	1.5285666666666666					1	DETECTED	202.9699 m/z @1.53 [N1260_1.mzXML]	202.96987915039062	1.5285666666666666	1.4399000000000002	19.151666666666664	17.711766666666662	20978.857421875	4113431.8746287837	0	1295	0.07119869295059078	99.87838345864684	179.43314479222502	202.9690399169922	202.97006225585938
437	203.030517578125	1.88155					1	DETECTED	203.0305 m/z @1.88 [N1260_1.mzXML]	203.030517578125	1.88155	1.4239833333333332	9.42975	8.005766666666666	340760.875	6439409.717301026	0	1295	0.4819550388056788	8.585746020266225	0.25725915531597954	203.0216522216797	203.0371856689453
438	203.05130004882812	1.8108499999999998					1	DETECTED	203.0513 m/z @1.81 [N1260_1.mzXML]	203.05130004882812	1.8108499999999998	1.6772833333333332	18.398833333333336	16.721550000000004	2151337.5	3.615531374050742E7	1	1295	0.23825086100129766	3.620669010749901	6.434763965206605	203.05050659179688	203.05226135253906
439	203.82318115234375	9.228250000000001					1	DETECTED	203.8232 m/z @9.23 [N1260_1.mzXML]	203.82318115234375	9.228250000000001	9.15775	14.24475	5.087	25968.107421875	1140852.7975504755	0	1295	0.10280394204502308	36.0780141843967	1.3192679796599716	203.81790161132812	203.82337951660156
440	204.0548095703125	1.7829166666666665					1	DETECTED	204.0548 m/z @1.78 [N1260_1.mzXML]	204.0548095703125	1.7829166666666665	1.7239	10.73785	9.01395	113447.0859375	2730841.5642392575	0	1295	0.26272615165858637	5.314994704353712	8.923339266777752	204.0513916015625	204.0647735595703
441	204.1039276123047	10.788016666666666					1	DETECTED	204.1039 m/z @10.79 [N1260_1.mzXML]	204.1039276123047	10.788016666666666	10.7211	11.108883333333333	0.38778333333333315	18297.9765625	138431.45780419972	0	1295	0.0923047020856238	2.8975093399751275	1.4090724241839214	204.1003875732422	204.10462951660156
442	204.12171936035156	1.88155					1	DETECTED	204.1217 m/z @1.88 [N1260_1.mzXML]	204.12171936035156	1.88155	1.8530333333333333	10.448	8.594966666666668	1306016.625	1.849804791619098E7	1	1295	0.22103771722833887	12.033446241381442	17.835852715256006	204.1215057373047	204.1226806640625
443	204.41543579101562	9.228250000000001					1	DETECTED	204.4154 m/z @9.23 [N1260_1.mzXML]	204.41543579101562	9.228250000000001	9.2004	9.3132	0.11280000000000001	20375.48046875	91902.70825537104	0	1295	0.10371716799974884	2.025134649910174	3.609348389117821	204.4152069091797	204.4154815673828
444	204.95565795898438	1.6327500000000001					1	DETECTED	204.9557 m/z @1.63 [N1260_1.mzXML]	204.95565795898438	1.6327500000000001	1.5285666666666666	1.6772833333333332	0.1487166666666666	70535.9375	369538.51692382805	0	1295	0.0847012085052794	0.7104910148599917	0.4505453544221544	204.95565795898438	204.9560546875
445	205.02320861816406	1.8248666666666666					1	DETECTED	205.0232 m/z @1.82 [N1260_1.mzXML]	205.02320861816406	1.8248666666666666	1.4072833333333332	10.492633333333334	9.08535	80310.5390625	4276886.094902588	0	1295	0.05140481418571885	10.844318038706742	23.0110460181301	205.02320861816406	205.03231811523438
446	205.04627990722656	9.341716666666667					1	DETECTED	205.0463 m/z @9.34 [N1260_1.mzXML]	205.04627990722656	9.341716666666667	1.9378	9.907816666666667	7.970016666666667	46604.7890625	2551722.73987799	0	1295	0.08499363264651372	0.9697177444212608	2.17569756234128	205.04405212402344	205.05593872070312
447	205.08438110351562	12.445400000000001					1	DETECTED	205.0844 m/z @12.45 [N1260_1.mzXML]	205.08438110351562	12.445400000000001	0.11739999999999999	19.97533333333333	19.85793333333333	27396.623046875	5275008.460622014	0	1295	12.36023591237168	0.6641641285555618	0.9388311179377135	205.07443237304688	205.0858154296875
448	205.0960235595703	9.228250000000001					1	DETECTED	205.0960 m/z @9.23 [N1260_1.mzXML]	205.0960235595703	9.228250000000001	9.112166666666667	10.9427	1.8305333333333333	7122290.0	4.895422399114619E7	1	1295	0.09625201612631074	1.3414415454416124	1.43759801190409	205.09573364257812	205.096435546875
449	205.1251220703125	1.9378					1	DETECTED	205.1251 m/z @1.94 [N1260_1.mzXML]	205.1251220703125	1.9378	1.8388666666666666	9.2986	7.459733333333334	115509.0703125	3583272.735153442	0	1295	0.19113473380991075	3.4442161553828146	4.751242083278788	205.1151580810547	205.133056640625
450	205.98638916015625	11.447966666666668					1	DETECTED	205.9864 m/z @11.45 [N1260_1.mzXML]	205.98638916015625	11.447966666666668	0.10093333333333333	20.008666666666667	19.907733333333333	28054.962890625	6249772.357325618	0	1295	1.3523570480563496	3.41661270471332	4.453105712274725	205.98590087890625	205.9945526123047
451	206.0801544189453	10.313283333333334					1	DETECTED	206.0802 m/z @10.31 [N1260_1.mzXML]	206.0801544189453	10.313283333333334	3.98525	19.942333333333334	15.957083333333333	163933.890625	2986304.4685222795	0	1295	0.09335672207815904	2.001930306188252	2.2848339753139997	206.0740509033203	206.08848571777344
452	206.09934997558594	9.228250000000001					1	DETECTED	206.0993 m/z @9.23 [N1260_1.mzXML]	206.09934997558594	9.228250000000001	9.12735	11.736533333333334	2.609183333333334	759969.1875	5112672.295712512	0	1295	0.0887341321725561	1.324424543758379	1.4747967132757966	206.08956909179688	206.09971618652344
453	206.38084411621094	9.228250000000001					1	DETECTED	206.3808 m/z @9.23 [N1260_1.mzXML]	206.38084411621094	9.228250000000001	2.8564166666666666	12.100366666666668	9.243950000000002	26869.9921875	7156266.766792847	0	1295	0.0987539402853237	0.7253760037665768	0.45075200753315364	206.38002014160156	206.39007568359375
454	206.8926239013672	1.7543166666666667					1	DETECTED	206.8926 m/z @1.75 [N1260_1.mzXML]	206.8926239013672	1.7543166666666667	1.6622833333333333	2.0210500000000002	0.3587666666666669	94914.53125	960311.6379067386	0	1295	0.1752078133377135	1.9466593150924527	2.80522459574296	206.89210510253906	206.89291381835938
455	206.95352172851562	1.6179999999999999					1	DETECTED	206.9535 m/z @1.62 [N1260_1.mzXML]	206.95352172851562	1.6179999999999999	1.5582166666666666	1.6179999999999999	0.0597833333333333	10022.35546875	23331.829670166015	0	1295	0.04003093669291502	0.5	null	206.95321655273438	206.95364379882812
456	206.990234375	15.786016666666665					1	DETECTED	206.9902 m/z @15.79 [N1260_1.mzXML]	206.990234375	15.786016666666665	0.16774999999999998	19.991833333333332	19.82408333333333	8035.83740234375	3032133.0160167543	0	1295	2.0410010370433884	0.6426047655574354	0.2811753532052091	206.98611450195312	206.99075317382812
457	207.0254364013672	10.25285					1	DETECTED	207.0254 m/z @10.25 [N1260_1.mzXML]	207.0254364013672	10.25285	1.4072833333333332	15.2218	13.814516666666666	42659.78515625	4240233.966328614	0	1295	0.6602873400149996	0.7586838917445634	0.15519982553898667	207.0155029296875	207.03099060058594
458	207.0835418701172	10.313283333333334					1	DETECTED	207.0835 m/z @10.31 [N1260_1.mzXML]	207.0835418701172	10.313283333333334	10.313283333333334	10.448	0.13471666666666593	19243.517578125	73162.0802548214	0	1295	0.057563428652581905	null	null	207.08335876464844	207.0837860107422
459	207.1034698486328	9.214266666666667					1	DETECTED	207.1035 m/z @9.21 [N1260_1.mzXML]	207.1034698486328	9.214266666666667	6.852716666666667	11.999616666666666	5.1469	29112.740234375	906774.1825290526	0	1295	0.16174398879834584	0.6307545290863293	1.212505437927214	207.0939178466797	207.11212158203125
460	208.0481719970703	15.769916666666667					1	DETECTED	208.0482 m/z @15.77 [N1260_1.mzXML]	208.0481719970703	15.769916666666667	0.45418333333333333	19.991833333333332	19.53765	13813.4228515625	5177493.92759625	0	1295	2.1639914872358617	0.6378293998328516	0.2567677073283229	208.03907775878906	208.05393981933594
461	208.1321563720703	8.833049999999998					1	DETECTED	208.1322 m/z @8.83 [N1260_1.mzXML]	208.1321563720703	8.833049999999998	0.7738333333333334	10.176766666666667	9.402933333333333	5496.30615234375	512931.18226629635	0	1295	0.15767782786047846	0.5833652153952102	6.045100743275505	208.13052368164062	208.1414794921875
462	208.88966369628906	1.7393					1	DETECTED	208.8897 m/z @1.74 [N1260_1.mzXML]	208.88966369628906	1.7393	1.692	1.9793666666666667	0.28736666666666677	62908.27734375	524707.7087451174	0	1295	0.10067624414949727	3.0794680021473395	2.399263558821587	208.88943481445312	208.88995361328125
463	208.9342803955078	2.1625333333333336					1	DETECTED	208.9343 m/z @2.16 [N1260_1.mzXML]	208.9342803955078	2.1625333333333336	2.0488333333333335	6.7713	4.722466666666667	16942.466796875	686856.3237362062	0	1295	0.20802938348688205	20.76722368806799	40.53444737613598	208.92803955078125	208.93515014648438
464	208.97731018066406	13.541816666666668					1	DETECTED	208.9773 m/z @13.54 [N1260_1.mzXML]	208.97731018066406	13.541816666666668	11.70675	15.237316666666667	3.530566666666667	12365.2509765625	1122358.1050720213	0	1295	0.3703877586400921	0.961972317082031	0.9239446341640619	208.97723388671875	208.9781494140625
465	209.0323486328125	1.4698333333333333					1	DETECTED	209.0323 m/z @1.47 [N1260_1.mzXML]	209.0323486328125	1.4698333333333333	1.3899833333333333	6.624733333333333	5.23475	31737.37890625	1438547.5343178709	0	1295	0.11222786341145663	31.919060126615292	66.53163575398008	209.03221130371094	209.0392303466797
466	209.04443359375	15.5472					1	DETECTED	209.0444 m/z @15.55 [N1260_1.mzXML]	209.04443359375	15.5472	0.21825	19.991833333333332	19.77358333333333	26679.078125	6955079.031795221	0	1295	2.6799786248247823	0.8404995880464223	0.6955630216871509	209.0435028076172	209.04483032226562
467	209.09103393554688	7.802566666666666					1	DETECTED	209.0910 m/z @7.80 [N1260_1.mzXML]	209.09103393554688	7.802566666666666	6.024500000000001	8.927133333333334	2.902633333333333	21548.349609375	1173281.1700313117	0	1295	0.7317482887717146	0.6113515075344508	0.21490504828561913	209.0906524658203	209.09169006347656
468	209.1159210205078	12.042833333333334					1	DETECTED	209.1159 m/z @12.04 [N1260_1.mzXML]	209.1159210205078	12.042833333333334	11.2266	12.536366666666668	1.3097666666666683	691904.375	5322282.742408324	1	1295	0.10261766993906818	0.642831626371573	2.7425694983843356	209.1129150390625	209.11712646484375
469	209.1637420654297	9.803883333333333					1	DETECTED	209.1637 m/z @9.80 [N1260_1.mzXML]	209.1637420654297	9.803883333333333	9.654883333333334	17.177500000000002	7.522616666666668	9192.4130859375	889293.1065724789	0	1295	0.1350245905454699	25.243680089485608	49.487360178971215	209.16372680664062	209.16607666015625
470	210.03919982910156	14.670549999999999					1	DETECTED	210.0392 m/z @14.67 [N1260_1.mzXML]	210.03919982910156	14.670549999999999	10.25285	19.005499999999998	8.752649999999997	10908.87890625	1883124.522024108	0	1295	6.186038097787831	0.5924730962635418	0.27072500167417557	210.03919982910156	210.04815673828125
471	210.93450927734375	11.492183333333333					1	DETECTED	210.9345 m/z @11.49 [N1260_1.mzXML]	210.93450927734375	11.492183333333333	0.47091666666666665	18.252666666666666	17.78175	9959.4384765625	3679088.0009859316	0	1295	9.837204656838079	0.806701740271838	0.6134034805436762	210.9310302734375	210.9351348876953
472	210.97088623046875	11.859233333333332					1	DETECTED	210.9709 m/z @11.86 [N1260_1.mzXML]	210.97088623046875	11.859233333333332	11.736533333333334	12.614583333333334	0.87805	8970.3583984375	228894.79993005353	0	1295	0.07328707052178984	3.578035859820752	6.156071719641504	210.97024536132812	210.97830200195312
473	211.00430297851562	11.048083333333333					1	DETECTED	211.0043 m/z @11.05 [N1260_1.mzXML]	211.00430297851562	11.048083333333333	10.448	14.963883333333333	4.515883333333333	6375.38623046875	844787.7970069275	0	1295	0.27455923979926666	3.7627135120122275	6.525427024024455	211.00128173828125	211.01283264160156
474	211.04090881347656	2.375383333333333					1	DETECTED	211.0409 m/z @2.38 [N1260_1.mzXML]	211.04090881347656	2.375383333333333	2.2056	17.160833333333336	14.955233333333336	20094.302734375	1409976.7215515443	0	1295	0.46737540394991894	44.042112496318886	4.126040358021785	211.04005432128906	211.0419921875
475	211.05694580078125	9.41475					1	DETECTED	211.0569 m/z @9.41 [N1260_1.mzXML]	211.05694580078125	9.41475	9.370516666666667	11.003433333333334	1.6329166666666666	7018.607421875	278266.18151702883	0	1295	0.09114628981336814	18.45798794272823	35.91597588545646	211.05125427246094	211.05938720703125
476	211.07913208007812	14.344349999999999					1	DETECTED	211.0791 m/z @14.34 [N1260_1.mzXML]	211.07913208007812	14.344349999999999	10.176766666666667	18.612333333333332	8.435566666666665	8336.1064453125	1065540.605949799	0	1295	0.46603364130534075	1.0120453500229951	0.3657770415185647	211.07801818847656	211.08055114746094
477	211.10694885253906	8.60515					1	DETECTED	211.1069 m/z @8.61 [N1260_1.mzXML]	211.10694885253906	8.60515	2.4029000000000003	15.45335	13.05045	6623.80908203125	2018599.2948302308	0	1295	0.05800072993728378	1.0520738441694548	1.1041476883389094	211.10044860839844	211.10704040527344
478	211.13160705566406	12.16115					1	DETECTED	211.1316 m/z @12.16 [N1260_1.mzXML]	211.13160705566406	12.16115	0.11739999999999999	20.008666666666667	19.891266666666667	19331.4765625	4041148.417993285	0	1295	0.47867417664227396	0.7490621547944317	0.46174758208738953	211.1216278076172	211.13272094726562
479	211.1431121826172	10.297983333333333					1	DETECTED	211.1431 m/z @10.30 [N1260_1.mzXML]	211.1431121826172	10.297983333333333	10.238083333333332	10.4177	0.17961666666666787	10010.3759765625	78761.3642192383	0	1295	0.13503981601858328	1.4993043962159072	1.9986087924318143	211.1430206298828	211.14341735839844
480	211.1682586669922	14.52755					1	DETECTED	211.1683 m/z @14.53 [N1260_1.mzXML]	211.1682586669922	14.52755	14.316216666666666	15.484466666666666	1.1682500000000005	7396.43115234375	241979.63592236367	0	1295	0.25712470169592727	2.7639984227129255	4.527996845425851	211.1676788330078	211.1715850830078
481	212.01846313476562	11.376466666666666					1	DETECTED	212.0185 m/z @11.38 [N1260_1.mzXML]	212.01846313476562	11.376466666666666	11.30345	11.813600000000001	0.5101500000000012	457224.3125	3049498.6600700584	1	1295	0.10399285998391328	1.5498944885699453	1.9082027810051727	212.01832580566406	212.0190887451172
482	212.83782958984375	1.9793666666666667					1	DETECTED	212.8378 m/z @1.98 [N1260_1.mzXML]	212.83782958984375	1.9793666666666667	1.7239	2.3473166666666665	0.6234166666666665	23376.177734375	424631.0342463379	0	1295	0.3769579044724929	1.2201526617954064	1.4542164716534256	212.83743286132812	212.83901977539062
483	213.02183532714844	11.362150000000002					1	DETECTED	213.0218 m/z @11.36 [N1260_1.mzXML]	213.02183532714844	11.362150000000002	10.313283333333334	17.160833333333336	6.847550000000002	36060.2265625	2303378.8763505863	0	1295	5.5934704862658755	2.3995529125190864	4.117299801496557	213.02183532714844	213.0318145751953
484	213.07357788085938	1.7543166666666667					1	DETECTED	213.0736 m/z @1.75 [N1260_1.mzXML]	213.07357788085938	1.7543166666666667	1.7543166666666667	10.687566666666667	8.933250000000001	15439.0625	5385299.476724365	0	1295	8.929999033833075	null	null	213.07357788085938	213.07493591308594
485	214.0142822265625	11.376466666666666					1	DETECTED	214.0143 m/z @11.38 [N1260_1.mzXML]	214.0142822265625	11.376466666666666	0.5381833333333332	11.447966666666668	10.909783333333335	42444.49609375	7236401.710481078	0	1295	0.08290146564185719	0.5032984928425013	0.006596985685002586	214.00555419921875	214.0145263671875
486	214.9164581298828	1.5285666666666666					1	DETECTED	214.9165 m/z @1.53 [N1260_1.mzXML]	214.9164581298828	1.5285666666666666	1.4239833333333332	6.218450000000001	4.7944666666666675	718127.1875	5577388.4215116585	0	1295	0.12157998114306978	0.988872304784749	0.9051331719517395	214.9110107421875	214.91688537597656
487	214.98785400390625	1.5138500000000001					1	DETECTED	214.9879 m/z @1.51 [N1260_1.mzXML]	214.98785400390625	1.5138500000000001	1.4239833333333332	9.019616666666668	7.595633333333335	81355.328125	3020206.820589386	0	1295	0.07679563648123255	42.880400013296324	1.1316535211208427	214.98458862304688	214.98789978027344
488	215.01504516601562	1.9793666666666667					1	DETECTED	215.0150 m/z @1.98 [N1260_1.mzXML]	215.01504516601562	1.9793666666666667	1.9098666666666666	14.6416	12.731733333333334	111267.5859375	2923523.4529439686	0	1295	0.13467035102437697	12.62998512743904	16.644337872733825	215.0131072998047	215.02203369140625
489	215.1265869140625	11.182316666666667					1	DETECTED	215.1266 m/z @11.18 [N1260_1.mzXML]	215.1265869140625	11.182316666666667	0.6561833333333333	18.252666666666666	17.59648333333333	7147.61962890625	1334053.366017609	0	1295	0.1263962068320783	0.8358474463557367	42.50111964507824	215.1228485107422	215.1292266845703
490	215.1629180908203	12.014000000000001					1	DETECTED	215.1629 m/z @12.01 [N1260_1.mzXML]	215.1629180908203	12.014000000000001	0.8073833333333333	17.078666666666667	16.271283333333333	8637.2607421875	1389557.9340609133	0	1295	0.042854908703201744	0.7259676946803748	0.45193538936074956	215.15333557128906	215.1632537841797
491	216.12188720703125	1.9793666666666667					1	DETECTED	216.1219 m/z @1.98 [N1260_1.mzXML]	216.12188720703125	1.9793666666666667	1.9098666666666666	2.553716666666667	0.6438500000000003	12049.91015625	264872.0406679687	0	1295	0.10690893320240091	4.632014388489202	8.264028776978405	216.1212921142578	216.1223602294922
492	216.92129516601562	1.6772833333333332					1	DETECTED	216.9213 m/z @1.68 [N1260_1.mzXML]	216.92129516601562	1.6772833333333332	1.4399000000000002	1.9793666666666667	0.5394666666666665	239750.578125	2632846.6334628905	0	1295	0.1500553862764844	1.0328461397491626	0.6581301874971311	216.91258239746094	216.9219512939453
493	216.9496307373047	1.5285666666666666					1	DETECTED	216.9496 m/z @1.53 [N1260_1.mzXML]	216.9496307373047	1.5285666666666666	1.2353166666666666	7.229066666666667	5.99375	207658.953125	3913349.7054522703	0	1295	0.11882011874397369	1.0156028732945157	0.9365501848990176	216.94374084472656	216.94967651367188
494	217.03823852539062	2.540216666666667					1	DETECTED	217.0382 m/z @2.54 [N1260_1.mzXML]	217.03823852539062	2.540216666666667	2.540216666666667	15.069700000000001	12.529483333333335	11967.5615234375	1666221.2238621518	0	1295	8.489974785267243	null	null	217.03025817871094	217.0467071533203
495	217.08047485351562	2.062883333333333					1	DETECTED	217.0805 m/z @2.06 [N1260_1.mzXML]	217.08047485351562	2.062883333333333	2.062883333333333	17.575499999999998	15.512616666666664	13784.6552734375	2198381.9475269783	0	1295	0.7694965730665335	null	null	217.08016967773438	217.08860778808594
496	217.1205596923828	19.958666666666666					1	DETECTED	217.1206 m/z @19.96 [N1260_1.mzXML]	217.1205596923828	19.958666666666666	0.10093333333333333	19.991833333333332	19.8909	10179.318359375	3787389.544905702	0	1295	2.618846744125083	0.5036975375139933	0.009418268387831809	217.11293029785156	217.12159729003906
497	217.95008850097656	1.5285666666666666					1	DETECTED	217.9501 m/z @1.53 [N1260_1.mzXML]	217.95008850097656	1.5285666666666666	0.87525	1.6179999999999999	0.7427499999999999	24155.828125	350326.85321459954	0	1295	0.0783207030496258	0.5684456236128472	0.1368912472256944	217.9496307373047	217.9513397216797
498	218.04139709472656	9.142866666666666					1	DETECTED	218.0414 m/z @9.14 [N1260_1.mzXML]	218.04139709472656	9.142866666666666	4.85265	9.15775	4.3051	4940.5322265625	285941.6699041445	0	1295	0.25873979596278396	0.501734566630279	0.04291320139990484	218.0406951904297	218.04965209960938
499	218.0802459716797	0.8921500000000001					1	DETECTED	218.0802 m/z @0.89 [N1260_1.mzXML]	218.0802459716797	0.8921500000000001	0.8921500000000001	16.830666666666666	15.938516666666665	6451.65380859375	2917299.9981564027	0	1295	8.401308921699439	null	null	218.07980346679688	218.0850830078125
500	218.1373748779297	2.062883333333333					1	DETECTED	218.1374 m/z @2.06 [N1260_1.mzXML]	218.1373748779297	2.062883333333333	0.11739999999999999	19.991833333333332	19.874433333333332	70787.6171875	4913097.180505641	0	1295	0.1859389129079041	10.410511334482255	0.6056937064438086	218.13656616210938	218.13848876953125
501	218.21022033691406	10.402866666666666					1	DETECTED	218.2102 m/z @10.40 [N1260_1.mzXML]	218.21022033691406	10.402866666666666	10.388016666666665	10.492633333333334	0.10461666666666858	5389.37841796875	25593.61858288603	0	1295	0.18292317502110755	3.5224466891132025	6.044893378226405	218.21022033691406	218.21072387695312
502	218.91830444335938	1.6772833333333332					1	DETECTED	218.9183 m/z @1.68 [N1260_1.mzXML]	218.91830444335938	1.6772833333333332	1.4549666666666667	1.8108499999999998	0.3558833333333331	85425.7421875	814279.265260742	0	1295	0.24047120785047293	0.800397331134268	1.7083014639602516	218.90908813476562	218.91860961914062
503	218.96890258789062	9.86285					1	DETECTED	218.9689 m/z @9.86 [N1260_1.mzXML]	218.96890258789062	9.86285	9.56545	10.20765	0.642199999999999	6035.21044921875	138144.09620037838	0	1295	0.46576920403790645	1.079690652320107	null	218.9684600830078	218.9695587158203
504	218.98263549804688	1.5285666666666666					1	DETECTED	218.9826 m/z @1.53 [N1260_1.mzXML]	218.98263549804688	1.5285666666666666	1.4549666666666667	1.6030333333333333	0.14806666666666657	33333.84375	185838.0901062011	0	1295	0.08342730690341948	1.005887681159421	1.0117753623188424	218.98207092285156	218.9828338623047
505	219.02508544921875	1.7829166666666665					1	DETECTED	219.0251 m/z @1.78 [N1260_1.mzXML]	219.02508544921875	1.7829166666666665	1.692	9.535599999999999	7.843599999999999	1908999.125	1.967012926327838E7	1	1295	0.06529934784041513	3.889257909679721	5.130943895208891	219.01658630371094	219.0262451171875
506	219.04275512695312	8.740783333333333					1	DETECTED	219.0428 m/z @8.74 [N1260_1.mzXML]	219.04275512695312	8.740783333333333	8.147266666666667	12.536366666666668	4.389100000000001	8915.75	798503.3268972472	0	1295	2.462701080606543	3.697537277807424	22.830607675358095	219.04209899902344	219.04664611816406
507	219.11624145507812	15.160599999999999					1	DETECTED	219.1162 m/z @15.16 [N1260_1.mzXML]	219.11624145507812	15.160599999999999	0.20146666666666666	19.942333333333334	19.74086666666667	16887.056640625	3089061.572072331	0	1295	1.4943950912351376	0.8983785417590933	4.756781875581868	219.1154327392578	219.11709594726562
508	219.17306518554688	12.289233333333334					1	DETECTED	219.1731 m/z @12.29 [N1260_1.mzXML]	219.17306518554688	12.289233333333334	0.10093333333333333	19.9255	19.824566666666666	38773.1953125	2431640.642060789	0	1295	0.17795876677186762	0.8295313548527853	0.12349553757282022	219.17237854003906	219.1740264892578
509	219.20941162109375	13.823966666666667					1	DETECTED	219.2094 m/z @13.82 [N1260_1.mzXML]	219.20941162109375	13.823966666666667	12.567416666666666	15.268016666666666	2.7005999999999997	11604.048828125	661638.7037874146	0	1295	0.15202749724803688	1.0746090485854116	1.1492180971708235	219.2089080810547	219.2100067138672
510	220.0286407470703	1.7829166666666665					1	DETECTED	220.0286 m/z @1.78 [N1260_1.mzXML]	220.0286407470703	1.7829166666666665	1.7239	16.896833333333333	15.172933333333333	112897.0703125	3983198.424395568	0	1295	0.16662558403049132	4.853960444979194	6.246483762293184	220.02450561523438	220.03663635253906
511	220.1168975830078	8.942450000000001					1	DETECTED	220.1169 m/z @8.94 [N1260_1.mzXML]	220.1168975830078	8.942450000000001	7.9803	15.834366666666666	7.854066666666666	17894.1953125	725293.5916968692	0	1295	0.11218063983264948	0.5496729861793003	0.10741763162818578	220.11624145507812	220.1197509765625
512	220.1678924560547	12.869516666666668					1	DETECTED	220.1679 m/z @12.87 [N1260_1.mzXML]	220.1678924560547	12.869516666666668	10.704366666666665	12.883516666666667	2.1791500000000017	9546.57421875	379676.1267628172	0	1295	0.1276786981532343	0.5032330323534164	0.006466064706832936	220.16786193847656	220.1764678955078
513	220.9332275390625	1.6179999999999999					1	DETECTED	220.9332 m/z @1.62 [N1260_1.mzXML]	220.9332275390625	1.6179999999999999	1.5285666666666666	1.7077166666666665	0.17914999999999992	143076.765625	818980.0482968749	0	1295	0.09752900536759168	1.0294051754594264	0.9766905320074258	220.93295288085938	220.93374633789062
514	220.98019409179688	1.5138500000000001					1	DETECTED	220.9802 m/z @1.51 [N1260_1.mzXML]	220.98019409179688	1.5138500000000001	1.4698333333333333	4.17505	2.7052166666666664	10309.4990234375	694804.6518946532	0	1295	0.061059118422615244	30.729458538432304	60.45891707686461	220.97337341308594	220.98025512695312
515	221.00575256347656	15.594483333333333					1	DETECTED	221.0058 m/z @15.59 [N1260_1.mzXML]	221.00575256347656	15.594483333333333	11.211900000000002	17.50883333333333	6.29693333333333	3065.46630859375	746567.2966300042	0	1295	0.9838897913709221	0.7184042897073644	0.4368085794147287	221.0055694580078	221.0062713623047
516	221.02346801757812	1.7829166666666665					1	DETECTED	221.0235 m/z @1.78 [N1260_1.mzXML]	221.02346801757812	1.7829166666666665	1.692	12.145716666666667	10.453716666666667	124873.9296875	2824450.4387275386	0	1295	0.058792952891792316	3.2224476760048963	6.196191549343278	221.0174560546875	221.0257110595703
517	221.05226135253906	11.577983333333332					1	DETECTED	221.0523 m/z @11.58 [N1260_1.mzXML]	221.05226135253906	11.577983333333332	2.26215	13.401633333333333	11.139483333333333	8952.318359375	2782722.1214388423	0	1295	0.1428490042351349	0.5978790589498166	0.19575811789963335	221.0467529296875	221.0526123046875
518	221.0799560546875	10.506933333333334					1	DETECTED	221.0800 m/z @10.51 [N1260_1.mzXML]	221.0799560546875	10.506933333333334	10.463066666666666	12.336466666666666	1.8734000000000002	42452.6640625	579526.5896868288	0	1295	0.09621579611594022	21.35334346504492	2.96439062572643	221.07354736328125	221.08287048339844
519	221.09371948242188	2.1056166666666667					1	DETECTED	221.0937 m/z @2.11 [N1260_1.mzXML]	221.09371948242188	2.1056166666666667	2.1056166666666667	15.578750000000001	13.473133333333335	16296.62890625	3232833.2348787542	0	1295	6.465864477259096	null	null	221.09068298339844	221.09371948242188
520	221.11581420898438	12.193333333333333					1	DETECTED	221.1158 m/z @12.19 [N1260_1.mzXML]	221.11581420898438	12.193333333333333	0.5888000000000001	19.942333333333334	19.353533333333335	11375.935546875	1711732.3165190127	0	1295	0.08571951206699424	0.8338781395776365	0.6677562791552728	221.1154022216797	221.1219024658203
521	221.15237426757812	12.967316666666667					1	DETECTED	221.1524 m/z @12.97 [N1260_1.mzXML]	221.15237426757812	12.967316666666667	9.09645	14.38655	5.290099999999999	20128.701171875	1521704.165060669	0	1295	0.11545503607757546	0.6833224256411139	0.3666448512822278	221.15185546875	221.15943908691406
522	221.98236083984375	1.4549666666666667					1	DETECTED	221.9824 m/z @1.45 [N1260_1.mzXML]	221.98236083984375	1.4549666666666667	0.6729666666666667	5.360483333333334	4.687516666666667	3716.65771484375	482330.5134468384	0	1295	0.05472805357103372	2.9971334185848253	4.994266837169651	221.98008728027344	221.98313903808594
523	222.06361389160156	15.5472					1	DETECTED	222.0636 m/z @15.55 [N1260_1.mzXML]	222.06361389160156	15.5472	9.580366666666666	19.694000000000003	10.113633333333336	15552.1328125	2997603.463326658	0	1295	1.7062090308166713	0.805275412428261	0.6092331349778723	222.06295776367188	222.06430053710938
524	222.9932098388672	13.613866666666667					1	DETECTED	222.9932 m/z @13.61 [N1260_1.mzXML]	222.9932098388672	13.613866666666667	10.92755	18.84283333333333	7.915283333333331	57812.046875	4116288.6629923116	0	1295	0.4153811905540792	2.0883693227617948	3.8510840386662277	222.9911651611328	223.00286865234375
525	223.06259155273438	11.782283333333334					1	DETECTED	223.0626 m/z @11.78 [N1260_1.mzXML]	223.06259155273438	11.782283333333334	9.833283333333332	19.4135	9.580216666666667	32120.8515625	6383159.9733170215	0	1295	4.9467503489822615	2.2852577577688367	3.547849461603055	223.05870056152344	223.06288146972656
526	223.09507751464844	11.564166666666667					1	DETECTED	223.0951 m/z @11.56 [N1260_1.mzXML]	223.09507751464844	11.564166666666667	0.10093333333333333	20.008666666666667	19.907733333333333	1688249.75	2.3739606069369044E7	1	1295	0.12648868771502464	0.5103125926242242	2.7697463443330474	223.091064453125	223.09588623046875
527	223.1315460205078	12.352383333333334					1	DETECTED	223.1315 m/z @12.35 [N1260_1.mzXML]	223.1315460205078	12.352383333333334	10.803933333333333	18.35	7.546066666666668	157155.53125	3977340.8284741202	0	1295	0.15173777413457934	11.960000932387171	0.1668957941955637	223.1293182373047	223.13294982910156
528	223.16818237304688	14.670549999999999					1	DETECTED	223.1682 m/z @14.67 [N1260_1.mzXML]	223.16818237304688	14.670549999999999	1.0640500000000002	15.283566666666667	14.219516666666667	10289.7001953125	3877823.346846922	0	1295	0.7328113771640812	0.5225266110559905	0.04313831924350502	223.16683959960938	223.1685333251953
529	224.0986328125	11.55025					1	DETECTED	224.0986 m/z @11.55 [N1260_1.mzXML]	224.0986328125	11.55025	4.20415	16.192766666666667	11.988616666666667	193533.21875	1.5669943329691462E7	0	1295	0.15470327897243585	0.5156993805315577	0.02413103980366692	224.09266662597656	224.098876953125
530	224.13485717773438	12.368033333333333					1	DETECTED	224.1349 m/z @12.37 [N1260_1.mzXML]	224.13485717773438	12.368033333333333	0.13413333333333333	19.102833333333333	18.9687	20728.19921875	2279692.32756189	0	1295	0.06838148348337114	0.9918008463867853	0.029581091645660307	224.1259307861328	224.13555908203125
531	224.86358642578125	1.7543166666666667					1	DETECTED	224.8636 m/z @1.75 [N1260_1.mzXML]	224.86358642578125	1.7543166666666667	1.2353166666666666	1.9655	0.7301833333333334	51260.47265625	1048341.8639916995	0	1295	0.7366311961775818	0.7034521515735388	0.4069043031470775	224.86351013183594	224.86550903320312
532	224.949951171875	11.433366666666666					1	DETECTED	224.9500 m/z @11.43 [N1260_1.mzXML]	224.949951171875	11.433366666666666	8.485083333333334	15.283566666666667	6.798483333333333	30603.048828125	2760604.059511048	0	1295	0.3593281017438592	4.926382234752076	2.6747866029077327	224.9486846923828	224.95059204101562
533	225.1068115234375	1.8673666666666666					1	DETECTED	225.1068 m/z @1.87 [N1260_1.mzXML]	225.1068115234375	1.8673666666666666	1.8673666666666666	12.209399999999999	10.342033333333331	48584.6171875	1991937.0754119265	0	1295	0.1596457297843361	null	null	225.10093688964844	225.11026000976562
534	225.1471405029297	12.414766666666667					1	DETECTED	225.1471 m/z @12.41 [N1260_1.mzXML]	225.1471405029297	12.414766666666667	0.7906166666666666	17.74233333333333	16.951716666666666	30679.13671875	3221686.3541271053	0	1295	0.10260513721563136	0.7291594080714145	82.7754014349471	225.1468048095703	225.14756774902344
535	225.18377685546875	14.4569					1	DETECTED	225.1838 m/z @14.46 [N1260_1.mzXML]	225.18377685546875	14.4569	6.7713	17.342499999999998	10.571199999999997	6333.578125	1053487.7006167907	0	1295	0.3792433835824447	0.6877276985531382	0.15762927066875337	225.1829833984375	225.18435668945312
536	226.04364013671875	2.0488333333333335					1	DETECTED	226.0436 m/z @2.05 [N1260_1.mzXML]	226.04364013671875	2.0488333333333335	2.0210500000000002	15.689766666666666	13.668716666666665	31115.0078125	1376129.4180026238	0	1295	0.19142086276636716	245.98770245950863	10.199510824431481	226.03823852539062	226.05105590820312
537	226.9500732421875	1.6327500000000001					1	DETECTED	226.9501 m/z @1.63 [N1260_1.mzXML]	226.9500732421875	1.6327500000000001	1.5582166666666666	19.396666666666665	17.838449999999998	787870.0	1.0689456452629881E7	0	1295	0.07247995814420749	1.659160099694321	1.6138248331001295	226.9467010498047	226.95114135742188
538	227.07823181152344	9.25665					1	DETECTED	227.0782 m/z @9.26 [N1260_1.mzXML]	227.07823181152344	9.25665	9.142866666666666	11.92845	2.7855833333333333	77511.0546875	948602.4687618699	0	1295	0.09605756639546748	12.058189895016652	0.8718020654651983	227.07797241210938	227.0821075439453
539	227.17433166503906	9.8186					1	DETECTED	227.1743 m/z @9.82 [N1260_1.mzXML]	227.17433166503906	9.8186	0.33605	19.991833333333332	19.655783333333332	112107.265625	3338086.691052521	0	1295	0.16287126098702487	1.0597045789009796	0.47870629201422193	227.17347717285156	227.17527770996094
540	228.0620880126953	10.297983333333333					1	DETECTED	228.0621 m/z @10.30 [N1260_1.mzXML]	228.0620880126953	10.297983333333333	10.268016666666666	10.432816666666668	0.1648000000000014	65382.63671875	389469.45338379	0	1295	0.09900999691473622	2.74972191323695	4.4994438264739	228.0619354248047	228.06227111816406
541	229.14190673828125	0.10093333333333333					1	DETECTED	229.1419 m/z @0.10 [N1260_1.mzXML]	229.14190673828125	0.10093333333333333	0.10093333333333333	20.008666666666667	19.907733333333333	86990.796875	6.3988440813661106E7	1	1295	2.840130208909621	null	null	229.1416473388672	229.1426544189453
542	229.1532745361328	1.9793666666666667					1	DETECTED	229.1533 m/z @1.98 [N1260_1.mzXML]	229.1532745361328	1.9793666666666667	1.8673666666666666	5.8621	3.9947333333333335	84248.96875	5889897.891092285	0	1295	0.19438716780643794	17.833630952380936	34.66726190476187	229.15316772460938	229.15426635742188
543	230.14540100097656	0.10093333333333333					1	DETECTED	230.1454 m/z @0.10 [N1260_1.mzXML]	230.14540100097656	0.10093333333333333	0.10093333333333333	19.97533333333333	19.874399999999998	10783.4990234375	7986555.033493162	0	1295	4.474739363645064	null	null	230.14117431640625	230.1464385986328
544	230.15687561035156	2.0072					1	DETECTED	230.1569 m/z @2.01 [N1260_1.mzXML]	230.15687561035156	2.0072	1.9238833333333334	2.1338999999999997	0.2100166666666663	9735.8642578125	82486.18003771965	0	1295	0.13854396478954012	1.26035207041408	1.52070414082816	230.15597534179688	230.15687561035156
545	230.24635314941406	11.39045					1	DETECTED	230.2464 m/z @11.39 [N1260_1.mzXML]	230.24635314941406	11.39045	11.376466666666666	11.634483333333332	0.25801666666666634	163340.734375	1015265.7358115255	0	1295	0.14056972716797134	8.225366598699669	10.547233733044205	230.24610900878906	230.2470703125
546	230.96514892578125	1.5285666666666666					1	DETECTED	230.9651 m/z @1.53 [N1260_1.mzXML]	230.96514892578125	1.5285666666666666	1.4239833333333332	1.6327500000000001	0.208766666666667	236131.65625	1464881.9224926757	0	1295	0.10437931675445511	1.0039727123296627	0.9370646791780933	230.9647216796875	230.96527099609375
547	230.98867797851562	1.9793666666666667					1	DETECTED	230.9887 m/z @1.98 [N1260_1.mzXML]	230.98867797851562	1.9793666666666667	1.9378	7.2943999999999996	5.356599999999999	19590.8984375	821476.298071228	0	1295	0.12173999070528341	64.43384121892528	33.714051091358506	230.9796600341797	230.98904418945312
548	231.13583374023438	15.160599999999999					1	DETECTED	231.1358 m/z @15.16 [N1260_1.mzXML]	231.13583374023438	15.160599999999999	0.10093333333333333	20.008666666666667	19.907733333333333	316695.5625	3.764985059797669E7	1	1295	1.0265032434290706	0.9821718365099467	3.1215093378639343	231.13253784179688	231.13690185546875
549	232.13943481445312	15.11505					1	DETECTED	232.1394 m/z @15.12 [N1260_1.mzXML]	232.13943481445312	15.11505	0.45418333333333333	19.892	19.437816666666667	19354.4609375	3549130.999683654	0	1295	0.9926281415415623	0.9351991890175083	6.019500957807415	232.13514709472656	232.14027404785156
550	232.15330505371094	8.559533333333333					1	DETECTED	232.1533 m/z @8.56 [N1260_1.mzXML]	232.15330505371094	8.559533333333333	8.072533333333332	12.827083333333333	4.75455	56695.04296875	1298219.1641881706	0	1295	0.23193438264314636	0.6932986290047406	2.216089882751941	232.1530303955078	232.15826416015625
551	232.8950653076172	1.6772833333333332					1	DETECTED	232.8951 m/z @1.68 [N1260_1.mzXML]	232.8950653076172	1.6772833333333332	0.8242499999999999	1.9378	1.11355	154909.1875	2392073.9675236815	0	1295	0.1486861369779231	0.6549681386474953	0.29908241267130725	232.89212036132812	232.8955841064453
552	232.9268798828125	1.5582166666666666					1	DETECTED	232.9269 m/z @1.56 [N1260_1.mzXML]	232.9268798828125	1.5582166666666666	1.4239833333333332	1.6179999999999999	0.19401666666666673	96387.5625	610719.8011387939	0	1295	0.09951904578439752	0.725028998577622	0.47185642740149775	232.92681884765625	232.92721557617188
553	232.98387145996094	10.850966666666666					1	DETECTED	232.9839 m/z @10.85 [N1260_1.mzXML]	232.98387145996094	10.850966666666666	10.521116666666668	17.9425	7.421383333333331	21443.49609375	1423270.8695333258	0	1295	0.4422457891932776	11.249633671871095	21.49926734374219	232.9837646484375	232.98741149902344
554	233.1123504638672	2.4854166666666666					1	DETECTED	233.1124 m/z @2.49 [N1260_1.mzXML]	233.1123504638672	2.4854166666666666	0.1509333333333333	19.942333333333334	19.7914	6854.4150390625	2665961.6177146	0	1295	2.343514564865525	4.238925101200122	1.3028821451147592	233.11090087890625	233.11598205566406
555	233.1318359375	15.145199999999999					1	DETECTED	233.1318 m/z @15.15 [N1260_1.mzXML]	233.1318359375	15.145199999999999	6.12165	19.578666666666667	13.457016666666668	12253.41015625	3879981.953842623	0	1295	1.2468020034216405	0.6849472870871367	0.4395508168696169	233.1254425048828	233.1356964111328
556	233.14569091796875	14.90425					1	DETECTED	233.1457 m/z @14.90 [N1260_1.mzXML]	233.14569091796875	14.90425	9.5054	19.151666666666664	9.646266666666664	10650.01171875	1867194.8530210261	0	1295	0.9802218869963344	0.893363092757408	0.9669250621247413	233.1448974609375	233.15249633789062
557	233.15658569335938	8.470466666666667					1	DETECTED	233.1566 m/z @8.47 [N1260_1.mzXML]	233.15658569335938	8.470466666666667	8.36885	8.6201	0.25125000000000064	6308.8056640625	68693.46331799308	0	1295	0.22739712789245026	1.2362637362637392	1.4725274725274784	233.1565704345703	233.15687561035156
558	234.07058715820312	11.942783333333333					1	DETECTED	234.0706 m/z @11.94 [N1260_1.mzXML]	234.07058715820312	11.942783333333333	9.41475	11.942783333333333	2.528033333333333	3375.670654296875	413363.51528906246	0	1295	2.1385095944332164	0.5	null	234.07058715820312	234.078857421875
559	234.89215087890625	1.6772833333333332					1	DETECTED	234.8922 m/z @1.68 [N1260_1.mzXML]	234.89215087890625	1.6772833333333332	1.6475	1.8530333333333333	0.20553333333333335	60118.26171875	455627.32715380884	0	1295	0.10967394146598908	3.4504756575265882	5.9009513150531765	234.89202880859375	234.89266967773438
560	234.99574279785156	1.4991999999999999					1	DETECTED	234.9957 m/z @1.50 [N1260_1.mzXML]	234.99574279785156	1.4991999999999999	1.4845166666666667	1.5435333333333332	0.059016666666666495	7800.3369140625	25467.710826904273	0	1295	0.34524548245650966	2.009648127128281	3.0192962542565627	234.9952850341797	234.9960174560547
561	235.06753540039062	11.914733333333334					1	DETECTED	235.0675 m/z @11.91 [N1260_1.mzXML]	235.06753540039062	11.914733333333334	11.55025	12.145716666666667	0.5954666666666668	42679.5625	473330.3637221671	0	1295	0.14038056707407343	0.8259407148479339	0.34994174988540927	235.06314086914062	235.0680389404297
562	235.0912322998047	2.8564166666666666					1	DETECTED	235.0912 m/z @2.86 [N1260_1.mzXML]	235.0912322998047	2.8564166666666666	0.10093333333333333	20.008666666666667	19.907733333333333	120621.578125	3.469071250510254E7	1	1295	1.9707009487738056	4.951802153128961	22.851515781386098	235.09033203125	235.0917205810547
563	235.1677703857422	12.321050000000001					1	DETECTED	235.1678 m/z @12.32 [N1260_1.mzXML]	235.1677703857422	12.321050000000001	11.477416666666667	19.43	7.952583333333333	26494.224609375	1058952.498146179	0	1295	0.06989734873345022	4.713293689991694	0.9477053912384412	235.16700744628906	235.1684112548828
564	235.56947326660156	11.887216666666665					1	DETECTED	235.5695 m/z @11.89 [N1260_1.mzXML]	235.56947326660156	11.887216666666665	11.873183333333333	15.422166666666667	3.548983333333334	16740.1015625	1202485.0650012218	0	1295	0.4641864095051105	126.44833729217348	251.89667458434695	235.56100463867188	235.57286071777344
565	236.09466552734375	2.9826166666666665					1	DETECTED	236.0947 m/z @2.98 [N1260_1.mzXML]	236.09466552734375	2.9826166666666665	0.11739999999999999	19.991833333333332	19.874433333333332	8381.134765625	3204390.4015846592	0	1295	5.5146226585125895	3.4682252069360664	2.8743641185626183	236.09390258789062	236.0959014892578
566	236.90704345703125	1.6030333333333333					1	DETECTED	236.9070 m/z @1.60 [N1260_1.mzXML]	236.90704345703125	1.6030333333333333	1.5582166666666666	1.6327500000000001	0.07453333333333356	15746.7412109375	48676.96249462895	0	1295	0.05682634361445982	0.8315358869468218	0.6630717738936437	236.9069061279297	236.90760803222656
567	236.99667358398438	1.9932333333333332					1	DETECTED	236.9967 m/z @1.99 [N1260_1.mzXML]	236.99667358398438	1.9932333333333332	1.9238833333333334	8.3542	6.430316666666667	50666.91015625	1219237.2219322203	0	1295	0.13169999044616887	3.030304603200158	5.61473263324284	236.99623107910156	236.9990692138672
568	237.07571411132812	14.670549999999999					1	DETECTED	237.0757 m/z @14.67 [N1260_1.mzXML]	237.07571411132812	14.670549999999999	0.37	19.168	18.798	8861.896484375	3046809.693412996	0	1295	0.35336145407015884	1.0427451016953153	1.1382963131785773	237.07154846191406	237.07875061035156
569	237.1107940673828	11.844916666666668					1	DETECTED	237.1108 m/z @11.84 [N1260_1.mzXML]	237.1107940673828	11.844916666666668	1.0640500000000002	19.892	18.827949999999998	31885.62890625	3261333.481620575	0	1295	0.6166891476207894	4.303755538410984	7.1280397384422125	237.1073760986328	237.11131286621094
570	237.48773193359375	10.521116666666668					1	DETECTED	237.4877 m/z @10.52 [N1260_1.mzXML]	237.48773193359375	10.521116666666668	10.47835	10.60735	0.12899999999999956	9002.0927734375	48055.21882055664	0	1295	0.09518481744779805	1.5081839438815086	2.016367887763017	237.48744201660156	237.4884490966797
571	238.1057891845703	14.330316666666667					1	DETECTED	238.1058 m/z @14.33 [N1260_1.mzXML]	238.1057891845703	14.330316666666667	0.7234666666666667	20.008666666666667	19.2852	14202.8955078125	3449652.869355163	0	1295	2.6470272865102586	1.1498549906411415	1.1196666975392995	238.1040802001953	238.1075897216797
572	238.23336791992188	10.521116666666668					1	DETECTED	238.2334 m/z @10.52 [N1260_1.mzXML]	238.23336791992188	10.521116666666668	8.52945	10.6233	2.0938499999999998	6752.34765625	411682.13634320063	0	1295	0.12121322011918423	0.5256527196652718	0.051305439330543566	238.228271484375	238.23345947265625
573	238.84014892578125	1.7393					1	DETECTED	238.8401 m/z @1.74 [N1260_1.mzXML]	238.84014892578125	1.7393	1.6772833333333332	1.8108499999999998	0.1335666666666666	24637.53515625	130496.7636142578	0	1295	0.09538400010167969	1.0768610588551433	1.1537221177102863	238.84010314941406	238.84060668945312
574	238.9653778076172	12.193333333333333					1	DETECTED	238.9654 m/z @12.19 [N1260_1.mzXML]	238.9653778076172	12.193333333333333	0.5550999999999999	19.34783333333333	18.79273333333333	107649.59375	8328809.332267515	0	1295	0.8133817578887932	0.5938744289133827	1.2587419943898588	238.9564971923828	238.9750213623047
575	239.06256103515625	1.8673666666666666					1	DETECTED	239.0626 m/z @1.87 [N1260_1.mzXML]	239.06256103515625	1.8673666666666666	1.2524166666666665	11.829233333333333	10.576816666666666	61560.0625	1855283.7156939707	0	1295	0.05779027525821223	14.082220152580923	1.9095169466638657	239.05679321289062	239.06814575195312
576	239.08982849121094	10.521116666666668					1	DETECTED	239.0898 m/z @10.52 [N1260_1.mzXML]	239.08982849121094	10.521116666666668	10.11625	19.842333333333332	9.726083333333332	2715274.0	2.0920930293394767E7	1	1295	0.09948778090619115	1.6074045800449535	2.105922228421595	239.087646484375	239.09034729003906
577	239.16268920898438	12.5832					1	DETECTED	239.1627 m/z @12.58 [N1260_1.mzXML]	239.16268920898438	12.5832	0.1509333333333333	12.658816666666667	12.507883333333334	84387.5390625	3140759.9533181447	0	1295	1.023686542694204	0.503041145621072	0.234690905786805	239.16001892089844	239.1634063720703
578	239.235595703125	13.768816666666668					1	DETECTED	239.2356 m/z @13.77 [N1260_1.mzXML]	239.235595703125	13.768816666666668	0.8073833333333333	14.301966666666667	13.494583333333333	48481.0703125	1864146.4761881398	0	1295	0.23981730835408932	0.5160535340611753	0.03350871101038594	239.2273712158203	239.23611450195312
579	239.96536254882812	11.956683333333332					1	DETECTED	239.9654 m/z @11.96 [N1260_1.mzXML]	239.96536254882812	11.956683333333332	4.145866666666667	12.273416666666666	8.12755	7049.01513671875	1654351.8961217348	0	1295	0.5523578508053841	0.5202753019850678	0.04055060397013546	239.9643096923828	239.97007751464844
580	240.09352111816406	10.521116666666668					1	DETECTED	240.0935 m/z @10.52 [N1260_1.mzXML]	240.09352111816406	10.521116666666668	8.441483333333332	13.657816666666667	5.216333333333335	257152.484375	4539048.598646238	0	1295	0.10011526497498124	1.151267799151466	1.1763932996758295	240.08587646484375	240.10145568847656
581	240.9661865234375	12.130283333333333					1	DETECTED	240.9662 m/z @12.13 [N1260_1.mzXML]	240.9661865234375	12.130283333333333	5.1831	18.3175	13.1344	12243.1552734375	1674818.4071971434	0	1295	0.7685249355439918	0.9453039721133984	1.869914066162596	240.95729064941406	240.9664306640625
582	241.02435302734375	8.756183333333333					1	DETECTED	241.0244 m/z @8.76 [N1260_1.mzXML]	241.02435302734375	8.756183333333333	8.45595	16.537183333333335	8.081233333333335	5815.1279296875	650457.3127037962	0	1295	0.09853094936897122	13.45825469079607	25.91650938159214	241.02410888671875	241.03114318847656
583	241.04150390625	10.432816666666668					1	DETECTED	241.0415 m/z @10.43 [N1260_1.mzXML]	241.04150390625	10.432816666666668	0.20146666666666666	15.850599999999998	15.649133333333332	4045.055908203125	1117004.0937852783	0	1295	0.0760243512288934	0.7647638548839268	0.5295277097678537	241.04150390625	241.05039978027344
584	241.09352111816406	10.506933333333334					1	DETECTED	241.0935 m/z @10.51 [N1260_1.mzXML]	241.09352111816406	10.506933333333334	9.09645	10.63915	1.5427	12932.7138671875	443328.5526257324	0	1295	0.10758679302919916	0.5468692764891466	0.09544754479851378	241.0902557373047	241.09405517578125
585	241.10572814941406	11.564166666666667					1	DETECTED	241.1057 m/z @11.56 [N1260_1.mzXML]	241.10572814941406	11.564166666666667	2.0210500000000002	12.057083333333333	10.036033333333332	533312.3125	8776816.758681761	1	1295	0.1369913940397911	0.5545941937951885	2.873236649404728	241.1012420654297	241.10604858398438
586	242.01780700683594	2.1197					1	DETECTED	242.0178 m/z @2.12 [N1260_1.mzXML]	242.01780700683594	2.1197	2.0349666666666666	19.11916666666667	17.084200000000003	8121.04296875	1763610.2815546873	0	1295	13.099552330055348	83.77430551798797	166.8815125950728	242.01690673828125	242.02767944335938
587	242.09877014160156	8.942450000000001					1	DETECTED	242.0988 m/z @8.94 [N1260_1.mzXML]	242.09877014160156	8.942450000000001	8.802	10.549066666666667	1.747066666666667	9656.2216796875	205732.29844708258	0	1295	0.0957599766389361	6.219532455203456	0.7597259554621085	242.09698486328125	242.09909057617188
588	242.21005249023438	12.3989					1	DETECTED	242.2101 m/z @12.40 [N1260_1.mzXML]	242.21005249023438	12.3989	11.477416666666667	12.629616666666667	1.1522000000000006	14054.884765625	574920.7884182134	0	1295	0.4633020433633277	0.6251876503463625	0.25037530069272507	242.2093048095703	242.210693359375
589	242.92384338378906	1.6327500000000001					1	DETECTED	242.9238 m/z @1.63 [N1260_1.mzXML]	242.92384338378906	1.6327500000000001	1.5435333333333332	1.9238833333333334	0.3803500000000002	289974.0625	1663033.0762087393	0	1295	0.07322688124248433	2.123430209445145	2.7653285855481613	242.9232635498047	242.9243621826172
590	242.99380493164062	1.4698333333333333					1	DETECTED	242.9938 m/z @1.47 [N1260_1.mzXML]	242.99380493164062	1.4698333333333333	1.4239833333333332	18.398833333333336	16.974850000000004	17647.48828125	2608969.3151298827	0	1295	0.048532150912953265	185.11286804798192	348.28845623034823	242.99359130859375	243.0033416748047
591	243.18197631835938	8.574866666666667					1	DETECTED	243.1820 m/z @8.57 [N1260_1.mzXML]	243.18197631835938	8.574866666666667	8.514616666666667	8.60515	0.09053333333333313	3887.6591796875	13738.781515624807	0	1295	0.056019831503196116	0.7513139695712304	0.5026279391424607	243.18167114257812	243.18215942382812
592	244.0359344482422	10.297983333333333					1	DETECTED	244.0359 m/z @10.30 [N1260_1.mzXML]	244.0359344482422	10.297983333333333	10.268016666666666	10.402866666666666	0.13485000000000014	5297.16455078125	30301.451292480586	0	1295	0.09691358878444056	2.25	3.5	244.03570556640625	244.036376953125
593	244.11660766601562	9.5505					1	DETECTED	244.1166 m/z @9.55 [N1260_1.mzXML]	244.11660766601562	9.5505	9.5054	18.546333333333333	9.040933333333333	4228.2529296875	891429.9402539064	0	1295	0.10754991583421614	100.23207686622388	199.46415373244776	244.11582946777344	244.11737060546875
594	244.20079040527344	9.15775					1	DETECTED	244.2008 m/z @9.16 [N1260_1.mzXML]	244.20079040527344	9.15775	9.065499999999998	9.4903	0.4248000000000012	55939.7578125	393511.30008462514	0	1295	0.10100633227714795	1.8224565148020033	2.894486915708709	244.2003631591797	244.20115661621094
595	244.9220733642578	1.6475					1	DETECTED	244.9221 m/z @1.65 [N1260_1.mzXML]	244.9220733642578	1.6475	1.5138500000000001	10.788016666666666	9.274166666666666	19630.35546875	2791192.4775753175	0	1295	0.052275560048530734	34.69572265868567	68.39144531737134	244.92173767089844	244.92706298828125
596	245.07327270507812	1.8388666666666666					1	DETECTED	245.0733 m/z @1.84 [N1260_1.mzXML]	245.07327270507812	1.8388666666666666	1.8388666666666666	11.591866666666666	9.753	13240.7734375	2708682.0640758667	0	1295	0.11788386734328493	null	null	245.07290649414062	245.07711791992188
597	245.18511962890625	9.6252					1	DETECTED	245.1851 m/z @9.63 [N1260_1.mzXML]	245.18511962890625	9.6252	8.756183333333333	9.743966666666667	0.9877833333333346	7292.5595703125	260914.89398352048	0	1295	1.1036389771495934	0.5683339406609007	0.1366678813218015	245.18479919433594	245.1851806640625
598	245.2249298095703	14.513499999999999					1	DETECTED	245.2249 m/z @14.51 [N1260_1.mzXML]	245.2249298095703	14.513499999999999	0.1847	19.9255	19.7408	68018.484375	5144617.218769322	0	1295	3.473621652920544	1.959579747397643	0.36889819750614494	245.22398376464844	245.2268829345703
599	246.15097045898438	11.859233333333332					1	DETECTED	246.1510 m/z @11.86 [N1260_1.mzXML]	246.15097045898438	11.859233333333332	1.9932333333333332	12.100366666666668	10.107133333333335	46331.4765625	1.0499931833646363E7	0	1295	0.2070421230941566	0.5087866993594845	0.016988738087235885	246.15048217773438	246.15509033203125
600	246.16908264160156	9.25665					1	DETECTED	246.1691 m/z @9.26 [N1260_1.mzXML]	246.16908264160156	9.25665	0.16774999999999998	19.892	19.724249999999998	86579.2890625	4638125.415003327	0	1295	0.11586162944881728	0.9867641590567069	1.2290359081056514	246.16799926757812	246.16958618164062
601	246.22824096679688	14.3725					1	DETECTED	246.2282 m/z @14.37 [N1260_1.mzXML]	246.22824096679688	14.3725	10.896516666666667	15.43785	4.541333333333332	12599.09765625	1107706.550729004	0	1295	0.6282699889252878	0.6532444056597891	0.3064888113195782	246.22731018066406	246.22926330566406
602	246.24131774902344	11.003433333333334					1	DETECTED	246.2413 m/z @11.00 [N1260_1.mzXML]	246.24131774902344	11.003433333333334	10.92755	11.0935	0.16595000000000049	11492.662109375	77532.97226000958	0	1295	0.1196274118055154	1.0934548649242262	1.1869097298484526	246.24110412597656	246.24172973632812
603	246.94268798828125	1.5285666666666666					1	DETECTED	246.9427 m/z @1.53 [N1260_1.mzXML]	246.94268798828125	1.5285666666666666	1.4239833333333332	1.6179999999999999	0.19401666666666673	94923.3515625	634183.4104769286	0	1295	0.15242420549762103	0.934601461599893	0.9500189707895689	246.94227600097656	246.9427947998047
604	247.08876037597656	1.8673666666666666					1	DETECTED	247.0888 m/z @1.87 [N1260_1.mzXML]	247.08876037597656	1.8673666666666666	0.10093333333333333	20.008666666666667	19.907733333333333	150603.90625	2.4066538369720116E7	0	1295	1.7487719882739186	17.594122274954415	4.703845602934146	247.08824157714844	247.09228515625
605	247.13137817382812	11.287933333333333					1	DETECTED	247.1314 m/z @11.29 [N1260_1.mzXML]	247.13137817382812	11.287933333333333	8.132366666666666	13.96505	5.832683333333334	55954.69140625	2477364.3392175925	0	1295	0.12414299379707394	0.9776530727607928	0.9154836829851337	247.126708984375	247.13165283203125
606	247.14312744140625	9.2425					1	DETECTED	247.1431 m/z @9.24 [N1260_1.mzXML]	247.14312744140625	9.2425	9.186466666666666	9.370516666666667	0.18405000000000094	33159.44140625	161603.61272216775	0	1295	0.06787188285907497	1.6423259964306964	2.284651992861393	247.14285278320312	247.14349365234375
607	247.24075317382812	12.673183333333332					1	DETECTED	247.2408 m/z @12.67 [N1260_1.mzXML]	247.24075317382812	12.673183333333332	12.59885	16.420883333333332	3.822033333333332	31324.96875	937414.85952954	0	1295	0.25949309038009893	18.24044805669873	38.448018873738086	247.24008178710938	247.2412567138672
608	248.0946807861328	2.6629					1	DETECTED	248.0947 m/z @2.66 [N1260_1.mzXML]	248.0946807861328	2.6629	0.20146666666666666	19.958666666666666	19.7572	13246.9892578125	3763903.1622607433	0	1295	2.821860575995097	2.7278635731581495	2.781367140225152	248.08474731445312	248.09571838378906
609	248.8690185546875	1.7687333333333333					1	DETECTED	248.8690 m/z @1.77 [N1260_1.mzXML]	248.8690185546875	1.7687333333333333	1.6475	1.9238833333333334	0.2763833333333334	34275.9375	344241.9857285158	0	1295	0.167816679202466	1.1398817706901299	1.2797635413802597	248.86874389648438	248.8699188232422
610	248.97573852539062	1.5285666666666666					1	DETECTED	248.9757 m/z @1.53 [N1260_1.mzXML]	248.97573852539062	1.5285666666666666	1.4399000000000002	2.1338999999999997	0.6939999999999995	13016.5537109375	223610.30959887692	0	1295	0.5296355693871384	3.913533834586473	6.827067669172946	248.9740447998047	248.9760284423828
611	249.00222778320312	11.362150000000002					1	DETECTED	249.0022 m/z @11.36 [N1260_1.mzXML]	249.00222778320312	11.362150000000002	10.896516666666667	19.233166666666666	8.336649999999999	8857.5283203125	1204317.2241852114	0	1295	0.6264072697389036	8.951947168730733	16.903894337461466	249.00152587890625	249.00306701660156
612	249.02682495117188	1.88155					1	DETECTED	249.0268 m/z @1.88 [N1260_1.mzXML]	249.02682495117188	1.88155	1.8530333333333333	11.887216666666665	10.034183333333331	39838.96484375	4395398.06931604	0	1295	0.07553516541506133	181.27556930704182	350.16892055679085	249.0196533203125	249.0270233154297
613	249.1059112548828	1.8388666666666666					1	DETECTED	249.1059 m/z @1.84 [N1260_1.mzXML]	249.1059112548828	1.8388666666666666	1.8108499999999998	11.844916666666668	10.034066666666668	45076.07421875	2266599.3194820564	0	1295	0.03755100083571361	24.315367595317376	9.49608646040028	249.09603881835938	249.11085510253906
614	249.15623474121094	9.8186					1	DETECTED	249.1562 m/z @9.82 [N1260_1.mzXML]	249.15623474121094	9.8186	1.9793666666666667	10.056216666666668	8.07685	25744.541015625	2252824.2700876463	0	1295	0.1389182091533563	0.7097071129055708	0.9760529715082499	249.1541748046875	249.15695190429688
615	249.183349609375	12.321050000000001					1	DETECTED	249.1833 m/z @12.32 [N1260_1.mzXML]	249.183349609375	12.321050000000001	3.8694833333333336	14.126733333333334	10.25725	8993.6005859375	2834567.2921701656	0	1295	0.18607346740460073	0.6068253617672462	0.2136507235344925	249.17405700683594	249.18466186523438
616	249.2163543701172	10.35835					1	DETECTED	249.2164 m/z @10.36 [N1260_1.mzXML]	249.2163543701172	10.35835	0.9953333333333333	10.47835	9.483016666666668	15579.119140625	818281.225702881	0	1295	0.29640235277532945	0.5064081910922584	0.4478574391790184	249.2159423828125	249.21917724609375
617	250.00106811523438	15.947366666666666					1	DETECTED	250.0011 m/z @15.95 [N1260_1.mzXML]	250.00106811523438	15.947366666666666	15.75385	18.43166666666667	2.6778166666666685	1691.912353515625	178165.19975106826	0	1295	0.24837338519339802	6.918826974420848	12.837653948841696	249.99954223632812	250.00157165527344
618	251.08090209960938	11.873183333333333					1	DETECTED	251.0809 m/z @11.87 [N1260_1.mzXML]	251.08090209960938	11.873183333333333	11.859233333333332	11.914733333333334	0.0555000000000021	13554.4609375	31613.157228027572	0	1295	0.05820869069011003	1.9892473118278557	2.9784946236557115	251.08042907714844	251.08090209960938
619	251.1265411376953	12.028183333333335					1	DETECTED	251.1265 m/z @12.03 [N1260_1.mzXML]	251.1265411376953	12.028183333333335	0.10093333333333333	20.008666666666667	19.907733333333333	185436.8125	1.4249916319332382E7	0	1295	10.468274290707235	1.6225588676380907	0.01659296398776287	251.1226043701172	251.1272430419922
620	252.12998962402344	12.028183333333335					1	DETECTED	252.1300 m/z @12.03 [N1260_1.mzXML]	252.12998962402344	12.028183333333335	0.16774999999999998	19.909	19.741249999999997	27275.6953125	3280679.2120734244	0	1295	0.08292991821397244	1.3369499713002126	1.6576144120155192	252.12081909179688	252.12998962402344
621	253.03555297851562	11.55025					1	DETECTED	253.0356 m/z @11.55 [N1260_1.mzXML]	253.03555297851562	11.55025	11.52195	11.721516666666668	0.19956666666666756	38819.13671875	252157.00981445363	0	1295	0.194431350451028	3.5259128386337313	6.051825677267463	253.0348358154297	253.03587341308594
622	253.0511932373047	17.4755					1	DETECTED	253.0512 m/z @17.48 [N1260_1.mzXML]	253.0511932373047	17.4755	0.5719333333333334	19.991833333333332	19.4199	4146.09521484375	2062080.989339446	0	1295	2.9745836626715842	0.5744320232219235	0.09741474383820371	253.0501708984375	253.05372619628906
623	253.10610961914062	10.60735					1	DETECTED	253.1061 m/z @10.61 [N1260_1.mzXML]	253.10610961914062	10.60735	10.506933333333334	10.865983333333332	0.3590499999999981	13010.8173828125	84585.40056311009	0	1295	0.043042272586893304	1.7878008298755224	1.4574578361852175	253.1055450439453	253.10650634765625
624	253.1937713623047	14.786433333333333					1	DETECTED	253.1938 m/z @14.79 [N1260_1.mzXML]	253.1937713623047	14.786433333333333	11.182316666666667	16.504016666666665	5.321699999999998	8931.546875	981488.1972790528	0	1295	0.40266879045237225	0.7382807622764708	0.47656152455294143	253.18499755859375	253.19430541992188
625	254.1348876953125	13.810083333333333					1	DETECTED	254.1349 m/z @13.81 [N1260_1.mzXML]	254.1348876953125	13.810083333333333	1.8388666666666666	14.038166666666665	12.1993	15456.5302734375	4366708.611595093	0	1295	0.2781982948564501	0.5095263221644137	0.07903662265261016	254.12843322753906	254.13751220703125
626	254.174560546875	14.171266666666666					1	DETECTED	254.1746 m/z @14.17 [N1260_1.mzXML]	254.174560546875	14.171266666666666	10.238083333333332	18.628666666666668	8.390583333333336	8361.8173828125	1412398.2366343383	0	1295	1.2070529723089436	1.0666402532299961	0.6577204524179788	254.17393493652344	254.18011474609375
627	254.8223419189453	1.9793666666666667					1	DETECTED	254.8223 m/z @1.98 [N1260_1.mzXML]	254.8223419189453	1.9793666666666667	1.7239	12.785283333333332	11.061383333333332	20651.228515625	2404728.659045044	0	1295	0.1738271693908695	21.649367171189972	1.2857661135707132	254.81431579589844	254.82296752929688
628	254.99346923828125	10.865983333333332					1	DETECTED	254.9935 m/z @10.87 [N1260_1.mzXML]	254.99346923828125	10.865983333333332	2.1625333333333336	10.98845	8.825916666666666	5002.5341796875	1196762.6313296508	0	1295	0.11542930342902658	0.5070355242269828	0.01407104845396571	254.99134826660156	254.99356079101562
629	255.1212615966797	11.536200000000001					1	DETECTED	255.1213 m/z @11.54 [N1260_1.mzXML]	255.1212615966797	11.536200000000001	10.73785	11.901016666666667	1.1631666666666671	170079.796875	1970607.2816051631	0	1295	0.1278544463451965	0.8475508930555911	0.6365514392440768	255.11126708984375	255.12167358398438
630	255.17088317871094	13.879733333333332					1	DETECTED	255.1709 m/z @13.88 [N1260_1.mzXML]	255.17088317871094	13.879733333333332	9.475283333333334	19.9255	10.450216666666666	28441.828125	4574056.18591571	0	1295	0.8560738739809484	1.1920054100782616	0.9991855598080941	255.1700439453125	255.1718292236328
631	255.23040771484375	13.851916666666666					1	DETECTED	255.2304 m/z @13.85 [N1260_1.mzXML]	255.23040771484375	13.851916666666666	0.1847	19.793	19.6083	37790.15625	3258931.4413729245	0	1295	0.28765402277509367	0.9820741810730232	0.35991526190648826	255.2293243408203	255.2321319580078
632	256.1249084472656	11.591866666666666					1	DETECTED	256.1249 m/z @11.59 [N1260_1.mzXML]	256.1249084472656	11.591866666666666	5.699233333333334	11.6777	5.978466666666666	21521.53125	1493650.4300609133	0	1295	0.12596273891301735	0.5072831048936808	0.01456620978736164	256.1164245605469	256.1254577636719
633	256.2621154785156	11.39045					1	DETECTED	256.2621 m/z @11.39 [N1260_1.mzXML]	256.2621154785156	11.39045	0.30238333333333334	19.512666666666668	19.210283333333333	72820.9375	3162683.746300992	0	1295	2.363121554115006	0.5047003786116886	0.008999454489835362	256.26043701171875	256.26513671875
634	256.8192443847656	1.9793666666666667					1	DETECTED	256.8192 m/z @1.98 [N1260_1.mzXML]	256.8192443847656	1.9793666666666667	1.7239	2.2339333333333333	0.5100333333333333	26811.693359375	385319.12850244145	0	1295	0.16557477670284793	0.9982385177453025	0.996477035490605	256.8185729980469	256.8197021484375
635	257.0818176269531	12.193333333333333					1	DETECTED	257.0818 m/z @12.19 [N1260_1.mzXML]	257.0818176269531	12.193333333333333	2.1338999999999997	12.273416666666666	10.139516666666665	13732.7177734375	1310102.7224375003	0	1295	9.816372118607772	0.5112382627664809	0.022811828841559904	257.07208251953125	257.08221435546875
636	257.14569091796875	1.7968166666666667					1	DETECTED	257.1457 m/z @1.80 [N1260_1.mzXML]	257.14569091796875	1.7968166666666667	1.7687333333333333	10.4177	8.648966666666666	64846.26171875	2852030.486499268	0	1295	0.06569441616630312	153.98753709198743	306.97507418397487	257.1455383300781	257.1481628417969
637	257.24615478515625	13.782483333333333					1	DETECTED	257.2462 m/z @13.78 [N1260_1.mzXML]	257.24615478515625	13.782483333333333	0.10093333333333333	20.008666666666667	19.907733333333333	36016.69921875	3772224.3055987535	0	1295	1.497318392486397	0.6932188569351995	null	257.236328125	257.24737548828125
638	257.979736328125	10.161216666666666					1	DETECTED	257.9797 m/z @10.16 [N1260_1.mzXML]	257.979736328125	10.161216666666666	9.86285	10.492633333333334	0.629783333333334	6000.626953125	129961.02993237315	0	1295	0.4140067103260918	1.0553848731985271	1.5636212382118686	257.97918701171875	257.98016357421875
639	258.02691650390625	11.272516666666666					1	DETECTED	258.0269 m/z @11.27 [N1260_1.mzXML]	258.02691650390625	11.272516666666666	0.1509333333333333	20.008666666666667	19.857733333333332	8435.8955078125	2527881.6140298136	0	1295	4.40183488692222	0.892756576926247	13.063517054857465	258.02691650390625	258.0300598144531
640	258.897705078125	1.6327500000000001					1	DETECTED	258.8977 m/z @1.63 [N1260_1.mzXML]	258.897705078125	1.6327500000000001	1.57325	1.7239	0.15064999999999995	58284.63671875	238533.91300048807	0	1295	0.05482856265035685	1.204961620017157	5.387848339265786	258.8973388671875	258.8980712890625
641	258.9427795410156	1.5138500000000001					1	DETECTED	258.9428 m/z @1.51 [N1260_1.mzXML]	258.9427795410156	1.5138500000000001	1.4399000000000002	16.258033333333334	14.818133333333334	13009.4873046875	4490967.420231934	0	1295	0.07606228681791039	100.19021861618216	199.38043723236433	258.9356384277344	258.9431457519531
642	258.9784851074219	1.9793666666666667					1	DETECTED	258.9785 m/z @1.98 [N1260_1.mzXML]	258.9784851074219	1.9793666666666667	1.4239833333333332	2.19135	0.7673666666666668	16084.720703125	365989.72827429196	0	1295	0.5706036261064744	0.6908441616901237	0.38168832338024744	258.9709167480469	258.9789733886719
643	259.09259033203125	11.844916666666668					1	DETECTED	259.0926 m/z @11.84 [N1260_1.mzXML]	259.09259033203125	11.844916666666668	0.6224833333333333	19.0215	18.399016666666668	21425.23828125	2812409.2537933337	0	1295	0.31880359828303284	1.45952995172795	0.03981306045368676	259.08831787109375	259.1005859375
644	259.6560363769531	13.171933333333333					1	DETECTED	259.6560 m/z @13.17 [N1260_1.mzXML]	259.6560363769531	13.171933333333333	12.98095	13.672483333333334	0.691533333333334	16018.4775390625	448186.3883156744	0	1295	0.3379610490786824	1.8104546644558863	2.6209093289117726	259.6470031738281	259.6573791503906
645	260.18450927734375	9.907816666666667					1	DETECTED	260.1845 m/z @9.91 [N1260_1.mzXML]	260.18450927734375	9.907816666666667	0.2687833333333333	19.661333333333335	19.392550000000004	85830.1484375	2482922.404265263	0	1295	0.08986905587359217	1.437978888654903	1.4019546662821383	260.1783447265625	260.1898498535156
646	260.97528076171875	1.5582166666666666					1	DETECTED	260.9753 m/z @1.56 [N1260_1.mzXML]	260.97528076171875	1.5582166666666666	0.40365	18.513333333333332	18.109683333333333	8114.32080078125	4663654.16513092	0	1295	16.98549258730537	7.842632156364582	14.685264312729164	260.96990966796875	260.9837646484375
647	261.0098876953125	1.7829166666666665					1	DETECTED	261.0099 m/z @1.78 [N1260_1.mzXML]	261.0098876953125	1.7829166666666665	1.4239833333333332	2.4440666666666666	1.0200833333333335	49756.73828125	1090080.9095655524	0	1295	0.3056344729985525	1.3742434262067738	1.7383401600873003	261.00433349609375	261.0107116699219
648	261.0721130371094	10.521116666666668					1	DETECTED	261.0721 m/z @10.52 [N1260_1.mzXML]	261.0721130371094	10.521116666666668	10.47835	10.63915	0.16080000000000005	13819.86328125	77799.96135357665	0	1295	0.15627164289327666	1.8799688230709106	2.7624686051398695	261.0674743652344	261.0725402832031
649	261.1434020996094	9.56545					1	DETECTED	261.1434 m/z @9.57 [N1260_1.mzXML]	261.1434020996094	9.56545	0.13413333333333333	20.008666666666667	19.874533333333332	94495.3515625	4196296.834384034	0	1295	0.09011091933842152	0.8803670596683574	0.6400376103802687	261.1422424316406	261.1499328613281
650	261.18792724609375	9.907816666666667					1	DETECTED	261.1879 m/z @9.91 [N1260_1.mzXML]	261.18792724609375	9.907816666666667	0.10093333333333333	19.991833333333332	19.8909	10848.794921875	2245124.212848025	0	1295	0.08799799947270515	2.6413170949327704	2.07908659961407	261.1816711425781	261.1938171386719
651	262.0615539550781	11.0935					1	DETECTED	262.0616 m/z @11.09 [N1260_1.mzXML]	262.0615539550781	11.0935	11.048083333333333	11.256833333333333	0.2087500000000002	68240.640625	466009.29110888654	0	1295	0.11442931604559448	2.298165137614614	3.7230986253496967	262.06097412109375	262.0616455078125
652	262.25115966796875	12.414766666666667					1	DETECTED	262.2512 m/z @12.41 [N1260_1.mzXML]	262.25115966796875	12.414766666666667	12.368033333333333	12.521116666666668	0.1530833333333348	24572.513671875	103194.67567553779	0	1295	0.04521381526803836	1.637838801711834	2.275677603423668	262.2506408691406	262.251708984375
653	263.0175476074219	11.462716666666667					1	DETECTED	263.0175 m/z @11.46 [N1260_1.mzXML]	263.0175476074219	11.462716666666667	10.98845	17.4585	6.4700500000000005	16673.263671875	1467602.5718678588	0	1295	0.6372024370422782	6.821109783525441	12.642219567050882	263.0159912109375	263.0192565917969
654	263.08734130859375	11.577983333333332					1	DETECTED	263.0873 m/z @11.58 [N1260_1.mzXML]	263.08734130859375	11.577983333333332	0.20146666666666666	12.193333333333333	11.991866666666667	1243363.25	1.96906136413942E7	1	1295	0.13161104754300723	0.5126550406681076	0.016944485611554084	263.0832214355469	263.0920715332031
655	263.1068115234375	12.1153					1	DETECTED	263.1068 m/z @12.12 [N1260_1.mzXML]	263.1068115234375	12.1153	0.13413333333333333	19.958666666666666	19.82453333333333	8271.62109375	4733799.594830201	0	1295	18.962743346805564	0.7932007534629856	0.5177145003875004	263.10638427734375	263.1092834472656
656	263.1380310058594	9.669749999999999					1	DETECTED	263.1380 m/z @9.67 [N1260_1.mzXML]	263.1380310058594	9.669749999999999	9.6252	12.028183333333335	2.402983333333335	16342.1083984375	1532378.7916718754	0	1295	0.07046942180661908	26.969509913954862	51.6992025554506	263.13348388671875	263.13818359375
657	263.16015625	12.241483333333333					1	DETECTED	263.1602 m/z @12.24 [N1260_1.mzXML]	263.16015625	12.241483333333333	4.277866666666667	12.289233333333334	8.011366666666667	11680.1220703125	1085665.964708008	0	1295	0.0951868057106644	0.5029980096982737	0.005996019396547292	263.1522216796875	263.160400390625
658	263.235595703125	14.570633333333335					1	DETECTED	263.2356 m/z @14.57 [N1260_1.mzXML]	263.235595703125	14.570633333333335	0.11739999999999999	20.008666666666667	19.891266666666667	174799.71875	1.2286943021189213E7	1	1295	3.441306807721231	1.9591013353809743	0.2929965231801386	263.2306823730469	263.23687744140625
659	264.0909118652344	11.577983333333332					1	DETECTED	264.0909 m/z @11.58 [N1260_1.mzXML]	264.0909118652344	11.577983333333332	1.8530333333333333	11.92845	10.075416666666666	136912.796875	2.183911079871838E7	0	1295	0.13955352240374985	0.5256320904494093	0.08798410346455272	264.08648681640625	264.0911865234375
660	264.169677734375	9.228250000000001					1	DETECTED	264.1697 m/z @9.23 [N1260_1.mzXML]	264.169677734375	9.228250000000001	9.142866666666666	9.595333333333334	0.4524666666666679	54714.50390625	323736.18583834695	0	1295	0.0813027858926727	2.278169597490529	1.526121148703819	264.16900634765625	264.1702575683594
661	264.2389221191406	14.4569					1	DETECTED	264.2389 m/z @14.46 [N1260_1.mzXML]	264.2389221191406	14.4569	10.671183333333333	16.863833333333336	6.192650000000002	30237.12109375	6118895.03112012	0	1295	3.616725195933057	0.7112659268441193	0.3937580492635377	264.23797607421875	264.2396240234375
662	265.02154541015625	1.8108499999999998					1	DETECTED	265.0215 m/z @1.81 [N1260_1.mzXML]	265.02154541015625	1.8108499999999998	1.4072833333333332	16.5536	15.146316666666666	45808.79296875	3387639.6190320435	0	1295	0.21975675539293293	1.932345217257002	2.875639177250533	265.0118103027344	265.02252197265625
663	265.0838623046875	19.005499999999998					1	DETECTED	265.0839 m/z @19.01 [N1260_1.mzXML]	265.0838623046875	19.005499999999998	0.11739999999999999	20.008666666666667	19.891266666666667	6800.0380859375	2687577.2128719473	0	1295	18.977046758480263	0.5265555208482238	0.367785083832068	265.0739440917969	265.0919494628906
664	265.116943359375	9.729000000000001					1	DETECTED	265.1169 m/z @9.73 [N1260_1.mzXML]	265.116943359375	9.729000000000001	9.640033333333333	10.11625	0.4762166666666676	170942.59375	1072341.702599674	1	1295	0.08229701184337301	1.5372615442365096	1.9979678191133556	265.1166076660156	265.11773681640625
665	265.14166259765625	11.287933333333333					1	DETECTED	265.1417 m/z @11.29 [N1260_1.mzXML]	265.14166259765625	11.287933333333333	10.161216666666666	12.551833333333333	2.3906166666666664	95493.25	1302451.4821532005	0	1295	1.0977544518868285	11.12530370536307	2.198763874013761	265.13958740234375	265.1426086425781
666	265.2510681152344	12.673183333333332					1	DETECTED	265.2511 m/z @12.67 [N1260_1.mzXML]	265.2510681152344	12.673183333333332	0.21825	16.782500000000002	16.56425	77169.5390625	3698911.7854305403	0	1295	0.18190578527198475	0.5673260515223684	3.233393026145405	265.24169921875	265.2530822753906
667	265.9798889160156	10.223133333333333					1	DETECTED	265.9799 m/z @10.22 [N1260_1.mzXML]	265.9798889160156	10.223133333333333	10.192233333333332	10.328233333333333	0.136000000000001	11614.90625	61676.85575378431	0	1295	0.10149395817603768	2.200647249190897	3.920424586376817	265.9798278808594	265.9800720214844
668	266.07049560546875	16.569933333333335					1	DETECTED	266.0705 m/z @16.57 [N1260_1.mzXML]	266.07049560546875	16.569933333333335	6.137833333333333	19.694000000000003	13.55616666666667	6426.2783203125	1962964.5268013617	0	1295	2.153248966557909	0.6497333550611414	0.2994667101222829	266.0648498535156	266.0711364746094
669	266.1204528808594	9.729000000000001					1	DETECTED	266.1205 m/z @9.73 [N1260_1.mzXML]	266.1204528808594	9.729000000000001	9.669749999999999	9.833283333333332	0.16353333333333353	24390.326171875	128345.18568042021	0	1295	0.08353167071651058	1.3800281293951673	3.0128605489130904	266.1203308105469	266.1206970214844
670	266.9261474609375	1.5881166666666668					1	DETECTED	266.9261 m/z @1.59 [N1260_1.mzXML]	266.9261474609375	1.5881166666666668	1.5285666666666666	1.6179999999999999	0.08943333333333325	51939.10546875	203504.29791699233	0	1295	0.0859106205105622	0.7509095997760952	0.4787871390585129	266.92584228515625	266.92657470703125
671	267.0301513671875	11.620316666666668					1	DETECTED	267.0302 m/z @11.62 [N1260_1.mzXML]	267.0301513671875	11.620316666666668	11.536200000000001	11.956683333333332	0.42048333333333154	13727.9365234375	171491.2151192624	0	1295	0.14177219046421108	2.4994055874777	3.9988111749554007	267.0201721191406	267.03033447265625
672	267.05706787109375	1.8956000000000002					1	DETECTED	267.0571 m/z @1.90 [N1260_1.mzXML]	267.05706787109375	1.8956000000000002	1.8956000000000002	19.97533333333333	18.07973333333333	16658.92578125	3081490.3576577455	0	1295	15.080152790845622	null	null	267.05670166015625	267.0670471191406
673	267.067138671875	16.062066666666666					1	DETECTED	267.0671 m/z @16.06 [N1260_1.mzXML]	267.067138671875	16.062066666666666	9.385150000000001	19.958666666666666	10.573516666666665	7239.03271484375	1948469.8429865718	0	1295	8.432185746115087	0.7917963630917465	0.5392302898573232	267.06707763671875	267.0677490234375
674	267.26666259765625	12.714916666666666					1	DETECTED	267.2667 m/z @12.71 [N1260_1.mzXML]	267.26666259765625	12.714916666666666	10.3434	12.939516666666666	2.5961166666666653	55144.8359375	1204834.7567171627	0	1295	0.26818025731245143	0.5473536625647443	2.661909821914048	267.26593017578125	267.2692565917969
675	267.6453552246094	13.24					1	DETECTED	267.6454 m/z @13.24 [N1260_1.mzXML]	267.6453552246094	13.24	12.967316666666667	15.406766666666666	2.439449999999999	377782.3125	8469754.714974554	2	1295	0.3097225009557665	1.672681787374577	2.2631090919953616	267.6444091796875	267.6459655761719
676	267.977783203125	10.223133333333333					1	DETECTED	267.9778 m/z @10.22 [N1260_1.mzXML]	267.977783203125	10.223133333333333	10.192233333333332	19.4135	9.221266666666667	14042.072265625	1105643.1705442506	0	1295	0.16250287717641143	149.21143473570265	297.4228694714053	267.977783203125	267.98492431640625
677	268.95654296875	11.447966666666668					1	DETECTED	268.9565 m/z @11.45 [N1260_1.mzXML]	268.95654296875	11.447966666666668	10.896516666666667	18.595833333333335	7.699316666666668	11514.888671875	1015286.3060424497	0	1295	0.6414210142853207	5.946237532389687	7.599043835267512	268.9551086425781	268.9578552246094
678	269.0471496582031	1.88155					1	DETECTED	269.0471 m/z @1.88 [N1260_1.mzXML]	269.0471496582031	1.88155	1.7968166666666667	11.956683333333332	10.159866666666666	10515.1328125	2047172.960946533	0	1295	0.4956173627724405	59.95200629425649	118.90401258851297	269.0454406738281	269.0474548339844
679	269.0858459472656	1.4399000000000002					1	DETECTED	269.0858 m/z @1.44 [N1260_1.mzXML]	269.0858459472656	1.4399000000000002	1.4072833333333332	1.4845166666666667	0.07723333333333349	7174.93603515625	22881.117770141613	0	1295	0.0989482404501012	1.183955033214095	1.3679100664281898	269.0855712890625	269.0858459472656
680	269.136962890625	12.028183333333335					1	DETECTED	269.1370 m/z @12.03 [N1260_1.mzXML]	269.136962890625	12.028183333333335	8.544683333333333	12.241483333333333	3.6967999999999996	86574.484375	965056.1259353651	0	1295	0.0822598059592039	3.1606396267572894	4.059143772741935	269.12811279296875	269.1372985839844
681	269.2247314453125	14.11205					1	DETECTED	269.2247 m/z @14.11 [N1260_1.mzXML]	269.2247314453125	14.11205	11.55025	14.90425	3.353999999999999	63822.84765625	2407670.846852173	0	1295	0.28297596885192355	0.646927964811991	0.26266063893774544	269.2242126464844	269.22540283203125
682	270.0602111816406	11.721516666666668					1	DETECTED	270.0602 m/z @11.72 [N1260_1.mzXML]	270.0602111816406	11.721516666666668	2.177133333333333	11.844916666666668	9.667783333333336	14875.8427734375	6140645.656035401	0	1295	1.6714021707571938	0.5064645349882916	0.012929069976583102	270.0508728027344	270.06072998046875
683	270.1407470703125	12.071216666666666					1	DETECTED	270.1407 m/z @12.07 [N1260_1.mzXML]	270.1407470703125	12.071216666666666	12.014000000000001	12.1153	0.10129999999999839	10336.67578125	51384.85218432608	0	1295	0.06380121142767337	0.8852315758811596	0.7704631517623193	270.139892578125	270.1407470703125
684	270.2283020019531	14.038166666666665					1	DETECTED	270.2283 m/z @14.04 [N1260_1.mzXML]	270.2283020019531	14.038166666666665	11.564166666666667	14.442833333333335	2.8786666666666676	14194.86328125	608520.4059167486	0	1295	0.19868873057063752	0.5817838857450828	0.1635677714901655	270.227294921875	270.2286376953125
685	271.03857421875	1.8108499999999998					1	DETECTED	271.0386 m/z @1.81 [N1260_1.mzXML]	271.03857421875	1.8108499999999998	1.7239	17.575499999999998	15.851599999999998	69795.296875	5904168.440197388	0	1295	0.1368380261919504	85.67651319088269	1.9992525457831627	271.0381774902344	271.04156494140625
686	271.1633605957031	10.788016666666666					1	DETECTED	271.1634 m/z @10.79 [N1260_1.mzXML]	271.1633605957031	10.788016666666666	10.73785	10.896516666666667	0.15866666666666696	18207.640625	89841.45046484431	0	1295	0.04820974208188922	1.5999599139195888	1.9804159095005656	271.1629943847656	271.1636657714844
687	271.2041015625	14.699083333333334					1	DETECTED	271.2041 m/z @14.70 [N1260_1.mzXML]	271.2041015625	14.699083333333334	11.0783	15.594483333333333	4.516183333333332	22260.322265625	1251193.6768403312	0	1295	0.37957931215195373	0.6236472770625139	4.068356021106047	271.19671630859375	271.20452880859375
688	271.24053955078125	12.100366666666668					1	DETECTED	271.2405 m/z @12.10 [N1260_1.mzXML]	271.24053955078125	12.100366666666668	11.766866666666665	15.375866666666667	3.6090000000000018	96327.3203125	2152943.7900190437	0	1295	0.10530359324303618	0.805069736512751	0.47300351784185385	271.23602294921875	271.2406921386719
689	271.26141357421875	12.6444					1	DETECTED	271.2614 m/z @12.64 [N1260_1.mzXML]	271.26141357421875	12.6444	0.10093333333333333	20.008666666666667	19.907733333333333	35825.16796875	5681443.385934332	0	1295	0.31835293330482983	1.147450166376375	0.7681595211825769	271.2599182128906	271.2630920410156
690	271.6563415527344	12.953516666666667					1	DETECTED	271.6563 m/z @12.95 [N1260_1.mzXML]	271.6563415527344	12.953516666666667	12.883516666666667	13.131300000000001	0.24778333333333435	50443.296875	436954.58594751114	0	1295	0.158555276423348	1.7698809523809524	2.964875775309611	271.656005859375	271.6567687988281
691	272.2569274902344	11.39045					1	DETECTED	272.2569 m/z @11.39 [N1260_1.mzXML]	272.2569274902344	11.39045	0.1509333333333333	19.991833333333332	19.840899999999998	13330.3193359375	2531946.7335115955	0	1295	0.749010122575676	0.8582715107088591	0.7883733854587873	272.2563171386719	272.26690673828125
692	272.6643981933594	13.415166666666666					1	DETECTED	272.6644 m/z @13.42 [N1260_1.mzXML]	272.6643981933594	13.415166666666666	13.293650000000001	14.42875	1.1350999999999996	24988.8359375	379290.136283935	0	1295	0.12451713903590189	4.670552736250245	8.34110547250049	272.6551513671875	272.6649169921875
693	272.7930603027344	1.9793666666666667					1	DETECTED	272.7931 m/z @1.98 [N1260_1.mzXML]	272.7930603027344	1.9793666666666667	1.7239	2.2480333333333333	0.5241333333333333	18161.21484375	293159.65148547356	0	1295	0.4132881121678067	1.0258350730688932	0.904489557163908	272.79241943359375	272.7937927246094
694	272.9427795410156	1.6179999999999999					1	DETECTED	272.9428 m/z @1.62 [N1260_1.mzXML]	272.9427795410156	1.6179999999999999	1.5435333333333332	1.692	0.14846666666666675	93880.140625	417750.3122993162	0	1295	0.07211093687574999	0.9753653874613799	0.6544635000646277	272.94183349609375	272.943115234375
695	273.6639404296875	14.038166666666665					1	DETECTED	273.6639 m/z @14.04 [N1260_1.mzXML]	273.6639404296875	14.038166666666665	13.994233333333334	15.084733333333332	1.0904999999999987	9516.849609375	227321.75172961416	0	1295	0.29360278862077926	12.410849772382871	23.821699544765742	273.6619873046875	273.6733703613281
696	274.0016174316406	11.2266					1	DETECTED	274.0016 m/z @11.23 [N1260_1.mzXML]	274.0016174316406	11.2266	10.98845	18.333666666666666	7.345216666666666	8044.470703125	1038726.7697137146	0	1295	5.42641870013694	15.421408076142537	19.36236388834321	274.0003662109375	274.00347900390625
697	274.12750244140625	10.535083333333334					1	DETECTED	274.1275 m/z @10.54 [N1260_1.mzXML]	274.12750244140625	10.535083333333334	7.9486	10.60735	2.6587500000000004	7404.87060546875	476460.69071902474	0	1295	0.12344291285762665	0.5139700623111172	0.02794012462223448	274.1268615722656	274.12939453125
698	274.23577880859375	12.193333333333333					1	DETECTED	274.2358 m/z @12.19 [N1260_1.mzXML]	274.23577880859375	12.193333333333333	10.98845	12.273416666666666	1.2849666666666657	10430.8935546875	331234.1130281978	0	1295	1.3518638995593673	0.5332328164552582	0.06646563291051634	274.23577880859375	274.2366943359375
699	274.2718200683594	11.376466666666666					1	DETECTED	274.2718 m/z @11.38 [N1260_1.mzXML]	274.2718200683594	11.376466666666666	11.30345	14.61315	3.3096999999999994	2930801.0	1.8953357074804105E7	1	1295	0.08862548258829861	1.4873430540312107	1.5961902656680662	274.2716064453125	274.273681640625
700	274.6234436035156	12.813183333333335					1	DETECTED	274.6234 m/z @12.81 [N1260_1.mzXML]	274.6234436035156	12.813183333333335	10.20765	13.456733333333334	3.249083333333335	23034.392578125	1395932.3709167477	0	1295	0.06872459763057392	0.6234967888851929	0.24699357777038566	274.6139221191406	274.6334228515625
701	274.6532287597656	13.613866666666667					1	DETECTED	274.6532 m/z @13.61 [N1260_1.mzXML]	274.6532287597656	13.613866666666667	13.527166666666666	13.837933333333332	0.31076666666666597	16608.412109375	143025.54898815928	0	1295	0.13837271273121132	1.7921953094963343	2.5843906189926686	274.6507568359375	274.65423583984375
702	274.87939453125	1.7543166666666667					1	DETECTED	274.8794 m/z @1.75 [N1260_1.mzXML]	274.87939453125	1.7543166666666667	1.6475	1.88155	0.2340500000000001	30110.99609375	237082.29808349616	0	1295	0.15436962036842172	1.0955687314713676	1.1911374629427354	274.87237548828125	274.88043212890625
703	274.9983825683594	11.182316666666667					1	DETECTED	274.9984 m/z @11.18 [N1260_1.mzXML]	274.9983825683594	11.182316666666667	1.4698333333333333	19.1355	17.665666666666667	14519.9951171875	3138679.1262420355	0	1295	0.9090590790673225	0.7257251183392478	0.4336869696284397	274.9910583496094	275.0034484863281
704	275.01959228515625	1.4698333333333333					1	DETECTED	275.0196 m/z @1.47 [N1260_1.mzXML]	275.01959228515625	1.4698333333333333	1.4239833333333332	1.4845166666666667	0.06053333333333355	7519.94482421875	15537.50296551512	0	1295	0.04665445443877614	0.6601235914213013	0.32024718284260256	275.0193786621094	275.0205993652344
705	275.2754211425781	11.376466666666666					1	DETECTED	275.2754 m/z @11.38 [N1260_1.mzXML]	275.2754211425781	11.376466666666666	11.318633333333334	11.829233333333333	0.5105999999999984	436505.21875	2768897.7474553054	0	1295	0.09333550157728787	1.8400538671378297	2.170878173223649	275.2752990722656	275.2767028808594
706	275.631103515625	13.171933333333333					1	DETECTED	275.6311 m/z @13.17 [N1260_1.mzXML]	275.631103515625	13.171933333333333	11.797716666666668	13.628350000000001	1.8306333333333331	175430.875	3212397.126006346	0	1295	0.2517760794812496	1.5074978132741106	1.8061107764332467	275.62353515625	275.6318054199219
707	275.99713134765625	16.602516666666666					1	DETECTED	275.9971 m/z @16.60 [N1260_1.mzXML]	275.99713134765625	16.602516666666666	9.640033333333333	18.579333333333334	8.939300000000001	2232.0537109375	682778.150319611	0	1295	1.7726755259482339	0.6419620394064379	0.28392407881287585	275.9949645996094	275.998046875
708	276.65057373046875	13.266833333333333					1	DETECTED	276.6506 m/z @13.27 [N1260_1.mzXML]	276.65057373046875	13.266833333333333	1.2353166666666666	13.741516666666666	12.5062	59258.546875	1.2024198100806646E7	0	1295	0.29330691662648967	0.5197266623354495	0.029475044418123396	276.6499328613281	276.6543273925781
709	276.98291015625	1.9238833333333334					1	DETECTED	276.9829 m/z @1.92 [N1260_1.mzXML]	276.98291015625	1.9238833333333334	1.4698333333333333	18.546333333333333	17.0765	16346.453125	2409493.163724243	0	1295	0.27420646422706785	18.804647065301175	0.5026016096420292	276.9744567871094	276.9928894042969
710	277.03717041015625	10.521116666666668					1	DETECTED	277.0372 m/z @10.52 [N1260_1.mzXML]	277.03717041015625	10.521116666666668	10.463066666666666	17.392	6.928933333333333	15347.0009765625	517318.8898792116	0	1295	0.09613835856455744	1.429234789007382	1.6619523103081117	277.03594970703125	277.03765869140625
711	277.1021423339844	11.272516666666666					1	DETECTED	277.1021 m/z @11.27 [N1260_1.mzXML]	277.1021423339844	11.272516666666666	8.45595	11.985233333333333	3.5292833333333338	38609.1171875	911491.2325403737	0	1295	0.0605262147980099	0.6265222433932567	10.961467672570642	277.1019592285156	277.1068420410156
712	277.1394348144531	11.6777					1	DETECTED	277.1394 m/z @11.68 [N1260_1.mzXML]	277.1394348144531	11.6777	11.620316666666668	13.0764	1.456083333333332	8983.814453125	459399.521596923	0	1295	0.14768925076441697	12.687336625036538	24.374673250073077	277.1324462890625	277.1403503417969
713	277.1520690917969	13.212950000000001					1	DETECTED	277.1521 m/z @13.21 [N1260_1.mzXML]	277.1520690917969	13.212950000000001	9.56545	19.479499999999998	9.914049999999998	28923.9296875	4269989.377956728	0	1295	3.6609188265364505	1.1528145276500352	1.0146020537371057	277.1462097167969	277.1579895019531
714	277.2118835449219	13.782483333333333					1	DETECTED	277.2119 m/z @13.78 [N1260_1.mzXML]	277.2118835449219	13.782483333333333	12.057083333333333	17.50883333333333	5.451749999999999	39706.75	1907385.8408017564	0	1295	1.457155225435125	1.5798510490321076	0.2125257191583749	277.2115478515625	277.2181091308594
715	278.0513610839844	16.586066666666667					1	DETECTED	278.0514 m/z @16.59 [N1260_1.mzXML]	278.0513610839844	16.586066666666667	10.041599999999999	19.909	9.8674	2578.8349609375	747048.2560385132	0	1295	0.3136140678664532	0.7538735012784334	0.507747002556867	278.04998779296875	278.0559387207031
716	278.1839904785156	9.112166666666667					1	DETECTED	278.1840 m/z @9.11 [N1260_1.mzXML]	278.1839904785156	9.112166666666667	9.065499999999998	9.142866666666666	0.07736666666666814	9066.7509765625	30085.632104126016	0	1295	0.06238447006547432	0.8289285714285523	0.6578571428571045	278.1836853027344	278.18511962890625
717	278.62579345703125	12.939516666666666					1	DETECTED	278.6258 m/z @12.94 [N1260_1.mzXML]	278.62579345703125	12.939516666666666	12.813183333333335	13.0764	0.2632166666666649	65880.8125	550049.9894604469	0	1295	0.12804038268825657	1.041754617414257	1.0835092348285136	278.6254577636719	278.63177490234375
718	278.980712890625	16.241833333333332					1	DETECTED	278.9807 m/z @16.24 [N1260_1.mzXML]	278.980712890625	16.241833333333332	9.399916666666666	19.446666666666665	10.04675	4344.7666015625	1223008.3014503468	0	1295	1.549464618637149	0.734205814647455	0.351919286725134	278.9790344238281	278.98199462890625
719	279.08209228515625	10.521116666666668					1	DETECTED	279.0821 m/z @10.52 [N1260_1.mzXML]	279.08209228515625	10.521116666666668	5.328733333333333	19.233166666666666	13.904433333333333	748773.75	6640271.846235268	1	1295	0.09333694930623793	0.5115048717795695	1.7461943355369784	279.0811767578125	279.0919189453125
720	279.1570129394531	12.445400000000001					1	DETECTED	279.1570 m/z @12.45 [N1260_1.mzXML]	279.1570129394531	12.445400000000001	0.10093333333333333	20.008666666666667	19.907733333333333	191984.453125	3.711718615517726E7	1	1295	0.1333526492308046	0.5392162884624427	0.03947307955083523	279.1554260253906	279.1581726074219
721	279.2297668457031	13.498850000000001					1	DETECTED	279.2298 m/z @13.50 [N1260_1.mzXML]	279.2297668457031	13.498850000000001	11.648766666666667	15.345	3.6962333333333337	127413.578125	3797739.2353167767	0	1295	0.38689521065594157	0.7742174205542108	0.5574030056802087	279.22747802734375	279.2315979003906
722	279.6450500488281	12.953516666666667					1	DETECTED	279.6451 m/z @12.95 [N1260_1.mzXML]	279.6450500488281	12.953516666666667	12.813183333333335	14.052716666666667	1.2395333333333323	141826.34375	2171990.862443602	0	1295	0.18849966825971443	1.4735671172948948	5.61309221370367	279.6426696777344	279.6458435058594
723	280.0902099609375	1.7543166666666667					1	DETECTED	280.0902 m/z @1.75 [N1260_1.mzXML]	280.0902099609375	1.7543166666666667	1.6475	19.628333333333334	17.980833333333333	207410.046875	5635035.635638979	1	1295	0.0797927620753891	69.17968281138884	1.0034782314090567	280.0850830078125	280.093505859375
724	280.1531677246094	9.385150000000001					1	DETECTED	280.1532 m/z @9.39 [N1260_1.mzXML]	280.1531677246094	9.385150000000001	0.11739999999999999	20.008666666666667	19.891266666666667	32769.37109375	7495512.915161735	0	1295	12.4242888890309	0.8014218056975062	0.103322756878202	280.1468505859375	280.1617736816406
725	280.65289306640625	13.401633333333333					1	DETECTED	280.6529 m/z @13.40 [N1260_1.mzXML]	280.65289306640625	13.401633333333333	13.24	14.126733333333334	0.8867333333333338	253769.1875	3820207.394614628	0	1295	0.22610776663796983	1.9527204573560315	1.732366300531996	280.6522521972656	280.6534729003906
726	281.0823059082031	15.898366666666668					1	DETECTED	281.0823 m/z @15.90 [N1260_1.mzXML]	281.0823059082031	15.898366666666668	9.445033333333333	19.43	9.984966666666667	15564.2001953125	3365818.590851016	0	1295	6.822555110322501	0.73449554803612	0.5279150099146315	281.081298828125	281.0832824707031
727	281.2457275390625	14.513499999999999					1	DETECTED	281.2457 m/z @14.51 [N1260_1.mzXML]	281.2457275390625	14.513499999999999	0.28553333333333336	19.942333333333334	19.6568	285804.625	1.8429110318705406E7	1	1295	3.4046701886212887	0.7958927960640519	0.46479220792744225	281.24468994140625	281.24713134765625
728	281.6609191894531	14.215483333333333					1	DETECTED	281.6609 m/z @14.22 [N1260_1.mzXML]	281.6609191894531	14.215483333333333	11.52195	16.07865	4.556699999999999	107469.8984375	5456655.072079471	0	1295	0.5585056129994719	1.7287057726717416	2.332774496085877	281.65582275390625	281.661376953125
729	282.1624450683594	14.23015					1	DETECTED	282.1624 m/z @14.23 [N1260_1.mzXML]	282.1624450683594	14.23015	13.628350000000001	15.769916666666667	2.141566666666666	25344.654296875	1448622.8097404775	0	1295	1.4464694668550013	1.779300985931098	2.1107130926701756	282.1612243652344	282.163330078125
730	282.2196350097656	13.498850000000001					1	DETECTED	282.2196 m/z @13.50 [N1260_1.mzXML]	282.2196350097656	13.498850000000001	0.11739999999999999	20.008666666666667	19.891266666666667	6265.47802734375	3704488.418801602	0	1295	7.452557855496369	0.7432403314538658	0.7248589013701723	282.21875	282.22149658203125
731	282.2491455078125	14.4569					1	DETECTED	282.2491 m/z @14.46 [N1260_1.mzXML]	282.2491455078125	14.4569	10.6233	16.062066666666666	5.438766666666666	56297.3671875	5451881.476230711	0	1295	3.5129814168665288	0.7232577345179707	0.4154949267716488	282.2479248046875	282.2578430175781
732	282.2773132324219	13.994233333333334					1	DETECTED	282.2773 m/z @13.99 [N1260_1.mzXML]	282.2773132324219	13.994233333333334	11.813600000000001	14.316216666666666	2.5026166666666647	101691.5390625	2487159.9589416464	0	1295	0.30616581159230094	1.2237168398943228	1.7281452057527888	282.276123046875	282.2778625488281
733	282.9033203125	1.57325					1	DETECTED	282.9033 m/z @1.57 [N1260_1.mzXML]	282.9033203125	1.57325	1.5138500000000001	1.6327500000000001	0.1189	96823.46875	395618.3565734868	0	1295	0.06591489081121038	0.9904383671570648	1.1127107397431393	282.90301513671875	282.90362548828125
734	282.9713134765625	11.241816666666667					1	DETECTED	282.9713 m/z @11.24 [N1260_1.mzXML]	282.9713134765625	11.241816666666667	11.0783	12.30505	1.2267499999999991	11670.9853515625	509690.713676392	0	1295	1.0865743276937199	3.751146672102747	6.502293344205494	282.97015380859375	282.9731140136719
735	283.0061950683594	10.238083333333332					1	DETECTED	283.0062 m/z @10.24 [N1260_1.mzXML]	283.0061950683594	10.238083333333332	10.192233333333332	10.313283333333334	0.1210500000000021	10054.2802734375	50249.69353833029	0	1295	0.0906598441844455	1.3200654307524844	1.640130861504969	283.006103515625	283.0065002441406
736	283.1058349609375	10.7545					1	DETECTED	283.1058 m/z @10.75 [N1260_1.mzXML]	283.1058349609375	10.7545	8.4999	10.850966666666666	2.351066666666666	8736.5166015625	195469.68570877085	0	1295	0.07003474384373476	0.5213932996244713	0.04278659924894272	283.1017761230469	283.1145935058594
737	283.15203857421875	12.071216666666666					1	DETECTED	283.1520 m/z @12.07 [N1260_1.mzXML]	283.15203857421875	12.071216666666666	12.028183333333335	12.4754	0.44721666666666593	32243.92578125	291416.4410109861	0	1295	0.05656881035050354	5.1961657629746	2.5061083067935828	283.1515808105469	283.15313720703125
738	283.2613525390625	12.673183333333332					1	DETECTED	283.2614 m/z @12.67 [N1260_1.mzXML]	283.2613525390625	12.673183333333332	0.13413333333333333	19.942333333333334	19.8082	161112.046875	4632900.343959198	0	1295	0.24946341162242724	9.301114062557762	3.4264846217523086	283.2515563964844	283.2711181640625
739	283.2809143066406	14.023416666666666					1	DETECTED	283.2809 m/z @14.02 [N1260_1.mzXML]	283.2809143066406	14.023416666666666	11.1677	14.471033333333333	3.303333333333333	20496.92578125	1217894.7731130368	0	1295	0.15820498665771687	0.5783720373753232	0.13392021245835295	283.2802429199219	283.281494140625
740	284.2927551269531	12.614583333333334					1	DETECTED	284.2928 m/z @12.61 [N1260_1.mzXML]	284.2927551269531	12.614583333333334	8.60515	12.700983333333333	4.095833333333333	40808.57421875	901518.9917644041	0	1295	0.11427336192036286	0.5107745899254258	0.021549179850851582	284.29248046875	284.2947998046875
741	284.32904052734375	11.914733333333334					1	DETECTED	284.3290 m/z @11.91 [N1260_1.mzXML]	284.32904052734375	11.914733333333334	11.69215	12.321050000000001	0.6289000000000016	26765.26953125	264573.3570059816	0	1295	0.10258872466932445	1.4127293148633433	1.1688332363848637	284.3271484375	284.33050537109375
742	284.9078674316406	1.6772833333333332					1	DETECTED	284.9079 m/z @1.68 [N1260_1.mzXML]	284.9078674316406	1.6772833333333332	1.6475	1.7968166666666667	0.14931666666666676	35154.22265625	202270.822635254	0	1295	0.08936628590988516	2.506715165081148	4.013430330162296	284.9078369140625	284.9083251953125
743	285.0041809082031	10.20765					1	DETECTED	285.0042 m/z @10.21 [N1260_1.mzXML]	285.0041809082031	10.20765	10.192233333333332	17.492	7.2997666666666685	10129.228515625	1059903.5673739628	0	1295	0.060362517781328506	236.74918918918635	472.4983783783727	285.0041809082031	285.0084533691406
744	285.0628967285156	1.4399000000000002					1	DETECTED	285.0629 m/z @1.44 [N1260_1.mzXML]	285.0628967285156	1.4399000000000002	1.4072833333333332	11.6777	10.270416666666666	13912.7333984375	1282401.6863344118	0	1295	10.20538248458533	157.44123658661073	313.8824731732215	285.0623474121094	285.07086181640625
745	285.2407531738281	13.021700000000001					1	DETECTED	285.2408 m/z @13.02 [N1260_1.mzXML]	285.2407531738281	13.021700000000001	12.91135	13.09015	0.17879999999999896	35154.80859375	217745.45252685505	0	1295	0.11411342191269824	0.8101495242410436	0.6202990484820872	285.24005126953125	285.2409973144531
746	285.2768859863281	12.700983333333333					1	DETECTED	285.2769 m/z @12.70 [N1260_1.mzXML]	285.2768859863281	12.700983333333333	0.30238333333333334	19.858666666666668	19.556283333333333	27901.701171875	2660621.669516999	0	1295	0.21220187202268725	1.0442676492487033	1.242401933824387	285.2748718261719	285.2796325683594
747	286.19964599609375	10.35835					1	DETECTED	286.1996 m/z @10.36 [N1260_1.mzXML]	286.19964599609375	10.35835	10.268016666666666	11.196866666666667	0.9288500000000006	345746.09375	2769898.1883031055	1	1295	0.11853784366028819	1.6874191377347172	1.9459775757849906	286.1983947753906	286.2004089355469
748	286.2475280761719	9.833283333333332					1	DETECTED	286.2475 m/z @9.83 [N1260_1.mzXML]	286.2475280761719	9.833283333333332	8.817450000000001	19.562166666666666	10.744716666666665	92070.7421875	2254456.9749060967	0	1295	0.15356526773519796	1.0195765311417004	1.4933057165222066	286.24627685546875	286.2496032714844
749	287.011962890625	1.7829166666666665					1	DETECTED	287.0120 m/z @1.78 [N1260_1.mzXML]	287.011962890625	1.7829166666666665	1.7543166666666667	1.9238833333333334	0.16956666666666664	28694.603515625	170723.2921113282	0	1295	0.12257994406718575	2.9644522144522414	4.928904428904483	287.0119323730469	287.0124206542969
750	287.09869384765625	9.729000000000001					1	DETECTED	287.0987 m/z @9.73 [N1260_1.mzXML]	287.09869384765625	9.729000000000001	9.654883333333334	9.774183333333333	0.11929999999999907	147542.046875	690973.4295097706	0	1295	0.09550925282524858	0.8048122329660365	0.609624465932073	287.09869384765625	287.09906005859375
751	287.2032165527344	10.35835					1	DETECTED	287.2032 m/z @10.36 [N1260_1.mzXML]	287.2032165527344	10.35835	10.282883333333332	11.971066666666667	1.6881833333333347	48089.05078125	670887.322807618	0	1295	0.12812079084911865	11.184960247349748	1.9132846552053873	287.1980895996094	287.2034606933594
752	287.2353210449219	11.591866666666666					1	DETECTED	287.2353 m/z @11.59 [N1260_1.mzXML]	287.2353210449219	11.591866666666666	11.591866666666666	15.024433333333333	3.4325666666666663	12405.6484375	1203388.846919068	0	1295	2.6514378519287494	null	null	287.2341613769531	287.236083984375
753	287.2676696777344	11.536200000000001					1	DETECTED	287.2677 m/z @11.54 [N1260_1.mzXML]	287.2676696777344	11.536200000000001	11.507133333333334	11.634483333333332	0.12734999999999808	27982.259765625	120765.3052597652	0	1295	0.11775017434448287	2.190653669724711	3.381307339449422	287.26708984375	287.2685852050781
754	287.63104248046875	12.967316666666667					1	DETECTED	287.6310 m/z @12.97 [N1260_1.mzXML]	287.63104248046875	12.967316666666667	11.606183333333332	13.415166666666666	1.8089833333333338	285788.46875	3646501.1871826146	2	1295	0.16114534435466688	1.6558069713154486	2.814656733141872	287.625244140625	287.6328430175781
755	288.1023864746094	9.743966666666667					1	DETECTED	288.1024 m/z @9.74 [N1260_1.mzXML]	288.1023864746094	9.743966666666667	9.68455	9.8186	0.13405000000000022	20431.03515625	107259.3945295413	0	1295	0.09462950701368555	1.1280504908835796	1.2561009817671591	288.1020202636719	288.1023864746094
756	288.1972351074219	12.521116666666668					1	DETECTED	288.1972 m/z @12.52 [N1260_1.mzXML]	288.1972351074219	12.521116666666668	10.35835	12.714916666666666	2.356566666666666	10782.4306640625	613875.5443099369	0	1295	0.059401591761920614	0.5448037236256025	0.08960744725120492	288.1958923339844	288.20458984375
757	288.2150573730469	10.655016666666667					1	DETECTED	288.2151 m/z @10.66 [N1260_1.mzXML]	288.2150573730469	10.655016666666667	0.1847	20.008666666666667	19.823966666666667	293339.46875	4445716.03462517	1	1295	0.11202267154534873	2.7445098166493596	3.7252077497469664	288.2061462402344	288.21661376953125
758	288.6390075683594	13.361016666666666					1	DETECTED	288.6390 m/z @13.36 [N1260_1.mzXML]	288.6390075683594	13.361016666666666	12.289233333333334	13.672483333333334	1.3832500000000003	162829.765625	1876908.3696085194	0	1295	0.06544512007497794	0.5891285324358928	1.624060472766624	288.63104248046875	288.6396179199219
759	288.920166015625	1.6030333333333333					1	DETECTED	288.9202 m/z @1.60 [N1260_1.mzXML]	288.920166015625	1.6030333333333333	1.5285666666666666	1.88155	0.3529833333333334	338249.21875	1720832.5248959963	0	1295	0.07434911992959181	1.0939197985241982	1.145195367527895	288.9198303222656	288.9212341308594
760	289.17431640625	0.9261333333333333					1	DETECTED	289.1743 m/z @0.93 [N1260_1.mzXML]	289.17431640625	0.9261333333333333	0.20146666666666666	19.8755	19.674033333333334	5427.57763671875	1754718.8964064638	0	1295	5.204927582867259	13.574540018399267	26.14908003679853	289.17340087890625	289.1759948730469
761	289.6466369628906	11.766866666666665					1	DETECTED	289.6466 m/z @11.77 [N1260_1.mzXML]	289.6466369628906	11.766866666666665	10.92755	15.531533333333334	4.603983333333334	33403.9453125	2333763.6674575186	0	1295	0.4448383456644116	2.3224843419039316	4.020339376290271	289.6387939453125	289.6480407714844
762	290.2671813964844	11.40455					1	DETECTED	290.2672 m/z @11.40 [N1260_1.mzXML]	290.2671813964844	11.40455	10.9427	11.507133333333334	0.5644333333333336	26678.025390625	335790.9262102056	0	1295	0.04790594228460776	0.6103421617764688	0.24639946833374898	290.26666259765625	290.2675476074219
763	290.6258544921875	12.897533333333334					1	DETECTED	290.6259 m/z @12.90 [N1260_1.mzXML]	290.6258544921875	12.897533333333334	12.841266666666666	12.98095	0.13968333333333405	35519.90625	199272.3675195303	0	1295	0.22644702126931016	1.2412618483412186	1.482523696682437	290.62530517578125	290.6263122558594
764	290.66571044921875	14.273716666666667					1	DETECTED	290.6657 m/z @14.27 [N1260_1.mzXML]	290.66571044921875	14.273716666666667	14.052716666666667	15.626016666666667	1.5732999999999997	13438.1201171875	400205.30453796394	0	1295	0.5430597192913531	2.7652737388770023	4.95835097325189	290.6652526855469	290.66741943359375
765	290.8531188964844	1.7393					1	DETECTED	290.8531 m/z @1.74 [N1260_1.mzXML]	290.8531188964844	1.7393	1.7077166666666665	1.8956000000000002	0.18788333333333362	27795.841796875	197054.0511955567	0	1295	0.9241008464703601	2.974406332453813	5.129606245378434	290.8526611328125	290.854248046875
766	290.92364501953125	2.8564166666666666					1	DETECTED	290.9236 m/z @2.86 [N1260_1.mzXML]	290.92364501953125	2.8564166666666666	0.1509333333333333	20.008666666666667	19.857733333333332	64510.26171875	8828914.75146945	0	1295	0.875646204140399	4.069961263077129	10.068136733805321	290.9142150878906	290.92840576171875
767	291.11846923828125	12.028183333333335					1	DETECTED	291.1185 m/z @12.03 [N1260_1.mzXML]	291.11846923828125	12.028183333333335	7.13045	12.445400000000001	5.314950000000001	333198.34375	6994402.066071781	1	1295	0.11032818522219934	2.7992673812448765	3.9000317471807273	291.1114196777344	291.12249755859375
768	291.6443786621094	12.92535					1	DETECTED	291.6444 m/z @12.93 [N1260_1.mzXML]	291.6443786621094	12.92535	4.93025	14.273716666666667	9.343466666666668	31960.82421875	2126481.3002642826	0	1295	0.18362103738059155	0.5843245654630128	15.12906279602931	291.6433410644531	291.6454772949219
769	291.822998046875	8.802					1	DETECTED	291.8230 m/z @8.80 [N1260_1.mzXML]	291.822998046875	8.802	8.77135	8.833049999999998	0.06169999999999831	10310.216796875	34277.1188027345	0	1295	0.08133753845207536	1.0065252854812248	1.0130505709624493	291.8228454589844	291.822998046875
770	291.93359375	2.70445					1	DETECTED	291.9336 m/z @2.70 [N1260_1.mzXML]	291.93359375	2.70445	0.1509333333333333	20.008666666666667	19.857733333333332	51488.75	6941442.501685694	0	1295	0.8020953215106541	3.979487038700946	3.8834265148341287	291.932861328125	291.9344482421875
771	292.06646728515625	15.5472					1	DETECTED	292.0665 m/z @15.55 [N1260_1.mzXML]	292.06646728515625	15.5472	9.952433333333333	18.252666666666666	8.300233333333333	3921.69482421875	948492.9287426757	0	1295	0.6884187493909089	0.7417854780956012	0.48357095619120244	292.0651550292969	292.0678405761719
772	292.1217041015625	12.057083333333333					1	DETECTED	292.1217 m/z @12.06 [N1260_1.mzXML]	292.1217041015625	12.057083333333333	2.0488333333333335	12.209399999999999	10.160566666666664	49197.90234375	1797064.8832362057	0	1295	0.117638861114024	1.5363986550066453	1.7497641632302088	292.11181640625	292.1239013671875
773	292.5140380859375	2.58075					1	DETECTED	292.5140 m/z @2.58 [N1260_1.mzXML]	292.5140380859375	2.58075	2.4440666666666666	15.947366666666666	13.5033	6318.85595703125	1285580.5876695556	0	1295	0.719930184230638	49.39629313498348	20.35951156042375	292.5061950683594	292.518310546875
774	292.5840759277344	2.7593					1	DETECTED	292.5841 m/z @2.76 [N1260_1.mzXML]	292.5840759277344	2.7593	2.553716666666667	8.911416666666666	6.3576999999999995	5298.2744140625	544803.046135681	0	1295	0.4451213160223717	15.462586137008518	7.892358943309178	292.5747375488281	292.5920715332031
775	292.65289306640625	13.103883333333332					1	DETECTED	292.6529 m/z @13.10 [N1260_1.mzXML]	292.65289306640625	13.103883333333332	2.56725	13.415166666666666	10.847916666666666	32882.12109375	4251176.327300263	0	1295	0.0257210604637379	0.5156844793487498	0.024902817036680493	292.6456298828125	292.6624755859375
776	292.93072509765625	2.7180833333333334					1	DETECTED	292.9307 m/z @2.72 [N1260_1.mzXML]	292.93072509765625	2.7180833333333334	2.4717333333333333	12.273416666666666	9.801683333333333	9284.98828125	1108926.5514437254	0	1295	0.3463607838184406	19.893816385900813	10.013555306971075	292.9227294921875	292.9382019042969
777	292.95745849609375	2.70445					1	DETECTED	292.9575 m/z @2.70 [N1260_1.mzXML]	292.95745849609375	2.70445	0.1509333333333333	8.710633333333334	8.559700000000001	8048.22265625	819872.5220536502	0	1295	0.5538564361352845	0.903912602449138	0.8805292356123154	292.9492492675781	292.965087890625
778	292.9725646972656	2.58075					1	DETECTED	292.9726 m/z @2.58 [N1260_1.mzXML]	292.9725646972656	2.58075	1.4845166666666667	9.774183333333333	8.289666666666667	7071.01904296875	906431.1597283633	0	1295	0.597877593251058	3.7809772858576336	3.502360229299879	292.9676818847656	292.9768981933594
779	292.9873046875	2.7180833333333334					1	DETECTED	292.9873 m/z @2.72 [N1260_1.mzXML]	292.9873046875	2.7180833333333334	1.4399000000000002	19.97533333333333	18.53543333333333	8805.1611328125	1693011.0165010071	0	1295	0.5738388573634832	7.250694344838377	2.219786519109851	292.9795227050781	292.9957275390625
780	293.0061950683594	2.8705333333333334					1	DETECTED	293.0062 m/z @2.87 [N1260_1.mzXML]	293.0061950683594	2.8705333333333334	2.3331166666666667	18.49683333333333	16.163716666666666	9727.2548828125	1679569.5503220828	0	1295	0.8578763418045656	2.9463250284387743	4.124760505074765	292.9963684082031	293.0108642578125
781	293.0216369628906	2.6906833333333333					1	DETECTED	293.0216 m/z @2.69 [N1260_1.mzXML]	293.0216369628906	2.6906833333333333	0.2687833333333333	19.909	19.640216666666667	12885.6435546875	2145479.828620879	0	1295	1.1247010669813324	1.3278237411126181	2.473256447475816	293.0132141113281	293.0219421386719
782	293.031982421875	2.56725					1	DETECTED	293.0320 m/z @2.57 [N1260_1.mzXML]	293.031982421875	2.56725	0.16774999999999998	19.958666666666666	19.790916666666664	18789.384765625	2696804.7829679865	0	1295	0.407853234983679	3.1741156560635506	1.4237941671330347	293.0220031738281	293.0378112792969
783	293.0481262207031	2.7454833333333335					1	DETECTED	293.0481 m/z @2.75 [N1260_1.mzXML]	293.0481262207031	2.7454833333333335	0.10093333333333333	19.942333333333334	19.8414	21535.203125	2809525.2361892685	0	1295	0.4013875787143899	2.3144621621329433	2.599402622923639	293.0384826660156	293.0483093261719
784	293.0591125488281	2.7180833333333334					1	DETECTED	293.0591 m/z @2.72 [N1260_1.mzXML]	293.0591125488281	2.7180833333333334	0.13413333333333333	19.958666666666666	19.82453333333333	31530.046875	3677419.995578736	0	1295	0.6558683986942024	3.9347618021024453	2.721248049121424	293.05126953125	293.0602111816406
785	293.0704040527344	2.6082666666666667					1	DETECTED	293.0704 m/z @2.61 [N1260_1.mzXML]	293.0704040527344	2.6082666666666667	0.1509333333333333	20.008666666666667	19.857733333333332	40965.16796875	5184271.014682494	0	1295	0.30180027125866715	4.3477125188796215	2.2247559075142274	293.06060791015625	293.0710144042969
786	293.0958251953125	2.70445					1	DETECTED	293.0958 m/z @2.70 [N1260_1.mzXML]	293.0958251953125	2.70445	0.10093333333333333	20.008666666666667	19.907733333333333	1.8504472E7	2.4002998620520706E9	1	1295	0.94574205838813	10.647140339937259	12.498727782938962	293.09136962890625	293.0980529785156
787	293.12530517578125	2.6492666666666667					1	DETECTED	293.1253 m/z @2.65 [N1260_1.mzXML]	293.12530517578125	2.6492666666666667	0.11739999999999999	19.991833333333332	19.874433333333332	34675.53125	4720272.517644042	0	1295	0.643488770074415	6.132829995719314	3.9436604306863816	293.1214599609375	293.135009765625
788	293.1365966796875	2.9406833333333333					1	DETECTED	293.1366 m/z @2.94 [N1260_1.mzXML]	293.1365966796875	2.9406833333333333	0.16774999999999998	20.008666666666667	19.840916666666665	22913.474609375	3959923.867925721	0	1295	0.7698247681810741	1.346667609036933	2.449126166962808	293.13568115234375	293.14105224609375
789	293.1510925292969	9.878066666666665					1	DETECTED	293.1511 m/z @9.88 [N1260_1.mzXML]	293.1510925292969	9.878066666666665	0.10093333333333333	20.008666666666667	19.907733333333333	235926.734375	1.0322002471827582E7	0	1295	0.45250195780754865	0.5411327385022724	1.4202432175275406	293.1424865722656	293.1602478027344
790	293.1767272949219	13.768816666666668					1	DETECTED	293.1767 m/z @13.77 [N1260_1.mzXML]	293.1767272949219	13.768816666666668	0.33605	20.008666666666667	19.672616666666666	125119.234375	7103684.931724727	0	1295	0.24421133446260512	0.5214195147353983	0.03445787482716431	293.166748046875	293.18621826171875
791	293.19671630859375	2.78715					1	DETECTED	293.1967 m/z @2.79 [N1260_1.mzXML]	293.19671630859375	2.78715	0.7738333333333334	9.967216666666667	9.193383333333333	10474.640625	1293950.0170010068	0	1295	0.3585690181044603	1.2523804279468367	1.4709152807567119	293.1868896484375	293.1979675292969
792	293.2081604003906	12.521116666666668					1	DETECTED	293.2082 m/z @12.52 [N1260_1.mzXML]	293.2081604003906	12.521116666666668	0.1847	12.785283333333332	12.600583333333333	13028.458984375	1695673.8500490407	0	1295	10.182039034292163	0.5179603630455061	0.03263183346032125	293.1985778808594	293.2165832519531
793	293.2303771972656	13.994233333333334					1	DETECTED	293.2304 m/z @13.99 [N1260_1.mzXML]	293.2303771972656	13.994233333333334	2.499083333333333	13.994233333333334	11.49515	94281.953125	1.4855001183747709E7	0	1295	11.363833728973606	0.5	null	293.2205505371094	293.24005126953125
794	293.31414794921875	2.70445					1	DETECTED	293.3141 m/z @2.70 [N1260_1.mzXML]	293.31414794921875	2.70445	0.7906166666666666	18.252666666666666	17.46205	8073.23291015625	1443198.2603153074	0	1295	0.6146711039380617	1.0401689592408718	1.0720805003168985	293.306396484375	293.3184814453125
795	293.60711669921875	2.7593					1	DETECTED	293.6071 m/z @2.76 [N1260_1.mzXML]	293.60711669921875	2.7593	2.5128333333333335	7.4264833333333335	4.9136500000000005	5632.11328125	472334.55842169194	0	1295	0.5492373118718499	9.968183662429	18.936367324858	293.5988464355469	293.6168518066406
796	293.6790466308594	2.8564166666666666					1	DETECTED	293.6790 m/z @2.86 [N1260_1.mzXML]	293.6790466308594	2.8564166666666666	2.4577	10.041599999999999	7.583899999999999	7153.228515625	655993.9739729004	0	1295	0.4824047748600617	9.510387493207373	4.636981717229193	293.6766662597656	293.6824645996094
797	294.098876953125	2.70445					1	DETECTED	294.0989 m/z @2.70 [N1260_1.mzXML]	294.098876953125	2.70445	0.10093333333333333	20.008666666666667	19.907733333333333	1833600.375	2.1998781164094466E8	0	1295	0.7642026723944295	6.4748163235847755	7.70262192615176	294.0986633300781	294.1007385253906
798	294.9367980957031	1.6475					1	DETECTED	294.9368 m/z @1.65 [N1260_1.mzXML]	294.9367980957031	1.6475	1.5582166666666666	1.8108499999999998	0.25263333333333327	134318.765625	671670.4582397455	0	1295	0.05859781249552998	1.4550366107838482	2.187978920914699	294.93658447265625	294.9373474121094
799	294.9604187011719	13.865833333333335					1	DETECTED	294.9604 m/z @13.87 [N1260_1.mzXML]	294.9604187011719	13.865833333333335	10.973383333333334	16.176750000000002	5.203366666666668	24815.138671875	4113865.6329427813	0	1295	5.328453222030035	0.8994739177283388	0.8507853967184869	294.95196533203125	294.9604187011719
800	295.100341796875	2.7593					1	DETECTED	295.1003 m/z @2.76 [N1260_1.mzXML]	295.100341796875	2.7593	0.10093333333333333	20.008666666666667	19.907733333333333	199394.265625	2.7157119847925797E7	0	1295	0.8413933014900508	5.17191656946751	4.552867331599122	295.0961608886719	295.1022033691406
801	295.1272277832031	9.669749999999999					1	DETECTED	295.1272 m/z @9.67 [N1260_1.mzXML]	295.1272277832031	9.669749999999999	9.6252	9.729000000000001	0.10380000000000145	46934.765625	213254.7959541023	0	1295	0.08846450740196765	1.164983164983202	1.3299663299664042	295.1268615722656	295.1272277832031
802	295.14691162109375	9.878066666666665					1	DETECTED	295.1469 m/z @9.88 [N1260_1.mzXML]	295.14691162109375	9.878066666666665	9.759233333333333	10.071200000000001	0.3119666666666685	10764.90625	140635.59789965884	0	1295	0.16254396404644567	1.3126227208976282	1.6252454417952564	295.1468200683594	295.147216796875
803	295.1922607421875	13.810083333333333					1	DETECTED	295.1923 m/z @13.81 [N1260_1.mzXML]	295.1922607421875	13.810083333333333	1.4239833333333332	15.73785	14.313866666666666	37941.96484375	3814839.3062419114	0	1295	1.5126055340033133	0.5783425994880095	0.1558303961999865	295.1834716796875	295.1938781738281
804	295.2034606933594	11.048083333333333					1	DETECTED	295.2035 m/z @11.05 [N1260_1.mzXML]	295.2034606933594	11.048083333333333	11.003433333333334	11.0783	0.07486666666666686	4256.98583984375	15034.834272216704	0	1295	0.1280759578552857	0.8383725270623582	0.6767450541247164	295.202880859375	295.2047424316406
805	295.29241943359375	2.8564166666666666					1	DETECTED	295.2924 m/z @2.86 [N1260_1.mzXML]	295.29241943359375	2.8564166666666666	0.10093333333333333	20.008666666666667	19.907733333333333	63346.3359375	9108151.516184513	0	1295	0.7968247035160485	4.158107175661127	2.6614981952225163	295.2916564941406	295.2944030761719
806	296.0638427734375	1.7543166666666667					1	DETECTED	296.0638 m/z @1.75 [N1260_1.mzXML]	296.0638427734375	1.7543166666666667	1.6622833333333333	10.521116666666668	8.858833333333335	206505.25	3878349.155579224	0	1295	0.07032238045597561	1.238711370898393	0.45981961445538644	296.05902099609375	296.064208984375
807	296.1310119628906	12.614583333333334					1	DETECTED	296.1310 m/z @12.61 [N1260_1.mzXML]	296.1310119628906	12.614583333333334	9.6103	12.614583333333334	3.0042833333333334	9935.42578125	1137395.3323884276	0	1295	2.9174569517043025	0.5	null	296.1302185058594	296.1310119628906
808	296.18359375	11.829233333333333					1	DETECTED	296.1836 m/z @11.83 [N1260_1.mzXML]	296.18359375	11.829233333333333	10.20765	18.8755	8.66785	38020.59375	2585371.8117833864	0	1295	0.09977977144189154	2.6917499508031546	6.173298504401328	296.18157958984375	296.19256591796875
809	296.2561340332031	13.541816666666668					1	DETECTED	296.2561 m/z @13.54 [N1260_1.mzXML]	296.2561340332031	13.541816666666668	13.415166666666666	13.796183333333333	0.38101666666666745	50550.01171875	631078.2971396499	0	1295	0.19527027399416141	1.504211080405302	1.5458002939535247	296.2557373046875	296.25775146484375
810	296.98809814453125	11.721516666666668					1	DETECTED	296.9881 m/z @11.72 [N1260_1.mzXML]	296.98809814453125	11.721516666666668	9.69915	12.3989	2.69975	8815.5458984375	627006.7901007693	0	1295	0.6654598683732527	0.6674729277579068	0.3349458555158136	296.9870910644531	296.9909973144531
811	297.1166687011719	1.4549666666666667					1	DETECTED	297.1167 m/z @1.45 [N1260_1.mzXML]	297.1166687011719	1.4549666666666667	1.3899833333333333	9.580366666666666	8.190383333333333	10413.7314453125	1278917.4741135254	0	1295	0.08802334706787374	63.01910746345211	122.468042870024	297.1159973144531	297.1250305175781
812	297.1512756347656	1.8108499999999998					1	DETECTED	297.1513 m/z @1.81 [N1260_1.mzXML]	297.1512756347656	1.8108499999999998	1.7968166666666667	16.420883333333332	14.624066666666666	31306.09765625	4282658.696480407	0	1295	0.030102371258886818	271.3148774103381	547.2587243419747	297.1419372558594	297.15228271484375
813	297.1787414550781	14.344349999999999					1	DETECTED	297.1787 m/z @14.34 [N1260_1.mzXML]	297.1787414550781	14.344349999999999	9.445033333333333	19.942333333333334	10.497300000000001	15363.5146484375	2903451.6830782485	0	1295	2.850731873448016	1.0114418033881662	1.1132071706381947	297.1758728027344	297.1868591308594
814	298.2720947265625	14.513499999999999					1	DETECTED	298.2721 m/z @14.51 [N1260_1.mzXML]	298.2720947265625	14.513499999999999	10.328233333333333	16.979333333333333	6.6511	189045.953125	9975926.054972563	0	1295	0.5916128666287506	0.7523785737263112	3.150686285559276	298.2715148925781	298.27703857421875
815	298.9564208984375	2.2339333333333333					1	DETECTED	298.9564 m/z @2.23 [N1260_1.mzXML]	298.9564208984375	2.2339333333333333	2.1056166666666667	2.318966666666667	0.21335000000000015	8303.1572265625	76135.85009887702	0	1295	0.14774729165701395	0.8313417326925583	0.6626834653851166	298.9554443359375	298.95703125
816	299.1367492675781	12.445400000000001					1	DETECTED	299.1367 m/z @12.45 [N1260_1.mzXML]	299.1367492675781	12.445400000000001	10.1009	15.43785	5.33695	108581.75	6137605.394441408	0	1295	1.911534829568918	0.7603281211682379	0.45301390887912146	299.1346130371094	299.1387634277344
817	299.1871643066406	13.5848					1	DETECTED	299.1872 m/z @13.58 [N1260_1.mzXML]	299.1871643066406	13.5848	13.513116666666667	17.193833333333334	3.680716666666667	20582.091796875	666456.273121765	0	1295	0.0799267326810309	25.673448035340865	50.34689607068173	299.1848449707031	299.193359375
818	299.27532958984375	14.442833333333335					1	DETECTED	299.2753 m/z @14.44 [N1260_1.mzXML]	299.27532958984375	14.442833333333335	11.062966666666666	15.898366666666668	4.835400000000002	37360.81640625	2212533.0460809926	0	1295	0.6022514451115555	0.7048084450070635	0.44284899034107206	299.2746276855469	299.2762145996094
819	299.2920837402344	13.741516666666666					1	DETECTED	299.2921 m/z @13.74 [N1260_1.mzXML]	299.2920837402344	13.741516666666666	0.11739999999999999	20.008666666666667	19.891266666666667	8371.591796875	2368719.057073912	0	1295	0.5947769350801071	0.9901162166518299	0.45473204391226213	299.2902526855469	299.2940673828125
820	300.13287353515625	12.897533333333334					1	DETECTED	300.1329 m/z @12.90 [N1260_1.mzXML]	300.13287353515625	12.897533333333334	10.82005	13.37455	2.554499999999999	24923.814453125	1519411.4841395267	0	1295	2.1943727550301766	0.6148063763046633	0.2578032269579563	300.13287353515625	300.1408996582031
821	300.17864990234375	11.564166666666667					1	DETECTED	300.1786 m/z @11.56 [N1260_1.mzXML]	300.17864990234375	11.564166666666667	9.445033333333333	11.971066666666667	2.5260333333333342	385968.3125	4520012.204889768	1	1295	0.12885611564821886	2.227835856793266	2.8256643357951305	300.1780700683594	300.1829833984375
822	300.19696044921875	11.40455					1	DETECTED	300.1970 m/z @11.40 [N1260_1.mzXML]	300.19696044921875	11.40455	8.848716666666666	11.433366666666666	2.58465	19594.81640625	1403529.954150146	0	1295	2.4968789232243047	0.5056374307140526	0.011679298170740917	300.1965637207031	300.1974182128906
823	300.2153015136719	10.577533333333333					1	DETECTED	300.2153 m/z @10.58 [N1260_1.mzXML]	300.2153015136719	10.577533333333333	10.535083333333334	10.771416666666665	0.23633333333333084	15552.685546875	162011.66677099583	0	1295	9.384723067384314	2.7836670592854853	4.567334118570971	300.2142028808594	300.2155456542969
824	301.1158752441406	10.788016666666666					1	DETECTED	301.1159 m/z @10.79 [N1260_1.mzXML]	301.1158752441406	10.788016666666666	4.35195	10.881166666666667	6.529216666666667	68993.2109375	3539699.954643067	0	1295	0.1130174626040592	0.507236562703929	0.5831576855876741	301.1112976074219	301.1207275390625
825	301.1387939453125	12.4754					1	DETECTED	301.1388 m/z @12.48 [N1260_1.mzXML]	301.1387939453125	12.4754	0.33605	20.008666666666667	19.672616666666666	237117.875	1.6544451328118293E7	1	1295	0.14127977406298164	0.6169886876242232	0.015705394995846556	301.1318359375	301.140625
826	301.1819763183594	11.564166666666667					1	DETECTED	301.1820 m/z @11.56 [N1260_1.mzXML]	301.1819763183594	11.564166666666667	11.536200000000001	11.70675	0.17054999999999865	56047.328125	378218.02934374893	0	1295	0.14939193934880635	3.0491656734207844	5.315616395439676	301.1816711425781	301.1823425292969
827	301.2115173339844	13.541816666666668					1	DETECTED	301.2115 m/z @13.54 [N1260_1.mzXML]	301.2115173339844	13.541816666666668	11.736533333333334	13.810083333333333	2.073549999999999	178865.203125	2990724.0021567433	0	1295	0.19147143590973847	0.5790753332217548	0.11934897538444293	301.2105407714844	301.21417236328125
828	302.0173645019531	11.048083333333333					1	DETECTED	302.0174 m/z @11.05 [N1260_1.mzXML]	302.0173645019531	11.048083333333333	0.10093333333333333	20.008666666666667	19.907733333333333	51906.05078125	1.480045590854919E7	0	1295	4.925706145152873	1.1979721628911462	8.431672237845246	302.01654052734375	302.0187072753906
829	302.14215087890625	12.445400000000001					1	DETECTED	302.1422 m/z @12.45 [N1260_1.mzXML]	302.14215087890625	12.445400000000001	0.30238333333333334	19.562166666666666	19.25978333333333	42674.72265625	6321536.456384034	0	1295	0.40497062816739415	1.563808256575793	1.7350465864886668	302.14154052734375	302.1436462402344
830	302.1947021484375	9.996766666666668					1	DETECTED	302.1947 m/z @10.00 [N1260_1.mzXML]	302.1947021484375	9.996766666666668	8.650216666666667	10.056216666666668	1.4060000000000006	3920.06103515625	182578.8551375733	0	1295	0.1081843108132059	0.5220749322342282	0.04414986446845641	302.1943054199219	302.1948547363281
831	302.2126770019531	11.536200000000001					1	DETECTED	302.2127 m/z @11.54 [N1260_1.mzXML]	302.2126770019531	11.536200000000001	11.52195	13.613866666666667	2.091916666666666	56626.546875	2995741.9206245104	0	1295	2.0696947692403445	73.40058479531884	145.80116959063767	302.212646484375	302.2155456542969
832	302.2301940917969	10.835883333333333					1	DETECTED	302.2302 m/z @10.84 [N1260_1.mzXML]	302.2301940917969	10.835883333333333	10.788016666666666	10.98845	0.20043333333333457	41139.015625	280287.4030551777	0	1295	0.1313397540988479	2.093662952646211	3.325513978625267	302.2301940917969	302.23065185546875
833	302.30352783203125	11.648766666666667					1	DETECTED	302.3035 m/z @11.65 [N1260_1.mzXML]	302.30352783203125	11.648766666666667	11.648766666666667	11.92845	0.27968333333333284	38373.59765625	201939.27135497925	0	1295	0.07056000156069686	null	null	302.3027038574219	302.3040466308594
834	303.0257568359375	1.4549666666666667					1	DETECTED	303.0258 m/z @1.45 [N1260_1.mzXML]	303.0257568359375	1.4549666666666667	0.25196666666666667	19.97533333333333	19.723366666666664	10080.9443359375	2070870.4745706173	0	1295	13.960645950906322	7.845777988486492	13.427571472250841	303.0191650390625	303.0294494628906
835	303.07244873046875	9.729000000000001					1	DETECTED	303.0724 m/z @9.73 [N1260_1.mzXML]	303.07244873046875	9.729000000000001	9.669749999999999	9.878066666666665	0.2083166666666667	20548.11328125	121390.74907568407	0	1295	0.09784821357210483	1.7579465541490196	2.522356599325863	303.07177734375	303.0728454589844
836	303.2272033691406	14.513499999999999					1	DETECTED	303.2272 m/z @14.51 [N1260_1.mzXML]	303.2272033691406	14.513499999999999	9.86285	17.226999999999997	7.364149999999997	672025.375	3.60417586062655E7	1	1295	0.5414628718505199	0.762050028802332	0.39455384247948494	303.2267761230469	303.2325134277344
837	303.25091552734375	13.049000000000001					1	DETECTED	303.2509 m/z @13.05 [N1260_1.mzXML]	303.25091552734375	13.049000000000001	13.008016666666666	13.117583333333332	0.10956666666666592	21777.822265625	95619.94203027285	0	1295	0.09194498753951663	1.3367222448149045	1.6734444896298089	303.2503662109375	303.2512512207031
838	304.0467224121094	17.592					1	DETECTED	304.0467 m/z @17.59 [N1260_1.mzXML]	304.0467224121094	17.592	9.5054	19.858666666666668	10.353266666666668	3355.31298828125	1047957.3186486205	0	1295	1.1203942567689076	0.6401495478116062	0.1248073077346645	304.04571533203125	304.0484924316406
839	304.1489562988281	9.341716666666667					1	DETECTED	304.1490 m/z @9.34 [N1260_1.mzXML]	304.1489562988281	9.341716666666667	9.228250000000001	17.542333333333332	8.31408333333333	5807.5537109375	1058510.7193916012	0	1295	0.09040660457337069	36.63667743830817	72.27335487661634	304.1481628417969	304.1517028808594
840	304.17388916015625	8.911416666666666					1	DETECTED	304.1739 m/z @8.91 [N1260_1.mzXML]	304.17388916015625	8.911416666666666	8.833049999999998	9.019616666666668	0.18656666666666943	3419.67236328125	18110.85830151379	0	1295	0.12563065932867268	1.1903445342407524	1.3806890684815047	304.1731872558594	304.1746826171875
841	304.2104187011719	10.1009					1	DETECTED	304.2104 m/z @10.10 [N1260_1.mzXML]	304.2104187011719	10.1009	4.698016666666666	10.655016666666667	5.957000000000001	65963.59375	949711.7117123405	0	1295	0.1597845668829283	2.199391636247987	2.7118943274440275	304.2095947265625	304.2121276855469
842	304.23065185546875	14.513499999999999					1	DETECTED	304.2307 m/z @14.51 [N1260_1.mzXML]	304.23065185546875	14.513499999999999	10.432816666666668	17.4585	7.025683333333333	130149.4453125	8458724.9680578	0	1295	0.7644620070877473	0.7707031540602006	0.2969305532159762	304.2301025390625	304.2325439453125
843	304.8941650390625	1.6179999999999999					1	DETECTED	304.8942 m/z @1.62 [N1260_1.mzXML]	304.8941650390625	1.6179999999999999	1.2353166666666666	1.7393	0.5039833333333334	109490.75	646561.9173274843	0	1295	0.0647847236988437	0.6584861286529335	0.9059151847506689	304.8937072753906	304.901611328125
844	304.97296142578125	2.177133333333333					1	DETECTED	304.9730 m/z @2.18 [N1260_1.mzXML]	304.97296142578125	2.177133333333333	2.0911999999999997	8.864316666666667	6.773116666666668	11230.90234375	836225.7244038087	0	1295	0.14551135184363018	39.40913498836314	77.81826997672628	304.97296142578125	304.9801330566406
845	305.0438232421875	17.276833333333332					1	DETECTED	305.0438 m/z @17.28 [N1260_1.mzXML]	305.0438232421875	17.276833333333332	0.21825	19.892	19.67375	3007.9853515625	1648334.7437017527	0	1295	1.2276100414166606	0.5766525160842783	0.15330503216855643	305.0406799316406	305.04931640625
846	305.13372802734375	12.383616666666667					1	DETECTED	305.1337 m/z @12.38 [N1260_1.mzXML]	305.13372802734375	12.383616666666667	9.270533333333333	12.5832	3.312666666666667	93051.1015625	6255750.147337891	0	1295	0.25320294893747963	0.5320555719142329	0.04782211732245111	305.1248474121094	305.1340637207031
847	305.24285888671875	12.658816666666667					1	DETECTED	305.2429 m/z @12.66 [N1260_1.mzXML]	305.24285888671875	12.658816666666667	2.0210500000000002	16.618633333333335	14.597583333333334	428380.9375	8665112.620703913	1	1295	0.18963410846146544	2.4107861072941628	14.054582261351277	305.2330627441406	305.2490539550781
848	306.08209228515625	15.641950000000001					1	DETECTED	306.0821 m/z @15.64 [N1260_1.mzXML]	306.08209228515625	15.641950000000001	10.011816666666666	18.595833333333335	8.584016666666669	6474.40673828125	1364333.435851287	0	1295	1.5100783616038864	0.7623280088097381	0.5860665551553857	306.08099365234375	306.08306884765625
849	306.24609375	12.658816666666667					1	DETECTED	306.2461 m/z @12.66 [N1260_1.mzXML]	306.24609375	12.658816666666667	12.567416666666666	14.485233333333333	1.917816666666667	97436.046875	2643828.9148558383	0	1295	0.14735774725732398	10.491338439095536	19.98267687819107	306.24591064453125	306.2498474121094
850	306.9912414550781	11.182316666666667					1	DETECTED	306.9912 m/z @11.18 [N1260_1.mzXML]	306.9912414550781	11.182316666666667	10.865983333333332	11.66305	0.7970666666666677	8059.59130859375	211705.36169470238	0	1295	0.34233348387698115	1.2598524762908296	1.519704952581659	306.9909362792969	306.992431640625
851	307.0813293457031	3.811183333333333					1	DETECTED	307.0813 m/z @3.81 [N1260_1.mzXML]	307.0813293457031	3.811183333333333	3.5078666666666667	17.4585	13.950633333333334	6762.35009765625	2311448.251455353	0	1295	0.2065522768538428	22.996813011703956	1.5792980267270893	307.0740051269531	307.0823059082031
852	307.165771484375	11.048083333333333					1	DETECTED	307.1658 m/z @11.05 [N1260_1.mzXML]	307.165771484375	11.048083333333333	9.595333333333334	19.991833333333332	10.396499999999998	1241830.75	4.2039262450144425E7	1	1295	0.6804862337707167	1.3578082586757003	1.3401742255798081	307.1656799316406	307.16778564453125
853	307.26104736328125	12.225533333333335					1	DETECTED	307.2610 m/z @12.23 [N1260_1.mzXML]	307.26104736328125	12.225533333333335	6.105583333333333	15.268016666666666	9.162433333333333	30978.267578125	6285888.016686676	0	1295	0.19889968157483473	0.7485709305903913	0.4971418611807826	307.25811767578125	307.26141357421875
854	308.1699523925781	11.003433333333334					1	DETECTED	308.1700 m/z @11.00 [N1260_1.mzXML]	308.1699523925781	11.003433333333334	10.297983333333333	18.546333333333333	8.24835	139065.5625	6319338.610254333	0	1295	0.7030616426577865	2.629630593870393	1.5151511100114239	308.16888427734375	308.1713562011719
855	308.8770446777344	2.1197					1	DETECTED	308.8770 m/z @2.12 [N1260_1.mzXML]	308.8770446777344	2.1197	2.0488333333333335	2.3473166666666665	0.298483333333333	16744.7578125	189149.5008156738	0	1295	0.25188728064987975	2.105950141110071	3.211900282220142	308.8760986328125	308.8771667480469
856	309.0804443359375	11.55025					1	DETECTED	309.0804 m/z @11.55 [N1260_1.mzXML]	309.0804443359375	11.55025	1.8530333333333333	11.66305	9.810016666666666	15498.1943359375	4386294.786874024	0	1295	0.15656408772536778	0.5058161018711554	0.01163220374231094	309.0773620605469	309.08099365234375
857	309.14892578125	12.521116666666668					1	DETECTED	309.1489 m/z @12.52 [N1260_1.mzXML]	309.14892578125	12.521116666666668	9.2986	14.008666666666667	4.710066666666666	12937.541015625	1216436.66557019	0	1295	3.078953651836496	0.7308056332783381	0.5272240089765031	309.14520263671875	309.1497802734375
858	309.16217041015625	11.048083333333333					1	DETECTED	309.1622 m/z @11.05 [N1260_1.mzXML]	309.16217041015625	11.048083333333333	1.6327500000000001	18.089499999999997	16.456749999999996	46364.77734375	4232863.347632204	0	1295	0.6798432526331055	4.603515299732537	1.1212508535746308	309.1615295410156	309.1700439453125
859	309.20166015625	12.785283333333332					1	DETECTED	309.2017 m/z @12.79 [N1260_1.mzXML]	309.20166015625	12.785283333333332	11.477416666666667	12.855466666666667	1.37805	21348.80859375	497658.6003571773	0	1295	0.11185494249276928	0.5268312264247125	0.053662452849424835	309.2009582519531	309.2044677734375
860	309.2257385253906	13.865833333333335					1	DETECTED	309.2257 m/z @13.87 [N1260_1.mzXML]	309.2257385253906	13.865833333333335	0.6729666666666667	14.0824	13.409433333333332	12912.091796875	2078132.469081207	0	1295	0.31708080401439176	0.5082077183124213	0.01641543662484261	309.21710205078125	309.22576904296875
861	310.165771484375	11.1677					1	DETECTED	310.1658 m/z @11.17 [N1260_1.mzXML]	310.165771484375	11.1677	9.270533333333333	12.551833333333333	3.2813	8251.7880859375	763561.9656612552	0	1295	0.02997727073082146	0.8647895985241146	0.7295791970482294	310.162353515625	310.175048828125
862	310.1997375488281	10.6233					1	DETECTED	310.1997 m/z @10.62 [N1260_1.mzXML]	310.1997375488281	10.6233	6.950433333333334	16.9955	10.045066666666667	136115.96875	3127644.573924619	1	1295	0.15943708267105094	0.9325487965170508	1.010204176112495	310.1955261230469	310.2040100097656
863	310.8738098144531	2.1481500000000002					1	DETECTED	310.8738 m/z @2.15 [N1260_1.mzXML]	310.8738098144531	2.1481500000000002	2.0349666666666666	2.3611	0.3261333333333334	15993.9765625	188076.31437646496	0	1295	0.18519603963782671	1.440730378442052	1.8814607568841042	310.8730163574219	310.87457275390625
864	310.9107360839844	1.6327500000000001					1	DETECTED	310.9107 m/z @1.63 [N1260_1.mzXML]	310.9107360839844	1.6327500000000001	1.5582166666666666	1.7968166666666667	0.23860000000000015	86832.8984375	399372.7766884763	0	1295	0.06370874643420854	1.2982597054278124	1.2788654143497273	310.91021728515625	310.9113464355469
865	311.00299072265625	11.844916666666668					1	DETECTED	311.0030 m/z @11.84 [N1260_1.mzXML]	311.00299072265625	11.844916666666668	10.02675	18.628666666666668	8.601916666666668	6676.06298828125	1016655.6258256836	0	1295	4.453410065893333	2.3655467962233	3.596764086086418	311.0019226074219	311.0092468261719
866	311.078125	11.606183333333332					1	DETECTED	311.0781 m/z @11.61 [N1260_1.mzXML]	311.078125	11.606183333333332	11.536200000000001	15.422166666666667	3.8859666666666666	13284.8271484375	697276.1537204592	0	1295	0.08747034245978291	27.76351512264906	54.52703024529812	311.0734558105469	311.0787048339844
867	311.1224365234375	8.77135					1	DETECTED	311.1224 m/z @8.77 [N1260_1.mzXML]	311.1224365234375	8.77135	8.4999	11.873183333333333	3.373283333333333	24609.736328125	891663.0517386474	0	1295	0.09418229800279754	0.7459899999557262	0.4832011691395311	311.1219177246094	311.12664794921875
868	311.164306640625	12.42985					1	DETECTED	311.1643 m/z @12.43 [N1260_1.mzXML]	311.164306640625	12.42985	12.241483333333333	12.714916666666666	0.4734333333333325	155129.75	2438012.31865625	1	1295	0.28884521406194175	1.169395082791687	1.2959107489449648	311.1622009277344	311.16522216796875
869	311.18701171875	13.72785					1	DETECTED	311.1870 m/z @13.73 [N1260_1.mzXML]	311.18701171875	13.72785	13.657816666666667	15.578750000000001	1.920933333333334	15610.51953125	483267.0539478755	0	1295	0.23853717488219495	13.714421703950581	26.428843407901162	311.1866760253906	311.19287109375
870	312.0273132324219	13.212950000000001					1	DETECTED	312.0273 m/z @13.21 [N1260_1.mzXML]	312.0273132324219	13.212950000000001	11.13825	18.956833333333336	7.818583333333336	49877.2734375	1938845.4203347152	0	1295	0.11029109439788876	1.6162095531357283	1.7159390516766735	312.02008056640625	312.0292053222656
871	312.1322326660156	12.897533333333334					1	DETECTED	312.1322 m/z @12.90 [N1260_1.mzXML]	312.1322326660156	12.897533333333334	8.725616666666667	12.897533333333334	4.171916666666666	11080.1796875	1401710.396811767	0	1295	4.050165766716454	0.5	null	312.1253662109375	312.1341247558594
872	312.21466064453125	10.788016666666666					1	DETECTED	312.2147 m/z @10.79 [N1260_1.mzXML]	312.21466064453125	10.788016666666666	10.6233	12.241483333333333	1.6181833333333326	52091.1640625	629965.4471256107	0	1295	0.13007124902975953	0.9848254285270641	1.0179826033735537	312.2143249511719	312.2179260253906
873	312.2292785644531	13.782483333333333					1	DETECTED	312.2293 m/z @13.78 [N1260_1.mzXML]	312.2292785644531	13.782483333333333	13.741516666666666	13.97985	0.23833333333333506	14188.3134765625	118860.50396362322	0	1295	0.24200932905682926	2.9088689991862777	4.8177379983725555	312.2288513183594	312.22998046875
874	312.2868957519531	13.714233333333334					1	DETECTED	312.2869 m/z @13.71 [N1260_1.mzXML]	312.2868957519531	13.714233333333334	13.5848	19.03783333333333	5.453033333333332	10801.908203125	798360.8951803592	0	1295	0.35881281889357375	21.06502704094747	41.13005408189494	312.2865905761719	312.2889099121094
875	312.3602600097656	12.08565					1	DETECTED	312.3603 m/z @12.09 [N1260_1.mzXML]	312.3602600097656	12.08565	12.057083333333333	12.257266666666668	0.20018333333333516	28060.939453125	181087.51669043128	0	1295	0.11869472470784714	3.5037922987165167	4.01591728891367	312.3602600097656	312.3609313964844
876	312.65667724609375	2.4303833333333333					1	DETECTED	312.6567 m/z @2.43 [N1260_1.mzXML]	312.65667724609375	2.4303833333333333	1.9655	19.644833333333334	17.679333333333336	20030.5	1862135.1283538223	0	1295	0.4611381696899923	6.641119782340517	3.6855361830399085	312.6540222167969	312.6588134765625
877	312.9184265136719	1.5285666666666666					1	DETECTED	312.9184 m/z @1.53 [N1260_1.mzXML]	312.9184265136719	1.5285666666666666	1.4399000000000002	1.5881166666666668	0.14821666666666666	14140.2373046875	88640.85616552737	0	1295	0.34362802696424977	0.8358082706766937	0.6716165413533876	312.91802978515625	312.9190368652344
878	313.0940856933594	1.4549666666666667					1	DETECTED	313.0941 m/z @1.45 [N1260_1.mzXML]	313.0940856933594	1.4549666666666667	1.3899833333333333	17.144333333333336	15.754350000000002	22227.619140625	7076831.763337066	0	1295	10.608417396130124	121.21838933059749	232.76435173462554	313.08673095703125	313.10113525390625
879	313.15313720703125	10.041599999999999					1	DETECTED	313.1531 m/z @10.04 [N1260_1.mzXML]	313.15313720703125	10.041599999999999	9.996766666666668	10.146283333333335	0.14951666666666696	10466.4873046875	59815.80046789572	0	1295	0.09745966883126655	1.6674721189591875	2.9334682223517876	313.1529541015625	313.1533508300781
880	313.16485595703125	12.352383333333334					1	DETECTED	313.1649 m/z @12.35 [N1260_1.mzXML]	313.16485595703125	12.352383333333334	12.257266666666668	13.643316666666667	1.3860499999999991	40588.5390625	1132334.0595161133	0	1295	0.2966745365035326	7.286052216576192	13.572104433152385	313.16448974609375	313.1652526855469
881	313.2138977050781	11.048083333333333					1	DETECTED	313.2139 m/z @11.05 [N1260_1.mzXML]	313.2138977050781	11.048083333333333	10.850966666666666	11.736533333333334	0.8855666666666675	8435.87890625	169045.78458410653	0	1295	0.08228632351357845	2.2463008370677344	3.4926016741354684	313.2131652832031	313.2175598144531
882	313.27142333984375	13.768816666666668					1	DETECTED	313.2714 m/z @13.77 [N1260_1.mzXML]	313.27142333984375	13.768816666666668	0.13413333333333333	20.008666666666667	19.874533333333332	892844.0625	2.03333035110911E7	1	1295	0.27588087542792117	1.2604432585725274	1.4863092453948616	313.2701721191406	313.2740783691406
883	313.78204345703125	2.540216666666667					1	DETECTED	313.7820 m/z @2.54 [N1260_1.mzXML]	313.78204345703125	2.540216666666667	2.0911999999999997	10.3434	8.252200000000002	15179.271484375	981584.337850678	0	1295	0.29003574471628024	3.3393449808233595	14.739563889229675	313.78143310546875	313.7835693359375
884	314.09381103515625	2.1625333333333336					1	DETECTED	314.0938 m/z @2.16 [N1260_1.mzXML]	314.09381103515625	2.1625333333333336	1.4698333333333333	2.3331166666666667	0.8632833333333334	9739.4296875	257725.01823901365	0	1295	0.05031583016320029	0.6231293008036185	0.24625860160723692	314.0931701660156	314.09783935546875
885	314.23016357421875	10.9579					1	DETECTED	314.2302 m/z @10.96 [N1260_1.mzXML]	314.23016357421875	10.9579	10.881166666666667	11.70675	0.8255833333333324	453873.15625	4231241.384130977	1	1295	0.13983881502124262	1.7821673966166358	2.0816945466415016	314.2297668457031	314.2306823730469
886	315.04461669921875	2.4166833333333333					1	DETECTED	315.0446 m/z @2.42 [N1260_1.mzXML]	315.04461669921875	2.4166833333333333	1.8388666666666666	8.895999999999999	7.057133333333333	10798.697265625	1217736.718211731	0	1295	0.1738656729721506	6.106723585912486	11.213447171824972	315.03607177734375	315.0525817871094
887	315.0655517578125	1.4072833333333332					1	DETECTED	315.0656 m/z @1.41 [N1260_1.mzXML]	315.0655517578125	1.4072833333333332	1.4072833333333332	9.69915	8.291866666666666	17325.99609375	1564704.919857361	0	1295	0.04694591562706574	null	null	315.0564270019531	315.06634521484375
888	315.0773010253906	2.4303833333333333					1	DETECTED	315.0773 m/z @2.43 [N1260_1.mzXML]	315.0773010253906	2.4303833333333333	0.10093333333333333	20.008666666666667	19.907733333333333	5803939.0	4.2065152334593755E8	1	1295	0.4586872235506867	6.45143856660801	13.219538703329246	315.0770263671875	315.08709716796875
889	315.13226318359375	11.34815					1	DETECTED	315.1323 m/z @11.35 [N1260_1.mzXML]	315.13226318359375	11.34815	2.4303833333333333	11.829233333333333	9.39885	35181.66796875	3542174.8467268064	0	1295	0.1831380665123099	0.5239038272225565	0.040055689413143546	315.1228332519531	315.1349182128906
890	315.1605529785156	12.352383333333334					1	DETECTED	315.1606 m/z @12.35 [N1260_1.mzXML]	315.1605529785156	12.352383333333334	2.499083333333333	13.599233333333332	11.10015	18642.08984375	3865214.006180176	0	1295	0.23994636333736707	0.5632706808886362	0.12654136177727243	315.15155029296875	315.160888671875
891	315.2337646484375	11.003433333333334					1	DETECTED	315.2338 m/z @11.00 [N1260_1.mzXML]	315.2337646484375	11.003433333333334	10.865983333333332	11.152966666666666	0.2869833333333336	77673.5546875	682204.8454807133	0	1295	0.14395249072404148	1.0232816567884007	1.1432989317740638	315.23333740234375	315.2355651855469
892	315.2783508300781	13.810083333333333					1	DETECTED	315.2784 m/z @13.81 [N1260_1.mzXML]	315.2783508300781	13.810083333333333	12.629616666666667	14.023416666666666	1.3937999999999988	21489.509765625	654373.7902364495	0	1295	1.3402212830559623	0.590359744733721	0.199216071382913	315.277587890625	315.2879943847656
893	316.0812683105469	2.5128333333333335					1	DETECTED	316.0813 m/z @2.51 [N1260_1.mzXML]	316.0812683105469	2.5128333333333335	0.13413333333333333	19.991833333333332	19.857699999999998	486994.4375	3.927985821743545E7	0	1295	0.4854722462972183	1.2379469232686453	2.608493488229959	316.0801696777344	316.0818786621094
894	316.245849609375	11.13825					1	DETECTED	316.2458 m/z @11.14 [N1260_1.mzXML]	316.245849609375	11.13825	10.912283333333333	11.721516666666668	0.809233333333335	746901.3125	4983056.347657465	1	1295	0.0962915333085661	0.7665635319894176	2.919813660501425	316.2359313964844	316.24664306640625
895	317.0536804199219	14.979333333333333					1	DETECTED	317.0537 m/z @14.98 [N1260_1.mzXML]	317.0536804199219	14.979333333333333	0.21825	19.97533333333333	19.75708333333333	8963.1455078125	2743873.2773497934	0	1295	1.7596300456181986	0.6692287716010002	0.3667441515774265	317.0528259277344	317.06298828125
896	317.0821838378906	2.526283333333333					1	DETECTED	317.0822 m/z @2.53 [N1260_1.mzXML]	317.0821838378906	2.526283333333333	0.10093333333333333	20.008666666666667	19.907733333333333	66364.9609375	5695362.464259186	0	1295	0.46628298174732086	1.3931482565047748	1.5901107269588823	317.0809020996094	317.083984375
897	317.1124267578125	1.6622833333333333					1	DETECTED	317.1124 m/z @1.66 [N1260_1.mzXML]	317.1124267578125	1.6622833333333333	0.8581833333333333	12.551833333333333	11.69365	30322.1015625	3571699.9529884644	0	1295	0.28624179479033884	7.271266011690088	13.542532023380176	317.1024475097656	317.1168212890625
898	317.1763610839844	13.513116666666667					1	DETECTED	317.1764 m/z @13.51 [N1260_1.mzXML]	317.1763610839844	13.513116666666667	5.846033333333334	13.700483333333333	7.854449999999999	108751.0234375	3290779.8972866233	0	1295	0.1910991252919434	0.5651694536168647	0.28484714869408956	317.16925048828125	317.1773986816406
899	317.2496032714844	11.13825					1	DETECTED	317.2496 m/z @11.14 [N1260_1.mzXML]	317.2496032714844	11.13825	11.108883333333333	14.301966666666667	3.193083333333334	126207.609375	5870829.193570556	0	1295	0.10042050754516119	51.12483557479732	95.28789557060465	317.2424011230469	317.2496032714844
900	317.52587890625	2.4303833333333333					1	DETECTED	317.5259 m/z @2.43 [N1260_1.mzXML]	317.52587890625	2.4303833333333333	2.0488333333333335	19.281833333333335	17.233	21336.171875	1803234.3461039434	0	1295	0.6228558310532502	3.592896905655304	17.026892378579845	317.525390625	317.5289306640625
901	318.0634460449219	16.012616666666666					1	DETECTED	318.0634 m/z @16.01 [N1260_1.mzXML]	318.0634460449219	16.012616666666666	8.485083333333334	18.694166666666668	10.209083333333334	4084.191162109375	968814.6372666023	0	1295	1.328431555366297	0.6781161159476766	0.3562322318953533	318.06182861328125	318.0704040527344
902	318.1800537109375	13.55605					1	DETECTED	318.1801 m/z @13.56 [N1260_1.mzXML]	318.1800537109375	13.55605	9.3132	13.613866666666667	4.300666666666666	22938.1796875	1078390.391118774	0	1295	3.54229639632781	0.5069793720915083	0.016311083142727084	318.1790466308594	318.18963623046875
903	318.2977294921875	11.376466666666666					1	DETECTED	318.2977 m/z @11.38 [N1260_1.mzXML]	318.2977294921875	11.376466666666666	11.30345	12.321050000000001	1.0176000000000016	417162.1875	2704557.9770971583	1	1295	0.08608444835825857	1.5769514709080599	1.4569419637249628	318.2975769042969	318.29913330078125
904	318.9677429199219	2.0072					1	DETECTED	318.9677 m/z @2.01 [N1260_1.mzXML]	318.9677429199219	2.0072	1.7968166666666667	2.2339333333333333	0.4371166666666666	24303.759765625	275662.39529174817	0	1295	0.10584263436701735	1.0388576408143861	1.0777152816287723	318.96728515625	318.9684753417969
905	319.0587463378906	15.345					1	DETECTED	319.0587 m/z @15.35 [N1260_1.mzXML]	319.0587463378906	15.345	9.937716666666667	19.644833333333334	9.707116666666668	3291.217041015625	934494.0277017821	0	1295	7.037410916027527	0.8975964516994054	0.7951929033988109	319.0572204589844	319.0599365234375
906	319.1272277832031	10.6233					1	DETECTED	319.1272 m/z @10.62 [N1260_1.mzXML]	319.1272277832031	10.6233	9.445033333333333	16.716833333333334	7.271800000000001	9114.3154296875	968031.7286196287	0	1295	0.158823160813526	3.085804005884348	5.171608011768696	319.1263122558594	319.13665771484375
907	319.1634521484375	9.580366666666666					1	DETECTED	319.1635 m/z @9.58 [N1260_1.mzXML]	319.1634521484375	9.580366666666666	8.544683333333333	9.669749999999999	1.1250666666666653	13629.736328125	265029.9641022947	0	1295	0.08067723814511751	0.543151864308588	0.08630372861717606	319.16339111328125	319.1712951660156
908	319.19232177734375	14.513499999999999					1	DETECTED	319.1923 m/z @14.51 [N1260_1.mzXML]	319.19232177734375	14.513499999999999	10.041599999999999	16.929666666666666	6.888066666666667	199256.84375	1.0510691730641745E7	0	1295	0.6279368177722677	0.6738905019391309	0.359788837645289	319.1823425292969	319.19384765625
909	319.2218017578125	12.505933333333333					1	DETECTED	319.2218 m/z @12.51 [N1260_1.mzXML]	319.2218017578125	12.505933333333333	12.3989	12.841266666666666	0.4423666666666666	15783.166015625	224477.62870324738	0	1295	0.09545555789108917	2.0664901899719625	3.1329803799439255	319.22119140625	319.22381591796875
910	319.3011474609375	11.376466666666666					1	DETECTED	319.3011 m/z @11.38 [N1260_1.mzXML]	319.3011474609375	11.376466666666666	3.8257	11.751583333333334	7.925883333333335	72781.6328125	2666089.785404019	0	1295	0.21034841725847464	0.5248396410077565	0.049679282015513054	319.293212890625	319.30926513671875
911	320.1292419433594	1.7968166666666667					1	DETECTED	320.1292 m/z @1.80 [N1260_1.mzXML]	320.1292419433594	1.7968166666666667	1.7687333333333333	10.655016666666667	8.886283333333333	25223.630859375	1485696.8142370607	0	1295	0.04074163516429552	158.2127596439162	315.4255192878324	320.1277770996094	320.1305236816406
912	320.1958923339844	14.5848					1	DETECTED	320.1959 m/z @14.58 [N1260_1.mzXML]	320.1958923339844	14.5848	4.0286	16.02906666666667	12.000466666666668	31754.384765625	2558569.524279051	0	1295	0.47813418227621973	0.5554346508208989	0.10769598274384486	320.1941833496094	320.1991882324219
913	320.8675537109375	1.6030333333333333					1	DETECTED	320.8676 m/z @1.60 [N1260_1.mzXML]	320.8675537109375	1.6030333333333333	1.5582166666666666	1.6327500000000001	0.07453333333333356	20528.927734375	66046.1200278321	0	1295	0.07271717211578266	0.8315358869468218	0.6630717738936437	320.8675231933594	320.8682556152344
914	320.965087890625	1.9793666666666667					1	DETECTED	320.9651 m/z @1.98 [N1260_1.mzXML]	320.965087890625	1.9793666666666667	1.8388666666666666	2.2904833333333334	0.4516166666666668	15831.5146484375	181047.28980163575	0	1295	0.7876480494715401	1.6071767497034397	2.2143534994068794	320.9639587402344	320.96697998046875
915	321.18206787109375	11.182316666666667					1	DETECTED	321.1821 m/z @11.18 [N1260_1.mzXML]	321.18206787109375	11.182316666666667	10.47835	11.797716666666668	1.3193666666666672	7024.515625	288349.03653485124	0	1295	0.6770064044814923	0.9370945594014879	0.8741891188029757	321.1804504394531	321.183349609375
916	321.20782470703125	12.700983333333333					1	DETECTED	321.2078 m/z @12.70 [N1260_1.mzXML]	321.20782470703125	12.700983333333333	1.4239833333333332	19.331	17.907016666666667	52351.0	9609642.97541195	0	1295	0.33711975263954663	0.51817851007392	0.03604444670020635	321.19879150390625	321.2114562988281
917	321.3125915527344	12.460416666666667					1	DETECTED	321.3126 m/z @12.46 [N1260_1.mzXML]	321.3125915527344	12.460416666666667	12.414766666666667	12.6444	0.22963333333333225	12466.44140625	116809.84353271489	0	1295	0.08402536418039297	2.515151515151493	4.030303030302986	321.3120422363281	321.31378173828125
918	322.27178955078125	14.0824					1	DETECTED	322.2718 m/z @14.08 [N1260_1.mzXML]	322.27178955078125	14.0824	4.160433333333334	14.627316666666667	10.466883333333334	16250.1337890625	2045829.3960712887	0	1295	0.4106132906331279	0.5274601137543297	0.05492022750865931	322.2709655761719	322.2732849121094
919	323.0192565917969	11.577983333333332					1	DETECTED	323.0193 m/z @11.58 [N1260_1.mzXML]	323.0192565917969	11.577983333333332	1.9378	11.66305	9.72525	22037.009765625	2169386.6244888916	0	1295	0.11459177878229454	0.5044120875986108	1.1212931702830253	323.0131530761719	323.0196228027344
920	323.1203308105469	9.2986					1	DETECTED	323.1203 m/z @9.30 [N1260_1.mzXML]	323.1203308105469	9.2986	9.270533333333333	9.370516666666667	0.0999833333333342	2558.436767578125	11050.27423986824	0	1295	0.09412222292859873	1.7811757719714545	2.562351543942909	323.1188659667969	323.1203308105469
921	323.1648864746094	11.844916666666668					1	DETECTED	323.1649 m/z @11.84 [N1260_1.mzXML]	323.1648864746094	11.844916666666668	1.1499666666666668	12.16115	11.011183333333332	20008.71484375	1476568.7407279038	0	1295	0.24872067964315114	0.5968329860805014	0.17820665497849844	323.16082763671875	323.1733703613281
922	323.1811218261719	16.258033333333334					1	DETECTED	323.1811 m/z @16.26 [N1260_1.mzXML]	323.1811218261719	16.258033333333334	9.112166666666667	19.726999999999997	10.61483333333333	4381.65673828125	1157544.2747036738	0	1295	1.542879302929201	0.7427253983654885	0.39201497604425334	323.18017578125	323.1828918457031
923	323.22344970703125	14.171266666666666					1	DETECTED	323.2234 m/z @14.17 [N1260_1.mzXML]	323.22344970703125	14.171266666666666	11.797716666666668	15.268016666666666	3.470299999999998	39157.09765625	2062336.0653260504	0	1295	0.5051405362100585	0.7310357902719558	1.4755465293188805	323.2227783203125	323.2243347167969
924	323.99932861328125	12.193333333333333					1	DETECTED	323.9993 m/z @12.19 [N1260_1.mzXML]	323.99932861328125	12.193333333333333	0.21825	19.9255	19.70725	16854.7890625	4136497.5061356793	0	1295	2.6265988755909255	1.6516087259336014	2.399734607989591	323.99725341796875	324.0009460449219
925	324.17755126953125	15.850599999999998					1	DETECTED	324.1776 m/z @15.85 [N1260_1.mzXML]	324.17755126953125	15.850599999999998	0.11739999999999999	20.008666666666667	19.891266666666667	16060.2685546875	4782021.221747377	0	1295	1.3087010549105287	0.6321430690090595	0.5994057082427162	324.17633056640625	324.1783752441406
926	324.19000244140625	9.729000000000001					1	DETECTED	324.1900 m/z @9.73 [N1260_1.mzXML]	324.19000244140625	9.729000000000001	9.669749999999999	9.86285	0.19310000000000116	37105.1875	215854.74579748634	0	1295	0.09495576350952994	1.823110497177559	1.9117535176187905	324.1897277832031	324.190673828125
927	325.1739501953125	16.258033333333334					1	DETECTED	325.1740 m/z @16.26 [N1260_1.mzXML]	325.1739501953125	16.258033333333334	0.13413333333333333	19.991833333333332	19.857699999999998	20000.384765625	7219155.747369437	0	1295	2.8834311553158916	0.7563789739700812	0.507013025613431	325.16827392578125	325.1746520996094
928	325.202880859375	13.768816666666668					1	DETECTED	325.2029 m/z @13.77 [N1260_1.mzXML]	325.202880859375	13.768816666666668	9.69915	14.2591	4.559950000000001	37888.9375	1907443.5322885725	0	1295	0.2080859624711433	0.5602363010893602	0.1199345507580862	325.193115234375	325.20904541015625
929	325.23272705078125	13.035316666666667					1	DETECTED	325.2327 m/z @13.04 [N1260_1.mzXML]	325.23272705078125	13.035316666666667	2.1338999999999997	13.131300000000001	10.997400000000003	55348.24609375	7567218.356035156	0	1295	0.1272966475580457	0.504402333030111	0.009183378269113963	325.23211669921875	325.2328796386719
930	325.94036865234375	1.4845166666666667					1	DETECTED	325.9404 m/z @1.48 [N1260_1.mzXML]	325.94036865234375	1.4845166666666667	1.4549666666666667	1.5285666666666666	0.07359999999999989	5123.72314453125	18231.708783691392	0	1295	0.05659422700904693	1.2453468697123515	1.490693739424703	325.94000244140625	325.94140625
931	326.17633056640625	15.657966666666665					1	DETECTED	326.1763 m/z @15.66 [N1260_1.mzXML]	326.17633056640625	15.657966666666665	10.506933333333334	18.973000000000003	8.466066666666668	4980.41455078125	1496441.185367371	0	1295	1.309352924247909	0.8217833314998291	0.6435666629996581	326.1756591796875	326.17681884765625
932	327.0061340332031	1.1499666666666668					1	DETECTED	327.0061 m/z @1.15 [N1260_1.mzXML]	327.0061340332031	1.1499666666666668	0.11739999999999999	20.008666666666667	19.891266666666667	8910.3720703125	5544500.0464513	0	1295	10.016640796678589	9.63195273912903	18.263905478258057	327.0037841796875	327.00775146484375
933	327.05047607421875	11.55025					1	DETECTED	327.0505 m/z @11.55 [N1260_1.mzXML]	327.05047607421875	11.55025	1.6179999999999999	11.92845	10.31045	102965.0703125	7605521.435372924	0	1295	10.025476187154258	0.5117636785779202	4.827769306180255	327.04888916015625	327.0509948730469
934	327.1724853515625	16.127933333333335					1	DETECTED	327.1725 m/z @16.13 [N1260_1.mzXML]	327.1724853515625	16.127933333333335	10.549066666666667	18.694166666666668	8.145100000000001	7201.0615234375	2094849.2794560555	0	1295	2.0211115057421587	0.7299959370481459	0.4599918740962918	327.1700439453125	327.17327880859375
935	327.2272644042969	14.038166666666665					1	DETECTED	327.2273 m/z @14.04 [N1260_1.mzXML]	327.2272644042969	14.038166666666665	12.321050000000001	14.727716666666668	2.4066666666666663	57441.7421875	2221713.841583616	0	1295	1.626824035304688	1.0896639443342293	1.2298767170518197	327.2174987792969	327.227783203125
936	327.2507019042969	12.273416666666666					1	DETECTED	327.2507 m/z @12.27 [N1260_1.mzXML]	327.2507019042969	12.273416666666666	12.145716666666667	12.30505	0.15933333333333266	12637.1767578125	82142.05975695762	0	1295	0.1189285089883132	0.623858000522059	0.24771600104411795	327.2498474121094	327.2512512207031
937	327.28741455078125	11.844916666666668					1	DETECTED	327.2874 m/z @11.84 [N1260_1.mzXML]	327.28741455078125	11.844916666666668	11.721516666666668	14.874533333333334	3.153016666666666	14236.478515625	1016587.2401939691	0	1295	0.13789459838083395	12.775594273365726	24.551188546731453	327.28656005859375	327.2880554199219
938	328.2098693847656	12.028183333333335					1	DETECTED	328.2099 m/z @12.03 [N1260_1.mzXML]	328.2098693847656	12.028183333333335	0.43729999999999997	12.193333333333333	11.756033333333333	53015.78125	9822901.33707056	0	1295	0.15287956020441484	0.5071241334784665	0.014690185751968754	328.20953369140625	328.2106628417969
939	328.2307434082031	14.038166666666665					1	DETECTED	328.2307 m/z @14.04 [N1260_1.mzXML]	328.2307434082031	14.038166666666665	11.591866666666666	14.344349999999999	2.7524833333333323	11667.470703125	905104.4672346198	0	1295	0.20127077750023936	0.5625809044952241	0.12516180899044818	328.22796630859375	328.2310485839844
940	328.2461853027344	11.13825					1	DETECTED	328.2462 m/z @11.14 [N1260_1.mzXML]	328.2461853027344	11.13825	11.033183333333334	11.241816666666667	0.20863333333333323	117258.171875	730347.7965337525	0	1295	0.10491720453976505	1.1827558614444655	1.6993833197228445	328.2456970214844	328.2465515136719
941	328.8960266113281	1.5582166666666666					1	DETECTED	328.8960 m/z @1.56 [N1260_1.mzXML]	328.8960266113281	1.5582166666666666	1.4549666666666667	1.6030333333333333	0.14806666666666657	78622.3671875	449936.79843457043	0	1295	0.09012387878199668	0.7170298627925753	0.40395435672282026	328.8955383300781	328.8964538574219
942	328.9964904785156	1.7829166666666665					1	DETECTED	328.9965 m/z @1.78 [N1260_1.mzXML]	328.9964904785156	1.7829166666666665	0.10093333333333333	20.008666666666667	19.907733333333333	23660.861328125	5728016.075559389	0	1295	0.07390741550832236	3.051862114199367	71.50259879879593	328.99591064453125	329.0044250488281
943	329.05072021484375	11.591866666666666					1	DETECTED	329.0507 m/z @11.59 [N1260_1.mzXML]	329.05072021484375	11.591866666666666	11.52195	11.69215	0.17019999999999946	14275.77734375	111020.63844787599	0	1295	0.16416067375337207	1.217163289630521	1.434326579261042	329.05035400390625	329.0511474609375
944	329.2451171875	13.837933333333332					1	DETECTED	329.2451 m/z @13.84 [N1260_1.mzXML]	329.2451171875	13.837933333333332	11.0935	14.727716666666668	3.634216666666667	126098.9140625	4818035.423923457	0	1295	0.3078228302204664	2.0654295518983754	2.224665563656026	329.2418518066406	329.24969482421875
945	330.24884033203125	13.714233333333334					1	DETECTED	330.2488 m/z @13.71 [N1260_1.mzXML]	330.24884033203125	13.714233333333334	11.70675	13.994233333333334	2.287483333333334	21338.654296875	1092104.8582165525	0	1295	2.2714986598183557	0.5697390596850117	0.1394781193700234	330.2438049316406	330.2490234375
946	330.3344421386719	11.873183333333333					1	DETECTED	330.3344 m/z @11.87 [N1260_1.mzXML]	330.3344421386719	11.873183333333333	11.844916666666668	11.942783333333333	0.09786666666666477	21041.90234375	91606.88544775374	0	1295	0.08783085390981604	1.7311320754717465	2.462264150943493	330.3341064453125	330.335205078125
947	330.89349365234375	1.57325					1	DETECTED	330.8935 m/z @1.57 [N1260_1.mzXML]	330.89349365234375	1.57325	1.4845166666666667	1.57325	0.08873333333333333	10963.400390625	46355.59228454586	0	1295	0.0712680569563442	0.5	null	330.8934326171875	330.8946533203125
948	331.05169677734375	2.5128333333333335					1	DETECTED	331.0517 m/z @2.51 [N1260_1.mzXML]	331.05169677734375	2.5128333333333335	0.16774999999999998	20.008666666666667	19.840916666666665	733351.0	3.867539276902479E7	1	1295	0.4761701556987261	1.8356711873931522	1.4628867630697844	331.0422668457031	331.0526428222656
949	331.2026062011719	11.182316666666667					1	DETECTED	331.2026 m/z @11.18 [N1260_1.mzXML]	331.2026062011719	11.182316666666667	11.12355	11.2266	0.10304999999999964	13559.927734375	61873.99691845693	0	1295	0.07065667285040256	0.8767725467952262	0.7535450935904524	331.2024230957031	331.20330810546875
950	331.2244873046875	11.048083333333333					1	DETECTED	331.2245 m/z @11.05 [N1260_1.mzXML]	331.2244873046875	11.048083333333333	10.577533333333333	11.0783	0.5007666666666672	18418.689453125	204835.20502624463	0	1295	0.0857005249783036	0.5321078170934735	0.06421563418694705	331.2243347167969	331.22906494140625
951	331.2609558105469	11.418949999999999					1	DETECTED	331.2610 m/z @11.42 [N1260_1.mzXML]	331.2609558105469	11.418949999999999	10.463066666666666	16.176750000000002	5.713683333333336	72006.4609375	3237860.6847531754	0	1295	0.3276281415682405	3.961259983895424	12.436302503574444	331.2582702636719	331.262451171875
952	331.28192138671875	13.75525					1	DETECTED	331.2819 m/z @13.76 [N1260_1.mzXML]	331.28192138671875	13.75525	0.43729999999999997	19.34783333333333	18.91053333333333	633050.625	1.5132466089555915E7	1	1295	0.27342922474997167	1.3952656822771177	2.655268129164731	331.2808837890625	331.2833251953125
953	332.0554504394531	2.499083333333333					1	DETECTED	332.0555 m/z @2.50 [N1260_1.mzXML]	332.0554504394531	2.499083333333333	0.8073833333333333	10.161216666666666	9.353833333333332	69025.671875	3956981.968126315	0	1295	3.411317821698707	3.4588609099006082	2.5420998778566184	332.0461730957031	332.05706787109375
954	332.161865234375	10.268016666666666					1	DETECTED	332.1619 m/z @10.27 [N1260_1.mzXML]	332.161865234375	10.268016666666666	8.397816666666667	18.49683333333333	10.099016666666664	125640.7578125	4690551.562614986	0	1295	1.2645254650059403	1.2278279408248627	0.7000141213739792	332.154541015625	332.1675109863281
955	332.2406921386719	10.788016666666666					1	DETECTED	332.2407 m/z @10.79 [N1260_1.mzXML]	332.2406921386719	10.788016666666666	10.192233333333332	11.062966666666666	0.8707333333333338	92526.359375	960255.0543632841	1	1295	0.12369711591055221	0.7307466360813499	3.8917649058431802	332.24029541015625	332.2411804199219
956	333.04986572265625	2.4440666666666666					1	DETECTED	333.0499 m/z @2.44 [N1260_1.mzXML]	333.04986572265625	2.4440666666666666	1.9098666666666666	12.714916666666666	10.80505	46504.1171875	3427274.957680084	0	1295	1.6764203788310081	2.222264012851094	3.19734292856828	333.0411376953125	333.0574035644531
957	333.149169921875	13.471066666666667					1	DETECTED	333.1492 m/z @13.47 [N1260_1.mzXML]	333.149169921875	13.471066666666667	10.5919	15.43785	4.845949999999998	69675.03125	2862466.761532837	0	1295	0.02686957066179474	0.692984795066814	0.36870335816746963	333.1393737792969	333.1517639160156
958	333.1659240722656	10.1009					1	DETECTED	333.1659 m/z @10.10 [N1260_1.mzXML]	333.1659240722656	10.1009	9.803883333333333	12.551833333333333	2.7479499999999994	17830.994140625	1419170.8366321414	0	1295	0.42075608505403217	4.625918859772188	9.893008066002903	333.1641540527344	333.1695556640625
959	333.1822204589844	12.071216666666666					1	DETECTED	333.1822 m/z @12.07 [N1260_1.mzXML]	333.1822204589844	12.071216666666666	11.736533333333334	15.3298	3.5932666666666666	34541.78515625	1878814.4234094848	0	1295	0.4025108256800394	5.368158956227292	9.736317912454584	333.18170166015625	333.1827697753906
960	333.2014465332031	12.42985					1	DETECTED	333.2014 m/z @12.43 [N1260_1.mzXML]	333.2014465332031	12.42985	9.142866666666666	12.567416666666666	3.42455	20551.16015625	2173229.294782105	0	1295	0.08191677303152822	0.5209945927611077	0.04205470979060568	333.2005920410156	333.2084655761719
961	334.1381530761719	9.743966666666667					1	DETECTED	334.1382 m/z @9.74 [N1260_1.mzXML]	334.1381530761719	9.743966666666667	9.69915	18.562666666666665	8.863516666666666	17165.859375	871443.8968542173	0	1295	0.07860922301024686	98.8863889921883	2.7901312586457614	334.13775634765625	334.1460876464844
962	334.9129943847656	1.5881166666666668					1	DETECTED	334.9130 m/z @1.59 [N1260_1.mzXML]	334.9129943847656	1.5881166666666668	1.5285666666666666	1.6475	0.11893333333333334	86381.59375	359672.27094043005	0	1295	0.07119333444188225	0.9986006157290757	1.0329169190700078	334.9125671386719	334.91357421875
963	335.1648254394531	11.6777					1	DETECTED	335.1648 m/z @11.68 [N1260_1.mzXML]	335.1648254394531	11.6777	9.019616666666668	16.241833333333332	7.2222166666666645	208776.171875	1.1582207683775816E7	1	1295	0.5377368875073394	0.9155861335008334	1.7320681993110418	335.16326904296875	335.17138671875
964	335.2169189453125	12.551833333333333					1	DETECTED	335.2169 m/z @12.55 [N1260_1.mzXML]	335.2169189453125	12.551833333333333	12.536366666666668	12.614583333333334	0.07821666666666616	30224.390625	124500.86420214799	0	1295	0.12363740585919736	2.5285560344830205	4.057112068966041	335.2167053222656	335.2169494628906
965	336.07330322265625	17.392					1	DETECTED	336.0733 m/z @17.39 [N1260_1.mzXML]	336.07330322265625	17.392	10.3434	19.43	9.086599999999999	3054.742919921875	732236.1524617921	0	1295	1.0358352444263055	0.6445677155747241	0.28913543114944823	336.07177734375	336.0759582519531
966	336.1678466796875	11.736533333333334					1	DETECTED	336.1678 m/z @11.74 [N1260_1.mzXML]	336.1678466796875	11.736533333333334	5.247583333333334	15.406766666666666	10.159183333333331	43041.6171875	4339864.945965944	0	1295	0.961340881352724	2.0815890037979896	0.262744061604707	336.1675109863281	336.175537109375
967	336.2506408691406	12.193333333333333					1	DETECTED	336.2506 m/z @12.19 [N1260_1.mzXML]	336.2506408691406	12.193333333333333	12.071216666666666	15.56265	3.491433333333333	22869.7890625	811309.0997414553	0	1295	0.04642608681008298	14.295482462126357	27.590964924252713	336.2422180175781	336.25164794921875
968	336.66192626953125	13.32075					1	DETECTED	336.6619 m/z @13.32 [N1260_1.mzXML]	336.66192626953125	13.32075	13.103883333333332	14.156483333333334	1.0526000000000018	41236.5625	1003251.186769777	0	1295	0.498272143596429	2.4268367660620846	3.8536735321241693	336.6614990234375	336.6627197265625
969	337.059814453125	2.3473166666666665					1	DETECTED	337.0598 m/z @2.35 [N1260_1.mzXML]	337.059814453125	2.3473166666666665	1.6327500000000001	18.891833333333334	17.259083333333333	567633.0625	2.322213664059652E7	1	1295	0.48076332416466183	1.0433144354736037	0.7542638662794138	337.0588684082031	337.0697937011719
970	337.16510009765625	11.507133333333334					1	DETECTED	337.1651 m/z @11.51 [N1260_1.mzXML]	337.16510009765625	11.507133333333334	10.92755	15.834366666666666	4.906816666666666	42853.6015625	3650723.4046996455	0	1295	3.732457475989415	3.9448390777911677	6.477376398996193	337.1639404296875	337.1664123535156
971	337.1801452636719	12.687166666666666					1	DETECTED	337.1801 m/z @12.69 [N1260_1.mzXML]	337.1801452636719	12.687166666666666	11.591866666666666	13.0764	1.4845333333333333	251318.96875	5174380.033719728	0	1295	0.3375140948959796	1.725844679866159	2.1649473715597125	337.1796875	337.18060302734375
972	338.2300720214844	12.445400000000001					1	DETECTED	338.2301 m/z @12.45 [N1260_1.mzXML]	338.2300720214844	12.445400000000001	0.10093333333333333	20.008666666666667	19.907733333333333	803342.9375	2.3238003667441577E7	0	1295	0.09979863279783174	2.406057214709075	4.78047320484065	338.22857666015625	338.23175048828125
973	338.33917236328125	12.614583333333334					1	DETECTED	338.3392 m/z @12.61 [N1260_1.mzXML]	338.33917236328125	12.614583333333334	12.16115	13.714233333333334	1.5530833333333351	625917.125	1.1573772038416015E7	1	1295	0.13186641464720594	0.8673546086441262	0.9662992296499839	338.3389587402344	338.339599609375
974	339.16082763671875	11.648766666666667					1	DETECTED	339.1608 m/z @11.65 [N1260_1.mzXML]	339.16082763671875	11.648766666666667	11.0935	15.130083333333333	4.036583333333333	18634.439453125	2837197.922534545	0	1295	3.0443522109253855	3.6348151038540055	6.317252154695164	339.1595153808594	339.1613464355469
975	339.180419921875	12.72885					1	DETECTED	339.1804 m/z @12.73 [N1260_1.mzXML]	339.180419921875	12.72885	12.714916666666666	16.537183333333335	3.8222666666666694	57328.703125	1784047.2022908956	0	1295	1.300926248500776	106.19539557218589	225.23727283608892	339.1800842285156	339.1889343261719
976	339.19586181640625	11.844916666666668					1	DETECTED	339.1959 m/z @11.84 [N1260_1.mzXML]	339.19586181640625	11.844916666666668	11.69215	12.100366666666668	0.408216666666668	16355.8974609375	269439.0476140141	0	1295	0.23700758642793396	1.3360789875627221	1.6721579751254443	339.1948547363281	339.1965026855469
977	339.2334289550781	12.460416666666667					1	DETECTED	339.2334 m/z @12.46 [N1260_1.mzXML]	339.2334289550781	12.460416666666667	0.4205166666666667	19.858666666666668	19.43815	140478.28125	4849023.21165509	0	1295	0.31217675921255683	1.178163888039895	0.435139076318318	339.2274169921875	339.2351989746094
978	339.2662658691406	12.057083333333333					1	DETECTED	339.2663 m/z @12.06 [N1260_1.mzXML]	339.2662658691406	12.057083333333333	11.999616666666666	12.289233333333334	0.2896166666666673	17275.46875	190333.5823781748	0	1295	0.12340853273185459	2.519866589327157	4.039733178654314	339.26507568359375	339.2666015625
979	339.3424987792969	12.614583333333334					1	DETECTED	339.3425 m/z @12.61 [N1260_1.mzXML]	339.3424987792969	12.614583333333334	11.971066666666667	12.91135	0.9402833333333334	133296.671875	2554510.7989454367	0	1295	0.2674860361281599	0.9690981551888329	0.7548208829768055	339.3421325683594	339.34307861328125
980	340.245849609375	11.211900000000002					1	DETECTED	340.2458 m/z @11.21 [N1260_1.mzXML]	340.245849609375	11.211900000000002	11.0935	19.168	8.074499999999999	47915.796875	2642098.865200011	0	1295	0.13046381960203135	34.098395270269926	45.08749676580115	340.2366943359375	340.2463073730469
981	340.92950439453125	1.6179999999999999					1	DETECTED	340.9295 m/z @1.62 [N1260_1.mzXML]	340.92950439453125	1.6179999999999999	1.57325	1.6772833333333332	0.1040333333333332	60103.8515625	218077.6572192382	0	1295	0.0656693637295871	1.233815873475135	1.324292540584861	340.928955078125	340.9299011230469
982	341.0297546386719	11.55025					1	DETECTED	341.0298 m/z @11.55 [N1260_1.mzXML]	341.0297546386719	11.55025	11.507133333333334	11.999616666666666	0.4924833333333325	221961.515625	2060469.2175363773	0	1295	0.14630311567636944	4.0045532774635	4.670153891266172	341.0293273925781	341.0299987792969
983	341.0528869628906	10.535083333333334					1	DETECTED	341.0529 m/z @10.54 [N1260_1.mzXML]	341.0528869628906	10.535083333333334	10.47835	16.651233333333334	6.172883333333333	9304.27734375	688598.5487449338	0	1295	0.10690834038323693	54.402614571092435	102.04578193373395	341.0477600097656	341.05322265625
984	341.2424621582031	13.37455					1	DETECTED	341.2425 m/z @13.37 [N1260_1.mzXML]	341.2424621582031	13.37455	11.12355	14.499333333333334	3.3757833333333345	11221.98046875	1827929.1644162599	0	1295	2.2477859795722743	0.7498408114911895	0.49968162298237906	341.2338562011719	341.24981689453125
985	341.3024597167969	12.714916666666666					1	DETECTED	341.3025 m/z @12.71 [N1260_1.mzXML]	341.3024597167969	12.714916666666666	7.261733333333334	19.11916666666667	11.857433333333335	561445.625	1.1300835195291936E7	1	1295	0.23160559854770923	0.956933222161869	0.7839453105434423	341.3017272949219	341.3045959472656
986	341.3502197265625	14.038166666666665					1	DETECTED	341.3502 m/z @14.04 [N1260_1.mzXML]	341.3502197265625	14.038166666666665	13.851916666666666	14.61315	0.7612333333333332	28298.587890625	563483.4621771231	0	1295	0.2713584741315902	2.0435794183445255	1.949090069538857	341.34979248046875	341.3513488769531
987	342.01300048828125	9.112166666666667					1	DETECTED	342.0130 m/z @9.11 [N1260_1.mzXML]	342.01300048828125	9.112166666666667	0.10093333333333333	20.008666666666667	19.907733333333333	12903.2939453125	5196068.884781002	0	1295	4.129327983852003	1.1046064726618998	1.3696678065077688	342.011962890625	342.01409912109375
988	342.032958984375	11.536200000000001					1	DETECTED	342.0330 m/z @11.54 [N1260_1.mzXML]	342.032958984375	11.536200000000001	1.4072833333333332	11.751583333333334	10.3443	35020.07421875	1.1330268270419188E7	0	1295	10.324904084188576	0.5106321011625132	0.021275610138353607	342.027587890625	342.03363037109375
989	342.2250671386719	12.368033333333333					1	DETECTED	342.2251 m/z @12.37 [N1260_1.mzXML]	342.2250671386719	12.368033333333333	12.321050000000001	12.551833333333333	0.23078333333333134	96688.140625	670191.6359267584	0	1295	0.07331870327172751	2.4560127704860575	3.9120255409721145	342.22491455078125	342.2252197265625
990	342.2613220214844	11.362150000000002					1	DETECTED	342.2613 m/z @11.36 [N1260_1.mzXML]	342.2613220214844	11.362150000000002	11.287933333333333	14.301966666666667	3.014033333333334	282014.71875	3004529.0924489778	1	1295	0.1370110005359262	16.858367640363358	1.8107157376355691	342.2610168457031	342.2680969238281
991	342.8661193847656	1.692					1	DETECTED	342.8661 m/z @1.69 [N1260_1.mzXML]	342.8661193847656	1.692	1.6772833333333332	1.9098666666666666	0.23258333333333336	27875.50390625	205210.64345068354	0	1295	0.04146946947255348	7.90203850509624	14.80407701019248	342.86572265625	342.8670349121094
992	343.02947998046875	11.564166666666667					1	DETECTED	343.0295 m/z @11.56 [N1260_1.mzXML]	343.02947998046875	11.564166666666667	1.4072833333333332	11.70675	10.299466666666666	19764.90234375	8794195.829518188	0	1295	9.980305384151157	0.5070190494787606	0.014038098957521348	343.0225524902344	343.0304870605469
993	343.1905822753906	12.321050000000001					1	DETECTED	343.1906 m/z @12.32 [N1260_1.mzXML]	343.1905822753906	12.321050000000001	12.225533333333335	15.979766666666666	3.7542333333333318	210263.234375	4222110.00162625	0	1295	0.3253899129038249	11.782954539208296	23.9133981423226	343.1861877441406	343.1932678222656
994	343.26470947265625	11.433366666666666					1	DETECTED	343.2647 m/z @11.43 [N1260_1.mzXML]	343.26470947265625	11.433366666666666	11.30345	13.09015	1.7866999999999997	25267.3515625	1430886.1750518784	0	1295	1.1599912031359612	6.876330981398342	12.752661962796685	343.2584533691406	343.2676696777344
995	343.2926330566406	12.042833333333334					1	DETECTED	343.2926 m/z @12.04 [N1260_1.mzXML]	343.2926330566406	12.042833333333334	12.014000000000001	12.145716666666667	0.13171666666666582	17154.677734375	96855.9305849609	0	1295	0.10422511084531116	2.2841040462427826	3.5682080924855653	343.2926330566406	343.29388427734375
996	344.0117492675781	11.256833333333333					1	DETECTED	344.0117 m/z @11.26 [N1260_1.mzXML]	344.0117492675781	11.256833333333333	0.13413333333333333	19.958666666666666	19.82453333333333	16969.400390625	5040089.866710295	1	1295	3.428017132015574	1.5455963280715603	3.5515242990967963	344.0107116699219	344.0132751464844
997	344.1938781738281	12.368033333333333					1	DETECTED	344.1939 m/z @12.37 [N1260_1.mzXML]	344.1938781738281	12.368033333333333	12.273416666666666	14.126733333333334	1.853316666666668	34564.82421875	1745544.8652158217	0	1295	0.23328401599005488	9.793817156949064	18.58763431389813	344.19366455078125	344.1954040527344
998	344.27703857421875	11.492183333333333					1	DETECTED	344.2770 m/z @11.49 [N1260_1.mzXML]	344.27703857421875	11.492183333333333	11.462716666666667	11.736533333333334	0.2738166666666668	210798.921875	1291089.6644274865	1	1295	0.10093505661852653	3.3953542745049363	4.711545212819749	344.27691650390625	344.2775573730469
999	344.86334228515625	1.6772833333333332					1	DETECTED	344.8633 m/z @1.68 [N1260_1.mzXML]	344.86334228515625	1.6772833333333332	1.6622833333333333	1.7543166666666667	0.09203333333333341	15564.623046875	68765.76966015631	0	1295	0.050497119946784075	3.0677777777778004	5.135555555555601	344.8631591796875	344.8633728027344
1000	344.87353515625	1.5435333333333332					1	DETECTED	344.8735 m/z @1.54 [N1260_1.mzXML]	344.87353515625	1.5435333333333332	1.4399000000000002	1.7968166666666667	0.35691666666666655	118986.0078125	843440.4551152344	0	1295	0.08523330415747155	1.6920598909116595	0.6416399284878561	344.86376953125	344.87408447265625
1001	346.0069885253906	11.048083333333333					1	DETECTED	346.0070 m/z @11.05 [N1260_1.mzXML]	346.0069885253906	11.048083333333333	0.10093333333333333	20.008666666666667	19.907733333333333	249023.8125	7.746928054728685E7	1	1295	1.1114579467527168	0.6474987213826752	0.3915564598916792	346.0064392089844	346.0086364746094
1002	346.90667724609375	1.5435333333333332					1	DETECTED	346.9067 m/z @1.54 [N1260_1.mzXML]	346.90667724609375	1.5435333333333332	1.4991999999999999	1.6030333333333333	0.10383333333333344	13609.7958984375	60990.15680810548	0	1295	0.07973298032963494	1.1710526315789485	1.3421052631578971	346.9062194824219	346.9071960449219
1003	347.0154724121094	10.9579					1	DETECTED	347.0155 m/z @10.96 [N1260_1.mzXML]	347.0154724121094	10.9579	0.1847	19.991833333333332	19.807133333333333	79421.890625	1.178912583110333E7	0	1295	4.443483670616139	7.560527696610804	3.1065867158509866	347.0079650878906	347.018310546875
1004	347.1220703125	9.967216666666667					1	DETECTED	347.1221 m/z @9.97 [N1260_1.mzXML]	347.1220703125	9.967216666666667	9.759233333333333	10.02675	0.2675166666666673	5202.44775390625	54566.75794702164	0	1295	0.07017887294786185	0.6431204423431336	0.28624088468626724	347.1209716796875	347.122314453125
1005	347.1572570800781	11.241816666666667					1	DETECTED	347.1573 m/z @11.24 [N1260_1.mzXML]	347.1572570800781	11.241816666666667	9.654883333333334	11.287933333333333	1.633049999999999	38292.625	1545563.234142454	0	1295	1.7776271412923013	0.515396245090572	0.029851966293032973	347.1571044921875	347.1590270996094
1006	348.0187683105469	10.912283333333333					1	DETECTED	348.0188 m/z @10.91 [N1260_1.mzXML]	348.0187683105469	10.912283333333333	0.33605	19.644833333333334	19.308783333333334	8534.994140625	2222578.2049450376	0	1295	4.602286851519098	0.9128383766117113	0.6176442309811069	348.0092468261719	348.0210876464844
1007	348.2879333496094	12.071216666666666					1	DETECTED	348.2879 m/z @12.07 [N1260_1.mzXML]	348.2879333496094	12.071216666666666	10.973383333333334	17.442	6.468616666666666	10783.4677734375	2313566.834304443	0	1295	0.6429033679194021	2.9460831941703383	4.8921663883406765	348.2862243652344	348.2928466796875
1008	348.308349609375	13.75525					1	DETECTED	348.3083 m/z @13.76 [N1260_1.mzXML]	348.308349609375	13.75525	13.599233333333332	14.330316666666667	0.7310833333333342	120982.90625	2087861.5029193077	0	1295	0.2834417808454184	1.9849835167043715	3.56415523209985	348.3079833984375	348.3094177246094
1009	349.01544189453125	14.963883333333333					1	DETECTED	349.0154 m/z @14.96 [N1260_1.mzXML]	349.01544189453125	14.963883333333333	0.10093333333333333	20.008666666666667	19.907733333333333	15652.7607421875	5781746.171926486	0	1295	3.1375475318345654	0.7513561993728745	0.6965117849718206	349.0128479003906	349.01678466796875
1010	350.255126953125	13.768816666666668					1	DETECTED	350.2551 m/z @13.77 [N1260_1.mzXML]	350.255126953125	13.768816666666668	13.643316666666667	14.0824	0.4390833333333326	80594.46875	1006855.9786569795	0	1295	0.2368826024000068	1.6958344951316648	1.8796896866687725	350.25457763671875	350.25567626953125
1011	350.8080139160156	1.7239					1	DETECTED	350.8080 m/z @1.72 [N1260_1.mzXML]	350.8080139160156	1.7239	1.692	1.8248666666666666	0.1328666666666667	19384.01953125	109491.51469238292	0	1295	0.05338600959692186	2.08254963427377	3.16509926854754	350.8079528808594	350.80902099609375
1012	350.890625	1.5881166666666668					1	DETECTED	350.8906 m/z @1.59 [N1260_1.mzXML]	350.890625	1.5881166666666668	1.5285666666666666	16.40458333333333	14.876016666666665	106372.140625	8137278.463251219	0	1295	0.06340999266998759	124.9035824237331	0.7695597952687786	350.88690185546875	350.89093017578125
1013	351.0109558105469	15.3298					1	DETECTED	351.0110 m/z @15.33 [N1260_1.mzXML]	351.0109558105469	15.3298	0.2687833333333333	19.97533333333333	19.70655	6634.14990234375	2561154.145373657	0	1295	1.613387052676238	0.6542237631147079	0.8471213620471412	351.00836181640625	351.0128479003906
1014	351.2270202636719	13.796183333333333					1	DETECTED	351.2270 m/z @13.80 [N1260_1.mzXML]	351.2270202636719	13.796183333333333	11.033183333333334	15.469016666666667	4.435833333333333	91155.5234375	3416029.5281664403	0	1295	0.36922000421821544	0.7993386827530821	0.32563110727788575	351.2172546386719	351.2272644042969
1015	352.16363525390625	9.996766666666668					1	DETECTED	352.1636 m/z @10.00 [N1260_1.mzXML]	352.16363525390625	9.996766666666668	0.6224833333333333	19.216833333333334	18.59435	24163.1875	1521269.6555401916	0	1295	0.09965320684415424	25.046883983157485	0.725800905904719	352.1624450683594	352.1719055175781
1016	352.2301330566406	13.768816666666668					1	DETECTED	352.2301 m/z @13.77 [N1260_1.mzXML]	352.2301330566406	13.768816666666668	8.087583333333333	14.684633333333332	6.597049999999999	24271.89453125	2250889.5843538814	0	1295	0.2476055874348777	0.5806001631101226	0.1612003262202452	352.22076416015625	352.236572265625
1017	353.0334777832031	2.3473166666666665					1	DETECTED	353.0335 m/z @2.35 [N1260_1.mzXML]	353.0334777832031	2.3473166666666665	1.5582166666666666	17.991333333333333	16.433116666666667	170675.984375	8257682.360817993	0	1295	0.6456081159525384	0.9372877922208491	0.807841982847287	353.0237121582031	353.03814697265625
1018	353.24298095703125	12.071216666666666					1	DETECTED	353.2430 m/z @12.07 [N1260_1.mzXML]	353.24298095703125	12.071216666666666	10.63915	15.56265	4.923499999999999	29649.0625	2356152.673734071	0	1295	0.8777180949303816	2.0150469164052187	3.1907958939042063	353.2332763671875	353.2440490722656
1019	353.263671875	13.75525					1	DETECTED	353.2637 m/z @13.76 [N1260_1.mzXML]	353.263671875	13.75525	13.428966666666668	15.578750000000001	2.1497833333333336	1075952.0	2.2421270089197684E7	1	1295	0.3015277644454297	1.3466234036105917	1.573218905239514	353.26336669921875	353.2653503417969
1020	355.00970458984375	19.1355					1	DETECTED	355.0097 m/z @19.14 [N1260_1.mzXML]	355.00970458984375	19.1355	0.13413333333333333	20.008666666666667	19.874533333333332	7824.43310546875	2413310.467465483	0	1295	15.572607427606048	0.6752506826524788	0.04768430870750353	355.0069580078125	355.0119323730469
1021	355.08160400390625	12.071216666666666					1	DETECTED	355.0816 m/z @12.07 [N1260_1.mzXML]	355.08160400390625	12.071216666666666	11.999616666666666	12.130283333333333	0.1306666666666665	27466.037109375	152962.77249316446	0	1295	0.08984811443625418	0.9124767225325858	0.8249534450651717	355.0812683105469	355.081787109375
1022	355.1900939941406	12.6444					1	DETECTED	355.1901 m/z @12.64 [N1260_1.mzXML]	355.1900939941406	12.6444	11.751583333333334	12.813183333333335	1.0616000000000003	16404.65625	509367.4656997073	0	1295	0.10608972014130025	0.5945229517071454	0.18904590341429095	355.18988037109375	355.19097900390625
1023	355.2491149902344	14.038166666666665					1	DETECTED	355.2491 m/z @14.04 [N1260_1.mzXML]	355.2491149902344	14.038166666666665	11.196866666666667	15.882383333333333	4.6855166666666666	14199.240234375	1881793.6911974181	0	1295	3.553567082688131	0.8245374769765017	0.34212220813638056	355.2473449707031	355.2507019042969
1024	355.2607116699219	12.289233333333334					1	DETECTED	355.2607 m/z @12.29 [N1260_1.mzXML]	355.2607116699219	12.289233333333334	11.648766666666667	15.469016666666667	3.8202499999999997	132306.96875	2755010.198874386	1	1295	0.12130278341924772	2.635988455953854	5.244643510461858	355.2508544921875	355.27069091796875
1025	355.2817077636719	12.567416666666666					1	DETECTED	355.2817 m/z @12.57 [N1260_1.mzXML]	355.2817077636719	12.567416666666666	12.521116666666668	12.771216666666668	0.25009999999999977	30238.646484375	259502.7090117182	0	1295	0.09670854786243233	2.7008639308856037	4.4017278617712075	355.28106689453125	355.2830810546875
1026	356.2768859863281	11.492183333333333					1	DETECTED	356.2769 m/z @11.49 [N1260_1.mzXML]	356.2768859863281	11.492183333333333	10.20765	12.629616666666667	2.421966666666668	45006.03515625	1247938.267979371	0	1295	0.08482178955713415	0.9427418517749637	0.8854837035499273	356.2682189941406	356.2844543457031
1027	356.90740966796875	1.6179999999999999					1	DETECTED	356.9074 m/z @1.62 [N1260_1.mzXML]	356.90740966796875	1.6179999999999999	1.5435333333333332	1.6475	0.10396666666666676	81979.75	310897.0858322754	0	1295	0.0666150146050406	0.6891218053962088	0.40232985830762313	356.90716552734375	356.9079895019531
1028	357.21270751953125	9.2986					1	DETECTED	357.2127 m/z @9.30 [N1260_1.mzXML]	357.21270751953125	9.2986	9.2986	9.370516666666667	0.07191666666666663	7517.74755859375	24857.588945556265	0	1295	0.07084426438746938	null	null	357.21246337890625	357.2132873535156
1029	357.2766418457031	12.057083333333333					1	DETECTED	357.2766 m/z @12.06 [N1260_1.mzXML]	357.2766418457031	12.057083333333333	11.751583333333334	17.062	5.310416666666667	354848.5625	8677221.552099174	1	1295	0.32494101125958963	2.579123659217463	8.885402836213585	357.2757263183594	357.2789001464844
1030	357.2974548339844	12.567416666666666					1	DETECTED	357.2975 m/z @12.57 [N1260_1.mzXML]	357.2974548339844	12.567416666666666	12.536366666666668	15.2218	2.6854333333333322	14668.8583984375	1089170.8590211174	0	1295	1.5748460187498434	40.768674891477005	79.4526747302324	357.2958068847656	357.2997131347656
1031	358.2564392089844	11.048083333333333					1	DETECTED	358.2564 m/z @11.05 [N1260_1.mzXML]	358.2564392089844	11.048083333333333	10.6233	11.211900000000002	0.5886000000000013	35413.46484375	285348.7319654236	0	1295	0.11015472563441797	0.7169156758083064	2.752336964476484	358.25616455078125	358.2569580078125
1032	358.2932434082031	11.591866666666666					1	DETECTED	358.2932 m/z @11.59 [N1260_1.mzXML]	358.2932434082031	11.591866666666666	11.564166666666667	14.141866666666665	2.5776999999999983	67071.484375	955949.5603725591	0	1295	0.12017332759963928	3.9354996279373573	5.2535610414257325	358.29241943359375	358.302001953125
1033	359.0414123535156	1.9378					1	DETECTED	359.0414 m/z @1.94 [N1260_1.mzXML]	359.0414123535156	1.9378	1.6327500000000001	15.979766666666666	14.347016666666667	287385.34375	1.1751910317402042E7	1	1295	0.6948862298334029	1.609626650249417	2.153444494146215	359.0398254394531	359.04351806640625
1034	359.3129577636719	12.714916666666666					1	DETECTED	359.3130 m/z @12.71 [N1260_1.mzXML]	359.3129577636719	12.714916666666666	0.8921500000000001	19.694000000000003	18.80185	596025.3125	1.4942293456721984E7	1	1295	0.22314730518514203	0.9921878210237599	1.1051979158871135	359.31146240234375	359.3152770996094
1035	360.2361145019531	4.17505					1	DETECTED	360.2361 m/z @4.18 [N1260_1.mzXML]	360.2361145019531	4.17505	3.479233333333333	5.554966666666667	2.075733333333334	4739.88916015625	285312.62760754407	0	1295	1.0538874328925352	1.4915806366619566	0.9801416949583839	360.23388671875	360.23736572265625
1036	361.137451171875	10.803933333333333					1	DETECTED	361.1375 m/z @10.80 [N1260_1.mzXML]	361.137451171875	10.803933333333333	10.1009	10.912283333333333	0.8113833333333336	4530.18310546875	80899.44041293343	0	1295	0.7805704334066927	0.5770589350907968	0.16377085761049154	361.1353454589844	361.1386413574219
1037	361.1801452636719	12.225533333333335					1	DETECTED	361.1801 m/z @12.23 [N1260_1.mzXML]	361.1801452636719	12.225533333333335	12.057083333333333	12.460416666666667	0.4033333333333342	33385.24609375	491529.32355224603	0	1295	0.24641678137663625	1.1971900662906796	1.2563903392425282	361.178955078125	361.1805419921875
1038	361.19842529296875	11.182316666666667					1	DETECTED	361.1984 m/z @11.18 [N1260_1.mzXML]	361.19842529296875	11.182316666666667	11.13825	12.490483333333334	1.3522333333333343	21734.0546875	911067.3338142097	0	1295	1.4251933385658742	15.343040847200902	29.686081694401803	361.1981506347656	361.2021484375
1039	361.3106384277344	12.59885					1	DETECTED	361.3106 m/z @12.60 [N1260_1.mzXML]	361.3106384277344	12.59885	11.782283333333334	15.252616666666666	3.4703333333333326	13300.3251953125	1107198.1672097163	0	1295	1.9828842933358022	2.1249540760093066	3.2499081520186137	361.30950927734375	361.312255859375
1040	362.92388916015625	1.6327500000000001					1	DETECTED	362.9239 m/z @1.63 [N1260_1.mzXML]	362.92388916015625	1.6327500000000001	1.57325	2.2480333333333333	0.6747833333333333	160171.625	922907.3132943106	0	1295	0.06115107674289444	5.138372592036121	9.179775548852072	362.9232482910156	362.93206787109375
1041	363.1094970703125	1.4698333333333333					1	DETECTED	363.1095 m/z @1.47 [N1260_1.mzXML]	363.1094970703125	1.4698333333333333	1.4072833333333332	18.645166666666668	17.237883333333336	13289.4775390625	3123539.0068277586	0	1295	0.10607363090245103	137.79283240074585	274.5856648014917	363.1075134277344	363.1166076660156
1042	363.2138366699219	11.318633333333334					1	DETECTED	363.2138 m/z @11.32 [N1260_1.mzXML]	363.2138366699219	11.318633333333334	8.756183333333333	11.52195	2.765766666666668	94185.1015625	1416842.1891719385	0	1295	0.13384229239638223	0.9066192207215329	0.6093317424886301	363.2039489746094	363.2154846191406
1043	363.9951477050781	8.973466666666667					1	DETECTED	363.9951 m/z @8.97 [N1260_1.mzXML]	363.9951477050781	8.973466666666667	0.4205166666666667	19.200666666666667	18.78015	2946.5078125	1478012.9199010623	0	1295	1.110986834781725	1.0978755867858456	1.1957511735716915	363.9913635253906	363.99957275390625
1044	365.1977233886719	14.40055					1	DETECTED	365.1977 m/z @14.40 [N1260_1.mzXML]	365.1977233886719	14.40055	12.257266666666668	16.02906666666667	3.7718000000000007	14039.46875	1051420.9870266726	0	1295	0.5089363802824369	0.7507081777618742	5.268324674392399	365.1905212402344	365.198486328125
1045	365.2085876464844	11.648766666666667					1	DETECTED	365.2086 m/z @11.65 [N1260_1.mzXML]	365.2085876464844	11.648766666666667	11.2266	16.634833333333333	5.4082333333333334	69074.3046875	2187309.574941985	0	1295	0.4825071466389268	5.406957402955962	2.7342993408903418	365.1986083984375	365.209716796875
1046	365.2299499511719	11.152966666666666					1	DETECTED	365.2299 m/z @11.15 [N1260_1.mzXML]	365.2299499511719	11.152966666666666	11.0783	11.211900000000002	0.13360000000000127	11181.69921875	70337.10144726615	0	1295	0.12772452533643808	0.894642857142879	0.7892857142857581	365.2297668457031	365.2307434082031
1047	366.2119140625	11.66305					1	DETECTED	366.2119 m/z @11.66 [N1260_1.mzXML]	366.2119140625	11.66305	9.399916666666666	15.706066666666667	6.306150000000001	11357.48046875	1197686.6598041388	0	1295	2.3299378253620446	1.393234306418829	1.7864686128376581	366.20404052734375	366.2214050292969
1048	367.11895751953125	1.8673666666666666					1	DETECTED	367.1190 m/z @1.87 [N1260_1.mzXML]	367.11895751953125	1.8673666666666666	1.8530333333333333	2.177133333333333	0.3240999999999996	74617.4140625	485721.2567707516	0	1295	0.08180374298814663	11.305813953488377	19.3597228649605	367.11810302734375	367.11895751953125
1049	367.1543273925781	12.5832					1	DETECTED	367.1543 m/z @12.58 [N1260_1.mzXML]	367.1543273925781	12.5832	6.657483333333333	12.59885	5.941366666666667	6268.8046875	803061.0735093385	0	1295	4.478638216761407	0.5013205153806994	0.002641030761398902	367.1474914550781	367.1543273925781
1050	367.2431335449219	12.193333333333333					1	DETECTED	367.2431 m/z @12.19 [N1260_1.mzXML]	367.2431335449219	12.193333333333333	12.193333333333333	12.490483333333334	0.29715000000000025	13362.7216796875	156360.74174584937	0	1295	0.06724975709762937	null	null	367.24267578125	367.2432861328125
1051	367.988525390625	12.321050000000001					1	DETECTED	367.9885 m/z @12.32 [N1260_1.mzXML]	367.988525390625	12.321050000000001	0.10093333333333333	20.008666666666667	19.907733333333333	44720.9140625	1.0910231518042896E7	0	1295	2.8091385982349486	1.112738839011794	2.642939624787094	367.9841613769531	367.9912109375
1052	368.27679443359375	11.507133333333334					1	DETECTED	368.2768 m/z @11.51 [N1260_1.mzXML]	368.27679443359375	11.507133333333334	11.433366666666666	11.901016666666667	0.4676500000000008	219760.5625	1610402.7111230474	1	1295	0.10536292842925654	1.996256949581267	1.9544735952120091	368.2764587402344	368.283935546875
1053	368.8683776855469	1.6772833333333332					1	DETECTED	368.8684 m/z @1.68 [N1260_1.mzXML]	368.8683776855469	1.6772833333333332	1.6475	1.7968166666666667	0.14931666666666676	40346.41015625	154955.50617236336	0	1295	0.04648935354603623	2.506715165081148	4.582933756742352	368.86822509765625	368.87005615234375
1054	369.0069274902344	1.9238833333333334					1	DETECTED	369.0069 m/z @1.92 [N1260_1.mzXML]	369.0069274902344	1.9238833333333334	1.6622833333333333	16.45403333333333	14.791749999999999	17582.751953125	2190303.342864563	0	1295	0.6560842855837192	17.614054746729987	34.50648663579167	368.9970703125	369.008056640625
1055	369.0610656738281	12.028183333333335					1	DETECTED	369.0611 m/z @12.03 [N1260_1.mzXML]	369.0610656738281	12.028183333333335	11.985233333333333	12.225533333333335	0.2403000000000013	41237.13671875	315688.74122778384	0	1295	0.0903573420334407	2.79743888242136	4.790882364072546	369.0602722167969	369.061767578125
1056	369.2060241699219	12.687166666666666					1	DETECTED	369.2060 m/z @12.69 [N1260_1.mzXML]	369.2060241699219	12.687166666666666	10.463066666666666	12.897533333333334	2.4344666666666672	107120.1171875	2972592.389527463	0	1295	0.1827574565596244	0.6026232140217733	0.18230040149259175	369.1985168457031	369.2099914550781
1057	369.2374267578125	13.741516666666666					1	DETECTED	369.2374 m/z @13.74 [N1260_1.mzXML]	369.2374267578125	13.741516666666666	13.613866666666667	14.979333333333333	1.3654666666666664	43925.109375	800104.4876091293	0	1295	0.21855917160564253	5.348478913696339	3.523851147985471	369.2278747558594	369.23779296875
1058	369.3487854003906	12.614583333333334					1	DETECTED	369.3488 m/z @12.61 [N1260_1.mzXML]	369.3487854003906	12.614583333333334	0.10093333333333333	19.842333333333332	19.7414	90480.9375	5060411.297524628	0	1295	0.5266959961479216	0.6857527322142773	0.327664421130134	369.3431091308594	369.35491943359375
1059	370.293212890625	11.648766666666667					1	DETECTED	370.2932 m/z @11.65 [N1260_1.mzXML]	370.293212890625	11.648766666666667	11.52195	13.96505	2.4430999999999994	357574.625	3468015.7097767447	0	1295	0.10831841741340753	1.7176725757976161	2.031451075497766	370.28448486328125	370.29779052734375
1060	370.3525085449219	12.658816666666667					1	DETECTED	370.3525 m/z @12.66 [N1260_1.mzXML]	370.3525085449219	12.658816666666667	3.1235333333333335	14.88925	11.765716666666666	23436.740234375	2601070.829859436	0	1295	0.25207529439108534	0.616956846239493	0.23391369247898602	370.3514099121094	370.3587646484375
1061	371.2219543457031	11.844916666666668					1	DETECTED	371.2220 m/z @11.84 [N1260_1.mzXML]	371.2219543457031	11.844916666666668	2.8146	14.358283333333333	11.543683333333332	16763.44140625	2271139.7271148674	0	1295	0.5382687870514093	2.0404844226453323	3.3879229999722296	371.22015380859375	371.22711181640625
1062	371.29632568359375	11.620316666666668					1	DETECTED	371.2963 m/z @11.62 [N1260_1.mzXML]	371.29632568359375	11.620316666666668	11.577983333333332	19.9255	8.347516666666667	76184.875	1849949.2262222613	0	1295	0.09081861472279584	29.82104508849193	51.99739026272966	371.2913818359375	371.2991943359375
1063	372.3084411621094	11.766866666666665					1	DETECTED	372.3084 m/z @11.77 [N1260_1.mzXML]	372.3084411621094	11.766866666666665	10.02675	12.74305	2.7163000000000004	84926.0078125	1260426.1030711657	0	1295	0.138549916538258	2.841097449042728	2.3647657688272905	372.2994079589844	372.3115539550781
1064	372.7357177734375	1.9932333333333332					1	DETECTED	372.7357 m/z @1.99 [N1260_1.mzXML]	372.7357177734375	1.9932333333333332	1.9238833333333334	2.2056	0.2817166666666666	15553.2734375	123492.52128540035	0	1295	0.16303376924519997	2.0311223263638603	3.0622446527277205	372.7346496582031	372.73675537109375
1065	372.8807067871094	1.6327500000000001					1	DETECTED	372.8807 m/z @1.63 [N1260_1.mzXML]	372.8807067871094	1.6327500000000001	1.5582166666666666	9.4903	7.932083333333333	26691.955078125	3682161.319635498	0	1295	0.07707540652813161	53.21165026833615	105.4233005366723	372.873046875	372.88153076171875
1066	373.2711181640625	12.321050000000001					1	DETECTED	373.2711 m/z @12.32 [N1260_1.mzXML]	373.2711181640625	12.321050000000001	11.829233333333333	12.536366666666668	0.707133333333335	120652.0234375	1243077.1057006822	0	1295	0.12033715246284515	0.8919396043306976	0.6630962640942478	373.26934814453125	373.2716979980469
1067	373.3119812011719	11.782283333333334					1	DETECTED	373.3120 m/z @11.78 [N1260_1.mzXML]	373.3119812011719	11.782283333333334	0.3530333333333333	11.813600000000001	11.460566666666669	19856.400390625	4838306.869607728	0	1295	0.05764396425312768	0.5013700228215617	0.002740045643123311	373.31195068359375	373.31915283203125
1068	375.01519775390625	1.88155					1	DETECTED	375.0152 m/z @1.88 [N1260_1.mzXML]	375.01519775390625	1.88155	1.6475	17.095000000000002	15.447500000000002	122944.375	5336290.693741702	0	1295	0.33699578187906654	2.207099252462243	2.871144763800615	375.0054931640625	375.0210876464844
1069	375.21649169921875	12.321050000000001					1	DETECTED	375.2165 m/z @12.32 [N1260_1.mzXML]	375.21649169921875	12.321050000000001	12.321050000000001	12.5832	0.26214999999999833	21169.1953125	229458.5365512686	0	1295	0.07951730033525983	null	null	375.2158203125	375.217041015625
1070	375.2870178222656	12.028183333333335					1	DETECTED	375.2870 m/z @12.03 [N1260_1.mzXML]	375.2870178222656	12.028183333333335	11.971066666666667	12.827083333333333	0.8560166666666653	43766.78125	878794.1346914058	0	1295	0.23696750556592328	7.493580391012443	13.513681893430231	375.2856140136719	375.28729248046875
1071	375.4503173828125	8.864316666666667					1	DETECTED	375.4503 m/z @8.86 [N1260_1.mzXML]	375.4503173828125	8.864316666666667	8.833049999999998	15.75385	6.920800000000002	12578.76171875	358266.81384039344	0	1295	0.2960186897373447	110.6737739871986	220.3475479743972	375.4436340332031	375.4510498046875
1072	376.3392333984375	12.714916666666666					1	DETECTED	376.3392 m/z @12.71 [N1260_1.mzXML]	376.3392333984375	12.714916666666666	12.59885	13.0764	0.47754999999999903	87970.671875	1212850.6468576647	0	1295	0.21303319483169503	2.057222860425069	2.3290339846936576	376.3372802734375	376.33990478515625
1073	376.89947509765625	1.5582166666666666					1	DETECTED	376.8995 m/z @1.56 [N1260_1.mzXML]	376.89947509765625	1.5582166666666666	1.5138500000000001	1.57325	0.0593999999999999	8510.400390625	23699.379127197222	0	1295	0.06200690589860436	0.669421487603308	0.338842975206616	376.89947509765625	376.9006042480469
1074	377.1439514160156	9.847933333333334					1	DETECTED	377.1440 m/z @9.85 [N1260_1.mzXML]	377.1439514160156	9.847933333333334	9.8186	9.937716666666667	0.11911666666666676	4434.4794921875	18507.369421508934	0	1295	0.09331037308571943	2.0303977272727067	3.060795454545413	377.14306640625	377.1448059082031
1075	377.6291198730469	12.30505					1	DETECTED	377.6291 m/z @12.31 [N1260_1.mzXML]	377.6291198730469	12.30505	9.68455	12.383616666666667	2.699066666666667	8518.23046875	526814.2421816409	0	1295	1.2133583818985567	0.5149907778413789	0.033779278529598694	377.6283874511719	377.63128662109375
1076	378.23748779296875	12.414766666666667					1	DETECTED	378.2375 m/z @12.41 [N1260_1.mzXML]	378.23748779296875	12.414766666666667	12.336466666666666	17.97533333333333	5.638866666666665	124753.5703125	2873436.4963570256	0	1295	0.09121905049357437	1.6773486939400912	1.7521494844730392	378.2304382324219	378.23876953125
1077	379.20074462890625	9.172400000000001					1	DETECTED	379.2007 m/z @9.17 [N1260_1.mzXML]	379.20074462890625	9.172400000000001	9.142866666666666	14.655983333333333	5.513116666666667	10483.3701171875	789446.3106070554	0	1295	0.08967512317175874	93.33718961624767	185.67437923249534	379.1910400390625	379.20245361328125
1078	379.280029296875	14.330316666666667					1	DETECTED	379.2800 m/z @14.33 [N1260_1.mzXML]	379.280029296875	14.330316666666667	1.0984666666666667	15.05475	13.956283333333333	6809.41259765625	1346105.8205626833	0	1295	0.32195327237306515	0.5273746049620172	0.054749209924034335	379.2767333984375	379.28094482421875
1079	380.127685546875	11.55025					1	DETECTED	380.1277 m/z @11.55 [N1260_1.mzXML]	380.127685546875	11.55025	11.55025	11.634483333333332	0.08423333333333183	14243.3173828125	48425.24883789055	0	1295	0.06198020164057638	null	null	380.1271667480469	380.12872314453125
1080	380.2103271484375	8.817450000000001					1	DETECTED	380.2103 m/z @8.82 [N1260_1.mzXML]	380.2103271484375	8.817450000000001	8.740783333333333	9.065499999999998	0.32471666666666543	10915.9619140625	66613.51522454838	0	1295	null	2.837065815874012	4.229448430679839	380.2078552246094	380.2131042480469
1081	380.2534484863281	12.673183333333332					1	DETECTED	380.2534 m/z @12.67 [N1260_1.mzXML]	380.2534484863281	12.673183333333332	11.859233333333332	12.813183333333335	0.9539500000000025	121393.8125	2173423.6210897216	0	1295	0.1206381236515508	0.5860003685730096	0.1738001730168752	380.25286865234375	380.2573547363281
1082	381.0227966308594	1.6622833333333333					1	DETECTED	381.0228 m/z @1.66 [N1260_1.mzXML]	381.0227966308594	1.6622833333333333	1.6327500000000001	16.241833333333332	14.609083333333333	233540.015625	5278227.085501557	0	1295	0.2223477244398162	13.450510953655659	26.089622832387562	381.01409912109375	381.0245361328125
1083	381.24664306640625	13.782483333333333					1	DETECTED	381.2466 m/z @13.78 [N1260_1.mzXML]	381.24664306640625	13.782483333333333	10.521116666666668	13.893766666666666	3.3726499999999984	11304.3017578125	1038141.3500599359	0	1295	0.1123197202954902	0.5170608436136179	0.03412168722723585	381.2445068359375	381.25274658203125
1084	381.2946472167969	12.714916666666666					1	DETECTED	381.2946 m/z @12.71 [N1260_1.mzXML]	381.2946472167969	12.714916666666666	12.273416666666666	15.75385	3.480433333333334	802222.75	1.2236324518130401E7	1	1295	0.21236805221130695	0.9169998706543951	1.4974976467046384	381.29351806640625	381.2964172363281
1085	381.7489013671875	13.498850000000001					1	DETECTED	381.7489 m/z @13.50 [N1260_1.mzXML]	381.7489013671875	13.498850000000001	13.471066666666667	13.628350000000001	0.15728333333333389	12388.572265625	90799.97393701173	0	1295	0.1429938059850855	2.8305338932213266	4.661067786442653	381.7478332519531	381.7489318847656
1086	382.2979736328125	12.714916666666666					1	DETECTED	382.2980 m/z @12.71 [N1260_1.mzXML]	382.2979736328125	12.714916666666666	12.383616666666667	13.021700000000001	0.6380833333333342	172800.953125	2977872.643023434	0	1295	0.47072728220022064	0.9629992957037979	0.7356008005409843	382.2977600097656	382.2987060546875
1087	383.113525390625	1.7829166666666665					1	DETECTED	383.1135 m/z @1.78 [N1260_1.mzXML]	383.113525390625	1.7829166666666665	1.7393	4.262866666666667	2.5235666666666665	191547.265625	2651716.011940065	0	1295	0.24252877546632967	6.34144310397973	8.445806495279209	383.1130676269531	383.1174011230469
1088	383.30120849609375	12.72885					1	DETECTED	383.3012 m/z @12.73 [N1260_1.mzXML]	383.30120849609375	12.72885	12.6444	12.855466666666667	0.2110666666666674	21535.638671875	184822.20290185517	0	1295	0.16181081676633902	1.249654627985	1.49930925597	383.29998779296875	383.3026123046875
1089	384.1132507324219	9.03505					1	DETECTED	384.1133 m/z @9.04 [N1260_1.mzXML]	384.1132507324219	9.03505	1.8956000000000002	9.12735	7.23175	9968.96875	2075236.665455505	0	1295	0.0889321240204044	0.5064640833677664	0.01365649014045125	384.112060546875	384.1163024902344
1090	384.2711181640625	11.256833333333333					1	DETECTED	384.2711 m/z @11.26 [N1260_1.mzXML]	384.2711181640625	11.256833333333333	11.211900000000002	11.318633333333334	0.10673333333333268	23282.20703125	81549.17299951162	0	1295	0.04829959370348469	1.1876854599407058	1.1903764929844243	384.26995849609375	384.272216796875
1091	384.8431091308594	1.692					1	DETECTED	384.8431 m/z @1.69 [N1260_1.mzXML]	384.8431091308594	1.692	1.6772833333333332	1.7393	0.06201666666666683	9384.078125	22715.49705932616	0	1295	0.18014362695964925	2.107021517553793	3.2140430351075864	384.8421936035156	384.84326171875
1092	385.30718994140625	14.541950000000002					1	DETECTED	385.3072 m/z @14.54 [N1260_1.mzXML]	385.30718994140625	14.541950000000002	10.223133333333333	17.642166666666665	7.419033333333331	44097.81640625	6583914.947188411	0	1295	1.6402475113422987	0.8287452588818749	1.2533050574062283	385.3055419921875	385.309814453125
1093	386.0775146484375	13.72785					1	DETECTED	386.0775 m/z @13.73 [N1260_1.mzXML]	386.0775146484375	13.72785	0.11739999999999999	19.97533333333333	19.85793333333333	4664.33154296875	2205765.7108766176	0	1295	8.31274131474585	0.729510535409679	0.469167120624155	386.07696533203125	386.0810852050781
1094	386.287109375	11.433366666666666					1	DETECTED	386.2871 m/z @11.43 [N1260_1.mzXML]	386.287109375	11.433366666666666	11.048083333333333	11.492183333333333	0.4441000000000006	50615.8046875	453231.8287202135	0	1295	0.0995938628075752	0.5982595239099481	0.1251429161365685	386.286865234375	386.2890319824219
1095	386.3106384277344	11.782283333333334					1	DETECTED	386.3106 m/z @11.78 [N1260_1.mzXML]	386.3106384277344	11.782283333333334	11.108883333333333	16.651233333333334	5.542350000000001	8674.505859375	1507177.235476531	0	1295	2.3596537963878053	4.115198990198985	6.917967627423182	386.3095703125	386.3124084472656
1096	386.32379150390625	11.844916666666668					1	DETECTED	386.3238 m/z @11.84 [N1260_1.mzXML]	386.32379150390625	11.844916666666668	11.813600000000001	11.956683333333332	0.14308333333333145	19291.607421875	98360.22892016498	0	1295	0.061551893010085124	2.2844598190526257	3.5689196381052515	386.3230285644531	386.3247375488281
1097	387.17803955078125	11.564166666666667					1	DETECTED	387.1780 m/z @11.56 [N1260_1.mzXML]	387.17803955078125	11.564166666666667	9.789066666666667	12.08565	2.2965833333333325	166948.296875	5347962.56030621	0	1295	0.14206532769864033	0.5763048595631456	0.10525785895508837	387.1775817871094	387.1849670410156
1098	387.1972961425781	10.803933333333333					1	DETECTED	387.1973 m/z @10.80 [N1260_1.mzXML]	387.1972961425781	10.803933333333333	9.050266666666666	10.82005	1.7697833333333346	4087.76904296875	247308.9174223022	0	1295	1.7353958068677269	0.5045951340049422	0.009190268009884239	387.1963806152344	387.1994934082031
1099	387.2508850097656	11.887216666666665					1	DETECTED	387.2509 m/z @11.89 [N1260_1.mzXML]	387.2508850097656	11.887216666666665	11.844916666666668	13.768816666666668	1.9238999999999997	16130.2412109375	574848.9772216792	0	1295	0.06635077375800869	22.741134751774478	44.482269503548956	387.2409362792969	387.2514953613281
1100	388.7093505859375	2.0072					1	DETECTED	388.7094 m/z @2.01 [N1260_1.mzXML]	388.7093505859375	2.0072	1.9378	2.2197166666666663	0.28191666666666637	17411.857421875	167779.33269714346	0	1295	0.13566304793541728	2.031099903938515	3.0621998078770294	388.70855712890625	388.7107238769531
1101	389.0234375	12.383616666666667					1	DETECTED	389.0234 m/z @12.38 [N1260_1.mzXML]	389.0234375	12.383616666666667	1.57325	12.383616666666667	10.810366666666667	18311.453125	8024568.429202393	0	1295	10.77832285740402	0.5	null	389.01910400390625	389.0234375
1102	389.26385498046875	12.897533333333334					1	DETECTED	389.2639 m/z @12.90 [N1260_1.mzXML]	389.26385498046875	12.897533333333334	12.057083333333333	12.92535	0.868266666666667	14957.6923828125	460941.52810058626	0	1295	0.06962342798664345	0.5165486743212959	0.033097348642591895	389.26300048828125	389.2664794921875
1103	389.97064208984375	12.42985					1	DETECTED	389.9706 m/z @12.43 [N1260_1.mzXML]	389.97064208984375	12.42985	8.6201	19.0215	10.401399999999999	21036.6796875	2577742.0756988535	0	1295	0.7809960813374488	1.2366219363468114	2.2461839259082312	389.9690246582031	389.97296142578125
1104	390.2253112792969	11.887216666666665					1	DETECTED	390.2253 m/z @11.89 [N1260_1.mzXML]	390.2253112792969	11.887216666666665	11.859233333333332	11.92845	0.06921666666666759	13870.6611328125	48052.96516943383	0	1295	0.09165708755656787	1.2367480643240227	1.4734961286480452	390.224365234375	390.2253112792969
1105	390.3550720214844	13.75525					1	DETECTED	390.3551 m/z @13.76 [N1260_1.mzXML]	390.3550720214844	13.75525	13.643316666666667	14.171266666666666	0.5279499999999988	56756.48828125	847992.7704750958	0	1295	0.23478474917740222	3.090773591565382	3.266272363564132	390.3542785644531	390.3556213378906
1106	390.9884948730469	1.7687333333333333					1	DETECTED	390.9885 m/z @1.77 [N1260_1.mzXML]	390.9884948730469	1.7687333333333333	1.6622833333333333	2.4577	0.7954166666666667	25897.892578125	682277.1982795412	0	1295	0.519782527642749	3.7361045874432466	6.472209174886493	390.98797607421875	390.990478515625
1107	391.2815856933594	12.321050000000001					1	DETECTED	391.2816 m/z @12.32 [N1260_1.mzXML]	391.2815856933594	12.321050000000001	0.10093333333333333	20.008666666666667	19.907733333333333	26582.28125	8153379.547573233	0	1295	0.883331737130856	0.8145475970633121	0.14144226225770198	391.27880859375	391.2835388183594
1108	392.2770690917969	11.507133333333334					1	DETECTED	392.2771 m/z @11.51 [N1260_1.mzXML]	392.2770690917969	11.507133333333334	0.21825	19.479499999999998	19.261249999999997	28877.185546875	3048162.4859094233	0	1295	0.2034166746136954	0.7678849366989211	5.64253062887603	392.2760314941406	392.286865234375
1109	392.7931823730469	1.7687333333333333					1	DETECTED	392.7932 m/z @1.77 [N1260_1.mzXML]	392.7931823730469	1.7687333333333333	1.692	1.8956000000000002	0.20360000000000023	19129.787109375	151102.46699292	0	1295	0.12804459977069937	1.3266724587315395	1.653344917463079	392.79205322265625	392.7938537597656
1110	393.20751953125	9.759233333333333					1	DETECTED	393.2075 m/z @9.76 [N1260_1.mzXML]	393.20751953125	9.759233333333333	9.729000000000001	9.833283333333332	0.10428333333333129	4464.89013671875	17610.72002722161	0	1295	0.10923989787332822	1.7246416758545327	2.4492833517090653	393.2071838378906	393.2084655761719
1111	394.22064208984375	8.412683333333334					1	DETECTED	394.2206 m/z @8.41 [N1260_1.mzXML]	394.22064208984375	8.412683333333334	8.027033333333334	9.743966666666667	1.7169333333333334	3499.902099609375	103984.0306690979	0	1295	0.10213180706936775	2.2260253252085223	3.4520506504170445	394.2116394042969	394.22589111328125
1112	394.29296875	11.620316666666668					1	DETECTED	394.2930 m/z @11.62 [N1260_1.mzXML]	394.29296875	11.620316666666668	11.591866666666666	11.813600000000001	0.22173333333333467	44129.828125	315721.14024414244	0	1295	0.11361898511480817	3.8968951376682837	6.793790275336567	394.29254150390625	394.2933044433594
1113	394.756591796875	13.714233333333334					1	DETECTED	394.7566 m/z @13.71 [N1260_1.mzXML]	394.756591796875	13.714233333333334	13.570400000000001	13.950766666666668	0.3803666666666672	25692.47265625	210336.24128588825	0	1295	0.028090127422133904	1.3222479721900373	1.6965119898515664	394.75531005859375	394.7572326660156
1114	395.2735900878906	12.567416666666666					1	DETECTED	395.2736 m/z @12.57 [N1260_1.mzXML]	395.2735900878906	12.567416666666666	12.536366666666668	12.7992	0.26283333333333303	32521.111328125	317855.245602538	0	1295	0.09465666619631641	4.2324208266238985	7.464841653247798	395.2734680175781	395.2744445800781
1115	396.30841064453125	11.736533333333334					1	DETECTED	396.3084 m/z @11.74 [N1260_1.mzXML]	396.30841064453125	11.736533333333334	11.66305	12.100366666666668	0.4373166666666677	35388.07421875	328185.235994385	0	1295	0.12265706899151319	2.975618053980483	4.913361208422564	396.3078308105469	396.3087463378906
1116	396.8828125	1.57325					1	DETECTED	396.8828 m/z @1.57 [N1260_1.mzXML]	396.8828125	1.57325	1.5285666666666666	1.6030333333333333	0.07446666666666668	32336.86328125	93709.99950097676	0	1295	0.060551655932765236	0.8332711674748216	0.5914171161650655	396.8819885253906	396.88330078125
1117	396.99676513671875	1.6622833333333333					1	DETECTED	396.9968 m/z @1.66 [N1260_1.mzXML]	396.99676513671875	1.6622833333333333	1.6327500000000001	2.4029000000000003	0.7701500000000001	75887.25	1381683.6962270509	0	1295	0.2608133732907636	12.571225245652789	25.04848554384876	396.996337890625	396.99871826171875
1118	397.2685241699219	12.72885					1	DETECTED	397.2685 m/z @12.73 [N1260_1.mzXML]	397.2685241699219	12.72885	12.6444	13.908	1.2636000000000003	50942.22265625	980751.1168406989	0	1295	0.1269897113503866	7.481349911190023	13.962699822380046	397.26837158203125	397.27081298828125
1119	397.3116760253906	11.721516666666668					1	DETECTED	397.3117 m/z @11.72 [N1260_1.mzXML]	397.3116760253906	11.721516666666668	11.69215	11.782283333333334	0.09013333333333406	10996.5244140625	44648.205807129096	0	1295	0.05366908672479731	1.5346197502837062	2.0692395005674125	397.3116760253906	397.31231689453125
1120	397.4121398925781	12.445400000000001					1	DETECTED	397.4121 m/z @12.45 [N1260_1.mzXML]	397.4121398925781	12.445400000000001	11.873183333333333	15.145199999999999	3.2720166666666657	69879.2578125	1814641.159002318	0	1295	0.2768197420648235	5.4801086481334105	12.39999786047322	397.410888671875	397.4149169921875
1121	398.0487365722656	9.907816666666667					1	DETECTED	398.0487 m/z @9.91 [N1260_1.mzXML]	398.0487365722656	9.907816666666667	9.86285	10.08595	0.22310000000000052	19117.970703125	109854.55999609412	0	1295	0.08981558826810065	2.399117062403387	2.6819218636378728	398.04815673828125	398.0498046875
1122	398.3240661621094	11.844916666666668					1	DETECTED	398.3241 m/z @11.84 [N1260_1.mzXML]	398.3240661621094	11.844916666666668	11.782283333333334	12.257266666666668	0.4749833333333342	224322.078125	1382267.680981436	1	1295	0.09695407319869531	1.9068115827602503	2.4781580846288236	398.3233337402344	398.32470703125
1123	398.75933837890625	13.388066666666667					1	DETECTED	398.7593 m/z @13.39 [N1260_1.mzXML]	398.75933837890625	13.388066666666667	11.620316666666668	15.283566666666667	3.6632499999999997	34886.96875	1555054.678215332	0	1295	0.3396107808990543	0.9217349907581814	0.561761215974083	398.75714111328125	398.7610168457031
1124	399.12652587890625	11.152966666666666					1	DETECTED	399.1265 m/z @11.15 [N1260_1.mzXML]	399.12652587890625	11.152966666666666	10.3732	11.182316666666667	0.8091166666666663	5024.5986328125	104558.24045489472	0	1295	0.12601422395776218	0.5188197323985814	0.03763946479716273	399.1254577636719	399.12664794921875
1125	399.2334899902344	8.864316666666667					1	DETECTED	399.2335 m/z @8.86 [N1260_1.mzXML]	399.2334899902344	8.864316666666667	8.802	17.842499999999998	9.040499999999998	7980.29248046875	733071.644204132	0	1295	0.07421902011405912	72.53677453864549	144.07354907729098	399.2327575683594	399.2427978515625
1126	399.2561950683594	13.741516666666666					1	DETECTED	399.2562 m/z @13.74 [N1260_1.mzXML]	399.2561950683594	13.741516666666666	9.654883333333334	13.950766666666668	4.295883333333334	14580.3515625	1754226.0849844366	0	1295	0.1765432602237702	0.5256017585787816	0.05120351715756312	399.2549743652344	399.2610778808594
1127	399.32733154296875	11.859233333333332					1	DETECTED	399.3273 m/z @11.86 [N1260_1.mzXML]	399.32733154296875	11.859233333333332	9.8186	15.268016666666666	5.449416666666666	42084.26953125	2054525.1656036356	0	1295	2.0965710767969963	1.1660545216705063	1.108618625745844	399.32232666015625	399.3275451660156
1128	400.3395080566406	11.999616666666666					1	DETECTED	400.3395 m/z @12.00 [N1260_1.mzXML]	400.3395080566406	11.999616666666666	11.92845	12.5832	0.6547499999999999	652357.4375	5193857.841618422	1	1295	0.12066500914938594	2.2946274415835726	1.8623534078808786	400.3382873535156	400.34039306640625
1129	400.735107421875	1.88155					1	DETECTED	400.7351 m/z @1.88 [N1260_1.mzXML]	400.735107421875	1.88155	1.88155	8.864316666666667	6.9827666666666675	7552.10546875	1843349.7547835386	0	1295	6.965773799323762	null	null	400.7264404296875	400.735107421875
1130	401.17852783203125	9.952433333333333					1	DETECTED	401.1785 m/z @9.95 [N1260_1.mzXML]	401.17852783203125	9.952433333333333	9.922566666666667	10.041599999999999	0.11903333333333244	4531.353515625	21757.942112792687	0	1295	0.11272811282739603	1.9927455357142532	2.9854910714285063	401.1773681640625	401.1794738769531
1131	401.6221008300781	10.9427					1	DETECTED	401.6221 m/z @10.94 [N1260_1.mzXML]	401.6221008300781	10.9427	6.624733333333333	11.048083333333333	4.423349999999999	8159.4033203125	368022.3090689695	0	1295	0.7557690064896203	0.5122028887053318	0.15068827855798705	401.62139892578125	401.6315612792969
1132	402.7432556152344	12.673183333333332					1	DETECTED	402.7433 m/z @12.67 [N1260_1.mzXML]	402.7432556152344	12.673183333333332	12.6444	12.74305	0.09865000000000101	19151.79296875	70850.71723681642	0	1295	0.05641206348412808	1.7136653155761714	2.427330631152343	402.7414855957031	402.7432556152344
1133	402.900146484375	1.5881166666666668					1	DETECTED	402.9001 m/z @1.59 [N1260_1.mzXML]	402.900146484375	1.5881166666666668	1.5285666666666666	1.6179999999999999	0.08943333333333325	60903.046875	209074.87986425793	0	1295	0.14653346714823567	0.7427803112182844	0.5234058120929097	402.89849853515625	402.9003601074219
1134	403.0047302246094	1.6622833333333333					1	DETECTED	403.0047 m/z @1.66 [N1260_1.mzXML]	403.0047302246094	1.6622833333333333	1.6475	2.4577	0.8102	265050.46875	3996667.8153859875	1	1295	0.23602836947669736	25.60807273502327	50.978831621205096	403.00396728515625	403.0063781738281
1135	404.2041320800781	11.55025					1	DETECTED	404.2041 m/z @11.55 [N1260_1.mzXML]	404.2041320800781	11.55025	11.52195	11.66305	0.14109999999999978	26476.515625	134745.3839091797	0	1295	0.03754402308689464	2.492932862190829	3.985865724381658	404.2040710449219	404.2050476074219
1136	404.3348693847656	12.193333333333333					1	DETECTED	404.3349 m/z @12.19 [N1260_1.mzXML]	404.3348693847656	12.193333333333333	3.222083333333333	12.321050000000001	9.09896666666667	7918.19384765625	877375.0827064817	0	1295	9.081311597882948	0.5071181087733966	0.014236217546793146	404.3270568847656	404.33978271484375
1137	404.683349609375	2.0210500000000002					1	DETECTED	404.6833 m/z @2.02 [N1260_1.mzXML]	404.683349609375	2.0210500000000002	1.95165	2.1056166666666667	0.15396666666666659	10297.3515625	70329.63078540038	0	1295	0.16336501423682792	1.1092699327569617	1.2185398655139237	404.6816101074219	404.684326171875
1138	405.0790710449219	12.336466666666666					1	DETECTED	405.0791 m/z @12.34 [N1260_1.mzXML]	405.0790710449219	12.336466666666666	2.6082666666666667	19.11916666666667	16.510900000000003	7394.7138671875	1895655.8144667058	0	1295	9.784088376581144	0.766441830838667	0.4688584922560183	405.07647705078125	405.0887451171875
1139	405.13311767578125	10.535083333333334					1	DETECTED	405.1331 m/z @10.54 [N1260_1.mzXML]	405.13311767578125	10.535083333333334	10.535083333333334	10.63915	0.10406666666666631	7466.98095703125	29355.75866906745	0	1295	0.06730518435838384	null	null	405.13311767578125	405.13385009765625
1140	406.1411437988281	11.736533333333334					1	DETECTED	406.1411 m/z @11.74 [N1260_1.mzXML]	406.1411437988281	11.736533333333334	9.52045	11.751583333333334	2.231133333333334	6758.1103515625	388480.66918402124	0	1295	1.8358980229675357	0.5033956304290603	0.007357101438712436	406.1398010253906	406.1426696777344
1141	406.7451477050781	12.257266666666668					1	DETECTED	406.7451 m/z @12.26 [N1260_1.mzXML]	406.7451477050781	12.257266666666668	0.9608833333333333	13.415166666666666	12.454283333333333	49610.18359375	3520689.7616614667	0	1295	0.5994160079365631	1.028634536287654	0.910878886033651	406.7425231933594	406.7548522949219
1142	406.75677490234375	13.471066666666667					1	DETECTED	406.7568 m/z @13.47 [N1260_1.mzXML]	406.75677490234375	13.471066666666667	13.443066666666665	13.643316666666667	0.20025000000000226	39255.49609375	287293.7179926775	0	1295	0.11515078420868008	3.5758928571426107	6.1517857142852215	406.7558288574219	406.7569580078125
1143	408.2212829589844	8.725616666666667					1	DETECTED	408.2213 m/z @8.73 [N1260_1.mzXML]	408.2212829589844	8.725616666666667	8.710633333333334	8.77135	0.060716666666666086	4485.7978515625	12164.5307924802	0	1295	0.06748665109508245	2.026140155728566	3.0522803114571317	408.2198791503906	408.2212829589844
1144	408.7663879394531	1.7543166666666667					1	DETECTED	408.7664 m/z @1.75 [N1260_1.mzXML]	408.7663879394531	1.7543166666666667	1.692	14.20065	12.50865	30470.845703125	7594814.458463011	0	1295	0.07360898154469897	99.72085635380058	198.94160587519295	408.7656555175781	408.77459716796875
1145	408.91650390625	1.6179999999999999					1	DETECTED	408.9165 m/z @1.62 [N1260_1.mzXML]	408.91650390625	1.6179999999999999	1.5435333333333332	1.6475	0.10396666666666676	83123.25	303606.02177355945	0	1295	0.06778706656139244	0.7033954708804979	0.4392810039451331	408.9161682128906	408.918701171875
1146	409.1596984863281	11.55025					1	DETECTED	409.1597 m/z @11.55 [N1260_1.mzXML]	409.1596984863281	11.55025	11.507133333333334	11.942783333333333	0.435649999999999	142430.390625	1111991.1711831056	0	1295	0.14047995268275315	4.139941288427326	5.061054967012783	409.1580810546875	409.16015625
1147	409.1854553222656	9.228250000000001					1	DETECTED	409.1855 m/z @9.23 [N1260_1.mzXML]	409.1854553222656	9.228250000000001	9.172400000000001	12.352383333333334	3.1799833333333325	104587.203125	999501.300644346	0	1295	0.07227904122407303	1.2417888972984341	1.1665849888223918	409.1773376464844	409.185791015625
1148	409.24029541015625	9.03505					1	DETECTED	409.2403 m/z @9.04 [N1260_1.mzXML]	409.24029541015625	9.03505	8.988616666666667	9.09645	0.10783333333333367	8963.9560546875	33834.36412371813	0	1295	0.051502212246816725	1.1501366256888077	1.333881757196083	409.239501953125	409.2406311035156
1149	410.16326904296875	11.55025					1	DETECTED	410.1633 m/z @11.55 [N1260_1.mzXML]	410.16326904296875	11.55025	11.52195	11.751583333333334	0.22963333333333402	37189.796875	234365.40112255816	0	1295	0.08984960064190162	5.388623103248915	5.873719832501201	410.1626281738281	410.1636047363281
1150	410.2168884277344	9.186466666666666					1	DETECTED	410.2169 m/z @9.19 [N1260_1.mzXML]	410.2168884277344	9.186466666666666	9.065499999999998	9.186466666666666	0.12096666666666778	13102.8447265625	39209.69574804646	0	1295	0.06552638696978619	0.5	null	410.2165222167969	410.2182312011719
1151	410.2520446777344	4.33725					1	DETECTED	410.2520 m/z @4.34 [N1260_1.mzXML]	410.2520446777344	4.33725	3.4220166666666665	4.977033333333334	1.5550166666666674	3485.039306640625	195560.1763829957	0	1295	0.955426213381128	0.8495192482791275	0.6990384965582551	410.2491455078125	410.25335693359375
1152	410.3230895996094	12.714916666666666					1	DETECTED	410.3231 m/z @12.71 [N1260_1.mzXML]	410.3230895996094	12.714916666666666	12.1153	12.827083333333333	0.711783333333333	20172.04296875	393148.7437568355	0	1295	0.12886184139921575	0.5935319787642108	0.18706395752842164	410.3221740722656	410.32470703125
1153	410.853271484375	1.692					1	DETECTED	410.8533 m/z @1.69 [N1260_1.mzXML]	410.853271484375	1.692	1.6622833333333333	1.8108499999999998	0.1485666666666665	27806.072265625	163910.8920976562	0	1295	0.12551151329261923	2.499719573752105	3.9994391475042104	410.8531799316406	410.85394287109375
1154	411.1958923339844	12.057083333333333					1	DETECTED	411.1959 m/z @12.06 [N1260_1.mzXML]	411.1958923339844	12.057083333333333	11.971066666666667	12.289233333333334	0.3181666666666665	25260.732421875	224271.64174780314	0	1295	0.08276584143176358	1.8494477814377248	2.6779168319105096	411.1932678222656	411.1964416503906
1155	412.30352783203125	11.55025					1	DETECTED	412.3035 m/z @11.55 [N1260_1.mzXML]	412.30352783203125	11.55025	11.492183333333333	19.677666666666667	8.185483333333334	18938.640625	1202704.1573382576	0	1295	0.16816599833756207	70.48349598162999	139.96699196325997	412.3005676269531	412.3042297363281
1156	412.3397216796875	11.985233333333333					1	DETECTED	412.3397 m/z @11.99 [N1260_1.mzXML]	412.3397216796875	11.985233333333333	11.914733333333334	11.985233333333333	0.07049999999999912	6953.21240234375	22772.75631738292	0	1295	0.08285842016139	0.5	null	412.3384704589844	412.3414001464844
1157	412.9708557128906	1.6772833333333332					1	DETECTED	412.9709 m/z @1.68 [N1260_1.mzXML]	412.9708557128906	1.6772833333333332	1.6622833333333333	2.3611	0.6988166666666666	17093.087890625	355254.9602832032	0	1295	0.4131394655026128	23.29388888888904	45.58777777777808	412.9689636230469	412.97357177734375
1158	413.1394348144531	9.385150000000001					1	DETECTED	413.1394 m/z @9.39 [N1260_1.mzXML]	413.1394348144531	9.385150000000001	9.32755	15.03935	5.7118	7623.74853515625	812570.9200608517	0	1295	0.08957657881068393	49.58159722222157	98.16319444444314	413.13360595703125	413.1402893066406
1159	413.263427734375	13.062716666666667					1	DETECTED	413.2634 m/z @13.06 [N1260_1.mzXML]	413.263427734375	13.062716666666667	0.11739999999999999	20.008666666666667	19.891266666666667	14448.6337890625	3181543.5052006245	0	1295	3.773922435171663	0.7812282130549638	0.5445425539172627	413.2598876953125	413.2695007324219
1160	413.3381652832031	12.071216666666666					1	DETECTED	413.3382 m/z @12.07 [N1260_1.mzXML]	413.3381652832031	12.071216666666666	11.033183333333334	16.651233333333334	5.61805	42942.7578125	3833079.3763223295	0	1295	2.0114222185216217	2.391396382869522	6.13549897989948	413.3362121582031	413.3400573730469
1161	414.2979431152344	11.69215					1	DETECTED	414.2979 m/z @11.69 [N1260_1.mzXML]	414.2979431152344	11.69215	11.648766666666667	16.5536	4.9048333333333325	32106.404296875	1524948.3367680043	0	1295	0.7189193344181142	41.592908047091164	57.13652891346863	414.29052734375	414.30108642578125
1162	414.9967346191406	1.4698333333333333					1	DETECTED	414.9967 m/z @1.47 [N1260_1.mzXML]	414.9967346191406	1.4698333333333333	1.4239833333333332	9.460166666666668	8.036183333333334	2656.005126953125	901970.6395566406	0	1295	0.06620419872918015	87.63558705925087	174.27117411850173	414.99456787109375	414.9967346191406
1163	415.12127685546875	11.241816666666667					1	DETECTED	415.1213 m/z @11.24 [N1260_1.mzXML]	415.12127685546875	11.241816666666667	11.033183333333334	11.241816666666667	0.20863333333333323	6060.40625	50943.06919201673	0	1295	0.14829432018479416	0.5	null	415.11895751953125	415.12274169921875
1164	415.2089538574219	11.901016666666667					1	DETECTED	415.2090 m/z @11.90 [N1260_1.mzXML]	415.2089538574219	11.901016666666667	9.341716666666667	12.193333333333333	2.8516166666666667	668739.375	6339910.198214952	1	1295	0.1294492693328646	2.398083343614364	2.1852957391404324	415.2033386230469	415.20916748046875
1165	415.23370361328125	13.700483333333333					1	DETECTED	415.2337 m/z @13.70 [N1260_1.mzXML]	415.23370361328125	13.700483333333333	13.443066666666665	14.215483333333333	0.7724166666666683	80257.3828125	1662925.921751219	0	1295	0.30687660150281104	1.4700363210486491	2.5231507791588648	415.2332763671875	415.2357177734375
1166	415.279052734375	12.700983333333333					1	DETECTED	415.2791 m/z @12.70 [N1260_1.mzXML]	415.279052734375	12.700983333333333	12.08565	13.0764	0.9907500000000002	74483.03125	1582237.9694399384	0	1295	0.16960724012460027	0.6452831952509109	0.958655551245408	415.2783508300781	415.2807312011719
1167	415.3013610839844	11.69215					1	DETECTED	415.3014 m/z @11.69 [N1260_1.mzXML]	415.3013610839844	11.69215	2.6906833333333333	16.487166666666667	13.796483333333335	10414.384765625	2863316.0463498523	0	1295	0.11087317487738346	0.7663464102146319	0.5326928204292635	415.2997131347656	415.30438232421875
1168	416.2822265625	12.257266666666668					1	DETECTED	416.2822 m/z @12.26 [N1260_1.mzXML]	416.2822265625	12.257266666666668	9.475283333333334	12.714916666666666	3.239633333333332	16755.80078125	1570274.2121171867	0	1295	0.11982524906699332	0.5822524697607817	0.16450493952156336	416.2815246582031	416.28717041015625
1169	416.75738525390625	12.98095					1	DETECTED	416.7574 m/z @12.98 [N1260_1.mzXML]	416.75738525390625	12.98095	12.967316666666667	13.401633333333333	0.4343166666666658	28818.615234375	291692.239876221	0	1295	0.16850504541066336	15.928484107579887	30.856968215159775	416.7545166015625	416.76043701171875
1170	416.9997863769531	1.9238833333333334					1	DETECTED	416.9998 m/z @1.92 [N1260_1.mzXML]	416.9997863769531	1.9238833333333334	1.6622833333333333	2.553716666666667	0.8914333333333335	59303.31640625	1657210.8943035891	0	1295	0.20867547326943536	1.5742230845557315	2.0824646839897833	416.99908447265625	417.0025329589844
1171	418.3865966796875	12.785283333333332					1	DETECTED	418.3866 m/z @12.79 [N1260_1.mzXML]	418.3865966796875	12.785283333333332	12.658816666666667	17.062	4.403183333333335	27055.560546875	1485377.909150299	0	1295	0.1048135589631709	17.40847390616778	33.81694781233556	418.38397216796875	418.3869934082031
1172	418.7447204589844	12.352383333333334					1	DETECTED	418.7447 m/z @12.35 [N1260_1.mzXML]	418.7447204589844	12.352383333333334	11.69215	13.33415	1.6419999999999995	13598.2109375	702574.7380061029	0	1295	0.252156477519037	1.2434997728075914	1.4869995456151828	418.7437744140625	418.746826171875
1173	418.8775634765625	1.5881166666666668					1	DETECTED	418.8776 m/z @1.59 [N1260_1.mzXML]	418.8775634765625	1.5881166666666668	1.5285666666666666	1.6327500000000001	0.10418333333333352	61556.40234375	248430.42557959014	0	1295	0.09272085776806516	0.8683080659617552	0.794372565511684	418.8768615722656	418.8780212402344
1174	418.97894287109375	1.6622833333333333					1	DETECTED	418.9789 m/z @1.66 [N1260_1.mzXML]	418.97894287109375	1.6622833333333333	1.6475	2.38915	0.7416499999999999	65466.32421875	1042579.4324191894	0	1295	0.07431642612685341	25.08399098083421	48.10486744668605	418.9784240722656	418.9829406738281
1175	419.3133239746094	13.280149999999999					1	DETECTED	419.3133 m/z @13.28 [N1260_1.mzXML]	419.3133239746094	13.280149999999999	0.10093333333333333	19.991833333333332	19.8909	8621.154296875	2289058.3267528377	0	1295	6.7215116632237315	0.8284369391726314	1.3750487444890236	419.3099365234375	419.3166198730469
1176	420.1556396484375	11.152966666666666					1	DETECTED	420.1556 m/z @11.15 [N1260_1.mzXML]	420.1556396484375	11.152966666666666	10.47835	11.2266	0.7482499999999987	9837.8408203125	119951.43471118179	0	1295	0.1148164110349672	0.5545742026335946	0.12130024995655164	420.1545104980469	420.1588134765625
1177	420.76007080078125	12.521116666666668					1	DETECTED	420.7601 m/z @12.52 [N1260_1.mzXML]	420.76007080078125	12.521116666666668	11.66305	13.049000000000001	1.3859500000000011	17399.9453125	714418.8891208502	0	1295	0.564194440018353	0.8076004195478205	0.6152008390956408	420.75921630859375	420.76995849609375
1178	420.8820495605469	1.6622833333333333					1	DETECTED	420.8820 m/z @1.66 [N1260_1.mzXML]	420.8820495605469	1.6622833333333333	1.6475	1.7968166666666667	0.14931666666666676	48276.40625	162616.75629052747	0	1295	0.04488123421165624	5.050169109357375	4.50613142026618	420.88116455078125	420.8825378417969
1179	421.3065185546875	12.687166666666666					1	DETECTED	421.3065 m/z @12.69 [N1260_1.mzXML]	421.3065185546875	12.687166666666666	12.673183333333332	12.813183333333335	0.14000000000000234	13856.3701171875	70628.06287988352	0	1295	0.037259060126659804	5.00595947556603	9.01191895113206	421.30621337890625	421.3075256347656
1180	421.7802429199219	14.513499999999999					1	DETECTED	421.7802 m/z @14.51 [N1260_1.mzXML]	421.7802429199219	14.513499999999999	14.141866666666665	15.610183333333334	1.4683166666666683	60315.640625	1548766.752049652	0	1295	0.361852137001085	1.3056599569608944	1.2827377772511244	421.77874755859375	421.7822570800781
1181	422.13580322265625	9.370516666666667					1	DETECTED	422.1358 m/z @9.37 [N1260_1.mzXML]	422.13580322265625	9.370516666666667	9.32755	9.41475	0.08719999999999928	2107.220703125	9172.414042114227	0	1295	0.12934721716905706	1.01474010861132	1.0294802172226396	422.1352233886719	422.1371154785156
1182	422.3243408203125	11.844916666666668					1	DETECTED	422.3243 m/z @11.84 [N1260_1.mzXML]	422.3243408203125	11.844916666666668	11.751583333333334	12.177233333333334	0.4256499999999992	62223.49609375	445900.3768950192	0	1295	0.09426895897975918	2.2802678571428436	46.75444660508305	422.32269287109375	422.3248291015625
1183	423.1609191894531	9.937716666666667					1	DETECTED	423.1609 m/z @9.94 [N1260_1.mzXML]	423.1609191894531	9.937716666666667	9.774183333333333	10.282883333333332	0.5086999999999993	6499.73046875	74583.22317636084	0	1295	0.15829255600726277	1.555340399510799	2.0883570580382296	423.1593933105469	423.1648254394531
1184	423.79595947265625	14.171266666666666					1	DETECTED	423.7960 m/z @14.17 [N1260_1.mzXML]	423.79595947265625	14.171266666666666	14.11205	14.756966666666667	0.644916666666667	15046.8095703125	203709.73196130412	0	1295	0.025222230987251848	5.4453982549958395	9.890796509991679	423.79425048828125	423.7988586425781
1185	424.3395080566406	11.942783333333333					1	DETECTED	424.3395 m/z @11.94 [N1260_1.mzXML]	424.3395080566406	11.942783333333333	11.859233333333332	12.614583333333334	0.7553500000000017	772416.5625	6035155.440619411	1	1295	0.11052108944017647	1.6790976301676959	1.4891069962955754	424.33892822265625	424.3402099609375
1186	424.8943176269531	1.6030333333333333					1	DETECTED	424.8943 m/z @1.60 [N1260_1.mzXML]	424.8943176269531	1.6030333333333333	1.5435333333333332	9.15775	7.614216666666667	111471.1875	7876732.826643128	0	1295	0.06495095966861086	65.44102458449441	138.62835572053874	424.8930358886719	424.9032287597656
1187	426.3551330566406	12.028183333333335					1	DETECTED	426.3551 m/z @12.03 [N1260_1.mzXML]	426.3551330566406	12.028183333333335	11.985233333333333	18.562666666666665	6.577433333333332	982139.75	8778160.676407263	1	1295	0.1105946553087147	3.3308789699017036	3.479480507614005	426.3507080078125	426.3636169433594
1188	426.8265380859375	1.6772833333333332					1	DETECTED	426.8265 m/z @1.68 [N1260_1.mzXML]	426.8265380859375	1.6772833333333332	1.6622833333333333	9.580366666666666	7.918083333333334	25561.6015625	3045259.683187805	0	1295	0.13238306480002104	263.93611111111284	526.8722222222257	426.8243408203125	426.82830810546875
1189	427.1584167480469	11.648766666666667					1	DETECTED	427.1584 m/z @11.65 [N1260_1.mzXML]	427.1584167480469	11.648766666666667	11.577983333333332	11.736533333333334	0.15855000000000175	14593.3798828125	81152.45935400433	0	1295	0.1229085964933816	1.1199670355544988	1.239934071108998	427.1565856933594	427.1584167480469
1190	427.3587646484375	12.014000000000001					1	DETECTED	427.3588 m/z @12.01 [N1260_1.mzXML]	427.3587646484375	12.014000000000001	2.4854166666666666	12.383616666666667	9.8982	250122.671875	1.5437786710722422E7	0	1295	0.11841615555860585	0.5229124820217436	25.31490041538172	427.3572998046875	427.3589172363281
1191	428.2976989746094	11.492183333333333					1	DETECTED	428.2977 m/z @11.49 [N1260_1.mzXML]	428.2976989746094	11.492183333333333	11.447966666666668	11.620316666666668	0.17234999999999978	19636.9609375	114305.50481860356	0	1295	0.10517590157876278	1.948925744440307	2.897851488880614	428.2976989746094	428.2994689941406
1192	428.3709411621094	12.16115					1	DETECTED	428.3709 m/z @12.16 [N1260_1.mzXML]	428.3709411621094	12.16115	3.85505	12.3989	8.543849999999999	117390.96875	2771836.784815672	0	1295	0.10591017822694937	0.5108461854083703	0.015914015752964226	428.361572265625	428.3737487792969
1193	428.82464599609375	1.6772833333333332					1	DETECTED	428.8246 m/z @1.68 [N1260_1.mzXML]	428.82464599609375	1.6772833333333332	1.6772833333333332	1.8248666666666666	0.1475833333333334	17327.734375	94547.17722021486	0	1295	0.07197014346585462	null	null	428.8233642578125	428.824951171875
1194	429.33306884765625	12.536366666666668					1	DETECTED	429.3331 m/z @12.54 [N1260_1.mzXML]	429.33306884765625	12.536366666666668	12.08565	15.786016666666665	3.7003666666666657	6565.048828125	868612.6713548278	0	1295	2.0039033837692006	4.1049809562548365	6.229762732356961	429.33135986328125	429.33636474609375
1195	429.3739929199219	12.16115					1	DETECTED	429.3740 m/z @12.16 [N1260_1.mzXML]	429.3739929199219	12.16115	7.6395	14.23015	6.59065	33844.046875	1408611.6882468255	0	1295	0.09562414661479757	0.7287881636128406	43.380989423430854	429.3651123046875	429.3754577636719
1196	429.7666931152344	11.751583333333334					1	DETECTED	429.7667 m/z @11.75 [N1260_1.mzXML]	429.7666931152344	11.751583333333334	4.1162833333333335	15.069700000000001	10.953416666666667	8105.716796875	1507686.0227683103	0	1295	0.11820724884112721	0.7172879039898017	0.43457580797960343	429.76373291015625	429.7684326171875
1197	430.2420959472656	9.654883333333334					1	DETECTED	430.2421 m/z @9.65 [N1260_1.mzXML]	430.2420959472656	9.654883333333334	9.595333333333334	9.713866666666666	0.11853333333333183	7098.97314453125	30869.39776538051	0	1295	0.09456003749230035	0.9952420934788605	0.990484186957721	430.240966796875	430.2422180175781
1198	430.91107177734375	1.6327500000000001					1	DETECTED	430.9111 m/z @1.63 [N1260_1.mzXML]	430.91107177734375	1.6327500000000001	1.57325	1.692	0.11874999999999991	190396.71875	629455.8465556634	0	1295	0.049925753683152996	0.9478323139629256	0.8948297560663621	430.9105224609375	430.91156005859375
1199	431.17584228515625	12.59885					1	DETECTED	431.1758 m/z @12.60 [N1260_1.mzXML]	431.17584228515625	12.59885	9.2425	13.837933333333332	4.595433333333332	102038.5859375	3225626.948742309	0	1295	0.28315752453470466	0.5484012613095055	0.09027811041976963	431.166748046875	431.17706298828125
1200	431.2738952636719	12.273416666666666					1	DETECTED	431.2739 m/z @12.27 [N1260_1.mzXML]	431.2738952636719	12.273416666666666	11.901016666666667	12.383616666666667	0.4825999999999997	92674.5859375	709384.503027589	0	1295	0.14323094894329103	0.8215446903981671	0.49998755481319784	431.2719421386719	431.2749938964844
1201	432.1791076660156	12.59885					1	DETECTED	432.1791 m/z @12.60 [N1260_1.mzXML]	432.1791076660156	12.59885	12.383616666666667	12.869516666666668	0.4859000000000009	32306.576171875	420714.4681101079	0	1295	0.2838783663602342	1.12877497289763	1.25754994579526	432.1781311035156	432.1803283691406
1202	432.2355651855469	11.887216666666665					1	DETECTED	432.2356 m/z @11.89 [N1260_1.mzXML]	432.2355651855469	11.887216666666665	8.802	12.16115	3.3591499999999996	105166.2890625	2326252.1200229484	0	1295	0.12765130067803376	0.532166048684814	3.055161987515598	432.2336120605469	432.2453918457031
1203	432.3087463378906	12.225533333333335					1	DETECTED	432.3087 m/z @12.23 [N1260_1.mzXML]	432.3087463378906	12.225533333333335	11.648766666666667	12.813183333333335	1.1644166666666678	25312.44140625	665969.7704476321	0	1295	0.6247845601917934	1.0094347800959362	1.4877971451255283	432.307373046875	432.3165283203125
1204	432.7825622558594	13.686583333333335					1	DETECTED	432.7826 m/z @13.69 [N1260_1.mzXML]	432.7825622558594	13.686583333333335	1.7077166666666665	14.052716666666667	12.345	25912.529296875	6648042.412557127	0	1295	0.20584014757614533	0.515282469682719	0.023508975498542996	432.77276611328125	432.7841491699219
1205	432.97369384765625	1.9378					1	DETECTED	432.9737 m/z @1.94 [N1260_1.mzXML]	432.97369384765625	1.9378	1.6622833333333333	2.499083333333333	0.8367999999999998	36358.078125	890172.2171555173	0	1295	0.4464895603154879	1.5186014155223517	2.0372028310447035	432.9726257324219	432.97515869140625
1206	433.059326171875	11.606183333333332					1	DETECTED	433.0593 m/z @11.61 [N1260_1.mzXML]	433.059326171875	11.606183333333332	11.55025	11.634483333333332	0.08423333333333183	15126.2822265625	65467.85089453115	0	1295	0.41668384381276447	0.7529797377830788	0.5059594755661576	433.05841064453125	433.059326171875
1207	433.2388000488281	11.901016666666667					1	DETECTED	433.2388 m/z @11.90 [N1260_1.mzXML]	433.2388000488281	11.901016666666667	10.041599999999999	15.706066666666667	5.664466666666668	28831.94921875	1920664.6633877258	0	1295	0.12382342998095375	1.5231837942006894	2.046367588401379	433.2372741699219	433.2484436035156
1208	433.9678955078125	11.492183333333333					1	DETECTED	433.9679 m/z @11.49 [N1260_1.mzXML]	433.9678955078125	11.492183333333333	10.9427	15.237316666666667	4.294616666666666	7980.41845703125	889064.7674887083	0	1295	0.6362757041228004	3.907867997209503	6.994896237462751	433.9632873535156	433.9696960449219
1209	434.97076416015625	1.8956000000000002					1	DETECTED	434.9708 m/z @1.90 [N1260_1.mzXML]	434.97076416015625	1.8956000000000002	1.7829166666666665	2.4303833333333333	0.6474666666666669	11657.0888671875	308026.05323327647	0	1295	0.49507052318927824	2.8729477887886326	4.745895577577265	434.9703674316406	434.9732971191406
1210	435.3309631347656	11.648766666666667					1	DETECTED	435.3310 m/z @11.65 [N1260_1.mzXML]	435.3309631347656	11.648766666666667	3.4362500000000002	17.375666666666667	13.939416666666666	15541.2373046875	1759531.757223755	0	1295	1.1916175847090447	0.8486690032085171	0.6973380064170343	435.323486328125	435.3322448730469
1211	436.8556823730469	1.6622833333333333					1	DETECTED	436.8557 m/z @1.66 [N1260_1.mzXML]	436.8556823730469	1.6622833333333333	1.6475	19.726999999999997	18.079499999999996	25386.99609375	7069888.276107666	0	1295	3.2847274457576283	611.4825253664019	1221.9650507328038	436.8487854003906	436.8561096191406
1212	437.19091796875	11.887216666666665					1	DETECTED	437.1909 m/z @11.89 [N1260_1.mzXML]	437.19091796875	11.887216666666665	11.813600000000001	12.414766666666667	0.601166666666666	513332.03125	4466120.575442862	1	1295	0.12881563406791408	2.1417165028612923	5.409477931314552	437.1900329589844	437.19317626953125
1213	437.23150634765625	8.817450000000001					1	DETECTED	437.2315 m/z @8.82 [N1260_1.mzXML]	437.23150634765625	8.817450000000001	8.77135	19.512666666666668	10.741316666666668	9799.970703125	701259.8536129764	0	1295	0.08058352018094261	116.50018076644744	23.79514704911977	437.2303161621094	437.235595703125
1214	438.2955627441406	13.37455					1	DETECTED	438.2956 m/z @13.37 [N1260_1.mzXML]	438.2955627441406	13.37455	11.797716666666668	13.599233333333332	1.8015166666666644	31948.15625	773659.3627066646	0	1295	0.20890104155714617	0.5712451115104112	0.15085125640285116	438.2878112792969	438.29608154296875
1215	438.9811096191406	1.7687333333333333					1	DETECTED	438.9811 m/z @1.77 [N1260_1.mzXML]	438.9811096191406	1.7687333333333333	1.6622833333333333	2.4166833333333333	0.7544	45182.69921875	935934.0209943849	0	1295	0.21523595894434555	3.5434476279943654	5.98589553284601	438.98101806640625	438.9830017089844
1216	439.117919921875	11.13825					1	DETECTED	439.1179 m/z @11.14 [N1260_1.mzXML]	439.117919921875	11.13825	11.0783	11.196866666666667	0.11856666666666626	5122.1005859375	23905.985121521	0	1295	0.0708725571614135	0.9888796219071607	0.9777592438143213	439.1165466308594	439.1197509765625
1217	440.8685607910156	1.6179999999999999					1	DETECTED	440.8686 m/z @1.62 [N1260_1.mzXML]	440.8685607910156	1.6179999999999999	1.5435333333333332	1.6475	0.10396666666666676	38878.13671875	148158.56618029784	0	1295	0.06483001137886935	0.6937282184630776	0.4140541311690315	440.8676452636719	440.86859130859375
1218	442.31402587890625	11.844916666666668					1	DETECTED	442.3140 m/z @11.84 [N1260_1.mzXML]	442.31402587890625	11.844916666666668	11.782283333333334	11.971066666666667	0.1887833333333333	35934.421875	190740.56239916847	0	1295	0.07193024822658955	1.5070516232038105	2.235386903744702	442.3131103515625	442.31402587890625
1219	442.8765563964844	1.5285666666666666					1	DETECTED	442.8766 m/z @1.53 [N1260_1.mzXML]	442.8765563964844	1.5285666666666666	1.4991999999999999	1.57325	0.07405000000000017	15904.9873046875	55179.026486328075	0	1295	0.26725241141004585	1.2607832009080577	1.5215664018161157	442.8752136230469	442.876953125
1220	443.18804931640625	12.700983333333333					1	DETECTED	443.1880 m/z @12.70 [N1260_1.mzXML]	443.18804931640625	12.700983333333333	12.614583333333334	12.841266666666666	0.22668333333333202	11536.4013671875	97703.01225415031	0	1295	0.1647644208618697	1.3118248456790143	1.6236496913580287	443.1866455078125	443.19091796875
1221	443.4179382324219	12.321050000000001					1	DETECTED	443.4179 m/z @12.32 [N1260_1.mzXML]	443.4179382324219	12.321050000000001	12.145716666666667	17.325666666666667	5.17995	22583.3984375	1394894.562663666	0	1295	0.10883930024378685	14.771720532319296	29.849106067456276	443.416015625	443.4191589355469
1222	444.24237060546875	13.24					1	DETECTED	444.2424 m/z @13.24 [N1260_1.mzXML]	444.24237060546875	13.24	7.916399999999999	13.24	5.323600000000001	5904.259765625	993704.6340118712	0	1295	4.946819699130026	0.5	null	444.2333068847656	444.24237060546875
1223	445.39599609375	12.42985					1	DETECTED	445.3960 m/z @12.43 [N1260_1.mzXML]	445.39599609375	12.42985	2.800816666666667	14.171266666666666	11.370449999999998	25462.515625	4182818.988352541	0	1295	0.13965956128897083	0.5904253109519474	0.18085062190389475	445.39373779296875	445.40191650390625
1224	446.2513732910156	11.55025					1	DETECTED	446.2514 m/z @11.55 [N1260_1.mzXML]	446.2513732910156	11.55025	8.802	11.914733333333334	3.1127333333333347	350695.21875	3309930.550856078	1	1295	0.1276763789214037	3.2533266930034976	6.405027035169312	446.2470397949219	446.2525329589844
1225	446.79833984375	13.72785					1	DETECTED	446.7983 m/z @13.73 [N1260_1.mzXML]	446.79833984375	13.72785	13.643316666666667	17.875666666666667	4.23235	21466.546875	952763.3898160092	0	1295	0.6008887702492256	25.0336159305995	3.9158905756552524	446.7916564941406	446.8000183105469
1226	446.8846435546875	1.6327500000000001					1	DETECTED	446.8846 m/z @1.63 [N1260_1.mzXML]	446.8846435546875	1.6327500000000001	1.57325	10.73785	9.1646	98654.5859375	5053249.72264563	0	1295	0.04758207327358943	73.2074843206562	0.9059135033685626	446.8840637207031	446.8924865722656
1227	447.3439025878906	12.490483333333334					1	DETECTED	447.3439 m/z @12.49 [N1260_1.mzXML]	447.3439025878906	12.490483333333334	11.766866666666665	15.721883333333333	3.9550166666666673	15524.9150390625	1419627.853524537	0	1295	2.984817002294001	2.7446570497807006	3.9850857931696666	447.341552734375	447.34674072265625
1228	448.2314147949219	9.081150000000001					1	DETECTED	448.2314 m/z @9.08 [N1260_1.mzXML]	448.2314147949219	9.081150000000001	4.868133333333334	9.2004	4.3322666666666665	28461.89453125	550330.6677447514	0	1295	4.303756839809625	0.5141525668464005	0.0388852222916009	448.2273254394531	448.2320556640625
1229	448.3390808105469	11.914733333333334					1	DETECTED	448.3391 m/z @11.91 [N1260_1.mzXML]	448.3390808105469	11.914733333333334	11.844916666666668	14.830250000000001	2.985333333333333	83251.890625	1351830.803130495	0	1295	0.10487315798173569	1.7957543208368512	2.1289043108081556	448.33843994140625	448.34869384765625
1230	449.0102844238281	1.6772833333333332					1	DETECTED	449.0103 m/z @1.68 [N1260_1.mzXML]	449.0102844238281	1.6772833333333332	1.6179999999999999	1.7968166666666667	0.17881666666666685	31812.439453125	120430.01596044909	0	1295	0.012967408210287301	1.5081529378689917	1.1394836701235038	449.0076599121094	449.0113525390625
1231	449.1989440917969	12.352383333333334					1	DETECTED	449.1989 m/z @12.35 [N1260_1.mzXML]	449.1989440917969	12.352383333333334	12.257266666666668	12.614583333333334	0.35731666666666584	30703.076171875	469847.1612919913	0	1295	0.29328399448869824	1.8783073418608844	2.8349773149591413	449.19744873046875	449.1994323730469
1232	450.31842041015625	12.321050000000001					1	DETECTED	450.3184 m/z @12.32 [N1260_1.mzXML]	450.31842041015625	12.321050000000001	11.6777	12.3989	0.7211999999999996	21976.05859375	498591.1094541007	0	1295	0.6762608442083486	0.5605036138960113	0.12100722779202266	450.3180236816406	450.3197326660156
1233	450.3547058105469	13.049000000000001					1	DETECTED	450.3547 m/z @13.05 [N1260_1.mzXML]	450.3547058105469	13.049000000000001	0.10093333333333333	19.991833333333332	19.8909	111808.65625	4910036.75154416	0	1295	1.075573109935771	0.9432321463092664	4.1226898797699185	450.3511962890625	450.3592529296875
1234	452.3707275390625	12.071216666666666					1	DETECTED	452.3707 m/z @12.07 [N1260_1.mzXML]	452.3707275390625	12.071216666666666	12.057083333333333	12.289233333333334	0.23215000000000074	40378.06640625	255942.04806836203	0	1295	0.13938095160887798	6.31263354077479	15.071255163643315	452.37054443359375	452.3732604980469
1235	453.1646423339844	11.914733333333334					1	DETECTED	453.1646 m/z @11.91 [N1260_1.mzXML]	453.1646423339844	11.914733333333334	11.844916666666668	12.014000000000001	0.16908333333333303	43262.7421875	265977.4754467759	0	1295	0.11156986475913833	1.210909524946294	1.7300519760917585	453.16412353515625	453.1657409667969
1236	453.3415832519531	10.521116666666668					1	DETECTED	453.3416 m/z @10.52 [N1260_1.mzXML]	453.3415832519531	10.521116666666668	9.6103	17.375666666666667	7.765366666666667	163597.796875	2094059.1611286632	0	1295	0.11500710115116952	1.712923149214984	2.0541688220101415	453.3397521972656	453.3440246582031
1237	454.28948974609375	13.103883333333332					1	DETECTED	454.2895 m/z @13.10 [N1260_1.mzXML]	454.28948974609375	13.103883333333332	12.953516666666667	13.471066666666667	0.51755	53151.98828125	622839.3670024406	0	1295	0.1639002325491994	1.7209598758590303	5.044174646485459	454.2859802246094	454.2906494140625
1238	454.3860778808594	12.177233333333334					1	DETECTED	454.3861 m/z @12.18 [N1260_1.mzXML]	454.3860778808594	12.177233333333334	12.145716666666667	12.336466666666666	0.19074999999999953	22762.302734375	153024.83440747048	0	1295	0.08954832975343585	3.0261766261237395	5.052353252247479	454.3837890625	454.3873291015625
1239	454.9565124511719	1.7543166666666667					1	DETECTED	454.9565 m/z @1.75 [N1260_1.mzXML]	454.9565124511719	1.7543166666666667	1.6622833333333333	2.3473166666666665	0.6850333333333332	24602.35546875	519561.1573063966	0	1295	0.4361182520182636	3.721658819268377	5.729669276948965	454.9552001953125	454.9570007324219
1240	455.1136779785156	11.241816666666667					1	DETECTED	455.1137 m/z @11.24 [N1260_1.mzXML]	455.1136779785156	11.241816666666667	11.12355	11.241816666666667	0.11826666666666696	6089.6181640625	28266.507525146553	0	1295	0.03515573831674246	0.5	null	455.1111755371094	455.1142578125
1241	456.3289794921875	11.477416666666667					1	DETECTED	456.3290 m/z @11.48 [N1260_1.mzXML]	456.3289794921875	11.477416666666667	7.4264833333333335	11.55025	4.123766666666667	18999.529296875	1400700.9976697075	0	1295	0.07543270773635236	0.5089896978474097	0.01797939569481935	456.3214111328125	456.3301696777344
1242	456.9540710449219	1.7687333333333333					1	DETECTED	456.9541 m/z @1.77 [N1260_1.mzXML]	456.9540710449219	1.7687333333333333	1.7077166666666665	2.318966666666667	0.6112500000000003	8991.4072265625	197495.91766406258	0	1295	0.6180126662108976	5.0088773559136825	9.017754711827365	456.95281982421875	456.9555358886719
1243	458.3447570800781	11.634483333333332					1	DETECTED	458.3448 m/z @11.63 [N1260_1.mzXML]	458.3447570800781	11.634483333333332	11.564166666666667	13.021700000000001	1.457533333333334	9888.5244140625	543455.2976325685	0	1295	0.08688181115300786	10.364067314529755	19.72813462905951	458.3439025878906	458.3465270996094
1244	458.853759765625	1.5285666666666666					1	DETECTED	458.8538 m/z @1.53 [N1260_1.mzXML]	458.853759765625	1.5285666666666666	1.4399000000000002	1.5881166666666668	0.14821666666666666	31796.728515625	150525.6406239014	0	1295	0.11295730192453846	0.8269127907929283	0.749905058265816	458.85308837890625	458.85504150390625
1245	459.2449035644531	13.212950000000001					1	DETECTED	459.2449 m/z @13.21 [N1260_1.mzXML]	459.2449035644531	13.212950000000001	12.658816666666667	13.810083333333333	1.1512666666666664	39462.8671875	887691.6227561054	0	1295	0.2111220022296436	1.0387993262752624	0.7366803985306908	459.23583984375	459.2476806640625
1246	460.96307373046875	1.6772833333333332					1	DETECTED	460.9631 m/z @1.68 [N1260_1.mzXML]	460.96307373046875	1.6772833333333332	1.6622833333333333	19.446666666666665	17.78438333333333	30270.978515625	1437367.1300994265	0	1295	0.2470159201053581	22.778696860506184	25.653295888053442	460.9549865722656	460.9664306640625
1247	463.15509033203125	10.176766666666667					1	DETECTED	463.1551 m/z @10.18 [N1260_1.mzXML]	463.15509033203125	10.176766666666667	10.146283333333335	10.7545	0.6082166666666655	4935.7783203125	65747.18728060897	0	1295	0.10220715775074574	9.97621651175523	18.95243302351046	463.15496826171875	463.1579895019531
1248	463.2119140625	12.273416666666666					1	DETECTED	463.2119 m/z @12.27 [N1260_1.mzXML]	463.2119140625	12.273416666666666	11.2266	12.383616666666667	1.1570166666666672	12951.5234375	240238.1153337403	0	1295	0.09726537478175779	0.5526357687592546	0.10527153751850922	463.2108154296875	463.212646484375
1249	463.267578125	11.634483333333332					1	DETECTED	463.2676 m/z @11.63 [N1260_1.mzXML]	463.267578125	11.634483333333332	11.55025	11.766866666666665	0.21661666666666513	10876.1005859375	99892.43242822256	0	1295	0.21906542772019044	1.2858132172536743	1.5716264345073485	463.26409912109375	463.26788330078125
1250	464.1528015136719	11.182316666666667					1	DETECTED	464.1528 m/z @11.18 [N1260_1.mzXML]	464.1528015136719	11.182316666666667	0.11739999999999999	20.008666666666667	19.891266666666667	12642.787109375	3961252.896142458	0	1295	7.332594457283447	0.9184460384683162	0.7764145053664612	464.1499938964844	464.1580810546875
1251	464.2163391113281	10.6233					1	DETECTED	464.2163 m/z @10.62 [N1260_1.mzXML]	464.2163391113281	10.6233	10.56305	10.7211	0.15804999999999936	9885.484375	56918.826056762555	0	1295	0.08979781825328637	1.3116182572614072	1.6232365145228147	464.2153625488281	464.21673583984375
1252	464.310791015625	13.498850000000001					1	DETECTED	464.3108 m/z @13.50 [N1260_1.mzXML]	464.310791015625	13.498850000000001	5.959666666666666	13.950766666666668	7.991100000000002	17175.353515625	2602385.4130694577	0	1295	0.2845298362587023	0.5299711949349067	0.059942389869813574	464.3075866699219	464.3122863769531
1253	465.28240966796875	12.1153					1	DETECTED	465.2824 m/z @12.12 [N1260_1.mzXML]	465.28240966796875	12.1153	12.071216666666666	12.241483333333333	0.17026666666666657	27245.84375	158660.38592553718	0	1295	0.09483478405802082	1.9311909262760045	2.862381852552009	465.28094482421875	465.2826232910156
1254	467.14996337890625	11.648766666666667					1	DETECTED	467.1500 m/z @11.65 [N1260_1.mzXML]	467.14996337890625	11.648766666666667	11.577983333333332	11.797716666666668	0.21973333333333578	21612.087890625	141207.58589917072	0	1295	0.11457163547744109	1.5521544619731438	1.6111829788250867	467.1493225097656	467.1507873535156
1255	468.30548095703125	12.687166666666666					1	DETECTED	468.3055 m/z @12.69 [N1260_1.mzXML]	468.30548095703125	12.687166666666666	12.490483333333334	15.298866666666667	2.8083833333333335	742846.375	6736669.274903551	1	1295	0.10775216394644183	1.188063031469344	1.0344251396560125	468.3024597167969	468.30706787109375
1256	468.8113708496094	1.7687333333333333					1	DETECTED	468.8114 m/z @1.77 [N1260_1.mzXML]	468.8113708496094	1.7687333333333333	1.692	4.698016666666666	3.0060166666666657	11444.3046875	774517.5557684326	0	1295	0.056404037798975404	19.587423979148564	38.17484795829713	468.8094482421875	468.813232421875
1257	469.3259582519531	14.171266666666666					1	DETECTED	469.3260 m/z @14.17 [N1260_1.mzXML]	469.3259582519531	14.171266666666666	11.648766666666667	15.56265	3.9138833333333327	13816.66015625	1056909.5910206297	0	1295	2.613080579289438	0.7757945160224646	0.4161061717977629	469.32470703125	469.32781982421875
1258	469.3853454589844	12.383616666666667					1	DETECTED	469.3853 m/z @12.38 [N1260_1.mzXML]	469.3853454589844	12.383616666666667	9.370516666666667	12.567416666666666	3.1968999999999994	28629.302734375	940184.5388449081	0	1295	0.17159950898441068	0.5305001493478477	0.061000298695695385	469.384765625	469.38824462890625
1259	470.3123474121094	12.658816666666667					1	DETECTED	470.3123 m/z @12.66 [N1260_1.mzXML]	470.3123474121094	12.658816666666667	12.629616666666667	17.226999999999997	4.59738333333333	26499.919921875	1328400.0345598436	0	1295	0.15337848238601381	78.7223173515996	156.4446347031992	470.3064270019531	470.3123474121094
1260	470.7557067871094	8.848716666666666					1	DETECTED	470.7557 m/z @8.85 [N1260_1.mzXML]	470.7557067871094	8.848716666666666	8.78665	8.988616666666667	0.2019666666666673	8235.7900390625	54095.73947888196	0	1295	0.09882332191265597	1.6270139634801386	2.2448343164326316	470.7554626464844	470.75689697265625
1261	470.8868408203125	1.5881166666666668					1	DETECTED	470.8868 m/z @1.59 [N1260_1.mzXML]	470.8868408203125	1.5881166666666668	1.1328	13.293650000000001	12.160850000000002	29804.2578125	3259649.280148987	0	1295	0.06910895775587433	13.354277242944468	25.708554485888936	470.88677978515625	470.8961486816406
1262	470.99212646484375	1.6622833333333333					1	DETECTED	470.9921 m/z @1.66 [N1260_1.mzXML]	470.99212646484375	1.6622833333333333	1.6475	5.539033333333333	3.8915333333333333	42631.37890625	1090685.7888486022	0	1295	0.05336507342074315	131.61894024802672	3.7218624916694565	470.98883056640625	470.9923400878906
1263	472.24749755859375	11.591866666666666					1	DETECTED	472.2475 m/z @11.59 [N1260_1.mzXML]	472.24749755859375	11.591866666666666	11.52195	11.66305	0.14109999999999978	31592.390625	206045.6766899417	0	1295	0.13720904079694485	1.009058402860557	1.0181168057211138	472.24652099609375	472.2480163574219
1264	472.30078125	12.225533333333335					1	DETECTED	472.3008 m/z @12.23 [N1260_1.mzXML]	472.30078125	12.225533333333335	3.2079666666666666	12.352383333333334	9.144416666666668	23787.05078125	3416157.9220195315	0	1295	0.6013692151271961	0.5070334938841595	0.014066987768318788	472.2998352050781	472.30645751953125
1265	474.2813415527344	11.901016666666667					1	DETECTED	474.2813 m/z @11.90 [N1260_1.mzXML]	474.2813415527344	11.901016666666667	7.2454833333333335	12.5832	5.337716666666666	2174333.75	1.87920204936907E7	1	1295	0.12680453159795846	1.799848509204017	2.0940431296300273	474.2781982421875	474.2838134765625
1266	474.8316650390625	1.5285666666666666					1	DETECTED	474.8317 m/z @1.53 [N1260_1.mzXML]	474.8316650390625	1.5285666666666666	1.4549666666666667	1.5881166666666668	0.1331500000000001	20260.763671875	91004.75206884764	0	1295	0.07056775673430571	0.9045516304347847	0.8091032608695694	474.8305969238281	474.8319091796875
1267	475.2856140136719	11.901016666666667					1	DETECTED	475.2856 m/z @11.90 [N1260_1.mzXML]	475.2856140136719	11.901016666666667	11.844916666666668	12.994466666666666	1.1495499999999979	574126.6875	6198514.245105449	0	1295	0.1333594098034112	2.4534883555866354	2.869128527321089	475.2839660644531	475.2892761230469
1268	475.3236389160156	10.521116666666668					1	DETECTED	475.3236 m/z @10.52 [N1260_1.mzXML]	475.3236389160156	10.521116666666668	3.5796	16.111466666666665	12.531866666666666	75052.3984375	1421511.1009425975	0	1295	0.1236017024146463	1.5832310533481848	1.2626405219760726	475.3143310546875	475.32525634765625
1269	476.2882995605469	11.859233333333332					1	DETECTED	476.2883 m/z @11.86 [N1260_1.mzXML]	476.2882995605469	11.859233333333332	11.859233333333332	12.057083333333333	0.19785000000000075	88651.78125	634924.1249462916	0	1295	0.11276331350771329	null	null	476.2882080078125	476.2890319824219
1270	476.3098449707031	12.841266666666666					1	DETECTED	476.3098 m/z @12.84 [N1260_1.mzXML]	476.3098449707031	12.841266666666666	12.785283333333332	12.841266666666666	0.05598333333333372	7935.36865234375	21400.505211914355	0	1295	0.05987660331007483	0.5	null	476.30963134765625	476.31158447265625
1271	476.9369201660156	1.692					1	DETECTED	476.9369 m/z @1.69 [N1260_1.mzXML]	476.9369201660156	1.692	1.692	2.318966666666667	0.6269666666666669	18741.203125	304014.08701611334	0	1295	0.03016895844467049	null	null	476.935302734375	476.94244384765625
1272	477.9580383300781	11.362150000000002					1	DETECTED	477.9580 m/z @11.36 [N1260_1.mzXML]	477.9580383300781	11.362150000000002	10.973383333333334	11.620316666666668	0.6469333333333331	7295.32958984375	177243.34982458514	0	1295	0.5422024073694836	0.8320329246334549	0.6640658492669099	477.95635986328125	477.9581604003906
1273	478.2896423339844	12.897533333333334					1	DETECTED	478.2896 m/z @12.90 [N1260_1.mzXML]	478.2896423339844	12.897533333333334	9.892750000000001	13.008016666666666	3.115266666666665	166305.359375	2322493.749996826	0	1295	0.10945162724213553	0.8413768757642405	1.0223114529477244	478.2880859375	478.2900390625
1274	478.3256530761719	13.171933333333333					1	DETECTED	478.3257 m/z @13.17 [N1260_1.mzXML]	478.3256530761719	13.171933333333333	11.620316666666668	15.009483333333332	3.3891666666666644	144967.640625	4730498.708508545	0	1295	0.24848821642076935	0.7776930896140425	0.47851038896887893	478.3236389160156	478.32904052734375
1275	479.2936096191406	12.91135					1	DETECTED	479.2936 m/z @12.91 [N1260_1.mzXML]	479.2936096191406	12.91135	12.827083333333333	13.008016666666666	0.18093333333333383	38777.61328125	288067.88112939394	0	1295	0.2607703267793404	1.073575949367074	1.147151898734148	479.2925109863281	479.29388427734375
1276	480.2113037109375	11.69215					1	DETECTED	480.2113 m/z @11.69 [N1260_1.mzXML]	480.2113037109375	11.69215	9.69915	11.942783333333333	2.2436333333333334	8854.201171875	425063.9849291992	0	1295	0.1256787567197648	0.562878407760495	0.12575681552098997	480.2079162597656	480.215087890625
1277	480.3053894042969	13.212950000000001					1	DETECTED	480.3054 m/z @13.21 [N1260_1.mzXML]	480.3053894042969	13.212950000000001	12.687166666666666	13.347566666666667	0.660400000000001	41533.89453125	972045.0291809089	0	1295	0.5393949579688329	0.6280153421878458	0.2560306843756917	480.30426025390625	480.3063659667969
1278	480.34185791015625	13.443066666666665					1	DETECTED	480.3419 m/z @13.44 [N1260_1.mzXML]	480.34185791015625	13.443066666666665	13.347566666666667	14.156483333333334	0.8089166666666667	299501.09375	4782776.129941656	1	1295	0.21265091113400914	3.7788224023785135	5.630758961570493	480.3411560058594	480.3429260253906
1279	482.3207702636719	12.92535					1	DETECTED	482.3208 m/z @12.93 [N1260_1.mzXML]	482.3207702636719	12.92535	12.72885	13.117583333333332	0.3887333333333327	123024.6796875	1244812.0728779288	0	1295	0.15407616286633008	0.9893346949782211	0.7751796195295896	482.3197937011719	482.32159423828125
1280	482.35736083984375	13.768816666666668					1	DETECTED	482.3574 m/z @13.77 [N1260_1.mzXML]	482.35736083984375	13.768816666666668	7.377	15.673766666666667	8.296766666666667	343877.03125	8876245.527982803	0	1295	0.33199586951870685	3.371956799188739	4.4505994438275565	482.3479309082031	482.3601379394531
1281	483.3247375488281	12.91135					1	DETECTED	483.3247 m/z @12.91 [N1260_1.mzXML]	483.3247375488281	12.91135	4.5302	13.062716666666667	8.532516666666666	33581.68359375	2567356.698029174	0	1295	0.1193971700194929	0.5090301847996197	0.018060369599239505	483.3240661621094	483.333984375
1282	483.3612060546875	13.865833333333335					1	DETECTED	483.3612 m/z @13.87 [N1260_1.mzXML]	483.3612060546875	13.865833333333335	13.75525	14.9943	1.2390500000000007	84443.546875	1699561.8949417677	0	1295	0.26594352531474286	3.082108428808025	4.609752263442155	483.359619140625	483.3627624511719
1283	487.3173522949219	14.699083333333334					1	DETECTED	487.3174 m/z @14.70 [N1260_1.mzXML]	487.3173522949219	14.699083333333334	7.36025	16.602516666666666	9.242266666666666	71765.171875	4925714.255764526	0	1295	0.575515250200878	1.5205597060367049	1.4331335379233108	487.3148193359375	487.319091796875
1284	488.2972106933594	12.145716666666667					1	DETECTED	488.2972 m/z @12.15 [N1260_1.mzXML]	488.2972106933594	12.145716666666667	11.859233333333332	12.145716666666667	0.28648333333333476	6093.35302734375	72807.3598544925	0	1295	0.2603910767822821	0.5	null	488.2940979003906	488.2985534667969
1285	489.3331604003906	14.215483333333333					1	DETECTED	489.3332 m/z @14.22 [N1260_1.mzXML]	489.3331604003906	14.215483333333333	9.922566666666667	17.425333333333334	7.502766666666668	11335.494140625	1650335.282914948	0	1295	2.5636723373395327	0.8210166559144136	0.6638856842790767	489.3299255371094	489.3380432128906
1286	490.2872009277344	12.687166666666666					1	DETECTED	490.2872 m/z @12.69 [N1260_1.mzXML]	490.2872009277344	12.687166666666666	12.551833333333333	12.855466666666667	0.30363333333333387	100791.1328125	679563.146472411	0	1295	0.09661764470192047	1.1217980295566505	0.9688544657539137	490.28662109375	490.28814697265625
[truncated: 112 more rows]
