# Supplementary material for: MSFC: a new feature construction method for accurate diagnosis of mass spectrometry data
Source: Sci Rep. 2023 Sep 21;13:15694. doi: 10.1038/s41598-023-42395-5 (PMC10514077; doi:10.1038/s41598-023-42395-5)
Supplement: Supplementary file 1 — Supplementary Information. [file 41598_2023_42395_MOESM1_ESM.zip › dataset/CHD dataset/1-batch/N/N1261_1.mzXML_chromatograms.csv]

row ID	row m/z	row retention time	row identity (main ID)	row identity (all IDs)	row identity (main ID + details)	row comment	row number of detected peaks	N1261_1.mzXML Peak status	N1261_1.mzXML Peak name	N1261_1.mzXML Peak m/z	N1261_1.mzXML Peak RT	N1261_1.mzXML Peak RT start	N1261_1.mzXML Peak RT end	N1261_1.mzXML Peak duration time	N1261_1.mzXML Peak height	N1261_1.mzXML Peak area	N1261_1.mzXML Peak charge	N1261_1.mzXML Peak # data points	N1261_1.mzXML Peak FWHM	N1261_1.mzXML Peak tailing factor	N1261_1.mzXML Peak asymmetry factor	N1261_1.mzXML Peak m/z min	N1261_1.mzXML Peak m/z max
1	55.0620231628418	12.991683333333333					1	DETECTED	55.0620 m/z @12.99 [N1261_1.mzXML]	55.0620231628418	12.991683333333333	0.11788333333333334	19.990333333333336	19.87245	4284.337890625	1663224.6136425785	0	1284	4.397468512634603	0.7718175674625986	0.963688082736474	55.05347442626953	55.06695556640625
2	60.08026123046875	14.614183333333333					1	DETECTED	60.0803 m/z @14.61 [N1261_1.mzXML]	60.08026123046875	14.614183333333333	0.10115	20.007	19.90585	220778.578125	6.505693727937521E7	0	1284	7.934335222524886	0.6902700399395414	0.8684139426865325	60.07125473022461	60.08051300048828
3	61.039161682128906	1.8481999999999998					1	DETECTED	61.0392 m/z @1.85 [N1261_1.mzXML]	61.039161682128906	1.8481999999999998	0.10115	19.990333333333336	19.889183333333335	200773.984375	3720282.02043219	0	1284	0.05696101890259886	0.7724436553721857	5.842064427114964	61.038734436035156	61.04290008544922
4	61.07889938354492	11.335416666666667					1	DETECTED	61.0789 m/z @11.34 [N1261_1.mzXML]	61.07889938354492	11.335416666666667	8.58315	19.940166666666666	11.357016666666667	5972.28857421875	1870846.739259798	0	1284	4.059891226357102	2.063211534735006	5.0584155931745265	61.07889938354492	61.08392333984375
5	68.98179626464844	1.4970333333333334					1	DETECTED	68.9818 m/z @1.50 [N1261_1.mzXML]	68.98179626464844	1.4970333333333334	1.4365666666666668	18.754833333333334	17.318266666666666	7403.07666015625	3882957.422234741	0	1284	0.14567544672322663	143.2050716648291	285.4101433296582	68.9749984741211	68.98204803466797
6	69.07891845703125	11.271033333333332					1	DETECTED	69.0789 m/z @11.27 [N1261_1.mzXML]	69.07891845703125	11.271033333333332	0.10115	20.007	19.90585	7667.80712890625	4019611.8517531115	0	1284	11.135606348958913	0.8910500408091403	1.4311241951318316	69.06909942626953	69.08635711669922
7	70.06468200683594	1.8624666666666667					1	DETECTED	70.0647 m/z @1.86 [N1261_1.mzXML]	70.06468200683594	1.8624666666666667	0.30521666666666664	18.67366666666667	18.368450000000003	31172.060546875	1527867.0011318661	0	1284	0.026962187185889164	5.897720340343555	10.795440680687111	70.05939483642578	70.0746078491211
8	70.98008728027344	1.4970333333333334					1	DETECTED	70.9801 m/z @1.50 [N1261_1.mzXML]	70.98008728027344	1.4970333333333334	1.4026833333333333	19.9235	18.52081666666667	7988.89208984375	1863667.0672544863	0	1284	0.12187000271877113	98.14953188482585	139.90266226493378	70.97272491455078	70.98970031738281
9	72.0485610961914	14.15165					1	DETECTED	72.0486 m/z @14.15 [N1261_1.mzXML]	72.0485610961914	14.15165	0.13479999999999998	19.673833333333334	19.539033333333336	3036.864013671875	1250441.6151018674	0	1284	5.306973609502375	0.6969837493207581	0.39396749864151603	72.03897094726562	72.0490493774414
10	72.08028411865234	1.9326333333333332					1	DETECTED	72.0803 m/z @1.93 [N1261_1.mzXML]	72.08028411865234	1.9326333333333332	0.6784333333333333	19.806500000000003	19.12806666666667	75455.890625	2675855.4234138797	0	1284	0.1583995087960155	0.7966669763856634	0.5309403803482534	72.0778579711914	72.08906555175781
11	73.04501342773438	13.74385					1	DETECTED	73.0450 m/z @13.74 [N1261_1.mzXML]	73.04501342773438	13.74385	0.11788333333333334	20.007	19.889116666666666	12351.3974609375	3504498.3463228485	0	1284	1.7238232205469703	0.7390081634429414	1.122355658440915	73.04066467285156	73.04650115966797
12	75.95673370361328	13.359366666666666					1	DETECTED	75.9567 m/z @13.36 [N1261_1.mzXML]	75.95673370361328	13.359366666666666	1.2297166666666668	19.001166666666666	17.771449999999998	4857.11962890625	1891476.79676828	0	1284	16.35752095482814	0.7325623575288651	0.46512471505773045	75.94709777832031	75.96533203125
13	77.04498291015625	12.2704					1	DETECTED	77.0450 m/z @12.27 [N1261_1.mzXML]	77.04498291015625	12.2704	4.804066666666667	19.247	14.442933333333333	2649.232177734375	862635.0993982239	0	1284	10.85535718917161	0.9672038930309389	0.9344077860618777	77.0350112915039	77.05364990234375
14	80.94729614257812	1.7341333333333333					1	DETECTED	80.9473 m/z @1.73 [N1261_1.mzXML]	80.94729614257812	1.7341333333333333	1.6597166666666667	16.28425	14.624533333333334	191967.78125	3667768.271135621	0	1284	0.2598911524147809	4.614176864018668	7.04746855244522	80.93833923339844	80.95581817626953
15	81.06919860839844	12.727733333333333					1	DETECTED	81.0692 m/z @12.73 [N1261_1.mzXML]	81.06919860839844	12.727733333333333	0.10115	20.007	19.90585	5875.7548828125	2202877.25071048	0	1284	7.879366033717604	0.7882516384083845	0.5746153828741801	81.06897735595703	81.0784683227539
16	82.94434356689453	1.7341333333333333					1	DETECTED	82.9443 m/z @1.73 [N1261_1.mzXML]	82.94434356689453	1.7341333333333333	1.6889166666666666	17.71333333333333	16.024416666666664	65926.84375	3277618.145652634	0	1284	0.21572624816050312	177.19590858827857	11.434454474531481	82.9382553100586	82.94623565673828
17	83.02091979980469	1.8196666666666668					1	DETECTED	83.0209 m/z @1.82 [N1261_1.mzXML]	83.02091979980469	1.8196666666666668	0.18611666666666665	19.956833333333336	19.77071666666667	2847198.75	1.510465240241864E7	0	1284	0.05736571459912043	2.318776978986975	3.8118082254695373	83.02091217041016	83.02143859863281
18	83.08491516113281	11.335416666666667					1	DETECTED	83.0849 m/z @11.34 [N1261_1.mzXML]	83.08491516113281	11.335416666666667	0.10115	20.007	19.90585	28770.224609375	5064048.026590881	0	1284	0.20988730449421666	2.048718027977717	4.851467959024253	83.08438873291016	83.08539581298828
19	84.0439682006836	2.5805166666666666					1	DETECTED	84.0440 m/z @2.58 [N1261_1.mzXML]	84.0439682006836	2.5805166666666666	0.23716666666666666	19.806500000000003	19.569333333333336	26210.5390625	3125168.841946319	0	1284	0.9710965644145002	1.6725390739588815	1.4665765286717196	84.04039764404297	84.05375671386719
20	84.61968231201172	11.406833333333333					1	DETECTED	84.6197 m/z @11.41 [N1261_1.mzXML]	84.61968231201172	11.406833333333333	1.4365666666666668	14.226966666666668	12.790400000000002	12559.966796875	5666141.422789184	0	1284	12.892684403977475	0.6414271768057024	0.28282861724454855	84.61896514892578	84.6255874633789
21	84.95903778076172	1.4970333333333334					1	DETECTED	84.9590 m/z @1.50 [N1261_1.mzXML]	84.95903778076172	1.4970333333333334	0.10115	20.007	19.90585	945929.4375	1.870571393901589E7	0	1284	0.15091668366560862	1.9551157904351344	2.016504415863321	84.95628356933594	84.95947265625
22	85.02792358398438	1.8765666666666665					1	DETECTED	85.0279 m/z @1.88 [N1261_1.mzXML]	85.02792358398438	1.8765666666666665	1.5709666666666666	16.51406666666667	14.943100000000001	45186.18359375	3546833.1650723885	0	1284	0.5313787933815233	5.948967683478841	3.9031007373995084	85.02259826660156	85.0378646850586
23	85.06434631347656	7.322649999999999					1	DETECTED	85.0643 m/z @7.32 [N1261_1.mzXML]	85.06434631347656	7.322649999999999	0.11788333333333334	20.007	19.889116666666666	4126.5791015625	2456059.9668858643	0	1284	18.320808232404126	1.3802748643259324	1.7605497286518652	85.06409454345703	85.06452941894531
24	86.05960845947266	2.6635333333333335					1	DETECTED	86.0596 m/z @2.66 [N1261_1.mzXML]	86.05960845947266	2.6635333333333335	0.11788333333333334	20.007	19.889116666666666	14216.62890625	2491082.9550747396	0	1284	0.6977725842801763	5.512898628049585	4.126273278724408	86.05926513671875	86.06582641601562
25	86.09591674804688	4.0729999999999995					1	DETECTED	86.0959 m/z @4.07 [N1261_1.mzXML]	86.09591674804688	4.0729999999999995	1.8903833333333333	17.71333333333333	15.822949999999999	160711.859375	1.0268840427025022E7	1	1284	0.8000550155528061	0.94101079030594	0.7158946022081448	86.09568786621094	86.09608459472656
26	87.0799560546875	7.3392					1	DETECTED	87.0800 m/z @7.34 [N1261_1.mzXML]	87.0799560546875	7.3392	0.10115	20.007	19.90585	93253.359375	4.8182089923091255E7	1	1284	5.522188880015181	1.0331593629614535	1.0463584550541938	87.07966613769531	87.0801010131836
27	88.0388412475586	2.59425					1	DETECTED	88.0388 m/z @2.59 [N1261_1.mzXML]	88.0388412475586	2.59425	0.9183	13.92695	13.00865	7464.71337890625	1344903.5507406003	0	1284	0.7599505685844763	3.880977952802887	6.761955905605774	88.03815460205078	88.03901672363281
28	88.0833511352539	6.725416666666666					1	DETECTED	88.0834 m/z @6.73 [N1261_1.mzXML]	88.0833511352539	6.725416666666666	0.11788333333333334	19.990333333333336	19.87245	5813.7880859375	3280049.3135538944	0	1284	12.248385229498528	1.5037722094982497	2.7985732900530085	88.07388305664062	88.08528900146484
29	88.11144256591797	14.1669					1	DETECTED	88.1114 m/z @14.17 [N1261_1.mzXML]	88.11144256591797	14.1669	9.133433333333333	19.427	10.293566666666667	4283.8447265625	1361054.5651911623	0	1284	5.682558245621566	1.0225126486715583	1.0450252973431164	88.10359954833984	88.11184692382812
30	88.95211029052734	1.4819833333333332					1	DETECTED	88.9521 m/z @1.48 [N1261_1.mzXML]	88.95211029052734	1.4819833333333332	1.4365666666666668	18.223666666666666	16.7871	16391.630859375	3187331.0026348876	0	1284	0.13694472853183726	184.81211009174405	368.6242201834881	88.95065307617188	88.95487976074219
31	88.96780395507812	11.496783333333333					1	DETECTED	88.9678 m/z @11.50 [N1261_1.mzXML]	88.96780395507812	11.496783333333333	0.16905	19.8735	19.70445	21975.337890625	3165515.0264562676	0	1284	0.8906499762392031	0.8697437263118247	0.7394874526236493	88.96748352050781	88.9777603149414
32	89.03833770751953	9.247916666666667					1	DETECTED	89.0383 m/z @9.25 [N1261_1.mzXML]	89.03833770751953	9.247916666666667	0.23716666666666666	19.9235	19.686333333333334	6256.35205078125	2251397.773273956	0	1284	4.104542086683213	1.0923803974881854	2.927048840158477	89.0337905883789	89.04139709472656
33	89.05928802490234	10.185666666666666					1	DETECTED	89.0593 m/z @10.19 [N1261_1.mzXML]	89.05928802490234	10.185666666666666	0.11788333333333334	20.007	19.889116666666666	15857.3251953125	4710474.714612614	0	1284	1.1768721516523826	1.3427378078653285	0.9268470411739538	89.0588150024414	89.05944061279297
34	89.96048736572266	11.742366666666667					1	DETECTED	89.9605 m/z @11.74 [N1261_1.mzXML]	89.96048736572266	11.742366666666667	10.908199999999999	18.340333333333334	7.432133333333335	12551.99609375	1547125.16900177	0	1284	0.6696350203619179	4.454825174825167	7.801365930728443	89.960205078125	89.96067810058594
35	90.05442810058594	1.8196666666666668					1	DETECTED	90.0544 m/z @1.82 [N1261_1.mzXML]	90.05442810058594	1.8196666666666668	0.13479999999999998	20.007	19.872200000000003	229785.171875	7435899.073008824	0	1284	0.1822104336905268	7.5819474056495535	10.45382453784096	90.04607391357422	90.05947875976562
36	90.9760513305664	1.6597166666666667					1	DETECTED	90.9761 m/z @1.66 [N1261_1.mzXML]	90.9760513305664	1.6597166666666667	1.5413	1.9466500000000002	0.4053500000000003	605948.8125	5680024.650061521	0	1284	0.15535654638868146	1.775597273917076	1.7460604137544828	90.97603607177734	90.97628021240234
37	91.03849792480469	10.154683333333333					1	DETECTED	91.0385 m/z @10.15 [N1261_1.mzXML]	91.03849792480469	10.154683333333333	0.10115	20.007	19.90585	45941.52734375	2.64789251735713E7	0	1284	14.401470684047597	0.9899927388712427	0.3294113617924722	91.03334045410156	91.03865814208984
38	91.05378723144531	9.21995					1	DETECTED	91.0538 m/z @9.22 [N1261_1.mzXML]	91.05378723144531	9.21995	0.11788333333333334	20.007	19.889116666666666	117197.109375	1.1679626888497444E7	0	1284	0.08926077369645569	5.773652200845545	0.20194742596374707	91.05362701416016	91.05780029296875
39	93.0694808959961	8.389166666666666					1	DETECTED	93.0695 m/z @8.39 [N1261_1.mzXML]	93.0694808959961	8.389166666666666	0.16905	19.956833333333336	19.787783333333337	11716.5146484375	1551327.3982653501	0	1284	0.26442351974906053	1.068148802698282	0.11940720084271997	93.06400299072266	93.07430267333984
40	94.04090118408203	8.389166666666666					1	DETECTED	94.0409 m/z @8.39 [N1261_1.mzXML]	94.04090118408203	8.389166666666666	5.953533333333334	18.223666666666666	12.270133333333334	16701.4765625	1437999.1038913582	0	1284	0.19894522686746186	2.8458979006477265	0.7452053724306393	94.04047393798828	94.04969787597656
41	95.01569366455078	2.0444666666666667					1	DETECTED	95.0157 m/z @2.04 [N1261_1.mzXML]	95.01569366455078	2.0444666666666667	2.0021	6.314416666666667	4.312316666666668	6202.7783203125	572016.2644183959	0	1284	0.4640586752248095	50.892800944138486	100.78560188827697	95.01517486572266	95.01583862304688
42	95.04876708984375	8.389166666666666					1	DETECTED	95.0488 m/z @8.39 [N1261_1.mzXML]	95.04876708984375	8.389166666666666	0.8840666666666667	19.8735	18.989433333333334	12486.740234375	1657545.4686459657	0	1284	0.22572443655935892	0.7895879693313165	0.973920471159687	95.04829406738281	95.04907989501953
43	95.08477020263672	13.730116666666667					1	DETECTED	95.0848 m/z @13.73 [N1261_1.mzXML]	95.08477020263672	13.730116666666667	0.13479999999999998	20.007	19.872200000000003	8876.9833984375	2129659.968534149	0	1284	2.6236300216705164	0.6890122319882267	0.5824037568907936	95.08325958251953	95.0919418334961
44	96.92118072509766	1.7341333333333333					1	DETECTED	96.9212 m/z @1.73 [N1261_1.mzXML]	96.92118072509766	1.7341333333333333	1.6597166666666667	16.694333333333333	15.034616666666667	171701.90625	3625001.7421731874	0	1284	0.25037881524461625	4.182610826755089	6.750434238973045	96.91484832763672	96.92798614501953
45	97.0279769897461	2.344733333333333					1	DETECTED	97.0280 m/z @2.34 [N1261_1.mzXML]	97.0279769897461	2.344733333333333	0.30521666666666664	19.361333333333334	19.056116666666668	11085.50390625	1960213.4870770248	0	1284	2.706510896460361	4.671723692704972	0.87670706699492	97.02754211425781	97.02821350097656
46	97.0685043334961	11.466066666666668					1	DETECTED	97.0685 m/z @11.47 [N1261_1.mzXML]	97.0685043334961	11.466066666666668	0.11788333333333334	20.007	19.889116666666666	7154.60498046875	2842138.6591201797	0	1284	19.36694921298142	0.8763128019022133	3.9528258433625907	97.06089782714844	97.07566833496094
47	97.10063934326172	11.319933333333333					1	DETECTED	97.1006 m/z @11.32 [N1261_1.mzXML]	97.10063934326172	11.319933333333333	0.10115	19.973666666666666	19.872516666666666	8043.4677734375	2508572.5466291197	0	1284	0.9611102613059046	0.8856805625090065	5.636444797106531	97.09307098388672	97.10665893554688
48	98.91814422607422	1.7341333333333333					1	DETECTED	98.9181 m/z @1.73 [N1261_1.mzXML]	98.91814422607422	1.7341333333333333	1.6742833333333331	11.335416666666667	9.661133333333334	49117.47265625	4538132.408634521	0	1284	0.22352946433381127	80.71122250069594	160.4224450013919	98.91812896728516	98.92759704589844
49	98.98360443115234	2.0586					1	DETECTED	98.9836 m/z @2.06 [N1261_1.mzXML]	98.98360443115234	2.0586	0.10115	20.007	19.90585	49528.125	7339004.638538576	0	1284	11.037993188474605	7.645161894946501	8.986289817640426	98.9802474975586	98.98406982421875
50	98.99494171142578	1.8196666666666668					1	DETECTED	98.9949 m/z @1.82 [N1261_1.mzXML]	98.99494171142578	1.8196666666666668	1.5856833333333333	5.707466666666666	4.121783333333333	203750.65625	3435857.0918193357	0	1284	0.06903463591411008	2.300474074652716	3.3725660277258624	98.98654174804688	99.00408172607422
51	99.04347229003906	2.0160333333333336					1	DETECTED	99.0435 m/z @2.02 [N1261_1.mzXML]	99.04347229003906	2.0160333333333336	0.61095	19.623833333333334	19.012883333333335	19315.859375	3486504.2609886783	0	1284	0.10699078771728865	6.765749362434018	6.648249684249873	99.04080200195312	99.0522689819336
52	100.07514953613281	8.87495					1	DETECTED	100.0751 m/z @8.87 [N1261_1.mzXML]	100.07514953613281	8.87495	0.11788333333333334	19.9235	19.805616666666666	120496.53125	2662533.8519931366	1	1284	0.13769977637496744	1.1584161500318253	1.0388790059557922	100.07466888427734	100.07562255859375
53	101.00762176513672	1.5118					1	DETECTED	101.0076 m/z @1.51 [N1261_1.mzXML]	101.00762176513672	1.5118	0.13479999999999998	20.007	19.872200000000003	835228.0625	1.2278765519447142E7	1	1284	0.138471971374313	1.301134183868242	1.673924560928386	101.00292205810547	101.00811767578125
54	101.059326171875	8.968666666666667					1	DETECTED	101.0593 m/z @8.97 [N1261_1.mzXML]	101.059326171875	8.968666666666667	2.6494500000000003	8.999083333333335	6.349633333333335	6327.99609375	1283557.550388855	0	1284	3.12079506282957	0.5024066801528672	0.004813360305734216	101.05908203125	101.05935668945312
55	101.09529876708984	11.335416666666667					1	DETECTED	101.0953 m/z @11.34 [N1261_1.mzXML]	101.09529876708984	11.335416666666667	0.10115	20.007	19.90585	29319.681640625	9267245.334552364	0	1284	10.05337519707138	3.5354945843877865	3.5502894233045863	101.09513854980469	101.09600830078125
56	102.0086669921875	1.5265					1	DETECTED	102.0087 m/z @1.53 [N1261_1.mzXML]	102.0086669921875	1.5265	1.4199166666666665	18.157	16.737083333333334	67924.5546875	3796490.643209107	0	1284	0.15830668787540914	41.26356559879241	80.5138759105575	102.00821685791016	102.01454162597656
57	102.0459976196289	8.389166666666666					1	DETECTED	102.0460 m/z @8.39 [N1261_1.mzXML]	102.0459976196289	8.389166666666666	0.10115	19.990333333333336	19.889183333333335	31520.03515625	4626805.3120161155	0	1284	5.666263576590552	0.53195299462567	0.21950305793081695	102.04591369628906	102.0547103881836
58	102.09066772460938	1.77735					1	DETECTED	102.0907 m/z @1.78 [N1261_1.mzXML]	102.09066772460938	1.77735	0.11788333333333334	20.007	19.889116666666666	12418.2021484375	2507863.151294891	0	1284	7.727437692290689	27.9273670058057	8.067731158013947	102.0904541015625	102.09910583496094
59	102.12701416015625	12.686					1	DETECTED	102.1270 m/z @12.69 [N1261_1.mzXML]	102.12701416015625	12.686	0.16905	19.990333333333336	19.821283333333337	9609.220703125	2477447.9398324606	0	1284	1.4233971277968678	1.5176203083542195	2.369327164126258	102.12068176269531	102.13507080078125
60	102.96965026855469	1.4970333333333334					1	DETECTED	102.9697 m/z @1.50 [N1261_1.mzXML]	102.96965026855469	1.4970333333333334	0.42485	8.075666666666667	7.650816666666667	301697.46875	4213396.118045533	0	1284	0.17617356250801297	1.702901750848775	2.632607316142811	102.96946716308594	102.97001647949219
61	103.03834533691406	2.0021					1	DETECTED	103.0383 m/z @2.00 [N1261_1.mzXML]	103.03834533691406	2.0021	0.11788333333333334	19.973666666666666	19.855783333333335	96012.703125	5833910.397889804	0	1284	0.3501596318869922	2.0356385933546592	0.6502153376273309	103.03816223144531	103.03884887695312
62	103.05361938476562	8.389166666666666					1	DETECTED	103.0536 m/z @8.39 [N1261_1.mzXML]	103.05361938476562	8.389166666666666	3.3983333333333334	10.4983	7.099966666666667	284893.59375	9940683.71148566	1	1284	0.22111199335057563	0.7556440369193539	0.49260117592135344	103.05115509033203	103.05387115478516
63	103.07463073730469	10.968866666666665					1	DETECTED	103.0746 m/z @10.97 [N1261_1.mzXML]	103.07463073730469	10.968866666666665	0.10115	20.007	19.90585	107346.2265625	1.503431172572939E7	0	1284	0.4734940576589661	1.1891440012554928	7.1413869440992865	103.07440185546875	103.07508087158203
64	104.05712890625	8.389166666666666					1	DETECTED	104.0571 m/z @8.39 [N1261_1.mzXML]	104.05712890625	8.389166666666666	2.747133333333333	8.968666666666667	6.221533333333334	16982.80859375	1182756.230090027	0	1284	0.3671310000630008	0.5218480485827844	0.6273366876055297	104.0523452758789	104.05724334716797
65	104.07000732421875	1.8624666666666667					1	DETECTED	104.0700 m/z @1.86 [N1261_1.mzXML]	104.07000732421875	1.8624666666666667	0.22023333333333334	19.990333333333336	19.770100000000003	112740.40625	5501044.303424899	0	1284	2.9974264180738146	1.1092940989277735	0.35538917880241033	104.06983184814453	104.07847595214844
66	104.10627746582031	1.77735					1	DETECTED	104.1063 m/z @1.78 [N1261_1.mzXML]	104.10627746582031	1.77735	0.764	13.571333333333333	12.807333333333334	933302.25	7405374.375933841	1	1284	0.055908050961004374	2.7524810344178623	6.341304770660261	104.09651184082031	104.1134033203125
67	105.00275421142578	1.5118					1	DETECTED	105.0028 m/z @1.51 [N1261_1.mzXML]	105.00275421142578	1.5118	0.2541333333333333	1.6156833333333334	1.36155	29568.03515625	393048.1267805786	0	1284	0.16737811604554165	0.9672549879917488	1.0156733841696701	105.00261688232422	105.00772857666016
68	105.0329360961914	9.751533333333333					1	DETECTED	105.0329 m/z @9.75 [N1261_1.mzXML]	105.0329360961914	9.751533333333333	9.705866666666667	9.782216666666667	0.0763499999999997	11290.349609375	40369.15795751959	0	1284	0.09321092558092836	0.8359489051095046	0.6718978102190093	105.0329360961914	105.03302001953125
69	105.05392456054688	4.282616666666667					1	DETECTED	105.0539 m/z @4.28 [N1261_1.mzXML]	105.05392456054688	4.282616666666667	3.0552833333333336	8.478150000000001	5.422866666666668	2577.70654296875	382947.4321006471	0	1284	4.248427062115408	2.209206952743075	3.41841390548615	105.0444564819336	105.05712890625
70	105.07102966308594	14.15165					1	DETECTED	105.0710 m/z @14.15 [N1261_1.mzXML]	105.07102966308594	14.15165	0.10115	20.007	19.90585	54572.3203125	1.1302504378551366E7	0	1284	1.1052044942153465	0.889515808299689	0.9145900523161764	105.06934356689453	105.07291412353516
71	105.10961151123047	1.77735					1	DETECTED	105.1096 m/z @1.78 [N1261_1.mzXML]	105.10961151123047	1.77735	1.7631333333333332	1.9326333333333332	0.16949999999999998	40310.015625	157465.20144995133	0	1284	0.06313753776361009	5.96131301289562	10.92262602579124	105.10954284667969	105.10991668701172
72	106.04922485351562	1.8481999999999998					1	DETECTED	106.0492 m/z @1.85 [N1261_1.mzXML]	106.04922485351562	1.8481999999999998	0.39085000000000003	19.990333333333336	19.599483333333335	15435.900390625	1874121.047210785	0	1284	1.6075070408679335	2.387415015448641	2.805427665910712	106.04901123046875	106.04988861083984
73	106.06428527832031	12.783683333333332					1	DETECTED	106.0643 m/z @12.78 [N1261_1.mzXML]	106.06428527832031	12.783683333333332	0.15176666666666666	19.973666666666666	19.8219	7309.97802734375	1959468.6651179802	0	1284	4.638455174383603	0.7263940482395902	1.494272095655318	106.06034851074219	106.07411193847656
74	106.94992065429688	1.6742833333333331					1	DETECTED	106.9499 m/z @1.67 [N1261_1.mzXML]	106.94992065429688	1.6742833333333331	1.5709666666666666	1.9044333333333334	0.3334666666666668	103436.484375	929529.4691059566	0	1284	0.1459251859452797	1.6138086788191677	2.1848985778878074	106.94987487792969	106.95030212402344
75	107.05178833007812	5.122416666666667					1	DETECTED	107.0518 m/z @5.12 [N1261_1.mzXML]	107.05178833007812	5.122416666666667	0.13479999999999998	19.574333333333335	19.439533333333337	8413.982421875	1455727.4838877858	0	1284	0.5265964777367396	13.137818699603358	1.0245045797240857	107.04804229736328	107.0522689819336
76	108.07720947265625	11.378350000000001					1	DETECTED	108.0772 m/z @11.38 [N1261_1.mzXML]	108.07720947265625	11.378350000000001	0.10115	20.007	19.90585	10067.5205078125	2659726.713130343	0	1284	18.82085277904826	1.324448660879809	1.686109033988799	108.07720947265625	108.0807876586914
77	109.06436920166016	8.389166666666666					1	DETECTED	109.0644 m/z @8.39 [N1261_1.mzXML]	109.06436920166016	8.389166666666666	1.6889166666666666	19.296	17.607083333333332	8251.73828125	1866973.8805111088	0	1284	0.19426350247450053	0.5210521342444172	1.0901167655165438	109.05703735351562	109.06558990478516
78	109.10041046142578	13.799116666666666					1	DETECTED	109.1004 m/z @13.80 [N1261_1.mzXML]	109.10041046142578	13.799116666666666	0.22023333333333334	19.773666666666667	19.553433333333334	8258.134765625	1788175.830301117	0	1284	0.3070547825797547	0.5572704302063262	0.32268101700656177	109.0923843383789	109.10107421875
79	109.97762298583984	1.4519166666666665					1	DETECTED	109.9776 m/z @1.45 [N1261_1.mzXML]	109.97762298583984	1.4519166666666665	0.22023333333333334	9.63025	9.410016666666667	3952.07421875	897267.6297248536	0	1284	0.03221451837650435	3.819982138266059	6.639964276532119	109.97711181640625	109.98563385009766
80	110.03541564941406	11.255216666666666					1	DETECTED	110.0354 m/z @11.26 [N1261_1.mzXML]	110.03541564941406	11.255216666666666	8.659249999999998	17.138333333333332	8.479083333333334	6068.30029296875	1459554.3052094118	0	1284	8.370044643751115	1.6331263883717044	2.289459345840647	110.03433227539062	110.03752899169922
81	110.0595474243164	2.316933333333333					1	DETECTED	110.0595 m/z @2.32 [N1261_1.mzXML]	110.0595474243164	2.316933333333333	0.5264333333333333	19.8565	19.330066666666667	5818.05908203125	1442744.46473291	0	1284	1.5576681680525617	5.397952154891558	1.6469043062953848	110.0577163696289	110.05998992919922
82	111.04322052001953	1.9185166666666666					1	DETECTED	111.0432 m/z @1.92 [N1261_1.mzXML]	111.04322052001953	1.9185166666666666	0.10115	20.007	19.90585	9078.4482421875	3275671.689116516	0	1284	3.893296955954477	4.288909144443744	13.737058452204332	111.04287719726562	111.05250549316406
83	112.0362319946289	1.77735					1	DETECTED	112.0362 m/z @1.78 [N1261_1.mzXML]	112.0362319946289	1.77735	1.4026833333333333	17.942333333333334	16.53965	325439.25	4375162.449122623	0	1284	0.19931037739557267	0.6001052973688235	0.07849667921790911	112.0265884399414	112.04293060302734
84	112.89503479003906	1.7341333333333333					1	DETECTED	112.8950 m/z @1.73 [N1261_1.mzXML]	112.89503479003906	1.7341333333333333	1.6597166666666667	16.7925	15.132783333333334	149658.875	4808395.374765443	0	1284	0.7084528346684322	4.946479286268821	4.520263853726241	112.89503479003906	112.90096282958984
85	113.02022552490234	2.2456666666666667					1	DETECTED	113.0202 m/z @2.25 [N1261_1.mzXML]	113.02022552490234	2.2456666666666667	0.2541333333333333	19.973666666666666	19.719533333333334	473102.6875	1.5391647303354524E7	0	1284	0.4002906608373449	2.54791420511137	1.4514855063123506	113.01985931396484	113.02082824707031
86	113.03528594970703	1.4819833333333332					1	DETECTED	113.0353 m/z @1.48 [N1261_1.mzXML]	113.03528594970703	1.4819833333333332	1.4199166666666665	17.450499999999998	16.030583333333333	6345.27685546875	2082350.3878241885	0	1284	10.586881703960918	129.14003759398486	222.43288487997313	113.03474426269531	113.03784942626953
87	114.05439758300781	2.8022833333333335					1	DETECTED	114.0544 m/z @2.80 [N1261_1.mzXML]	114.05439758300781	2.8022833333333335	0.11788333333333334	20.007	19.889116666666666	43076.89453125	6266747.592068761	0	1284	0.7543191211988511	5.514144608492199	2.9525670598856535	114.05382537841797	114.05484008789062
88	114.06547546386719	1.8196666666666668					1	DETECTED	114.0655 m/z @1.82 [N1261_1.mzXML]	114.06547546386719	1.8196666666666668	1.7912833333333333	17.58216666666667	15.790883333333337	1016781.5	9569914.029630002	0	1284	0.06479601864543816	8.549752074578409	9.586311105714627	114.05917358398438	114.06583404541016
89	114.89197540283203	1.71925					1	DETECTED	114.8920 m/z @1.72 [N1261_1.mzXML]	114.89197540283203	1.71925	1.6597166666666667	2.202366666666667	0.5426500000000001	40340.1953125	371304.84835253924	0	1284	0.08628482940483129	4.557530795072798	8.115061590145595	114.891845703125	114.89219665527344
90	114.98713684082031	1.4970333333333334					1	DETECTED	114.9871 m/z @1.50 [N1261_1.mzXML]	114.98713684082031	1.4970333333333334	1.4026833333333333	1.6156833333333334	0.21300000000000008	40741.15234375	319437.850230713	0	1284	0.15768159526308168	1.1127929682477173	1.5059445600057573	114.9870376586914	114.98724365234375
91	115.03599548339844	1.8481999999999998					1	DETECTED	115.0360 m/z @1.85 [N1261_1.mzXML]	115.03599548339844	1.8481999999999998	0.18611666666666665	19.990333333333336	19.80421666666667	252342.15625	2768239.4006256405	0	1284	0.04180310067079551	0.5318129240175025	0.045828569957237	115.03569030761719	115.03881072998047
92	115.05381774902344	9.23395					1	DETECTED	115.0538 m/z @9.23 [N1261_1.mzXML]	115.05381774902344	9.23395	3.26885	18.1235	14.85465	59483.6796875	2733066.386846649	0	1284	0.10141167525260464	0.7616692236374282	1.1710759512913285	115.05243682861328	115.06371307373047
93	115.06889343261719	1.834					1	DETECTED	115.0689 m/z @1.83 [N1261_1.mzXML]	115.06889343261719	1.834	1.8054999999999999	18.935	17.1295	35144.66015625	2139315.010037262	0	1284	0.04151568449123966	145.67625675696712	248.16661951871194	115.06883239746094	115.07525634765625
94	115.11106872558594	11.788833333333335					1	DETECTED	115.1111 m/z @11.79 [N1261_1.mzXML]	115.11106872558594	11.788833333333335	0.13479999999999998	20.007	19.872200000000003	7129.0810546875	2650831.8664284693	0	1284	0.887771565064428	0.8525889463161538	0.5192130492683817	115.10184478759766	115.11156463623047
95	116.06968688964844	1.8624666666666667					1	DETECTED	116.0697 m/z @1.86 [N1261_1.mzXML]	116.06968688964844	1.8624666666666667	0.11788333333333334	20.007	19.889116666666666	4871939.5	2.7839263814454243E7	1	1284	0.03303967479925718	4.828119009941869	6.024755540394522	116.0696792602539	116.07041931152344
96	116.98503875732422	1.4970333333333334					1	DETECTED	116.9850 m/z @1.50 [N1261_1.mzXML]	116.98503875732422	1.4970333333333334	0.10115	20.007	19.90585	2278165.0	4.744691999534661E7	0	1284	0.15536240028207837	63.123365104082886	1.9363854447788367	116.98495483398438	116.98558044433594
97	117.05684661865234	9.21995					1	DETECTED	117.0568 m/z @9.22 [N1261_1.mzXML]	117.05684661865234	9.21995	0.56025	19.476	18.91575	144077.171875	7269573.7163433265	0	1284	0.08762889677539398	0.5376839774213282	0.0188999202194736	117.05390930175781	117.05696105957031
98	117.07330322265625	1.8624666666666667					1	DETECTED	117.0733 m/z @1.86 [N1261_1.mzXML]	117.07330322265625	1.8624666666666667	1.8481999999999998	9.333266666666667	7.4850666666666665	159322.78125	2458659.4791826177	0	1284	0.03897258772769696	262.32710280373453	4.74514015398286	117.06958770751953	117.07354736328125
99	117.09017944335938	11.451166666666667					1	DETECTED	117.0902 m/z @11.45 [N1261_1.mzXML]	117.09017944335938	11.451166666666667	0.18611666666666665	19.790000000000003	19.603883333333336	102595.0234375	7624681.758455141	0	1284	0.21766449545985367	3.575212647677416	5.2097351140672306	117.09001922607422	117.0964584350586
100	117.98863220214844	1.4671666666666667					1	DETECTED	117.9886 m/z @1.47 [N1261_1.mzXML]	117.98863220214844	1.4671666666666667	1.4199166666666665	17.663999999999998	16.244083333333332	28064.091796875	3880992.3229170227	0	1284	0.12875028445571446	171.89506172839418	342.79012345678836	117.9885025024414	117.98918151855469
101	118.06426239013672	9.21995					1	DETECTED	118.0643 m/z @9.22 [N1261_1.mzXML]	118.06426239013672	9.21995	1.8624666666666667	16.51406666666667	14.651600000000002	1672941.75	1.6980958117063135E7	1	1284	0.08779555635720548	1.3952766350385781	1.5849614715695008	118.05704498291016	118.07425689697266
102	118.08538818359375	1.9326333333333332					1	DETECTED	118.0854 m/z @1.93 [N1261_1.mzXML]	118.08538818359375	1.9326333333333332	0.10115	20.007	19.90585	2094658.75	6.581219499184312E7	1	1284	0.6204945535115711	2.905645954203904	4.0029356478766625	118.08493041992188	118.08592987060547
103	118.97831726074219	12.191					1	DETECTED	118.9783 m/z @12.19 [N1261_1.mzXML]	118.97831726074219	12.191	0.18611666666666665	19.973666666666666	19.78755	89364.09375	6664222.695073788	0	1284	0.3741379354593839	0.633431113121908	1.6453745499563435	118.97793579101562	118.98130798339844
104	119.01823425292969	1.5118					1	DETECTED	119.0182 m/z @1.51 [N1261_1.mzXML]	119.01823425292969	1.5118	1.3854166666666667	18.607166666666668	17.22175	261326.578125	3648985.873659273	0	1284	0.14619883901897635	1.3519545586606796	1.720120797770677	119.01326751708984	119.01875305175781
105	119.04862213134766	3.969133333333333					1	DETECTED	119.0486 m/z @3.97 [N1261_1.mzXML]	119.04862213134766	3.969133333333333	2.0444666666666667	5.609933333333333	3.5654666666666666	6652.9599609375	492976.4165512695	0	1284	0.3892618934564971	0.926255628680291	0.534206521163895	119.04458618164062	119.04884338378906
106	119.06785583496094	9.21995					1	DETECTED	119.0679 m/z @9.22 [N1261_1.mzXML]	119.06785583496094	9.21995	4.663833333333333	11.13585	6.472016666666667	85521.2265625	2231982.133900023	0	1284	0.09961641920848585	0.6537598108567416	0.13051542080691328	119.06780242919922	119.07463073730469
107	119.08889770507812	1.9604666666666666					1	DETECTED	119.0889 m/z @1.96 [N1261_1.mzXML]	119.08889770507812	1.9604666666666666	0.5094333333333333	19.9235	19.414066666666667	78075.0546875	3575973.0831381534	0	1284	2.703207022970174	3.3566203568289654	0.12276055294970788	119.08460998535156	119.0896224975586
108	119.153564453125	14.299083333333334					1	DETECTED	119.1536 m/z @14.30 [N1261_1.mzXML]	119.153564453125	14.299083333333334	0.10115	20.007	19.90585	63344.1171875	1.6531644481884843E7	0	1284	6.30572947779071	0.7005462564502263	1.0292590609294558	119.15338134765625	119.15406799316406
109	119.50904846191406	8.389166666666666					1	DETECTED	119.5090 m/z @8.39 [N1261_1.mzXML]	119.50904846191406	8.389166666666666	8.180833333333334	13.556683333333332	5.375849999999998	4163.87939453125	835158.6366041868	0	1284	0.4328742338840055	12.902040000000069	24.804080000000138	119.50116729736328	119.50928497314453
110	120.00238037109375	1.7341333333333333					1	DETECTED	120.0024 m/z @1.73 [N1261_1.mzXML]	120.00238037109375	1.7341333333333333	1.6889166666666666	1.7487666666666668	0.05985000000000018	11852.240234375	31354.16337109381	0	1284	0.09648345703693129	0.6618134906008126	0.32362698120162536	120.00218963623047	120.00262451171875
111	120.06483459472656	1.8903833333333333					1	DETECTED	120.0648 m/z @1.89 [N1261_1.mzXML]	120.06483459472656	1.8903833333333333	1.7631333333333332	17.023333333333333	15.260200000000001	58477.0234375	2276438.586260315	0	1284	0.16259271706457779	8.721600642781718	5.493731108847971	120.06139373779297	120.06938934326172
112	120.07991790771484	8.389166666666666					1	DETECTED	120.0799 m/z @8.39 [N1261_1.mzXML]	120.07991790771484	8.389166666666666	0.8328833333333333	19.806500000000003	18.97361666666667	1171226.875	2.3045431153923318E7	1	1284	0.23811182724877433	0.8513384479194742	0.4849222909977149	120.07263946533203	120.0804443359375
113	120.1651611328125	2.7746666666666666					1	DETECTED	120.1652 m/z @2.77 [N1261_1.mzXML]	120.1651611328125	2.7746666666666666	2.7746666666666666	19.49233333333333	16.717666666666666	7475.17724609375	3046347.946166932	0	1284	13.198741109095511	null	null	120.1566390991211	120.1651611328125
114	120.96538543701172	1.9604666666666666					1	DETECTED	120.9654 m/z @1.96 [N1261_1.mzXML]	120.96538543701172	1.9604666666666666	1.9185166666666666	7.4718333333333335	5.553316666666667	20152.0078125	2356313.3495141603	0	1284	0.3784105585228572	66.18970997218923	131.37941994437847	120.96536254882812	120.96651458740234
115	120.98004913330078	1.4970333333333334					1	DETECTED	120.9800 m/z @1.50 [N1261_1.mzXML]	120.98004913330078	1.4970333333333334	1.4026833333333333	18.440166666666666	17.037483333333334	40511.03515625	4753929.716890321	0	1284	0.21300481922336512	90.28872990637682	179.57745981275363	120.97036743164062	120.98775482177734
116	121.02763366699219	12.48805					1	DETECTED	121.0276 m/z @12.49 [N1261_1.mzXML]	121.02763366699219	12.48805	0.30521666666666664	19.973666666666666	19.66845	30685.509765625	7384444.421159909	0	1284	0.14338121794244607	0.8941885537136514	0.10939088886917944	121.01786041259766	121.03610229492188
117	121.07127380371094	1.8481999999999998					1	DETECTED	121.0713 m/z @1.85 [N1261_1.mzXML]	121.07127380371094	1.8481999999999998	0.10115	20.007	19.90585	690680.0	1.0770622022390679E7	0	1284	0.057865487166979035	0.7483207031982158	5.361554475440425	121.06680297851562	121.0781021118164
118	121.08354187011719	8.389166666666666					1	DETECTED	121.0835 m/z @8.39 [N1261_1.mzXML]	121.08354187011719	8.389166666666666	7.9824166666666665	8.720133333333333	0.7377166666666666	61176.40625	1045030.1752327881	0	1284	0.28869899534179666	0.8533464119383972	0.5273694020846944	121.08348846435547	121.0838394165039
119	121.98650360107422	12.191					1	DETECTED	121.9865 m/z @12.19 [N1261_1.mzXML]	121.98650360107422	12.191	10.71345	19.328666666666667	8.615216666666667	29792.173828125	2594521.7262719395	0	1284	0.34659554429035566	2.9153722942258002	6.346426706510188	121.98612976074219	121.9870376586914
120	122.09565734863281	13.18365					1	DETECTED	122.0957 m/z @13.18 [N1261_1.mzXML]	122.09565734863281	13.18365	0.13479999999999998	20.007	19.872200000000003	10882.8779296875	3084312.3737905584	0	1284	3.3712017868405546	1.1876552325252276	1.3047921836102565	122.0864486694336	122.09642791748047
121	122.92387390136719	1.6597166666666667					1	DETECTED	122.9239 m/z @1.66 [N1261_1.mzXML]	122.92387390136719	1.6597166666666667	1.1776000000000002	19.394166666666667	18.216566666666665	73622.21875	5199599.749060545	0	1284	0.1167302221961597	52.13756541474587	116.83001402590467	122.92369842529297	122.92936706542969
122	123.04342651367188	3.8805833333333335					1	DETECTED	123.0434 m/z @3.88 [N1261_1.mzXML]	123.04342651367188	3.8805833333333335	0.18611666666666665	19.89	19.703883333333334	4196.5029296875	1627448.6181072388	0	1284	0.25496602675475666	2.6666749372936103	0.47080936600274853	123.04277801513672	123.0470962524414
123	123.11592864990234	13.799116666666666					1	DETECTED	123.1159 m/z @13.80 [N1261_1.mzXML]	123.11592864990234	13.799116666666666	1.0220166666666666	18.706	17.683983333333334	7203.734375	1896537.353499084	0	1284	12.819027403127468	0.6920186635986778	0.3840373271973556	123.11582946777344	123.116455078125
124	123.98193359375	12.191					1	DETECTED	123.9819 m/z @12.19 [N1261_1.mzXML]	123.98193359375	12.191	10.483383333333334	16.858	6.374616666666666	14223.4482421875	1293259.7868199141	0	1284	1.292049279217844	1.8665244932020262	3.6621665252526485	123.97449493408203	123.98233795166016
125	124.03617858886719	1.9044333333333334					1	DETECTED	124.0362 m/z @1.90 [N1261_1.mzXML]	124.03617858886719	1.9044333333333334	0.4755333333333333	20.007	19.531466666666667	25849.0625	2124352.628921997	0	1284	0.13420341776309175	1.5714817264512866	0.3171722764844581	124.02620697021484	124.03917694091797
126	124.04996490478516	9.376650000000001					1	DETECTED	124.0500 m/z @9.38 [N1261_1.mzXML]	124.04996490478516	9.376650000000001	8.0907	16.661566666666666	8.570866666666666	76990.1015625	1428834.908740844	0	1284	0.08175850478987812	2.123586591661602	2.421791358956645	124.04141235351562	124.05032348632812
127	124.92181396484375	1.6742833333333331					1	DETECTED	124.9218 m/z @1.67 [N1261_1.mzXML]	124.92181396484375	1.6742833333333331	1.6451	19.956833333333336	18.311733333333336	9610.40625	2426938.025423035	0	1284	0.5778580368816961	313.7361507709904	626.4723015419808	124.92181396484375	124.92598724365234
128	124.97512817382812	1.4819833333333332					1	DETECTED	124.9751 m/z @1.48 [N1261_1.mzXML]	124.97512817382812	1.4819833333333332	1.4365666666666668	18.456833333333336	17.020266666666668	2945.16162109375	1219230.502958252	0	1284	0.06514868218901193	187.3790825688083	373.75816513761663	124.9732437133789	124.97533416748047
129	124.99913024902344	13.0735					1	DETECTED	124.9991 m/z @13.07 [N1261_1.mzXML]	124.99913024902344	13.0735	12.3505	14.0307	1.6801999999999992	17976.642578125	616925.5140294195	0	1284	0.1744596309636286	1.1619640387275254	1.3239280774550506	124.99860382080078	124.99935913085938
130	125.02015686035156	1.834					1	DETECTED	125.0202 m/z @1.83 [N1261_1.mzXML]	125.02015686035156	1.834	0.13479999999999998	19.906833333333335	19.772033333333336	23712.712890625	2293260.342604035	0	1284	0.03188475113304734	5.300478854658532	7.624652581420127	125.01995849609375	125.02644348144531
131	125.07925415039062	12.413366666666667					1	DETECTED	125.0793 m/z @12.41 [N1261_1.mzXML]	125.07925415039062	12.413366666666667	2.6080833333333335	19.973666666666666	17.365583333333333	3902.0126953125	1943103.9406800233	0	1284	11.147351317539158	0.8855217510287821	0.7710435020575641	125.0698471069336	125.07925415039062
132	126.0518569946289	1.8624666666666667					1	DETECTED	126.0519 m/z @1.86 [N1261_1.mzXML]	126.0518569946289	1.8624666666666667	0.13479999999999998	19.990333333333336	19.855533333333337	38537.25390625	2465977.617029053	0	1284	0.07226036765980348	0.7046768863401649	0.08477762419263347	126.05143737792969	126.05489349365234
133	126.09075927734375	9.133433333333333					1	DETECTED	126.0908 m/z @9.13 [N1261_1.mzXML]	126.09075927734375	9.133433333333333	9.0586	9.21995	0.16135000000000055	6532.15283203125	42159.086470398	0	1284	0.11935643002688856	1.0780623608017985	0.8927653803145741	126.09061431884766	126.09095764160156
134	127.00196075439453	9.59965					1	DETECTED	127.0020 m/z @9.60 [N1261_1.mzXML]	127.00196075439453	9.59965	9.584633333333333	9.64535	0.06071666666666786	2532.451416015625	7537.406195983975	0	1284	0.0698782895156711	2.0216426193117645	3.043285238623529	127.00196075439453	127.00215911865234
135	127.03815460205078	2.0021					1	DETECTED	127.0382 m/z @2.00 [N1261_1.mzXML]	127.03815460205078	2.0021	0.10115	19.956833333333336	19.855683333333335	33490.578125	4391830.72625058	0	1284	0.11058217259851832	6.137935909727653	6.548970834117386	127.03598022460938	127.04723358154297
136	127.07479858398438	10.232833333333334					1	DETECTED	127.0748 m/z @10.23 [N1261_1.mzXML]	127.07479858398438	10.232833333333334	0.28831666666666667	19.70716666666667	19.418850000000003	2565.10009765625	1182929.6012450866	0	1284	0.5096182651723726	0.9763596688962595	0.952719337792519	127.07377624511719	127.0752944946289
137	128.010009765625	1.7631333333333332					1	DETECTED	128.0100 m/z @1.76 [N1261_1.mzXML]	128.010009765625	1.7631333333333332	1.71925	19.956833333333336	18.237583333333337	23721.408203125	3669200.2072210726	0	1284	0.04139315151635259	195.61368238801612	191.9585116015318	128.0049285888672	128.01724243164062
138	128.0699005126953	1.9604666666666666					1	DETECTED	128.0699 m/z @1.96 [N1261_1.mzXML]	128.0699005126953	1.9604666666666666	0.18611666666666665	19.990333333333336	19.80421666666667	31313.291015625	4409503.837281983	0	1284	0.979850569320905	2.386814826080608	1.9306122753838242	128.06069946289062	128.07034301757812
139	129.01292419433594	14.92415					1	DETECTED	129.0129 m/z @14.92 [N1261_1.mzXML]	129.01292419433594	14.92415	1.4365666666666668	19.956833333333336	18.520266666666668	10151.1923828125	4043538.8493534555	0	1284	0.3983738488358437	0.686567274839204	0.37313454967840815	129.01234436035156	129.01754760742188
140	129.0538330078125	2.0303					1	DETECTED	129.0538 m/z @2.03 [N1261_1.mzXML]	129.0538330078125	2.0303	0.10115	20.007	19.90585	37673.05859375	6965468.442298338	0	1284	0.30184759929658633	3.562350359793806	5.231081658173737	129.05282592773438	129.05429077148438
141	129.0650177001953	1.834					1	DETECTED	129.0650 m/z @1.83 [N1261_1.mzXML]	129.0650177001953	1.834	1.8054999999999999	5.707466666666666	3.901966666666666	101643.2578125	4288964.644514403	0	1284	0.05486558049468049	64.86800415309231	136.086617792624	129.0649871826172	129.06539916992188
142	130.04913330078125	2.0586					1	DETECTED	130.0491 m/z @2.06 [N1261_1.mzXML]	130.04913330078125	2.0586	0.11788333333333334	20.007	19.889116666666666	60464.97265625	5150249.286398588	0	1284	1.397108599221624	2.3645205813765733	1.1332297755419516	130.04843139648438	130.04966735839844
143	130.06431579589844	10.541066666666667					1	DETECTED	130.0643 m/z @10.54 [N1261_1.mzXML]	130.06431579589844	10.541066666666667	0.15176666666666666	19.427	19.275233333333333	102775.109375	3505255.182841519	0	1284	1.3925075837049885	0.668204053819916	0.4877638247632792	130.06361389160156	130.07151794433594
144	130.08547973632812	1.9604666666666666					1	DETECTED	130.0855 m/z @1.96 [N1261_1.mzXML]	130.08547973632812	1.9604666666666666	0.3395	20.007	19.6675	57609.5234375	3493684.918702516	0	1284	0.8921775559053933	3.441291962191732	13.535707448018549	130.0851287841797	130.0952911376953
145	130.93231201171875	1.5413					1	DETECTED	130.9323 m/z @1.54 [N1261_1.mzXML]	130.93231201171875	1.5413	1.4519166666666665	1.5709666666666666	0.1190500000000001	10358.0263671875	55650.933737060535	0	1284	0.08495846301541188	0.6659518925974272	0.3319037851948542	130.9320068359375	130.93246459960938
146	130.96412658691406	1.4970333333333334					1	DETECTED	130.9641 m/z @1.50 [N1261_1.mzXML]	130.96412658691406	1.4970333333333334	0.10115	20.007	19.90585	1072082.5	1.5862662965614567E7	0	1284	0.14276276074066918	1.8481099388472382	2.0906423916516355	130.96160888671875	130.9650421142578
147	131.01828002929688	1.4970333333333334					1	DETECTED	131.0183 m/z @1.50 [N1261_1.mzXML]	131.01828002929688	1.4970333333333334	1.4199166666666665	14.775266666666665	13.355349999999998	40217.1484375	6500164.08294995	0	1284	0.11264425896783758	86.59185217203338	161.9873722361809	131.01812744140625	131.02120971679688
148	131.04861450195312	8.389166666666666					1	DETECTED	131.0486 m/z @8.39 [N1261_1.mzXML]	131.04861450195312	8.389166666666666	2.07285	8.5228	6.44995	5355.87744140625	991812.5816080933	0	1284	0.232873534229892	0.5105784225511176	0.024065439700871688	131.04833984375	131.05279541015625
149	131.06747436523438	10.541066666666667					1	DETECTED	131.0675 m/z @10.54 [N1261_1.mzXML]	131.06747436523438	10.541066666666667	9.192033333333335	18.771666666666665	9.57963333333333	11497.3544921875	1588554.752817687	0	1284	0.06731999058651894	3.550554718193274	6.676401801867466	131.06692504882812	131.07217407226562
150	131.08084106445312	2.7609					1	DETECTED	131.0808 m/z @2.76 [N1261_1.mzXML]	131.08084106445312	2.7609	1.0048	19.410500000000003	18.405700000000003	7426.8173828125	1608988.3055870056	0	1284	0.5509497772833183	5.2405045270770465	2.3717886085688065	131.08038330078125	131.0814666748047
151	131.44239807128906	3.7764499999999996					1	DETECTED	131.4424 m/z @3.78 [N1261_1.mzXML]	131.44239807128906	3.7764499999999996	3.4848166666666667	4.725833333333333	1.2410166666666664	8077.46728515625	405569.2404556884	0	1284	1.0359210849122955	2.1277003086067	3.2554006172134002	131.44189453125	131.4426727294922
152	131.75177001953125	16.021716666666666					1	DETECTED	131.7518 m/z @16.02 [N1261_1.mzXML]	131.75177001953125	16.021716666666666	3.4412499999999997	16.579833333333333	13.138583333333333	6746.8486328125	2523316.5705343625	0	1284	12.96555733241781	0.5221818745462542	0.04436374909250851	131.74464416503906	131.75177001953125
153	131.9496612548828	19.427					1	DETECTED	131.9497 m/z @19.43 [N1261_1.mzXML]	131.9496612548828	19.427	0.2541333333333333	19.8735	19.619366666666668	2774.32080078125	1743992.0486010436	0	1284	19.07646205565906	0.5116440594868442	0.02328811897368853	131.94935607910156	131.9500732421875
154	131.96044921875	11.255216666666666					1	DETECTED	131.9604 m/z @11.26 [N1261_1.mzXML]	131.96044921875	11.255216666666666	0.11788333333333334	19.990333333333336	19.87245	20573.373046875	4221225.526949645	0	1284	10.29326429596562	1.8986597411567616	0.36386203617976215	131.96006774902344	131.9678497314453
155	132.06471252441406	2.6217333333333332					1	DETECTED	132.0647 m/z @2.62 [N1261_1.mzXML]	132.06471252441406	2.6217333333333332	0.11788333333333334	20.007	19.889116666666666	194343.625	2.474919631081532E7	0	1284	0.8212400967789004	7.371309911804733	10.773459322782852	132.05911254882812	132.06507873535156
156	132.0758819580078	1.8481999999999998					1	DETECTED	132.0759 m/z @1.85 [N1261_1.mzXML]	132.0758819580078	1.8481999999999998	1.8196666666666668	9.318566666666667	7.498900000000001	471030.53125	1.0375689716319613E7	0	1284	0.03869796765294309	3.961378139014703	272.21558968135474	132.06764221191406	132.0855712890625
157	132.0887908935547	3.9245666666666663					1	DETECTED	132.0888 m/z @3.92 [N1261_1.mzXML]	132.0887908935547	3.9245666666666663	3.5863	4.60175	1.01545	4219.69189453125	162381.1309697876	0	1284	0.3990262027635021	1.5009607804493512	2.0019215608987024	132.08645629882812	132.09092712402344
158	132.1009521484375	3.8805833333333335					1	DETECTED	132.1010 m/z @3.88 [N1261_1.mzXML]	132.1009521484375	3.8805833333333335	1.7912833333333333	19.723666666666666	17.932383333333334	2348444.5	1.4272170055930018E8	1	1284	1.0505795843213623	1.1294101604644349	1.1507850917411477	132.0971221923828	132.1017303466797
159	132.1119842529297	3.7764499999999996					1	DETECTED	132.1120 m/z @3.78 [N1261_1.mzXML]	132.1119842529297	3.7764499999999996	3.5863	4.571	0.9846999999999997	3534.716552734375	135761.1525829467	0	1284	0.7181612290840316	2.5892716276623764	4.178543255324753	132.1111297607422	132.12118530273438
160	132.45436096191406	4.1028					1	DETECTED	132.4544 m/z @4.10 [N1261_1.mzXML]	132.45436096191406	4.1028	3.3117	4.725833333333333	1.414133333333333	6558.015625	325706.84486346436	0	1284	0.5786572581764626	0.8937765979859265	0.6314836123853237	132.4541778564453	132.45462036132812
161	132.7710723876953	14.969583333333333					1	DETECTED	132.7711 m/z @14.97 [N1261_1.mzXML]	132.7710723876953	14.969583333333333	3.283066666666667	15.1713	11.888233333333334	26892.763671875	9104773.244145019	0	1284	11.087741243982272	0.5097679529038033	0.01758300073332554	132.76280212402344	132.7759246826172
162	132.95724487304688	11.742366666666667					1	DETECTED	132.9572 m/z @11.74 [N1261_1.mzXML]	132.95724487304688	11.742366666666667	0.10115	20.007	19.90585	531680.5	5.5952341424109675E7	0	1284	1.5651634472679685	0.644412323435192	2.7452165221986387	132.9571075439453	132.9600830078125
163	132.97784423828125	13.630516666666667					1	DETECTED	132.9778 m/z @13.63 [N1261_1.mzXML]	132.97784423828125	13.630516666666667	1.8903833333333333	13.630516666666667	11.740133333333333	64930.90234375	2.3581984622606933E7	0	1284	11.726179012991803	0.5	null	132.97784423828125	132.98660278320312
164	132.9974365234375	1.5118					1	DETECTED	132.9974 m/z @1.51 [N1261_1.mzXML]	132.9974365234375	1.5118	1.4199166666666665	15.94055	14.520633333333333	33377.1953125	1.780513238403021E7	0	1284	0.11220382348431701	79.01668782876818	150.79107943016098	132.99227905273438	132.99952697753906
165	133.0334930419922	1.4970333333333334					1	DETECTED	133.0335 m/z @1.50 [N1261_1.mzXML]	133.0334930419922	1.4970333333333334	0.9355333333333333	19.8735	18.937966666666668	1025019.9375	2.0175844683178786E7	1	1284	0.12002469235222413	68.08716634908139	2.1865208676387193	133.03099060058594	133.03411865234375
166	133.0487060546875	2.0586					1	DETECTED	133.0487 m/z @2.06 [N1261_1.mzXML]	133.0487060546875	2.0586	1.9466500000000002	7.8357833333333335	5.8891333333333336	17033.27734375	1107408.2199194033	0	1284	0.19659974931024005	9.904560798536053	19.533831956507015	133.04818725585938	133.04917907714844
167	133.06809997558594	2.8440166666666666					1	DETECTED	133.0681 m/z @2.84 [N1261_1.mzXML]	133.06809997558594	2.8440166666666666	0.39085000000000003	10.389166666666666	9.998316666666666	11154.68359375	1376639.1244721368	0	1284	0.7513636087084166	1.7240923931905061	1.1804843798791713	133.06005859375	133.0686798095703
168	133.07916259765625	1.8481999999999998					1	DETECTED	133.0792 m/z @1.85 [N1261_1.mzXML]	133.07916259765625	1.8481999999999998	1.8481999999999998	15.94055	14.09235	23113.076171875	2610702.901419342	0	1284	7.386561853235982	null	null	133.0745849609375	133.08554077148438
169	133.10435485839844	4.1028					1	DETECTED	133.1044 m/z @4.10 [N1261_1.mzXML]	133.10435485839844	4.1028	1.0915	18.107000000000003	17.015500000000003	113113.6484375	8763401.429745546	0	1284	2.839610969871031	0.6574802232346889	0.7333140171052185	133.0957794189453	133.10482788085938
170	133.9605712890625	12.3505					1	DETECTED	133.9606 m/z @12.35 [N1261_1.mzXML]	133.9605712890625	12.3505	0.27133333333333337	19.973666666666666	19.702333333333332	12217.3447265625	3075928.8110043644	0	1284	1.4141202816748102	0.8410244307328946	0.6786275271697692	133.95654296875	133.96583557128906
171	134.01797485351562	1.7487666666666668					1	DETECTED	134.0180 m/z @1.75 [N1261_1.mzXML]	134.01797485351562	1.7487666666666668	1.7040499999999998	2.0444666666666667	0.3404166666666668	50011.72265625	340342.48854785174	0	1284	0.09248324037606714	3.8063734625419072	2.1384557428023747	134.01779174804688	134.018310546875
172	134.0345458984375	1.4970333333333334					1	DETECTED	134.0345 m/z @1.50 [N1261_1.mzXML]	134.0345458984375	1.4970333333333334	0.23716666666666666	20.007	19.769833333333334	93119.359375	3042529.7004985367	0	1284	0.11428416094166316	6.5776596408859005	17.0846354963293	134.03311157226562	134.04443359375
173	134.059326171875	10.09355					1	DETECTED	134.0593 m/z @10.09 [N1261_1.mzXML]	134.059326171875	10.09355	4.835366666666667	18.340333333333334	13.504966666666666	8794.796875	1477150.455784576	0	1284	0.44242678105557687	1.2841856027588743	5.883279842199967	134.05902099609375	134.06614685058594
174	134.1053924560547	3.969133333333333					1	DETECTED	134.1054 m/z @3.97 [N1261_1.mzXML]	134.1053924560547	3.969133333333333	3.1832833333333337	4.679266666666666	1.4959833333333323	6536.84521484375	344544.3546347656	0	1284	1.546122744483954	0.9518249878051367	0.8890134707061966	134.10496520996094	134.1074676513672
175	134.9574432373047	11.271033333333332					1	DETECTED	134.9574 m/z @11.27 [N1261_1.mzXML]	134.9574432373047	11.271033333333332	0.10115	20.007	19.90585	80251.9921875	1.1258229882767513E7	0	1284	1.8750805608959542	0.8963722213244946	4.618139305035949	134.9574432373047	134.96371459960938
176	134.99563598632812	1.4671666666666667					1	DETECTED	134.9956 m/z @1.47 [N1261_1.mzXML]	134.99563598632812	1.4671666666666667	0.7296833333333334	19.607333333333333	18.87765	155691.25	4501902.806336243	0	1284	0.17456913979086286	3.4159079995190327	15.95563957918168	134.9954376220703	135.003662109375
177	135.0312042236328	1.4519166666666665					1	DETECTED	135.0312 m/z @1.45 [N1261_1.mzXML]	135.0312042236328	1.4519166666666665	1.4519166666666665	19.623833333333334	18.171916666666668	66565.125	4055609.7000195305	0	1284	0.20024902573547387	null	null	135.0307159423828	135.0318603515625
178	135.04342651367188	11.8047					1	DETECTED	135.0434 m/z @11.80 [N1261_1.mzXML]	135.04342651367188	11.8047	0.62785	19.001166666666666	18.373316666666668	3863.3369140625	1750305.8118215636	0	1284	8.77888429942141	0.8219362640934909	0.6438725281869817	135.0430450439453	135.0436248779297
179	135.0794677734375	11.568983333333334					1	DETECTED	135.0795 m/z @11.57 [N1261_1.mzXML]	135.0794677734375	11.568983333333334	0.4417	11.994266666666666	11.552566666666667	15059.1572265625	1148904.7745297241	0	1284	11.409302677332807	0.5191099354888958	0.038219870977791774	135.07913208007812	135.0799102783203
180	135.1007537841797	9.450199999999999					1	DETECTED	135.1008 m/z @9.45 [N1261_1.mzXML]	135.1007537841797	9.450199999999999	9.376650000000001	9.509816666666667	0.133166666666666	4123.05322265625	23451.720701843195	0	1284	0.06671926900345504	0.9052798549739688	0.8105597099479376	135.10049438476562	135.1012725830078
181	136.04718017578125	1.8196666666666668					1	DETECTED	136.0472 m/z @1.82 [N1261_1.mzXML]	136.04718017578125	1.8196666666666668	1.7912833333333333	10.16995	8.378666666666668	353659.6875	3086170.7195815435	0	1284	0.05918698277040346	3.952791890627611	4.504741538169873	136.04672241210938	136.04750061035156
182	136.0747833251953	3.9245666666666663					1	DETECTED	136.0748 m/z @3.92 [N1261_1.mzXML]	136.0747833251953	3.9245666666666663	0.3395	20.007	19.6675	16673.607421875	2412653.674513519	0	1284	0.38096670455501025	1.6734376062500753	0.19099504061693584	136.0744171142578	136.0830535888672
183	136.9530792236328	12.413366666666667					1	DETECTED	136.9531 m/z @12.41 [N1261_1.mzXML]	136.9530792236328	12.413366666666667	0.15176666666666666	19.990333333333336	19.83856666666667	32051.431640625	4804195.489769833	0	1284	2.006833398091727	1.3732539110404969	1.4474696534342049	136.95260620117188	136.95394897460938
184	137.05039978027344	1.8196666666666668					1	DETECTED	137.0504 m/z @1.82 [N1261_1.mzXML]	137.05039978027344	1.8196666666666668	1.8196666666666668	10.341983333333333	8.522316666666667	19296.189453125	1077596.1827439575	0	1284	0.018033064835552004	null	null	137.045166015625	137.0595245361328
185	137.13156127929688	3.240016666666667					1	DETECTED	137.1316 m/z @3.24 [N1261_1.mzXML]	137.13156127929688	3.240016666666667	0.10115	20.007	19.90585	6249.662109375	3177449.484184636	0	1284	4.1335642905697005	3.170865811439373	2.0030301956703993	137.13084411621094	137.1322479248047
186	138.05160522460938	1.8624666666666667					1	DETECTED	138.0516 m/z @1.86 [N1261_1.mzXML]	138.05160522460938	1.8624666666666667	0.39085000000000003	19.990333333333336	19.599483333333335	853629.875	5407183.520270601	0	1284	0.056209798648191533	3.540448459953901	4.137756881776046	138.04867553710938	138.05484008789062
187	138.06539916992188	9.901933333333334					1	DETECTED	138.0654 m/z @9.90 [N1261_1.mzXML]	138.06539916992188	9.901933333333334	8.999083333333335	10.201366666666667	1.202283333333332	32409.267578125	348628.5334554442	0	1284	0.1044112166835216	0.6465465430629618	0.2000531776753836	138.06520080566406	138.06585693359375
188	139.04107666015625	14.15165					1	DETECTED	139.0411 m/z @14.15 [N1261_1.mzXML]	139.04107666015625	14.15165	0.2541333333333333	19.9235	19.66936666666667	117213.4375	1.811311802738625E7	0	1284	2.7891894613154893	0.9317105445219521	0.6576819015201334	139.03564453125	139.05038452148438
189	140.04078674316406	14.355783333333333					1	DETECTED	140.0408 m/z @14.36 [N1261_1.mzXML]	140.04078674316406	14.355783333333333	3.455766666666667	16.76	13.304233333333334	6296.32080078125	1793595.8270715333	0	1284	3.043341862427109	0.6102849995642209	0.17374853854296377	140.03311157226562	140.04901123046875
190	140.06723022460938	1.7912833333333333					1	DETECTED	140.0672 m/z @1.79 [N1261_1.mzXML]	140.06723022460938	1.7912833333333333	0.28831666666666667	19.690333333333335	19.40201666666667	941156.1875	8562304.340448977	1	1284	0.08755678699005198	3.7222529392093304	1.316258172921338	140.06393432617188	140.07041931152344
191	141.0379638671875	14.455533333333333					1	DETECTED	141.0380 m/z @14.46 [N1261_1.mzXML]	141.0379638671875	14.455533333333333	2.552783333333333	16.07105	13.518266666666666	6194.28173828125	3084954.527048307	0	1284	0.43435108467363115	0.5678631688755399	0.09728784368893952	141.03749084472656	141.0401153564453
192	141.05154418945312	9.3476					1	DETECTED	141.0515 m/z @9.35 [N1261_1.mzXML]	141.05154418945312	9.3476	3.2116	14.284883333333333	11.073283333333332	53565.11328125	1760691.2528744494	0	1284	0.12174219436969658	0.6226262275375316	0.3642212341760098	141.04531860351562	141.05633544921875
193	141.09024047851562	10.389166666666666					1	DETECTED	141.0902 m/z @10.39 [N1261_1.mzXML]	141.09024047851562	10.389166666666666	0.13479999999999998	19.990333333333336	19.855533333333337	2735.267333984375	1411260.0704303598	0	1284	9.070055377536852	0.9681501539181685	0.9363003078363368	141.08963012695312	141.09088134765625
194	142.04652404785156	1.8054999999999999					1	DETECTED	142.0465 m/z @1.81 [N1261_1.mzXML]	142.04652404785156	1.8054999999999999	0.6615833333333333	18.72233333333333	18.06075	53592.10546875	1724501.343578064	0	1284	0.1432596010638032	0.6893909748771639	3.877249770016649	142.0464324951172	142.04934692382812
195	142.06443786621094	9.21995					1	DETECTED	142.0644 m/z @9.22 [N1261_1.mzXML]	142.06443786621094	9.21995	9.133433333333333	10.615183333333333	1.48175	102045.8671875	667541.8930628969	0	1284	0.0917509757701449	1.562266788233873	1.6275327144119451	142.06390380859375	142.06460571289062
196	142.94720458984375	1.9185166666666666					1	DETECTED	142.9472 m/z @1.92 [N1261_1.mzXML]	142.94720458984375	1.9185166666666666	1.4970333333333334	18.738833333333332	17.241799999999998	40335.77734375	3105100.4401143794	0	1284	0.39545948907920336	1.0714230686559278	0.7635392439338976	142.9374237060547	142.9552001953125
197	143.0305938720703	1.7912833333333333					1	DETECTED	143.0306 m/z @1.79 [N1261_1.mzXML]	143.0305938720703	1.7912833333333333	0.764	19.8565	19.0925	249739.609375	4569224.626321262	0	1284	0.11221238247987642	100.54386327335895	3.770124916187435	143.02813720703125	143.03353881835938
198	143.05296325683594	1.834					1	DETECTED	143.0530 m/z @1.83 [N1261_1.mzXML]	143.05296325683594	1.834	1.8054999999999999	10.2636	8.4581	941683.1875	3.1489900044048097E7	0	1284	0.05211676522487041	148.3877192982446	2.429657821604995	143.05296325683594	143.05833435058594
199	143.07225036621094	9.206016666666667					1	DETECTED	143.0723 m/z @9.21 [N1261_1.mzXML]	143.07225036621094	9.206016666666667	0.10115	20.007	19.90585	101366.59375	4791486.301412788	0	1284	0.0973231297093875	0.5316019132895705	0.01989536816606408	143.06312561035156	143.0814971923828
200	143.1056365966797	11.105483333333332					1	DETECTED	143.1056 m/z @11.11 [N1261_1.mzXML]	143.1056365966797	11.105483333333332	0.13479999999999998	19.607333333333333	19.472533333333335	7924.26708984375	2028173.6689497372	0	1284	0.12490768279500486	0.8874804213046591	0.7749608426093181	143.10227966308594	143.1124725341797
201	144.04368591308594	9.21995					1	DETECTED	144.0437 m/z @9.22 [N1261_1.mzXML]	144.04368591308594	9.21995	1.834	9.362116666666667	7.5281166666666675	33372.78125	3336644.128355102	0	1284	0.07668797779763992	1.3119862865765048	1.5431566065135305	144.0338134765625	144.04397583007812
202	144.05641174316406	1.8196666666666668					1	DETECTED	144.0564 m/z @1.82 [N1261_1.mzXML]	144.05641174316406	1.8196666666666668	0.18611666666666665	20.007	19.820883333333335	19629.748046875	1963455.597081848	0	1284	5.575505997807918	7.854919787168094	8.949696709363366	144.0563201904297	144.0653533935547
203	144.079833984375	9.21995					1	DETECTED	144.0798 m/z @9.22 [N1261_1.mzXML]	144.079833984375	9.21995	0.4417	19.6405	19.1988	1211945.75	9649220.416915743	0	1284	0.09193847192862492	1.3898723666688073	1.6098624888520578	144.0709228515625	144.0846710205078
204	144.10104370117188	1.8624666666666667					1	DETECTED	144.1010 m/z @1.86 [N1261_1.mzXML]	144.10104370117188	1.8624666666666667	0.15176666666666666	20.007	19.855233333333334	120794.6484375	7208004.945365206	0	1284	null	0.7038864657108351	1.1549714654203094	144.0965576171875	144.10171508789062
205	144.13720703125	10.953216666666666					1	DETECTED	144.1372 m/z @10.95 [N1261_1.mzXML]	144.13720703125	10.953216666666666	10.908199999999999	15.7452	4.8370000000000015	6527.1630859375	363194.34993603517	0	1284	0.09668164042588678	53.72454646427193	106.44909292854386	144.12786865234375	144.13760375976562
206	144.99114990234375	1.8196666666666668					1	DETECTED	144.9911 m/z @1.82 [N1261_1.mzXML]	144.99114990234375	1.8196666666666668	1.4026833333333333	19.590833333333332	18.18815	156667.515625	3.828203968513433E7	0	1284	0.05652127680169783	202.65779158990597	76.95143546945538	144.98178100585938	144.99227905273438
207	145.0486602783203	1.9882					1	DETECTED	145.0487 m/z @1.99 [N1261_1.mzXML]	145.0486602783203	1.9882	0.11788333333333334	19.956833333333336	19.838950000000004	210558.984375	1.1686171983316397E7	0	1284	0.23976661883737793	1.7267114873742984	0.9531120789723393	145.04774475097656	145.04940795898438
208	145.08340454101562	9.21995					1	DETECTED	145.0834 m/z @9.22 [N1261_1.mzXML]	145.08340454101562	9.21995	0.9355333333333333	12.65775	11.722216666666666	109247.359375	1715133.2127249436	0	1284	0.08722156849501417	0.5077641090216032	0.012037897661307998	145.08326721191406	145.0904083251953
209	145.10586547851562	3.4412499999999997					1	DETECTED	145.1059 m/z @3.44 [N1261_1.mzXML]	145.10586547851562	3.4412499999999997	3.4412499999999997	15.95675	12.5155	26440.44921875	2985952.586704406	0	1284	8.508877005765157	null	null	145.09619140625	145.10659790039062
210	146.05908203125	9.21995					1	DETECTED	146.0591 m/z @9.22 [N1261_1.mzXML]	146.05908203125	9.21995	0.3222	18.935	18.6128	1419291.375	1.1184148072046937E7	1	1284	0.0917717026234417	1.3856716902778168	1.6241041098023943	146.0520477294922	146.05967712402344
211	146.080322265625	1.9882					1	DETECTED	146.0803 m/z @1.99 [N1261_1.mzXML]	146.080322265625	1.9882	0.11788333333333334	19.84	19.722116666666665	183379.921875	1.0930241435848605E7	0	1284	0.49046011166225534	8.166367258292025	9.710730198412131	146.07958984375	146.0810089111328
212	146.1166534423828	1.834					1	DETECTED	146.1167 m/z @1.83 [N1261_1.mzXML]	146.1166534423828	1.834	1.8054999999999999	19.427	17.6215	84329.109375	1.5502599477946656E7	0	1284	7.462312042766008	130.964186036012	259.5460149485515	146.11521911621094	146.1171417236328
213	147.0130615234375	1.5118					1	DETECTED	147.0131 m/z @1.51 [N1261_1.mzXML]	147.0130615234375	1.5118	1.4365666666666668	19.541666666666668	18.1051	270550.9375	6770072.765028809	0	1284	0.2636532665208573	70.08258727445259	139.56317927662826	147.0070037841797	147.01345825195312
214	147.0626678466797	9.21995					1	DETECTED	147.0627 m/z @9.22 [N1261_1.mzXML]	147.0626678466797	9.21995	0.10115	20.007	19.90585	132176.84375	3363811.2281312863	0	1284	0.08052462660653248	0.5237127742952786	1.5855723573964662	147.05291748046875	147.06517028808594
215	147.07550048828125	1.9326333333333332					1	DETECTED	147.0755 m/z @1.93 [N1261_1.mzXML]	147.07550048828125	1.9326333333333332	1.7631333333333332	19.410500000000003	17.64736666666667	232332.890625	7330398.395509676	0	1284	0.6033180034061465	2.7866503615167812	3.4291860584500116	147.0679168701172	147.0839385986328
216	147.11199951171875	1.5856833333333333					1	DETECTED	147.1120 m/z @1.59 [N1261_1.mzXML]	147.11199951171875	1.5856833333333333	1.4819833333333332	17.088833333333334	15.60685	194912.796875	5277623.720631136	0	1284	0.14199186993927482	4.490944819062906	7.323685353544469	147.1114959716797	147.12037658691406
217	148.01393127441406	1.4970333333333334					1	DETECTED	148.0139 m/z @1.50 [N1261_1.mzXML]	148.01393127441406	1.4970333333333334	1.4199166666666665	1.6156833333333334	0.19576666666666687	31459.2734375	247702.69396582042	0	1284	0.18573409073898461	1.2692889561270768	1.5385779122541539	148.0137481689453	148.0140380859375
218	148.04180908203125	2.101766666666667					1	DETECTED	148.0418 m/z @2.10 [N1261_1.mzXML]	148.04180908203125	2.101766666666667	0.9183	19.44333333333333	18.525033333333333	34479.58203125	2659583.5168425892	0	1284	0.3686310985534367	3.787800981990734	6.703847354278327	148.0372772216797	148.0421142578125
219	148.05955505371094	1.8481999999999998					1	DETECTED	148.0596 m/z @1.85 [N1261_1.mzXML]	148.05955505371094	1.8481999999999998	1.8054999999999999	17.138333333333332	15.332833333333332	57432.33984375	2224762.818348358	0	1284	0.10712195875287578	179.54137392661997	358.08274785323994	148.05508422851562	148.06594848632812
220	148.08151245117188	15.7616					1	DETECTED	148.0815 m/z @15.76 [N1261_1.mzXML]	148.08151245117188	15.7616	0.23716666666666666	19.990333333333336	19.75316666666667	4057.83056640625	1780248.1986803585	0	1284	8.267205026208128	0.6361960608331384	0.5594686817606872	148.074951171875	148.08206176757812
221	148.09605407714844	1.9882					1	DETECTED	148.0961 m/z @1.99 [N1261_1.mzXML]	148.09605407714844	1.9882	0.7467833333333334	19.906833333333335	19.160050000000002	13025.9033203125	2560428.1687140507	0	1284	1.3393962866066456	7.717010136269049	14.434020272538097	148.09584045410156	148.10568237304688
222	148.934326171875	1.7341333333333333					1	DETECTED	148.9343 m/z @1.73 [N1261_1.mzXML]	148.934326171875	1.7341333333333333	1.6742833333333331	1.9185166666666666	0.24423333333333352	98774.078125	764499.742823243	0	1284	0.12195110432244904	2.0403787245892464	2.0439513638006623	148.9342803955078	148.93446350097656
223	148.96022033691406	1.9326333333333332					1	DETECTED	148.9602 m/z @1.93 [N1261_1.mzXML]	148.96022033691406	1.9326333333333332	1.9326333333333332	2.3587	0.4260666666666666	21335.98828125	176634.23730126963	0	1284	0.14550891803783927	null	null	148.95997619628906	148.9605712890625
224	148.97496032714844	1.5118					1	DETECTED	148.9750 m/z @1.51 [N1261_1.mzXML]	148.97496032714844	1.5118	1.3854166666666667	8.166	6.780583333333333	143697.84375	1.214644642635324E7	0	1284	0.14493870845327228	33.67741496942581	95.36703724327762	148.97482299804688	148.9755401611328
225	149.0113067626953	1.4970333333333334					1	DETECTED	149.0113 m/z @1.50 [N1261_1.mzXML]	149.0113067626953	1.4970333333333334	0.39085000000000003	19.756833333333336	19.365983333333336	249380.0	1.3236681095005434E7	0	1284	0.16570333012281213	6.613051125429881	146.47091278170944	149.00143432617188	149.0115966796875
226	149.02236938476562	12.45845					1	DETECTED	149.0224 m/z @12.46 [N1261_1.mzXML]	149.02236938476562	12.45845	0.10115	20.007	19.90585	273357.375	6.237035555795707E7	1	1284	0.18638828055515333	0.5321638037114411	0.9127935255326021	149.02203369140625	149.0228729248047
227	150.01466369628906	1.4671666666666667					1	DETECTED	150.0147 m/z @1.47 [N1261_1.mzXML]	150.01466369628906	1.4671666666666667	1.4671666666666667	1.7040499999999998	0.2368833333333331	10046.0126953125	77660.43536987301	0	1284	0.10458932148900857	null	null	150.0131378173828	150.01486206054688
228	150.02578735351562	12.45845					1	DETECTED	150.0258 m/z @12.46 [N1261_1.mzXML]	150.02578735351562	12.45845	0.10115	20.007	19.90585	21666.48046875	5377033.593526978	0	1284	18.888480050763224	1.081571812116751	0.7728300247222579	150.02537536621094	150.0262451171875
229	150.05752563476562	2.7052666666666667					1	DETECTED	150.0575 m/z @2.71 [N1261_1.mzXML]	150.05752563476562	2.7052666666666667	1.7631333333333332	6.940216666666667	5.177083333333334	93467.2265625	3332403.426030334	0	1284	0.32937425643063056	0.840685976817736	0.4341763680776196	150.0515899658203	150.0576629638672
230	150.9676513671875	11.496783333333333					1	DETECTED	150.9677 m/z @11.50 [N1261_1.mzXML]	150.9676513671875	11.496783333333333	0.22023333333333334	19.973666666666666	19.753433333333334	20444.314453125	3578971.1825401303	0	1284	0.6169303200271159	0.8540557290392429	0.780320151559424	150.9674072265625	150.9775848388672
231	151.00814819335938	1.8196666666666668					1	DETECTED	151.0081 m/z @1.82 [N1261_1.mzXML]	151.00814819335938	1.8196666666666668	1.4671666666666667	1.8765666666666665	0.40939999999999976	30927.90234375	271004.7526713867	0	1284	0.07262640349681204	0.5807092198581556	0.16141843971631126	151.00770568847656	151.00819396972656
232	151.04452514648438	1.4970333333333334					1	DETECTED	151.0445 m/z @1.50 [N1261_1.mzXML]	151.04452514648438	1.4970333333333334	1.4026833333333333	20.007	18.60431666666667	13591.7041015625	2501111.0204963684	0	1284	9.624744572021607	49.075978709071364	97.68436218735093	151.0376434326172	151.047119140625
233	151.060791015625	8.5529					1	DETECTED	151.0608 m/z @8.55 [N1261_1.mzXML]	151.060791015625	8.5529	2.46935	8.629083333333334	6.1597333333333335	7829.95263671875	619120.3584502564	0	1284	0.11472919192493336	0.5062614208261077	0.012522841652215337	151.06036376953125	151.06155395507812
234	152.0211944580078	1.8196666666666668					1	DETECTED	152.0212 m/z @1.82 [N1261_1.mzXML]	152.0211944580078	1.8196666666666668	1.7912833333333333	10.953216666666666	9.161933333333334	229023.234375	2195163.383143556	0	1284	0.046739322315960674	7.551713099852382	9.99328698952729	152.014892578125	152.03118896484375
235	152.04644775390625	19.247					1	DETECTED	152.0464 m/z @19.25 [N1261_1.mzXML]	152.04644775390625	19.247	0.10115	20.007	19.90585	3185.06689453125	1780995.228901702	0	1284	2.3170457606628645	0.519847643222944	0.03969528644588784	152.04600524902344	152.0471954345703
236	152.06112670898438	11.979883333333333					1	DETECTED	152.0611 m/z @11.98 [N1261_1.mzXML]	152.06112670898438	11.979883333333333	2.0444666666666667	15.438683333333334	13.394216666666667	6853.771484375	1528640.594400726	0	1284	9.34314885237262	0.6740641643950513	0.34812832879010275	152.05322265625	152.0703125
237	152.9462127685547	1.6007666666666667					1	DETECTED	152.9462 m/z @1.60 [N1261_1.mzXML]	152.9462127685547	1.6007666666666667	1.4026833333333333	1.7912833333333333	0.38860000000000006	137777.59375	1026006.9218703614	0	1284	0.10180328964664143	1.6098056496118236	2.5662261994950684	152.94613647460938	152.9515838623047
238	153.05667114257812	13.571333333333333					1	DETECTED	153.0567 m/z @13.57 [N1261_1.mzXML]	153.05667114257812	13.571333333333333	2.7609	18.837	16.0761	124753.6640625	1.9109878559318945E7	0	1284	2.4253222376889827	0.9105488151129599	0.7024202972773066	153.0479736328125	153.06549072265625
239	153.126220703125	10.763566666666666					1	DETECTED	153.1262 m/z @10.76 [N1261_1.mzXML]	153.126220703125	10.763566666666666	0.16905	19.773666666666667	19.60461666666667	9358.234375	1267486.6574683227	0	1284	0.7181989153784354	0.926562378822617	0.8338935554691568	153.12615966796875	153.12747192382812
240	154.02552795410156	1.8624666666666667					1	DETECTED	154.0255 m/z @1.86 [N1261_1.mzXML]	154.02552795410156	1.8624666666666667	1.8054999999999999	2.1734	0.3679000000000001	118757.8359375	587076.3450332031	0	1284	0.05666274972747187	1.7762008744539497	1.2405696885754622	154.01919555664062	154.0258026123047
241	154.0576171875	1.834					1	DETECTED	154.0576 m/z @1.83 [N1261_1.mzXML]	154.0576171875	1.834	1.834	17.663999999999998	15.829999999999998	17908.40625	5398305.481274258	0	1284	10.769517678777017	null	null	154.0483856201172	154.0652313232422
242	154.08282470703125	3.9099333333333335					1	DETECTED	154.0828 m/z @3.91 [N1261_1.mzXML]	154.08282470703125	3.9099333333333335	3.083583333333333	11.2251	8.141516666666666	4625.67041015625	681125.1919377442	0	1284	0.45930004214154474	4.92619148464129	8.852382969282582	154.08270263671875	154.0888214111328
243	154.29197692871094	14.614183333333333					1	DETECTED	154.2920 m/z @14.61 [N1261_1.mzXML]	154.29197692871094	14.614183333333333	8.735766666666667	19.525166666666667	10.7894	5399.8447265625	1415668.9061559762	0	1284	7.086735234518629	0.917713103018103	0.7866657960749646	154.29100036621094	154.2926483154297
244	154.954833984375	11.180533333333333					1	DETECTED	154.9548 m/z @11.18 [N1261_1.mzXML]	154.954833984375	11.180533333333333	10.892750000000001	19.066333333333333	8.173583333333331	8919.845703125	938614.7571410821	0	1284	0.08979187341716077	14.20093241443223	27.40186482886446	154.9540252685547	154.9552764892578
245	155.02743530273438	2.7191833333333335					1	DETECTED	155.0274 m/z @2.72 [N1261_1.mzXML]	155.02743530273438	2.7191833333333335	1.9185166666666666	18.507166666666667	16.58865	38593.5546875	3205650.528229645	0	1284	0.5702372157824698	4.442274138007064	7.956695713077919	155.02549743652344	155.03115844726562
246	155.06716918945312	10.326233333333333					1	DETECTED	155.0672 m/z @10.33 [N1261_1.mzXML]	155.06716918945312	10.326233333333333	8.735766666666667	17.236666666666668	8.500900000000001	13137.1484375	1231028.7369831542	0	1284	0.36287536305270685	2.6724546254768007	0.12964213413525025	155.05967712402344	155.0679473876953
247	155.07827758789062	1.6597166666666667					1	DETECTED	155.0783 m/z @1.66 [N1261_1.mzXML]	155.07827758789062	1.6597166666666667	1.5561166666666668	16.678	15.121883333333335	35533.03125	1864349.1674100645	0	1284	0.14279192389569406	72.98206241956248	144.96412483912496	155.07806396484375	155.08541870117188
248	155.12973022460938	14.541783333333333					1	DETECTED	155.1297 m/z @14.54 [N1261_1.mzXML]	155.12973022460938	14.541783333333333	0.10115	20.007	19.90585	1539864.75	3.2326565058253694E8	1	1284	1.106682722558645	0.6874182502605898	1.4846992734020457	155.12942504882812	155.1305694580078
249	155.974609375	14.541783333333333					1	DETECTED	155.9746 m/z @14.54 [N1261_1.mzXML]	155.974609375	14.541783333333333	8.7819	19.0995	10.317599999999999	5580.2294921875	1307330.198241821	0	1284	4.814416116546601	0.8956431409200997	0.7912862818401992	155.97413635253906	155.97520446777344
250	156.04115295410156	1.77735					1	DETECTED	156.0412 m/z @1.78 [N1261_1.mzXML]	156.04115295410156	1.77735	1.7341333333333333	2.087216666666667	0.35308333333333364	466424.9375	2253742.172463869	0	1284	0.05940511703614426	3.9505221590582806	7.4263107280138225	156.04112243652344	156.0413360595703
251	156.07582092285156	1.9326333333333332					1	DETECTED	156.0758 m/z @1.93 [N1261_1.mzXML]	156.07582092285156	1.9326333333333332	1.4970333333333334	12.052183333333334	10.555150000000001	42213.85546875	1911771.339193817	0	1284	0.6780692502140393	1.2266121192313488	1.9699094064973774	156.0677947998047	156.08189392089844
252	156.13333129882812	14.541783333333333					1	DETECTED	156.1333 m/z @14.54 [N1261_1.mzXML]	156.13333129882812	14.541783333333333	0.13479999999999998	19.990333333333336	19.855533333333337	72102.921875	2.0162015680567224E7	0	1284	5.616697704199954	0.6902171470440883	0.8446427038668124	156.13287353515625	156.13548278808594
253	157.12693786621094	14.541783333333333					1	DETECTED	157.1269 m/z @14.54 [N1261_1.mzXML]	157.12693786621094	14.541783333333333	0.10115	20.007	19.90585	404331.0	8.916057015031466E7	0	1284	3.044273449171694	0.9452006099464115	2.787240205597986	157.12619018554688	157.12754821777344
254	158.13027954101562	14.427266666666666					1	DETECTED	158.1303 m/z @14.43 [N1261_1.mzXML]	158.13027954101562	14.427266666666666	0.11788333333333334	20.007	19.889116666666666	23356.78515625	6206158.723784605	0	1284	4.475124397688543	0.6986456477072771	0.9665458093643616	158.12367248535156	158.13099670410156
255	158.15277099609375	11.7577					1	DETECTED	158.1528 m/z @11.76 [N1261_1.mzXML]	158.15277099609375	11.7577	0.8671666666666666	11.8201	10.952933333333334	21950.642578125	1878733.331486817	0	1284	0.07708072496027363	0.5028648734680885	0.0057297469361770065	158.15228271484375	158.15322875976562
256	158.92703247070312	1.5265					1	DETECTED	158.9270 m/z @1.53 [N1261_1.mzXML]	158.92703247070312	1.5265	1.4671666666666667	2.1734	0.7062333333333333	15325.7734375	449065.72974243166	0	1284	0.5317767320932916	5.9514044943820315	10.902808988764063	158.92079162597656	158.9270477294922
257	158.96310424804688	1.6597166666666667					1	DETECTED	158.9631 m/z @1.66 [N1261_1.mzXML]	158.96310424804688	1.6597166666666667	1.5561166666666668	1.9326333333333332	0.3765166666666664	585289.0625	4666848.332430661	0	1284	0.09808575055299906	1.5585974042452058	1.6179029554354158	158.96302795410156	158.96337890625
258	159.01300048828125	1.4365666666666668					1	DETECTED	159.0130 m/z @1.44 [N1261_1.mzXML]	159.01300048828125	1.4365666666666668	1.4026833333333333	8.968666666666667	7.565983333333334	9522.7822265625	937336.202862732	0	1284	0.8546530814347884	111.6475651746183	222.2951303492366	159.01246643066406	159.01358032226562
259	159.07579040527344	2.9986166666666665					1	DETECTED	159.0758 m/z @3.00 [N1261_1.mzXML]	159.07579040527344	2.9986166666666665	0.61095	19.574333333333335	18.963383333333336	5799.11181640625	1607384.5155869143	0	1284	1.8235004271470348	3.9711119642607855	2.198454384651613	159.07508850097656	159.07606506347656
260	159.0909881591797	9.21995					1	DETECTED	159.0910 m/z @9.22 [N1261_1.mzXML]	159.0909881591797	9.21995	0.4755333333333333	9.930683333333333	9.45515	141031.90625	1390953.1768724057	0	1284	0.08765694073761487	1.418509154455824	1.665003398335632	159.0906219482422	159.1009063720703
261	159.14849853515625	8.87495					1	DETECTED	159.1485 m/z @8.87 [N1261_1.mzXML]	159.14849853515625	8.87495	6.298150000000001	9.103033333333334	2.8048833333333336	18341.66796875	449228.0803026126	0	1284	0.12225446488238845	1.1527002890738107	1.3849142546046616	159.14830017089844	159.1554412841797
262	159.98117065429688	11.255216666666666					1	DETECTED	159.9812 m/z @11.26 [N1261_1.mzXML]	159.98117065429688	11.255216666666666	0.11788333333333334	19.9235	19.805616666666666	10378.703125	3170549.7484237067	0	1284	1.4104908177239288	0.8891543457440441	0.7783086914880883	159.98052978515625	159.9818878173828
263	160.03370666503906	1.8624666666666667					1	DETECTED	160.0337 m/z @1.86 [N1261_1.mzXML]	160.03370666503906	1.8624666666666667	1.8481999999999998	14.0307	12.1825	51732.26171875	7344888.327046387	0	1284	0.03725967429943222	426.9567757009284	852.9135514018569	160.03358459472656	160.03453063964844
264	160.0595703125	2.8302					1	DETECTED	160.0596 m/z @2.83 [N1261_1.mzXML]	160.0595703125	2.8302	0.10115	20.007	19.90585	404266.875	4.995283139760004E7	1	1284	0.8281014742155315	5.9130212254140675	8.00710740133461	160.058837890625	160.061767578125
265	160.07498168945312	9.21995					1	DETECTED	160.0750 m/z @9.22 [N1261_1.mzXML]	160.07498168945312	9.21995	4.632883333333334	9.7972	5.164316666666666	59056.54296875	5923466.036356931	0	1284	0.11986032816642833	0.5629214748713774	0.12584294974275484	160.0734405517578	160.0751495361328
266	160.13238525390625	1.8765666666666665					1	DETECTED	160.1324 m/z @1.88 [N1261_1.mzXML]	160.13238525390625	1.8765666666666665	1.8624666666666667	10.217116666666668	8.354650000000001	92903.5078125	9145739.471337644	0	1284	0.04871122953707263	295.64445121073277	588.7750212548511	160.13223266601562	160.132568359375
267	161.01136779785156	1.4671666666666667					1	DETECTED	161.0114 m/z @1.47 [N1261_1.mzXML]	161.01136779785156	1.4671666666666667	1.4026833333333333	1.5709666666666666	0.16828333333333334	17260.60546875	99590.22537731935	0	1284	0.09150635648687078	1.3048591367278344	1.4779527193746715	161.00242614746094	161.01171875
268	161.0230255126953	12.302333333333333					1	DETECTED	161.0230 m/z @12.30 [N1261_1.mzXML]	161.0230255126953	12.302333333333333	10.999183333333333	16.334366666666668	5.335183333333335	70729.640625	8332560.3536476465	0	1284	1.7974298803684263	2.012134195130458	2.981360640368065	161.02261352539062	161.0235595703125
269	161.0630645751953	2.8022833333333335					1	DETECTED	161.0631 m/z @2.80 [N1261_1.mzXML]	161.0630645751953	2.8022833333333335	0.10115	19.990333333333336	19.889183333333335	26630.896484375	3448001.559539798	0	1284	0.41776869862179167	3.4614444215823874	7.568804988268373	161.0581512451172	161.0703582763672
270	161.9806365966797	19.657					1	DETECTED	161.9806 m/z @19.66 [N1261_1.mzXML]	161.9806365966797	19.657	0.15176666666666666	20.007	19.855233333333334	2490.495849609375	1581816.888726745	0	1284	0.5215555667945146	0.5089719511173925	0.017943902234784925	161.97955322265625	161.9875946044922
271	162.04922485351562	1.9466500000000002					1	DETECTED	162.0492 m/z @1.95 [N1261_1.mzXML]	162.04922485351562	1.9466500000000002	1.8765666666666665	9.782216666666667	7.9056500000000005	22318.10546875	1265391.93745282	0	1284	3.9069057482285716	32.06277774541232	58.59662168157818	162.04916381835938	162.0589599609375
272	162.09686279296875	11.303650000000001					1	DETECTED	162.0969 m/z @11.30 [N1261_1.mzXML]	162.09686279296875	11.303650000000001	9.539566666666667	19.050166666666666	9.510599999999998	9221.427734375	1959906.0560659193	0	1284	5.020586590093874	2.695620955170295	6.1933750557805745	162.0963134765625	162.09762573242188
273	162.111328125	1.7912833333333333					1	DETECTED	162.1113 m/z @1.79 [N1261_1.mzXML]	162.111328125	1.7912833333333333	1.7487666666666668	10.483383333333334	8.734616666666668	2477819.0	2.5296230023121882E7	1	1284	0.160217588858919	6.600468305037408	12.911912527259897	162.11109924316406	162.112548828125
274	162.9904327392578	1.4671666666666667					1	DETECTED	162.9904 m/z @1.47 [N1261_1.mzXML]	162.9904327392578	1.4671666666666667	0.4079166666666667	19.84	19.432083333333335	478379.25	1.0188350312090144E7	0	1284	0.16366211256493446	2.2167563104775203	3.44987925230851	162.98277282714844	162.99879455566406
275	163.03807067871094	11.851266666666668					1	DETECTED	163.0381 m/z @11.85 [N1261_1.mzXML]	163.03807067871094	11.851266666666668	0.11788333333333334	20.007	19.889116666666666	41234.62109375	6035865.498444093	0	1284	0.12902452881965587	0.8515929162330097	0.6678566491618645	163.03048706054688	163.0446319580078
276	163.0594482421875	10.923316666666667					1	DETECTED	163.0594 m/z @10.92 [N1261_1.mzXML]	163.0594482421875	10.923316666666667	0.28831666666666667	19.756833333333336	19.46851666666667	150833.28125	1.1358590871161377E7	1	1284	0.1781990522263328	0.5260366213423399	0.045267990159422206	163.05035400390625	163.0614471435547
277	163.0758056640625	2.0160333333333336					1	DETECTED	163.0758 m/z @2.02 [N1261_1.mzXML]	163.0758056640625	2.0160333333333336	0.35656666666666664	11.696983333333332	11.340416666666666	62659.703125	2.1681876736899413E7	0	1284	11.212469232547038	3.416885947292302	5.833771894584604	163.07418823242188	163.07986450195312
278	163.09332275390625	14.702					1	DETECTED	163.0933 m/z @14.70 [N1261_1.mzXML]	163.09332275390625	14.702	0.27133333333333337	19.066333333333333	18.794999999999998	16236.39453125	4687475.269628415	0	1284	2.7193192222529223	0.9574148160527874	0.7553533893938413	163.09237670898438	163.0958709716797
279	163.1149139404297	1.8196666666666668					1	DETECTED	163.1149 m/z @1.82 [N1261_1.mzXML]	163.1149139404297	1.8196666666666668	1.77735	12.31845	10.5411	129751.0234375	5621611.955910644	0	1284	0.15934002005915104	124.47329907579675	247.6684485261027	163.11073303222656	163.11643981933594
280	163.97598266601562	1.0915					1	DETECTED	163.9760 m/z @1.09 [N1261_1.mzXML]	163.97598266601562	1.0915	0.10115	20.007	19.90585	33025.54296875	1.0143335355828825E7	0	1284	18.2642621322943	4.764480017331454	3.748838721342132	163.9749755859375	163.97654724121094
281	163.9940948486328	1.4970333333333334					1	DETECTED	163.9941 m/z @1.50 [N1261_1.mzXML]	163.9940948486328	1.4970333333333334	1.4671666666666667	17.236666666666668	15.7695	12929.990234375	5047054.447028933	0	1284	0.6176335791198396	258.3106399614596	471.0178069970838	163.9861602783203	163.9940948486328
282	164.0591278076172	10.923316666666667					1	DETECTED	164.0591 m/z @10.92 [N1261_1.mzXML]	164.0591278076172	10.923316666666667	5.367116666666666	11.1508	5.783683333333334	15011.796875	1151273.6201473998	0	1284	0.13966475155980085	0.5204711253494595	0.04094225069891899	164.05892944335938	164.06187438964844
283	164.09095764160156	2.0160333333333336					1	DETECTED	164.0910 m/z @2.02 [N1261_1.mzXML]	164.09095764160156	2.0160333333333336	1.9044333333333334	15.485866666666668	13.581433333333335	27375.646484375	1523834.7100049444	0	1284	0.5999793317580564	10.307610174413691	12.508438611932942	164.09056091308594	164.0974884033203
284	164.92918395996094	1.6597166666666667					1	DETECTED	164.9292 m/z @1.66 [N1261_1.mzXML]	164.92918395996094	1.6597166666666667	1.6007666666666667	2.7609	1.1601333333333332	79453.890625	1376640.0339394524	0	1284	0.3678627657977811	7.865124673898324	9.71441376025174	164.9196014404297	164.93641662597656
285	164.98353576660156	12.222949999999999					1	DETECTED	164.9835 m/z @12.22 [N1261_1.mzXML]	164.98353576660156	12.222949999999999	0.13479999999999998	20.007	19.872200000000003	186468.8125	2.045416404387031E7	0	1284	1.6308183224821562	1.5213934497358859	1.0435861479071797	164.97679138183594	164.98435974121094
286	165.02359008789062	1.5265					1	DETECTED	165.0236 m/z @1.53 [N1261_1.mzXML]	165.02359008789062	1.5265	1.4199166666666665	1.5856833333333333	0.16576666666666684	11545.1669921875	80400.87312792978	0	1284	0.10325562215624617	0.7776387802971069	0.5552775605942138	165.0235137939453	165.02386474609375
287	165.05377197265625	3.8805833333333335					1	DETECTED	165.0538 m/z @3.88 [N1261_1.mzXML]	165.05377197265625	3.8805833333333335	2.5388666666666664	10.968866666666665	8.43	12571.8486328125	1553576.7910351558	0	1284	7.089693641128573	3.141497832378916	0.2662281182960126	165.05343627929688	165.05648803710938
288	165.0748748779297	1.9604666666666666					1	DETECTED	165.0749 m/z @1.96 [N1261_1.mzXML]	165.0748748779297	1.9604666666666666	1.9185166666666666	19.906833333333335	17.98831666666667	38268.515625	2697054.970461975	0	1284	0.10015040301727796	214.40186730234444	427.8037346046889	165.07470703125	165.07977294921875
289	165.1591033935547	16.51406666666667					1	DETECTED	165.1591 m/z @16.51 [N1261_1.mzXML]	165.1591033935547	16.51406666666667	0.20328333333333332	20.007	19.803716666666666	30853.658203125	8151673.8795126565	0	1284	2.420375236049411	0.7067569030447476	0.35372412241405704	165.15087890625	165.15963745117188
290	166.02516174316406	1.4365666666666668					1	DETECTED	166.0252 m/z @1.44 [N1261_1.mzXML]	166.02516174316406	1.4365666666666668	0.3222	19.806500000000003	19.484300000000005	52380.19140625	4475506.56121072	0	1284	0.06178393417718975	35.943009287562866	164.35643223243085	166.02474975585938	166.02833557128906
291	166.06178283691406	8.3598					1	DETECTED	166.0618 m/z @8.36 [N1261_1.mzXML]	166.06178283691406	8.3598	4.028466666666667	8.46335	4.4348833333333335	3210.6201171875	281294.476412384	0	1284	0.20000383388128817	0.5119535939664461	0.023907187932892163	166.05523681640625	166.06298828125
292	166.0736541748047	13.018650000000001					1	DETECTED	166.0737 m/z @13.02 [N1261_1.mzXML]	166.0736541748047	13.018650000000001	2.8440166666666666	13.018650000000001	10.174633333333334	49094.1171875	7460390.0811690055	0	1284	4.717100142180055	0.5	null	166.06491088867188	166.07443237304688
293	166.0852508544922	8.389166666666666					1	DETECTED	166.0853 m/z @8.39 [N1261_1.mzXML]	166.0852508544922	8.389166666666666	0.16905	17.893166666666666	17.724116666666667	3005900.75	5.823047689452793E7	1	1284	0.24601960279632706	0.8534083942860825	0.5261813724733949	166.07875061035156	166.0894317626953
294	166.0960693359375	8.3598					1	DETECTED	166.0961 m/z @8.36 [N1261_1.mzXML]	166.0960693359375	8.3598	8.060533333333334	8.537866666666668	0.47733333333333405	8194.2294921875	85937.73843768322	0	1284	0.22376916983733075	0.7975050122521746	1.6672309009729114	166.09591674804688	166.10096740722656
295	166.11190795898438	12.64345					1	DETECTED	166.1119 m/z @12.64 [N1261_1.mzXML]	166.11190795898438	12.64345	8.106083333333334	14.5851	6.479016666666666	81318.109375	1.592074384457086E7	0	1284	8.502186143854237	0.7280504314203622	0.4302344717657919	166.1026153564453	166.12156677246094
296	166.58355712890625	8.389166666666666					1	DETECTED	166.5836 m/z @8.39 [N1261_1.mzXML]	166.58355712890625	8.389166666666666	7.289283333333334	8.537866666666668	1.2485833333333343	8122.55615234375	182940.77976330568	0	1284	0.22897046135966193	0.5675980785840931	0.1407596451146343	166.58059692382812	166.58372497558594
297	166.98399353027344	12.222949999999999					1	DETECTED	166.9840 m/z @12.22 [N1261_1.mzXML]	166.98399353027344	12.222949999999999	0.10115	20.007	19.90585	101701.8359375	1.3700514419153897E7	0	1284	1.9893719515669854	2.76317946708658	1.587344617838193	166.98312377929688	166.98484802246094
298	167.03314208984375	9.59965					1	DETECTED	167.0331 m/z @9.60 [N1261_1.mzXML]	167.03314208984375	9.59965	1.7631333333333332	10.232833333333334	8.4697	97473.2734375	2475395.4905014667	0	1284	7.77139903028677	0.518678318507914	0.017653610389035033	167.0265655517578	167.033447265625
299	167.0557098388672	8.766150000000001					1	DETECTED	167.0557 m/z @8.77 [N1261_1.mzXML]	167.0557098388672	8.766150000000001	3.5426333333333333	9.405783333333334	5.863150000000001	64216.67578125	1467859.542792969	0	1284	0.14660119661024318	0.6161608722756381	0.24846242399119364	167.0541534423828	167.06246948242188
300	167.067138671875	10.3576					1	DETECTED	167.0671 m/z @10.36 [N1261_1.mzXML]	167.067138671875	10.3576	10.123983333333333	17.1875	7.063516666666667	6973.05419921875	449951.2965417177	0	1284	0.15059784985689006	15.117749875151622	29.235499750303244	167.0666961669922	167.0723876953125
301	167.08871459960938	8.389166666666666					1	DETECTED	167.0887 m/z @8.39 [N1261_1.mzXML]	167.08871459960938	8.389166666666666	7.803233333333334	10.09355	2.2903166666666666	208069.734375	3549337.559691407	0	1284	0.2269980487200911	0.8401453444141773	0.5362588538004469	167.08871459960938	167.0891571044922
302	168.0364227294922	9.614816666666666					1	DETECTED	168.0364 m/z @9.61 [N1261_1.mzXML]	168.0364227294922	9.614816666666666	9.5695	19.345166666666668	9.775666666666668	9494.2314453125	1187014.9145469975	0	1284	0.10659287880142898	107.85950717175486	214.7190143435097	168.02896118164062	168.0366973876953
303	168.09226989746094	8.418666666666667					1	DETECTED	168.0923 m/z @8.42 [N1261_1.mzXML]	168.09226989746094	8.418666666666667	6.5774	8.58315	2.00575	7095.14404296875	190907.30338528455	0	1284	0.25048209316306647	0.5446658097686374	0.041844608541949074	168.089599609375	168.1018524169922
304	168.97950744628906	12.222949999999999					1	DETECTED	168.9795 m/z @12.22 [N1261_1.mzXML]	168.97950744628906	12.222949999999999	0.11788333333333334	19.990333333333336	19.87245	36320.23828125	5524995.963325811	0	1284	0.750703636234638	0.7660840834586515	2.173681547343687	168.97869873046875	168.98019409179688
305	169.0348358154297	2.9986166666666665					1	DETECTED	169.0348 m/z @3.00 [N1261_1.mzXML]	169.0348358154297	2.9986166666666665	2.0021	19.132333333333335	17.130233333333337	154439.875	6662290.594571164	0	1284	0.41645822037251534	0.8310726961395951	0.7715501099253702	169.03176879882812	169.03549194335938
306	169.04837036132812	10.87735					1	DETECTED	169.0484 m/z @10.88 [N1261_1.mzXML]	169.04837036132812	10.87735	0.13479999999999998	19.990333333333336	19.855533333333337	341478.59375	7855551.461313633	1	1284	0.10278321408875257	2.1955013671297943	2.02807164432103	169.04627990722656	169.05767822265625
307	169.09378051757812	1.6742833333333331					1	DETECTED	169.0938 m/z @1.67 [N1261_1.mzXML]	169.09378051757812	1.6742833333333331	1.6007666666666667	8.921783333333334	7.321016666666667	42394.97265625	6760492.786758178	0	1284	0.18609688672670344	49.137933152118805	96.36728600256652	169.0847625732422	169.0966796875
308	169.14553833007812	14.614183333333333					1	DETECTED	169.1455 m/z @14.61 [N1261_1.mzXML]	169.14553833007812	14.614183333333333	8.937383333333335	19.230666666666664	10.29328333333333	7242.5390625	1705095.018334503	0	1284	3.0035452974655374	0.9066096509770762	0.8091541678992982	169.14523315429688	169.1464385986328
309	170.05931091308594	9.206016666666667					1	DETECTED	170.0593 m/z @9.21 [N1261_1.mzXML]	170.05931091308594	9.206016666666667	9.1486	10.9383	1.7896999999999998	281290.1875	2749122.341084594	0	1284	0.09090842386193643	1.7665985315598518	2.284486793654156	170.05166625976562	170.05958557128906
310	170.09173583984375	1.8624666666666667					1	DETECTED	170.0917 m/z @1.86 [N1261_1.mzXML]	170.09173583984375	1.8624666666666667	0.10115	20.007	19.90585	12258.3525390625	6667295.782209355	0	1284	4.7245182740127065	5.65084359238827	10.301687184776542	170.09129333496094	170.0961151123047
311	171.05198669433594	1.6597166666666667					1	DETECTED	171.0520 m/z @1.66 [N1261_1.mzXML]	171.05198669433594	1.6597166666666667	1.6007666666666667	1.7341333333333333	0.13336666666666663	12362.978515625	64169.80115283196	0	1284	0.0583479190011853	1.1311846197342366	1.2623692394684733	171.05194091796875	171.0524444580078
312	171.0626983642578	9.21995					1	DETECTED	171.0627 m/z @9.22 [N1261_1.mzXML]	171.0626983642578	9.21995	9.1486	9.318566666666667	0.16996666666666727	30582.658203125	171501.8737468261	0	1284	0.09243818134129356	1.1581061977288474	1.6491525356305607	171.0626983642578	171.06297302246094
313	171.14830017089844	11.451166666666667					1	DETECTED	171.1483 m/z @11.45 [N1261_1.mzXML]	171.14830017089844	11.451166666666667	0.11788333333333334	19.990333333333336	19.87245	14546.2822265625	6663830.828751158	0	1284	15.026744214108026	0.8767296032188377	0.3920861293205688	171.14373779296875	171.14910888671875
314	172.06837463378906	1.8196666666666668					1	DETECTED	172.0684 m/z @1.82 [N1261_1.mzXML]	172.06837463378906	1.8196666666666668	1.8054999999999999	15.123683333333334	13.318183333333334	19426.615234375	4063417.2229117434	0	1284	0.1200290059133069	470.05352941175755	631.5732633549532	172.0630645751953	172.0746612548828
315	172.1323699951172	10.248116666666666					1	DETECTED	172.1324 m/z @10.25 [N1261_1.mzXML]	172.1323699951172	10.248116666666666	10.185666666666666	10.999183333333333	0.8135166666666667	14461.7265625	160924.6645541379	0	1284	0.10261911397497236	3.96004462866746	5.5647641675824016	172.1321563720703	172.13267517089844
316	173.01986694335938	15.438683333333334					1	DETECTED	173.0199 m/z @15.44 [N1261_1.mzXML]	173.01986694335938	15.438683333333334	0.11788333333333334	19.956833333333336	19.838950000000004	7233.3134765625	2686080.1673928834	0	1284	7.837333916111968	0.6474515038379198	0.5998512615706387	173.0187225341797	173.02040100097656
317	173.9606475830078	11.639199999999999					1	DETECTED	173.9606 m/z @11.64 [N1261_1.mzXML]	173.9606475830078	11.639199999999999	0.10115	20.007	19.90585	12004.166015625	2561112.9808725887	0	1284	0.6039972042564123	1.13272086781798	5.1342458136744	173.95919799804688	173.96994018554688
318	174.07757568359375	11.271033333333332					1	DETECTED	174.0776 m/z @11.27 [N1261_1.mzXML]	174.07757568359375	11.271033333333332	8.285516666666666	18.689833333333336	10.40431666666667	10042.9296875	2392200.1406493247	0	1284	4.392074396970754	2.9413095707221544	10.766708143408154	174.06918334960938	174.0786590576172
319	174.12693786621094	3.4270333333333336					1	DETECTED	174.1269 m/z @3.43 [N1261_1.mzXML]	174.12693786621094	3.4270333333333336	0.13479999999999998	19.89	19.755200000000002	2714.635986328125	1660773.338371551	0	1284	9.913958177069397	3.0002733706602407	5.0005467413204805	174.11846923828125	174.1313018798828
320	174.93707275390625	1.6742833333333331					1	DETECTED	174.9371 m/z @1.67 [N1261_1.mzXML]	174.93707275390625	1.6742833333333331	1.5709666666666666	3.0552833333333336	1.484316666666667	139691.28125	1558346.233332275	0	1284	0.13720472782631243	7.183336021939035	1.290929441025468	174.93324279785156	174.9373779296875
321	174.99061584472656	1.4519166666666665					1	DETECTED	174.9906 m/z @1.45 [N1261_1.mzXML]	174.99061584472656	1.4519166666666665	0.22023333333333334	19.990333333333336	19.770100000000003	52488.359375	4305110.055302212	0	1284	1.0292157913201654	53.5621656821089	23.27248882152922	174.9812774658203	174.99183654785156
322	175.007568359375	13.556683333333332					1	DETECTED	175.0076 m/z @13.56 [N1261_1.mzXML]	175.007568359375	13.556683333333332	9.480133333333333	18.918833333333335	9.438700000000003	6938.96923828125	1801881.6330169686	0	1284	0.19068636696163566	1.1576823539512584	1.127952176325006	175.0068359375	175.01101684570312
323	175.0229034423828	3.3117					1	DETECTED	175.0229 m/z @3.31 [N1261_1.mzXML]	175.0229034423828	3.3117	1.4365666666666668	19.49233333333333	18.055766666666663	13216.0986328125	1751308.176884125	0	1284	0.17034198035585746	0.6905093139311695	0.25517683840795	175.0178680419922	175.0312042236328
324	175.0743408203125	14.909016666666668					1	DETECTED	175.0743 m/z @14.91 [N1261_1.mzXML]	175.0743408203125	14.909016666666668	9.01405	19.9235	10.909450000000001	12646.3271484375	2784466.294314087	0	1284	2.912766406611258	0.9229287798626837	0.827028512302471	175.06997680664062	175.07489013671875
325	175.09593200683594	14.541783333333333					1	DETECTED	175.0959 m/z @14.54 [N1261_1.mzXML]	175.09593200683594	14.541783333333333	0.13479999999999998	20.007	19.872200000000003	10944.609375	3092532.719318543	0	1284	19.060137402297183	0.6872028396258592	0.3701408770972111	175.08856201171875	175.09869384765625
326	175.1182403564453	1.8624666666666667					1	DETECTED	175.1182 m/z @1.86 [N1261_1.mzXML]	175.1182403564453	1.8624666666666667	1.5413	14.789950000000001	13.248650000000001	44780.59375	3322489.5260524293	0	1284	0.10884564812546094	20.625817332641404	1.4314720917836916	175.1104278564453	175.1185760498047
327	176.0697021484375	10.570366666666667					1	DETECTED	176.0697 m/z @10.57 [N1261_1.mzXML]	176.0697021484375	10.570366666666667	7.9505	16.579833333333333	8.629333333333333	80935.4609375	2007035.7001208179	0	1284	0.10018088198505737	0.56082860396974	0.17584533418860118	176.06918334960938	176.07736206054688
328	176.96987915039062	1.4819833333333332					1	DETECTED	176.9699 m/z @1.48 [N1261_1.mzXML]	176.96987915039062	1.4819833333333332	1.4026833333333333	7.222766666666667	5.820083333333334	31337.390625	3885906.2010537107	0	1284	0.15468941275845105	35.3338222939861	75.16594117247624	176.96690368652344	176.9700164794922
329	177.00633239746094	1.4671666666666667					1	DETECTED	177.0063 m/z @1.47 [N1261_1.mzXML]	177.00633239746094	1.4671666666666667	1.4199166666666665	18.173833333333334	16.75391666666667	9603.681640625	3822337.3097928455	0	1284	13.64634863715453	177.29012345678925	333.43570203993573	176.99777221679688	177.00674438476562
330	177.06015014648438	1.6742833333333331					1	DETECTED	177.0602 m/z @1.67 [N1261_1.mzXML]	177.06015014648438	1.6742833333333331	1.5709666666666666	1.8196666666666668	0.24870000000000014	45910.66796875	353976.45000537107	0	1284	0.12455696146304795	1.20358122277787	0.9265118833788274	177.05990600585938	177.0605010986328
331	177.0751190185547	1.9882					1	DETECTED	177.0751 m/z @1.99 [N1261_1.mzXML]	177.0751190185547	1.9882	1.8903833333333333	10.647516666666666	8.757133333333332	10850.564453125	1913798.2910356442	0	1284	0.11842731983991528	44.76299199182143	88.52598398364286	177.07296752929688	177.0756378173828
332	177.08624267578125	5.448583333333334					1	DETECTED	177.0862 m/z @5.45 [N1261_1.mzXML]	177.08624267578125	5.448583333333334	0.11788333333333334	19.940166666666666	19.82228333333333	30810.791015625	5965733.913432617	0	1284	3.4208404265312224	0.9395929244128536	0.6992238419044394	177.08551025390625	177.09060668945312
333	177.10150146484375	5.529283333333334					1	DETECTED	177.1015 m/z @5.53 [N1261_1.mzXML]	177.10150146484375	5.529283333333334	4.7885	8.56805	3.7795499999999995	23305.8203125	1971180.4560468742	0	1284	1.1298731883172177	2.5510495646500306	3.7502186751222557	177.10122680664062	177.10289001464844
334	177.1624755859375	12.686					1	DETECTED	177.1625 m/z @12.69 [N1261_1.mzXML]	177.1624755859375	12.686	0.10115	20.007	19.90585	5652.4482421875	2488407.8636216437	0	1284	10.441835916483562	0.7908656042781599	0.5817312085563199	177.15802001953125	177.16268920898438
335	178.10479736328125	5.529283333333334					1	DETECTED	178.1048 m/z @5.53 [N1261_1.mzXML]	178.10479736328125	5.529283333333334	4.961883333333334	8.12115	3.1592666666666664	3314.450439453125	224555.6971139831	0	1284	0.584448372488815	2.783985430619198	4.567970861238396	178.1043243408203	178.105224609375
336	178.9619598388672	11.392616666666667					1	DETECTED	178.9620 m/z @11.39 [N1261_1.mzXML]	178.9619598388672	11.392616666666667	0.2541333333333333	17.318166666666666	17.064033333333334	13144.4990234375	2270780.335578583	0	1284	0.5049489020455269	0.7888063029803724	0.05615752229821159	178.9619598388672	178.9634552001953
337	179.0392303466797	1.5118					1	DETECTED	179.0392 m/z @1.51 [N1261_1.mzXML]	179.0392303466797	1.5118	1.4026833333333333	16.186166666666665	14.783483333333331	17084.595703125	3181817.4135111384	0	1284	0.1227831003072497	67.3554212524208	142.82913764977684	179.03379821777344	179.0398406982422
338	179.05313110351562	15.202583333333333					1	DETECTED	179.0531 m/z @15.20 [N1261_1.mzXML]	179.05313110351562	15.202583333333333	9.584633333333333	18.490333333333336	8.905700000000003	5129.814453125	1166080.0745286245	0	1284	1.878583064849634	0.7926111837948008	0.5852223675896016	179.0526885986328	179.05479431152344
339	179.0693817138672	10.5125					1	DETECTED	179.0694 m/z @10.51 [N1261_1.mzXML]	179.0693817138672	10.5125	0.11788333333333334	20.007	19.889116666666666	114725.6953125	3490592.816801266	0	1284	0.10534446436811784	2.209303772919576	3.0192412931997628	179.0615997314453	179.06991577148438
340	180.01547241210938	1.4819833333333332					1	DETECTED	180.0155 m/z @1.48 [N1261_1.mzXML]	180.01547241210938	1.4819833333333332	1.4671666666666667	9.554416666666667	8.08725	17461.79296875	4361381.571315063	0	1284	8.040392648157288	273.4244626943446	514.4475287647643	180.0142822265625	180.0203857421875
341	180.02774047851562	11.61095					1	DETECTED	180.0277 m/z @11.61 [N1261_1.mzXML]	180.02774047851562	11.61095	11.568983333333334	11.653483333333332	0.08449999999999847	10111.06640625	37990.59871923799	0	1284	0.09768543156936538	1.0067513899920273	1.0135027799840546	180.02769470214844	180.02859497070312
342	180.06466674804688	9.736066666666666					1	DETECTED	180.0647 m/z @9.74 [N1261_1.mzXML]	180.06466674804688	9.736066666666666	2.400516666666667	11.36415	8.963633333333334	127791.3203125	2778348.756589232	0	1284	0.08671692909472206	3.5596138566191424	1.8098679126856607	180.06414794921875	180.07275390625
343	180.0813751220703	9.362116666666667					1	DETECTED	180.0814 m/z @9.36 [N1261_1.mzXML]	180.0813751220703	9.362116666666667	0.3222	19.823	19.5008	9253.791015625	1470154.794691712	0	1284	10.949922263436296	1.2397423355067472	4.855755874557071	180.07666015625	180.08782958984375
344	180.90298461914062	1.6742833333333331					1	DETECTED	180.9030 m/z @1.67 [N1261_1.mzXML]	180.90298461914062	1.6742833333333331	1.6451	11.451166666666667	9.806066666666668	29428.9921875	2224155.839636841	0	1284	0.10599835014931203	168.00799543118345	20.574910625089586	180.89480590820312	180.90341186523438
345	181.00131225585938	1.5265					1	DETECTED	181.0013 m/z @1.53 [N1261_1.mzXML]	181.00131225585938	1.5265	1.4199166666666665	1.6156833333333334	0.19576666666666687	11147.9013671875	92542.50619396978	0	1284	0.11895683822165748	0.9183737294761529	0.836747458952306	181.00074768066406	181.00132751464844
346	181.0485076904297	12.47325					1	DETECTED	181.0485 m/z @12.47 [N1261_1.mzXML]	181.0485076904297	12.47325	0.13479999999999998	20.007	19.872200000000003	22708.548828125	2696946.145727323	0	1284	0.08930177012116225	0.6524927483704545	0.28732534613601857	181.0455780029297	181.05673217773438
347	181.07093811035156	9.376650000000001					1	DETECTED	181.0709 m/z @9.38 [N1261_1.mzXML]	181.07093811035156	9.376650000000001	1.1776000000000002	19.89	18.7124	3251705.25	3.080480564386347E7	1	1284	0.08925085128003829	0.994905746203116	0.50337675645779	181.0677032470703	181.072509765625
348	181.08444213867188	11.555250000000001					1	DETECTED	181.0844 m/z @11.56 [N1261_1.mzXML]	181.08444213867188	11.555250000000001	9.103033333333334	16.2188	7.1157666666666675	3446902.0	2.5092925490343012E7	1	1284	0.09758357727293188	2.7733475663321068	3.5866926565078976	181.0796661376953	181.0906524658203
349	181.09523010253906	11.624916666666667					1	DETECTED	181.0952 m/z @11.62 [N1261_1.mzXML]	181.09523010253906	11.624916666666667	4.8197833333333335	11.624916666666667	6.805133333333334	5007.8798828125	846198.3593479614	0	1284	2.260913784120799	0.5	null	181.09523010253906	181.09986877441406
350	182.07435607910156	9.376650000000001					1	DETECTED	182.0744 m/z @9.38 [N1261_1.mzXML]	182.07435607910156	9.376650000000001	8.953016666666667	10.034066666666666	1.0810499999999994	192781.484375	1754787.4289337755	0	1284	0.07851502034249336	0.7777241123362393	0.49103370504696137	182.07424926757812	182.07510375976562
351	182.08807373046875	11.555250000000001					1	DETECTED	182.0881 m/z @11.56 [N1261_1.mzXML]	182.08807373046875	11.555250000000001	1.9743333333333333	11.696983333333332	9.722649999999998	280811.09375	2.1034883195237014E7	1	1284	0.10869189936141055	0.5098007858067288	0.015768461894289737	182.07980346679688	182.08816528320312
352	182.1492156982422	15.98945					1	DETECTED	182.1492 m/z @15.99 [N1261_1.mzXML]	182.1492156982422	15.98945	0.10115	20.007	19.90585	85469.71875	2.428026738044199E7	0	1284	3.9554968484814808	0.6362304954418401	1.0804524288594821	182.1481475830078	182.15110778808594
353	182.9615020751953	1.5118					1	DETECTED	182.9615 m/z @1.51 [N1261_1.mzXML]	182.9615020751953	1.5118	1.4519166666666665	1.5561166666666668	0.10420000000000029	8657.5908203125	36385.33181445316	0	1284	0.07888971230255892	0.8700250487058168	0.7400500974116334	182.96112060546875	182.96182250976562
354	183.05038452148438	8.30075					1	DETECTED	183.0504 m/z @8.30 [N1261_1.mzXML]	183.05038452148438	8.30075	0.30521666666666664	19.8735	19.568283333333333	19063.56640625	3116954.430454194	0	1284	0.19150143897721073	4.3303821085911975	16.87926125355871	183.04615783691406	183.05111694335938
355	183.07501220703125	9.405783333333334					1	DETECTED	183.0750 m/z @9.41 [N1261_1.mzXML]	183.07501220703125	9.405783333333334	6.429566666666667	12.052183333333334	5.622616666666667	6860.4892578125	651214.5539759215	0	1284	0.0837287704973857	0.9445912875966691	0.2097518334526846	183.07452392578125	183.08062744140625
356	183.091796875	11.555250000000001					1	DETECTED	183.0918 m/z @11.56 [N1261_1.mzXML]	183.091796875	11.555250000000001	0.15176666666666666	11.880033333333333	11.728266666666666	14218.0078125	1774616.7913387145	0	1284	8.20903649425887	0.5142405317673401	0.2075009631660983	183.0832061767578	183.10157775878906
357	183.1525421142578	16.334366666666668					1	DETECTED	183.1525 m/z @16.33 [N1261_1.mzXML]	183.1525421142578	16.334366666666668	0.13479999999999998	20.007	19.872200000000003	6123.5029296875	2349847.7432120354	0	1284	1.2644344081301373	0.6133559128124826	0.5353127771995411	183.15164184570312	183.15306091308594
358	184.07215881347656	13.0735					1	DETECTED	184.0722 m/z @13.07 [N1261_1.mzXML]	184.07215881347656	13.0735	10.846416666666666	15.599183333333334	4.752766666666668	158878.640625	4779770.979325411	0	1284	0.2474121887097347	1.3159306996296556	1.6042207706357903	184.07154846191406	184.08106994628906
359	184.09336853027344	1.7912833333333333					1	DETECTED	184.0934 m/z @1.79 [N1261_1.mzXML]	184.09336853027344	1.7912833333333333	1.7631333333333332	19.9235	18.16036666666667	493907.34375	3414458.3746493533	0	1284	0.06334232498723047	1.5402889188570392	1.8882497587612554	184.0845947265625	184.0968780517578
360	184.9722900390625	1.6007666666666667					1	DETECTED	184.9723 m/z @1.60 [N1261_1.mzXML]	184.9722900390625	1.6007666666666667	1.5561166666666668	1.6306166666666668	0.07450000000000001	8277.3916015625	25809.82642858888	0	1284	0.08749182298531144	0.8342665173572257	0.6214713522617814	184.9722900390625	184.97312927246094
361	184.99856567382812	1.4671666666666667					1	DETECTED	184.9986 m/z @1.47 [N1261_1.mzXML]	184.99856567382812	1.4671666666666667	0.8156	1.5413	0.7256999999999999	17730.189453125	130889.4866772156	0	1284	0.03537823967771736	0.5568885250933646	1.1268380356742929	184.99703979492188	184.99888610839844
362	185.04095458984375	1.9044333333333334					1	DETECTED	185.0410 m/z @1.90 [N1261_1.mzXML]	185.04095458984375	1.9044333333333334	0.11788333333333334	19.214499999999997	19.096616666666662	344933.75	6510780.103385404	1	1284	8.40550960339511	1.9013346236163158	1.1456762106628866	185.0407257080078	185.04461669921875
363	185.10247802734375	8.906166666666667					1	DETECTED	185.1025 m/z @8.91 [N1261_1.mzXML]	185.10247802734375	8.906166666666667	8.613866666666667	9.01405	0.40018333333333267	5335.17529296875	77344.7262890015	0	1284	0.3712459191614368	0.6845421370737794	0.36908427414755884	185.10227966308594	185.10293579101562
364	185.12774658203125	9.1486					1	DETECTED	185.1277 m/z @9.15 [N1261_1.mzXML]	185.12774658203125	9.1486	4.555083333333333	13.941266666666667	9.386183333333335	32660.345703125	1556311.6290838933	0	1284	0.10942028224779676	0.5231434511536873	1.4896456198192767	185.1179656982422	185.12939453125
365	186.04705810546875	10.232833333333334					1	DETECTED	186.0471 m/z @10.23 [N1261_1.mzXML]	186.04705810546875	10.232833333333334	9.584633333333333	17.548833333333334	7.964200000000002	10648.5791015625	1521419.8223736573	0	1284	1.3725422592650354	6.143319962974383	0.06704185499605016	186.03855895996094	186.05235290527344
366	186.07261657714844	1.9044333333333334					1	DETECTED	186.0726 m/z @1.90 [N1261_1.mzXML]	186.07261657714844	1.9044333333333334	0.2541333333333333	20.007	19.75286666666667	94352.984375	2304570.2796474313	0	1284	0.15502174590311713	5.567120703624386	0.11825490912130905	186.07232666015625	186.07655334472656
367	186.22032165527344	11.496783333333333					1	DETECTED	186.2203 m/z @11.50 [N1261_1.mzXML]	186.22032165527344	11.496783333333333	6.725416666666666	11.512033333333333	4.786616666666667	12962.4853515625	1455840.8906288452	0	1284	1.4796777585448648	0.5015980746257187	0.01046490786020413	186.22032165527344	186.23001098632812
368	186.91091918945312	1.6597166666666667					1	DETECTED	186.9109 m/z @1.66 [N1261_1.mzXML]	186.91091918945312	1.6597166666666667	1.6451	7.222766666666667	5.5776666666666666	24889.087890625	3130797.3182871095	0	1284	0.12688805022110872	190.79817559863096	380.596351197262	186.91062927246094	186.91387939453125
369	186.92172241210938	1.5413					1	DETECTED	186.9217 m/z @1.54 [N1261_1.mzXML]	186.92172241210938	1.5413	1.4365666666666668	8.151116666666667	6.71455	14146.4560546875	2442704.2027248535	0	1284	0.16299858038508042	32.05545830681101	62.682388088717644	186.9215087890625	186.9298858642578
370	186.95126342773438	9.21995					1	DETECTED	186.9513 m/z @9.22 [N1261_1.mzXML]	186.95126342773438	9.21995	8.5529	16.2188	7.665900000000002	18116.958984375	575610.2234954226	0	1284	0.0889805141191431	5.746120980436238	0.16472777073564634	186.9508819580078	186.9588165283203
371	187.05667114257812	1.8765666666666665					1	DETECTED	187.0567 m/z @1.88 [N1261_1.mzXML]	187.05667114257812	1.8765666666666665	1.8481999999999998	10.27925	8.431049999999999	483275.34375	5287215.273927246	0	1284	0.05996583644158515	4.835698208391624	4.843525918135764	187.04747009277344	187.0568389892578
372	187.07037353515625	2.6494500000000003					1	DETECTED	187.0704 m/z @2.65 [N1261_1.mzXML]	187.07037353515625	2.6494500000000003	0.30521666666666664	19.89	19.584783333333334	25379.08203125	5083248.0052480465	0	1284	1.0361311343042638	1.9402264153862552	2.391309125033833	187.07005310058594	187.07553100585938
373	187.13143920898438	11.392616666666667					1	DETECTED	187.1314 m/z @11.39 [N1261_1.mzXML]	187.13143920898438	11.392616666666667	0.10115	20.007	19.90585	11690.232421875	3896592.459139954	0	1284	13.479327323767258	0.8814554648938432	4.2233544821213265	187.12449645996094	187.1317138671875
374	187.47181701660156	9.21995					1	DETECTED	187.4718 m/z @9.22 [N1261_1.mzXML]	187.47181701660156	9.21995	9.163566666666666	9.304233333333334	0.14066666666666805	15251.779296875	78275.99565686058	0	1284	0.0894729992260892	1.2474135382796185	1.494827076559237	187.47158813476562	187.47181701660156
375	188.0370330810547	9.23395					1	DETECTED	188.0370 m/z @9.23 [N1261_1.mzXML]	188.0370330810547	9.23395	2.0444666666666667	9.23395	7.1894833333333334	5474.14794921875	1133802.118634033	0	1284	0.06436778292973067	0.5	null	188.03390502929688	188.04295349121094
376	188.05471801757812	9.206016666666667					1	DETECTED	188.0547 m/z @9.21 [N1261_1.mzXML]	188.05471801757812	9.206016666666667	9.192033333333335	9.29005	0.0980166666666662	8444.3974609375	35099.91812158186	0	1284	0.1800024373444078	3.5047675804532057	6.009535160906411	188.04664611816406	188.05471801757812
377	188.0695037841797	9.21995					1	DETECTED	188.0695 m/z @9.22 [N1261_1.mzXML]	188.0695037841797	9.21995	1.8903833333333333	11.682383333333332	9.791999999999998	5538650.5	3.6535364880921856E7	1	1284	0.09238697628607717	1.3969646971033451	1.636675081238769	188.05995178222656	188.07843017578125
378	188.08279418945312	9.21995					1	DETECTED	188.0828 m/z @9.22 [N1261_1.mzXML]	188.08279418945312	9.21995	3.3691166666666663	9.333266666666667	5.96415	12165.3642578125	856184.7793096618	0	1284	5.911188683260985	0.5096838057256801	0.019367611451360102	188.08250427246094	188.09158325195312
379	188.1002655029297	9.21995					1	DETECTED	188.1003 m/z @9.22 [N1261_1.mzXML]	188.1002655029297	9.21995	9.192033333333335	18.968	9.775966666666665	5526.3544921875	1591638.8656772762	0	1284	0.30647877364640586	175.0919402985107	276.41367079902926	188.0928192138672	188.10362243652344
380	188.96151733398438	12.895000000000001					1	DETECTED	188.9615 m/z @12.90 [N1261_1.mzXML]	188.96151733398438	12.895000000000001	1.4519166666666665	12.895000000000001	11.443083333333334	6000.44873046875	3463431.4911259767	0	1284	11.380699186413121	0.5	null	188.95445251464844	188.96151733398438
381	189.0225372314453	13.645316666666668					1	DETECTED	189.0225 m/z @13.65 [N1261_1.mzXML]	189.0225372314453	13.645316666666668	13.332366666666667	16.776333333333334	3.4439666666666664	10096.3720703125	615140.6746940311	0	1284	0.5080293643363714	5.502423177291353	8.78034859756997	189.0218505859375	189.02389526367188
382	189.03594970703125	10.892750000000001					1	DETECTED	189.0359 m/z @10.89 [N1261_1.mzXML]	189.03594970703125	10.892750000000001	1.4365666666666668	19.279666666666667	17.8431	12114.81640625	3100561.685959075	0	1284	0.1900945600517563	0.9434620380668026	0.8869240761336055	189.03500366210938	189.0459442138672
383	189.07290649414062	9.21995					1	DETECTED	189.0729 m/z @9.22 [N1261_1.mzXML]	189.07290649414062	9.21995	1.5561166666666668	11.96565	10.409533333333334	530092.0	1.2592858497942807E7	0	1284	0.09159422017796537	1.3827734482783358	1.622994658558434	189.06375122070312	189.07318115234375
384	189.08609008789062	2.6773666666666665					1	DETECTED	189.0861 m/z @2.68 [N1261_1.mzXML]	189.08609008789062	2.6773666666666665	0.10115	20.007	19.90585	80931.28125	1.877930503906568E7	0	1284	2.596278715566692	13.421632960496341	8.914147925055094	189.08547973632812	189.09030151367188
385	189.15867614746094	1.71925					1	DETECTED	189.1587 m/z @1.72 [N1261_1.mzXML]	189.15867614746094	1.71925	1.5561166666666668	15.7128	14.156683333333334	27645.771484375	7105802.197957889	0	1284	0.18586227095013985	41.040462065267555	75.5765584492008	189.15843200683594	189.16319274902344
386	189.19801330566406	9.21995					1	DETECTED	189.1980 m/z @9.22 [N1261_1.mzXML]	189.19801330566406	9.21995	9.163566666666666	9.29005	0.1264833333333346	17934.8515625	91440.05723193384	0	1284	0.0951936258465409	1.1216375997635104	1.2432751995270208	189.1976776123047	189.19813537597656
387	190.0849151611328	10.846416666666666					1	DETECTED	190.0849 m/z @10.85 [N1261_1.mzXML]	190.0849151611328	10.846416666666666	0.11788333333333334	11.029233333333334	10.91135	41065.578125	2298047.042142088	0	1284	1.6938378002948689	0.5232293030330203	0.10863306632393864	190.07669067382812	190.09010314941406
388	190.1427764892578	10.3576					1	DETECTED	190.1428 m/z @10.36 [N1261_1.mzXML]	190.1427764892578	10.3576	10.063649999999999	17.450499999999998	7.386849999999999	33941.84375	1144756.0827959597	0	1284	0.24636590335112984	0.9385628052384726	0.907236662979004	190.14256286621094	190.1430206298828
389	190.96702575683594	13.659833333333333					1	DETECTED	190.9670 m/z @13.66 [N1261_1.mzXML]	190.96702575683594	13.659833333333333	0.16905	19.973666666666666	19.804616666666668	8410.92578125	1933815.3425709524	0	1284	2.885115276013229	0.5646609588378747	0.12811131823421626	190.961669921875	190.9751739501953
390	191.03912353515625	1.7487666666666668					1	DETECTED	191.0391 m/z @1.75 [N1261_1.mzXML]	191.03912353515625	1.7487666666666668	1.4026833333333333	16.07105	14.668366666666666	148023.84375	4463271.060834197	0	1284	0.13723892757174205	1.1785970911132009	0.5386472877595172	191.03004455566406	191.04733276367188
391	191.0755157470703	1.6742833333333331					1	DETECTED	191.0755 m/z @1.67 [N1261_1.mzXML]	191.0755157470703	1.6742833333333331	1.5709666666666666	17.631500000000003	16.060533333333336	100731.296875	3199852.424616211	0	1284	0.30364566250525593	77.72479432166492	151.67651488998544	191.07302856445312	191.07594299316406
392	191.9758758544922	1.77735					1	DETECTED	191.9759 m/z @1.78 [N1261_1.mzXML]	191.9758758544922	1.77735	0.18611666666666665	19.823	19.636883333333333	6893.6640625	1665676.3350697022	0	1284	18.747421561798497	6.1703343318599835	15.804379552175291	191.96969604492188	191.9758758544922
393	192.00741577148438	12.398033333333332					1	DETECTED	192.0074 m/z @12.40 [N1261_1.mzXML]	192.00741577148438	12.398033333333332	0.13479999999999998	19.990333333333336	19.855533333333337	7491.8740234375	1952104.8889869994	0	1284	7.843987312247037	0.7276484411500428	0.6323064570680557	191.99964904785156	192.00839233398438
394	192.03140258789062	1.9326333333333332					1	DETECTED	192.0314 m/z @1.93 [N1261_1.mzXML]	192.03140258789062	1.9326333333333332	1.7912833333333333	8.937383333333335	7.1461000000000015	25486.44140625	983972.0602775264	0	1284	0.10091511861635927	5.989655281604776	7.409062011864161	192.02322387695312	192.03761291503906
395	192.96051025390625	2.159					1	DETECTED	192.9605 m/z @2.16 [N1261_1.mzXML]	192.96051025390625	2.159	0.61095	15.680316666666666	15.069366666666665	19021.970703125	1666919.063208984	0	1284	0.22613026058343166	4.867209284799156	8.734418569598313	192.95071411132812	192.9642791748047
396	193.0008544921875	1.4519166666666665					1	DETECTED	193.0009 m/z @1.45 [N1261_1.mzXML]	193.0008544921875	1.4519166666666665	1.4026833333333333	15.550199999999998	14.147516666666665	12677.0	2321705.5034818114	0	1284	0.10828286317633107	143.6782329045365	275.76328454323004	192.99949645996094	193.00132751464844
397	193.03421020507812	1.6451					1	DETECTED	193.0342 m/z @1.65 [N1261_1.mzXML]	193.03421020507812	1.6451	1.6156833333333334	16.46565	14.849966666666667	12469.9375	1247188.8269485778	0	1284	1.810807619406652	252.40736543909367	503.81473087818733	193.0328369140625	193.03623962402344
398	193.0548553466797	1.4819833333333332					1	DETECTED	193.0549 m/z @1.48 [N1261_1.mzXML]	193.0548553466797	1.4819833333333332	1.4026833333333333	1.5413	0.1386166666666666	14144.4609375	87788.02342553709	0	1284	0.13946914999553273	0.874001681378731	0.748003362757462	193.05453491210938	193.054931640625
399	193.08486938476562	10.5125					1	DETECTED	193.0849 m/z @10.51 [N1261_1.mzXML]	193.08486938476562	10.5125	2.0586	10.908199999999999	8.849599999999999	100432.7578125	3198240.941810971	0	1284	0.15221744307556406	2.288839324629169	2.96344203430351	193.0794219970703	193.08596801757812
400	193.15760803222656	14.455533333333333					1	DETECTED	193.1576 m/z @14.46 [N1261_1.mzXML]	193.15760803222656	14.455533333333333	11.541233333333334	15.859	4.317766666666666	5969.35400390625	966976.6983347775	0	1284	0.5100901984320636	0.7407896693316863	0.4815793386633727	193.15061950683594	193.15821838378906
401	193.90560913085938	9.901933333333334					1	DETECTED	193.9056 m/z @9.90 [N1261_1.mzXML]	193.90560913085938	9.901933333333334	9.84215	10.04875	0.2065999999999999	13998.8720703125	85558.02636608884	0	1284	0.09941084442516512	1.6688953046887693	2.5480426833599172	193.90481567382812	193.9058837890625
402	194.03250122070312	16.973666666666666					1	DETECTED	194.0325 m/z @16.97 [N1261_1.mzXML]	194.03250122070312	16.973666666666666	9.088216666666666	19.8735	10.785283333333334	4049.7763671875	1282217.2950473945	0	1284	1.6504137270041994	0.6838724063517829	0.36774481270356585	194.0319366455078	194.0334014892578
403	194.08802795410156	10.4983					1	DETECTED	194.0880 m/z @10.50 [N1261_1.mzXML]	194.08802795410156	10.4983	3.9541	10.647516666666666	6.693416666666666	11603.6552734375	433739.30893856793	0	1284	0.08729254409328213	0.5117515444334726	0.022361890159278152	194.07911682128906	194.0885772705078
404	194.4550323486328	9.901933333333334					1	DETECTED	194.4550 m/z @9.90 [N1261_1.mzXML]	194.4550323486328	9.901933333333334	9.857216666666666	10.034066666666666	0.17684999999999995	10145.7880859375	62972.35794866951	0	1284	0.10693335425584394	1.977450614983175	null	194.4550323486328	194.455322265625
405	194.95733642578125	2.1734					1	DETECTED	194.9573 m/z @2.17 [N1261_1.mzXML]	194.95733642578125	2.1734	2.101766666666667	18.173833333333334	16.072066666666668	6027.8388671875	2255879.9102360234	0	1284	0.08333561764538366	112.18287575616586	223.36575151233168	194.95716857910156	194.96273803710938
406	194.9757843017578	12.191					1	DETECTED	194.9758 m/z @12.19 [N1261_1.mzXML]	194.9757843017578	12.191	9.88715	13.428183333333333	3.541033333333333	20074.880859375	1361613.3448450924	0	1284	0.45436750591334096	0.7685034471283574	0.5370068942567147	194.9679718017578	194.97634887695312
407	195.029052734375	16.05475					1	DETECTED	195.0291 m/z @16.05 [N1261_1.mzXML]	195.029052734375	16.05475	0.11788333333333334	20.007	19.889116666666666	7081.72705078125	2451106.487117981	0	1284	2.568232145766025	0.6239970843285799	0.24926117772626263	195.02833557128906	195.0331573486328
408	195.05841064453125	9.901933333333334					1	DETECTED	195.0584 m/z @9.90 [N1261_1.mzXML]	195.05841064453125	9.901933333333334	9.872366666666666	9.959900000000001	0.0875333333333348	4248.3994140625	15886.609051025456	0	1284	0.07216429538492086	1.4802705749717917	1.9605411499435832	195.0523223876953	195.05850219726562
409	195.0687713623047	9.945233333333334					1	DETECTED	195.0688 m/z @9.95 [N1261_1.mzXML]	195.0687713623047	9.945233333333334	9.857216666666666	16.25115	6.393933333333333	7341.43896484375	1073609.0850093993	0	1284	0.17464794468729217	36.32228744555893	71.64457489111786	195.06210327148438	195.07627868652344
410	195.08656311035156	9.901933333333334					1	DETECTED	195.0866 m/z @9.90 [N1261_1.mzXML]	195.08656311035156	9.901933333333334	0.10115	20.007	19.90585	3907474.0	3.68346589113208E7	1	1284	0.10603094231241705	1.9767439496548465	2.7599762382368236	195.08287048339844	195.08724975585938
411	195.1002960205078	11.555250000000001					1	DETECTED	195.1003 m/z @11.56 [N1261_1.mzXML]	195.1002960205078	11.555250000000001	9.857216666666666	15.98945	6.132233333333334	107735.2109375	4251535.926961057	0	1284	0.099017423608867	0.5902017890824218	0.175577844305996	195.0966033935547	195.1102752685547
412	195.1120147705078	9.304233333333334					1	DETECTED	195.1120 m/z @9.30 [N1261_1.mzXML]	195.1120147705078	9.304233333333334	9.275783333333333	9.974549999999999	0.6987666666666659	20934.2578125	222662.36344372513	0	1284	0.11212040207029617	12.339347620269066	22.104258063906315	195.1118927001953	195.11880493164062
413	196.0898895263672	9.901933333333334					1	DETECTED	196.0899 m/z @9.90 [N1261_1.mzXML]	196.0898895263672	9.901933333333334	1.4519166666666665	18.984333333333332	17.532416666666666	295097.125	4038231.4142707526	0	1284	0.10025299007436672	2.0260311109190345	2.5170479973942266	196.08433532714844	196.09849548339844
414	196.27838134765625	9.901933333333334					1	DETECTED	196.2784 m/z @9.90 [N1261_1.mzXML]	196.27838134765625	9.901933333333334	9.857216666666666	10.004150000000001	0.14693333333333491	13951.7294921875	75284.68864062539	0	1284	0.1070241718532916	1.6429370108087704	2.285874021617541	196.27809143066406	196.2789764404297
415	196.86412048339844	1.9604666666666666					1	DETECTED	196.8641 m/z @1.96 [N1261_1.mzXML]	196.86412048339844	1.9604666666666666	1.7341333333333333	2.2741833333333332	0.5400499999999999	25141.306640625	390409.4169543457	0	1284	0.33872281350751154	1.1930412371134023	1.1803951806867172	196.86367797851562	196.8643798828125
416	197.06622314453125	9.304233333333334					1	DETECTED	197.0662 m/z @9.30 [N1261_1.mzXML]	197.06622314453125	9.304233333333334	0.20328333333333332	19.8565	19.653216666666665	15300.9384765625	4614084.858523079	0	1284	6.831281638036231	0.5138440211467095	1.0402874576990593	197.0627899169922	197.06707763671875
417	197.07957458496094	11.059366666666667					1	DETECTED	197.0796 m/z @11.06 [N1261_1.mzXML]	197.07957458496094	11.059366666666667	8.56805	12.97815	4.4101	10000.921875	1377558.0689538568	0	1284	0.6351891907878251	0.8850942272827617	0.7701884545655233	197.0771942138672	197.08668518066406
418	197.0997314453125	1.7487666666666668					1	DETECTED	197.0997 m/z @1.75 [N1261_1.mzXML]	197.0997314453125	1.7487666666666668	1.71925	12.428216666666666	10.708966666666665	50879.1953125	6475217.482625244	0	1284	0.04595655222223294	140.4775464868157	279.04322006179007	197.08995056152344	197.1068572998047
419	197.127685546875	9.767					1	DETECTED	197.1277 m/z @9.77 [N1261_1.mzXML]	197.127685546875	9.767	1.0396833333333333	10.108633333333334	9.068950000000001	37009.2578125	911703.1144389341	0	1284	0.10015041477767994	0.7844425480462673	1.4614827580451075	197.12742614746094	197.12942504882812
420	198.05149841308594	10.570366666666667					1	DETECTED	198.0515 m/z @10.57 [N1261_1.mzXML]	198.05149841308594	10.570366666666667	10.4983	10.647516666666666	0.1492166666666659	24748.51171875	126577.58336132739	0	1284	0.08794906573955252	1.1105582281012354	1.0017646777467137	198.0513916015625	198.05178833007812
421	198.0835418701172	1.8624666666666667					1	DETECTED	198.0835 m/z @1.86 [N1261_1.mzXML]	198.0835418701172	1.8624666666666667	1.7912833333333333	13.087216666666666	11.295933333333334	35782.00390625	2393878.397556884	0	1284	0.11090899985573222	79.34394755326618	157.68789510653232	198.0830078125	198.0877227783203
422	198.09707641601562	9.901933333333334					1	DETECTED	198.0971 m/z @9.90 [N1261_1.mzXML]	198.09707641601562	9.901933333333334	5.805583333333333	18.240666666666666	12.435083333333333	1829.031982421875	896393.4866717833	0	1284	0.5719268165843889	1.5178248115191975	2.035649623038395	198.09568786621094	198.09715270996094
423	198.1309356689453	9.767					1	DETECTED	198.1309 m/z @9.77 [N1261_1.mzXML]	198.1309356689453	9.767	9.177883333333334	9.7972	0.6193166666666663	3852.237548828125	77014.26216802975	0	1284	0.40697133416816555	0.5256315953263366	0.05126319065267331	198.13031005859375	198.1311492919922
424	198.86111450195312	1.9466500000000002					1	DETECTED	198.8611 m/z @1.95 [N1261_1.mzXML]	198.86111450195312	1.9466500000000002	1.7631333333333332	2.30265	0.5395166666666666	22621.578125	367790.06118774414	0	1284	0.2088449414298943	1.4699391517573308	1.6702822059095552	198.86070251464844	198.8613739013672
425	198.93910217285156	1.5265					1	DETECTED	198.9391 m/z @1.53 [N1261_1.mzXML]	198.93910217285156	1.5265	1.4199166666666665	1.6306166666666668	0.21070000000000033	212105.21875	1431866.097844971	0	1284	0.11522239224386066	1.0121881772864216	1.1513095607886827	198.9389190673828	198.93919372558594
426	199.00958251953125	12.2704					1	DETECTED	199.0096 m/z @12.27 [N1261_1.mzXML]	199.00958251953125	12.2704	10.248116666666666	19.312333333333335	9.064216666666669	4101.21044921875	983719.2503826297	0	1284	5.02595365795637	2.2410847474389506	2.9031306601190603	199.00958251953125	199.0176239013672
427	199.10696411132812	8.613866666666667					1	DETECTED	199.1070 m/z @8.61 [N1261_1.mzXML]	199.10696411132812	8.613866666666667	8.345066666666666	8.689366666666666	0.3443000000000005	1843.520751953125	22598.748731903102	0	1284	0.091847573049332	0.6404389880952376	0.2808779761904752	199.10665893554688	199.1074676513672
428	200.0394744873047	1.71925					1	DETECTED	200.0395 m/z @1.72 [N1261_1.mzXML]	200.0394744873047	1.71925	1.6306166666666668	19.657	18.02638333333333	52670.55859375	2178068.319283081	0	1284	0.10311333337042194	2.3352251002998043	6.7546289752191155	200.03274536132812	200.0438232421875
429	200.0672607421875	1.7912833333333333					1	DETECTED	200.0673 m/z @1.79 [N1261_1.mzXML]	200.0672607421875	1.7912833333333333	1.7631333333333332	13.114866666666668	11.351733333333335	217650.125	1.7300883636693362E7	0	1284	0.06277338936955701	201.62936648904596	379.33189318815744	200.06716918945312	200.07012939453125
430	200.126953125	2.0160333333333336					1	DETECTED	200.1270 m/z @2.02 [N1261_1.mzXML]	200.126953125	2.0160333333333336	1.9326333333333332	8.613866666666667	6.681233333333333	11543.0361328125	588267.2023736265	0	1284	0.29477911695474246	40.05535571542748	79.11071143085496	200.1265411376953	200.12847900390625
431	200.9367218017578	1.5265					1	DETECTED	200.9367 m/z @1.53 [N1261_1.mzXML]	200.9367218017578	1.5265	1.4365666666666668	1.6156833333333334	0.1791166666666666	27790.8125	184638.00178637705	0	1284	0.10989184490393766	0.9958302446256497	0.9091578906727183	200.93601989746094	200.93692016601562
432	200.97218322753906	1.5118					1	DETECTED	200.9722 m/z @1.51 [N1261_1.mzXML]	200.97218322753906	1.5118	1.4519166666666665	1.6007666666666667	0.14885000000000015	55400.2890625	316051.93538183614	0	1284	0.1044138278029394	1.2428332869468386	1.4856665738936774	200.9718017578125	200.9722442626953
433	201.01480102539062	1.9044333333333334					1	DETECTED	201.0148 m/z @1.90 [N1261_1.mzXML]	201.01480102539062	1.9044333333333334	1.77735	2.087216666666667	0.30986666666666696	59170.39453125	471616.4184504395	0	1284	0.12869559660202645	1.2191475409836068	1.4382950819672133	201.01470947265625	201.015380859375
434	201.11122131347656	1.3681166666666666					1	DETECTED	201.1112 m/z @1.37 [N1261_1.mzXML]	201.11122131347656	1.3681166666666666	0.10115	20.007	19.90585	43603.203125	3.165582794271727E7	0	1284	9.654491111120837	7.855711805098793	9.146167908807493	201.11019897460938	201.11154174804688
435	202.046630859375	9.736066666666666					1	DETECTED	202.0466 m/z @9.74 [N1261_1.mzXML]	202.046630859375	9.736066666666666	1.7631333333333332	9.84215	8.079016666666668	46516.59375	8022991.950070434	0	1284	0.09025350207030769	0.5066527166914729	0.013292045966534414	202.0462646484375	202.04689025878906
436	202.11451721191406	19.906833333333335					1	DETECTED	202.1145 m/z @19.91 [N1261_1.mzXML]	202.11451721191406	19.906833333333335	0.20328333333333332	20.007	19.803716666666666	5100.67431640625	3708522.8847517087	0	1284	15.538540783428697	0.5025418431365583	0.005083686273116597	202.10581970214844	202.11814880371094
437	202.9698486328125	1.5265					1	DETECTED	202.9698 m/z @1.53 [N1261_1.mzXML]	202.9698486328125	1.5265	1.4199166666666665	1.5561166666666668	0.13620000000000032	17669.294921875	91067.5218161622	0	1284	0.08658333639127735	0.6389366692728701	0.2778733385457402	202.96893310546875	202.9698944091797
438	203.05130004882812	1.7912833333333333					1	DETECTED	203.0513 m/z @1.79 [N1261_1.mzXML]	203.05130004882812	1.7912833333333333	1.6742833333333331	18.738833333333332	17.06455	2571927.5	3.3295140646179162E7	1	1284	0.1559856810440996	4.490567000476414	5.994258064711087	203.04779052734375	203.05343627929688
439	203.1491241455078	1.834					1	DETECTED	203.1491 m/z @1.83 [N1261_1.mzXML]	203.1491241455078	1.834	1.8196666666666668	19.377666666666666	17.558	84247.9375	5850515.024220062	0	1284	0.0327842215698082	612.4883720930243	5.968596086033808	203.1417236328125	203.14938354492188
440	203.8226776123047	9.206016666666667					1	DETECTED	203.8227 m/z @9.21 [N1261_1.mzXML]	203.8226776123047	9.206016666666667	9.163566666666666	18.590500000000002	9.426933333333336	16722.7109375	2136019.864930603	0	1284	0.10071405471030559	111.03572830781172	2.8127023651324383	203.82017517089844	203.82818603515625
441	204.0546875	1.8054999999999999					1	DETECTED	204.0547 m/z @1.81 [N1261_1.mzXML]	204.0546875	1.8054999999999999	1.8054999999999999	10.631466666666666	8.825966666666666	123875.046875	2150671.972099671	0	1284	0.24502745124875336	null	null	204.0546875	204.06468200683594
442	204.10382080078125	10.813433333333334					1	DETECTED	204.1038 m/z @10.81 [N1261_1.mzXML]	204.10382080078125	10.813433333333334	10.730250000000002	12.222949999999999	1.4926999999999975	12213.267578125	288147.41583740176	0	1284	0.04838038984302351	8.972350230414822	16.944700460829644	204.10015869140625	204.10830688476562
443	204.12171936035156	1.8903833333333333					1	DETECTED	204.1217 m/z @1.89 [N1261_1.mzXML]	204.12171936035156	1.8903833333333333	1.8624666666666667	10.541066666666667	8.678600000000001	1791692.875	1.442003095576505E7	1	1284	0.0536362711676337	9.669926822273972	10.395286972886582	204.12132263183594	204.1227264404297
444	204.9558563232422	1.6156833333333334					1	DETECTED	204.9559 m/z @1.62 [N1261_1.mzXML]	204.9558563232422	1.6156833333333334	1.5413	1.7040499999999998	0.16274999999999995	58009.2265625	335413.8279543455	0	1284	0.09773890342701752	1.0939950705803247	1.186373919699671	204.95584106445312	204.95619201660156
445	204.99551391601562	11.8047					1	DETECTED	204.9955 m/z @11.80 [N1261_1.mzXML]	204.99551391601562	11.8047	1.4365666666666668	16.727166666666665	15.290599999999998	7042.8427734375	1926617.027126953	0	1284	0.3866197905516291	0.7373844214966371	0.47476884299327415	204.9882354736328	204.99900817871094
446	205.04647827148438	9.333266666666667					1	DETECTED	205.0465 m/z @9.33 [N1261_1.mzXML]	205.04647827148438	9.333266666666667	1.7631333333333332	15.36005	13.596916666666665	20107.96484375	3380361.37644812	0	1284	7.423417755517747	0.8980632221361137	0.01510522058615089	205.0438690185547	205.05592346191406
447	205.0847625732422	12.47325					1	DETECTED	205.0848 m/z @12.47 [N1261_1.mzXML]	205.0847625732422	12.47325	0.10115	19.89	19.78885	27782.08203125	5081820.682509528	0	1284	6.822716718442175	0.6175116640384739	0.2971160328873569	205.07644653320312	205.0856475830078
448	205.0960235595703	9.21995					1	DETECTED	205.0960 m/z @9.22 [N1261_1.mzXML]	205.0960235595703	9.21995	1.7341333333333333	10.71345	8.979316666666666	5626253.0	4.066642915559912E7	1	1284	0.09863297261378534	1.4357035269717955	1.6288614827341747	205.0904998779297	205.09640502929688
449	205.12521362304688	1.8903833333333333					1	DETECTED	205.1252 m/z @1.89 [N1261_1.mzXML]	205.12521362304688	1.8903833333333333	1.8624666666666667	9.318566666666667	7.456100000000001	153539.578125	1965374.5298646253	0	1284	0.05181440666685133	131.0931299652755	9.109499321732828	205.115234375	205.13491821289062
450	205.986083984375	11.378350000000001					1	DETECTED	205.9861 m/z @11.38 [N1261_1.mzXML]	205.986083984375	11.378350000000001	0.10115	20.007	19.90585	31200.6015625	6292922.522267548	0	1284	0.7429406572494877	1.538997986086338	3.428703178413733	205.98048400878906	205.99415588378906
451	206.08030700683594	10.310533333333332					1	DETECTED	206.0803 m/z @10.31 [N1261_1.mzXML]	206.08030700683594	10.310533333333332	3.7764499999999996	19.263333333333332	15.486883333333331	65244.02734375	2336734.4497239375	0	1284	0.11373374066470454	2.0316980448304514	2.6918214113768557	206.079833984375	206.08914184570312
452	206.09939575195312	9.21995					1	DETECTED	206.0994 m/z @9.22 [N1261_1.mzXML]	206.09939575195312	9.21995	9.133433333333333	9.945233333333334	0.8118000000000016	583821.4375	3786472.844938114	0	1284	0.09644359492288146	1.4292649540741658	1.6174651401022728	206.09930419921875	206.0997772216797
453	206.38136291503906	9.21995					1	DETECTED	206.3814 m/z @9.22 [N1261_1.mzXML]	206.38136291503906	9.21995	9.163566666666666	9.304233333333334	0.14066666666666805	18060.978515625	100119.49626220734	0	1284	0.10394318068451547	1.2474135382796185	1.494827076559237	206.38095092773438	206.38153076171875
454	206.89263916015625	1.7341333333333333					1	DETECTED	206.8926 m/z @1.73 [N1261_1.mzXML]	206.89263916015625	1.7341333333333333	1.6889166666666666	4.710333333333334	3.021416666666667	88582.7734375	1042122.3308088386	0	1284	0.10382580457222157	3.515351487627606	5.564645127801275	206.8906707763672	206.89723205566406
455	206.99026489257812	16.808833333333332					1	DETECTED	206.9903 m/z @16.81 [N1261_1.mzXML]	206.99026489257812	16.808833333333332	0.13479999999999998	20.007	19.872200000000003	8145.70068359375	2836392.8291298533	0	1284	7.853834919082157	0.6025784295571356	0.39249404476809424	206.98631286621094	206.99217224121094
456	207.02542114257812	9.614816666666666					1	DETECTED	207.0254 m/z @9.61 [N1261_1.mzXML]	207.02542114257812	9.614816666666666	1.4199166666666665	15.015933333333333	13.596016666666667	38245.54296875	4240636.346030031	0	1284	0.7037366863885826	0.8244580816962404	0.24706198015008157	207.01547241210938	207.02557373046875
457	207.0496063232422	1.6889166666666666					1	DETECTED	207.0496 m/z @1.69 [N1261_1.mzXML]	207.0496063232422	1.6889166666666666	1.6306166666666668	15.7128	14.082183333333333	14760.0888671875	4375322.25433258	0	1284	13.975159902661687	121.21415238973498	236.1079557406995	207.04933166503906	207.0521240234375
458	207.103515625	9.23395					1	DETECTED	207.1035 m/z @9.23 [N1261_1.mzXML]	207.103515625	9.23395	0.5770666666666667	9.959900000000001	9.382833333333334	25488.951171875	783890.4812259221	0	1284	0.12402419468666892	0.5408477515692565	0.5607282018414027	207.095703125	207.11257934570312
459	208.04830932617188	16.05475					1	DETECTED	208.0483 m/z @16.05 [N1261_1.mzXML]	208.04830932617188	16.05475	0.22023333333333334	19.525166666666667	19.304933333333334	13466.8837890625	3895530.4079168714	0	1284	2.7204196434500076	0.6095839153073823	0.5277278909706884	208.04742431640625	208.0486602783203
460	208.1323699951172	8.797466666666667					1	DETECTED	208.1324 m/z @8.80 [N1261_1.mzXML]	208.1323699951172	8.797466666666667	8.43355	10.16995	1.7363999999999997	132472.03125	1470092.044674564	1	1284	0.13679977109468844	1.2117465344589191	1.1423728332266412	208.131591796875	208.1325225830078
461	208.88973999023438	1.7341333333333333					1	DETECTED	208.8897 m/z @1.73 [N1261_1.mzXML]	208.88973999023438	1.7341333333333333	1.6889166666666666	5.6263	3.937383333333333	71058.390625	881016.0305303959	0	1284	0.0755341086403496	3.0369345158341936	3.3894795349891833	208.88958740234375	208.89842224121094
462	208.93435668945312	2.1159333333333334					1	DETECTED	208.9344 m/z @2.12 [N1261_1.mzXML]	208.93435668945312	2.1159333333333334	2.087216666666667	4.866866666666667	2.7796499999999997	11914.2841796875	663759.7601848142	0	1284	0.19519999884016093	48.39785258270486	95.79570516540971	208.9341278076172	208.9443359375
463	208.97801208496094	13.771749999999999					1	DETECTED	208.9780 m/z @13.77 [N1261_1.mzXML]	208.97801208496094	13.771749999999999	11.851266666666668	15.66405	3.812783333333332	11052.2470703125	1078085.4889820544	0	1284	0.6319536562615795	0.9926624374072505	0.985324874814501	208.9770965576172	208.97808837890625
464	209.03228759765625	1.4519166666666665					1	DETECTED	209.0323 m/z @1.45 [N1261_1.mzXML]	209.03228759765625	1.4519166666666665	1.3854166666666667	4.373033333333334	2.987616666666667	42099.6796875	746012.2090812989	0	1284	0.10050284060659265	23.948838230103867	2.356671639112326	209.03216552734375	209.0330810546875
465	209.04446411132812	15.615350000000001					1	DETECTED	209.0445 m/z @15.62 [N1261_1.mzXML]	209.04446411132812	15.615350000000001	0.18611666666666665	20.007	19.820883333333335	26479.49609375	6777108.675398994	0	1284	7.1120259911619215	0.8258952005395759	0.6692927503178743	209.04376220703125	209.0449676513672
466	209.09112548828125	7.803233333333334					1	DETECTED	209.0911 m/z @7.80 [N1261_1.mzXML]	209.09112548828125	7.803233333333334	6.101366666666666	8.43355	2.332183333333334	11204.982421875	645679.9883928526	0	1284	0.699074214963221	0.6262112636708362	0.21639068864343292	209.09068298339844	209.0917205810547
467	209.11607360839844	12.052183333333334					1	DETECTED	209.1161 m/z @12.05 [N1261_1.mzXML]	209.11607360839844	12.052183333333334	11.255216666666666	12.398033333333332	1.1428166666666666	262705.25	2169670.5106886043	1	1284	0.10406390919737518	0.6912868306832586	0.2922828600808476	209.1129150390625	209.11668395996094
468	209.13580322265625	8.797466666666667					1	DETECTED	209.1358 m/z @8.80 [N1261_1.mzXML]	209.13580322265625	8.797466666666667	8.659249999999998	10.27925	1.620000000000001	15586.3515625	284032.0930930178	0	1284	0.13784290802123067	5.860364162546655	10.72072832509331	209.12750244140625	209.13583374023438
469	210.04734802246094	14.541783333333333					1	DETECTED	210.0473 m/z @14.54 [N1261_1.mzXML]	210.04734802246094	14.541783333333333	8.285516666666666	18.1235	9.837983333333334	8461.794921875	1766143.8739511715	0	1284	7.700455048067562	0.64799978399277	0.19506445849369605	210.04290771484375	210.0494384765625
470	210.9045867919922	1.6742833333333331					1	DETECTED	210.9046 m/z @1.67 [N1261_1.mzXML]	210.9045867919922	1.6742833333333331	1.6742833333333331	1.77735	0.10306666666666686	14479.1767578125	74514.38029638685	0	1284	0.0973071303590578	null	null	210.90435791015625	210.90484619140625
471	211.04092407226562	2.46935					1	DETECTED	211.0409 m/z @2.47 [N1261_1.mzXML]	211.04092407226562	2.46935	1.4026833333333333	16.579833333333333	15.17715	15096.4970703125	1743986.308393524	0	1284	0.47173038046692684	7.1142890625	0.7780250294992712	211.0405731201172	211.04217529296875
472	211.08152770996094	9.539566666666667					1	DETECTED	211.0815 m/z @9.54 [N1261_1.mzXML]	211.08152770996094	9.539566666666667	9.509816666666667	17.154666666666667	7.64485	7878.0693359375	1346740.8812993784	0	1284	4.563484661032451	128.48487394958008	216.90188233900062	211.07855224609375	211.0818328857422
473	211.13180541992188	12.158983333333333					1	DETECTED	211.1318 m/z @12.16 [N1261_1.mzXML]	211.13180541992188	12.158983333333333	0.11788333333333334	20.007	19.889116666666666	15446.923828125	4154152.6814926164	0	1284	0.30635659670977766	0.7729767153332586	0.400012985996231	211.1219482421875	211.133056640625
474	211.14308166503906	10.294966666666665					1	DETECTED	211.1431 m/z @10.29 [N1261_1.mzXML]	211.14308166503906	10.294966666666665	10.063649999999999	10.405083333333332	0.3414333333333328	20304.2890625	166593.0733429564	0	1284	0.11363714526173219	0.7380214712875565	1.6414154305445923	211.13311767578125	211.1433563232422
475	211.16798400878906	14.455533333333333					1	DETECTED	211.1680 m/z @14.46 [N1261_1.mzXML]	211.16798400878906	14.455533333333333	14.255783333333333	15.202583333333333	0.9467999999999996	5573.126953125	176952.50229675297	0	1284	0.3113937767820829	2.3699624530663335	3.739924906132667	211.16722106933594	211.16891479492188
476	212.01841735839844	11.36415					1	DETECTED	212.0184 m/z @11.36 [N1261_1.mzXML]	212.01841735839844	11.36415	11.319933333333333	11.71185	0.3919166666666669	203877.578125	1272966.0796254904	0	1284	0.26313637006080626	2.5603961562920294	3.347032806981777	212.0182342529297	212.01885986328125
477	212.06689453125	10.862116666666667					1	DETECTED	212.0669 m/z @10.86 [N1261_1.mzXML]	212.06689453125	10.862116666666667	10.813433333333334	10.892750000000001	0.07931666666666715	8232.267578125	30442.08204223642	0	1284	0.07287040278237811	0.8146182814104869	0.6292365628209738	212.0667266845703	212.06719970703125
478	212.83790588378906	1.9882					1	DETECTED	212.8379 m/z @1.99 [N1261_1.mzXML]	212.83790588378906	1.9882	1.71925	16.5636	14.84435	14184.625	1945267.073274414	0	1284	0.23129573792512725	27.596858152072876	1.1712264231809308	212.83770751953125	212.84535217285156
479	213.03192138671875	14.984783333333333					1	DETECTED	213.0319 m/z @14.98 [N1261_1.mzXML]	213.03192138671875	14.984783333333333	10.123983333333333	17.631500000000003	7.507516666666669	2634.634033203125	689204.7725858765	0	1284	6.340393905297288	0.7722511383585696	0.5445022767171392	213.03152465820312	213.0369873046875
480	213.09744262695312	8.937383333333335					1	DETECTED	213.0974 m/z @8.94 [N1261_1.mzXML]	213.09744262695312	8.937383333333335	8.5228	8.999083333333335	0.4762833333333347	4869.7548828125	79888.63994079614	0	1284	0.4433183183727962	0.5744120603015074	0.1488241206030148	213.0970916748047	213.0977783203125
481	213.16305541992188	14.939783333333333					1	DETECTED	213.1631 m/z @14.94 [N1261_1.mzXML]	213.16305541992188	14.939783333333333	12.09695	15.82665	3.729700000000001	4397.49658203125	473628.04505133064	0	1284	0.28529619377957083	0.6559828809286512	0.3119657618573025	213.1621551513672	213.1632843017578
482	213.1768798828125	10.5125					1	DETECTED	213.1769 m/z @10.51 [N1261_1.mzXML]	213.1768798828125	10.5125	6.396416666666667	17.958833333333335	11.562416666666667	8629.6337890625	746770.311262695	0	1284	0.08356769931006625	1.4045411293098218	1.8090822586196433	213.17616271972656	213.1844024658203
483	213.958251953125	18.968					1	DETECTED	213.9583 m/z @18.97 [N1261_1.mzXML]	213.958251953125	18.968	0.11788333333333334	19.973666666666666	19.855783333333335	2194.4189453125	1169244.2053170474	0	1284	0.5162929149699522	0.5266753433002626	0.05335068660052501	213.95721435546875	213.95909118652344
484	214.91648864746094	1.5413					1	DETECTED	214.9165 m/z @1.54 [N1261_1.mzXML]	214.91648864746094	1.5413	1.4199166666666665	9.84215	8.422233333333335	620380.375	6423326.09140674	0	1284	0.12572034553011435	0.9800671256450466	0.912340882363626	214.91000366210938	214.91668701171875
485	214.98789978027344	1.5118					1	DETECTED	214.9879 m/z @1.51 [N1261_1.mzXML]	214.98789978027344	1.5118	1.4519166666666665	15.155383333333333	13.703466666666667	62029.87890625	4164431.9533610838	0	1284	0.08098750796098075	114.4180350681878	227.83607013637558	214.98748779296875	214.99266052246094
486	215.01522827148438	1.9882					1	DETECTED	215.0152 m/z @1.99 [N1261_1.mzXML]	215.01522827148438	1.9882	1.9326333333333332	13.114866666666668	11.182233333333334	60413.0	2154601.234086854	0	1284	0.12455102057835887	5.4400629848636886	146.97004796383075	215.01434326171875	215.02236938476562
487	215.12669372558594	11.13585					1	DETECTED	215.1267 m/z @11.14 [N1261_1.mzXML]	215.12669372558594	11.13585	8.953016666666667	19.574333333333335	10.621316666666669	5503.11328125	1031803.3427721255	0	1284	2.2711155051037917	2.4329197526151036	3.8658395052302073	215.1256866455078	215.12893676757812
488	215.14169311523438	15.202583333333333					1	DETECTED	215.1417 m/z @15.20 [N1261_1.mzXML]	215.14169311523438	15.202583333333333	4.403099999999999	17.039833333333334	12.636733333333336	2338.0634765625	861745.1962096558	0	1284	1.03339842898456	0.5850619396915594	0.1701238793831187	215.13706970214844	215.1433563232422
489	215.162841796875	12.191					1	DETECTED	215.1628 m/z @12.19 [N1261_1.mzXML]	215.162841796875	12.191	0.5770666666666667	12.31845	11.741383333333333	11887.9599609375	2010166.0773233336	0	1284	0.24642148904729666	0.5054869438433146	0.010973887686629245	215.15658569335938	215.16380310058594
490	216.1221466064453	1.9882					1	DETECTED	216.1221 m/z @1.99 [N1261_1.mzXML]	216.1221466064453	1.9882	1.9044333333333334	9.01405	7.109616666666666	9553.640625	738387.9331527404	0	1284	0.3035814224543527	42.4370274572225	83.874054914445	216.1212158203125	216.1226043701172
491	216.9215087890625	1.6889166666666666					1	DETECTED	216.9215 m/z @1.69 [N1261_1.mzXML]	216.9215087890625	1.6889166666666666	1.4671666666666667	1.9326333333333332	0.4654666666666665	314524.65625	2567936.0207568384	0	1284	0.11401268248462726	1.0986052653306293	0.45126647516279145	216.91265869140625	216.9215545654297
492	216.9496307373047	1.5413					1	DETECTED	216.9496 m/z @1.54 [N1261_1.mzXML]	216.9496307373047	1.5413	1.4199166666666665	5.739949999999999	4.320033333333333	175551.15625	4033681.4836099856	0	1284	0.11807033218782403	18.431410655933423	0.9318870067204467	216.94589233398438	216.94989013671875
493	217.04583740234375	10.908199999999999					1	DETECTED	217.0458 m/z @10.91 [N1261_1.mzXML]	217.04583740234375	10.908199999999999	9.720966666666667	18.623833333333334	8.902866666666666	14190.79296875	771241.6549145811	0	1284	0.08106381993644796	2.475121049959804	8.554064817458883	217.03675842285156	217.0546417236328
494	217.0686492919922	9.9163					1	DETECTED	217.0686 m/z @9.92 [N1261_1.mzXML]	217.0686492919922	9.9163	5.937266666666667	10.294966666666665	4.357699999999999	60837.80078125	1763566.2212717293	0	1284	0.10986711104528268	0.5219259078094644	1.846558228565428	217.06851196289062	217.07717895507812
495	217.08059692382812	1.8624666666666667					1	DETECTED	217.0806 m/z @1.86 [N1261_1.mzXML]	217.08059692382812	1.8624666666666667	0.3222	12.127733333333333	11.805533333333333	43731.66015625	3533639.713680145	0	1284	1.9849077709529337	2.8071424082669885	0.7779911367680196	217.0802001953125	217.08285522460938
496	217.0962371826172	9.59965					1	DETECTED	217.0962 m/z @9.60 [N1261_1.mzXML]	217.0962371826172	9.59965	8.4483	10.405083333333332	1.9567833333333322	2854.25390625	183831.55565972909	0	1284	0.06334068944640237	0.8497777970787905	0.6995555941575811	217.09071350097656	217.10325622558594
497	217.1208038330078	19.574333333333335					1	DETECTED	217.1208 m/z @19.57 [N1261_1.mzXML]	217.1208038330078	19.574333333333335	0.10115	20.007	19.90585	9854.224609375	3200806.2194962786	0	1284	1.0730035744236552	0.5111092947480766	0.10419325855925336	217.1199951171875	217.12149047851562
498	217.2259979248047	11.727					1	DETECTED	217.2260 m/z @11.73 [N1261_1.mzXML]	217.2259979248047	11.727	11.696983333333332	11.8047	0.10771666666666846	7407.1806640625	28283.58842028839	0	1284	0.16901559688335155	1.794280955024915	2.58856191004983	217.22549438476562	217.22682189941406
499	218.02064514160156	9.736066666666666					1	DETECTED	218.0206 m/z @9.74 [N1261_1.mzXML]	218.02064514160156	9.736066666666666	9.705866666666667	17.434	7.728133333333334	4425.00341796875	781352.6592451172	0	1284	0.08140764520992505	127.94922737307313	254.89845474614626	218.0177001953125	218.0208740234375
500	218.07200622558594	9.901933333333334					1	DETECTED	218.0720 m/z @9.90 [N1261_1.mzXML]	218.07200622558594	9.901933333333334	9.177883333333334	10.04875	0.8708666666666662	5722.87451171875	143733.9870051269	0	1284	0.7706034283034349	0.6013857238220193	0.2027714476440386	218.07179260253906	218.08096313476562
501	218.13755798339844	2.0160333333333336					1	DETECTED	218.1376 m/z @2.02 [N1261_1.mzXML]	218.13755798339844	2.0160333333333336	0.11788333333333334	20.007	19.889116666666666	41549.94921875	4097385.4788560797	0	1284	0.20351171302766535	7.209216825381346	10.42369360777809	218.13677978515625	218.1385040283203
502	218.20993041992188	10.436483333333333					1	DETECTED	218.2099 m/z @10.44 [N1261_1.mzXML]	218.20993041992188	10.436483333333333	10.373566666666667	10.468233333333334	0.0946666666666669	7642.966796875	33362.4144606935	0	1284	0.08452897795310221	0.7523178807947084	0.5046357615894167	218.20993041992188	218.2103729248047
503	218.96876525878906	9.857216666666666					1	DETECTED	218.9688 m/z @9.86 [N1261_1.mzXML]	218.96876525878906	9.857216666666666	9.64535	9.959900000000001	0.31455000000000055	2515.879638671875	34161.33915643317	0	1284	0.2471474124538684	0.742330081812466	0.48466016362493186	218.9684295654297	218.9695587158203
504	218.98260498046875	1.5265					1	DETECTED	218.9826 m/z @1.53 [N1261_1.mzXML]	218.98260498046875	1.5265	1.4519166666666665	1.5561166666666668	0.10420000000000029	28696.212890625	137183.31416259776	0	1284	0.0916213005314761	0.6985474860335205	0.3970949720670409	218.9825897216797	218.9827423095703
505	219.02505493164062	1.77735					1	DETECTED	219.0251 m/z @1.78 [N1261_1.mzXML]	219.02505493164062	1.77735	1.7040499999999998	15.37565	13.6716	2167523.25	1.8413026810037978E7	1	1284	0.05944105694684598	3.176023004198616	4.880179111338307	219.0153045654297	219.02590942382812
506	219.04257202148438	8.735766666666667					1	DETECTED	219.0426 m/z @8.74 [N1261_1.mzXML]	219.04257202148438	8.735766666666667	8.59865	11.1508	2.552150000000001	8065.3515625	318656.96603601094	0	1284	2.4233184006561164	9.306490822900157	17.612981645800314	219.04193115234375	219.04632568359375
507	219.11611938476562	15.046416666666666					1	DETECTED	219.1161 m/z @15.05 [N1261_1.mzXML]	219.11611938476562	15.046416666666666	9.3476	19.973666666666666	10.626066666666667	17432.720703125	2538160.733544067	0	1284	1.2468062843132302	0.8474300198435685	0.6830544516867179	219.10910034179688	219.1172332763672
508	219.1730499267578	12.254416666666666					1	DETECTED	219.1730 m/z @12.25 [N1261_1.mzXML]	219.1730499267578	12.254416666666666	0.15176666666666666	19.940166666666666	19.7884	36220.67578125	2663433.00731012	0	1284	0.11111575491658421	0.7951429633973667	4.7894080629042275	219.1723175048828	219.17433166503906
509	219.2093048095703	13.912633333333334					1	DETECTED	219.2093 m/z @13.91 [N1261_1.mzXML]	219.2093048095703	13.912633333333334	12.613216666666666	14.819600000000001	2.206383333333335	9619.3251953125	514276.66525329574	0	1284	0.1595439885649359	0.8489899313794652	0.6979798627589303	219.2086944580078	219.2100830078125
510	220.02850341796875	1.77735					1	DETECTED	220.0285 m/z @1.78 [N1261_1.mzXML]	220.02850341796875	1.77735	1.7040499999999998	12.48805	10.783999999999999	127010.109375	2653810.5501624765	0	1284	0.25570389892468515	3.804403065139943	4.354050452871778	220.02439880371094	220.03622436523438
511	220.11709594726562	8.937383333333335					1	DETECTED	220.1171 m/z @8.94 [N1261_1.mzXML]	220.11709594726562	8.937383333333335	2.1445999999999996	17.039833333333334	14.895233333333334	11366.48046875	1161206.005348145	0	1284	0.17500013011981785	25.20902351722484	53.826565233932314	220.10768127441406	220.12094116210938
512	220.16822814941406	12.811266666666667					1	DETECTED	220.1682 m/z @12.81 [N1261_1.mzXML]	220.16822814941406	12.811266666666667	12.713866666666666	12.88095	0.16708333333333414	12920.4931640625	83962.98443652334	0	1284	0.07346649459799082	0.8577173169062294	0.7154346338124589	220.16722106933594	220.16848754882812
513	220.93338012695312	1.6007666666666667					1	DETECTED	220.9334 m/z @1.60 [N1261_1.mzXML]	220.93338012695312	1.6007666666666667	1.5413	13.19735	11.65605	157452.34375	8461282.008414308	0	1284	0.10054398437227308	2.2965762337174054	2.6261392863571227	220.93045043945312	220.9336395263672
514	220.98031616210938	1.5265					1	DETECTED	220.9803 m/z @1.53 [N1261_1.mzXML]	220.98031616210938	1.5265	1.4671666666666667	12.628483333333332	11.161316666666664	11003.458984375	2913422.37268396	0	1284	0.05085198328109386	94.05603932584283	187.11207865168566	220.97137451171875	220.9808807373047
515	220.99652099609375	1.4519166666666665					1	DETECTED	220.9965 m/z @1.45 [N1261_1.mzXML]	220.99652099609375	1.4519166666666665	1.4026833333333333	18.223666666666666	16.820983333333334	4325.380859375	1565127.5985379948	0	1284	14.136710315650879	170.82921462423866	340.6584292484773	220.99517822265625	221.00636291503906
516	221.0234832763672	1.7631333333333332					1	DETECTED	221.0235 m/z @1.76 [N1261_1.mzXML]	221.0234832763672	1.7631333333333332	1.7341333333333333	15.82665	14.092516666666668	135245.703125	3544861.7780389413	0	1284	0.0592672551909561	6.596048745336997	10.193716268282321	221.02020263671875	221.03317260742188
517	221.05165100097656	11.555250000000001					1	DETECTED	221.0517 m/z @11.56 [N1261_1.mzXML]	221.05165100097656	11.555250000000001	11.555250000000001	11.682383333333332	0.12713333333333132	15507.7001953125	76923.32495568755	0	1284	0.05649394089991411	null	null	221.05165100097656	221.05230712890625
518	221.07968139648438	10.5125					1	DETECTED	221.0797 m/z @10.51 [N1261_1.mzXML]	221.07968139648438	10.5125	10.483383333333334	12.443183333333334	1.9597999999999995	36590.44140625	982536.0951789541	0	1284	0.14940034098178323	4.454654762874319	2.9636447638293966	221.07955932617188	221.08331298828125
519	221.09124755859375	8.644266666666665					1	DETECTED	221.0912 m/z @8.64 [N1261_1.mzXML]	221.09124755859375	8.644266666666665	5.122416666666667	9.5695	4.447083333333333	7311.87744140625	448313.42649346904	0	1284	0.14431870497922183	0.6313561527795527	0.29528852372417647	221.09066772460938	221.091796875
520	221.11483764648438	11.378350000000001					1	DETECTED	221.1148 m/z @11.38 [N1261_1.mzXML]	221.11483764648438	11.378350000000001	0.3738666666666666	19.906833333333335	19.532966666666667	11487.7080078125	3109856.76796585	0	1284	11.749101285811554	0.8694005335940469	0.7443695955364301	221.1134796142578	221.11732482910156
521	221.15191650390625	12.895000000000001					1	DETECTED	221.1519 m/z @12.90 [N1261_1.mzXML]	221.15191650390625	12.895000000000001	0.28831666666666667	19.84	19.551683333333333	16796.884765625	2284907.4207029426	0	1284	0.4532948447916958	0.7754491334622772	0.5508982669245543	221.1513214111328	221.15399169921875
522	222.06362915039062	15.615350000000001					1	DETECTED	222.0636 m/z @15.62 [N1261_1.mzXML]	222.06362915039062	15.615350000000001	8.921783333333334	19.973666666666666	11.051883333333333	15605.7451171875	3204026.3884671982	0	1284	2.0458458767002714	0.7747195471860016	0.531146296329129	222.06268310546875	222.0643310546875
523	222.86656188964844	1.7487666666666668					1	DETECTED	222.8666 m/z @1.75 [N1261_1.mzXML]	222.86656188964844	1.7487666666666668	1.7040499999999998	18.590500000000002	16.886450000000004	92066.7578125	6042117.8366246335	0	1284	0.08770441082511171	188.81606410734133	4.840392043334992	222.86630249023438	222.8667449951172
524	222.99305725097656	13.586066666666666					1	DETECTED	222.9931 m/z @13.59 [N1261_1.mzXML]	222.99305725097656	13.586066666666666	1.7040499999999998	14.789950000000001	13.0859	62664.7578125	5148753.615083739	0	1284	0.4094239908562667	0.853071840953065	2.287134572601929	222.98779296875	222.99557495117188
525	223.06251525878906	11.696983333333332					1	DETECTED	223.0625 m/z @11.70 [N1261_1.mzXML]	223.06251525878906	11.696983333333332	1.3508	19.590833333333332	18.240033333333333	31652.4375	7457870.433616303	0	1284	5.65882119000357	0.8814860874622044	4.045381033159049	223.0592041015625	223.07139587402344
526	223.09498596191406	11.555250000000001					1	DETECTED	223.0950 m/z @11.56 [N1261_1.mzXML]	223.09498596191406	11.555250000000001	0.11788333333333334	20.007	19.889116666666666	1530609.0	1.7008634996871933E7	1	1284	0.10627193816815961	0.5102700042891466	3.5841657896772476	223.08853149414062	223.0962677001953
527	223.13150024414062	12.382533333333333					1	DETECTED	223.1315 m/z @12.38 [N1261_1.mzXML]	223.13150024414062	12.382533333333333	10.248116666666666	12.502916666666666	2.2547999999999995	49608.23828125	822249.6305769038	0	1284	0.08292711660283203	0.5282005231718266	2.1511062147431455	223.1250762939453	223.13201904296875
528	223.1674041748047	11.349916666666667					1	DETECTED	223.1674 m/z @11.35 [N1261_1.mzXML]	223.1674041748047	11.349916666666667	11.105483333333332	18.073666666666668	6.968183333333336	14696.0869140625	1939621.0846597299	0	1284	2.96978455094235	14.2537501704622	15.032757896157799	223.16648864746094	223.17686462402344
529	224.06207275390625	11.851266666666668					1	DETECTED	224.0621 m/z @11.85 [N1261_1.mzXML]	224.06207275390625	11.851266666666668	1.9044333333333334	17.252833333333335	15.348400000000002	6263.31640625	2435143.4441613154	0	1284	13.724915289582134	0.7715219249007222	0.4105089673374111	224.05819702148438	224.065673828125
530	224.0983428955078	11.555250000000001					1	DETECTED	224.0983 m/z @11.56 [N1261_1.mzXML]	224.0983428955078	11.555250000000001	2.18775	17.334833333333332	15.147083333333333	161129.0	9661050.111552853	0	1284	9.45862357917019	0.8084912374343918	0.6169824748687835	224.0908966064453	224.0986328125
531	224.86361694335938	1.7341333333333333					1	DETECTED	224.8636 m/z @1.73 [N1261_1.mzXML]	224.86361694335938	1.7341333333333333	1.6742833333333331	1.9604666666666666	0.28618333333333346	61922.5078125	551842.9433012697	0	1284	0.09461993780047107	2.3381601380588464	3.844963969019737	224.86361694335938	224.8638916015625
532	224.94989013671875	11.773233333333334					1	DETECTED	224.9499 m/z @11.77 [N1261_1.mzXML]	224.94989013671875	11.773233333333334	3.4412499999999997	16.119683333333334	12.678433333333334	33659.77734375	3714966.4406436146	0	1284	0.7245880998579715	0.760829254339203	2.607861642250267	224.9446258544922	224.9507293701172
533	225.03338623046875	1.77735					1	DETECTED	225.0334 m/z @1.78 [N1261_1.mzXML]	225.03338623046875	1.77735	1.77735	11.951116666666667	10.173766666666667	75634.7265625	7621483.344949707	0	1284	0.06198209995121862	null	null	225.0332489013672	225.04161071777344
534	225.07481384277344	10.217116666666668					1	DETECTED	225.0748 m/z @10.22 [N1261_1.mzXML]	225.07481384277344	10.217116666666668	10.16995	10.294966666666665	0.12501666666666544	5795.7734375	34023.20082714839	0	1284	0.10310708738722063	1.3252650176678091	1.650530035335618	225.07470703125	225.07522583007812
535	225.14715576171875	12.382533333333333					1	DETECTED	225.1472 m/z @12.38 [N1261_1.mzXML]	225.14715576171875	12.382533333333333	12.3664	12.47325	0.10684999999999967	14931.189453125	62508.10333251891	0	1284	0.06219297961339798	3.3114669421489324	5.622933884297865	225.1468048095703	225.14744567871094
536	225.18357849121094	14.327499999999999					1	DETECTED	225.1836 m/z @14.33 [N1261_1.mzXML]	225.18357849121094	14.327499999999999	12.067200000000001	19.148500000000002	7.081300000000001	5904.498046875	696808.7654473265	0	1284	2.4377171343185537	1.5664513560146902	2.1329027120293804	225.1827850341797	225.18463134765625
537	226.0437774658203	2.101766666666667					1	DETECTED	226.0438 m/z @2.10 [N1261_1.mzXML]	226.0437774658203	2.101766666666667	2.0303	14.197033333333334	12.166733333333333	25676.25	2325790.9655024414	0	1284	0.15006489177678173	2.370806455694496	3.5677164894519207	226.04373168945312	226.04725646972656
538	226.95021057128906	1.6597166666666667					1	DETECTED	226.9502 m/z @1.66 [N1261_1.mzXML]	226.95021057128906	1.6597166666666667	1.5561166666666668	19.740333333333336	18.184216666666668	837409.4375	1.1638644214716913E7	0	1284	0.08702818568934201	1.2061522384791508	1.3378771015270785	226.94631958007812	226.95130920410156
539	227.07818603515625	9.21995					1	DETECTED	227.0782 m/z @9.22 [N1261_1.mzXML]	227.07818603515625	9.21995	9.1486	11.894183333333332	2.7455833333333324	53478.69140625	1014136.012405273	0	1284	0.11520816567155556	0.5535296428682379	2.6628715111589987	227.07814025878906	227.0821075439453
540	227.12391662597656	1.8624666666666667					1	DETECTED	227.1239 m/z @1.86 [N1261_1.mzXML]	227.12391662597656	1.8624666666666667	1.834	13.17	11.336	79971.984375	3500838.4506940916	0	1284	0.04962276880702321	5.198769993251025	9.106601582721602	227.12364196777344	227.1278839111328
541	227.17440795898438	9.827283333333332					1	DETECTED	227.1744 m/z @9.83 [N1261_1.mzXML]	227.17440795898438	9.827283333333332	0.22023333333333334	19.990333333333336	19.770100000000003	127873.015625	3311819.8184918487	0	1284	0.13516140560223633	1.0563855877877695	2.683642711163196	227.17323303222656	227.17703247070312
542	228.06214904785156	10.310533333333332					1	DETECTED	228.0621 m/z @10.31 [N1261_1.mzXML]	228.06214904785156	10.310533333333332	10.27925	10.373566666666667	0.09431666666666771	26320.1953125	120290.81493798843	0	1284	0.10665036136923511	1.5074587107086266	2.014917421417253	228.06199645996094	228.06222534179688
543	228.1942901611328	11.526866666666667					1	DETECTED	228.1943 m/z @11.53 [N1261_1.mzXML]	228.1942901611328	11.526866666666667	11.496783333333333	12.597766666666667	1.1009833333333336	131004.3125	998833.0451083989	0	1284	0.11777974503076116	9.647416516739066	27.806690518923624	228.1937713623047	228.19493103027344
544	229.142333984375	1.3854166666666667					1	DETECTED	229.1423 m/z @1.39 [N1261_1.mzXML]	229.142333984375	1.3854166666666667	0.10115	20.007	19.90585	86052.8515625	6.797824137048295E7	1	1284	13.1000577852797	7.749889690614618	0.23204327655710466	229.14149475097656	229.1427001953125
545	229.1533203125	1.9044333333333334					1	DETECTED	229.1533 m/z @1.90 [N1261_1.mzXML]	229.1533203125	1.9044333333333334	1.8624666666666667	2.0586	0.1961333333333335	86471.1328125	701933.6700390636	0	1284	0.0702065509504255	2.3367752184273227	3.3629409504127707	229.15328979492188	229.1537322998047
546	230.14573669433594	0.13479999999999998					1	DETECTED	230.1457 m/z @0.13 [N1261_1.mzXML]	230.14573669433594	0.13479999999999998	0.13479999999999998	20.007	19.872200000000003	11686.078125	8364485.522272831	0	1284	4.162796363262828	null	null	230.1443634033203	230.14608764648438
547	230.24623107910156	11.451166666666667					1	DETECTED	230.2462 m/z @11.45 [N1261_1.mzXML]	230.24623107910156	11.451166666666667	11.36415	11.773233333333334	0.40908333333333324	247521.65625	1736199.4254228529	1	1284	0.10003349541420903	1.2473704134172054	1.2491391571787744	230.2459716796875	230.24668884277344
548	230.96517944335938	1.5118					1	DETECTED	230.9652 m/z @1.51 [N1261_1.mzXML]	230.96517944335938	1.5118	1.4365666666666668	1.834	0.3974333333333333	188747.6875	1370105.9607153323	0	1284	0.1185852589336367	2.43875741853693	1.46420005367563	230.96153259277344	230.9652099609375
549	230.98899841308594	2.0160333333333336					1	DETECTED	230.9890 m/z @2.02 [N1261_1.mzXML]	230.98899841308594	2.0160333333333336	2.0160333333333336	2.1734	0.15736666666666643	9279.6142578125	42222.94665002426	0	1284	0.057591963432497284	null	null	230.98870849609375	230.98968505859375
550	231.1358184814453	15.155383333333333					1	DETECTED	231.1358 m/z @15.16 [N1261_1.mzXML]	231.1358184814453	15.155383333333333	0.13479999999999998	20.007	19.872200000000003	355312.15625	3.6766122253184386E7	1	1284	0.7055968822127863	1.0718432644375302	3.6421883676045526	231.1355438232422	231.145751953125
551	232.13941955566406	15.139833333333334					1	DETECTED	232.1394 m/z @15.14 [N1261_1.mzXML]	232.13941955566406	15.139833333333334	0.28831666666666667	19.8735	19.585183333333333	22117.298828125	4990961.801811672	0	1284	0.7794670378922426	0.972955615731873	0.7085194482268823	232.13552856445312	232.1401824951172
552	232.15341186523438	8.537866666666668					1	DETECTED	232.1534 m/z @8.54 [N1261_1.mzXML]	232.15341186523438	8.537866666666668	8.1362	8.87495	0.7387499999999996	41876.15234375	616678.5231333614	0	1284	0.2003533113792706	0.7267474911024893	0.42630197048636703	232.1531524658203	232.15367126464844
553	232.8953094482422	1.6889166666666666					1	DETECTED	232.8953 m/z @1.69 [N1261_1.mzXML]	232.8953094482422	1.6889166666666666	1.6451	1.9326333333333332	0.2875333333333332	218531.0	1644445.2660390628	0	1284	0.12072489536545494	4.723058828865526	3.475978219986016	232.89488220214844	232.8956298828125
554	232.92709350585938	1.5413					1	DETECTED	232.9271 m/z @1.54 [N1261_1.mzXML]	232.92709350585938	1.5413	1.4199166666666665	1.6306166666666668	0.21070000000000033	87672.34375	608266.46173877	0	1284	0.11391275895801622	0.8967670102561072	0.8201815705507669	232.92669677734375	232.92710876464844
555	232.9839324951172	10.908199999999999					1	DETECTED	232.9839 m/z @10.91 [N1261_1.mzXML]	232.9839324951172	10.908199999999999	10.541066666666667	17.401	6.859933333333332	9536.1669921875	984605.4534925532	0	1284	0.19553972195890523	9.342564009442572	18.268159775247735	232.98353576660156	232.98651123046875
556	232.99803161621094	1.5118					1	DETECTED	232.9980 m/z @1.51 [N1261_1.mzXML]	232.99803161621094	1.5118	1.4519166666666665	1.5413	0.08938333333333337	28673.552734375	111472.3357949218	0	1284	0.09770802908693654	0.7463122738658484	0.4926245477316967	232.99803161621094	232.99835205078125
557	233.0299530029297	15.37565					1	DETECTED	233.0300 m/z @15.38 [N1261_1.mzXML]	233.0299530029297	15.37565	9.84215	18.1905	8.34835	2897.76513671875	1041079.3045574649	0	1284	0.6317468155294925	0.7543462546308846	0.5086925092617692	233.029296875	233.0307159423828
558	233.1122589111328	2.816033333333333					1	DETECTED	233.1123 m/z @2.82 [N1261_1.mzXML]	233.1122589111328	2.816033333333333	0.5094333333333333	19.990333333333336	19.480900000000002	7213.2119140625	1904706.3769223636	0	1284	1.094325649873113	1.431918506916626	1.5143655344909548	233.11045837402344	233.1131134033203
559	233.13160705566406	15.155383333333333					1	DETECTED	233.1316 m/z @15.16 [N1261_1.mzXML]	233.13160705566406	15.155383333333333	1.3335333333333332	19.9235	18.58996666666667	13042.361328125	2688500.3345732423	0	1284	1.5624668859683322	0.6379136242997537	0.2717845983804102	233.13160705566406	233.13919067382812
560	233.145751953125	14.87925					1	DETECTED	233.1458 m/z @14.88 [N1261_1.mzXML]	233.145751953125	14.87925	9.420266666666667	19.70716666666667	10.286900000000003	10915.1376953125	2252946.6662661135	0	1284	0.17929282712462502	1.011643195048097	0.5629649804308978	233.14395141601562	233.15342712402344
561	234.0783233642578	9.64535					1	DETECTED	234.0783 m/z @9.65 [N1261_1.mzXML]	234.0783233642578	9.64535	9.333266666666667	10.201366666666667	0.8681000000000001	3684.114990234375	111019.59825610355	0	1284	0.5219401735763949	1.3908144192256326	1.7816288384512653	234.0775909423828	234.07907104492188
562	234.8925018310547	1.6889166666666666					1	DETECTED	234.8925 m/z @1.69 [N1261_1.mzXML]	234.8925018310547	1.6889166666666666	1.6597166666666667	1.7912833333333333	0.1315666666666666	65835.6796875	416919.02323828154	0	1284	0.11259994345350322	2.252853881278546	3.5057077625570923	234.8922119140625	234.8925018310547
563	234.96046447753906	1.5265					1	DETECTED	234.9605 m/z @1.53 [N1261_1.mzXML]	234.96046447753906	1.5265	1.4519166666666665	1.5856833333333333	0.1337666666666668	9147.7001953125	52777.490515136764	0	1284	0.10344326670716386	0.8967597765363124	0.7935195530726249	234.95941162109375	234.960693359375
564	235.06759643554688	11.894183333333332					1	DETECTED	235.0676 m/z @11.89 [N1261_1.mzXML]	235.06759643554688	11.894183333333332	11.568983333333334	12.09695	0.527966666666666	45863.68359375	411079.16544824117	0	1284	0.11249765227251629	0.7027590041763594	0.43719063459063034	235.06285095214844	235.06837463378906
565	235.0911865234375	2.8578333333333332					1	DETECTED	235.0912 m/z @2.86 [N1261_1.mzXML]	235.0911865234375	2.8578333333333332	0.10115	20.007	19.90585	119675.515625	3.477087795956711E7	1	1284	5.15245916522379	5.158099600103416	19.490294293630242	235.09036254882812	235.091796875
566	235.16787719726562	12.2704					1	DETECTED	235.1679 m/z @12.27 [N1261_1.mzXML]	235.16787719726562	12.2704	7.206133333333333	19.990333333333336	12.784200000000002	18069.392578125	2456536.662965027	0	1284	0.12541308054773914	1.2621965667947974	1.5243931335895953	235.16302490234375	235.16952514648438
567	236.07908630371094	14.984783333333333					1	DETECTED	236.0791 m/z @14.98 [N1261_1.mzXML]	236.07908630371094	14.984783333333333	11.210016666666666	17.697	6.486983333333333	4884.61572265625	1040760.5952451784	0	1284	1.4360645205090403	0.8592562012663034	0.5349501519721882	236.0778350830078	236.0801544189453
568	236.09494018554688	2.7052666666666667					1	DETECTED	236.0949 m/z @2.71 [N1261_1.mzXML]	236.09494018554688	2.7052666666666667	0.13479999999999998	19.990333333333336	19.855533333333337	11295.634765625	3158474.278627867	0	1284	4.986109803754888	3.564589819907636	8.303211739000067	236.0936279296875	236.095703125
569	236.90745544433594	1.6451					1	DETECTED	236.9075 m/z @1.65 [N1261_1.mzXML]	236.90745544433594	1.6451	1.5561166666666668	4.013766666666666	2.4576499999999992	14236.34375	558047.1796170042	0	1284	0.0910799958204116	13.809608540925284	26.619217081850568	236.9070281982422	236.9123992919922
570	236.9700469970703	11.788833333333335					1	DETECTED	236.9700 m/z @11.79 [N1261_1.mzXML]	236.9700469970703	11.788833333333335	11.526866666666667	12.5818	1.0549333333333326	8732.087890625	368574.6594307864	0	1284	0.3707160556112825	2.0134877210840973	3.0269754421681947	236.969482421875	236.97132873535156
571	236.9969940185547	1.9882					1	DETECTED	236.9970 m/z @1.99 [N1261_1.mzXML]	236.9969940185547	1.9882	1.7487666666666668	18.290333333333333	16.541566666666665	24548.359375	1421515.1760222777	0	1284	0.16239206770578196	34.543157455102346	68.0863149102047	236.99122619628906	237.0069122314453
572	237.07550048828125	15.1713					1	DETECTED	237.0755 m/z @15.17 [N1261_1.mzXML]	237.07550048828125	15.1713	9.736066666666666	18.67366666666667	8.937600000000003	9747.125	2041110.7628418887	0	1284	4.756565475692211	0.8221910129586587	0.7714451490783085	237.06600952148438	237.0848846435547
573	237.1106414794922	11.8201					1	DETECTED	237.1106 m/z @11.82 [N1261_1.mzXML]	237.1106414794922	11.8201	0.28831666666666667	19.740333333333336	19.45201666666667	24690.10546875	3078341.53682837	0	1284	0.17983625718174068	2.421751303774638	7.720060375150405	237.10726928710938	237.1123046875
574	237.14459228515625	12.191					1	DETECTED	237.1446 m/z @12.19 [N1261_1.mzXML]	237.14459228515625	12.191	12.158983333333333	12.2704	0.11141666666666694	8248.8125	44665.48902294946	0	1284	0.10357634487885825	1.7399791775116853	2.4799583550233706	237.1443634033203	237.14492797851562
575	237.48789978027344	10.5125					1	DETECTED	237.4879 m/z @10.51 [N1261_1.mzXML]	237.48789978027344	10.5125	8.5529	10.584716666666667	2.0318166666666677	7778.07421875	275109.75590850814	0	1284	0.09601790607781524	0.5184263795332383	0.036852759066476684	237.48757934570312	237.4907684326172
576	238.10574340820312	14.045583333333333					1	DETECTED	238.1057 m/z @14.05 [N1261_1.mzXML]	238.10574340820312	14.045583333333333	4.327683333333334	19.723666666666666	15.395983333333334	16103.103515625	3084037.80944257	0	1284	2.150693790860611	1.1027619297868532	1.0173586255276987	238.10455322265625	238.1071014404297
577	238.84043884277344	1.71925					1	DETECTED	238.8404 m/z @1.72 [N1261_1.mzXML]	238.84043884277344	1.71925	1.6889166666666666	1.7912833333333333	0.10236666666666672	29116.791015625	129664.50595898458	0	1284	0.09793789094905647	1.6873626373626387	2.3747252747252774	238.83984375	238.84068298339844
578	238.9655303955078	12.222949999999999					1	DETECTED	238.9655 m/z @12.22 [N1261_1.mzXML]	238.9655303955078	12.222949999999999	8.999083333333335	18.323333333333334	9.32425	124003.9765625	8802529.571047422	0	1284	0.8195014780314764	0.8472067070992377	1.7350967434461788	238.9642791748047	238.97030639648438
579	239.0304718017578	1.5856833333333333					1	DETECTED	239.0305 m/z @1.59 [N1261_1.mzXML]	239.0304718017578	1.5856833333333333	1.5856833333333333	19.940166666666666	18.354483333333334	8532.3193359375	2666897.1031127917	0	1284	15.777309111898925	null	null	239.0301971435547	239.03671264648438
580	239.06259155273438	1.8624666666666667					1	DETECTED	239.0626 m/z @1.86 [N1261_1.mzXML]	239.06259155273438	1.8624666666666667	1.5265	11.742366666666667	10.215866666666667	99334.90625	1534366.0244036561	0	1284	0.04253949021681147	1.1598151002332362	0.874027382988828	239.05679321289062	239.07077026367188
581	239.08953857421875	10.5125					1	DETECTED	239.0895 m/z @10.51 [N1261_1.mzXML]	239.08953857421875	10.5125	2.5668166666666665	11.1508	8.583983333333334	2327071.75	1.8634246210154355E7	1	1284	0.09462525214405737	2.124329957792383	2.93717544886947	239.08758544921875	239.0902862548828
582	239.13796997070312	9.736066666666666					1	DETECTED	239.1380 m/z @9.74 [N1261_1.mzXML]	239.13796997070312	9.736066666666666	9.675566666666667	10.52675	0.8511833333333332	11912.2998046875	149580.73389929204	0	1284	0.08780931514511536	7.034573002754898	1.6637885520672502	239.13589477539062	239.13827514648438
583	239.23548889160156	13.771749999999999					1	DETECTED	239.2355 m/z @13.77 [N1261_1.mzXML]	239.23548889160156	13.771749999999999	0.7296833333333334	14.34165	13.611966666666666	58528.1953125	5635085.194056211	0	1284	0.48784489676398834	0.5181729695137491	0.029861883282673196	239.23443603515625	239.23695373535156
584	240.09329223632812	10.5125					1	DETECTED	240.0933 m/z @10.51 [N1261_1.mzXML]	240.09329223632812	10.5125	8.389166666666666	14.1366	5.747433333333333	225558.125	4224744.827780147	0	1284	0.0959293420546512	30.921271992556875	64.42123149519041	240.09298706054688	240.10133361816406
585	240.14463806152344	9.554416666666667					1	DETECTED	240.1446 m/z @9.55 [N1261_1.mzXML]	240.14463806152344	9.554416666666667	9.480133333333333	9.782216666666667	0.3020833333333339	5968.04052734375	43506.43457983393	0	1284	0.11841966817578253	2.033318375588955	3.06663675117791	240.14076232910156	240.1446990966797
586	240.9661102294922	12.206916666666666					1	DETECTED	240.9661 m/z @12.21 [N1261_1.mzXML]	240.9661102294922	12.206916666666666	4.961883333333334	18.640666666666668	13.678783333333335	13864.751953125	2029244.1499429615	0	1284	0.2717989768104019	0.9440110696523137	6.357382413821201	240.96041870117188	240.96690368652344
587	241.0244598388672	8.735766666666667					1	DETECTED	241.0245 m/z @8.74 [N1261_1.mzXML]	241.0244598388672	8.735766666666667	2.1159333333333334	17.450499999999998	15.334566666666664	4330.0126953125	1598719.7437781065	0	1284	0.10852162591383419	1.1582290591404616	1.3164581182809232	241.02420043945312	241.03094482421875
588	241.0938262939453	10.52675					1	DETECTED	241.0938 m/z @10.53 [N1261_1.mzXML]	241.0938262939453	10.52675	8.315433333333333	10.647516666666666	2.3320833333333333	12286.53125	900640.9570908203	0	1284	1.1581717477195106	0.5292742283207368	0.05409033153353201	241.091552734375	241.09423828125
589	241.10549926757812	11.555250000000001					1	DETECTED	241.1055 m/z @11.56 [N1261_1.mzXML]	241.10549926757812	11.555250000000001	9.539566666666667	11.951116666666667	2.41155	500249.71875	9695914.405886251	1	1284	0.10561588390398846	0.6206732219037269	0.17934776145607317	241.09739685058594	241.10610961914062
590	241.15380859375	1.8903833333333333					1	DETECTED	241.1538 m/z @1.89 [N1261_1.mzXML]	241.15380859375	1.8903833333333333	1.8765666666666665	10.248116666666666	8.37155	13098.978515625	631335.1108827515	0	1284	0.08995952939404295	57.90896362228819	602.6529393685684	241.15248107910156	241.1549072265625
591	242.01788330078125	2.1445999999999996					1	DETECTED	242.0179 m/z @2.14 [N1261_1.mzXML]	242.01788330078125	2.1445999999999996	2.0444666666666667	19.050166666666666	17.005699999999997	5660.8291015625	1677443.6328212584	0	1284	0.034915134094045897	84.91527962716408	152.57154660229742	242.01136779785156	242.02752685546875
592	242.92408752441406	1.6597166666666667					1	DETECTED	242.9241 m/z @1.66 [N1261_1.mzXML]	242.92408752441406	1.6597166666666667	1.5561166666666668	17.4175	15.861383333333334	336877.4375	6993655.010009642	0	1284	0.07805116629566955	1.212177685999964	1.4755109464267886	242.92396545410156	242.9242401123047
593	242.96127319335938	12.112150000000002					1	DETECTED	242.9613 m/z @12.11 [N1261_1.mzXML]	242.96127319335938	12.112150000000002	1.4671666666666667	13.527666666666667	12.0605	8232.8037109375	3095318.6977066654	0	1284	0.41222603588930795	0.5664875003718496	0.13297500074369914	242.96023559570312	242.96533203125
594	242.99365234375	1.4671666666666667					1	DETECTED	242.9937 m/z @1.47 [N1261_1.mzXML]	242.99365234375	1.4671666666666667	1.4199166666666665	1.4970333333333334	0.07711666666666694	19559.236328125	53041.83248657231	0	1284	0.05198997455970722	0.8112017174288357	0.6906533577762798	242.9921417236328	242.9946746826172
595	243.1820526123047	8.537866666666668					1	DETECTED	243.1821 m/z @8.54 [N1261_1.mzXML]	243.1820526123047	8.537866666666668	6.610366666666667	8.58315	1.9727833333333331	2759.10205078125	102087.9558658448	0	1284	0.024709850312170545	0.5117466493731082	0.023493298746216335	243.1793975830078	243.1820526123047
596	244.2009735107422	9.133433333333333					1	DETECTED	244.2010 m/z @9.13 [N1261_1.mzXML]	244.2009735107422	9.133433333333333	9.0734	9.736066666666666	0.6626666666666665	47793.6484375	364022.4447437749	0	1284	0.1043060214323237	2.8551315947827263	5.419811107373716	244.19972229003906	244.20118713378906
597	244.92218017578125	1.6597166666666667					1	DETECTED	244.9222 m/z @1.66 [N1261_1.mzXML]	244.92218017578125	1.6597166666666667	1.5856833333333333	1.7040499999999998	0.11836666666666651	28821.4765625	106199.73998242164	0	1284	0.05696745886444776	0.7994146780729384	0.5988293561458767	244.92198181152344	244.9225311279297
598	245.22496032714844	14.455533333333333					1	DETECTED	245.2250 m/z @14.46 [N1261_1.mzXML]	245.22496032714844	14.455533333333333	0.23716666666666666	19.263333333333332	19.026166666666665	61826.80859375	4238768.703301269	0	1284	0.5979811790528142	0.7684587669787873	1.536405271183375	245.22381591796875	245.2272186279297
599	246.13211059570312	1.9466500000000002					1	DETECTED	246.1321 m/z @1.95 [N1261_1.mzXML]	246.13211059570312	1.9466500000000002	1.8903833333333333	3.3835333333333333	1.49315	18189.533203125	351342.409904663	0	1284	0.5307143024364576	13.268513033175298	25.537026066350595	246.13172912597656	246.13302612304688
600	246.15093994140625	11.8658					1	DETECTED	246.1509 m/z @11.87 [N1261_1.mzXML]	246.15093994140625	11.8658	11.773233333333334	12.09695	0.323716666666666	33383.3046875	304022.21496520925	0	1284	0.1376324354864451	1.7485595966870726	1.8211978189391627	246.150390625	246.15126037597656
601	246.1691131591797	9.2618					1	DETECTED	246.1691 m/z @9.26 [N1261_1.mzXML]	246.1691131591797	9.2618	0.16905	19.990333333333336	19.821283333333337	90957.28125	4476156.066792115	0	1284	0.10781037857184828	2.174279015802	1.115191603448301	246.16490173339844	246.16964721679688
602	246.2282257080078	14.570766666666666					1	DETECTED	246.2282 m/z @14.57 [N1261_1.mzXML]	246.2282257080078	14.570766666666666	14.255783333333333	15.5177	1.2619166666666661	11917.2666015625	423658.3968210449	0	1284	0.19340466311057902	2.0031483147256526	3.0062966294513056	246.22784423828125	246.22891235351562
603	246.24107360839844	10.968866666666665					1	DETECTED	246.2411 m/z @10.97 [N1261_1.mzXML]	246.24107360839844	10.968866666666665	10.9383	11.105483333333332	0.16718333333333213	16891.185546875	94730.52729797349	0	1284	0.07780341558586024	2.7347328244275837	4.469465648855167	246.24073791503906	246.24160766601562
604	246.94268798828125	1.5413					1	DETECTED	246.9427 m/z @1.54 [N1261_1.mzXML]	246.94268798828125	1.5413	1.4365666666666668	1.6451	0.20853333333333324	83486.3828125	595310.1957143557	0	1284	0.15081830347255276	0.9955442393380028	0.9375574326152022	246.94174194335938	246.94277954101562
605	247.09136962890625	2.6773666666666665					1	DETECTED	247.0914 m/z @2.68 [N1261_1.mzXML]	247.09136962890625	2.6773666666666665	0.10115	20.007	19.90585	139036.46875	2.1791301693670474E7	0	1284	1.097731021056659	6.454896243377742	9.884608604136837	247.08795166015625	247.09207153320312
606	247.12803649902344	8.374483333333334					1	DETECTED	247.1280 m/z @8.37 [N1261_1.mzXML]	247.12803649902344	8.374483333333334	8.374483333333334	14.015683333333333	5.6411999999999995	13385.83984375	2195369.8840697627	0	1284	0.06709115102413143	null	null	247.12669372558594	247.130859375
607	247.14312744140625	9.23395					1	DETECTED	247.1431 m/z @9.23 [N1261_1.mzXML]	247.14312744140625	9.23395	9.163566666666666	9.495066666666666	0.33150000000000013	133108.484375	775686.9518264168	0	1284	0.086431087071281	1.3544593682348334	1.522045352643311	247.14279174804688	247.14349365234375
608	247.24066162109375	12.75555					1	DETECTED	247.2407 m/z @12.76 [N1261_1.mzXML]	247.24066162109375	12.75555	12.565949999999999	14.470266666666667	1.9043166666666682	17080.568359375	578753.9277930913	0	1284	0.19960159981322434	5.021932137834029	9.043864275668058	247.2401580810547	247.24195861816406
609	248.1466827392578	9.23395					1	DETECTED	248.1467 m/z @9.23 [N1261_1.mzXML]	248.1466827392578	9.23395	9.177883333333334	9.420266666666667	0.24238333333333273	19825.806640625	110561.38052606201	0	1284	0.0930736270066852	2.161563614744362	2.72295839476872	248.1463623046875	248.14859008789062
610	248.86923217773438	1.7341333333333333					1	DETECTED	248.8692 m/z @1.73 [N1261_1.mzXML]	248.86923217773438	1.7341333333333333	1.6597166666666667	5.72365	4.063933333333333	56965.28125	2596149.0102526858	0	1284	0.12405909816323213	27.305263157894768	53.61052631578954	248.86538696289062	248.86940002441406
611	249.0010986328125	11.526866666666667					1	DETECTED	249.0011 m/z @11.53 [N1261_1.mzXML]	249.0010986328125	11.526866666666667	0.56025	18.240666666666666	17.680416666666666	10258.2451171875	2534631.322041168	0	1284	0.8616142424950333	0.8061016995518216	0.3663408717265013	248.998779296875	249.00352478027344
612	249.1057891845703	1.8196666666666668					1	DETECTED	249.1058 m/z @1.82 [N1261_1.mzXML]	249.1057891845703	1.8196666666666668	1.8054999999999999	8.58315	6.7776499999999995	84085.7734375	852515.6868753054	0	1284	0.6538742043467101	17.817155370641988	13.048210084148383	249.09640502929688	249.1091766357422
613	249.15638732910156	9.827283333333332					1	DETECTED	249.1564 m/z @9.83 [N1261_1.mzXML]	249.15638732910156	9.827283333333332	9.391083333333334	11.8047	2.413616666666666	23438.353515625	595197.7498632203	0	1284	0.13761266973289388	0.8719746532741026	0.6044997957167741	249.14697265625	249.15689086914062
614	249.1837615966797	12.191					1	DETECTED	249.1838 m/z @12.19 [N1261_1.mzXML]	249.1837615966797	12.191	1.5561166666666668	15.680316666666666	14.1242	11569.7041015625	4928335.359307373	0	1284	0.10338941863187046	0.6640505380877082	0.3281010761754163	249.1775360107422	249.1842041015625
615	249.21592712402344	10.389166666666666					1	DETECTED	249.2159 m/z @10.39 [N1261_1.mzXML]	249.21592712402344	10.389166666666666	10.108633333333334	10.584716666666667	0.4760833333333334	21477.994140625	322889.1247851564	0	1284	0.31768550889835545	0.8485325570342228	0.5802978551118004	249.2157745361328	249.21646118164062
616	251.12400817871094	1.6451					1	DETECTED	251.1240 m/z @1.65 [N1261_1.mzXML]	251.12400817871094	1.6451	0.10115	20.007	19.90585	105944.7109375	1.3330592922195313E7	0	1284	0.34751129370560685	2.118436680137704	6.676126060359753	251.1226348876953	251.126708984375
617	252.1276092529297	1.6451					1	DETECTED	252.1276 m/z @1.65 [N1261_1.mzXML]	252.1276092529297	1.6451	0.2541333333333333	19.973666666666666	19.719533333333334	13602.9716796875	2813036.0400317684	0	1284	12.544369867562665	5.030945937152237	4.208366823826101	252.1202392578125	252.13009643554688
618	252.9865264892578	1.9185166666666666					1	DETECTED	252.9865 m/z @1.92 [N1261_1.mzXML]	252.9865264892578	1.9185166666666666	0.10115	17.82766666666667	17.72651666666667	4532.57275390625	1818875.2223017588	0	1284	15.285953271315561	4.876978595403607	8.753957190807213	252.9811248779297	252.99644470214844
619	253.03543090820312	11.568983333333334					1	DETECTED	253.0354 m/z @11.57 [N1261_1.mzXML]	253.03543090820312	11.568983333333334	11.526866666666667	11.7577	0.230833333333333	29140.609375	231113.64351879823	0	1284	0.1813783957133417	2.7404036406806362	4.4808072813612725	253.03482055664062	253.03587341308594
620	253.0456085205078	1.6306166666666668					1	DETECTED	253.0456 m/z @1.63 [N1261_1.mzXML]	253.0456085205078	1.6306166666666668	0.4586166666666667	20.007	19.548383333333334	5763.03173828125	2833738.8557873215	0	1284	16.613680316140016	8.339753981797497	15.382445523784003	253.0456085205078	253.0546112060547
621	253.10604858398438	10.631466666666666					1	DETECTED	253.1060 m/z @10.63 [N1261_1.mzXML]	253.10604858398438	10.631466666666666	10.4983	12.398033333333332	1.899733333333332	7367.404296875	319588.41849877924	0	1284	0.036220819040016394	7.1329161451815075	1.715292540916017	253.1046905517578	253.10980224609375
622	253.19371032714844	14.775266666666665					1	DETECTED	253.1937 m/z @14.78 [N1261_1.mzXML]	253.19371032714844	14.775266666666665	14.226966666666668	15.924216666666666	1.6972499999999986	25925.888671875	947071.6620427246	0	1284	0.483436951790722	1.5477384643443426	1.5064186078705608	253.1934814453125	253.1943817138672
623	254.13487243652344	13.716000000000001					1	DETECTED	254.1349 m/z @13.72 [N1261_1.mzXML]	254.13487243652344	13.716000000000001	10.87735	14.0009	3.12355	17583.521484375	1307573.2629633786	0	1284	0.24956800120614275	0.550182304968911	0.09980047889167017	254.1338348388672	254.1377410888672
624	254.82266235351562	1.9466500000000002					1	DETECTED	254.8227 m/z @1.95 [N1261_1.mzXML]	254.82266235351562	1.9466500000000002	1.7040499999999998	2.2313666666666667	0.5273166666666669	13060.00390625	235632.33266918946	0	1284	7.551285444071331	1.0868026930475394	1.2019884319466276	254.81387329101562	254.8229217529297
625	254.94618225097656	16.317383333333332					1	DETECTED	254.9462 m/z @16.32 [N1261_1.mzXML]	254.94618225097656	16.317383333333332	11.014116666666666	19.740333333333336	8.72621666666667	7451.3583984375	1781213.8285498347	0	1284	4.406456164136031	0.8734305440468693	0.6451030694699458	254.93955993652344	254.94618225097656
626	254.99362182617188	10.923316666666667					1	DETECTED	254.9936 m/z @10.92 [N1261_1.mzXML]	254.99362182617188	10.923316666666667	2.30265	19.361333333333334	17.058683333333335	7816.72412109375	2258831.142001892	0	1284	0.08763960609799604	0.989406271750058	0.9788125435001162	254.99293518066406	254.9950714111328
627	255.1211395263672	11.555250000000001					1	DETECTED	255.1211 m/z @11.56 [N1261_1.mzXML]	255.1211395263672	11.555250000000001	11.255216666666666	11.9223	0.6670833333333341	165555.390625	1401256.4469843751	0	1284	0.10781075953879515	0.9252874737587418	0.5300223858479426	255.12100219726562	255.1220245361328
628	255.17056274414062	13.869616666666667					1	DETECTED	255.1706 m/z @13.87 [N1261_1.mzXML]	255.17056274414062	13.869616666666667	6.82415	19.361333333333334	12.537183333333335	27448.513671875	3967427.8504018825	0	1284	1.1325695868414787	1.0423207329003048	1.4263857532445576	255.16957092285156	255.17320251464844
629	255.23008728027344	13.74385					1	DETECTED	255.2301 m/z @13.74 [N1261_1.mzXML]	255.23008728027344	13.74385	0.13479999999999998	19.940166666666666	19.805366666666668	25191.833984375	3429883.979932741	0	1284	1.7943157347086167	0.9601390379545303	0.9095199314424934	255.22962951660156	255.23780822753906
630	256.26165771484375	11.36415					1	DETECTED	256.2617 m/z @11.36 [N1261_1.mzXML]	256.26165771484375	11.36415	0.15176666666666666	19.44333333333333	19.291566666666665	111388.5625	4216200.21198874	0	1284	0.04272486634346784	0.5132169384321752	0.013551842608861749	256.2607116699219	256.2635192871094
631	256.8192138671875	1.9604666666666666					1	DETECTED	256.8192 m/z @1.96 [N1261_1.mzXML]	256.8192138671875	1.9604666666666666	1.77735	2.2599500000000003	0.48260000000000036	25477.765625	311962.8535421142	0	1284	0.16462531114173573	1.3177391462637678	1.6354782925275355	256.81878662109375	256.8199768066406
632	257.0733947753906	2.316933333333333					1	DETECTED	257.0734 m/z @2.32 [N1261_1.mzXML]	257.0733947753906	2.316933333333333	1.8765666666666665	13.442200000000001	11.565633333333334	14590.6337890625	1600861.891062775	0	1284	0.15658639294511545	7.848214978821986	2.1240822566168434	257.0645446777344	257.0826416015625
633	257.14593505859375	1.8054999999999999					1	DETECTED	257.1459 m/z @1.81 [N1261_1.mzXML]	257.14593505859375	1.8054999999999999	1.7631333333333332	1.8196666666666668	0.056533333333333546	46835.41015625	114506.57308056654	0	1284	0.046265678356155915	0.6671911880409153	0.31707038396811893	257.14544677734375	257.14605712890625
634	257.22454833984375	12.783683333333332					1	DETECTED	257.2245 m/z @12.78 [N1261_1.mzXML]	257.22454833984375	12.783683333333332	11.994266666666666	12.950683333333334	0.9564166666666676	11498.80078125	417375.8864785163	0	1284	0.8541322291417899	0.6057743059220955	0.21154861184419094	257.22412109375	257.22564697265625
635	257.2457580566406	13.799116666666666					1	DETECTED	257.2458 m/z @13.80 [N1261_1.mzXML]	257.2457580566406	13.799116666666666	0.13479999999999998	20.007	19.872200000000003	31594.705078125	3120288.1136313174	0	1284	1.7224331915207767	0.7554522706432821	0.051245745410721966	257.24517822265625	257.24798583984375
636	257.9797668457031	10.154683333333333					1	DETECTED	257.9798 m/z @10.15 [N1261_1.mzXML]	257.9797668457031	10.154683333333333	9.974549999999999	10.5995	0.6249500000000019	3935.292236328125	89976.8697025147	0	1284	0.26694781537999823	1.734687268689859	2.469374537379718	257.9789123535156	257.9804382324219
637	258.0289611816406	15.061983333333334					1	DETECTED	258.0290 m/z @15.06 [N1261_1.mzXML]	258.0289611816406	15.061983333333334	0.11788333333333334	19.990333333333336	19.87245	5877.15966796875	2206473.9040361326	0	1284	5.457565340949962	0.6648928339612289	0.7554412839276688	258.0264892578125	258.0305480957031
638	258.8979797363281	1.6597166666666667					1	DETECTED	258.8980 m/z @1.66 [N1261_1.mzXML]	258.8979797363281	1.6597166666666667	1.5856833333333333	15.391583333333333	13.8059	79868.7265625	6460382.657249511	0	1284	0.053936104076499625	93.24110760918497	1.5101444007108356	258.8976745605469	258.9002685546875
639	258.9427795410156	1.4970333333333334					1	DETECTED	258.9428 m/z @1.50 [N1261_1.mzXML]	258.9427795410156	1.4970333333333334	1.4365666666666668	1.5709666666666666	0.13439999999999985	9505.7841796875	57467.2236352539	0	1284	0.10050312898343416	1.1113561190738686	1.2227122381477373	258.94244384765625	258.943115234375
640	258.971435546875	1.4671666666666667					1	DETECTED	258.9714 m/z @1.47 [N1261_1.mzXML]	258.971435546875	1.4671666666666667	1.1087	13.005233333333333	11.896533333333332	13615.3486328125	3417691.282695587	0	1284	0.10637056069338713	16.59363957597173	233.20761996719492	258.963134765625	258.9809265136719
641	259.0925598144531	11.835966666666668					1	DETECTED	259.0926 m/z @11.84 [N1261_1.mzXML]	259.0925598144531	11.835966666666668	11.773233333333334	16.433083333333332	4.659849999999999	18521.70703125	1161758.489560546	0	1284	0.12274881557235418	37.14014346439919	70.21891097060472	259.08428955078125	259.0974426269531
642	259.6474609375	13.484783333333333					1	DETECTED	259.6475 m/z @13.48 [N1261_1.mzXML]	259.6474609375	13.484783333333333	12.991683333333333	13.630516666666667	0.6388333333333343	17481.193359375	377971.03796899406	0	1284	0.08527079107485491	0.6477725951463538	0.29554519029270765	259.64642333984375	259.6570739746094
643	260.1665344238281	12.112150000000002					1	DETECTED	260.1665 m/z @12.11 [N1261_1.mzXML]	260.1665344238281	12.112150000000002	12.022816666666667	12.238516666666667	0.2157	6704.5048828125	63914.39583227542	0	1284	0.11991401999970996	1.207276119402974	1.414552238805948	260.1658935546875	260.1674499511719
644	260.1845397949219	9.901933333333334					1	DETECTED	260.1845 m/z @9.90 [N1261_1.mzXML]	260.1845397949219	9.901933333333334	9.7972	18.8535	9.0563	74093.25	959442.8024212652	0	1284	0.07411452693211196	1.4491169061735056	1.7398871442748376	260.18359375	260.18536376953125
645	261.0099182128906	1.9882					1	DETECTED	261.0099 m/z @1.99 [N1261_1.mzXML]	261.0099182128906	1.9882	1.4199166666666665	9.088216666666666	7.6682999999999995	48504.25390625	2167014.3092735293	0	1284	0.30762241352111563	6.8999126689624966	0.49133108422980376	261.0035095214844	261.0146789550781
646	261.07177734375	10.5125					1	DETECTED	261.0718 m/z @10.51 [N1261_1.mzXML]	261.07177734375	10.5125	4.4636	10.5995	6.135900000000001	10968.205078125	1190871.5653206788	0	1284	0.07285752426316883	0.5071913901701137	0.014984607323475738	261.07171630859375	261.07879638671875
647	261.143310546875	9.554416666666667					1	DETECTED	261.1433 m/z @9.55 [N1261_1.mzXML]	261.143310546875	9.554416666666667	0.10115	19.9235	19.82235	129516.6171875	3706012.482108215	1	1284	0.08152659276835372	1.0739638572830166	1.394548501991225	261.14227294921875	261.147705078125
648	261.1880798339844	9.901933333333334					1	DETECTED	261.1881 m/z @9.90 [N1261_1.mzXML]	261.1880798339844	9.901933333333334	0.11788333333333334	20.007	19.889116666666666	9499.8134765625	1751300.3738422247	0	1284	10.033841258591824	1.3681534231754167	5.59313764761444	261.1824035644531	261.1882629394531
649	262.2513732910156	12.413366666666667					1	DETECTED	262.2514 m/z @12.41 [N1261_1.mzXML]	262.2513732910156	12.413366666666667	12.3505	12.502916666666666	0.15241666666666553	20886.025390625	110539.52064404251	0	1284	0.08494358489604537	1.2122216330858921	1.374363403361306	262.250732421875	262.2513732910156
650	263.0175476074219	11.2251					1	DETECTED	263.0175 m/z @11.23 [N1261_1.mzXML]	263.0175476074219	11.2251	1.6597166666666667	16.530283333333333	14.870566666666667	18482.46484375	4039457.874856204	0	1284	0.6391059992386445	0.777311590579224	0.12772602152409432	263.0075988769531	263.01873779296875
651	263.0872802734375	11.555250000000001					1	DETECTED	263.0873 m/z @11.56 [N1261_1.mzXML]	263.0872802734375	11.555250000000001	0.4417	17.860500000000002	17.4188	938986.25	2.7242926815727226E7	1	1284	0.11979764177239005	0.5132700659986927	0.01897570021032529	263.08319091796875	263.09234619140625
652	263.13775634765625	9.675566666666667					1	DETECTED	263.1378 m/z @9.68 [N1261_1.mzXML]	263.13775634765625	9.675566666666667	9.64535	9.720966666666667	0.07561666666666689	20679.67578125	71548.92422314471	0	1284	0.08470083949245932	1.2512410369553493	1.5024820739106983	263.13775634765625	263.1379699707031
653	263.2354431152344	14.455533333333333					1	DETECTED	263.2354 m/z @14.46 [N1261_1.mzXML]	263.2354431152344	14.455533333333333	0.3395	19.990333333333336	19.650833333333335	166245.21875	1.0237016600860633E7	0	1284	0.5100802612488167	1.5649442796050494	1.8395838177633945	263.23089599609375	263.2372131347656
654	264.0906982421875	11.555250000000001					1	DETECTED	264.0907 m/z @11.56 [N1261_1.mzXML]	264.0906982421875	11.555250000000001	1.834	11.894183333333332	10.060183333333333	117973.4375	1.635418510714514E7	0	1284	0.12120743087536034	0.5116951577356638	0.017470892894779017	264.087158203125	264.091064453125
655	264.1697998046875	9.21995					1	DETECTED	264.1698 m/z @9.22 [N1261_1.mzXML]	264.1697998046875	9.21995	9.1486	9.7972	0.6486000000000001	43119.75390625	273024.3652901917	0	1284	0.09088587562449568	1.7527832782448032	1.4839800552208195	264.16943359375	264.1706237792969
656	264.8509826660156	1.7487666666666668					1	DETECTED	264.8510 m/z @1.75 [N1261_1.mzXML]	264.8509826660156	1.7487666666666668	1.6742833333333331	1.7912833333333333	0.11700000000000021	23407.962890625	92465.49150463876	0	1284	0.05319934931094883	0.7854106063996398	0.5708212127992796	264.8428649902344	264.85101318359375
657	265.0216369628906	1.8054999999999999					1	DETECTED	265.0216 m/z @1.81 [N1261_1.mzXML]	265.0216369628906	1.8054999999999999	1.7631333333333332	17.039833333333334	15.276700000000002	56732.7421875	2402150.110392029	0	1284	0.10448140714833842	89.78469244878694	6.3232619094584095	265.0118713378906	265.0242004394531
658	265.0910339355469	11.568983333333334					1	DETECTED	265.0910 m/z @11.57 [N1261_1.mzXML]	265.0910339355469	11.568983333333334	0.10115	20.007	19.90585	9647.9345703125	3142232.7113475343	0	1284	18.490667224736807	1.8406753770019408	0.45596168621780747	265.0827941894531	265.0910339355469
659	265.11724853515625	9.736066666666666					1	DETECTED	265.1172 m/z @9.74 [N1261_1.mzXML]	265.11724853515625	9.736066666666666	9.6605	9.930683333333333	0.2701833333333319	59176.66796875	366068.0185697634	0	1284	0.0973858615934482	1.4909684404823218	1.5902519898116043	265.1165771484375	265.11773681640625
660	265.1413269042969	11.28715					1	DETECTED	265.1413 m/z @11.29 [N1261_1.mzXML]	265.1413269042969	11.28715	11.271033333333332	12.45845	1.1874166666666675	31093.171875	808237.4430334485	0	1284	0.04861763907046068	36.838159255424365	72.67631851084873	265.140869140625	265.14190673828125
661	265.25091552734375	12.672149999999998					1	DETECTED	265.2509 m/z @12.67 [N1261_1.mzXML]	265.25091552734375	12.672149999999998	0.35656666666666664	16.03835	15.681783333333335	47341.56640625	2200288.261677125	0	1284	0.1965111835820128	0.6718210823771062	12.442136221733774	265.242431640625	265.2529296875
662	265.98004150390625	10.232833333333334					1	DETECTED	265.9800 m/z @10.23 [N1261_1.mzXML]	265.98004150390625	10.232833333333334	7.868383333333333	14.327499999999999	6.459116666666666	13997.4013671875	2334811.3784020995	0	1284	0.13131048098414588	1.3658814241507886	0.03548010258862499	265.9700927734375	265.9892883300781
663	266.0704650878906	16.546683333333334					1	DETECTED	266.0705 m/z @16.55 [N1261_1.mzXML]	266.0704650878906	16.546683333333334	9.11805	19.690333333333335	10.572283333333335	6664.73681640625	1693132.180270233	0	1284	1.8036975377691338	0.7115900636725464	0.5075887171461957	266.069091796875	266.0714416503906
664	266.1207275390625	9.720966666666667					1	DETECTED	266.1207 m/z @9.72 [N1261_1.mzXML]	266.1207275390625	9.720966666666667	9.690416666666666	18.340333333333334	8.649916666666668	8956.03515625	1471073.5301639407	0	1284	0.12112640612102865	141.569830878334	282.139661756668	266.1203918457031	266.1258850097656
665	266.9260559082031	1.5856833333333333					1	DETECTED	266.9261 m/z @1.59 [N1261_1.mzXML]	266.9260559082031	1.5856833333333333	1.5413	1.6306166666666668	0.08931666666666693	46269.77734375	179290.78079736355	0	1284	0.09611352141559726	1.00619601952685	1.0123920390537	266.92572021484375	266.92626953125
666	267.0672912597656	16.383766666666666					1	DETECTED	267.0673 m/z @16.38 [N1261_1.mzXML]	267.0672912597656	16.383766666666666	1.9044333333333334	20.007	18.102566666666668	7827.3583984375	2746372.448746096	0	1284	7.588562911540226	0.6251174087204753	0.4773273522979988	267.057373046875	267.0677185058594
667	267.0975646972656	1.6451					1	DETECTED	267.0976 m/z @1.65 [N1261_1.mzXML]	267.0975646972656	1.6451	1.6451	9.450199999999999	7.805099999999999	18058.87890625	2102741.3926839293	0	1284	0.028347804467810933	null	null	267.09698486328125	267.0994873046875
668	267.26654052734375	12.700133333333333					1	DETECTED	267.2665 m/z @12.70 [N1261_1.mzXML]	267.26654052734375	12.700133333333333	12.31845	12.991683333333333	0.6732333333333322	51703.22265625	713844.2099941409	0	1284	0.17767693149953523	0.8646227326550946	0.6678355558356732	267.2655029296875	267.2672424316406
669	267.6453857421875	13.238416666666666					1	DETECTED	267.6454 m/z @13.24 [N1261_1.mzXML]	267.6453857421875	13.238416666666666	12.964433333333334	14.5851	1.6206666666666667	365714.625	7680914.470952759	2	1284	0.23149463256212677	1.473727301302197	1.8349319443378544	267.6446533203125	267.6459655761719
670	267.97808837890625	10.217116666666668					1	DETECTED	267.9781 m/z @10.22 [N1261_1.mzXML]	267.97808837890625	10.217116666666668	8.859366666666666	10.326233333333333	1.4668666666666663	12168.9951171875	158567.50637249727	0	1284	0.0938571791676992	0.5401829006321728	3.9838270855608626	267.9776916503906	267.9848937988281
671	268.9564208984375	11.2251					1	DETECTED	268.9564 m/z @11.23 [N1261_1.mzXML]	268.9564208984375	11.2251	10.892750000000001	17.81116666666667	6.918416666666667	14642.720703125	1290176.968331879	0	1284	0.7635228564650767	7.613763270478779	14.413854686327344	268.95477294921875	268.9574890136719
672	269.0469970703125	1.834					1	DETECTED	269.0470 m/z @1.83 [N1261_1.mzXML]	269.0469970703125	1.834	1.7631333333333332	2.455566666666667	0.6924333333333337	11271.0419921875	259231.30149682626	0	1284	0.4438615040093352	4.885465663217299	8.770931326434598	269.0456848144531	269.0479431152344
673	269.080322265625	11.271033333333332					1	DETECTED	269.0803 m/z @11.27 [N1261_1.mzXML]	269.080322265625	11.271033333333332	1.4365666666666668	11.271033333333332	9.834466666666664	8219.529296875	3801194.5756867668	0	1284	9.798649273840358	0.5	null	269.080322265625	269.0863952636719
674	269.136962890625	12.052183333333334					1	DETECTED	269.1370 m/z @12.05 [N1261_1.mzXML]	269.136962890625	12.052183333333334	11.994266666666666	12.206916666666666	0.21265	30096.072265625	199449.46580639726	0	1284	0.11450224766710093	1.835827338129477	2.0219900473240484	269.1363830566406	269.1371765136719
675	269.2247619628906	14.045583333333333					1	DETECTED	269.2248 m/z @14.05 [N1261_1.mzXML]	269.2247619628906	14.045583333333333	11.582799999999999	15.485866666666668	3.9030666666666693	102438.234375	3426402.5174969505	0	1284	0.3033258232213836	0.6607700060964775	0.25219991574789713	269.2239074707031	269.22540283203125
676	270.2279968261719	14.0009					1	DETECTED	270.2280 m/z @14.00 [N1261_1.mzXML]	270.2279968261719	14.0009	13.92695	14.819600000000001	0.8926500000000015	21567.833984375	495730.6906107185	0	1284	0.3636573453537082	6.035496957403664	11.070993914807328	270.2274475097656	270.2284851074219
677	271.0384826660156	1.77735					1	DETECTED	271.0385 m/z @1.78 [N1261_1.mzXML]	271.0384826660156	1.77735	1.71925	1.9044333333333334	0.18518333333333348	76279.375	466171.2566491703	0	1284	0.07818420090359868	1.5936603557085487	2.1873207114170974	271.0382995605469	271.0389709472656
678	271.142333984375	12.413366666666667					1	DETECTED	271.1423 m/z @12.41 [N1261_1.mzXML]	271.142333984375	12.413366666666667	10.541066666666667	15.908016666666667	5.366949999999999	14424.0537109375	2010250.4550618287	0	1284	0.2268703559740768	1.4332505474550024	2.637623273612278	271.1390686035156	271.1429443359375
679	271.2040100097656	14.864416666666667					1	DETECTED	271.2040 m/z @14.86 [N1261_1.mzXML]	271.2040100097656	14.864416666666667	11.2251	15.924216666666666	4.699116666666667	59323.71484375	2815929.7196511244	0	1284	0.48752274652273364	0.6240602468360169	1.6825557599944863	271.2037353515625	271.20477294921875
680	271.2404479980469	12.09695					1	DETECTED	271.2404 m/z @12.10 [N1261_1.mzXML]	271.2404479980469	12.09695	12.067200000000001	12.191	0.12379999999999924	13221.814453125	72117.18428369139	0	1284	0.20377737279518193	2.0806722689076786	2.834085232329193	271.23968505859375	271.2407531738281
681	271.2614440917969	12.686					1	DETECTED	271.2614 m/z @12.69 [N1261_1.mzXML]	271.2614440917969	12.686	0.10115	20.007	19.90585	45014.98046875	5389358.241878357	0	1284	0.32104792945176897	1.038231301723315	0.6421484966969727	271.25982666015625	271.2629699707031
682	271.6562194824219	12.922683333333334					1	DETECTED	271.6562 m/z @12.92 [N1261_1.mzXML]	271.6562194824219	12.922683333333334	12.88095	13.45625	0.5753000000000004	43499.390625	542226.4279704589	0	1284	0.17684168992896154	6.892571884984056	4.42966999845166	271.647705078125	271.6568603515625
683	272.20733642578125	14.731016666666667					1	DETECTED	272.2073 m/z @14.73 [N1261_1.mzXML]	272.20733642578125	14.731016666666667	14.441316666666667	15.550199999999998	1.1088833333333312	14134.38671875	427113.053957397	0	1284	0.44296102419135686	1.9138476584972934	2.1462166266382967	272.20660400390625	272.2081604003906
684	272.25677490234375	11.392616666666667					1	DETECTED	272.2568 m/z @11.39 [N1261_1.mzXML]	272.25677490234375	11.392616666666667	0.27133333333333337	19.89	19.618666666666666	26143.921875	3283350.891192871	0	1284	4.613519471174103	0.5974988792122964	0.19061705960908196	272.2520751953125	272.2665710449219
685	272.66448974609375	13.305666666666667					1	DETECTED	272.6645 m/z @13.31 [N1261_1.mzXML]	272.66448974609375	13.305666666666667	13.087216666666666	14.484683333333333	1.3974666666666664	21236.076171875	559082.9641182871	0	1284	0.22283265576016653	3.198596169985493	5.397192339970986	272.6549377441406	272.66485595703125
686	272.79388427734375	1.9743333333333333					1	DETECTED	272.7939 m/z @1.97 [N1261_1.mzXML]	272.79388427734375	1.9743333333333333	1.7487666666666668	2.2168	0.4680333333333333	12980.5947265625	234478.12361767585	0	1284	0.5187282724373616	1.0374612088074486	1.0749224176148975	272.79241943359375	272.79412841796875
687	272.94293212890625	1.6306166666666668					1	DETECTED	272.9429 m/z @1.63 [N1261_1.mzXML]	272.94293212890625	1.6306166666666668	1.5413	1.6889166666666666	0.14761666666666673	79609.0703125	375275.9473474118	0	1284	0.08420735760776421	0.839210406421208	0.707316546035142	272.94244384765625	272.94366455078125
688	273.21978759765625	14.15165					1	DETECTED	273.2198 m/z @14.15 [N1261_1.mzXML]	273.21978759765625	14.15165	11.8658	17.088833333333334	5.223033333333333	4557.5703125	813220.3810611875	0	1284	3.7180539507745145	1.1424707074684108	1.1940970230260217	273.218994140625	273.22113037109375
689	274.0016784667969	11.210016666666666					1	DETECTED	274.0017 m/z @11.21 [N1261_1.mzXML]	274.0016784667969	11.210016666666666	9.539566666666667	18.607166666666668	9.0676	14199.0263671875	1592776.8805982366	0	1284	1.0155061977787163	2.7141189499835394	12.267951524299788	274.0002136230469	274.00286865234375
690	274.12744140625	10.52675					1	DETECTED	274.1274 m/z @10.53 [N1261_1.mzXML]	274.12744140625	10.52675	10.4983	10.615183333333333	0.11688333333333212	6275.95556640625	29916.127773925677	0	1284	0.11702434170152642	2.054188635032241	3.1364404440050047	274.1264343261719	274.1275634765625
691	274.1994934082031	11.165750000000001					1	DETECTED	274.1995 m/z @11.17 [N1261_1.mzXML]	274.1994934082031	11.165750000000001	10.123983333333333	11.180533333333333	1.0565499999999997	9426.42578125	306873.2814454649	0	1284	0.9806679439356838	0.5085719086213466	0.01762315518108852	274.1994934082031	274.2006530761719
692	274.23614501953125	12.191					1	DETECTED	274.2361 m/z @12.19 [N1261_1.mzXML]	274.23614501953125	12.191	12.158983333333333	12.31845	0.15946666666666687	21811.52734375	116605.80195312478	0	1284	0.1265433541800025	2.4903695991670585	3.980739198334117	274.2354736328125	274.2362060546875
693	274.2716979980469	11.36415					1	DETECTED	274.2717 m/z @11.36 [N1261_1.mzXML]	274.2716979980469	11.36415	8.797466666666667	18.00766666666667	9.210200000000002	3447450.5	2.2859119331538826E7	1	1284	0.07826990665385836	2.273502210288939	2.7518526859599994	274.2706604003906	274.2732849121094
694	274.6228942871094	12.797483333333334					1	DETECTED	274.6229 m/z @12.80 [N1261_1.mzXML]	274.6228942871094	12.797483333333334	12.769749999999998	12.991683333333333	0.2219333333333342	26943.173828125	196933.24019238373	0	1284	0.16499590015811627	4.001201923076611	7.002403846153221	274.6228942871094	274.6239013671875
695	274.9984436035156	11.210016666666666					1	DETECTED	274.9984 m/z @11.21 [N1261_1.mzXML]	274.9984436035156	11.210016666666666	1.4970333333333334	19.1155	17.618466666666666	19699.474609375	2642984.503248169	0	1284	0.9095136668313355	0.7223445668464497	11.909822670775657	274.9911193847656	275.0050964355469
696	275.2751770019531	11.349916666666667					1	DETECTED	275.2752 m/z @11.35 [N1261_1.mzXML]	275.2751770019531	11.349916666666667	11.319933333333333	11.773233333333334	0.4533000000000005	498222.9375	3176011.397958983	0	1284	0.005301244840659081	3.6561071681840756	4.632360184235542	275.2749938964844	275.2761535644531
697	275.63140869140625	13.211016666666666					1	DETECTED	275.6314 m/z @13.21 [N1261_1.mzXML]	275.63140869140625	13.211016666666666	12.238516666666667	13.7022	1.4636833333333321	200870.546875	3512803.6345573748	0	1284	0.23408561191106614	1.150943389274231	1.2280710747020274	275.6236877441406	275.6327819824219
698	276.1329345703125	13.211016666666666					1	DETECTED	276.1329 m/z @13.21 [N1261_1.mzXML]	276.1329345703125	13.211016666666666	1.9466500000000002	13.414316666666668	11.467666666666668	53667.23046875	2979369.5641420903	0	1284	0.18580572072759693	0.536496661412434	0.0716022518368626	276.1244201660156	276.1424865722656
699	276.1795959472656	8.968666666666667					1	DETECTED	276.1796 m/z @8.97 [N1261_1.mzXML]	276.1795959472656	8.968666666666667	8.859366666666666	9.133433333333333	0.27406666666666624	2556.929931640625	27696.466977111693	0	1284	0.07626559790379694	1.2537358950899522	1.5074717901799046	276.17822265625	276.179931640625
700	276.6504211425781	13.18365					1	DETECTED	276.6504 m/z @13.18 [N1261_1.mzXML]	276.6504211425781	13.18365	13.101033333333334	13.771749999999999	0.6707166666666655	65971.59375	1046569.4847424302	0	1284	0.2786033534817971	3.9777128279097393	6.870416848870402	276.6500244140625	276.6514892578125
701	276.98345947265625	1.8054999999999999					1	DETECTED	276.9835 m/z @1.81 [N1261_1.mzXML]	276.98345947265625	1.8054999999999999	1.4519166666666665	19.84	18.388083333333334	19446.001953125	2144171.025219788	0	1284	0.6134453697756856	22.808037864104705	1.3416223407984966	276.9746398925781	276.9934387207031
702	277.03680419921875	10.5125					1	DETECTED	277.0368 m/z @10.51 [N1261_1.mzXML]	277.03680419921875	10.5125	6.5774	16.661566666666666	10.084166666666665	16117.8642578125	716857.1012291256	0	1284	0.07729839238158931	0.5153654830438242	2.5274641806348566	277.02716064453125	277.0372314453125
703	277.13946533203125	11.7577					1	DETECTED	277.1395 m/z @11.76 [N1261_1.mzXML]	277.13946533203125	11.7577	11.682383333333332	11.894183333333332	0.2118000000000002	7796.52392578125	56262.39725109841	0	1284	0.09071941643782822	1.4060632883381121	1.8121265766762242	277.137939453125	277.13970947265625
704	277.1566162109375	15.470266666666667					1	DETECTED	277.1566 m/z @15.47 [N1261_1.mzXML]	277.1566162109375	15.470266666666667	9.59965	19.89	10.29035	12678.2060546875	2616608.8242996205	0	1284	0.8622000849855382	0.7559321937406266	2.641388759596973	277.15167236328125	277.1578063964844
705	277.1783142089844	12.191					1	DETECTED	277.1783 m/z @12.19 [N1261_1.mzXML]	277.1783142089844	12.191	0.9183	19.082666666666668	18.16436666666667	20956.80078125	2260134.0484708245	0	1284	0.09137712378736396	0.8056795029880449	0.6113590059760898	277.1775817871094	277.1800231933594
706	277.2145690917969	12.565949999999999					1	DETECTED	277.2146 m/z @12.57 [N1261_1.mzXML]	277.2145690917969	12.565949999999999	5.6263	14.1366	8.5103	24581.232421875	1838567.145867981	0	1284	0.2641878940311351	0.613164929067028	0.2270845250711607	277.21136474609375	277.2150573730469
707	278.1200256347656	11.105483333333332					1	DETECTED	278.1200 m/z @11.11 [N1261_1.mzXML]	278.1200256347656	11.105483333333332	7.99835	17.204	9.20565	3213.794189453125	1028293.0505256954	0	1284	7.680825066861486	1.48137350612569	1.9627470122513802	278.1141662597656	278.12237548828125
708	278.1842346191406	9.103033333333334					1	DETECTED	278.1842 m/z @9.10 [N1261_1.mzXML]	278.1842346191406	9.103033333333334	9.0734	19.148500000000002	10.075100000000003	6175.03955078125	1308543.9408287657	0	1284	3.151348061044567	169.996062992118	338.992125984236	278.17498779296875	278.1855773925781
709	278.6258239746094	12.964433333333334					1	DETECTED	278.6258 m/z @12.96 [N1261_1.mzXML]	278.6258239746094	12.964433333333334	12.797483333333334	13.0735	0.27601666666666524	64724.45703125	496533.3203984344	0	1284	0.10708029849335432	0.8266447040031907	0.6532894080063812	278.6253662109375	278.6263427734375
710	278.98040771484375	16.2024					1	DETECTED	278.9804 m/z @16.20 [N1261_1.mzXML]	278.98040771484375	16.2024	1.4671666666666667	19.328666666666667	17.8615	4649.56591796875	2001942.791122558	0	1284	2.3231748825984138	0.6060813424513128	0.45269796644338883	278.9733581542969	278.9820251464844
711	279.0819091796875	10.5125					1	DETECTED	279.0819 m/z @10.51 [N1261_1.mzXML]	279.0819091796875	10.5125	6.594016666666667	18.689833333333336	12.09581666666667	565627.6875	4843992.321264279	1	1284	0.09431216714634694	0.5166431217928911	0.029098720405295833	279.0812683105469	279.0918273925781
712	279.1572265625	12.413366666666667					1	DETECTED	279.1572 m/z @12.41 [N1261_1.mzXML]	279.1572265625	12.413366666666667	0.10115	20.007	19.90585	185024.6875	3.9127981284795985E7	1	1284	0.15540858532342305	0.5343268109894975	0.06297963889039793	279.1564636230469	279.15826416015625
713	279.2297058105469	13.542133333333334					1	DETECTED	279.2297 m/z @13.54 [N1261_1.mzXML]	279.2297058105469	13.542133333333334	11.71185	19.973666666666666	8.261816666666666	72433.6875	4145420.2029727763	0	1284	0.8078407020734542	0.7728188179919664	0.29758513523577423	279.22918701171875	279.2312927246094
714	279.6336975097656	13.359366666666666					1	DETECTED	279.6337 m/z @13.36 [N1261_1.mzXML]	279.6336975097656	13.359366666666666	13.292116666666667	13.400516666666666	0.10839999999999961	31102.0625	129311.9587587871	0	1284	0.07411481371789108	0.8059479553903366	0.6118959107806732	279.63323974609375	279.6341247558594
715	279.6448669433594	13.005233333333333					1	DETECTED	279.6449 m/z @13.01 [N1261_1.mzXML]	279.6448669433594	13.005233333333333	12.783683333333332	13.600933333333334	0.8172500000000014	177172.75	2080045.7352192397	0	1284	0.18618529564056097	1.8528450212240257	0.5629879543759636	279.64434814453125	279.64532470703125
716	280.0901794433594	1.7487666666666668					1	DETECTED	280.0902 m/z @1.75 [N1261_1.mzXML]	280.0901794433594	1.7487666666666668	1.6597166666666667	19.198	17.538283333333332	355576.71875	1.0978122661557488E7	1	1284	0.06576139778947732	0.8805218133065407	117.95299144081389	280.0852355957031	280.090576171875
717	280.1605224609375	12.45845					1	DETECTED	280.1605 m/z @12.46 [N1261_1.mzXML]	280.1605224609375	12.45845	0.11788333333333334	19.973666666666666	19.855783333333335	35023.9375	7039630.8666220745	0	1284	6.196797271315004	0.5806820581817677	0.7035575394419494	280.1533203125	280.1617431640625
718	280.65283203125	13.38645					1	DETECTED	280.6528 m/z @13.39 [N1261_1.mzXML]	280.65283203125	13.38645	11.71185	14.105983333333334	2.3941333333333343	268747.84375	4416538.494913449	2	1284	0.18060085747086596	1.1579597537540611	1.7637986313603686	280.6516418457031	280.6603088378906
719	281.0086975097656	11.61095					1	DETECTED	281.0087 m/z @11.61 [N1261_1.mzXML]	281.0086975097656	11.61095	11.555250000000001	11.624916666666667	0.06966666666666654	22166.765625	87773.43302636608	0	1284	0.09092197229951715	0.6253740275284265	0.2507480550568531	281.00860595703125	281.009033203125
720	281.0823669433594	16.317383333333332					1	DETECTED	281.0824 m/z @16.32 [N1261_1.mzXML]	281.0823669433594	16.317383333333332	9.705866666666667	19.296	9.590133333333332	16004.783203125	3991833.647926271	0	1284	6.771386900116278	0.7252597109589076	0.38291098918655436	281.0809020996094	281.0829772949219
721	281.09368896484375	1.7487666666666668					1	DETECTED	281.0937 m/z @1.75 [N1261_1.mzXML]	281.09368896484375	1.7487666666666668	1.7040499999999998	10.5125	8.808449999999999	32912.48046875	6264745.01973877	0	1284	0.046725988838797194	98.74762338512095	195.9669020936889	281.0867614746094	281.09393310546875
722	281.1122741699219	9.554416666666667					1	DETECTED	281.1123 m/z @9.55 [N1261_1.mzXML]	281.1122741699219	9.554416666666667	3.083583333333333	9.63025	6.546666666666667	5208.51220703125	860273.0060451053	0	1284	0.18314596271522632	0.5058596265292982	0.011719253058596312	281.10968017578125	281.1123962402344
723	281.1370544433594	11.894183333333332					1	DETECTED	281.1371 m/z @11.89 [N1261_1.mzXML]	281.1370544433594	11.894183333333332	11.894183333333332	11.96565	0.07146666666666768	11438.0615234375	36077.55503393583	0	1284	0.067556956506726	null	null	281.1363830566406	281.1370544433594
724	281.24578857421875	14.541783333333333					1	DETECTED	281.2458 m/z @14.54 [N1261_1.mzXML]	281.24578857421875	14.541783333333333	0.39085000000000003	19.740333333333336	19.349483333333335	260188.140625	1.5348880898663675E7	1	1284	0.5367678417904909	0.7766067611007829	0.3056264836077009	281.244873046875	281.2470703125
725	281.6604919433594	14.226966666666668					1	DETECTED	281.6605 m/z @14.23 [N1261_1.mzXML]	281.6604919433594	14.226966666666668	11.059366666666667	16.28425	5.224883333333333	83646.578125	4805308.812896423	0	1284	0.7031657870818311	1.8249002922377133	3.1795893266855266	281.65576171875	281.67047119140625
726	282.2203369140625	1.0048					1	DETECTED	282.2203 m/z @1.00 [N1261_1.mzXML]	282.2203369140625	1.0048	0.11788333333333334	20.007	19.889116666666666	4990.8251953125	3478131.791579805	0	1284	17.30422649710437	11.212505872404398	21.4250117448088	282.2186584472656	282.22137451171875
727	282.24884033203125	14.455533333333333					1	DETECTED	282.2488 m/z @14.46 [N1261_1.mzXML]	282.24884033203125	14.455533333333333	11.210016666666666	16.119683333333334	4.909666666666668	49688.23828125	4717482.501962279	0	1284	0.5839315750599479	0.7187909176811851	0.3517806413773614	282.2485046386719	282.2580871582031
728	282.27716064453125	14.0009					1	DETECTED	282.2772 m/z @14.00 [N1261_1.mzXML]	282.27716064453125	14.0009	11.835966666666668	14.299083333333334	2.463116666666666	81983.8671875	2361343.685114748	0	1284	0.3522364955959585	0.9415050652552982	1.233401763160648	282.27618408203125	282.27874755859375
729	282.90350341796875	1.5856833333333333					1	DETECTED	282.9035 m/z @1.59 [N1261_1.mzXML]	282.90350341796875	1.5856833333333333	1.5265	11.319933333333333	9.793433333333333	96587.6484375	1.7850540496671878E7	0	1284	0.07031254168346024	82.73810194311457	163.0731387510277	282.8970031738281	282.9037780761719
730	282.9716491699219	11.2251					1	DETECTED	282.9716 m/z @11.23 [N1261_1.mzXML]	282.9716491699219	11.2251	10.908199999999999	17.401	6.492800000000001	13419.0986328125	1347360.7271821897	0	1284	0.5554254033630208	10.244241085515924	19.488482171031848	282.97076416015625	282.97320556640625
731	283.006591796875	10.217116666666668					1	DETECTED	283.0066 m/z @10.22 [N1261_1.mzXML]	283.006591796875	10.217116666666668	10.201366666666667	10.326233333333333	0.1248666666666658	10936.35546875	55477.431356689296	0	1284	0.10050092144241596	3.964021164020986	6.928042328041972	283.0063171386719	283.006591796875
732	283.2406311035156	15.312466666666667					1	DETECTED	283.2406 m/z @15.31 [N1261_1.mzXML]	283.2406311035156	15.312466666666667	14.849400000000001	16.596316666666667	1.7469166666666656	5584.677734375	298365.8042536622	0	1284	0.8982766803215583	1.8862474805643539	2.7724949611287077	283.23974609375	283.24139404296875
733	283.2613220214844	12.65775					1	DETECTED	283.2613 m/z @12.66 [N1261_1.mzXML]	283.2613220214844	12.65775	0.11788333333333334	20.007	19.889116666666666	106800.9609375	3930717.623645936	0	1284	0.21708079848799855	2.4795826287821274	1.0084860475920243	283.252197265625	283.26318359375
734	283.2808532714844	14.045583333333333					1	DETECTED	283.2809 m/z @14.05 [N1261_1.mzXML]	283.2808532714844	14.045583333333333	4.6171999999999995	15.217566666666666	10.600366666666666	16938.46875	2287571.861379394	0	1284	0.3197221433625863	0.5621518712115722	0.044105193138499796	283.2800598144531	283.28857421875
735	284.2930908203125	12.65775					1	DETECTED	284.2931 m/z @12.66 [N1261_1.mzXML]	284.2930908203125	12.65775	6.92335	14.045583333333333	7.122233333333333	32999.28125	1942700.6456860357	0	1284	0.3658758685050625	0.6210094633556548	1.4618178589277575	284.291748046875	284.29437255859375
736	284.3296203613281	11.894183333333332					1	DETECTED	284.3296 m/z @11.89 [N1261_1.mzXML]	284.3296203613281	11.894183333333332	11.835966666666668	12.2704	0.4344333333333328	37802.08984375	280439.0856555173	0	1284	0.09022008800713621	2.6344874121426685	2.5801833441069957	284.32891845703125	284.3304748535156
737	284.908447265625	1.6889166666666666					1	DETECTED	284.9084 m/z @1.69 [N1261_1.mzXML]	284.908447265625	1.6889166666666666	1.6597166666666667	1.7631333333333332	0.10341666666666649	42665.39453125	202341.17859570312	0	1284	0.0926985415268251	1.7708333333333368	2.5416666666666736	284.90814208984375	284.908447265625
738	285.063232421875	1.4519166666666665					1	DETECTED	285.0632 m/z @1.45 [N1261_1.mzXML]	285.063232421875	1.4519166666666665	1.4026833333333333	11.639199999999999	10.236516666666665	13307.068359375	1377308.8353400268	0	1284	0.10242577833572919	103.95920785375779	14.01875900874546	285.0616455078125	285.0704650878906
739	285.2406311035156	13.018650000000001					1	DETECTED	285.2406 m/z @13.02 [N1261_1.mzXML]	285.2406311035156	13.018650000000001	9.103033333333334	13.771749999999999	4.668716666666665	36561.53515625	4078058.727318756	0	1284	0.04103399092512383	0.5961662062595502	0.19233241251910038	285.23907470703125	285.2430114746094
740	285.2767639160156	12.727733333333333					1	DETECTED	285.2768 m/z @12.73 [N1261_1.mzXML]	285.2767639160156	12.727733333333333	0.3738666666666666	19.361333333333334	18.987466666666666	29957.9609375	2472800.6210410767	0	1284	6.607176833717085	1.0106120553446702	1.0309311507771497	285.274658203125	285.2792053222656
741	286.19989013671875	10.373566666666667					1	DETECTED	286.1999 m/z @10.37 [N1261_1.mzXML]	286.19989013671875	10.373566666666667	10.294966666666665	10.6969	0.4019333333333339	70404.3984375	605606.0552911394	0	1284	0.11937388862897791	1.9820406198329479	2.5699503967617034	286.1993103027344	286.200439453125
742	286.24761962890625	9.812266666666666					1	DETECTED	286.2476 m/z @9.81 [N1261_1.mzXML]	286.24761962890625	9.812266666666666	8.968666666666667	19.066333333333333	10.097666666666665	117636.34375	2388570.5948713087	0	1284	0.1268994406316981	1.2104166529005096	0.9907166013067445	286.2450866699219	286.2486572265625
743	287.0121154785156	1.7912833333333333					1	DETECTED	287.0121 m/z @1.79 [N1261_1.mzXML]	287.0121154785156	1.7912833333333333	1.7341333333333333	18.738833333333332	17.0047	38027.78125	5124317.623614075	0	1284	0.06768730859883165	148.77252843394567	296.54505686789133	287.0118103027344	287.020751953125
744	287.2033996582031	10.373566666666667					1	DETECTED	287.2034 m/z @10.37 [N1261_1.mzXML]	287.2033996582031	10.373566666666667	10.310533333333332	12.5818	2.2712666666666674	11616.3271484375	447379.7543638922	0	1284	0.12284840330605107	18.016393442622466	35.03278688524493	287.1986389160156	287.20361328125
745	287.2347717285156	14.045583333333333					1	DETECTED	287.2348 m/z @14.05 [N1261_1.mzXML]	287.2347717285156	14.045583333333333	11.742366666666667	14.643049999999999	2.9006833333333315	16684.072265625	801235.193746704	0	1284	0.35308932027094286	0.6297026622187808	0.18399882567966105	287.2341613769531	287.23577880859375
746	287.2509460449219	9.827283333333332					1	DETECTED	287.2509 m/z @9.83 [N1261_1.mzXML]	287.2509460449219	9.827283333333332	4.357766666666667	13.716000000000001	9.358233333333335	17831.138671875	1014425.6392897648	0	1284	1.1343182507949248	0.8554899732151838	0.028094066820750725	287.24652099609375	287.2562561035156
747	287.26666259765625	11.541233333333334					1	DETECTED	287.2667 m/z @11.54 [N1261_1.mzXML]	287.26666259765625	11.541233333333334	11.526866666666667	11.667866666666667	0.14100000000000001	26030.068359375	114846.9776645515	0	1284	0.06979849097777979	4.907192575405739	8.814385150811479	287.26666259765625	287.2678527832031
748	287.63116455078125	12.936933333333334					1	DETECTED	287.6312 m/z @12.94 [N1261_1.mzXML]	287.63116455078125	12.936933333333334	12.769749999999998	13.556683333333332	0.7869333333333337	288680.90625	2888854.833294921	0	1284	0.14089264732714035	1.9260342040349785	1.5371600281880917	287.63043212890625	287.64105224609375
749	288.2152099609375	10.6637					1	DETECTED	288.2152 m/z @10.66 [N1261_1.mzXML]	288.2152099609375	10.6637	0.11788333333333334	19.973666666666666	19.855783333333335	347621.28125	4557598.565999934	1	1284	0.0940808708087868	0.7853612728777662	3.1372929280223527	288.213134765625	288.2171630859375
750	288.25152587890625	12.334683333333334					1	DETECTED	288.2515 m/z @12.33 [N1261_1.mzXML]	288.25152587890625	12.334683333333334	12.302333333333333	12.398033333333332	0.09569999999999901	6251.1640625	26893.515908691308	0	1284	0.07755410949413921	1.4791344667696458	1.9582689335392915	288.25048828125	288.251953125
751	288.6390380859375	13.332366666666667					1	DETECTED	288.6390 m/z @13.33 [N1261_1.mzXML]	288.6390380859375	13.332366666666667	4.282616666666667	13.659833333333333	9.377216666666666	103582.125	5124392.501679992	0	1284	0.17605083309782898	1.12208149051135	1.0744435037792535	288.6297302246094	288.63922119140625
752	288.7588806152344	11.406833333333333					1	DETECTED	288.7589 m/z @11.41 [N1261_1.mzXML]	288.7588806152344	11.406833333333333	1.9882	11.406833333333333	9.418633333333332	11903.005859375	4082539.232230713	0	1284	9.31395617553806	0.5	null	288.7588806152344	288.7674560546875
753	288.9202575683594	1.6156833333333334					1	DETECTED	288.9203 m/z @1.62 [N1261_1.mzXML]	288.9202575683594	1.6156833333333334	1.5413	17.138333333333332	15.597033333333332	347169.3125	9548636.402301757	0	1284	0.09367822121919467	1.403379620404048	1.383329703043707	288.9130554199219	288.9207458496094
754	289.1744079589844	1.9466500000000002					1	DETECTED	289.1744 m/z @1.95 [N1261_1.mzXML]	289.1744079589844	1.9466500000000002	0.10115	19.990333333333336	19.889183333333335	7715.689453125	1851989.3944785774	0	1284	1.192342744875981	5.388562268581234	1.188305519146069	289.17120361328125	289.1756896972656
755	289.2187805175781	10.6637					1	DETECTED	289.2188 m/z @10.66 [N1261_1.mzXML]	289.2187805175781	10.6637	10.631466666666666	12.2704	1.638933333333334	48078.36328125	703991.3156817608	0	1284	0.1087245812943678	25.422957600826784	49.84591520165357	289.2138366699219	289.2189636230469
756	289.6468200683594	11.682383333333332					1	DETECTED	289.6468 m/z @11.68 [N1261_1.mzXML]	289.6468200683594	11.682383333333332	11.029233333333334	15.98945	4.960216666666666	32032.931640625	2032918.079144166	0	1284	0.2952265858959606	6.816824045806544	3.7939399402928067	289.63836669921875	289.64788818359375
757	289.657958984375	13.359366666666666					1	DETECTED	289.6580 m/z @13.36 [N1261_1.mzXML]	289.657958984375	13.359366666666666	13.265283333333334	13.7022	0.43691666666666507	35681.27734375	310782.4701552727	0	1284	0.08956403839849791	2.321966341895508	2.1252493682714846	289.65692138671875	289.6593322753906
758	290.2666015625	11.406833333333333					1	DETECTED	290.2666 m/z @11.41 [N1261_1.mzXML]	290.2666015625	11.406833333333333	10.984016666666667	11.496783333333333	0.5127666666666659	38985.60546875	475868.4320085457	0	1284	0.06237879603782304	0.6019189847019314	0.21607466967760686	290.2660827636719	290.2672424316406
759	290.6256103515625	12.895000000000001					1	DETECTED	290.6256 m/z @12.90 [N1261_1.mzXML]	290.6256103515625	12.895000000000001	12.769749999999998	19.756833333333336	6.987083333333338	44108.83984375	5407150.114483399	0	1284	0.06353937655174136	27.89254823685897	54.78509647371794	290.6251220703125	290.6355895996094
760	290.6656188964844	14.197033333333334					1	DETECTED	290.6656 m/z @14.20 [N1261_1.mzXML]	290.6656188964844	14.197033333333334	13.8271	15.485866666666668	1.6587666666666685	15000.3662109375	398919.63667831453	0	1284	0.37654646959113514	2.203962602480942	2.0032091412618005	290.6647033691406	290.6674499511719
761	290.8533020019531	1.7341333333333333					1	DETECTED	290.8533 m/z @1.73 [N1261_1.mzXML]	290.8533020019531	1.7341333333333333	1.6742833333333331	9.0734	7.399116666666666	37369.1953125	3375349.5022097174	0	1284	0.08581832621629704	61.81384015594523	122.62768031189046	290.8524169921875	290.8595886230469
762	290.9237365722656	2.6911					1	DETECTED	290.9237 m/z @2.69 [N1261_1.mzXML]	290.9237365722656	2.6911	0.10115	20.007	19.90585	67142.953125	8215596.699125057	0	1284	0.7735877014786063	5.5505566651514915	9.458327118081282	290.9190673828125	290.92767333984375
763	291.11859130859375	12.037633333333334					1	DETECTED	291.1186 m/z @12.04 [N1261_1.mzXML]	291.11859130859375	12.037633333333334	7.9824166666666665	12.853100000000001	4.870683333333335	118720.21875	2614916.1933067655	0	1284	0.1225942605856769	7.800745795738279	15.61247506560454	291.1156921386719	291.12701416015625
764	291.1937255859375	12.191					1	DETECTED	291.1937 m/z @12.19 [N1261_1.mzXML]	291.1937255859375	12.191	12.174883333333334	12.5818	0.4069166666666657	28179.29296875	184048.86869702014	0	1284	0.09572865889198212	12.624095139606741	14.4948153211594	291.1922912597656	291.19403076171875
765	291.64483642578125	12.936933333333334					1	DETECTED	291.6448 m/z @12.94 [N1261_1.mzXML]	291.64483642578125	12.936933333333334	11.682383333333332	13.400516666666666	1.7181333333333342	59987.2734375	1262534.3645073234	0	1284	0.14308864531531817	0.6847608040067481	4.598744144057531	291.6437683105469	291.645263671875
766	291.9338684082031	2.8022833333333335					1	DETECTED	291.9339 m/z @2.80 [N1261_1.mzXML]	291.9338684082031	2.8022833333333335	0.10115	20.007	19.90585	47662.78515625	6505272.085033257	0	1284	0.9948463749633119	6.008522576106384	2.3931585289976463	291.9327697753906	291.9342346191406
767	292.0674133300781	16.334366666666668					1	DETECTED	292.0674 m/z @16.33 [N1261_1.mzXML]	292.0674133300781	16.334366666666668	10.420433333333333	18.573833333333333	8.1534	3544.795166015625	876461.4119860843	0	1284	1.3508698046181085	0.6893381731278674	0.3786763462557347	292.0654296875	292.06756591796875
768	292.5139465332031	2.7191833333333335					1	DETECTED	292.5139 m/z @2.72 [N1261_1.mzXML]	292.5139465332031	2.7191833333333335	2.3727	15.217566666666666	12.844866666666666	6667.23681640625	1142328.1486380002	0	1284	0.487533468643329	18.536052720188554	11.068802246157949	292.5111389160156	292.5183410644531
769	292.9308166503906	2.6494500000000003					1	DETECTED	292.9308 m/z @2.65 [N1261_1.mzXML]	292.9308166503906	2.6494500000000003	2.44185	11.255216666666666	8.813366666666665	9597.529296875	1289017.7632353823	0	1284	0.11626841468205207	5.101954713600364	15.63765837789775	292.9214782714844	292.9383544921875
770	292.9646911621094	2.7746666666666666					1	DETECTED	292.9647 m/z @2.77 [N1261_1.mzXML]	292.9646911621094	2.7746666666666666	2.41425	8.075666666666667	5.661416666666667	7666.85205078125	569554.0599920045	0	1284	0.3517040475443034	7.8539884393063595	5.948135414273123	292.9554138183594	292.9693298339844
771	292.9798889160156	2.7191833333333335					1	DETECTED	292.9799 m/z @2.72 [N1261_1.mzXML]	292.9798889160156	2.7191833333333335	2.455566666666667	9.088216666666666	6.632649999999999	9699.3125	680917.7545839534	0	1284	0.4604666743673822	4.102024844513463	8.220045355061583	292.9718933105469	292.9877624511719
772	293.0029296875	2.7884333333333333					1	DETECTED	293.0029 m/z @2.79 [N1261_1.mzXML]	293.0029296875	2.7884333333333333	2.344733333333333	19.956833333333336	17.6121	10394.9619140625	1879046.6931393736	0	1284	0.5322371232400167	6.010445633837121	6.763278875272775	292.99462890625	293.01025390625
773	293.020263671875	1.77735					1	DETECTED	293.0203 m/z @1.78 [N1261_1.mzXML]	293.020263671875	1.77735	0.42485	18.78783333333333	18.362983333333332	10919.080078125	2465394.5017657164	0	1284	2.114527768507711	3.034080167240318	3.2934349214847196	293.0102844238281	293.0227966308594
774	293.0333251953125	2.73325					1	DETECTED	293.0333 m/z @2.73 [N1261_1.mzXML]	293.0333251953125	2.73325	0.18611666666666665	19.773666666666667	19.58755	17876.626953125	2541592.3205819083	0	1284	0.5878698661950623	1.7389141367341405	12.56783122643236	293.02392578125	293.042236328125
775	293.05560302734375	2.6080833333333335					1	DETECTED	293.0556 m/z @2.61 [N1261_1.mzXML]	293.05560302734375	2.6080833333333335	0.11788333333333334	19.990333333333336	19.87245	24928.72265625	3147975.4576339093	0	1284	0.8392416385194603	2.5719839122235233	3.599556381001377	293.04632568359375	293.0559997558594
776	293.06658935546875	2.6635333333333335					1	DETECTED	293.0666 m/z @2.66 [N1261_1.mzXML]	293.06658935546875	2.6635333333333335	0.13479999999999998	19.973666666666666	19.838866666666668	29835.828125	4220920.161530766	0	1284	0.8597954406705424	5.346696823333361	3.819532339019942	293.0588684082031	293.0672302246094
777	293.07769775390625	2.6635333333333335					1	DETECTED	293.0777 m/z @2.66 [N1261_1.mzXML]	293.07769775390625	2.6635333333333335	0.27133333333333337	20.007	19.735666666666667	70359.0234375	6834329.052996217	0	1284	2.9523852926722443	6.046733635570092	2.6809361358225683	293.0700378417969	293.0813293457031
778	293.095947265625	2.8022833333333335					1	DETECTED	293.0959 m/z @2.80 [N1261_1.mzXML]	293.095947265625	2.8022833333333335	0.10115	20.007	19.90585	1.7635968E7	2.2773516370301595E9	1	1284	0.8862881181692317	9.420937196399365	8.667159567358565	293.0920715332031	293.0966491699219
779	293.11810302734375	2.552783333333333					1	DETECTED	293.1181 m/z @2.55 [N1261_1.mzXML]	293.11810302734375	2.552783333333333	0.10115	20.007	19.90585	58892.45703125	5952996.731158015	0	1284	0.32277407923285617	2.1513983543493014	2.6543583008881417	293.110595703125	293.1275939941406
780	293.1290588378906	2.6635333333333335					1	DETECTED	293.1291 m/z @2.66 [N1261_1.mzXML]	293.1290588378906	2.6635333333333335	0.15176666666666666	19.990333333333336	19.83856666666667	31098.29296875	4291908.076805449	0	1284	0.47295426907645766	2.792384704834376	5.831230510321991	293.1286926269531	293.1389465332031
781	293.1514587402344	9.827283333333332					1	DETECTED	293.1515 m/z @9.83 [N1261_1.mzXML]	293.1514587402344	9.827283333333332	0.11788333333333334	19.956833333333336	19.838950000000004	87883.484375	5934158.098622375	0	1284	0.9740173104269143	1.4135237470205417	0.07700795529147866	293.14208984375	293.1612854003906
782	293.1769104003906	13.771749999999999					1	DETECTED	293.1769 m/z @13.77 [N1261_1.mzXML]	293.1769104003906	13.771749999999999	2.344733333333333	18.87	16.525266666666667	71445.25	4667356.547474641	0	1284	1.2702006692402765	0.5899018569950627	0.14014542694675955	293.16693115234375	293.1866760253906
783	293.1893310546875	2.59425					1	DETECTED	293.1893 m/z @2.59 [N1261_1.mzXML]	293.1893310546875	2.59425	2.428116666666667	8.766150000000001	6.3380333333333345	8788.3701171875	747725.7877525636	0	1284	0.8531869337342459	11.041099201490834	33.08724345692929	293.18756103515625	293.1976623535156
784	293.2086486816406	12.48805					1	DETECTED	293.2086 m/z @12.49 [N1261_1.mzXML]	293.2086486816406	12.48805	0.9010333333333332	19.673833333333334	18.7728	12197.2509765625	3916436.8149041454	0	1284	16.783605086580902	1.0002076036742436	0.9832271189110671	293.1995544433594	293.2127685546875
785	293.2232971191406	10.389166666666666					1	DETECTED	293.2233 m/z @10.39 [N1261_1.mzXML]	293.2232971191406	10.389166666666666	2.3867166666666666	10.389166666666666	8.00245	12795.35546875	781087.9865249337	0	1284	7.567337410145186	0.5	null	293.2135314941406	293.2314758300781
786	293.24627685546875	13.542133333333334					1	DETECTED	293.2463 m/z @13.54 [N1261_1.mzXML]	293.24627685546875	13.542133333333334	2.46935	13.542133333333334	11.072783333333334	16288.302734375	2492827.138306519	0	1284	10.743775681569215	0.5	null	293.238037109375	293.2543029785156
787	293.3219299316406	10.373566666666667					1	DETECTED	293.3219 m/z @10.37 [N1261_1.mzXML]	293.3219299316406	10.373566666666667	2.41425	10.373566666666667	7.959316666666667	13349.7421875	1265068.3616047672	0	1284	7.765385904377608	0.5	null	293.3120422363281	293.3299255371094
788	293.6060485839844	2.886016666666667					1	DETECTED	293.6060 m/z @2.89 [N1261_1.mzXML]	293.6060485839844	2.886016666666667	2.5668166666666665	7.7703999999999995	5.203583333333333	5858.08056640625	455559.56099786377	0	1284	0.822627622167011	8.150976399331652	5.324047961985633	293.59918212890625	293.61468505859375
789	293.67987060546875	2.6911					1	DETECTED	293.6799 m/z @2.69 [N1261_1.mzXML]	293.67987060546875	2.6911	2.51085	7.868383333333333	5.357533333333333	7890.73486328125	523704.6377855836	0	1284	0.6591789617919406	7.901788616270635	14.663480590256018	293.6705322265625	293.6826477050781
790	294.0989685058594	2.6494500000000003					1	DETECTED	294.0990 m/z @2.65 [N1261_1.mzXML]	294.0989685058594	2.6494500000000003	0.10115	20.007	19.90585	1800291.0	2.0914868838655037E8	0	1284	0.8714220459932873	7.208514172284969	9.894650289399253	294.09808349609375	294.10162353515625
791	294.2651672363281	2.6080833333333335					1	DETECTED	294.2652 m/z @2.61 [N1261_1.mzXML]	294.2651672363281	2.6080833333333335	2.30265	18.837	16.53435	45252.50390625	6002656.030456058	0	1284	0.8311809893802504	13.099819362150493	20.312927927743967	294.26422119140625	294.265380859375
792	294.9368896484375	1.6451					1	DETECTED	294.9369 m/z @1.65 [N1261_1.mzXML]	294.9368896484375	1.6451	1.5709666666666666	12.47325	10.902283333333333	134915.9375	3.6177510576663576E7	0	1284	0.06933433146898516	70.13936779644567	155.15080575437156	294.936767578125	294.9374694824219
793	294.953857421875	13.716000000000001					1	DETECTED	294.9539 m/z @13.72 [N1261_1.mzXML]	294.953857421875	13.716000000000001	11.074583333333333	18.057000000000002	6.982416666666669	29691.3984375	4608780.645565611	0	1284	3.08678998801647	1.0632586204993133	1.0232764903674743	294.9510192871094	294.9539794921875
794	295.0555419921875	10.4983					1	DETECTED	295.0555 m/z @10.50 [N1261_1.mzXML]	295.0555419921875	10.4983	10.4983	10.570366666666667	0.07206666666666628	18923.49609375	67724.21039794885	0	1284	0.06149537151364903	null	null	295.0555419921875	295.0562438964844
795	295.1000671386719	2.6911					1	DETECTED	295.1001 m/z @2.69 [N1261_1.mzXML]	295.1000671386719	2.6911	0.10115	20.007	19.90585	208220.875	2.6386187148545012E7	0	1284	0.8022187596277441	5.259921036025039	6.49319314084061	295.09576416015625	295.1023864746094
796	295.1151428222656	11.894183333333332					1	DETECTED	295.1151 m/z @11.89 [N1261_1.mzXML]	295.1151428222656	11.894183333333332	11.8658	16.743666666666666	4.877866666666666	6157.61376953125	863930.5742008057	0	1284	0.0973215837453889	85.92836171462432	170.85672342924863	295.11236572265625	295.11639404296875
797	295.1268005371094	9.675566666666667					1	DETECTED	295.1268 m/z @9.68 [N1261_1.mzXML]	295.1268005371094	9.675566666666667	9.63025	9.720966666666667	0.09071666666666722	48269.31640625	208103.2229736307	0	1284	0.09737125688912407	1.000919455682247	1.001838911364494	295.1268005371094	295.1271057128906
798	295.19219970703125	13.74385					1	DETECTED	295.1922 m/z @13.74 [N1261_1.mzXML]	295.19219970703125	13.74385	1.4199166666666665	16.776333333333334	15.356416666666668	35756.65234375	5033981.820005741	0	1284	1.6007471023112299	0.5895469730707646	0.15875745941502697	295.1865234375	295.2021789550781
799	295.2610778808594	13.630516666666667					1	DETECTED	295.2611 m/z @13.63 [N1261_1.mzXML]	295.2610778808594	13.630516666666667	13.556683333333332	15.000599999999999	1.4439166666666665	24998.0546875	596348.6371048595	0	1284	0.1115276924819728	9.77821670428875	18.5564334085775	295.26055908203125	295.2626037597656
800	295.2923583984375	2.6911					1	DETECTED	295.2924 m/z @2.69 [N1261_1.mzXML]	295.2923583984375	2.6911	0.20328333333333332	20.007	19.803716666666666	65300.4296875	8207848.73224341	0	1284	0.7121526095455311	6.932783466511296	3.7802118874431416	295.2906799316406	295.2943115234375
801	296.0639953613281	1.7487666666666668					1	DETECTED	296.0640 m/z @1.75 [N1261_1.mzXML]	296.0639953613281	1.7487666666666668	1.6597166666666667	1.8054999999999999	0.14578333333333315	278256.46875	1097554.7801279305	1	1284	0.06282849435320936	0.8118756999753778	0.4921709709203815	296.0638732910156	296.064453125
802	296.1302490234375	9.675566666666667					1	DETECTED	296.1302 m/z @9.68 [N1261_1.mzXML]	296.1302490234375	9.675566666666667	9.614816666666666	9.736066666666666	0.12124999999999986	8277.01171875	35751.227329101304	0	1284	0.06273297871867811	0.9979423868312659	1.0484526493696684	296.1302490234375	296.1307373046875
803	296.18328857421875	11.8201					1	DETECTED	296.1833 m/z @11.82 [N1261_1.mzXML]	296.18328857421875	11.8201	9.84215	18.886166666666668	9.044016666666668	39191.91796875	2466528.7035523667	0	1284	0.18261571721811087	1.802798713716058	2.4229080951007287	296.1811218261719	296.18377685546875
804	296.25640869140625	13.484783333333333					1	DETECTED	296.2564 m/z @13.48 [N1261_1.mzXML]	296.25640869140625	13.484783333333333	13.414316666666668	13.67405	0.2597333333333314	34057.06640625	285414.9384260251	0	1284	0.14153623972481455	1.8429517502365564	2.5923247026722205	296.25537109375	296.2571105957031
805	296.98712158203125	11.788833333333335					1	DETECTED	296.9871 m/z @11.79 [N1261_1.mzXML]	296.98712158203125	11.788833333333335	11.059366666666667	16.152733333333334	5.093366666666666	13448.333984375	1131184.3837645873	0	1284	0.5947885319817257	3.491157923597146	5.982315847194292	296.98675537109375	296.9908142089844
806	297.0673522949219	1.7487666666666668					1	DETECTED	297.0674 m/z @1.75 [N1261_1.mzXML]	297.0673522949219	1.7487666666666668	1.7040499999999998	13.18365	11.4796	23537.54296875	6306114.095139405	0	1284	0.05443289983668098	128.35929929183663	255.71859858367333	297.0643005371094	297.07598876953125
807	297.1165771484375	1.4819833333333332					1	DETECTED	297.1166 m/z @1.48 [N1261_1.mzXML]	297.1165771484375	1.4819833333333332	1.4026833333333333	9.554416666666667	8.151733333333333	11183.306640625	971124.098976532	0	1284	0.08303417824481629	51.3980664144599	94.37779645076039	297.1160888671875	297.12548828125
808	297.1783142089844	14.090683333333335					1	DETECTED	297.1783 m/z @14.09 [N1261_1.mzXML]	297.1783142089844	14.090683333333335	9.5246	19.673833333333334	10.149233333333335	14985.46484375	2726990.633313539	0	1284	2.082815133940043	1.0407103456158329	1.2638161292375365	297.17779541015625	297.1805419921875
809	298.14794921875	2.0160333333333336					1	DETECTED	298.1479 m/z @2.02 [N1261_1.mzXML]	298.14794921875	2.0160333333333336	1.9882	9.028983333333334	7.0407833333333345	6503.43115234375	965284.982448639	0	1284	0.03989442492943285	126.48113772454971	251.96227544909942	298.1399841308594	298.1487121582031
810	298.27203369140625	14.541783333333333					1	DETECTED	298.2720 m/z @14.54 [N1261_1.mzXML]	298.27203369140625	14.541783333333333	10.908199999999999	17.697	6.7888	173844.0625	7665482.988888911	0	1284	0.5682242636781467	2.1064908563042337	2.411333669847636	298.2711486816406	298.2730712890625
811	298.6228332519531	12.65775					1	DETECTED	298.6228 m/z @12.66 [N1261_1.mzXML]	298.6228332519531	12.65775	12.565949999999999	12.908716666666667	0.3427666666666678	20612.8359375	194458.64168432623	0	1284	0.03646934898229581	1.8669208424110244	2.733841684822049	298.6226806640625	298.63189697265625
812	299.1364440917969	11.349916666666667					1	DETECTED	299.1364 m/z @11.35 [N1261_1.mzXML]	299.1364440917969	11.349916666666667	10.09355	14.015683333333333	3.922133333333333	160031.234375	5905782.966795777	1	1284	1.2392901790062023	0.8075647773255177	3.43810146123406	299.1358642578125	299.14215087890625
813	299.27545166015625	14.470266666666667					1	DETECTED	299.2755 m/z @14.47 [N1261_1.mzXML]	299.27545166015625	14.470266666666667	14.212316666666668	16.119683333333334	1.9073666666666664	31172.435546875	1177816.4625410158	0	1284	0.4840975925624189	3.036124350005834	3.7357002140569464	299.2749328613281	299.27642822265625
814	299.2986145019531	13.542133333333334					1	DETECTED	299.2986 m/z @13.54 [N1261_1.mzXML]	299.2986145019531	13.542133333333334	0.11788333333333334	19.990333333333336	19.87245	24115.291015625	3352221.8178371885	0	1284	0.304312575391414	0.940999516324586	0.8355909069078098	299.2907409667969	299.2986145019531
815	299.6307373046875	12.88095					1	DETECTED	299.6307 m/z @12.88 [N1261_1.mzXML]	299.6307373046875	12.88095	12.7415	13.0735	0.33199999999999896	129525.7421875	1088153.1947304688	0	1284	0.11864307131523688	1.1788494758368238	1.4422208569484611	299.63031005859375	299.6314392089844
816	300.1324768066406	12.895000000000001					1	DETECTED	300.1325 m/z @12.90 [N1261_1.mzXML]	300.1324768066406	12.895000000000001	10.483383333333334	13.018650000000001	2.535266666666667	46934.63671875	2147885.7095981445	0	1284	1.927653595440697	0.5337975625642563	0.06803682469542616	300.1324768066406	300.1405334472656
817	300.1784362792969	11.582799999999999					1	DETECTED	300.1784 m/z @11.58 [N1261_1.mzXML]	300.1784362792969	11.582799999999999	9.465383333333333	12.09695	2.631566666666666	288192.25	3171535.013058223	0	1284	0.10975279288292228	2.07081299918003	2.0507296139681817	300.17755126953125	300.1828308105469
818	300.2148742675781	10.570366666666667					1	DETECTED	300.2149 m/z @10.57 [N1261_1.mzXML]	300.2148742675781	10.570366666666667	10.52675	10.71345	0.1867000000000001	12207.0615234375	98969.20412084923	0	1284	0.1176309748723181	2.140236912495215	2.9127682714767853	300.2148742675781	300.2156982421875
819	300.63922119140625	13.1285					1	DETECTED	300.6392 m/z @13.13 [N1261_1.mzXML]	300.63922119140625	13.1285	11.773233333333334	13.18365	1.4104166666666664	23045.64453125	1028251.4923264164	0	1284	0.29532148888208276	0.5203465492645971	0.04069309852919427	300.6302185058594	300.6487731933594
820	301.11590576171875	10.780166666666666					1	DETECTED	301.1159 m/z @10.78 [N1261_1.mzXML]	301.11590576171875	10.780166666666666	4.282616666666667	10.87735	6.594733333333333	77431.765625	3985030.844723875	1	1284	0.11044444888618798	0.5074784598297307	0.4586296424296546	301.1158142089844	301.1180114746094
821	301.1387939453125	12.47325					1	DETECTED	301.1388 m/z @12.47 [N1261_1.mzXML]	301.1387939453125	12.47325	0.3395	19.8565	19.517	241403.1875	1.5948056075319456E7	1	1284	10.895887921783668	0.975302229014239	0.021677924996697243	301.1339111328125	301.1449279785156
822	301.1817932128906	11.582799999999999					1	DETECTED	301.1818 m/z @11.58 [N1261_1.mzXML]	301.1817932128906	11.582799999999999	11.541233333333334	11.71185	0.17061666666666575	46348.16015625	284692.2056301245	0	1284	0.11517462840719261	2.052325581395443	3.1046511627908866	301.1813659667969	301.18243408203125
823	301.2113952636719	13.542133333333334					1	DETECTED	301.2114 m/z @13.54 [N1261_1.mzXML]	301.2113952636719	13.542133333333334	12.7415	13.67405	0.9325499999999991	94016.671875	1654973.8316118154	0	1284	0.2192990361648679	0.5823826970315159	0.17540379036910878	301.2113037109375	301.213623046875
824	301.57366943359375	9.857216666666666					1	DETECTED	301.5737 m/z @9.86 [N1261_1.mzXML]	301.57366943359375	9.857216666666666	8.5079	10.4983	1.990400000000001	13957.7001953125	1381376.9992568365	0	1284	0.47115217466014414	0.7375585172741762	0.47511703454835236	301.57073974609375	301.5816345214844
825	302.0173645019531	10.999183333333333					1	DETECTED	302.0174 m/z @11.00 [N1261_1.mzXML]	302.0173645019531	10.999183333333333	0.10115	20.007	19.90585	43896.828125	1.3768629897241998E7	0	1284	1.2836009628740808	1.14250810843127	1.3104140627149052	302.01629638671875	302.0187683105469
826	302.1421813964844	12.47325					1	DETECTED	302.1422 m/z @12.47 [N1261_1.mzXML]	302.1421813964844	12.47325	1.5265	19.756833333333336	18.230333333333338	46783.9765625	5405453.786799443	0	1284	0.1160617307006735	2.0605985015425143	2.48571001769237	302.1410217285156	302.14349365234375
827	302.19500732421875	9.974549999999999					1	DETECTED	302.1950 m/z @9.97 [N1261_1.mzXML]	302.19500732421875	9.974549999999999	8.720133333333333	10.04875	1.328616666666667	2623.48974609375	169589.27648590086	0	1284	1.3563208766048032	0.5295754999003526	0.05915099980070514	302.19427490234375	302.1950988769531
828	302.2851867675781	11.61095					1	DETECTED	302.2852 m/z @11.61 [N1261_1.mzXML]	302.2851867675781	11.61095	11.582799999999999	11.835966666666668	0.25316666666666876	48792.375	337324.55627807777	0	1284	0.12384558545981861	4.496743635286887	7.993487270573773	302.2851257324219	302.28564453125
829	302.30322265625	11.667866666666667					1	DETECTED	302.3032 m/z @11.67 [N1261_1.mzXML]	302.30322265625	11.667866666666667	11.653483333333332	11.8201	0.16661666666666797	40701.12890625	182147.32426269754	0	1284	0.11834523986853185	5.792004634993682	12.164593763694654	302.3029479980469	302.3037109375
830	303.02099609375	11.059366666666667					1	DETECTED	303.0210 m/z @11.06 [N1261_1.mzXML]	303.02099609375	11.059366666666667	0.11788333333333334	19.906833333333335	19.78895	4010.87060546875	1875498.0249302671	0	1284	4.494105997740993	0.9043083737884412	0.8086167475768825	303.0197448730469	303.0222473144531
831	303.0322570800781	10.87735					1	DETECTED	303.0323 m/z @10.88 [N1261_1.mzXML]	303.0322570800781	10.87735	0.3395	18.657	18.3175	27519.0703125	8019606.76875589	0	1284	17.195732379573272	0.8691289020056272	0.8225959971207543	303.0223693847656	303.0322570800781
832	303.07220458984375	9.736066666666666					1	DETECTED	303.0722 m/z @9.74 [N1261_1.mzXML]	303.07220458984375	9.736066666666666	9.675566666666667	9.812266666666666	0.13669999999999938	7346.44287109375	34655.53705981446	0	1284	0.07216961090314555	1.1297520661157099	1.2595041322314195	303.07220458984375	303.0732116699219
833	303.2271423339844	14.427266666666666					1	DETECTED	303.2271 m/z @14.43 [N1261_1.mzXML]	303.2271423339844	14.427266666666666	8.644266666666665	17.87683333333333	9.232566666666665	595214.375	2.64784338926392E7	1	1284	0.5227453059409655	0.688458554512837	0.3651406860975225	303.22503662109375	303.2305603027344
834	303.25103759765625	13.018650000000001					1	DETECTED	303.2510 m/z @13.02 [N1261_1.mzXML]	303.25103759765625	13.018650000000001	12.991683333333333	13.101033333333334	0.10935000000000095	21910.259765625	111437.90022656297	0	1284	0.10731727547456238	2.027503090234748	3.0550061804694963	303.2503967285156	303.251220703125
835	304.0473327636719	16.890833333333333					1	DETECTED	304.0473 m/z @16.89 [N1261_1.mzXML]	304.0473327636719	16.890833333333333	0.2541333333333333	19.84	19.585866666666668	3231.60546875	1437663.936189392	0	1284	8.210273028848992	0.5886343645875284	0.17726872917505673	304.0450744628906	304.0483703613281
836	304.14898681640625	9.333266666666667					1	DETECTED	304.1490 m/z @9.33 [N1261_1.mzXML]	304.14898681640625	9.333266666666667	9.29005	16.03835	6.7483	7134.29833984375	913983.5939086915	0	1284	0.10042426992217734	78.07520246818476	155.1504049363695	304.1431579589844	304.1492614746094
837	304.173828125	8.906166666666667					1	DETECTED	304.1738 m/z @8.91 [N1261_1.mzXML]	304.173828125	8.906166666666667	8.8283	8.999083333333335	0.1707833333333344	5154.28955078125	29819.148556884917	0	1284	0.15435644096439205	1.0966395547945231	1.0777436562818277	304.1733093261719	304.1744689941406
838	304.210205078125	10.09355					1	DETECTED	304.2102 m/z @10.09 [N1261_1.mzXML]	304.210205078125	10.09355	10.034066666666666	10.5995	0.5654333333333348	54465.78515625	447648.5036889665	0	1284	0.0906870807471396	2.3685604528250557	3.3713211558237766	304.2092590332031	304.21124267578125
839	304.2308044433594	14.3988					1	DETECTED	304.2308 m/z @14.40 [N1261_1.mzXML]	304.2308044433594	14.3988	10.584716666666667	16.383766666666666	5.799049999999999	107085.21875	5375457.886741152	0	1284	0.4873475323996441	0.693003496588549	0.37918078205417977	304.22991943359375	304.2317810058594
840	304.29766845703125	11.541233333333334					1	DETECTED	304.2977 m/z @11.54 [N1261_1.mzXML]	304.29766845703125	11.541233333333334	11.526866666666667	11.639199999999999	0.11233333333333206	36323.91015625	133066.8315966809	0	1284	0.06489786101447947	3.9095127610206033	7.272909310710312	304.2972717285156	304.2982177734375
841	304.89404296875	1.6306166666666668					1	DETECTED	304.8940 m/z @1.63 [N1261_1.mzXML]	304.89404296875	1.6306166666666668	0.10115	19.623833333333334	19.522683333333333	123050.9140625	8954012.914856568	0	1284	0.09669721205452775	101.88765298214757	1.103237937117914	304.8936462402344	304.9039306640625
842	305.0438537597656	16.400583333333334					1	DETECTED	305.0439 m/z @16.40 [N1261_1.mzXML]	305.0438537597656	16.400583333333334	9.539566666666667	19.990333333333336	10.450766666666668	3261.841796875	1021493.0328185424	0	1284	0.5504779141418226	0.7616048156128467	0.5232096312256933	305.0417785644531	305.0453186035156
843	305.1337890625	12.398033333333332					1	DETECTED	305.1338 m/z @12.40 [N1261_1.mzXML]	305.1337890625	12.398033333333332	12.31845	12.5188	0.20035000000000025	25033.935546875	170792.28611279343	0	1284	0.14397832744008277	1.2587434554974049	1.4935732634777015	305.1325988769531	305.1339111328125
844	305.2428283691406	12.672149999999998					1	DETECTED	305.2428 m/z @12.67 [N1261_1.mzXML]	305.2428283691406	12.672149999999998	11.742366666666667	15.680316666666666	3.937949999999999	228011.453125	5919061.741304321	0	1284	1.4021667508277496	8.277148128332897	15.698632486516104	305.2336730957031	305.2460021972656
845	306.0818176269531	15.470266666666667					1	DETECTED	306.0818 m/z @15.47 [N1261_1.mzXML]	306.0818176269531	15.470266666666667	9.29005	19.476	10.185949999999998	7152.13818359375	1637397.276143922	0	1284	6.390160751000813	0.8240770954632118	0.3873055098671861	306.08050537109375	306.08306884765625
846	306.8614807128906	1.9882					1	DETECTED	306.8615 m/z @1.99 [N1261_1.mzXML]	306.8614807128906	1.9882	1.9326333333333332	2.087216666666667	0.15458333333333374	8845.0166015625	51144.09438269056	0	1284	0.0824385802515668	1.3909718056388733	1.781943611277747	306.8605651855469	306.861572265625
847	307.0812683105469	3.7618666666666667					1	DETECTED	307.0813 m/z @3.76 [N1261_1.mzXML]	307.0812683105469	3.7618666666666667	1.9326333333333332	18.72233333333333	16.7897	33389.15234375	3178945.778426666	0	1284	0.4176405183171834	2.0407695377231514	0.46163579163849694	307.0756530761719	307.08306884765625
848	307.1663818359375	10.999183333333333					1	DETECTED	307.1664 m/z @11.00 [N1261_1.mzXML]	307.1663818359375	10.999183333333333	8.968666666666667	20.007	11.038333333333334	451517.40625	1.575882944884225E7	1	1284	0.6652136888755731	1.575642742900571	3.5406955067531727	307.1644592285156	307.1683349609375
849	308.8768615722656	2.202366666666667					1	DETECTED	308.8769 m/z @2.20 [N1261_1.mzXML]	308.8768615722656	2.202366666666667	2.0444666666666667	2.2313666666666667	0.18690000000000007	11655.59375	85696.18488684081	0	1284	0.13719317036111356	0.5918302723242554	0.183660544648511	308.8765563964844	308.8775634765625
850	309.0472106933594	2.288483333333333					1	DETECTED	309.0472 m/z @2.29 [N1261_1.mzXML]	309.0472106933594	2.288483333333333	2.2599500000000003	2.816033333333333	0.5560833333333326	6999.814453125	144968.45808166495	0	1284	0.0667784384941168	9.74445093457959	18.48890186915918	309.0472106933594	309.0483093261719
851	309.0797119140625	11.568983333333334					1	DETECTED	309.0797 m/z @11.57 [N1261_1.mzXML]	309.0797119140625	11.568983333333334	11.526866666666667	11.696983333333332	0.17011666666666514	17052.03125	94324.73111206005	0	1284	0.048491656541630235	2.0195884447961765	3.039176889592353	309.0791320800781	309.0809020996094
852	309.14886474609375	13.75765					1	DETECTED	309.1489 m/z @13.76 [N1261_1.mzXML]	309.14886474609375	13.75765	9.2618	14.015683333333333	4.753883333333334	11303.8671875	1386352.3833540648	0	1284	0.3490667950422708	0.5324486421271831	0.06515767394539146	309.14453125	309.14984130859375
853	309.2014465332031	12.769749999999998					1	DETECTED	309.2014 m/z @12.77 [N1261_1.mzXML]	309.2014465332031	12.769749999999998	1.4365666666666668	12.867099999999999	11.430533333333333	25788.90234375	1351451.1219524844	0	1284	0.49125133798067644	0.5734893773049924	0.14852113720184126	309.1966247558594	309.209228515625
854	310.19976806640625	10.631466666666666					1	DETECTED	310.1998 m/z @10.63 [N1261_1.mzXML]	310.19976806640625	10.631466666666666	10.405083333333332	16.03835	5.633266666666669	32469.345703125	1373168.0687929683	0	1284	0.22620194725659815	9.591830837571282	19.243768812854732	310.1943054199219	310.2052917480469
855	310.8742980957031	2.159					1	DETECTED	310.8743 m/z @2.16 [N1261_1.mzXML]	310.8742980957031	2.159	2.07285	17.450499999999998	15.37765	11636.171875	2759942.3369332887	0	1284	0.12125093891575256	89.24927452118403	177.49854904236807	310.8735656738281	310.8763732910156
856	310.9109191894531	1.6597166666666667					1	DETECTED	310.9109 m/z @1.66 [N1261_1.mzXML]	310.9109191894531	1.6597166666666667	1.5856833333333333	1.7912833333333333	0.2056	107377.1640625	515626.6197485343	0	1284	0.06594428627510385	1.5127485685474622	1.3082392605559525	310.9104919433594	310.9113464355469
857	311.0036926269531	11.936833333333334					1	DETECTED	311.0037 m/z @11.94 [N1261_1.mzXML]	311.0036926269531	11.936833333333334	9.857216666666666	18.39	8.532783333333334	7443.19921875	1140727.969788392	0	1284	0.17542060322982245	1.7215540950019785	1.8502081483749953	311.0020751953125	311.00799560546875
858	311.07757568359375	11.555250000000001					1	DETECTED	311.0776 m/z @11.56 [N1261_1.mzXML]	311.07757568359375	11.555250000000001	11.541233333333334	13.95575	2.4145166666666658	16718.564453125	951144.3498786615	0	1284	0.041414533550925725	86.13020214030973	171.26040428061947	311.0739440917969	311.0790100097656
859	311.12237548828125	8.7819					1	DETECTED	311.1224 m/z @8.78 [N1261_1.mzXML]	311.12237548828125	8.7819	8.5079	8.843716666666667	0.335816666666668	27154.771484375	244681.45951757857	0	1284	0.2851039828487245	0.6245813226787071	0.2576069596665482	311.1219787597656	311.1230773925781
860	311.1646423339844	12.3664					1	DETECTED	311.1646 m/z @12.37 [N1261_1.mzXML]	311.1646423339844	12.3664	12.222949999999999	15.046416666666666	2.8234666666666666	145173.78125	2484263.23464453	1	1284	0.23893794931479917	1.5858755901175141	2.812491159651676	311.1558532714844	311.1739501953125
861	311.2349548339844	13.8271					1	DETECTED	311.2350 m/z @13.83 [N1261_1.mzXML]	311.2349548339844	13.8271	12.3664	14.1213	1.7548999999999992	13994.0439453125	522125.87327062996	0	1284	0.19094924126585333	0.6007051413705758	0.2014102827411516	311.2341003417969	311.2418212890625
862	311.6307067871094	12.867099999999999					1	DETECTED	311.6307 m/z @12.87 [N1261_1.mzXML]	311.6307067871094	12.867099999999999	2.7052666666666667	12.950683333333334	10.245416666666667	61162.32421875	3910956.425029297	0	1284	0.10822208623117824	0.5041126109133851	0.13238607547312328	311.6238708496094	311.6324768066406
863	312.0273132324219	13.224716666666666					1	DETECTED	312.0273 m/z @13.22 [N1261_1.mzXML]	312.0273132324219	13.224716666666666	11.19515	17.71333333333333	6.518183333333331	60889.5703125	2191250.5452839667	0	1284	0.32105871025360244	1.9640047026960625	0.17873545900017224	312.02154541015625	312.030029296875
864	312.13226318359375	12.867099999999999					1	DETECTED	312.1323 m/z @12.87 [N1261_1.mzXML]	312.13226318359375	12.867099999999999	8.613866666666667	12.867099999999999	4.253233333333332	11876.7578125	1393058.860583312	0	1284	4.0126689069801	0.5	null	312.1249694824219	312.1328125
865	312.2146911621094	10.763566666666666					1	DETECTED	312.2147 m/z @10.76 [N1261_1.mzXML]	312.2146911621094	10.763566666666666	10.5995	10.999183333333333	0.39968333333333206	27724.751953125	270568.1586705321	0	1284	0.18061924444664434	0.5825117664052044	0.03588404848558328	312.2142028808594	312.2168273925781
866	312.360595703125	12.08195					1	DETECTED	312.3606 m/z @12.08 [N1261_1.mzXML]	312.360595703125	12.08195	12.037633333333334	12.254416666666666	0.216783333333332	43485.62890625	302847.97473583964	0	1284	0.13964511397132462	2.445844302369278	3.5081678870319015	312.3600158691406	312.3608093261719
867	312.65594482421875	2.400516666666667					1	DETECTED	312.6559 m/z @2.40 [N1261_1.mzXML]	312.65594482421875	2.400516666666667	1.9185166666666666	17.909499999999998	15.99098333333333	16208.7626953125	1432775.276391479	0	1284	0.32219667118588946	8.656406181499856	18.53507071353299	312.65447998046875	312.6589050292969
868	313.03375244140625	1.6306166666666668					1	DETECTED	313.0338 m/z @1.63 [N1261_1.mzXML]	313.03375244140625	1.6306166666666668	0.6955333333333333	1.7040499999999998	1.0085166666666665	20516.23828125	656265.9599440916	0	1284	0.9781037339799885	0.5392656625969163	0.07853132519383264	313.0271301269531	313.0342712402344
869	313.0943298339844	1.4819833333333332					1	DETECTED	313.0943 m/z @1.48 [N1261_1.mzXML]	313.0943298339844	1.4819833333333332	1.4026833333333333	18.607166666666668	17.204483333333336	24494.833984375	4009960.7123750006	0	1284	0.09992141625317719	108.47719630096691	215.95439260193382	313.0931701660156	313.0955505371094
870	313.153076171875	10.063649999999999					1	DETECTED	313.1531 m/z @10.06 [N1261_1.mzXML]	313.153076171875	10.063649999999999	10.018883333333333	10.154683333333333	0.1357999999999997	6132.5703125	26203.6045352171	0	1284	0.06077445999671127	1.5167535368578018	2.356187895431002	313.15228271484375	313.1537780761719
871	313.16461181640625	12.3664					1	DETECTED	313.1646 m/z @12.37 [N1261_1.mzXML]	313.16461181640625	12.3664	12.2704	12.613216666666666	0.3428166666666659	40220.25	459064.0015800778	0	1284	0.1551019959421378	1.7855034722222165	2.5046717297242904	313.1639709472656	313.1652526855469
872	313.271484375	13.771749999999999					1	DETECTED	313.2715 m/z @13.77 [N1261_1.mzXML]	313.271484375	13.771749999999999	0.28831666666666667	19.906833333333335	19.618516666666668	978336.0625	1.8468248696294256E7	1	1284	0.23052768160966863	1.1858088689979787	2.1893833978337116	313.27044677734375	313.2737121582031
873	313.7749328613281	10.892750000000001					1	DETECTED	313.7749 m/z @10.89 [N1261_1.mzXML]	313.7749328613281	10.892750000000001	2.07285	10.892750000000001	8.8199	22833.654296875	1345418.5232564097	0	1284	8.408353915077551	0.5	null	313.767578125	313.783447265625
874	314.0279541015625	13.18365					1	DETECTED	314.0280 m/z @13.18 [N1261_1.mzXML]	314.0279541015625	13.18365	11.773233333333334	13.359366666666666	1.5861333333333327	12962.5966796875	461580.72362402314	0	1284	0.2706111223616965	0.5622924667651402	0.12458493353028041	314.02679443359375	314.02825927734375
875	314.23028564453125	10.999183333333333					1	DETECTED	314.2303 m/z @11.00 [N1261_1.mzXML]	314.23028564453125	10.999183333333333	10.813433333333334	11.240016666666666	0.42658333333333154	450018.1875	3439484.488602294	1	1284	0.12333064404628935	1.4665802206263592	1.3570045605021899	314.2297668457031	314.2306213378906
876	314.3392639160156	12.09695					1	DETECTED	314.3393 m/z @12.10 [N1261_1.mzXML]	314.3392639160156	12.09695	12.09695	12.191	0.09405000000000108	8500.9970703125	33058.50097424336	0	1284	0.045661545200706755	null	null	314.3392028808594	314.34039306640625
877	315.0772705078125	2.44185					1	DETECTED	315.0773 m/z @2.44 [N1261_1.mzXML]	315.0772705078125	2.44185	0.10115	20.007	19.90585	4725080.0	3.2744182756794375E8	1	1284	0.3825917851657028	2.0981313210745647	11.854425604446748	315.0770263671875	315.0868835449219
878	315.13177490234375	11.349916666666667					1	DETECTED	315.1318 m/z @11.35 [N1261_1.mzXML]	315.13177490234375	11.349916666666667	2.344733333333333	11.936833333333334	9.592100000000002	45897.27734375	2368592.47547055	0	1284	0.3679930542218539	0.5275644266986576	0.03484646450385199	315.12237548828125	315.13916015625
879	315.16009521484375	12.382533333333333					1	DETECTED	315.1601 m/z @12.38 [N1261_1.mzXML]	315.16009521484375	12.382533333333333	2.44185	13.615783333333333	11.173933333333332	14258.58984375	3001007.406650146	0	1284	0.20347915254649607	0.562030443916498	0.12406088783299606	315.1578674316406	315.160888671875
880	315.2337646484375	10.999183333333333					1	DETECTED	315.2338 m/z @11.00 [N1261_1.mzXML]	315.2337646484375	10.999183333333333	10.923316666666667	11.074583333333333	0.15126666666666644	71930.46875	484892.08275586064	0	1284	0.12569695860165986	0.9969244288224989	0.9938488576449978	315.23345947265625	315.2337646484375
881	315.2782897949219	13.771749999999999					1	DETECTED	315.2783 m/z @13.77 [N1261_1.mzXML]	315.2782897949219	13.771749999999999	12.65775	14.745849999999999	2.088099999999999	16831.921875	985890.862524902	0	1284	0.2223736451262468	0.9372082585278281	0.874416517055656	315.2772216796875	315.2874755859375
882	316.08135986328125	2.44185					1	DETECTED	316.0814 m/z @2.44 [N1261_1.mzXML]	316.08135986328125	2.44185	0.27133333333333337	19.973666666666666	19.702333333333332	409507.75	3.152443510866638E7	0	1284	0.41976493668643267	1.1651958626065935	3.0149389121134758	316.08087158203125	316.08197021484375
883	316.2457275390625	11.180533333333333					1	DETECTED	316.2457 m/z @11.18 [N1261_1.mzXML]	316.2457275390625	11.180533333333333	10.953216666666666	11.61095	0.6577333333333346	747099.125	5035146.494985106	1	1284	0.10083182809991342	1.1735919129319425	1.0108221164777174	316.2362060546875	316.2464599609375
884	316.8554382324219	1.71925					1	DETECTED	316.8554 m/z @1.72 [N1261_1.mzXML]	316.8554382324219	1.71925	1.6889166666666666	1.7487666666666668	0.05985000000000018	14971.728515625	41083.290836425884	0	1284	0.06227853344482037	0.9865384615384648	0.9730769230769297	316.8554382324219	316.8559265136719
885	317.05389404296875	15.202583333333333					1	DETECTED	317.0539 m/z @15.20 [N1261_1.mzXML]	317.05389404296875	15.202583333333333	1.0742666666666667	19.8565	18.782233333333334	9466.9609375	2571422.94841272	0	1284	1.1234513849363434	0.6647017396505127	0.2264613359659295	317.052978515625	317.0560302734375
886	317.082275390625	2.44185					1	DETECTED	317.0823 m/z @2.44 [N1261_1.mzXML]	317.082275390625	2.44185	0.13479999999999998	20.007	19.872200000000003	59061.88671875	4579989.232709566	0	1284	0.3786581216735114	1.336565328786839	0.5639476192025801	317.0808410644531	317.08477783203125
887	317.1129455566406	1.6306166666666668					1	DETECTED	317.1129 m/z @1.63 [N1261_1.mzXML]	317.1129455566406	1.6306166666666668	0.3395	18.057000000000002	17.7175	29670.0234375	5551091.072232208	0	1284	0.2617329789463507	2.6086271918640724	4.6672923387829846	317.1095886230469	317.11444091796875
888	317.1763916015625	13.470666666666666					1	DETECTED	317.1764 m/z @13.47 [N1261_1.mzXML]	317.1763916015625	13.470666666666666	10.483383333333334	13.645316666666668	3.1619333333333337	72949.2734375	1413269.4659033816	0	1284	0.15292027686676413	0.5629211509530387	0.1337521799335479	317.16973876953125	317.177490234375
889	317.2492370605469	11.165750000000001					1	DETECTED	317.2492 m/z @11.17 [N1261_1.mzXML]	317.2492370605469	11.165750000000001	11.089933333333333	14.15165	3.0617166666666673	120718.2578125	2653174.2294400665	0	1284	0.10840159444064668	18.670248328628354	36.405595155136744	317.241455078125	317.2500915527344
890	317.5272216796875	2.455566666666667					1	DETECTED	317.5272 m/z @2.46 [N1261_1.mzXML]	317.5272216796875	2.455566666666667	1.9743333333333333	10.201366666666667	8.227033333333333	14395.734375	995130.5966791991	0	1284	0.3079687639798383	6.6352033650244735	12.546939220405113	317.5258483886719	317.52923583984375
891	318.0630798339844	15.5177					1	DETECTED	318.0631 m/z @15.52 [N1261_1.mzXML]	318.0630798339844	15.5177	9.1486	19.165166666666668	10.016566666666668	4405.189453125	1240086.76454834	0	1284	0.3761377701659523	0.7863408226175338	0.5726816452350675	318.056884765625	318.06451416015625
892	318.1795654296875	13.527666666666667					1	DETECTED	318.1796 m/z @13.53 [N1261_1.mzXML]	318.1795654296875	13.527666666666667	9.318566666666667	13.542133333333334	4.223566666666667	9986.009765625	606925.0694815674	0	1284	3.5345101515891155	0.501718498808138	0.0034077998499288174	318.1724853515625	318.1892395019531
893	318.2974853515625	11.349916666666667					1	DETECTED	318.2975 m/z @11.35 [N1261_1.mzXML]	318.2974853515625	11.349916666666667	11.319933333333333	12.75555	1.4356166666666663	396985.09375	2828243.6012207065	1	1284	0.08186439995134798	3.607408049004968	5.205234345889514	318.2966003417969	318.29974365234375
894	318.93572998046875	1.5856833333333333					1	DETECTED	318.9357 m/z @1.59 [N1261_1.mzXML]	318.93572998046875	1.5856833333333333	1.5413	1.6007666666666667	0.05946666666666678	13656.802734375	35027.671627563584	0	1284	0.05791184192792875	0.6699211415696579	0.3398422831393158	318.9356384277344	318.9359130859375
895	318.9676513671875	1.9326333333333332					1	DETECTED	318.9677 m/z @1.93 [N1261_1.mzXML]	318.9676513671875	1.9326333333333332	1.4365666666666668	2.2168	0.7802333333333333	24299.376953125	385579.86543023674	0	1284	0.1648563865091046	1.0261175003686769	0.4595029085068994	318.967041015625	318.9722900390625
896	319.05914306640625	16.628783333333335					1	DETECTED	319.0591 m/z @16.63 [N1261_1.mzXML]	319.05914306640625	16.628783333333335	9.767	19.361333333333334	9.594333333333335	4091.98046875	992445.0030561216	0	1284	1.110433078151381	0.6991136900757091	0.39822738015141823	319.0572814941406	319.0611877441406
897	319.127197265625	10.6637					1	DETECTED	319.1272 m/z @10.66 [N1261_1.mzXML]	319.127197265625	10.6637	10.3576	10.763566666666666	0.40596666666666614	12373.5380859375	128187.52911254879	0	1284	0.1427778336992116	0.6631275182402241	0.32625503648044824	319.12591552734375	319.12750244140625
898	319.1661682128906	11.2251					1	DETECTED	319.1662 m/z @11.23 [N1261_1.mzXML]	319.1661682128906	11.2251	9.554416666666667	11.2251	1.6706833333333329	17470.388671875	689139.3303162843	0	1284	1.6496742347749365	0.5	null	319.1633605957031	319.1665954589844
899	319.192138671875	14.427266666666666					1	DETECTED	319.1921 m/z @14.43 [N1261_1.mzXML]	319.192138671875	14.427266666666666	1.5265	16.579833333333333	15.053333333333333	187746.71875	1.0511012030279359E7	0	1284	0.5682388887108747	0.9782373026317401	3.706803205908973	319.18499755859375	319.1941833496094
900	319.2218933105469	12.45845					1	DETECTED	319.2219 m/z @12.46 [N1261_1.mzXML]	319.2218933105469	12.45845	12.428216666666666	12.700133333333333	0.2719166666666677	16799.390625	184852.96939062586	0	1284	0.1616605168981362	4.496968026460877	7.993936052921754	319.2214050292969	319.22247314453125
901	319.26971435546875	11.512033333333333					1	DETECTED	319.2697 m/z @11.51 [N1261_1.mzXML]	319.26971435546875	11.512033333333333	5.561516666666666	13.498883333333334	7.937366666666668	41365.05078125	1.0263145086180514E7	0	1284	7.882949580164981	0.6669476880158866	0.3338953760317732	319.25994873046875	319.26971435546875
902	319.30133056640625	11.349916666666667					1	DETECTED	319.3013 m/z @11.35 [N1261_1.mzXML]	319.30133056640625	11.349916666666667	11.335416666666667	11.624916666666667	0.2895000000000003	70319.5234375	537003.3265629885	0	1284	0.12904473154785734	9.982758620689696	18.993056808750165	319.2921447753906	319.30133056640625
903	320.00299072265625	16.710833333333333					1	DETECTED	320.0030 m/z @16.71 [N1261_1.mzXML]	320.00299072265625	16.710833333333333	9.782216666666667	18.689833333333336	8.90761666666667	2653.38818359375	656774.8040352169	0	1284	0.09844443402507252	0.6428135005304091	0.28562700106081823	320.00103759765625	320.0044860839844
904	320.1956787109375	14.355783333333333					1	DETECTED	320.1957 m/z @14.36 [N1261_1.mzXML]	320.1956787109375	14.355783333333333	11.7577	15.924216666666666	4.166516666666666	37167.76953125	3000295.95625531	0	1284	2.9277067657068727	0.7115266519125363	0.37895524622094773	320.19525146484375	320.19677734375
905	320.8678283691406	1.6451					1	DETECTED	320.8678 m/z @1.65 [N1261_1.mzXML]	320.8678283691406	1.6451	1.5561166666666668	3.7326166666666665	2.1765	23561.83203125	935312.589604187	0	1284	0.07668570006247877	12.229818318037104	22.83647747826023	320.86578369140625	320.8688049316406
906	320.9648132324219	1.9185166666666666					1	DETECTED	320.9648 m/z @1.92 [N1261_1.mzXML]	320.9648132324219	1.9185166666666666	1.8196666666666668	2.316933333333333	0.4972666666666663	12123.5078125	191937.12341833493	0	1284	0.16923674076257322	2.5152588096442434	4.030517619288487	320.96405029296875	320.966064453125
907	321.181396484375	11.667866666666667					1	DETECTED	321.1814 m/z @11.67 [N1261_1.mzXML]	321.181396484375	11.667866666666667	10.541066666666667	12.191	1.6499333333333333	11186.7529296875	417468.99537335226	0	1284	0.1802243529277785	0.7321322920364458	0.46426458407289156	321.1811828613281	321.182861328125
908	321.2076416015625	12.64345					1	DETECTED	321.2076 m/z @12.64 [N1261_1.mzXML]	321.2076416015625	12.64345	1.4199166666666665	15.281233333333335	13.861316666666667	43997.16796875	5501912.150598387	0	1284	0.3258338273251926	0.5767405860816337	0.053641645302705904	321.19781494140625	321.2096862792969
909	322.271484375	13.970716666666668					1	DETECTED	322.2715 m/z @13.97 [N1261_1.mzXML]	322.271484375	13.970716666666668	13.238416666666666	14.702	1.4635833333333341	27504.26171875	746491.835807007	0	1284	0.21265252262296208	0.999305840047337	4.8125639101624405	322.2640380859375	322.2720031738281
910	323.0193176269531	11.582799999999999					1	DETECTED	323.0193 m/z @11.58 [N1261_1.mzXML]	323.0193176269531	11.582799999999999	1.8196666666666668	11.667866666666667	9.8482	20834.587890625	6570144.102942748	0	1284	9.69980391800732	0.5043565248861364	0.008899904464297401	323.0096130371094	323.02032470703125
911	323.1610107421875	10.4983					1	DETECTED	323.1610 m/z @10.50 [N1261_1.mzXML]	323.1610107421875	10.4983	9.751533333333333	13.67405	3.9225166666666667	6488.37646484375	916582.004345459	0	1284	1.432692386433489	2.6263335267598054	4.1173461410538	323.1514587402344	323.1653747558594
912	323.1812438964844	15.891733333333333					1	DETECTED	323.1812 m/z @15.89 [N1261_1.mzXML]	323.1812438964844	15.891733333333333	2.73325	19.756833333333336	17.023583333333335	3940.59326171875	2247778.9246056518	0	1284	2.9354737004448683	0.6468672301392385	0.29373446027847716	323.17938232421875	323.1848449707031
913	323.22357177734375	14.1366					1	DETECTED	323.2236 m/z @14.14 [N1261_1.mzXML]	323.22357177734375	14.1366	4.1028	15.202583333333333	11.099783333333333	25353.0234375	2598926.341611115	0	1284	0.44856475033391696	0.5531196223431468	0.06711083292839704	323.2204895019531	323.2243347167969
914	323.9994201660156	12.398033333333332					1	DETECTED	323.9994 m/z @12.40 [N1261_1.mzXML]	323.9994201660156	12.398033333333332	0.39085000000000003	19.541666666666668	19.150816666666667	13692.1845703125	3618598.8729440006	0	1284	1.532514276244875	1.4677348897067082	2.18182611354274	323.9920654296875	324.0013427734375
915	324.17755126953125	15.98945					1	DETECTED	324.1776 m/z @15.99 [N1261_1.mzXML]	324.17755126953125	15.98945	0.22023333333333334	20.007	19.78676666666667	16766.822265625	5270734.783506713	0	1284	2.250699972766567	0.79407002416099	0.5760540989541373	324.1763916015625	324.1786804199219
916	324.18988037109375	9.720966666666667					1	DETECTED	324.1899 m/z @9.72 [N1261_1.mzXML]	324.18988037109375	9.720966666666667	9.675566666666667	9.7972	0.12163333333333348	14357.9287109375	73306.73317895514	0	1284	0.10634455724115988	1.3395741556534297	1.6791483113068593	324.1896667480469	324.19024658203125
917	325.17388916015625	15.680316666666666					1	DETECTED	325.1739 m/z @15.68 [N1261_1.mzXML]	325.17388916015625	15.680316666666666	8.240433333333334	19.973666666666666	11.733233333333333	22711.9296875	6032679.293935481	0	1284	3.884773263281163	0.8334450758716017	0.6130987826591551	325.17236328125	325.1748962402344
918	325.2030944824219	13.771749999999999					1	DETECTED	325.2031 m/z @13.77 [N1261_1.mzXML]	325.2030944824219	13.771749999999999	13.3459	13.941266666666667	0.595366666666667	25141.818359375	366739.5720209965	0	1284	0.15954065314578614	0.6990333059371479	0.4509576211032396	325.2023010253906	325.21295166015625
919	325.2326965332031	13.059716666666667					1	DETECTED	325.2327 m/z @13.06 [N1261_1.mzXML]	325.2326965332031	13.059716666666667	12.964433333333334	13.1423	0.17786666666666662	56607.51953125	389061.9845908218	0	1284	0.1226518575913591	0.9333566555886011	0.8384754505173443	325.23211669921875	325.2331237792969
920	326.1761474609375	16.169883333333335					1	DETECTED	326.1761 m/z @16.17 [N1261_1.mzXML]	326.1761474609375	16.169883333333335	10.063649999999999	17.975166666666667	7.911516666666667	5271.1982421875	1247834.372610168	0	1284	1.7219265404817516	0.6478229896226259	0.29564597924525177	326.173828125	326.17791748046875
921	327.0128479003906	1.7487666666666668					1	DETECTED	327.0128 m/z @1.75 [N1261_1.mzXML]	327.0128479003906	1.7487666666666668	0.10115	20.007	19.90585	13875.3046875	5593473.773809446	0	1284	6.302561815911181	6.040801359539537	1.0955967657307817	327.0047302246094	327.0135803222656
922	327.0501708984375	11.555250000000001					1	DETECTED	327.0502 m/z @11.56 [N1261_1.mzXML]	327.0501708984375	11.555250000000001	1.5856833333333333	12.783683333333332	11.197999999999999	109011.6796875	8160671.681961788	0	1284	0.12757694867949354	0.5111010008005208	4.6880851868355045	327.0441589355469	327.0510559082031
923	327.171875	14.1669					1	DETECTED	327.1719 m/z @14.17 [N1261_1.mzXML]	327.171875	14.1669	6.347066666666667	18.72233333333333	12.375266666666665	8147.30322265625	2625930.6475814823	0	1284	2.0644034138554623	0.7912743238346938	0.5825486476693874	327.1628723144531	327.1740417480469
924	327.22705078125	14.0009					1	DETECTED	327.2271 m/z @14.00 [N1261_1.mzXML]	327.22705078125	14.0009	7.9666500000000005	14.716483333333334	6.749833333333334	77055.4453125	5028572.350693603	0	1284	0.3241043478959842	0.6861595452094834	0.38079992205343055	327.2179260253906	327.2280578613281
925	327.2544250488281	12.811266666666667					1	DETECTED	327.2544 m/z @12.81 [N1261_1.mzXML]	327.2544250488281	12.811266666666667	12.174883333333334	12.811266666666667	0.6363833333333329	14595.814453125	412559.4229423829	0	1284	0.5821210059521498	0.5	null	327.2503967285156	327.2544250488281
926	327.28704833984375	11.880033333333333					1	DETECTED	327.2870 m/z @11.88 [N1261_1.mzXML]	327.28704833984375	11.880033333333333	11.696983333333332	14.731016666666667	3.034033333333335	14159.8916015625	916099.5633000486	0	1284	0.11857266916549136	8.287444231994838	15.574888463989678	327.28656005859375	327.287841796875
927	328.2098083496094	12.067200000000001					1	DETECTED	328.2098 m/z @12.07 [N1261_1.mzXML]	328.2098083496094	12.067200000000001	12.008416666666667	12.14315	0.13473333333333315	22243.181640625	130227.49263232491	0	1284	0.10903401615565222	1.1460164445704362	1.2920328891408723	328.2095642089844	328.2100524902344
928	328.24591064453125	11.1508					1	DETECTED	328.2459 m/z @11.15 [N1261_1.mzXML]	328.24591064453125	11.1508	11.089933333333333	11.271033333333332	0.18109999999999893	47916.44140625	317871.7661645509	0	1284	0.09896806767252819	1.487677984665907	1.770879855768996	328.24371337890625	328.2461242675781
929	328.8963623046875	1.5561166666666668					1	DETECTED	328.8964 m/z @1.56 [N1261_1.mzXML]	328.8963623046875	1.5561166666666668	1.4519166666666665	3.34015	1.8882333333333334	62675.9453125	1109908.1816225587	0	1284	0.09867872581824688	9.060620601407525	0.8094585592283441	328.89276123046875	328.896484375
930	328.9963684082031	1.77735					1	DETECTED	328.9964 m/z @1.78 [N1261_1.mzXML]	328.9963684082031	1.77735	0.11788333333333334	20.007	19.889116666666666	28071.193359375	5285219.335194824	0	1284	17.710278761069457	4.468238821171093	5.397219436894765	328.99591064453125	329.0046081542969
931	329.0505065917969	11.555250000000001					1	DETECTED	329.0505 m/z @11.56 [N1261_1.mzXML]	329.0505065917969	11.555250000000001	11.555250000000001	11.682383333333332	0.12713333333333132	18019.1484375	86524.33236352417	0	1284	0.08407100617962193	null	null	329.0497131347656	329.0511169433594
932	329.17523193359375	12.334683333333334					1	DETECTED	329.1752 m/z @12.33 [N1261_1.mzXML]	329.17523193359375	12.334683333333334	12.31845	13.414316666666668	1.0958666666666677	16616.791015625	537693.5758720707	0	1284	0.18673454023340774	33.75359342915678	66.50718685831356	329.1724853515625	329.1755065917969
933	329.2452392578125	13.771749999999999					1	DETECTED	329.2452 m/z @13.77 [N1261_1.mzXML]	329.2452392578125	13.771749999999999	11.105483333333332	15.000599999999999	3.8951166666666666	225772.359375	4867238.909053227	0	1284	0.23220276590116384	0.5933130401286492	0.3046175745223633	329.24212646484375	329.24945068359375
934	330.2485046386719	13.8271					1	DETECTED	330.2485 m/z @13.83 [N1261_1.mzXML]	330.2485046386719	13.8271	11.727	14.090683333333335	2.3636833333333342	35191.39453125	2306549.73953296	0	1284	2.347709851982186	0.5627549481770713	0.12757136463164664	330.2432861328125	330.2485656738281
935	330.29827880859375	11.682383333333332					1	DETECTED	330.2983 m/z @11.68 [N1261_1.mzXML]	330.29827880859375	11.682383333333332	11.653483333333332	12.45845	0.804966666666667	6791.47021484375	199211.7164353028	0	1284	0.08322899379555793	13.9267589388696	26.8535178777392	330.2973937988281	330.29864501953125
936	330.33612060546875	11.240016666666666					1	DETECTED	330.3361 m/z @11.24 [N1261_1.mzXML]	330.33612060546875	11.240016666666666	11.240016666666666	12.067200000000001	0.8271833333333358	23355.955078125	730992.2097691658	0	1284	0.7112763359525225	null	null	330.3341369628906	330.33612060546875
937	330.89349365234375	1.5265					1	DETECTED	330.8935 m/z @1.53 [N1261_1.mzXML]	330.89349365234375	1.5265	0.8328833333333333	1.6889166666666666	0.8560333333333333	8431.2626953125	277094.03078161617	0	1284	0.7899356688777809	0.6170795588341302	0.23415911766826056	330.8930358886719	330.9017333984375
938	331.0518493652344	2.44185					1	DETECTED	331.0518 m/z @2.44 [N1261_1.mzXML]	331.0518493652344	2.44185	0.11788333333333334	20.007	19.889116666666666	608231.3125	3.0756573202701345E7	1	1284	0.40101712097221354	1.6232496664412541	1.3530515804915442	331.042236328125	331.052978515625
939	331.1880187988281	10.846416666666666					1	DETECTED	331.1880 m/z @10.85 [N1261_1.mzXML]	331.1880187988281	10.846416666666666	10.846416666666666	14.716483333333334	3.870066666666668	39368.87109375	2740237.3514550794	0	1284	1.318150785721576	null	null	331.18359375	331.1943664550781
940	331.2030334472656	13.442200000000001					1	DETECTED	331.2030 m/z @13.44 [N1261_1.mzXML]	331.2030334472656	13.442200000000001	11.120833333333334	13.442200000000001	2.321366666666668	27648.59375	2661736.9645734867	0	1284	2.241381025442031	0.5	null	331.2022399902344	331.2030334472656
941	331.22467041015625	11.044233333333333					1	DETECTED	331.2247 m/z @11.04 [N1261_1.mzXML]	331.22467041015625	11.044233333333333	10.999183333333333	12.47325	1.4740666666666673	7744.13134765625	348753.34868103	0	1284	0.12150005259684704	16.360340362560194	31.72068072512039	331.223876953125	331.22467041015625
942	331.26165771484375	11.392616666666667					1	DETECTED	331.2617 m/z @11.39 [N1261_1.mzXML]	331.26165771484375	11.392616666666667	11.210016666666666	16.30095	5.090933333333334	16612.1015625	1830428.0660379943	0	1284	3.975725186966221	13.603885116930064	25.34392798505433	331.2584228515625	331.2643737792969
943	331.2820129394531	13.771749999999999					1	DETECTED	331.2820 m/z @13.77 [N1261_1.mzXML]	331.2820129394531	13.771749999999999	0.5770666666666667	19.590833333333332	19.013766666666665	689258.5625	1.3764170165497448E7	1	1284	0.26518250508383545	1.170298043178399	1.3131547371620804	331.2814025878906	331.28387451171875
944	332.0554504394531	2.44185					1	DETECTED	332.0555 m/z @2.44 [N1261_1.mzXML]	332.0554504394531	2.44185	1.4365666666666668	10.27925	8.842683333333333	55912.19140625	3127764.7241072995	0	1284	0.4786339269988771	1.4154789137801	1.3566510151030926	332.0458984375	332.0565185546875
945	332.1620788574219	10.2636					1	DETECTED	332.1621 m/z @10.26 [N1261_1.mzXML]	332.1620788574219	10.2636	8.404016666666667	18.67366666666667	10.269650000000002	100315.578125	4343812.542250612	0	1284	0.4539720902075359	1.1786513654492485	0.7649681797496838	332.1593933105469	332.1676940917969
946	332.2407531738281	10.813433333333334					1	DETECTED	332.2408 m/z @10.81 [N1261_1.mzXML]	332.2407531738281	10.813433333333334	10.746866666666667	10.892750000000001	0.1458833333333338	60717.53515625	405391.03185156337	0	1284	0.127273453918189	1.0957686529794728	1.1915373059589456	332.24053955078125	332.2408447265625
947	332.3293151855469	11.8047					1	DETECTED	332.3293 m/z @11.80 [N1261_1.mzXML]	332.3293151855469	11.8047	11.742366666666667	11.880033333333333	0.13766666666666616	10350.1337890625	51622.469786132795	0	1284	0.07873751012964902	1.1042780748663097	1.2085561497326194	332.3280334472656	332.32952880859375
948	333.04998779296875	2.316933333333333					1	DETECTED	333.0500 m/z @2.32 [N1261_1.mzXML]	333.04998779296875	2.316933333333333	1.8196666666666668	9.420266666666667	7.6006	26456.609375	1705941.1912698983	0	1284	0.8163870473841168	7.301059490503182	2.6666943417167843	333.04827880859375	333.0516052246094
949	333.14862060546875	13.45625					1	DETECTED	333.1486 m/z @13.46 [N1261_1.mzXML]	333.14862060546875	13.45625	10.71345	15.534066666666666	4.820616666666666	30473.337890625	2345602.6130501083	0	1284	2.5088993391899486	0.814240990645335	0.44025731774462273	333.1387023925781	333.1503601074219
950	333.1656799316406	10.16995					1	DETECTED	333.1657 m/z @10.17 [N1261_1.mzXML]	333.1656799316406	10.16995	9.7972	14.819600000000001	5.022400000000001	14973.701171875	1648648.9557834475	0	1284	0.42708720813392453	6.73695506371563	1.355841415538765	333.1646423339844	333.17108154296875
951	333.1820983886719	12.127733333333333					1	DETECTED	333.1821 m/z @12.13 [N1261_1.mzXML]	333.1820983886719	12.127733333333333	11.682383333333332	16.416883333333335	4.734500000000002	32082.26171875	2031178.2037877494	0	1284	0.5111361365835574	5.315482205007285	4.381338977775641	333.1813049316406	333.1828918457031
952	333.2013244628906	12.413366666666667					1	DETECTED	333.2013 m/z @12.41 [N1261_1.mzXML]	333.2013244628906	12.413366666666667	9.163566666666666	12.550083333333333	3.386516666666667	19746.26171875	1756045.168273132	0	1284	3.29526828039635	0.5210346277719654	0.04206925554393088	333.20062255859375	333.2045593261719
953	334.13824462890625	9.767					1	DETECTED	334.1382 m/z @9.77 [N1261_1.mzXML]	334.13824462890625	9.767	9.705866666666667	11.014116666666666	1.3082499999999992	19079.33984375	451141.84835339314	0	1284	0.08895774365399411	10.50908528401137	1.8313909794732692	334.137939453125	334.1457214355469
954	334.91302490234375	1.5856833333333333					1	DETECTED	334.9130 m/z @1.59 [N1261_1.mzXML]	334.91302490234375	1.5856833333333333	1.5265	1.6597166666666667	0.13321666666666676	76266.75	345254.6795737307	0	1284	0.0875430469462779	1.1143096911299872	1.5194192813876544	334.9123229980469	334.91363525390625
955	335.1220397949219	10.373566666666667					1	DETECTED	335.1220 m/z @10.37 [N1261_1.mzXML]	335.1220397949219	10.373566666666667	10.2636	10.631466666666666	0.3678666666666661	6606.99951171875	70246.31055639654	0	1284	0.0872801709325195	1.672628069111848	2.345256138223696	335.1210021972656	335.122802734375
956	335.1645202636719	11.742366666666667					1	DETECTED	335.1645 m/z @11.74 [N1261_1.mzXML]	335.1645202636719	11.742366666666667	10.09355	16.103466666666666	6.0099166666666655	99804.203125	6721708.770948089	0	1284	3.200318623435015	2.807390621966337	0.7326160204549403	335.1611022949219	335.1668395996094
957	335.2167053222656	12.565949999999999					1	DETECTED	335.2167 m/z @12.57 [N1261_1.mzXML]	335.2167053222656	12.565949999999999	12.222949999999999	12.727733333333333	0.504783333333334	34127.78125	343982.0197001952	0	1284	0.10424599248747413	0.7358357628765803	0.47167152575316057	335.2157897949219	335.2176818847656
958	336.0736999511719	17.4995					1	DETECTED	336.0737 m/z @17.50 [N1261_1.mzXML]	336.0736999511719	17.4995	10.185666666666666	19.574333333333335	9.38866666666667	2334.904296875	800212.5497392579	0	1284	2.127756118474947	0.6418430827427478	0.2836861654854956	336.07220458984375	336.0752258300781
959	336.16827392578125	11.696983333333332					1	DETECTED	336.1683 m/z @11.70 [N1261_1.mzXML]	336.16827392578125	11.696983333333332	11.059366666666667	15.485866666666668	4.426500000000001	19041.125	1718580.0249226382	0	1284	3.3141736889506177	3.4586211771181885	5.615254349301739	336.1670227050781	336.1695556640625
960	336.25128173828125	12.174883333333334					1	DETECTED	336.2513 m/z @12.17 [N1261_1.mzXML]	336.25128173828125	12.174883333333334	11.96565	12.47325	0.5076	15485.0859375	194663.2322770996	0	1284	0.08602664550236838	1.2129998406882254	0.6886343507248668	336.2498474121094	336.2518615722656
961	336.6622619628906	13.25185					1	DETECTED	336.6623 m/z @13.25 [N1261_1.mzXML]	336.6622619628906	13.25185	13.087216666666666	14.212316666666668	1.1251000000000015	46193.1484375	833748.2151934821	0	1284	0.1866007553706961	3.416987244381471	2.6509894038901067	336.6611022949219	336.6629943847656
962	337.05987548828125	1.8765666666666665					1	DETECTED	337.0599 m/z @1.88 [N1261_1.mzXML]	337.05987548828125	1.8765666666666665	1.6742833333333331	19.033833333333334	17.359550000000002	586918.9375	2.0854290490759656E7	1	1284	0.25916573214023964	3.080565397514652	7.467604479614362	337.0588684082031	337.0698547363281
963	337.1647644042969	14.427266666666666					1	DETECTED	337.1648 m/z @14.43 [N1261_1.mzXML]	337.1647644042969	14.427266666666666	10.953216666666666	15.534066666666666	4.58085	34916.6171875	2715853.738611024	0	1284	0.37184049617535386	0.72328733162925	0.3271730730583566	337.1631774902344	337.16619873046875
964	337.18011474609375	12.672149999999998					1	DETECTED	337.1801 m/z @12.67 [N1261_1.mzXML]	337.18011474609375	12.672149999999998	12.067200000000001	13.005233333333333	0.9380333333333315	200773.5625	3253052.7240004865	0	1284	0.23640990423918495	0.9215135167394023	3.153625161902137	337.1796875	337.1811828613281
965	337.25	11.96565					1	DETECTED	337.2500 m/z @11.97 [N1261_1.mzXML]	337.25	11.96565	11.936833333333334	15.328666666666667	3.3918333333333326	8426.1083984375	1046622.3951885985	0	1284	0.0518091568794361	58.85193753614977	116.70387507229954	337.24761962890625	337.2510681152344
966	338.0633850097656	1.8765666666666665					1	DETECTED	338.0634 m/z @1.88 [N1261_1.mzXML]	338.0633850097656	1.8765666666666665	1.8054999999999999	2.7884333333333333	0.9829333333333334	63680.28515625	1843759.0849443362	0	1284	0.2223532379393638	6.913683565327191	10.718041564113966	338.06298828125	338.0642395019531
967	338.23016357421875	12.413366666666667					1	DETECTED	338.2302 m/z @12.41 [N1261_1.mzXML]	338.23016357421875	12.413366666666667	0.10115	20.007	19.90585	825317.875	2.5185410657962006E7	0	1284	0.05961656937275883	2.32617996832446	null	338.22845458984375	338.2396545410156
968	338.3392028808594	12.628483333333332					1	DETECTED	338.3392 m/z @12.63 [N1261_1.mzXML]	338.3392028808594	12.628483333333332	11.880033333333333	14.87925	2.9992166666666673	512285.09375	1.0641886595115965E7	0	1284	0.34199059039234747	0.9879660535621466	0.8939675292022783	338.3390197753906	338.3404541015625
969	339.16015625	14.38445					1	DETECTED	339.1602 m/z @14.38 [N1261_1.mzXML]	339.16015625	14.38445	9.6605	15.031116666666666	5.370616666666665	12762.154296875	1285414.3835180663	0	1284	0.6572281548274326	0.5684455452181614	0.1533838627505024	339.1564636230469	339.1620178222656
970	339.19586181640625	11.727					1	DETECTED	339.1959 m/z @11.73 [N1261_1.mzXML]	339.19586181640625	11.727	11.089933333333333	16.44935	5.359416666666666	20281.765625	1998786.2760969235	0	1284	0.30996962994555055	4.206323252406858	5.877440761893781	339.1862487792969	339.1963195800781
971	339.23358154296875	12.48805					1	DETECTED	339.2336 m/z @12.49 [N1261_1.mzXML]	339.23358154296875	12.48805	0.61095	19.990333333333336	19.379383333333337	144385.515625	4845359.918817078	0	1284	1.7325703152208671	2.759744949761577	0.4611040527483463	339.2261047363281	339.2356872558594
972	339.3426208496094	12.613216666666666					1	DETECTED	339.3426 m/z @12.61 [N1261_1.mzXML]	339.3426208496094	12.613216666666666	12.286200000000001	15.793983333333333	3.5077833333333324	115833.2578125	3018418.7219725945	0	1284	0.3258205550721147	5.184535134178646	11.282066138025323	339.3346862792969	339.3482971191406
973	340.245849609375	11.2251					1	DETECTED	340.2458 m/z @11.23 [N1261_1.mzXML]	340.245849609375	11.2251	11.120833333333334	18.3735	7.252666666666666	45977.83984375	7839531.217352174	0	1284	0.11442347005303155	34.779411764706154	68.55882352941231	340.2366943359375	340.245849609375
974	340.9297180175781	1.6156833333333334					1	DETECTED	340.9297 m/z @1.62 [N1261_1.mzXML]	340.9297180175781	1.6156833333333334	1.5413	1.6597166666666667	0.11841666666666684	46548.71484375	211042.50197460933	0	1284	0.08602993081891785	0.7959892449025316	0.5919784898050633	340.92919921875	340.9301452636719
975	341.029296875	11.555250000000001					1	DETECTED	341.0293 m/z @11.56 [N1261_1.mzXML]	341.029296875	11.555250000000001	11.526866666666667	12.08195	0.555083333333334	259214.265625	2024908.7568455795	0	1284	0.12984285101888204	4.863900917567054	6.9668556214149895	341.0284118652344	341.0309753417969
976	341.05230712890625	10.5125					1	DETECTED	341.0523 m/z @10.51 [N1261_1.mzXML]	341.05230712890625	10.5125	10.108633333333334	16.612550000000002	6.503916666666669	7395.9716796875	928867.5850115054	0	1284	0.37590586641766066	8.052059260482029	12.363379364632836	341.04742431640625	341.0530090332031
977	341.2662658691406	12.008416666666667					1	DETECTED	341.2663 m/z @12.01 [N1261_1.mzXML]	341.2662658691406	12.008416666666667	11.951116666666667	12.067200000000001	0.11608333333333398	9792.6240234375	48634.30573498553	0	1284	0.1084742767260245	1.0129435718441067	1.0258871436882133	341.26556396484375	341.2663879394531
978	341.30242919921875	12.727733333333333					1	DETECTED	341.3024 m/z @12.73 [N1261_1.mzXML]	341.30242919921875	12.727733333333333	0.4586166666666667	16.497866666666667	16.03925	641384.0625	1.2084851043181552E7	1	1284	0.19154286680127441	0.8585053712303898	1.6022859789792734	341.3016357421875	341.30401611328125
979	341.3502197265625	14.045583333333333					1	DETECTED	341.3502 m/z @14.05 [N1261_1.mzXML]	341.3502197265625	14.045583333333333	12.191	14.614183333333333	2.4231833333333324	30293.02734375	1276722.6735292964	0	1284	0.35465668030263586	0.6541221056632514	0.20492451858931932	341.349609375	341.3525695800781
980	342.01324462890625	8.968666666666667					1	DETECTED	342.0132 m/z @8.97 [N1261_1.mzXML]	342.01324462890625	8.968666666666667	0.10115	20.007	19.90585	12244.6005859375	5249350.877858699	0	1284	3.592238683473928	1.1224027395869944	0.8540308416522285	342.01171875	342.0141906738281
981	342.0328063964844	11.555250000000001					1	DETECTED	342.0328 m/z @11.56 [N1261_1.mzXML]	342.0328063964844	11.555250000000001	1.4199166666666665	11.742366666666667	10.32245	37618.83984375	1.13011293132016E7	0	1284	0.19109867153329674	0.5092376451048344	0.01842816360126898	342.0274658203125	342.03411865234375
982	342.26116943359375	11.392616666666667					1	DETECTED	342.2612 m/z @11.39 [N1261_1.mzXML]	342.26116943359375	11.392616666666667	11.28715	13.8271	2.5399499999999993	151018.75	2005501.1417811245	0	1284	0.12162497473889822	11.687449835911147	22.115135439980904	342.2607421875	342.26708984375
983	342.8664855957031	1.71925					1	DETECTED	342.8665 m/z @1.72 [N1261_1.mzXML]	342.8664855957031	1.71925	1.6889166666666666	1.8054999999999999	0.11658333333333326	37560.90625	183922.8245490725	0	1284	0.09896234596697107	1.921703296703296	2.843406593406592	342.86590576171875	342.8667297363281
984	343.0298767089844	11.5969					1	DETECTED	343.0299 m/z @11.60 [N1261_1.mzXML]	343.0298767089844	11.5969	1.6306166666666668	11.624916666666667	9.9943	13447.7470703125	5837043.897364747	0	1284	0.6168126333417572	0.501405572455128	0.0028111449102558484	343.0230407714844	343.0298767089844
985	343.1905822753906	12.398033333333332					1	DETECTED	343.1906 m/z @12.40 [N1261_1.mzXML]	343.1905822753906	12.398033333333332	11.880033333333333	14.614183333333333	2.7341499999999996	175287.8125	3829844.4646368376	1	1284	0.2824103179203661	6.297014799100024	12.343797469289548	343.1900634765625	343.1933898925781
986	343.2933044433594	12.052183333333334					1	DETECTED	343.2933 m/z @12.05 [N1261_1.mzXML]	343.2933044433594	12.052183333333334	12.022816666666667	12.14315	0.12033333333333296	19018.421875	94365.60077758784	0	1284	0.1246378876246883	2.0488081725312326	3.0976163450624647	343.29296875	343.2935791015625
987	344.0115051269531	10.953216666666666					1	DETECTED	344.0115 m/z @10.95 [N1261_1.mzXML]	344.0115051269531	10.953216666666666	0.11788333333333334	19.89	19.77211666666667	16408.673828125	4863674.34696829	1	1284	4.416564181266802	2.5803826545179906	1.3659721852094246	344.01068115234375	344.0130310058594
988	344.1941223144531	12.3505					1	DETECTED	344.1941 m/z @12.35 [N1261_1.mzXML]	344.1941223144531	12.3505	12.2704	12.597766666666667	0.32736666666666636	36477.07421875	452981.8424951159	0	1284	0.2597965396273043	2.0434873075322537	3.086974615064507	344.1927185058594	344.19476318359375
989	344.2769470214844	11.512033333333333					1	DETECTED	344.2769 m/z @11.51 [N1261_1.mzXML]	344.2769470214844	11.512033333333333	11.466066666666668	12.769749999999998	1.3036833333333302	164501.59375	1453252.6626977457	1	1284	0.09768959481710304	2.0343261147742977	3.6354968870552886	344.2765808105469	344.2782897949219
990	344.8629455566406	1.7341333333333333					1	DETECTED	344.8629 m/z @1.73 [N1261_1.mzXML]	344.8629455566406	1.7341333333333333	1.6889166666666666	1.7487666666666668	0.05985000000000018	20913.2734375	57074.231035156365	0	1284	0.0777295968864482	0.6618134906008126	0.32362698120162536	344.8629455566406	344.8636169433594
991	344.873779296875	1.5413					1	DETECTED	344.8738 m/z @1.54 [N1261_1.mzXML]	344.873779296875	1.5413	1.4519166666666665	1.77735	0.32543333333333346	100693.0859375	794864.386896973	0	1284	0.11551774696004502	1.8204363229535707	0.8088907116000985	344.8638916015625	344.8739318847656
992	346.0067138671875	10.9383					1	DETECTED	346.0067 m/z @10.94 [N1261_1.mzXML]	346.0067138671875	10.9383	0.10115	20.007	19.90585	242825.703125	7.470283562200563E7	1	1284	1.1620818842783365	1.0761732005541838	0.8844427975700098	346.00628662109375	346.0086364746094
993	346.9070739746094	1.5265					1	DETECTED	346.9071 m/z @1.53 [N1261_1.mzXML]	346.9070739746094	1.5265	1.4970333333333334	1.6007666666666667	0.10373333333333323	10967.025390625	51097.90234851077	0	1284	0.0829932732947285	1.7601809954751195	2.520361990950239	346.90576171875	346.9070739746094
994	347.01544189453125	10.999183333333333					1	DETECTED	347.0154 m/z @11.00 [N1261_1.mzXML]	347.01544189453125	10.999183333333333	0.11788333333333334	19.84	19.722116666666665	80807.453125	1.1337985963623838E7	0	1284	4.21799763575315	5.164611744513757	12.835507416949723	347.00726318359375	347.01824951171875
995	347.1322021484375	1.4671666666666667					1	DETECTED	347.1322 m/z @1.47 [N1261_1.mzXML]	347.1322021484375	1.4671666666666667	1.4199166666666665	9.959900000000001	8.539983333333335	5701.29052734375	1761905.0577161869	0	1284	8.52613149834948	90.3701940035269	179.74038800705378	347.12225341796875	347.1327209472656
996	347.1573181152344	11.240016666666666					1	DETECTED	347.1573 m/z @11.24 [N1261_1.mzXML]	347.1573181152344	11.240016666666666	9.64535	11.319933333333333	1.6745833333333326	64511.34375	1915519.3344592287	0	1284	0.09145720398908352	0.5265528146843123	0.05155585435830614	347.15655517578125	347.1587829589844
997	348.01861572265625	17.023333333333333					1	DETECTED	348.0186 m/z @17.02 [N1261_1.mzXML]	348.01861572265625	17.023333333333333	7.0561	18.78783333333333	11.731733333333331	13538.2880859375	1726399.8732095333	0	1284	6.028683018227124	0.5022908650800579	0.025402670483186215	348.00946044921875	348.0209045410156
998	348.0771789550781	1.7341333333333333					1	DETECTED	348.0772 m/z @1.73 [N1261_1.mzXML]	348.0771789550781	1.7341333333333333	1.6889166666666666	1.77735	0.08843333333333336	57609.6875	212195.78729003936	0	1284	0.06807571073847019	0.9778842609657206	0.9557685219314412	348.07696533203125	348.07745361328125
999	348.16119384765625	11.210016666666666					1	DETECTED	348.1612 m/z @11.21 [N1261_1.mzXML]	348.16119384765625	11.210016666666666	11.165750000000001	11.2251	0.05934999999999846	10500.4033203125	25275.53928259237	0	1284	0.05682783429273819	0.6703689759036171	0.34073795180723415	348.1597900390625	348.16119384765625
1000	348.2880554199219	12.127733333333333					1	DETECTED	348.2881 m/z @12.13 [N1261_1.mzXML]	348.2880554199219	12.127733333333333	11.8201	12.191	0.3709000000000007	11053.0498046875	98338.95682458516	0	1284	0.3588069311079085	0.6028280420413922	0.20565608408278435	348.28631591796875	348.2889404296875
1001	348.3083190917969	13.785400000000001					1	DETECTED	348.3083 m/z @13.79 [N1261_1.mzXML]	348.3083190917969	13.785400000000001	13.498883333333334	14.3133	0.8144166666666663	113294.3046875	2000034.1192692877	0	1284	0.2551655089247209	1.2915844557104246	1.2369459602295811	348.30780029296875	348.3089294433594
1002	348.86688232421875	1.5561166666666668					1	DETECTED	348.8669 m/z @1.56 [N1261_1.mzXML]	348.86688232421875	1.5561166666666668	1.4819833333333332	1.5709666666666666	0.08898333333333341	6999.45849609375	25481.005525878893	0	1284	0.12692449904316505	0.6001573741007178	0.20031474820143552	348.865966796875	348.8670349121094
1003	349.0154113769531	14.87925					1	DETECTED	349.0154 m/z @14.88 [N1261_1.mzXML]	349.0154113769531	14.87925	0.10115	20.007	19.90585	16184.4853515625	5688536.474058198	0	1284	4.677707919465737	0.792546157271556	0.3615172592930104	349.01324462890625	349.0171203613281
1004	349.2322082519531	12.7415					1	DETECTED	349.2322 m/z @12.74 [N1261_1.mzXML]	349.2322082519531	12.7415	11.074583333333333	12.867099999999999	1.7925166666666659	54067.1640625	1302925.342318482	0	1284	0.1096704847102945	0.5380488849573698	0.0860242305348673	349.2321472167969	349.2352294921875
1005	350.2551574707031	13.730116666666667					1	DETECTED	350.2552 m/z @13.73 [N1261_1.mzXML]	350.2551574707031	13.730116666666667	13.659833333333333	14.0307	0.37086666666666623	74508.9453125	888877.6134543457	0	1284	0.23394132805917245	2.444498344179361	4.012909845291675	350.2548828125	350.2557678222656
1006	350.6777038574219	14.284883333333333					1	DETECTED	350.6777 m/z @14.28 [N1261_1.mzXML]	350.6777038574219	14.284883333333333	14.075533333333334	14.498983333333333	0.423449999999999	7406.13330078125	121389.53193017545	0	1284	0.2832797307051198	1.0113446381657545	1.022689276331509	350.6771545410156	350.6783752441406
1007	350.80865478515625	1.7487666666666668					1	DETECTED	350.8087 m/z @1.75 [N1261_1.mzXML]	350.80865478515625	1.7487666666666668	1.6889166666666666	16.973666666666666	15.284749999999999	24225.14453125	3859494.4816788333	0	1284	0.07477102000970648	127.6921470342519	254.38429406850383	350.8008728027344	350.8093566894531
1008	350.89056396484375	1.5856833333333333					1	DETECTED	350.8906 m/z @1.59 [N1261_1.mzXML]	350.89056396484375	1.5856833333333333	1.5265	1.6451	0.11860000000000004	98803.4609375	422468.17495751986	0	1284	0.08082842596457063	1.015809000313272	1.211520376990371	350.8901672363281	350.89111328125
1009	351.01129150390625	15.423116666666665					1	DETECTED	351.0113 m/z @15.42 [N1261_1.mzXML]	351.01129150390625	15.423116666666665	0.16905	19.9235	19.754450000000002	6310.259765625	2611504.211101715	0	1284	2.1733665082049605	0.6475142147886248	0.6173676150543058	351.0087585449219	351.0167236328125
1010	351.2123107910156	12.47325					1	DETECTED	351.2123 m/z @12.47 [N1261_1.mzXML]	351.2123107910156	12.47325	11.894183333333332	15.454316666666667	3.5601333333333347	9420.326171875	617193.6550650639	0	1284	0.16730317937162198	3.074027170158872	5.148054340317744	351.2098083496094	351.2171325683594
1011	351.2271728515625	13.771749999999999					1	DETECTED	351.2272 m/z @13.77 [N1261_1.mzXML]	351.2271728515625	13.771749999999999	13.659833333333333	15.599183333333334	1.939350000000001	150393.84375	2775851.2767763096	0	1284	0.26920907033516706	4.3900005591179045	3.3457133919730078	351.21734619140625	351.2271728515625
1012	352.16387939453125	10.004150000000001					1	DETECTED	352.1639 m/z @10.00 [N1261_1.mzXML]	352.16387939453125	10.004150000000001	8.285516666666666	18.804	10.518483333333332	22187.6796875	781090.1640484615	0	1284	0.08779841597785243	4.40907068885651	2.46376030535642	352.16156005859375	352.1715393066406
1013	352.2304382324219	13.771749999999999					1	DETECTED	352.2304 m/z @13.77 [N1261_1.mzXML]	352.2304382324219	13.771749999999999	2.3587	15.328666666666667	12.969966666666668	35493.58203125	3768936.241114625	0	1284	1.6763662761826694	0.5682077388019272	1.0101790940807343	352.22076416015625	352.2339172363281
1014	352.8951721191406	1.6742833333333331					1	DETECTED	352.8952 m/z @1.67 [N1261_1.mzXML]	352.8951721191406	1.6742833333333331	1.4970333333333334	1.71925	0.2222166666666665	72059.0859375	364335.8195585936	0	1284	0.05850476571240115	0.5790294021847155	0.08472441065654512	352.8951721191406	352.8985900878906
1015	353.03350830078125	1.8765666666666665					1	DETECTED	353.0335 m/z @1.88 [N1261_1.mzXML]	353.03350830078125	1.8765666666666665	1.7040499999999998	18.090333333333334	16.386283333333335	210083.5	7606937.065938544	0	1284	0.2846592053285526	3.1685800528976498	7.972337182770692	353.0238342285156	353.03570556640625
1016	353.17059326171875	2.8578333333333332					1	DETECTED	353.1706 m/z @2.86 [N1261_1.mzXML]	353.17059326171875	2.8578333333333332	2.8578333333333332	17.729666666666667	14.871833333333333	8147.3603515625	2787937.6209894414	0	1284	7.297778024199497	null	null	353.16571044921875	353.1778869628906
1017	353.2320251464844	1.7487666666666668					1	DETECTED	353.2320 m/z @1.75 [N1261_1.mzXML]	353.2320251464844	1.7487666666666668	1.7487666666666668	14.819600000000001	13.070833333333335	31920.181640625	8787051.039980957	0	1284	10.038501222259281	null	null	353.2262878417969	353.24200439453125
1018	353.24285888671875	12.09695					1	DETECTED	353.2429 m/z @12.10 [N1261_1.mzXML]	353.24285888671875	12.09695	11.653483333333332	15.501766666666667	3.8482833333333346	10813.962890625	957881.9301841434	0	1284	3.1746186826180764	4.33886425135297	6.715758066669032	353.24224853515625	353.2447204589844
1019	353.2636413574219	13.771749999999999					1	DETECTED	353.2636 m/z @13.77 [N1261_1.mzXML]	353.2636413574219	13.771749999999999	1.7341333333333333	15.94055	14.206416666666666	1256663.0	3.067795899960898E7	1	1284	0.23747801596608298	1.199765546197829	1.9398992309795329	353.26275634765625	353.2677001953125
1020	355.0094909667969	19.263333333333332					1	DETECTED	355.0095 m/z @19.26 [N1261_1.mzXML]	355.0094909667969	19.263333333333332	0.10115	20.007	19.90585	8810.3251953125	2562611.9784298697	0	1284	16.18991879211341	0.5275169388507133	0.06638153828182039	355.00543212890625	355.0125732421875
1021	355.0818176269531	12.052183333333334					1	DETECTED	355.0818 m/z @12.05 [N1261_1.mzXML]	355.0818176269531	12.052183333333334	12.008416666666667	12.112150000000002	0.10373333333333434	13182.4169921875	56923.18628076195	0	1284	0.1037211005483396	1.185072353389201	1.3701447067784018	355.080810546875	355.0820007324219
1022	355.1241455078125	10.813433333333334					1	DETECTED	355.1241 m/z @10.81 [N1261_1.mzXML]	355.1241455078125	10.813433333333334	10.746866666666667	16.5636	5.8167333333333335	10750.7685546875	578707.1170078429	0	1284	0.07356645125020478	39.45824574461353	67.35743682087931	355.1231994628906	355.1339111328125
1023	355.1902160644531	12.64345					1	DETECTED	355.1902 m/z @12.64 [N1261_1.mzXML]	355.1902160644531	12.64345	12.613216666666666	12.867099999999999	0.2538833333333326	18581.658203125	175867.6713073729	0	1284	0.2392898871153264	4.19873208379271	7.397464167585421	355.1900634765625	355.1910095214844
1024	355.2608337402344	12.286200000000001					1	DETECTED	355.2608 m/z @12.29 [N1261_1.mzXML]	355.2608337402344	12.286200000000001	11.773233333333334	15.281233333333335	3.508000000000001	80743.5546875	1936663.9114909652	0	1284	0.10537346365876665	2.4261835426922946	27.310664886239962	355.25115966796875	355.2701721191406
1025	355.28173828125	12.5818					1	DETECTED	355.2817 m/z @12.58 [N1261_1.mzXML]	355.28173828125	12.5818	12.5188	13.38645	0.8676499999999994	25123.787109375	503318.006781738	0	1284	0.22583993134895053	6.886111111111234	12.772222222222467	355.2811279296875	355.28204345703125
1026	356.2767639160156	11.541233333333334					1	DETECTED	356.2768 m/z @11.54 [N1261_1.mzXML]	356.2767639160156	11.541233333333334	11.466066666666668	11.568983333333334	0.10291666666666544	22973.79296875	109044.17853124926	0	1284	0.09865053930553103	0.6845898004434554	0.3691796008869108	356.2763366699219	356.27740478515625
1027	356.9073486328125	1.6306166666666668					1	DETECTED	356.9073 m/z @1.63 [N1261_1.mzXML]	356.9073486328125	1.6306166666666668	1.5561166666666668	1.6742833333333331	0.11816666666666631	111817.296875	470009.5959008785	0	1284	0.08240952077289587	0.793064876957492	0.5856435004801926	356.9072570800781	356.9078063964844
1028	357.1025085449219	8.7819					1	DETECTED	357.1025 m/z @8.78 [N1261_1.mzXML]	357.1025085449219	8.7819	8.4483	10.373566666666667	1.9252666666666673	6707.3232421875	167951.75412561034	0	1284	0.08149401431829517	2.8855915267785734	5.454555949666495	357.1016845703125	357.1053466796875
1029	357.1697998046875	12.5188					1	DETECTED	357.1698 m/z @12.52 [N1261_1.mzXML]	357.1697998046875	12.5188	12.334683333333334	12.5818	0.2471166666666651	15991.3974609375	189621.8414760739	0	1284	0.09329038519762634	0.6710871729881388	0.34217434597627755	357.1693115234375	357.1703186035156
1030	357.21246337890625	9.304233333333334					1	DETECTED	357.2125 m/z @9.30 [N1261_1.mzXML]	357.21246337890625	9.304233333333334	9.29005	11.908199999999999	2.618149999999998	5254.46484375	448004.6060133055	0	1284	0.06586111276283191	92.29670975323076	183.59341950646152	357.2059326171875	357.2138671875
1031	357.27642822265625	12.672149999999998					1	DETECTED	357.2764 m/z @12.67 [N1261_1.mzXML]	357.27642822265625	12.672149999999998	11.788833333333335	15.728966666666668	3.9401333333333337	75293.59375	2311817.8646698617	0	1284	0.6568498365577771	2.6562872838088616	0.30789684792689836	357.2757568359375	357.27886962890625
1032	357.2975158691406	12.5818					1	DETECTED	357.2975 m/z @12.58 [N1261_1.mzXML]	357.2975158691406	12.5818	12.5188	15.202583333333333	2.6837833333333325	16786.48828125	1355604.1577852163	0	1284	1.6309930368499792	21.29986772486811	40.67806926623399	357.296875	357.29864501953125
1033	358.24127197265625	13.730116666666667					1	DETECTED	358.2413 m/z @13.73 [N1261_1.mzXML]	358.24127197265625	13.730116666666667	13.688233333333333	17.334833333333332	3.6465999999999994	7877.146484375	395165.84143286117	0	1284	2.577516415812699	43.53282928770261	69.23246563245793	358.2359924316406	358.2413330078125
1034	358.2562255859375	11.059366666666667					1	DETECTED	358.2562 m/z @11.06 [N1261_1.mzXML]	358.2562255859375	11.059366666666667	10.6637	11.180533333333333	0.5168333333333326	17893.1640625	175366.95274722262	0	1284	0.11578782159709	0.6531171019376564	0.30623420387531275	358.2557678222656	358.2574157714844
1035	358.2929992675781	11.61095					1	DETECTED	358.2930 m/z @11.61 [N1261_1.mzXML]	358.2929992675781	11.61095	11.568983333333334	11.8201	0.25111666666666643	45136.875	263899.22416528274	0	1284	0.10988670218232244	2.198633085860247	2.8175934687001565	358.2919616699219	358.2938232421875
1036	359.0417175292969	1.8624666666666667					1	DETECTED	359.0417 m/z @1.86 [N1261_1.mzXML]	359.0417175292969	1.8624666666666667	1.6451	17.1875	15.5424	347032.71875	1.0679064748446956E7	0	1284	0.3243999101529287	2.1330330120585144	2.9319818146079397	359.03485107421875	359.0437927246094
1037	359.31298828125	12.727733333333333					1	DETECTED	359.3130 m/z @12.73 [N1261_1.mzXML]	359.31298828125	12.727733333333333	0.30521666666666664	19.066333333333333	18.761116666666666	736234.5625	1.2397384975088643E7	1	1284	0.19062303936412306	1.6040848975813862	0.8360409510661655	359.31072998046875	359.31707763671875
1038	360.2361755371094	4.1028					1	DETECTED	360.2362 m/z @4.10 [N1261_1.mzXML]	360.2361755371094	4.1028	3.3983333333333334	7.2728	3.8744666666666667	5759.18310546875	414641.3274562991	0	1284	0.872145486170127	2.749929024320999	1.074534508782812	360.23541259765625	360.2373962402344
1039	360.3163146972656	12.88095					1	DETECTED	360.3163 m/z @12.88 [N1261_1.mzXML]	360.3163146972656	12.88095	12.382533333333333	13.730116666666667	1.3475833333333345	55688.55078125	1490807.5350039075	0	1284	0.4984801931062801	1.3623046493535156	1.6888253091822647	360.30731201171875	360.32305908203125
1040	360.83746337890625	1.7341333333333333					1	DETECTED	360.8375 m/z @1.73 [N1261_1.mzXML]	360.83746337890625	1.7341333333333333	1.6889166666666666	1.7912833333333333	0.10236666666666672	26191.609375	116577.0971191408	0	1284	0.09338222192371148	1.131957242904534	1.2639144858090678	360.8370666503906	360.8380126953125
1041	361.1366882324219	10.780166666666666					1	DETECTED	361.1367 m/z @10.78 [N1261_1.mzXML]	361.1366882324219	10.780166666666666	10.108633333333334	10.813433333333334	0.7048000000000005	7452.66796875	73376.38216738906	0	1284	0.7098050044469044	0.5247691849498669	0.053097673913864364	361.1363830566406	361.13775634765625
1042	361.18017578125	12.191					1	DETECTED	361.1802 m/z @12.19 [N1261_1.mzXML]	361.18017578125	12.191	12.08195	12.334683333333334	0.2527333333333335	18318.869140625	166345.40603491187	0	1284	0.11325129783577559	1.1587956594834194	1.088425402638954	361.17852783203125	361.1811828613281
1043	361.19866943359375	11.180533333333333					1	DETECTED	361.1987 m/z @11.18 [N1261_1.mzXML]	361.19866943359375	11.180533333333333	2.8440166666666666	12.45845	9.614433333333332	24975.009765625	1883776.0244116813	0	1284	0.12095247974717793	10.851339197225663	22.470669244809798	361.1977233886719	361.2085876464844
1044	361.3186950683594	12.700133333333333					1	DETECTED	361.3187 m/z @12.70 [N1261_1.mzXML]	361.3186950683594	12.700133333333333	11.773233333333334	15.454316666666667	3.6810833333333335	19908.0703125	1136333.719826538	0	1284	0.2929138172929271	1.9856960477577592	1.872442831386888	361.3087463378906	361.3196716308594
1045	362.9241027832031	1.6451					1	DETECTED	362.9241 m/z @1.65 [N1261_1.mzXML]	362.9241027832031	1.6451	1.5856833333333333	17.072499999999998	15.486816666666664	188683.546875	2536478.046331389	0	1284	0.06290912100811452	1.0224069748034577	0.9275723496521622	362.9240417480469	362.9328918457031
1046	363.10992431640625	1.4671666666666667					1	DETECTED	363.1099 m/z @1.47 [N1261_1.mzXML]	363.10992431640625	1.4671666666666667	1.4026833333333333	17.171166666666668	15.768483333333334	12385.537109375	1668465.733636566	0	1284	0.28384239595443383	122.26789868182972	243.53579736365944	363.1011962890625	363.11224365234375
1047	363.2138671875	11.319933333333333					1	DETECTED	363.2139 m/z @11.32 [N1261_1.mzXML]	363.2138671875	11.319933333333333	8.750983333333332	12.158983333333333	3.4080000000000013	96926.765625	1547976.8354950545	0	1284	0.09042611177504689	2.3663244487892006	3.6475285977214775	363.2043151855469	363.2155456542969
1048	365.1973571777344	14.427266666666666					1	DETECTED	365.1974 m/z @14.43 [N1261_1.mzXML]	365.1973571777344	14.427266666666666	14.197033333333334	15.891733333333333	1.6946999999999992	13268.1796875	467464.88537603803	0	1284	0.40042182459308684	2.7802782756543163	3.5717827620663143	365.19683837890625	365.1988220214844
1049	365.21124267578125	12.238516666666667					1	DETECTED	365.2112 m/z @12.24 [N1261_1.mzXML]	365.21124267578125	12.238516666666667	11.696983333333332	12.31845	0.6214666666666684	6918.41552734375	170073.3884913332	0	1284	0.36049652800841336	0.5738027822233159	0.14760556444663178	365.20758056640625	365.2118835449219
1050	365.22930908203125	11.165750000000001					1	DETECTED	365.2293 m/z @11.17 [N1261_1.mzXML]	365.22930908203125	11.165750000000001	11.089933333333333	12.443183333333334	1.353250000000001	10047.1494140625	400063.5989145512	0	1284	0.12750996012396243	8.924488898658872	16.848977797317744	365.22784423828125	365.23016357421875
1051	366.86395263671875	1.5856833333333333					1	DETECTED	366.8640 m/z @1.59 [N1261_1.mzXML]	366.86395263671875	1.5856833333333333	1.5413	1.6451	0.10380000000000011	12941.1142578125	55093.79601855476	0	1284	0.07760801504155679	1.1693578670672158	1.3387157341344318	366.86395263671875	366.86590576171875
1052	367.1188049316406	1.8765666666666665					1	DETECTED	367.1188 m/z @1.88 [N1261_1.mzXML]	367.1188049316406	1.8765666666666665	1.8624666666666667	2.1304	0.26793333333333313	28482.79296875	165002.43995605456	0	1284	0.10832160554643311	9.501182033097068	13.313400189807945	367.118408203125	367.1202392578125
1053	367.19207763671875	13.771749999999999					1	DETECTED	367.1921 m/z @13.77 [N1261_1.mzXML]	367.19207763671875	13.771749999999999	13.688233333333333	14.38445	0.6962166666666665	43010.359375	727737.2690150155	0	1284	0.23333431980081976	4.168130113749771	7.336260227499541	367.1911315917969	367.1925048828125
1054	367.2428283691406	12.286200000000001					1	DETECTED	367.2428 m/z @12.29 [N1261_1.mzXML]	367.2428283691406	12.286200000000001	12.174883333333334	12.382533333333333	0.20764999999999922	17482.90625	167071.77793212785	0	1284	0.11334304143038132	0.9326995059140513	0.8653990118281025	367.24261474609375	367.2434387207031
1055	367.9888610839844	12.286200000000001					1	DETECTED	367.9889 m/z @12.29 [N1261_1.mzXML]	367.9888610839844	12.286200000000001	0.13479999999999998	20.007	19.872200000000003	40293.15625	1.0061797559727132E7	0	1284	3.414181112432672	0.8382731997311792	2.047039835779771	367.9856262207031	367.9910583496094
1056	368.27667236328125	11.496783333333333					1	DETECTED	368.2767 m/z @11.50 [N1261_1.mzXML]	368.27667236328125	11.496783333333333	11.451166666666667	12.31845	0.867283333333333	148653.984375	1214982.861633782	0	1284	0.11603566096802531	2.730326104250487	3.3564838433473567	368.2756652832031	368.2772216796875
1057	368.62408447265625	12.302333333333333					1	DETECTED	368.6241 m/z @12.30 [N1261_1.mzXML]	368.62408447265625	12.302333333333333	9.690416666666666	12.382533333333333	2.692116666666667	23571.634765625	1405284.4189477547	0	1284	2.2103508925261526	0.5153527103340458	0.030705420668091597	368.62408447265625	368.625732421875
1058	369.0074462890625	1.9326333333333332					1	DETECTED	369.0074 m/z @1.93 [N1261_1.mzXML]	369.0074462890625	1.9326333333333332	1.8054999999999999	18.307000000000002	16.501500000000004	14607.048828125	1762032.2261030271	0	1284	0.25721323153558306	64.89840062926064	128.79680125852127	368.99853515625	369.0101623535156
1059	369.060546875	12.037633333333334					1	DETECTED	369.0605 m/z @12.04 [N1261_1.mzXML]	369.060546875	12.037633333333334	11.994266666666666	12.158983333333333	0.16471666666666707	21535.580078125	131730.370861817	0	1284	0.11128630050314747	1.8991160645656893	2.7982321291313785	369.0603942871094	369.0609436035156
1060	369.1806640625	16.103466666666666					1	DETECTED	369.1807 m/z @16.10 [N1261_1.mzXML]	369.1806640625	16.103466666666666	14.541783333333333	18.657	4.115216666666667	2260.816650390625	359223.4541103211	0	1284	0.9948717108276917	1.3175579769692964	1.6351159539385929	369.1800231933594	369.18212890625
1061	369.23736572265625	13.75765					1	DETECTED	369.2374 m/z @13.76 [N1261_1.mzXML]	369.23736572265625	13.75765	13.67405	14.255783333333333	0.5817333333333341	45863.59375	527711.4744232188	0	1284	0.1117813216956236	2.5206237513494774	3.9608910916312516	369.22869873046875	369.2380065917969
1062	369.34893798828125	12.628483333333332					1	DETECTED	369.3489 m/z @12.63 [N1261_1.mzXML]	369.34893798828125	12.628483333333332	0.4417	19.990333333333336	19.548633333333335	187929.75	7773740.547760135	0	1284	0.49230064769677107	1.0777716911740058	1.150188342957598	369.34771728515625	369.35174560546875
1063	370.2926025390625	11.639199999999999					1	DETECTED	370.2926 m/z @11.64 [N1261_1.mzXML]	370.2926025390625	11.639199999999999	11.582799999999999	14.0009	2.418100000000001	260915.5625	2580739.8793645035	0	1284	0.1088771254343186	2.3730658912432148	2.7590284614861043	370.29229736328125	370.2982177734375
1064	370.3522644042969	12.628483333333332					1	DETECTED	370.3523 m/z @12.63 [N1261_1.mzXML]	370.3522644042969	12.628483333333332	5.49705	19.165166666666668	13.668116666666668	57858.49609375	3516116.4391733096	0	1284	0.18952797478001848	7.167773504702345	12.719478318027614	370.35198974609375	370.3556213378906
1065	370.8663024902344	1.6742833333333331					1	DETECTED	370.8663 m/z @1.67 [N1261_1.mzXML]	370.8663024902344	1.6742833333333331	1.6742833333333331	1.7341333333333333	0.05985000000000018	21579.205078125	44476.21672436531	0	1284	0.026736045388318308	null	null	370.8656311035156	370.86688232421875
1066	371.1954345703125	14.541783333333333					1	DETECTED	371.1954 m/z @14.54 [N1261_1.mzXML]	371.1954345703125	14.541783333333333	14.541783333333333	17.71333333333333	3.171549999999998	4137.8232421875	300785.2419617611	0	1284	1.9721823543625394	null	null	371.185546875	371.1954345703125
1067	371.2220764160156	11.788833333333335					1	DETECTED	371.2221 m/z @11.79 [N1261_1.mzXML]	371.2220764160156	11.788833333333335	9.736066666666666	12.222949999999999	2.486883333333333	21449.806640625	821128.2243070679	0	1284	0.7148418628112285	0.6057394086030229	0.18733843307083786	371.2206726074219	371.2267761230469
1068	371.26177978515625	13.615783333333333					1	DETECTED	371.2618 m/z @13.62 [N1261_1.mzXML]	371.26177978515625	13.615783333333333	13.38645	15.155383333333333	1.768933333333333	11457.6279296875	423144.209097351	0	1284	0.10970022284710268	3.856686046511634	6.713372093023268	371.260986328125	371.262939453125
1069	371.2956848144531	11.653483333333332					1	DETECTED	371.2957 m/z @11.65 [N1261_1.mzXML]	371.2956848144531	11.653483333333332	11.5969	15.501766666666667	3.904866666666667	54650.53125	2527038.033441165	0	1284	2.175092969961101	22.041705865525383	41.77324039377331	371.29248046875	371.2962951660156
1070	372.308349609375	11.7577					1	DETECTED	372.3083 m/z @11.76 [N1261_1.mzXML]	372.308349609375	11.7577	7.9014	12.334683333333334	4.433283333333335	83607.2265625	7313253.951344665	0	1284	0.10467686903253792	0.574810483278445	0.03975691218709647	372.3067626953125	372.3171081542969
1071	372.7347717285156	1.9326333333333332					1	DETECTED	372.7348 m/z @1.93 [N1261_1.mzXML]	372.7347717285156	1.9326333333333332	1.9326333333333332	2.1159333333333334	0.18330000000000024	13667.3115234375	83131.25240185551	0	1284	0.06761422811303563	null	null	372.7347717285156	372.7362976074219
1072	372.8807067871094	1.6451					1	DETECTED	372.8807 m/z @1.65 [N1261_1.mzXML]	372.8807067871094	1.6451	1.5561166666666668	1.6597166666666667	0.10359999999999991	38247.953125	164401.94591296374	0	1284	0.11652852398362623	0.5804475175298913	0.1667764926041152	372.8805847167969	372.8817443847656
1073	373.2708435058594	12.2704					1	DETECTED	373.2708 m/z @12.27 [N1261_1.mzXML]	373.2708435058594	12.2704	11.835966666666668	12.5188	0.682833333333333	53353.16015625	594301.5938090817	0	1284	0.10605331747059665	0.7045469585254591	0.5865400173400495	373.2699890136719	373.2721252441406
1074	374.3240051269531	12.191					1	DETECTED	374.3240 m/z @12.19 [N1261_1.mzXML]	374.3240051269531	12.191	11.788833333333335	12.238516666666667	0.44968333333333277	10240.310546875	133084.18097583018	0	1284	0.06646113337844817	0.55907583920431	0.11815167840862009	374.31402587890625	374.32470703125
1075	375.01507568359375	1.8903833333333333					1	DETECTED	375.0151 m/z @1.89 [N1261_1.mzXML]	375.01507568359375	1.8903833333333333	1.6451	9.5246	7.879499999999999	143763.546875	4580653.446173585	0	1284	0.3033673416906304	1.883029946017587	2.6912910391156912	375.00689697265625	375.0165710449219
1076	375.21649169921875	12.3505					1	DETECTED	375.2165 m/z @12.35 [N1261_1.mzXML]	375.21649169921875	12.3505	12.286200000000001	12.613216666666666	0.3270166666666654	18834.16015625	229140.81114697253	0	1284	0.3254491669605013	2.5428978745464126	4.085795749092825	375.2161560058594	375.2174072265625
1077	375.2864990234375	12.08195					1	DETECTED	375.2865 m/z @12.08 [N1261_1.mzXML]	375.2864990234375	12.08195	11.994266666666666	12.75555	0.7612833333333331	8170.0400390625	280962.92408984376	0	1284	0.10799357453933034	4.3410948488879875	7.682189697775975	375.2860412597656	375.2874755859375
1078	376.33935546875	12.727733333333333					1	DETECTED	376.3394 m/z @12.73 [N1261_1.mzXML]	376.33935546875	12.727733333333333	12.31845	13.0735	0.7550499999999989	98415.7421875	1377940.1821362325	0	1284	0.22265356448334295	1.0787040437525304	2.9219051213427774	376.33795166015625	376.34039306640625
1079	376.6222839355469	10.5995					1	DETECTED	376.6223 m/z @10.60 [N1261_1.mzXML]	376.6222839355469	10.5995	4.237583333333333	11.180533333333333	6.94295	52234.625	822480.0797036437	0	1284	0.09165019657448603	0.8860255904473353	0.4348322275548033	376.6214599609375	376.62451171875
1080	376.92547607421875	2.0160333333333336					1	DETECTED	376.9255 m/z @2.02 [N1261_1.mzXML]	376.92547607421875	2.0160333333333336	1.9743333333333333	4.6171999999999995	2.6428666666666665	8579.7724609375	559417.3000488281	0	1284	0.0637072891489292	31.689048760990982	62.37809752198196	376.92047119140625	376.9271240234375
1081	377.1437072753906	9.857216666666666					1	DETECTED	377.1437 m/z @9.86 [N1261_1.mzXML]	377.1437072753906	9.857216666666666	9.812266666666666	9.930683333333333	0.11841666666666661	6638.3564453125	28679.653049072414	0	1284	0.09377684804710817	1.317204301075267	1.6344086021505337	377.1435241699219	377.144287109375
1082	377.6300354003906	12.334683333333334					1	DETECTED	377.6300 m/z @12.33 [N1261_1.mzXML]	377.6300354003906	12.334683333333334	9.63025	15.810133333333333	6.179883333333333	19018.9296875	3181924.068314758	0	1284	5.714638430916031	1.236250891140829	1.285427564576235	377.626708984375	377.6326904296875
1083	378.23773193359375	12.382533333333333					1	DETECTED	378.2377 m/z @12.38 [N1261_1.mzXML]	378.23773193359375	12.382533333333333	0.10115	12.991683333333333	12.890533333333332	97766.03125	4497263.156198242	0	1284	0.11678662330878709	2.7816430259102924	4.234225095277147	378.2373046875	378.2405700683594
1084	378.8975524902344	1.6451					1	DETECTED	378.8976 m/z @1.65 [N1261_1.mzXML]	378.8975524902344	1.6451	1.5856833333333333	1.7631333333333332	0.17744999999999989	113379.3515625	581722.8895761712	0	1284	0.06831070954036411	1.4932678821879373	1.8182817892881078	378.8975524902344	378.8985900878906
1085	379.08135986328125	12.47325					1	DETECTED	379.0814 m/z @12.47 [N1261_1.mzXML]	379.08135986328125	12.47325	8.766150000000001	18.406833333333335	9.640683333333333	27470.263671875	2956332.490750091	0	1284	3.7683916751673685	1.300299875014612	0.03557213320022912	379.079345703125	379.0848693847656
1086	379.2406005859375	12.413366666666667					1	DETECTED	379.2406 m/z @12.41 [N1261_1.mzXML]	379.2406005859375	12.413366666666667	11.696983333333332	18.607166666666668	6.910183333333336	16510.04296875	2364643.0079349987	0	1284	0.3285019806499889	4.8229648930972635	11.781288926048388	379.24041748046875	379.2503356933594
1087	379.2789001464844	14.15165					1	DETECTED	379.2789 m/z @14.15 [N1261_1.mzXML]	379.2789001464844	14.15165	3.4270333333333336	15.249283333333333	11.822249999999999	15786.521484375	2335480.2029690556	0	1284	0.30133419351654567	0.5511735462184352	0.05533940162885495	379.2767028808594	379.28424072265625
1088	380.2532043457031	12.65775					1	DETECTED	380.2532 m/z @12.66 [N1261_1.mzXML]	380.2532043457031	12.65775	11.742366666666667	12.895000000000001	1.152633333333334	147435.796875	2211456.100927247	0	1284	0.11741249775132268	0.6295905176337789	0.259181035267558	380.2478942871094	380.25335693359375
1089	381.023193359375	1.834					1	DETECTED	381.0232 m/z @1.83 [N1261_1.mzXML]	381.023193359375	1.834	1.6156833333333334	2.497066666666667	0.8813833333333336	185207.609375	3552441.677037963	0	1284	0.20027429723241696	2.2342734008657805	3.380833596744412	381.0199279785156	381.02398681640625
1090	381.2946472167969	12.7415					1	DETECTED	381.2946 m/z @12.74 [N1261_1.mzXML]	381.2946472167969	12.7415	12.238516666666667	16.3675	4.128983333333332	800288.1875	1.274500249593041E7	1	1284	0.22398674253434336	0.9034660471430377	0.8652295989199099	381.29254150390625	381.29718017578125
1091	381.3121643066406	12.08195					1	DETECTED	381.3122 m/z @12.08 [N1261_1.mzXML]	381.3121643066406	12.08195	12.037633333333334	12.174883333333334	0.13724999999999987	7166.98681640625	36338.80204089359	0	1284	0.08513151912633532	1.5485144791274783	2.0970289582549566	381.31195068359375	381.3135070800781
1092	381.7483215332031	13.542133333333334					1	DETECTED	381.7483 m/z @13.54 [N1261_1.mzXML]	381.7483215332031	13.542133333333334	13.484783333333333	13.600933333333334	0.11615000000000109	15113.4287109375	71049.23806640659	0	1284	0.03346927939254485	1.0126416739319823	1.0252833478639645	381.7475280761719	381.7496337890625
1093	382.2978210449219	12.75555					1	DETECTED	382.2978 m/z @12.76 [N1261_1.mzXML]	382.2978210449219	12.75555	12.5188	13.005233333333333	0.4864333333333324	193600.90625	2481246.473709473	0	1284	0.6140701661609853	1.0273143259415727	1.0621057572060857	382.2974853515625	382.29827880859375
1094	383.1134948730469	1.7912833333333333					1	DETECTED	383.1135 m/z @1.79 [N1261_1.mzXML]	383.1134948730469	1.7912833333333333	1.7341333333333333	2.3587	0.6245666666666665	275269.34375	2390699.3817158206	0	1284	0.1829112221457756	4.141576780373094	6.433238909938332	383.11297607421875	383.1143493652344
1095	383.1510009765625	17.171166666666668					1	DETECTED	383.1510 m/z @17.17 [N1261_1.mzXML]	383.1510009765625	17.171166666666668	9.304233333333334	17.171166666666668	7.866933333333334	1817.630859375	599268.2944793091	0	1284	7.819944852734086	0.5	null	383.1456298828125	383.1510009765625
1096	383.3011779785156	12.713866666666666					1	DETECTED	383.3012 m/z @12.71 [N1261_1.mzXML]	383.3011779785156	12.713866666666666	6.940216666666667	12.839116666666666	5.8988999999999985	23879.412109375	1956290.1605786139	0	1284	0.19705808706412498	0.5108466914343612	0.021693382868722463	383.2967529296875	383.30169677734375
1097	384.11700439453125	1.9326333333333332					1	DETECTED	384.1170 m/z @1.93 [N1261_1.mzXML]	384.11700439453125	1.9326333333333332	1.9185166666666666	9.1486	7.230083333333333	17585.63671875	2938105.968893127	0	1284	7.216682025283436	256.3648302414854	510.0340026006301	384.1128845214844	384.11761474609375
1098	384.8431701660156	1.6742833333333331					1	DETECTED	384.8432 m/z @1.67 [N1261_1.mzXML]	384.8431701660156	1.6742833333333331	1.6742833333333331	1.7487666666666668	0.07448333333333368	17518.513671875	40748.41518750007	0	1284	0.04835347988997185	null	null	384.8417663574219	384.8438415527344
1099	385.306640625	11.7577					1	DETECTED	385.3066 m/z @11.76 [N1261_1.mzXML]	385.306640625	11.7577	10.310533333333332	17.401	7.090466666666668	27746.58984375	4377768.685487792	0	1284	3.9593500167128006	2.353591659568425	6.794252118186009	385.3010559082031	385.30877685546875
1100	386.0762939453125	13.498883333333334					1	DETECTED	386.0763 m/z @13.50 [N1261_1.mzXML]	386.0762939453125	13.498883333333334	0.11788333333333334	19.990333333333336	19.87245	6904.1943359375	2156356.361621429	0	1284	7.195501128830442	0.7425622150810851	1.2871937105308882	386.0762939453125	386.08184814453125
1101	386.2860107421875	11.451166666666667					1	DETECTED	386.2860 m/z @11.45 [N1261_1.mzXML]	386.2860107421875	11.451166666666667	11.378350000000001	11.496783333333333	0.11843333333333206	29233.908203125	147215.92215624996	0	1284	0.0731244270637017	0.813229571984431	0.6264591439688622	386.285888671875	386.28814697265625
1102	386.3109130859375	14.80465					1	DETECTED	386.3109 m/z @14.80 [N1261_1.mzXML]	386.3109130859375	14.80465	11.13585	15.891733333333333	4.755883333333333	6440.14794921875	1025480.3651660772	0	1284	0.6953823423874006	0.648152438581189	0.2963048771623779	386.30853271484375	386.31207275390625
1103	386.32342529296875	12.7415					1	DETECTED	386.3234 m/z @12.74 [N1261_1.mzXML]	386.32342529296875	12.7415	11.8047	12.88095	1.07625	62281.81640625	921344.0383413086	0	1284	0.15379922656657996	0.5744289069171649	0.14890720080523503	386.32135009765625	386.3240661621094
1104	387.1773986816406	11.555250000000001					1	DETECTED	387.1774 m/z @11.56 [N1261_1.mzXML]	387.1773986816406	11.555250000000001	11.512033333333333	12.037633333333334	0.5256000000000007	284199.34375	2092502.149014278	0	1284	0.10976709859334477	3.474265948890025	3.7542225811497296	387.1771545410156	387.1778564453125
1105	387.25030517578125	11.8658					1	DETECTED	387.2503 m/z @11.87 [N1261_1.mzXML]	387.25030517578125	11.8658	3.1404833333333335	14.731016666666667	11.590533333333333	16407.021484375	2452256.0806148075	0	1284	0.10171044315085886	0.664189838382179	0.3283796767643582	387.2494812011719	387.2599792480469
1106	387.3437805175781	12.3664					1	DETECTED	387.3438 m/z @12.37 [N1261_1.mzXML]	387.3437805175781	12.3664	12.206916666666666	14.090683333333335	1.8837666666666681	11389.92578125	614831.5818309328	0	1284	0.40477474016769577	5.9058417807503165	10.811683561500633	387.34259033203125	387.34527587890625
1107	388.7102355957031	1.9743333333333333					1	DETECTED	388.7102 m/z @1.97 [N1261_1.mzXML]	388.7102355957031	1.9743333333333333	1.9466500000000002	12.797483333333334	10.850833333333334	12754.3974609375	3262294.8118083496	0	1284	0.16271338218507236	195.9813365442524	390.96267308850474	388.70928955078125	388.7141418457031
1108	389.9695739746094	12.502916666666666					1	DETECTED	389.9696 m/z @12.50 [N1261_1.mzXML]	389.9695739746094	12.502916666666666	2.1159333333333334	19.906833333333335	17.7909	16540.330078125	3064388.4051329675	0	1284	1.5468444512359465	0.764367220339245	0.34809479212287736	389.9691467285156	389.9724426269531
1109	390.3551330566406	13.771749999999999					1	DETECTED	390.3551 m/z @13.77 [N1261_1.mzXML]	390.3551330566406	13.771749999999999	11.667866666666667	14.241366666666666	2.5734999999999992	49246.5	1876557.6547448735	0	1284	0.20712634567618515	0.611607107491702	0.1450158984032245	390.35400390625	390.3558654785156
1110	390.7958984375	1.7341333333333333					1	DETECTED	390.7959 m/z @1.73 [N1261_1.mzXML]	390.7958984375	1.7341333333333333	1.7040499999999998	1.7631333333333332	0.05908333333333338	17026.46875	48401.669616699204	0	1284	0.0813080683584797	0.9819944598337915	0.963988919667583	390.79541015625	390.79693603515625
1111	390.9888000488281	1.8054999999999999					1	DETECTED	390.9888 m/z @1.81 [N1261_1.mzXML]	390.9888000488281	1.8054999999999999	1.6889166666666666	2.455566666666667	0.7666500000000003	25749.279296875	604274.0855833743	0	1284	0.3116808656372738	3.2879914224446063	6.924496929127502	390.98809814453125	390.990234375
1112	391.28143310546875	13.0735					1	DETECTED	391.2814 m/z @13.07 [N1261_1.mzXML]	391.28143310546875	13.0735	0.10115	20.007	19.90585	28519.23046875	8400918.057208132	0	1284	0.35995787686503	0.5489679936773874	0.11104990826416244	391.27215576171875	391.2856140136719
1113	391.3587341308594	13.799116666666666					1	DETECTED	391.3587 m/z @13.80 [N1261_1.mzXML]	391.3587341308594	13.799116666666666	12.254416666666666	13.912633333333334	1.658216666666668	11667.0859375	776888.8244230959	0	1284	0.08595327259081387	0.5367439200707799	0.07348784014155973	391.3561706542969	391.3670654296875
1114	392.7928771972656	1.7487666666666668					1	DETECTED	392.7929 m/z @1.75 [N1261_1.mzXML]	392.7928771972656	1.7487666666666668	1.7040499999999998	1.8196666666666668	0.11561666666666692	25271.59765625	99946.07366992199	0	1284	0.0407128570997175	1.2927692881103185	1.5855385762206373	392.7925720214844	392.7941589355469
1115	394.22100830078125	8.3598					1	DETECTED	394.2210 m/z @8.36 [N1261_1.mzXML]	394.22100830078125	8.3598	8.0907	19.673833333333334	11.583133333333334	2499.2373046875	896439.2001499025	0	1284	0.551818631247845	21.521986869812967	42.04397373962593	394.2136535644531	394.2224426269531
1116	394.2922668457031	11.639199999999999					1	DETECTED	394.2923 m/z @11.64 [N1261_1.mzXML]	394.2922668457031	11.639199999999999	11.5969	12.238516666666667	0.6416166666666676	50350.27734375	407435.8134539798	0	1284	0.08779486264356962	7.58412135539812	3.3438561673940947	394.2906494140625	394.2932434082031
1117	394.8717346191406	1.6597166666666667					1	DETECTED	394.8717 m/z @1.66 [N1261_1.mzXML]	394.8717346191406	1.6597166666666667	1.6007666666666667	13.332366666666667	11.7316	33218.03515625	1.3846806580773925E7	0	1284	0.06477198556180941	99.50466497031373	198.00932994062748	394.87103271484375	394.8809509277344
1118	395.27398681640625	12.613216666666666					1	DETECTED	395.2740 m/z @12.61 [N1261_1.mzXML]	395.27398681640625	12.613216666666666	12.5188	12.769749999999998	0.2509499999999978	29933.498046875	309905.37231884646	0	1284	0.1383605178949292	1.3289496910856153	1.6578993821712305	395.2735595703125	395.274658203125
1119	396.3079528808594	11.727					1	DETECTED	396.3080 m/z @11.73 [N1261_1.mzXML]	396.3079528808594	11.727	11.682383333333332	11.851266666666668	0.16888333333333527	34379.30859375	243838.01620996217	0	1284	0.1391526319703793	1.8926036608143062	2.7852073216286124	396.3079528808594	396.3087158203125
1120	396.9974365234375	1.8054999999999999					1	DETECTED	396.9974 m/z @1.81 [N1261_1.mzXML]	396.9974365234375	1.8054999999999999	1.6597166666666667	10.004150000000001	8.344433333333335	61136.9765625	1922021.5637045898	0	1284	0.1335197750214392	2.748751344527346	3.962613769339798	396.98797607421875	396.9984436035156
1121	397.2685546875	12.783683333333332					1	DETECTED	397.2686 m/z @12.78 [N1261_1.mzXML]	397.2685546875	12.783683333333332	3.702833333333333	13.985533333333333	10.2827	44567.42578125	1936701.3320240492	0	1284	0.19891406719427707	0.5661749726071899	0.13234994521437976	397.2590637207031	397.27001953125
1122	397.4124450683594	12.502916666666666					1	DETECTED	397.4124 m/z @12.50 [N1261_1.mzXML]	397.4124450683594	12.502916666666666	12.222949999999999	14.045583333333333	1.822633333333334	75565.7265625	1823551.8040278333	0	1284	0.292812898519335	3.2475088165053303	2.196216878446517	397.4107360839844	397.4141540527344
1123	398.04876708984375	9.9163					1	DETECTED	398.0488 m/z @9.92 [N1261_1.mzXML]	398.04876708984375	9.9163	9.88715	17.64783333333333	7.760683333333331	8385.9716796875	473645.357451599	0	1284	0.26284703182916935	133.11635220125982	3.28699172217254	398.0484619140625	398.0518493652344
1124	398.32379150390625	11.851266666666668					1	DETECTED	398.3238 m/z @11.85 [N1261_1.mzXML]	398.32379150390625	11.851266666666668	3.0980666666666665	12.206916666666666	9.10885	157620.703125	4220741.087843133	1	1284	0.10113674358545133	2.1119165274284284	2.1390932720259372	398.3218994140625	398.324951171875
1125	398.7589111328125	13.527666666666667					1	DETECTED	398.7589 m/z @13.53 [N1261_1.mzXML]	398.7589111328125	13.527666666666667	12.825233333333333	15.202583333333333	2.37735	26487.091796875	964780.6032335204	0	1284	0.23945166775390092	1.3979706481594318	1.8844329808613007	398.7572021484375	398.7615051269531
1126	399.23004150390625	11.335416666666667					1	DETECTED	399.2300 m/z @11.34 [N1261_1.mzXML]	399.23004150390625	11.335416666666667	8.7819	11.335416666666667	2.553516666666667	7475.32275390625	293364.3753395082	0	1284	2.4815868411934527	0.5	null	399.2247009277344	399.2348327636719
1127	399.25665283203125	13.771749999999999					1	DETECTED	399.2567 m/z @13.77 [N1261_1.mzXML]	399.25665283203125	13.771749999999999	13.018650000000001	15.123683333333334	2.105033333333333	19588.29296875	844365.7682194824	0	1284	0.17540572734311155	1.39757889611827	1.7951577922365403	399.2550964355469	399.26214599609375
1128	399.3269958496094	11.8201					1	DETECTED	399.3270 m/z @11.82 [N1261_1.mzXML]	399.3269958496094	11.8201	11.8201	16.433083333333332	4.612983333333332	32309.390625	1360479.0653212878	0	1284	0.9601089390311266	null	null	399.32122802734375	399.32806396484375
1129	399.7677001953125	13.37295					1	DETECTED	399.7677 m/z @13.37 [N1261_1.mzXML]	399.7677001953125	13.37295	13.319033333333334	14.849400000000001	1.5303666666666675	12628.8076171875	505014.4186513055	0	1284	0.2945296479807027	14.1919629057189	27.3839258114378	399.76531982421875	399.7689208984375
1130	400.3395080566406	11.96565					1	DETECTED	400.3395 m/z @11.97 [N1261_1.mzXML]	400.3395080566406	11.96565	11.936833333333334	12.5188	0.5819666666666663	596958.8125	4282774.938949707	1	1284	0.10591026315239027	4.237030247863784	5.8235701788294945	400.3384704589844	400.33978271484375
1131	401.6216735839844	10.923316666666667					1	DETECTED	401.6217 m/z @10.92 [N1261_1.mzXML]	401.6216735839844	10.923316666666667	10.217116666666668	11.089933333333333	0.8728166666666652	16360.662109375	224151.50801293962	0	1284	0.11051127449607101	0.6229767050678592	0.2286063411420147	401.6210632324219	401.6240234375
1132	402.9002990722656	1.5856833333333333					1	DETECTED	402.9003 m/z @1.59 [N1261_1.mzXML]	402.9002990722656	1.5856833333333333	1.5265	7.786766666666667	6.260266666666666	62923.140625	2878533.452476929	0	1284	0.0709385449715052	53.49648034891394	129.44464139428962	402.89794921875	402.9008483886719
1133	403.0050048828125	1.77735					1	DETECTED	403.0050 m/z @1.78 [N1261_1.mzXML]	403.0050048828125	1.77735	1.6597166666666667	8.060533333333334	6.4008166666666675	180834.25	3623163.911743774	0	1284	0.2026641752784626	3.123295952662086	5.036856860604536	403.0016784667969	403.0059509277344
1134	404.2038879394531	11.541233333333334					1	DETECTED	404.2039 m/z @11.54 [N1261_1.mzXML]	404.2038879394531	11.541233333333334	11.526866666666667	11.742366666666667	0.21550000000000047	32872.21484375	218574.54686145086	0	1284	0.04314136130712676	7.4999999999995675	12.076468046401102	404.2035217285156	404.204833984375
1135	405.0796203613281	12.5818					1	DETECTED	405.0796 m/z @12.58 [N1261_1.mzXML]	405.0796203613281	12.5818	0.8156	19.940166666666666	19.124566666666666	7453.83251953125	2001476.0255493468	0	1284	4.4440006866697	0.6786774659507021	0.33553254215458916	405.07244873046875	405.08367919921875
1136	405.13323974609375	10.541066666666667					1	DETECTED	405.1332 m/z @10.54 [N1261_1.mzXML]	405.13323974609375	10.541066666666667	10.4983	10.968866666666665	0.4705666666666648	51329.546875	349994.4558896473	0	1284	0.10060000485449017	2.6945388998714424	2.9393026706059837	405.1307373046875	405.13360595703125
1137	406.14569091796875	12.565949999999999					1	DETECTED	406.1457 m/z @12.57 [N1261_1.mzXML]	406.14569091796875	12.565949999999999	9.465383333333333	12.565949999999999	3.1005666666666656	17041.2890625	1102033.9710712284	0	1284	0.8686537863616621	0.5	null	406.13861083984375	406.14569091796875
1138	406.7454833984375	12.2704					1	DETECTED	406.7455 m/z @12.27 [N1261_1.mzXML]	406.7454833984375	12.2704	11.639199999999999	13.586066666666666	1.9468666666666667	32560.40234375	1928337.834731934	0	1284	1.4165381991356654	1.5421947613012215	1.3673223338063591	406.7440185546875	406.7552185058594
1139	408.7669677734375	1.7487666666666668					1	DETECTED	408.7670 m/z @1.75 [N1261_1.mzXML]	408.7669677734375	1.7487666666666668	1.7040499999999998	14.105983333333334	12.401933333333334	23736.201171875	7089595.240332399	0	1284	12.08940297830176	138.6723816623174	273.70402481700444	408.7669372558594	408.7737731933594
1140	408.9167785644531	1.6306166666666668					1	DETECTED	408.9168 m/z @1.63 [N1261_1.mzXML]	408.9167785644531	1.6306166666666668	1.5561166666666668	1.6742833333333331	0.11816666666666631	67489.5859375	306516.8713664548	0	1284	0.07838690988453889	0.7867224126999169	0.5956246378800177	408.915771484375	408.9179382324219
1141	409.15911865234375	11.555250000000001					1	DETECTED	409.1591 m/z @11.56 [N1261_1.mzXML]	409.15911865234375	11.555250000000001	11.512033333333333	13.941266666666667	2.4292333333333342	239168.5	2072592.4416983589	0	1284	0.10531189450265899	3.609633037050964	4.000510495854689	409.1582336425781	409.1659851074219
1142	409.18505859375	9.21995					1	DETECTED	409.1851 m/z @9.22 [N1261_1.mzXML]	409.18505859375	9.21995	9.163566666666666	9.318566666666667	0.15500000000000114	80276.265625	316868.35480175784	0	1284	0.060713625431450424	1.2444636702777978	1.348062821013053	409.18505859375	409.1864013671875
1143	409.3262023925781	12.2704					1	DETECTED	409.3262 m/z @12.27 [N1261_1.mzXML]	409.3262023925781	12.2704	12.14315	15.108533333333332	2.9653833333333317	18609.626953125	804259.471572143	0	1284	0.1722847734664832	11.651800916830371	22.303601833660743	409.3226318359375	409.32769775390625
1144	410.1629333496094	11.555250000000001					1	DETECTED	410.1629 m/z @11.56 [N1261_1.mzXML]	410.1629333496094	11.555250000000001	11.526866666666667	11.727	0.2001333333333335	54228.3984375	372427.1427126465	0	1284	0.12301641339092484	3.5255431591308537	6.051086318261707	410.1618347167969	410.1631164550781
1145	410.25146484375	3.8805833333333335					1	DETECTED	410.2515 m/z @3.88 [N1261_1.mzXML]	410.25146484375	3.8805833333333335	3.3117	4.930400000000001	1.6187000000000005	5091.99462890625	237748.05319683833	0	1284	0.33936392610787314	1.422699440424223	1.8453988808484463	410.2494812011719	410.25408935546875
1146	410.8537902832031	1.6889166666666666					1	DETECTED	410.8538 m/z @1.69 [N1261_1.mzXML]	410.8537902832031	1.6889166666666666	1.6597166666666667	1.7912833333333333	0.1315666666666666	47422.50390625	259308.45917431673	0	1284	null	2.252853881278546	3.405945633034127	410.85284423828125	410.8548278808594
1147	412.28216552734375	11.994266666666666					1	DETECTED	412.2822 m/z @11.99 [N1261_1.mzXML]	412.28216552734375	11.994266666666666	4.31255	15.631599999999999	11.319049999999999	28770.166015625	1523097.8985925908	0	1284	0.10612567554074559	0.7367526355870975	0.014596715329613283	412.27825927734375	412.2836608886719
1148	412.30255126953125	11.555250000000001					1	DETECTED	412.3026 m/z @11.56 [N1261_1.mzXML]	412.30255126953125	11.555250000000001	0.4586166666666667	11.667866666666667	11.20925	24619.162109375	4046708.235310118	0	1284	0.41360720044468025	0.5050743618935473	0.009550820150240598	412.2986145019531	412.31072998046875
1149	412.97149658203125	1.77735					1	DETECTED	412.9715 m/z @1.78 [N1261_1.mzXML]	412.97149658203125	1.77735	1.1259000000000001	2.344733333333333	1.218833333333333	17780.810546875	623032.578130249	0	1284	1.003982899731831	0.9354772686570982	0.900252116608057	412.9703674316406	412.97265625
1150	413.1346740722656	14.745849999999999					1	DETECTED	413.1347 m/z @14.75 [N1261_1.mzXML]	413.1346740722656	14.745849999999999	9.333266666666667	15.423116666666665	6.089849999999998	7561.92822265625	825679.4569393311	0	1284	0.22178732535428303	0.5625640867731059	0.130857249100149	413.132080078125	413.14056396484375
1151	413.26416015625	13.059716666666667					1	DETECTED	413.2642 m/z @13.06 [N1261_1.mzXML]	413.26416015625	13.059716666666667	0.10115	20.007	19.90585	20705.921875	3179043.018649901	0	1284	0.09551052425446116	0.8675958293346423	0.5312517664640111	413.26031494140625	413.26800537109375
1152	413.2856140136719	11.979883333333333					1	DETECTED	413.2856 m/z @11.98 [N1261_1.mzXML]	413.2856140136719	11.979883333333333	11.9223	17.023333333333333	5.1010333333333335	9562.1611328125	1486694.7573480224	0	1284	0.09967562839316457	44.29261939218508	87.58523878437016	413.27593994140625	413.28619384765625
1153	413.3387756347656	12.052183333333334					1	DETECTED	413.3388 m/z @12.05 [N1261_1.mzXML]	413.3387756347656	12.052183333333334	11.835966666666668	15.470266666666667	3.6342999999999996	9451.3662109375	1157316.8067092896	0	1284	2.104156142928657	8.404301241039104	13.80438856824659	413.3359069824219	413.3398132324219
1154	413.79180908203125	14.498983333333333					1	DETECTED	413.7918 m/z @14.50 [N1261_1.mzXML]	413.79180908203125	14.498983333333333	3.1832833333333337	14.760449999999999	11.577166666666665	8746.130859375	2806903.432092039	0	1284	null	0.511553269646008	0.023106539292015997	413.7898254394531	413.7922668457031
1155	414.2976989746094	12.222949999999999					1	DETECTED	414.2977 m/z @12.22 [N1261_1.mzXML]	414.2976989746094	12.222949999999999	11.61095	16.727166666666665	5.116216666666665	105804.625	2409650.701198058	0	1284	0.1264001881614938	5.271571545888873	0.41762087526786223	414.290283203125	414.29937744140625
1156	414.9945983886719	1.4671666666666667					1	DETECTED	414.9946 m/z @1.47 [N1261_1.mzXML]	414.9945983886719	1.4671666666666667	1.4365666666666668	3.126316666666667	1.68975	4041.476806640625	270515.4711901856	0	1284	0.045080378438431046	27.610294117647097	54.220588235294194	414.9908142089844	414.99627685546875
1157	415.11834716796875	11.271033333333332					1	DETECTED	415.1183 m/z @11.27 [N1261_1.mzXML]	415.11834716796875	11.271033333333332	11.059366666666667	11.271033333333332	0.21166666666666423	8915.705078125	54916.938219848234	0	1284	0.09027530911560788	0.5	null	415.11834716796875	415.12213134765625
1158	415.2091064453125	11.894183333333332					1	DETECTED	415.2091 m/z @11.89 [N1261_1.mzXML]	415.2091064453125	11.894183333333332	4.8197833333333335	12.238516666666667	7.418733333333334	495936.34375	2.40997148473012E7	1	1284	0.12088105219007161	0.5163951017284137	2.533751739740894	415.2086486816406	415.2167663574219
1159	415.2340087890625	13.771749999999999					1	DETECTED	415.2340 m/z @13.77 [N1261_1.mzXML]	415.2340087890625	13.771749999999999	13.45625	14.241366666666666	0.7851166666666654	94238.7109375	1583073.4234755866	0	1284	0.2696094894564176	1.513709339907128	1.886482108529199	415.2322998046875	415.2347106933594
1160	415.2791748046875	12.686					1	DETECTED	415.2792 m/z @12.69 [N1261_1.mzXML]	415.2791748046875	12.686	12.613216666666666	13.332366666666667	0.7191500000000008	16399.953125	434053.3607934572	0	1284	0.11641806009122568	4.940348065033188	8.880696130066376	415.27703857421875	415.2807312011719
1161	415.3011474609375	12.2704					1	DETECTED	415.3011 m/z @12.27 [N1261_1.mzXML]	415.3011474609375	12.2704	0.35656666666666664	16.30095	15.944383333333334	31506.44140625	4813839.456104126	0	1284	0.13174098758202035	0.6365844574073902	0.2636909104837112	415.29547119140625	415.3033142089844
1162	416.2126770019531	11.894183333333332					1	DETECTED	416.2127 m/z @11.89 [N1261_1.mzXML]	416.2126770019531	11.894183333333332	11.851266666666668	12.413366666666667	0.5620999999999992	128127.671875	966834.031713256	0	1284	0.11155435301261463	2.514796666476065	3.304057531852552	416.21185302734375	416.219970703125
1163	416.2371826171875	13.730116666666667					1	DETECTED	416.2372 m/z @13.73 [N1261_1.mzXML]	416.2371826171875	13.730116666666667	13.67405	14.0605	0.38644999999999996	17552.552734375	226493.55846606486	0	1284	0.14954786026101097	3.4463436385254798	5.8926872770509595	416.2357482910156	416.23779296875
1164	416.7986755371094	1.7487666666666668					1	DETECTED	416.7987 m/z @1.75 [N1261_1.mzXML]	416.7986755371094	1.7487666666666668	1.6889166666666666	1.7487666666666668	0.05985000000000018	41220.1640625	97401.67586816425	0	1284	0.04550649726685685	0.5	null	416.7985534667969	416.7991943359375
1165	417.00018310546875	1.8903833333333333					1	DETECTED	417.0002 m/z @1.89 [N1261_1.mzXML]	417.00018310546875	1.8903833333333333	1.7631333333333332	2.48315	0.720016666666667	64869.14453125	1350035.9759826667	0	1284	0.3348274333429788	2.8097553690947956	4.23126323371255	416.9993896484375	417.0012512207031
1166	418.38702392578125	12.686					1	DETECTED	418.3870 m/z @12.69 [N1261_1.mzXML]	418.38702392578125	12.686	12.65775	12.922683333333334	0.26493333333333347	27743.14453125	271128.3799541014	0	1284	0.1446118935516285	4.689085545722735	8.37817109144547	418.38525390625	418.38702392578125
1167	418.7452697753906	12.238516666666667					1	DETECTED	418.7453 m/z @12.24 [N1261_1.mzXML]	418.7452697753906	12.238516666666667	11.667866666666667	13.586066666666666	1.9181999999999988	15685.5546875	826403.2049869385	0	1284	0.04633316705369772	1.6807149741522798	2.3614299483045595	418.74346923828125	418.7464599609375
1168	418.87738037109375	1.5856833333333333					1	DETECTED	418.8774 m/z @1.59 [N1261_1.mzXML]	418.87738037109375	1.5856833333333333	1.5413	1.6306166666666668	0.08931666666666693	71191.5625	248149.28153002955	0	1284	0.06391521583146709	0.9679645353260279	1.0282227297385906	418.876953125	418.8786315917969
1169	418.9793701171875	1.834					1	DETECTED	418.9794 m/z @1.83 [N1261_1.mzXML]	418.9793701171875	1.834	1.6742833333333331	2.3587	0.6844166666666667	43586.4765625	827365.5249152835	0	1284	0.2825895030495458	2.142596264217882	3.0231227812705965	418.9783630371094	418.980224609375
1170	419.3135070800781	12.413366666666667					1	DETECTED	419.3135 m/z @12.41 [N1261_1.mzXML]	419.3135070800781	12.413366666666667	0.11788333333333334	20.007	19.889116666666666	5330.76953125	1940152.8952766731	0	1284	16.95866071279006	0.8087976750270085	0.6984201895115508	419.3101501464844	419.31768798828125
1171	420.1561584472656	11.13585					1	DETECTED	420.1562 m/z @11.14 [N1261_1.mzXML]	420.1561584472656	11.13585	10.468233333333334	11.639199999999999	1.170966666666665	12029.3671875	294065.5253465573	0	1284	0.10255809319660614	0.8769753101829892	0.7539506203659786	420.15478515625	420.15716552734375
1172	420.3139953613281	14.760449999999999					1	DETECTED	420.3140 m/z @14.76 [N1261_1.mzXML]	420.3139953613281	14.760449999999999	6.8405499999999995	19.066333333333333	12.225783333333332	10373.6513671875	2461379.040198852	0	1284	7.317407749523053	0.7718395013405052	0.5436790026810104	420.30828857421875	420.3185729980469
1173	420.8822326660156	1.6742833333333331					1	DETECTED	420.8822 m/z @1.67 [N1261_1.mzXML]	420.8822326660156	1.6742833333333331	1.6597166666666667	14.954716666666666	13.295	108926.2421875	1.1592704656279054E7	0	1284	0.029288617034945785	456.3501144164845	6.539100061799355	420.8739013671875	420.8829345703125
1174	421.7801818847656	14.34165					1	DETECTED	421.7802 m/z @14.34 [N1261_1.mzXML]	421.7801818847656	14.34165	14.1366	15.391583333333333	1.2549833333333336	48429.30078125	1124900.8445955198	0	1284	0.48679432085643093	2.3635523591268894	3.7504571216312677	421.7786865234375	421.7810974121094
1175	422.1374206542969	9.3476					1	DETECTED	422.1374 m/z @9.35 [N1261_1.mzXML]	422.1374206542969	9.3476	9.29005	17.171166666666668	7.881116666666667	3411.223876953125	441434.7233729553	0	1284	0.10620604038036241	68.4719084853761	135.9438169707522	422.1346130371094	422.1460876464844
1176	422.3236389160156	11.851266666666668					1	DETECTED	422.3236 m/z @11.85 [N1261_1.mzXML]	422.3236389160156	11.851266666666668	11.7577	11.979883333333333	0.22218333333333362	39994.7890625	262417.4301279291	0	1284	0.09495637439375493	0.9776941247027509	0.8757004658370275	422.3233642578125	422.3258056640625
1177	424.3394470214844	11.908199999999999					1	DETECTED	424.3394 m/z @11.91 [N1261_1.mzXML]	424.3394470214844	11.908199999999999	5.350983333333334	14.628549999999999	9.277566666666665	1079122.125	1.0898237345178805E7	1	1284	0.10307347277429812	4.874192271814973	3.2656859765575454	424.33831787109375	424.3475341796875
1178	424.8943786621094	1.6156833333333334					1	DETECTED	424.8944 m/z @1.62 [N1261_1.mzXML]	424.8943786621094	1.6156833333333334	1.5413	1.6597166666666667	0.11841666666666684	129706.8046875	555080.4201771237	0	1284	0.08409420184200345	0.8271639798014306	0.7630755816227586	424.8932189941406	424.8952941894531
1179	425.1317443847656	11.541233333333334					1	DETECTED	425.1317 m/z @11.54 [N1261_1.mzXML]	425.1317443847656	11.541233333333334	11.541233333333334	11.653483333333332	0.11224999999999774	12744.880859375	57882.75888525307	0	1284	0.08808744577351924	null	null	425.1317443847656	425.1341552734375
1180	426.3548583984375	12.037633333333334					1	DETECTED	426.3549 m/z @12.04 [N1261_1.mzXML]	426.3548583984375	12.037633333333334	11.908199999999999	12.783683333333332	0.8754833333333334	1229118.75	1.023974929118388E7	1	1284	0.11023219952992136	1.330423812962209	1.094748820320705	426.34588623046875	426.356689453125
1181	426.82794189453125	1.6742833333333331					1	DETECTED	426.8279 m/z @1.67 [N1261_1.mzXML]	426.82794189453125	1.6742833333333331	1.6597166666666667	1.8054999999999999	0.14578333333333315	37148.328125	237811.64340185563	0	1284	0.11339072586280596	5.004004576659126	8.710463245191711	426.82720947265625	426.82794189453125
1182	427.4302062988281	12.64345					1	DETECTED	427.4302 m/z @12.64 [N1261_1.mzXML]	427.4302062988281	12.64345	12.428216666666666	14.716483333333334	2.2882666666666687	11956.634765625	663289.1184303596	0	1284	1.21042227329397	5.315781322595625	9.63156264519125	427.4287414550781	427.4320983886719
1183	428.3709716796875	12.191					1	DETECTED	428.3710 m/z @12.19 [N1261_1.mzXML]	428.3709716796875	12.191	11.994266666666666	12.382533333333333	0.38826666666666654	178392.125	1227715.5827983373	1	1284	0.0806670022397391	0.9037461942885998	0.6168655422925114	428.3614501953125	428.3716735839844
1184	429.37469482421875	12.191					1	DETECTED	429.3747 m/z @12.19 [N1261_1.mzXML]	429.37469482421875	12.191	5.707466666666666	14.241366666666666	8.5339	38853.91796875	1942926.872005249	0	1284	0.09474560811557531	0.6499130063361372	18.247904037687846	429.3677978515625	429.3818359375
1185	429.7660827636719	14.427266666666666					1	DETECTED	429.7661 m/z @14.43 [N1261_1.mzXML]	429.7660827636719	14.427266666666666	11.742366666666667	17.515833333333333	5.773466666666666	9025.2646484375	924954.2192773131	0	1284	0.2798521397578444	1.0751735011856434	1.150347002371287	429.76495361328125	429.77252197265625
1186	430.2415771484375	9.63025					1	DETECTED	430.2416 m/z @9.63 [N1261_1.mzXML]	430.2415771484375	9.63025	9.59965	16.661566666666666	7.061916666666665	4880.7119140625	381967.0111162107	0	1284	0.08682567223878124	115.39079520697264	229.78159041394528	430.23394775390625	430.24249267578125
1187	430.2928161621094	11.951116666666667					1	DETECTED	430.2928 m/z @11.95 [N1261_1.mzXML]	430.2928161621094	11.951116666666667	3.1546000000000003	12.09695	8.94235	18801.02734375	3121433.037284789	0	1284	0.10199867531428986	0.5082892660162829	0.016578532032565787	430.28887939453125	430.29345703125
1188	430.9109802246094	1.6451					1	DETECTED	430.9110 m/z @1.65 [N1261_1.mzXML]	430.9109802246094	1.6451	1.5561166666666668	1.7040499999999998	0.14793333333333303	196609.984375	802158.1436411116	0	1284	0.06391948282394533	0.8493998689834387	0.8013286100348299	430.9109802246094	430.9127197265625
1189	431.1756896972656	12.628483333333332					1	DETECTED	431.1757 m/z @12.63 [N1261_1.mzXML]	431.1756896972656	12.628483333333332	9.21995	13.238416666666666	4.018466666666665	99813.3203125	3497958.650562987	0	1284	0.18850100624551835	0.5894715224534504	0.9825062664567733	431.1661682128906	431.17816162109375
1190	431.20538330078125	13.688233333333333					1	DETECTED	431.2054 m/z @13.69 [N1261_1.mzXML]	431.20538330078125	13.688233333333333	13.484783333333333	14.0009	0.516116666666667	12240.5927734375	205444.8532810057	0	1284	0.15396782977832046	1.2684115671336118	1.5368231342672238	431.2047119140625	431.208984375
1191	431.27410888671875	12.286200000000001					1	DETECTED	431.2741 m/z @12.29 [N1261_1.mzXML]	431.27410888671875	12.286200000000001	12.238516666666667	12.550083333333333	0.3115666666666659	47249.5078125	330348.94903271284	0	1284	0.1654463899963332	3.2670394966794616	5.534078993358923	431.2730712890625	431.27435302734375
1192	431.3124084472656	12.769749999999998					1	DETECTED	431.3124 m/z @12.77 [N1261_1.mzXML]	431.3124084472656	12.769749999999998	12.75555	12.88095	0.12540000000000084	46640.25390625	209208.37764648622	0	1284	66.47845352452075	4.4154929577468565	7.830985915493714	431.3124084472656	431.3128967285156
1193	432.178466796875	12.613216666666666					1	DETECTED	432.1785 m/z @12.61 [N1261_1.mzXML]	432.178466796875	12.613216666666666	12.3664	14.197033333333334	1.8306333333333331	23730.37109375	759092.3303593136	0	1284	0.14398679965822936	3.7084880815720296	6.416976163144059	432.1686096191406	432.180419921875
1194	432.2357482910156	11.880033333333333					1	DETECTED	432.2357 m/z @11.88 [N1261_1.mzXML]	432.2357482910156	11.880033333333333	11.835966666666668	12.158983333333333	0.32301666666666584	75868.5390625	573794.1689931622	0	1284	0.12243164780452886	5.425694874935862	3.554156805192542	432.2342224121094	432.2366638183594
1195	432.30841064453125	12.222949999999999					1	DETECTED	432.3084 m/z @12.22 [N1261_1.mzXML]	432.30841064453125	12.222949999999999	11.639199999999999	12.839116666666666	1.1999166666666667	97839.875	1379276.83496753	0	1284	0.12145895425167019	1.2095659219710242	1.0537103558820418	432.3077087402344	432.31683349609375
1196	432.782470703125	13.730116666666667					1	DETECTED	432.7825 m/z @13.73 [N1261_1.mzXML]	432.782470703125	13.730116666666667	13.45625	13.941266666666667	0.48501666666666665	18283.384765625	265747.2895390623	0	1284	0.3019174858715594	0.8854978091528724	0.7709956183057446	432.7786560058594	432.7841491699219
1197	432.97381591796875	1.834					1	DETECTED	432.9738 m/z @1.83 [N1261_1.mzXML]	432.97381591796875	1.834	1.7341333333333333	5.739949999999999	4.005816666666666	33165.28125	1440391.1758701776	0	1284	0.18407842789777074	20.055824432576745	39.11164886515349	432.9734802246094	432.9825744628906
1198	433.05950927734375	11.61095					1	DETECTED	433.0595 m/z @11.61 [N1261_1.mzXML]	433.05950927734375	11.61095	11.555250000000001	11.682383333333332	0.12713333333333132	18210.626953125	85405.40093115167	0	1284	0.04831689271123629	1.1412327947336771	1.2824655894673544	433.0581970214844	433.0601501464844
1199	433.23870849609375	11.908199999999999					1	DETECTED	433.2387 m/z @11.91 [N1261_1.mzXML]	433.23870849609375	11.908199999999999	1.1087	12.037633333333334	10.928933333333333	19965.248046875	1360302.7872702335	0	1284	0.08385745210427942	0.5059925613840147	0.011985122768029526	433.2339172363281	433.2418212890625
1200	433.3116149902344	12.222949999999999					1	DETECTED	433.3116 m/z @12.22 [N1261_1.mzXML]	433.3116149902344	12.222949999999999	11.682383333333332	12.443183333333334	0.7608000000000015	27735.818359375	450943.18552819855	0	1284	0.11683174517220607	0.7037059875439365	0.544543199817881	433.3103942871094	433.3127136230469
1201	433.9668884277344	11.255216666666666					1	DETECTED	433.9669 m/z @11.26 [N1261_1.mzXML]	433.9668884277344	11.255216666666666	0.13479999999999998	12.613216666666666	12.478416666666666	12532.9033203125	1091550.354815063	0	1284	0.9508382835009943	0.5610588632020683	6.787474262148914	433.96484375	433.9695739746094
1202	435.3296813964844	11.639199999999999					1	DETECTED	435.3297 m/z @11.64 [N1261_1.mzXML]	435.3296813964844	11.639199999999999	10.452266666666667	11.742366666666667	1.2901000000000007	11004.572265625	365391.7519190673	0	1284	1.1813892952381142	0.5434593349809039	0.08685502936329384	435.32928466796875	435.3321228027344
1203	436.85650634765625	1.6742833333333331					1	DETECTED	436.8565 m/z @1.67 [N1261_1.mzXML]	436.85650634765625	1.6742833333333331	1.6597166666666667	1.7631333333333332	0.10341666666666649	65561.890625	191926.4389326171	0	1284	0.03934146291997176	3.549771167048115	6.674918042307063	436.8561706542969	436.8566589355469
1204	437.1910705566406	11.880033333333333					1	DETECTED	437.1911 m/z @11.88 [N1261_1.mzXML]	437.1910705566406	11.880033333333333	11.8201	12.334683333333334	0.5145833333333343	366006.78125	2937923.242260489	1	1284	0.13606176568363892	2.6185512642227318	3.349785510873366	437.18963623046875	437.1927490234375
1205	438.23260498046875	10.27925					1	DETECTED	438.2326 m/z @10.28 [N1261_1.mzXML]	438.23260498046875	10.27925	10.2636	10.341983333333333	0.07838333333333303	2853.545166015625	10147.036852416924	0	1284	0.07782615298663842	2.50425985090536	4.00851970181072	438.23260498046875	438.2340087890625
1206	438.2955322265625	13.332366666666667					1	DETECTED	438.2955 m/z @13.33 [N1261_1.mzXML]	438.2955322265625	13.332366666666667	10.16995	13.645316666666668	3.475366666666668	14362.7958984375	1566644.254772217	0	1284	3.2063576409058676	0.5494795646789112	0.09895912935782256	438.294189453125	438.3043518066406
1207	438.98193359375	1.7487666666666668					1	DETECTED	438.9819 m/z @1.75 [N1261_1.mzXML]	438.98193359375	1.7487666666666668	1.7040499999999998	2.3867166666666666	0.6826666666666668	38654.70703125	693818.3206628419	0	1284	0.2238143040113063	7.633246366008151	14.303169440967643	438.98089599609375	438.9834289550781
1208	439.11932373046875	11.105483333333332					1	DETECTED	439.1193 m/z @11.11 [N1261_1.mzXML]	439.11932373046875	11.105483333333332	11.089933333333333	11.19515	0.10521666666666718	6113.60302734375	34030.6904257812	0	1284	0.07284182262576344	3.383172561629325	5.76634512325865	439.11749267578125	439.11932373046875
1209	439.1434631347656	14.789950000000001					1	DETECTED	439.1435 m/z @14.79 [N1261_1.mzXML]	439.1434631347656	14.789950000000001	14.614183333333333	15.599183333333334	0.9850000000000012	4413.060546875	104947.45160137932	0	1284	0.22547716871708268	2.802010240849594	4.604020481699188	439.1392517089844	439.1462707519531
1210	440.8682556152344	1.6306166666666668					1	DETECTED	440.8683 m/z @1.63 [N1261_1.mzXML]	440.8682556152344	1.6306166666666668	1.5709666666666666	16.596316666666667	15.02535	49893.09375	4724044.515200806	0	1284	0.08178527159350812	125.94593461860812	250.89186923721624	440.8651428222656	440.87042236328125
1211	442.3135681152344	11.851266666666668					1	DETECTED	442.3136 m/z @11.85 [N1261_1.mzXML]	442.3135681152344	11.851266666666668	11.773233333333334	12.09695	0.323716666666666	32980.4453125	277108.0819129633	0	1284	0.15856720129788293	3.1710244621778507	2.47700438832927	442.3121337890625	442.3149719238281
1212	442.876953125	1.5561166666666668					1	DETECTED	442.8770 m/z @1.56 [N1261_1.mzXML]	442.876953125	1.5561166666666668	1.4819833333333332	1.5709666666666666	0.08898333333333341	11452.0234375	46284.88566088865	0	1284	0.06548484737031646	0.6001573741007178	0.20031474820143552	442.8760986328125	442.87750244140625
1213	443.3171081542969	11.8658					1	DETECTED	443.3171 m/z @11.87 [N1261_1.mzXML]	443.3171081542969	11.8658	11.8201	14.67255	2.8524499999999993	9501.9453125	627052.6730657957	0	1284	0.08391112269116263	31.208424507658584	61.41684901531717	443.30889892578125	443.31982421875
1214	443.4179382324219	12.286200000000001					1	DETECTED	443.4179 m/z @12.29 [N1261_1.mzXML]	443.4179382324219	12.286200000000001	12.14315	12.5344	0.39124999999999943	20193.044921875	268736.74756494054	0	1284	0.2814071027686591	1.3675288360712963	1.6519372952657891	443.4168701171875	443.41925048828125
1215	444.23626708984375	8.389166666666666					1	DETECTED	444.2363 m/z @8.39 [N1261_1.mzXML]	444.23626708984375	8.389166666666666	8.060533333333334	8.56805	0.5075166666666657	3514.24462890625	49455.542566894386	0	1284	0.12807211564158827	0.7721624911248612	0.5443249822497224	444.23101806640625	444.2386779785156
1216	445.3972473144531	12.47325					1	DETECTED	445.3972 m/z @12.47 [N1261_1.mzXML]	445.3972473144531	12.47325	12.022816666666667	12.550083333333333	0.5272666666666659	15998.587890625	289759.9212810054	0	1284	0.4623620110352	0.585288240953156	0.17057648190631208	445.396728515625	445.3988037109375
1217	446.25079345703125	11.555250000000001					1	DETECTED	446.2508 m/z @11.56 [N1261_1.mzXML]	446.25079345703125	11.555250000000001	4.6948	14.909016666666668	10.214216666666669	599666.5625	9149011.724603238	1	1284	0.1103916744408302	3.31724991949443	4.148810068707774	446.2452087402344	446.2535095214844
1218	446.7983703613281	13.771749999999999					1	DETECTED	446.7984 m/z @13.77 [N1261_1.mzXML]	446.7983703613281	13.771749999999999	3.4270333333333336	14.1213	10.694266666666666	17886.068359375	3514978.4381428226	0	1284	0.1286321977672955	0.51689509781966	0.03379019563931998	446.7911376953125	446.7985534667969
1219	446.8851318359375	1.6451					1	DETECTED	446.8851 m/z @1.65 [N1261_1.mzXML]	446.8851318359375	1.6451	1.5709666666666666	1.6889166666666666	0.11795	109280.125	433702.25005590735	0	1284	0.05973280882876253	0.8000860744092847	0.7098276174364941	446.8849182128906	446.8857116699219
1220	447.34442138671875	14.34165					1	DETECTED	447.3444 m/z @14.34 [N1261_1.mzXML]	447.34442138671875	14.34165	11.773233333333334	15.728966666666668	3.9557333333333347	12429.796875	1366534.5089681088	0	1284	0.6646486976721349	0.7570717998314739	0.42475466102761855	447.340087890625	447.34765625
1221	448.3397216796875	11.894183333333332					1	DETECTED	448.3397 m/z @11.89 [N1261_1.mzXML]	448.3397216796875	11.894183333333332	11.851266666666668	14.628549999999999	2.7772833333333313	120654.96875	1341656.528536498	0	1284	0.10754264096628319	2.762170588875502	3.7702716434973245	448.3368835449219	448.3478088378906
1222	449.1988830566406	12.382533333333333					1	DETECTED	449.1989 m/z @12.38 [N1261_1.mzXML]	449.1988830566406	12.382533333333333	7.604333333333333	12.613216666666666	5.008883333333333	35499.796875	2086889.6764962154	0	1284	0.2749485108971328	0.5241391458429255	0.04827829168585102	449.1936950683594	449.19970703125
1223	450.31903076171875	12.222949999999999					1	DETECTED	450.3190 m/z @12.22 [N1261_1.mzXML]	450.31903076171875	12.222949999999999	10.04875	12.398033333333332	2.3492833333333323	54311.3125	1404712.0260488288	0	1284	0.12895823372248394	0.540263851838224	0.19661336640289875	450.31683349609375	450.3256530761719
1224	450.3548889160156	13.087216666666666					1	DETECTED	450.3549 m/z @13.09 [N1261_1.mzXML]	450.3548889160156	13.087216666666666	0.13479999999999998	19.990333333333336	19.855533333333337	192615.9375	5786613.966340102	0	1284	0.12439416431456429	2.463068787231752	0.2704548265593516	450.3451232910156	450.3590087890625
1225	451.3223571777344	12.222949999999999					1	DETECTED	451.3224 m/z @12.22 [N1261_1.mzXML]	451.3223571777344	12.222949999999999	5.7889333333333335	12.382533333333333	6.5935999999999995	14874.12890625	1526475.2954694822	0	1284	0.0930909902606345	0.5124015324797108	0.024803064959421493	451.316162109375	451.3225402832031
1226	452.3707275390625	12.08195					1	DETECTED	452.3707 m/z @12.08 [N1261_1.mzXML]	452.3707275390625	12.08195	12.052183333333334	12.286200000000001	0.2340166666666672	34822.31640625	228253.75007837013	0	1284	0.10838744256587773	3.930851063829731	4.379000641444253	452.37030029296875	452.3712463378906
1227	452.8296813964844	1.6742833333333331					1	DETECTED	452.8297 m/z @1.67 [N1261_1.mzXML]	452.8296813964844	1.6742833333333331	1.6597166666666667	1.7341333333333333	0.07441666666666658	20707.353515625	48927.704126464836	0	1284	0.029086981454250704	2.554347826087001	4.108695652174002	452.82867431640625	452.83074951171875
1228	453.1651306152344	11.8658					1	DETECTED	453.1651 m/z @11.87 [N1261_1.mzXML]	453.1651306152344	11.8658	3.5426333333333333	12.008416666666667	8.465783333333334	27854.78125	1628004.336645263	0	1284	0.095949042486426	0.508567452291796	4.533362837634224	453.1565246582031	453.1662292480469
1229	453.294677734375	12.727733333333333					1	DETECTED	453.2947 m/z @12.73 [N1261_1.mzXML]	453.294677734375	12.727733333333333	12.713866666666666	12.825233333333333	0.11136666666666706	14899.30078125	72291.37806225578	0	1284	0.10902594169723123	4.015624999999942	7.031249999999884	453.2941589355469	453.2962951660156
1230	453.34124755859375	10.5125					1	DETECTED	453.3412 m/z @10.51 [N1261_1.mzXML]	453.34124755859375	10.5125	9.989316666666667	17.7625	7.773183333333332	191522.265625	2219906.661849971	0	1284	0.10784191524159503	1.6662600733078095	2.5765130048521545	453.33740234375	453.3443908691406
1231	454.29010009765625	13.087216666666666					1	DETECTED	454.2901 m/z @13.09 [N1261_1.mzXML]	454.29010009765625	13.087216666666666	12.922683333333334	15.423116666666665	2.5004333333333317	74764.6015625	1241679.3279580711	0	1284	0.09742834138952006	7.348841505734491	14.34205062033765	454.2887878417969	454.2915344238281
1232	454.386474609375	12.191					1	DETECTED	454.3865 m/z @12.19 [N1261_1.mzXML]	454.386474609375	12.191	12.158983333333333	12.3505	0.19151666666666678	37399.36328125	191818.6375249022	0	1284	0.08726769917922006	2.9908901613742316	4.981780322748463	454.3860168457031	454.38690185546875
1233	454.95562744140625	1.9044333333333334					1	DETECTED	454.9556 m/z @1.90 [N1261_1.mzXML]	454.95562744140625	1.9044333333333334	1.7341333333333333	2.400516666666667	0.6663833333333335	21500.36328125	428008.1701385497	0	1284	0.2118655387095858	1.956498336269328	1.9382552409477747	454.9553527832031	454.9592590332031
1234	456.40185546875	12.334683333333334					1	DETECTED	456.4019 m/z @12.33 [N1261_1.mzXML]	456.40185546875	12.334683333333334	12.286200000000001	12.382533333333333	0.09633333333333205	12326.37109375	59525.515459960836	0	1284	0.1001983297252309	0.9934685458920438	0.9869370917840876	456.4010925292969	456.4032287597656
1235	457.018310546875	1.9326333333333332					1	DETECTED	457.0183 m/z @1.93 [N1261_1.mzXML]	457.018310546875	1.9326333333333332	1.5709666666666666	2.41425	0.8432833333333334	11428.71484375	359320.3394816897	0	1284	0.37947730293048365	1.165829493087558	1.3316589861751158	457.00970458984375	457.0200500488281
1236	458.34417724609375	11.61095					1	DETECTED	458.3442 m/z @11.61 [N1261_1.mzXML]	458.34417724609375	11.61095	11.568983333333334	13.059716666666667	1.490733333333333	14790.6220703125	755196.1359982908	0	1284	0.13149845905890523	17.760921366163412	34.521842732326824	458.34344482421875	458.3464050292969
1237	458.8546447753906	1.5413					1	DETECTED	458.8546 m/z @1.54 [N1261_1.mzXML]	458.8546447753906	1.5413	1.4519166666666665	18.968	17.516083333333334	25346.427734375	3945684.9341613157	0	1284	0.0988036146873108	95.22802108467314	198.17139908378184	458.8533935546875	458.86444091796875
1238	459.2451171875	13.19735					1	DETECTED	459.2451 m/z @13.20 [N1261_1.mzXML]	459.2451171875	13.19735	12.31845	13.7022	1.3837499999999991	34125.5078125	1027374.37535376	0	1284	0.5112343055143089	0.7872055979064737	0.40637528873687495	459.23577880859375	459.24725341796875
1239	460.9638671875	1.8196666666666668					1	DETECTED	460.9639 m/z @1.82 [N1261_1.mzXML]	460.9638671875	1.8196666666666668	1.6889166666666666	8.240433333333334	6.551516666666667	27453.416015625	1071616.4508665164	0	1284	0.13112992853525474	2.36021028719608	3.7616069790232918	460.9597473144531	460.96612548828125
1240	462.8592529296875	1.6451					1	DETECTED	462.8593 m/z @1.65 [N1261_1.mzXML]	462.8592529296875	1.6451	1.6156833333333334	2.91415	1.2984666666666664	34318.296875	730313.5977998044	0	1284	0.049538051800834815	22.070254957507093	43.140509915014185	462.8504333496094	462.8594665527344
1241	463.3000183105469	13.045916666666667					1	DETECTED	463.3000 m/z @13.05 [N1261_1.mzXML]	463.3000183105469	13.045916666666667	12.97815	13.114866666666668	0.13671666666666837	23527.125	117149.92886572368	0	1284	0.2971200520651003	1.0087309394982797	1.0174618789965597	463.2984924316406	463.3013610839844
1242	464.15386962890625	11.2251					1	DETECTED	464.1539 m/z @11.23 [N1261_1.mzXML]	464.15386962890625	11.2251	0.10115	19.990333333333336	19.889183333333335	15484.4462890625	3375145.138143222	0	1284	5.106379761616337	0.9151573420798417	0.7639572364613054	464.1509094238281	464.15704345703125
1243	464.2163391113281	10.615183333333333					1	DETECTED	464.2163 m/z @10.62 [N1261_1.mzXML]	464.2163391113281	10.615183333333333	10.570366666666667	10.746866666666667	0.17650000000000077	20123.40625	116788.50202709991	0	1284	0.09662704432267333	1.9691335068799258	2.5829581759921076	464.2142333984375	464.2166442871094
1244	464.8703918457031	1.5856833333333333					1	DETECTED	464.8704 m/z @1.59 [N1261_1.mzXML]	464.8703918457031	1.5856833333333333	1.5413	1.6306166666666668	0.08931666666666693	20160.451171875	63973.07654907238	0	1284	0.07460130762481909	1.00619601952685	0.9398850680651237	464.8698425292969	464.8712463378906
1245	465.139404296875	11.742366666666667					1	DETECTED	465.1394 m/z @11.74 [N1261_1.mzXML]	465.139404296875	11.742366666666667	11.5969	14.849400000000001	3.2525000000000013	7382.15771484375	635612.126744141	0	1284	0.07268000502979888	11.179537121906446	21.35907424381289	465.13641357421875	465.1485595703125
1246	466.3134460449219	11.96565					1	DETECTED	466.3134 m/z @11.97 [N1261_1.mzXML]	466.3134460449219	11.96565	11.9223	12.334683333333334	0.41238333333333443	69653.28125	476420.440544435	0	1284	0.09462199670006655	2.6758736786232955	3.639045524584327	466.3134460449219	466.3213806152344
1247	467.1495056152344	11.61095					1	DETECTED	467.1495 m/z @11.61 [N1261_1.mzXML]	467.1495056152344	11.61095	11.5969	11.742366666666667	0.14546666666666752	10639.5966796875	53298.66622363306	0	1284	0.026560094624324293	5.1767497034397545	9.353499406879509	467.1473693847656	467.1509094238281
1248	468.3053283691406	12.672149999999998					1	DETECTED	468.3053 m/z @12.67 [N1261_1.mzXML]	468.3053283691406	12.672149999999998	7.85205	17.204	9.35195	628406.625	9550223.886576666	1	1284	0.1334448631489611	1.2659326681016199	1.3618183548496285	468.2996826171875	468.3096923828125
1249	469.3260803222656	12.191					1	DETECTED	469.3261 m/z @12.19 [N1261_1.mzXML]	469.3260803222656	12.191	11.165750000000001	15.550199999999998	4.3844499999999975	16107.4404296875	1494020.902058349	0	1284	2.7802721422783225	2.0456357523280264	2.8277007385046664	469.3233947753906	469.3283386230469
1250	469.3863220214844	12.398033333333332					1	DETECTED	469.3863 m/z @12.40 [N1261_1.mzXML]	469.3863220214844	12.398033333333332	12.222949999999999	12.5344	0.31145000000000067	24714.572265625	309670.432353027	0	1284	0.21342108187606357	0.8894336030461708	0.7788672060923416	469.3853759765625	469.3866882324219
1251	469.6534729003906	10.570366666666667					1	DETECTED	469.6535 m/z @10.57 [N1261_1.mzXML]	469.6534729003906	10.570366666666667	10.541066666666667	10.680066666666667	0.13899999999999935	13166.4814453125	54538.37920312437	0	1284	0.046201581392478985	2.3720136518771855	3.744027303754371	469.6534729003906	469.6553039550781
1252	470.88714599609375	1.5856833333333333					1	DETECTED	470.8871 m/z @1.59 [N1261_1.mzXML]	470.88714599609375	1.5856833333333333	1.5561166666666668	1.6451	0.08898333333333319	28175.107421875	110330.06311254889	0	1284	0.06903227106761722	1.5047914317925644	2.0095828635851287	470.885498046875	470.88848876953125
1253	472.24725341796875	11.555250000000001					1	DETECTED	472.2473 m/z @11.56 [N1261_1.mzXML]	472.24725341796875	11.555250000000001	9.043800000000001	11.653483333333332	2.609683333333331	55968.37109375	1540419.5580742161	0	1284	0.12219305882807419	0.5195570951707841	3.2020613392747674	472.24658203125	472.2499694824219
1254	472.3005676269531	12.222949999999999					1	DETECTED	472.3006 m/z @12.22 [N1261_1.mzXML]	472.3005676269531	12.222949999999999	11.682383333333332	12.413366666666667	0.7309833333333344	73474.2265625	820248.6418239737	0	1284	0.13448887023763767	0.731515227318469	0.2119536959642042	472.298828125	472.3008117675781
1255	472.33905029296875	11.894183333333332					1	DETECTED	472.3391 m/z @11.89 [N1261_1.mzXML]	472.33905029296875	11.894183333333332	11.851266666666668	11.96565	0.11438333333333262	15368.2890625	78429.86210205047	0	1284	0.17788986659296846	1.3326213592233462	1.6652427184466927	472.3387451171875	472.3401184082031
1256	474.2815856933594	11.894183333333332					1	DETECTED	474.2816 m/z @11.89 [N1261_1.mzXML]	474.2815856933594	11.894183333333332	11.8201	13.941266666666667	2.1211666666666673	1739136.875	1.3250294969735688E7	1	1284	0.11056703944608515	2.2076925736473103	2.3240284265669895	474.2806396484375	474.2838439941406
1257	474.8313903808594	1.5265					1	DETECTED	474.8314 m/z @1.53 [N1261_1.mzXML]	474.8313903808594	1.5265	1.4671666666666667	1.5856833333333333	0.1185166666666666	17010.13671875	92114.84462841801	0	1284	0.134541680692575	0.9987359550561808	0.9974719101123617	474.8308410644531	474.8315734863281
1258	475.28582763671875	11.880033333333333					1	DETECTED	475.2858 m/z @11.88 [N1261_1.mzXML]	475.28582763671875	11.880033333333333	11.880033333333333	12.254416666666666	0.3743833333333324	390004.28125	2560410.096510731	0	1284	0.0953239726635946	null	null	475.2850036621094	475.285888671875
1259	475.3230285644531	10.5125					1	DETECTED	475.3230 m/z @10.51 [N1261_1.mzXML]	475.3230285644531	10.5125	4.7885	11.13585	6.34735	91047.4921875	1501339.6964895912	0	1284	0.10798258820872952	1.1125357580941908	1.7534681716526435	475.3191833496094	475.3268127441406
1260	476.28887939453125	11.894183333333332					1	DETECTED	476.2889 m/z @11.89 [N1261_1.mzXML]	476.28887939453125	11.894183333333332	11.894183333333332	12.008416666666667	0.11423333333333474	77606.5703125	310000.80707617494	0	1284	0.06607940235861776	null	null	476.2878112792969	476.2889709472656
1261	476.37054443359375	12.037633333333334					1	DETECTED	476.3705 m/z @12.04 [N1261_1.mzXML]	476.37054443359375	12.037633333333334	7.3887	12.302333333333333	4.913633333333333	18505.8203125	1840894.2137323911	0	1284	0.088411047228103	0.5284688960908595	0.05693779218171899	476.3700866699219	476.3720703125
1262	476.93670654296875	1.7487666666666668					1	DETECTED	476.9367 m/z @1.75 [N1261_1.mzXML]	476.93670654296875	1.7487666666666668	1.71925	2.30265	0.5833999999999999	20678.498046875	298499.517722168	0	1284	0.37230491051913717	9.882552230378252	11.004747474082073	476.93609619140625	476.9393310546875
1263	477.1028137207031	4.509033333333333					1	DETECTED	477.1028 m/z @4.51 [N1261_1.mzXML]	477.1028137207031	4.509033333333333	3.7764499999999996	16.7925	13.01605	1504.73681640625	642561.8430756226	0	1284	0.21677466022334269	8.88366511204641	16.767330224092824	477.0979919433594	477.1111755371094
1264	478.2895202636719	12.88095					1	DETECTED	478.2895 m/z @12.88 [N1261_1.mzXML]	478.2895202636719	12.88095	12.75555	13.005233333333333	0.24968333333333348	149938.53125	1111862.0846738298	0	1284	0.32757341381467064	0.9955475810738907	1.8620367127904893	478.2884826660156	478.2908630371094
1265	478.3255920410156	13.17					1	DETECTED	478.3256 m/z @13.17 [N1261_1.mzXML]	478.3255920410156	13.17	11.5969	14.80465	3.2077500000000008	136018.25	3984713.9168951414	0	1284	0.24058129152419028	0.9284372013490578	0.9766006234441983	478.32470703125	478.3302307128906
1266	478.84185791015625	1.7040499999999998					1	DETECTED	478.8419 m/z @1.70 [N1261_1.mzXML]	478.84185791015625	1.7040499999999998	1.6889166666666666	1.7912833333333333	0.10236666666666672	10326.8525390625	51999.01982617196	0	1284	0.3602633566939024	3.382158590308397	5.764317180616794	478.8406066894531	478.8419494628906
1267	478.9997863769531	2.101766666666667					1	DETECTED	478.9998 m/z @2.10 [N1261_1.mzXML]	478.9997863769531	2.101766666666667	1.8481999999999998	9.690416666666666	7.8422166666666655	9798.6220703125	1410498.3494546507	0	1284	0.270635369144014	15.463816221900862	29.927632443801727	478.9931945800781	479.00262451171875
1268	480.2102355957031	11.61095					1	DETECTED	480.2102 m/z @11.61 [N1261_1.mzXML]	480.2102355957031	11.61095	1.0220166666666666	11.742366666666667	10.72035	11926.8447265625	1028476.615701294	0	1284	0.13947443474262577	0.5344224820901335	0.07015458925053566	480.20721435546875	480.2183837890625
1269	480.3060607910156	13.265283333333334					1	DETECTED	480.3061 m/z @13.27 [N1261_1.mzXML]	480.3060607910156	13.265283333333334	7.9666500000000005	13.332366666666667	5.365716666666667	44751.37890625	2495433.2724602064	0	1284	0.13320241568997382	0.5063302486804773	0.012660497360954594	480.30450439453125	480.31292724609375
1270	480.341552734375	13.470666666666666					1	DETECTED	480.3416 m/z @13.47 [N1261_1.mzXML]	480.341552734375	13.470666666666666	3.5571333333333333	14.834533333333333	11.2774	243075.5625	5634770.715605221	1	1284	0.20689107090510106	0.5269094934164251	3.551248289334614	480.3326110839844	480.3440246582031
1271	482.32098388671875	12.936933333333334					1	DETECTED	482.3210 m/z @12.94 [N1261_1.mzXML]	482.32098388671875	12.936933333333334	12.727733333333333	15.344516666666667	2.616783333333334	94013.53125	2303448.0831781	0	1284	0.1468562933311368	4.193092161898928	7.06199069003962	482.31988525390625	482.3251037597656
1272	482.3574523925781	13.771749999999999					1	DETECTED	482.3575 m/z @13.77 [N1261_1.mzXML]	482.3574523925781	13.771749999999999	12.09695	15.438683333333334	3.341733333333334	170977.609375	3916323.4518005396	0	1284	0.2818127747360286	2.752538611811463	3.976018961545856	482.3481750488281	482.3604431152344
1273	483.3243103027344	12.908716666666667					1	DETECTED	483.3243 m/z @12.91 [N1261_1.mzXML]	483.3243103027344	12.908716666666667	10.984016666666667	12.964433333333334	1.9804166666666667	23893.015625	724720.0085060425	0	1284	1.997508189978884	0.5144741171784348	0.02894823435686969	483.32354736328125	483.3284912109375
1274	483.3607177734375	13.799116666666666					1	DETECTED	483.3607 m/z @13.80 [N1261_1.mzXML]	483.3607177734375	13.799116666666666	1.3854166666666667	14.34165	12.956233333333333	40228.29296875	1.114930577530454E7	0	1284	12.59970930242522	0.521852200928544	0.033639823683109756	483.3548889160156	483.3623352050781
1275	486.86480712890625	1.6007666666666667					1	DETECTED	486.8648 m/z @1.60 [N1261_1.mzXML]	486.86480712890625	1.6007666666666667	1.5413	1.6451	0.10380000000000011	38199.01171875	141883.49418261735	0	1284	0.06380567671833326	0.8401929351925421	0.7572951812442533	486.8643493652344	486.8675842285156
1276	487.1004333496094	11.5969					1	DETECTED	487.1004 m/z @11.60 [N1261_1.mzXML]	487.1004333496094	11.5969	9.333266666666667	11.653483333333332	2.3202166666666653	8969.2470703125	624816.7426640624	0	1284	0.06713179485482712	0.5124983433712761	0.02499668674255209	487.0946350097656	487.10247802734375
1277	487.3175048828125	14.745849999999999					1	DETECTED	487.3175 m/z @14.75 [N1261_1.mzXML]	487.3175048828125	14.745849999999999	13.799116666666666	17.204	3.404883333333334	234946.03125	1.0513560177979488E7	1	1284	0.5845753290440161	1.3874659675551249	1.8197149182943164	487.3160705566406	487.31976318359375
1278	488.2953796386719	11.951116666666667					1	DETECTED	488.2954 m/z @11.95 [N1261_1.mzXML]	488.2953796386719	11.951116666666667	11.908199999999999	12.174883333333334	0.2666833333333347	33731.44140625	264527.1087861336	0	1284	0.12775695930623776	2.9461476792406915	3.9397576695017666	488.2936706542969	488.2970275878906
1279	489.3337097167969	15.470266666666667					1	DETECTED	489.3337 m/z @15.47 [N1261_1.mzXML]	489.3337097167969	15.470266666666667	9.88715	18.240666666666666	8.353516666666666	33489.26953125	4078417.1449638684	0	1284	0.9242887940640383	0.6924661416568877	0.3993538805955642	489.3306579589844	489.33746337890625
1280	490.28729248046875	12.672149999999998					1	DETECTED	490.2873 m/z @12.67 [N1261_1.mzXML]	490.28729248046875	12.672149999999998	12.628483333333332	12.853100000000001	0.22461666666666957	64428.6953125	460213.3657602559	0	1284	0.11612884613071373	2.571946564885525	3.862461591527579	490.2859802246094	490.2881164550781
1281	490.4228820800781	13.114866666666668					1	DETECTED	490.4229 m/z @13.11 [N1261_1.mzXML]	490.4228820800781	13.114866666666668	9.362116666666667	13.527666666666667	4.16555	23705.732421875	1741210.2542437746	0	1284	0.5614590303724967	0.5549996669109318	0.10999933382186367	490.419677734375	490.4234619140625
1282	491.36773681640625	12.398033333333332					1	DETECTED	491.3677 m/z @12.40 [N1261_1.mzXML]	491.36773681640625	12.398033333333332	12.037633333333334	12.597766666666667	0.5601333333333329	21083.18359375	326239.6609550782	0	1284	0.1708976089155243	0.7770995190529069	0.7412214006763731	491.3658142089844	491.3702392578125
1283	491.5566711425781	13.19735					1	DETECTED	491.5567 m/z @13.20 [N1261_1.mzXML]	491.5566711425781	13.19735	12.991683333333333	13.630516666666667	0.6388333333333343	56868.01953125	787065.3169033207	0	1284	0.18649363994596513	1.410794460638821	1.505873282680416	491.5523986816406	491.55828857421875
1284	492.88116455078125	1.6306166666666668					1	DETECTED	492.8812 m/z @1.63 [N1261_1.mzXML]	492.88116455078125	1.6306166666666668	1.5561166666666668	1.6451	0.08898333333333319	53666.11328125	162578.89065710452	0	1284	0.052734539938229075	0.5968870406071876	0.20627815524750584	492.8790283203125	492.88189697265625
1285	493.7764892578125	13.19735					1	DETECTED	493.7765 m/z @13.20 [N1261_1.mzXML]	493.7764892578125	13.19735	13.1285	13.470666666666666	0.3421666666666656	39938.0078125	463980.3984440913	0	1284	0.7650318187469001	2.4848704914064528	3.9697409828129055	493.77557373046875	493.77801513671875
1286	494.3205871582031	12.797483333333334					1	DETECTED	494.3206 m/z @12.80 [N1261_1.mzXML]	494.3205871582031	12.797483333333334	12.613216666666666	14.702	2.0887833333333337	890210.625	9139416.418561427	1	1284	0.1403569645268803	1.2997405526001415	1.4486823535565494	494.3191833496094	494.32342529296875
1287	494.8150634765625	1.6742833333333331					1	DETECTED	494.8151 m/z @1.67 [N1261_1.mzXML]	494.8150634765625	1.6742833333333331	1.6742833333333331	7.0561	5.3818166666666665	11237.8896484375	1816549.792935486	0	1284	0.0591470725879768	null	null	494.80633544921875	494.8157958984375
1288	495.32427978515625	12.839116666666666					1	DETECTED	495.3243 m/z @12.84 [N1261_1.mzXML]	495.32427978515625	12.839116666666666	12.75555	13.018650000000001	0.26310000000000144	204423.09375	1767787.501089846	0	1284	0.0986257177391856	1.5741922616673503	2.1483845233347005	495.323974609375	495.32513427734375
1289	496.335205078125	13.155966666666666					1	DETECTED	496.3352 m/z @13.16 [N1261_1.mzXML]	496.335205078125	13.155966666666666	0.6784333333333333	19.973666666666666	19.295233333333332	1.5888611E7	2.6110370095133832E8	1	1284	0.20872694693015603	1.9453075290589978	1.9924935110367294	496.33465576171875	496.3401794433594
1290	497.33978271484375	13.155966666666666					1	DETECTED	497.3398 m/z @13.16 [N1261_1.mzXML]	497.33978271484375	13.155966666666666	10.908199999999999	16.612550000000002	5.704350000000003	3277720.75	6.1082990003750786E7	0	1284	0.4537578599832006	0.6792021775534902	0.1681376922132294	497.33856201171875	497.3414001464844
1291	498.8985290527344	1.6451					1	DETECTED	498.8985 m/z @1.65 [N1261_1.mzXML]	498.8985290527344	1.6451	1.5856833333333333	3.297366666666667	1.7116833333333337	64059.4609375	532056.2770116574	0	1284	0.0508598760933725	0.8806591770812302	0.5452126225626585	498.8973693847656	498.9033203125
1292	499.34539794921875	13.155966666666666					1	DETECTED	499.3454 m/z @13.16 [N1261_1.mzXML]	499.34539794921875	13.155966666666666	12.991683333333333	13.542133333333334	0.5504500000000014	70271.2265625	959490.1823613284	0	1284	0.21030300261248414	1.6753068885056326	1.6332396542417442	499.3436584472656	499.34716796875
1293	500.27838134765625	11.894183333333332					1	DETECTED	500.2784 m/z @11.89 [N1261_1.mzXML]	500.27838134765625	11.894183333333332	11.835966666666668	12.964433333333334	1.1284666666666663	102850.2265625	1305136.6045200175	0	1284	0.12364126912640039	2.4747109718827804	2.5986318481773636	500.2705383300781	500.2795715332031
1294	500.42816162109375	13.645316666666668					1	DETECTED	500.4282 m/z @13.65 [N1261_1.mzXML]	500.42816162109375	13.645316666666668	1.3681166666666666	13.869616666666667	12.5015	10310.564453125	2903252.849071594	0	1284	0.05924333841413265	0.5091348190141074	0.018269638028214862	500.4210510253906	500.4302673339844
1295	500.9813537597656	2.07285					1	DETECTED	500.9814 m/z @2.07 [N1261_1.mzXML]	500.9813537597656	2.07285	1.9466500000000002	2.344733333333333	0.3980833333333329	4881.943359375	85460.65408972165	0	1284	0.03194091419011391	1.5771922873745405	2.154384574749081	500.97552490234375	500.9839172363281
1296	501.1839294433594	13.17					1	DETECTED	501.1839 m/z @13.17 [N1261_1.mzXML]	501.1839294433594	13.17	13.005233333333333	13.442200000000001	0.4369666666666685	57617.77734375	704973.826974366	0	1284	0.17632205124620093	1.3260165891159248	null	501.18359375	501.1894836425781
1297	502.2890930175781	12.853100000000001					1	DETECTED	502.2891 m/z @12.85 [N1261_1.mzXML]	502.2890930175781	12.853100000000001	11.936833333333334	13.087216666666666	1.1503833333333322	118338.6875	1769460.2489526356	0	1284	0.12816596709595096	0.8513302182934054	1.3566870120299268	502.2850646972656	502.2900390625
1298	502.325927734375	12.97815					1	DETECTED	502.3259 m/z @12.98 [N1261_1.mzXML]	502.325927734375	12.97815	12.191	13.630516666666667	1.4395166666666661	43030.7890625	1331298.398348632	0	1284	0.07658450098402803	0.9143852294141324	0.8508754311954625	502.3216857910156	502.32952880859375
1299	503.1861877441406	11.582799999999999					1	DETECTED	503.1862 m/z @11.58 [N1261_1.mzXML]	503.1861877441406	11.582799999999999	11.526866666666667	11.653483333333332	0.12661666666666527	29955.1640625	146845.57918603378	0	1284	0.4551218944744271	1.131853396901086	1.263706793802172	503.1846618652344	503.1874084472656
1300	503.292724609375	12.839116666666666					1	DETECTED	503.2927 m/z @12.84 [N1261_1.mzXML]	503.292724609375	12.839116666666666	12.727733333333333	12.964433333333334	0.2367000000000008	38511.3125	292450.3641240236	0	1284	0.2089965198003565	1.062546760436941	1.1250935208738821	503.291748046875	503.29571533203125
1301	503.3122863769531	12.052183333333334					1	DETECTED	503.3123 m/z @12.05 [N1261_1.mzXML]	503.3122863769531	12.052183333333334	11.773233333333334	12.45845	0.6852166666666655	11009.4296875	267173.91580480925	0	1284	0.4068994370537933	1.2282069666009416	1.4564139332018835	503.3089599609375	503.3132629394531
1302	504.2380065917969	12.222949999999999					1	DETECTED	504.2380 m/z @12.22 [N1261_1.mzXML]	504.2380065917969	12.222949999999999	12.191	18.689833333333336	6.4988333333333355	21894.4453125	2287570.9263459174	0	1284	0.13218731920502336	101.70318205529996	202.40636411059992	504.23687744140625	504.2383117675781
1303	504.3409118652344	13.319033333333334					1	DETECTED	504.3409 m/z @13.32 [N1261_1.mzXML]	504.3409118652344	13.319033333333334	13.27875	14.0009	0.7221499999999992	25748.580078125	447636.25575561455	0	1284	0.17823095543092826	8.963384360777887	17.44639960843738	504.3385314941406	504.345703125
1304	505.27423095703125	12.09695					1	DETECTED	505.2742 m/z @12.10 [N1261_1.mzXML]	505.27423095703125	12.09695	12.09695	12.191	0.09405000000000108	11869.111328125	42614.67170898463	0	1284	0.06942747578113995	null	null	505.2732238769531	505.2745056152344
1305	505.34564208984375	12.48805					1	DETECTED	505.3456 m/z @12.49 [N1261_1.mzXML]	505.34564208984375	12.48805	12.428216666666666	13.513233333333334	1.085016666666668	8909.3955078125	359664.0713811035	0	1284	0.4432866172341665	9.066991643454006	17.133983286908013	505.34326171875	505.3491516113281
[truncated: 94 more rows]
