# Supplementary material for: MSFC: a new feature construction method for accurate diagnosis of mass spectrometry data
Source: Sci Rep. 2023 Sep 21;13:15694. doi: 10.1038/s41598-023-42395-5 (PMC10514077; doi:10.1038/s41598-023-42395-5)
Supplement: Supplementary file 1 — Supplementary Information. [file 41598_2023_42395_MOESM1_ESM.zip › dataset/CHD dataset/1-batch/N/N1262_1.mzXML_chromatograms.csv]

row ID	row m/z	row retention time	row identity (main ID)	row identity (all IDs)	row identity (main ID + details)	row comment	row number of detected peaks	N1262_1.mzXML Peak status	N1262_1.mzXML Peak name	N1262_1.mzXML Peak m/z	N1262_1.mzXML Peak RT	N1262_1.mzXML Peak RT start	N1262_1.mzXML Peak RT end	N1262_1.mzXML Peak duration time	N1262_1.mzXML Peak height	N1262_1.mzXML Peak area	N1262_1.mzXML Peak charge	N1262_1.mzXML Peak # data points	N1262_1.mzXML Peak FWHM	N1262_1.mzXML Peak tailing factor	N1262_1.mzXML Peak asymmetry factor	N1262_1.mzXML Peak m/z min	N1262_1.mzXML Peak m/z max
1	55.05009078979492	12.920016666666667					1	DETECTED	55.0501 m/z @12.92 [N1262_1.mzXML]	55.05009078979492	12.920016666666667	0.11771666666666666	19.99233333333333	19.874616666666665	4227.8662109375	1619158.1225106202	0	1297	4.000270104044821	0.7762127378153404	0.9076792604416609	55.04198455810547	55.05855178833008
2	60.08024597167969	14.509033333333333					1	DETECTED	60.0802 m/z @14.51 [N1262_1.mzXML]	60.08024597167969	14.509033333333333	0.10101666666666667	20.008666666666667	19.90765	295454.0625	7.308938018724036E7	0	1297	2.210069101363196	0.7009841218133145	1.7144610035426406	60.072296142578125	60.08053970336914
3	61.0391960144043	1.8509					1	DETECTED	61.0392 m/z @1.85 [N1262_1.mzXML]	61.0391960144043	1.8509	0.10101666666666667	19.99233333333333	19.891316666666665	144740.140625	3027790.3923143884	0	1297	0.15582577656297536	0.7305297269556715	6.4185481078148126	61.02956008911133	61.040401458740234
4	61.08370590209961	14.63635					1	DETECTED	61.0837 m/z @14.64 [N1262_1.mzXML]	61.08370590209961	14.63635	2.84495	19.8105	16.96555	7239.66552734375	2254021.172988983	0	1297	3.7831778628333037	0.7194035483487966	0.9028455586746382	61.08329391479492	61.091590881347656
5	68.98187255859375	1.4792666666666667					1	DETECTED	68.9819 m/z @1.48 [N1262_1.mzXML]	68.98187255859375	1.4792666666666667	1.4490666666666667	1.6578833333333334	0.20881666666666665	8885.685546875	80462.68026123043	0	1297	0.17740156122820006	3.4572295805739506	5.914459161147901	68.9792251586914	68.98188018798828
6	69.03305053710938	2.006416666666667					1	DETECTED	69.0331 m/z @2.01 [N1262_1.mzXML]	69.03305053710938	2.006416666666667	1.8650833333333334	5.77615	3.9110666666666667	15140.814453125	528622.8790909423	0	1297	0.2960913191433092	13.836320754716962	3.5384847038765894	69.02533721923828	69.03328704833984
7	69.06942749023438	6.91155					1	DETECTED	69.0694 m/z @6.91 [N1262_1.mzXML]	69.06942749023438	6.91155	0.10101666666666667	20.008666666666667	19.90765	7192.00927734375	3927545.7835410754	0	1297	4.227319292541657	1.4615338495272028	0.37548981827521166	69.0690689086914	69.07644653320312
8	70.98011779785156	1.4792666666666667					1	DETECTED	70.9801 m/z @1.48 [N1262_1.mzXML]	70.98011779785156	1.4792666666666667	0.37133333333333335	18.0825	17.711166666666667	11147.146484375	2022529.6245038752	0	1297	0.039660000362247816	7.992884650099284	14.985769300198566	70.97277069091797	70.98532104492188
9	72.04862213134766	12.988316666666666					1	DETECTED	72.0486 m/z @12.99 [N1262_1.mzXML]	72.04862213134766	12.988316666666666	0.26961666666666667	20.008666666666667	19.73905	5457.876953125	1420207.4885361944	0	1297	5.824776137834489	0.7759853601390079	1.315445351787481	72.04509735107422	72.05587768554688
10	72.08028411865234	1.9644333333333333					1	DETECTED	72.0803 m/z @1.96 [N1262_1.mzXML]	72.08028411865234	1.9644333333333333	1.8793333333333335	9.700133333333333	7.8208	87554.6328125	1921857.9253904428	0	1297	0.13940072781758728	5.270974292184204	7.235314094610425	72.08015441894531	72.08063507080078
11	73.0449447631836	11.462866666666667					1	DETECTED	73.0449 m/z @11.46 [N1262_1.mzXML]	73.0449447631836	11.462866666666667	0.11771666666666666	20.008666666666667	19.89095	10779.119140625	3409870.0450875545	0	1297	5.712037751051572	0.8857266704011412	3.241596658291098	73.0401840209961	73.04917907714844
12	75.9473648071289	2.57085					1	DETECTED	75.9474 m/z @2.57 [N1262_1.mzXML]	75.9473648071289	2.57085	0.6247666666666666	5.77615	5.151383333333333	5330.30126953125	444855.66081494134	0	1297	0.6579326991928278	1.3235258853252256	0.6082583922680149	75.94075012207031	75.94750213623047
13	77.03511047363281	1.6280166666666667					1	DETECTED	77.0351 m/z @1.63 [N1262_1.mzXML]	77.03511047363281	1.6280166666666667	1.6280166666666667	17.350666666666665	15.722649999999998	2786.513427734375	854224.2203392943	0	1297	6.864064947349342	null	null	77.03398132324219	77.03836059570312
14	80.94727325439453	1.7509333333333332					1	DETECTED	80.9473 m/z @1.75 [N1262_1.mzXML]	80.94727325439453	1.7509333333333332	1.6427333333333332	17.30216666666667	15.659433333333336	199504.359375	5496719.9365773015	0	1297	0.20259716083411927	3.718309721736515	6.194458395635568	80.93739318847656	80.95634460449219
15	81.0692138671875	13.806516666666665					1	DETECTED	81.0692 m/z @13.81 [N1262_1.mzXML]	81.0692138671875	13.806516666666665	0.10101666666666667	20.008666666666667	19.90765	6611.49072265625	2223890.4869494317	0	1297	6.852262162945324	0.6541258289191176	1.0722582521302504	81.0627212524414	81.07547760009766
16	82.9443359375	1.7509333333333332					1	DETECTED	82.9443 m/z @1.75 [N1262_1.mzXML]	82.9443359375	1.7509333333333332	1.6727666666666667	13.481150000000001	11.808383333333335	65744.1875	3289464.3090583496	0	1297	0.12990300808083854	75.53336886993621	150.0667377398724	82.93771362304688	82.94453430175781
17	83.0208511352539	1.8367833333333332					1	DETECTED	83.0209 m/z @1.84 [N1262_1.mzXML]	83.0208511352539	1.8367833333333332	0.6756	19.959	19.2834	4133029.25	2.1989619863181997E7	0	1297	0.06064022299057181	1.9212806275825947	2.8959307083818175	83.02084350585938	83.0228042602539
18	83.08490753173828	11.229083333333334					1	DETECTED	83.0849 m/z @11.23 [N1262_1.mzXML]	83.08490753173828	11.229083333333334	0.10101666666666667	20.008666666666667	19.90765	26998.990234375	5082315.461130978	0	1297	0.20019883776048886	0.8585183529889487	1.1538919498554034	83.08479309082031	83.08533477783203
19	84.02449035644531	1.8367833333333332					1	DETECTED	84.0245 m/z @1.84 [N1262_1.mzXML]	84.02449035644531	1.8367833333333332	0.48955000000000004	19.89333333333333	19.40378333333333	27670.560546875	4716886.053939881	0	1297	0.08603176883128438	7.201344731177475	13.402689462354951	84.01551055908203	84.03092193603516
20	84.0439224243164	2.07655					1	DETECTED	84.0439 m/z @2.08 [N1262_1.mzXML]	84.0439224243164	2.07655	0.1515	19.942666666666664	19.791166666666665	29434.380859375	4011856.1566894846	0	1297	0.8994987334968099	1.67112671276069	2.1221000555464493	84.03882598876953	84.05352020263672
21	84.95909118652344	1.5090166666666667					1	DETECTED	84.9591 m/z @1.51 [N1262_1.mzXML]	84.95909118652344	1.5090166666666667	0.10101666666666667	20.008666666666667	19.90765	979441.9375	1.901491688064213E7	0	1297	0.15384154980852105	2.0404384354539364	1.5397956425289911	84.95496368408203	84.95944213867188
22	85.02790069580078	2.006416666666667					1	DETECTED	85.0279 m/z @2.01 [N1262_1.mzXML]	85.02790069580078	2.006416666666667	0.6585666666666667	11.942	11.283433333333333	52763.48828125	3498110.0952704144	0	1297	0.23038834511702477	2.2956751659653323	1.610458082551212	85.02555084228516	85.03108978271484
23	85.06424713134766	6.96075					1	DETECTED	85.0642 m/z @6.96 [N1262_1.mzXML]	85.06424713134766	6.96075	0.11771666666666666	19.99233333333333	19.874616666666665	4551.4765625	2373166.0309323743	0	1297	19.318699468069543	1.4521788583035786	1.904357716607157	85.0641860961914	85.07144927978516
24	85.96267700195312	1.4943					1	DETECTED	85.9627 m/z @1.49 [N1262_1.mzXML]	85.96267700195312	1.4943	1.4165666666666668	11.155133333333334	9.738566666666667	7070.95263671875	1263987.3856985474	0	1297	0.15460626215625495	62.64086620926254	115.8261532567125	85.95669555664062	85.9651870727539
25	86.05958557128906	2.85915					1	DETECTED	86.0596 m/z @2.86 [N1262_1.mzXML]	86.05958557128906	2.85915	0.11771666666666666	20.008666666666667	19.89095	14325.9375	2227217.613451203	0	1297	0.41742817159627954	1.911662316185394	3.1767807327074817	86.05925750732422	86.05984497070312
26	86.09586334228516	4.265216666666666					1	DETECTED	86.0959 m/z @4.27 [N1262_1.mzXML]	86.09586334228516	4.265216666666666	1.9365666666666668	16.522983333333332	14.586416666666665	173058.84375	1.1854568694703337E7	1	1297	1.0368542920685222	0.7805263496652098	0.48343419078495975	86.09568786621094	86.09617614746094
27	87.07990264892578	7.009716666666667					1	DETECTED	87.0799 m/z @7.01 [N1262_1.mzXML]	87.07990264892578	7.009716666666667	0.10101666666666667	20.008666666666667	19.90765	92323.921875	4.712513687629888E7	1	1297	6.070804800561509	0.9341294816612616	0.8776528542302894	87.0797119140625	87.08011627197266
28	88.03875732421875	2.7206166666666665					1	DETECTED	88.0388 m/z @2.72 [N1262_1.mzXML]	88.03875732421875	2.7206166666666665	2.5295	19.696166666666667	17.166666666666668	6653.23828125	1828035.974730987	0	1297	0.7954521208435366	44.91148513124625	88.82297026249249	88.03865814208984	88.04520416259766
29	88.08326721191406	6.68305					1	DETECTED	88.0833 m/z @6.68 [N1262_1.mzXML]	88.08326721191406	6.68305	0.10101666666666667	19.942666666666664	19.841649999999998	6130.06396484375	3196138.1046304614	0	1297	0.9787143692359823	1.5072583953286975	3.4912858800573208	88.07396697998047	88.09208679199219
30	88.11151885986328	12.722299999999999					1	DETECTED	88.1115 m/z @12.72 [N1262_1.mzXML]	88.11151885986328	12.722299999999999	9.5663	19.548166666666667	9.981866666666667	6452.20654296875	1535154.8049263614	0	1297	2.87163784853238	1.581411068863541	0.8453193372728994	88.11062622070312	88.1128921508789
31	88.9521255493164	1.5682166666666668					1	DETECTED	88.9521 m/z @1.57 [N1262_1.mzXML]	88.9521255493164	1.5682166666666668	1.4334833333333334	18.51033333333333	17.076849999999997	17840.80859375	2371408.0581526486	0	1297	0.15319718415960049	63.37277337951506	125.74554675903012	88.94786071777344	88.95230102539062
32	88.96781158447266	11.229083333333334					1	DETECTED	88.9678 m/z @11.23 [N1262_1.mzXML]	88.96781158447266	11.229083333333334	0.50635	19.959	19.45265	22621.5859375	5554003.872519042	0	1297	0.6426011333226995	0.9070751549667061	0.1482939718752964	88.96765899658203	88.96829223632812
33	89.03817749023438	9.23455					1	DETECTED	89.0382 m/z @9.23 [N1262_1.mzXML]	89.03817749023438	9.23455	0.1684166666666667	19.4175	19.249083333333335	13736.4169921875	1616421.2276252143	0	1297	0.06892254838085243	1.4245347062103078	0.016576557168876734	89.03388214111328	89.04133605957031
34	89.05929565429688	10.106150000000001					1	DETECTED	89.0593 m/z @10.11 [N1262_1.mzXML]	89.05929565429688	10.106150000000001	0.10101666666666667	20.008666666666667	19.90765	15315.0546875	4618628.603215234	0	1297	1.3276105202713424	1.303565236789286	5.976778201938237	89.05887603759766	89.05946350097656
35	89.96034240722656	12.290033333333334					1	DETECTED	89.9603 m/z @12.29 [N1262_1.mzXML]	89.96034240722656	12.290033333333334	11.080766666666667	17.839166666666664	6.758399999999996	12455.4052734375	1267241.4708981318	0	1297	1.0131087878526213	2.7944208611279557	4.5888417222559115	89.96019744873047	89.9607162475586
36	90.05441284179688	1.8650833333333334					1	DETECTED	90.0544 m/z @1.87 [N1262_1.mzXML]	90.05441284179688	1.8650833333333334	0.10101666666666667	19.959	19.857983333333333	173411.28125	6924895.606667011	0	1297	0.24186589683099724	6.267407211794253	5.903859613411173	90.0543441772461	90.05951690673828
37	90.97599792480469	1.6578833333333334					1	DETECTED	90.9760 m/z @1.66 [N1262_1.mzXML]	90.97599792480469	1.6578833333333334	1.5534833333333333	9.999383333333332	8.445899999999998	555817.25	9462168.447127108	0	1297	0.16589687207711323	39.879370103341614	2.5707036914061496	90.97598266601562	90.98096466064453
38	91.0385513305664	10.106150000000001					1	DETECTED	91.0386 m/z @10.11 [N1262_1.mzXML]	91.0385513305664	10.106150000000001	0.10101666666666667	20.008666666666667	19.90765	44966.5625	2.564240116942679E7	0	1297	10.901047362628788	0.9948717991431064	0.3258939663391205	91.03811645507812	91.04322052001953
39	91.0538330078125	9.24845					1	DETECTED	91.0538 m/z @9.25 [N1262_1.mzXML]	91.0538330078125	9.24845	0.11771666666666666	20.008666666666667	19.89095	166303.65625	1.2152321025855536E7	0	1297	0.10319847340402255	1.860263123662685	0.9652701898059008	91.0535888671875	91.05757141113281
40	92.05725860595703	9.24845					1	DETECTED	92.0573 m/z @9.25 [N1262_1.mzXML]	92.05725860595703	9.24845	3.6664833333333333	18.148000000000003	14.48151666666667	13401.3251953125	854965.8124515993	0	1297	0.9880366016745032	4.230551128329911	7.632899734933606	92.05555725097656	92.05911254882812
41	93.06952667236328	8.363383333333333					1	DETECTED	93.0695 m/z @8.36 [N1262_1.mzXML]	93.06952667236328	8.363383333333333	0.1515	19.5155	19.364	13910.8447265625	1780388.245981019	0	1297	0.31418282130989894	4.3580501362405295	16.302610247211668	93.05977630615234	93.076171875
42	94.0408935546875	8.465					1	DETECTED	94.0409 m/z @8.46 [N1262_1.mzXML]	94.0408935546875	8.465	4.0301	19.745166666666666	15.715066666666665	20970.236328125	1789811.0025075683	0	1297	0.41635057419146904	0.5466972649565989	0.047319805372061874	94.03861236572266	94.04924774169922
43	95.01553344726562	2.1051333333333333					1	DETECTED	95.0155 m/z @2.11 [N1262_1.mzXML]	95.01553344726562	2.1051333333333333	1.9783333333333333	3.1542666666666666	1.1759333333333333	6112.6484375	224302.80903259275	0	1297	0.3575761136366369	4.636961093585698	8.273922187171395	95.01545715332031	95.0159912109375
44	95.04869079589844	8.465					1	DETECTED	95.0487 m/z @8.46 [N1262_1.mzXML]	95.04869079589844	8.465	2.2910666666666666	15.478116666666667	13.18705	16662.296875	1588916.8712141719	0	1297	0.2409891802660855	0.5549219861044334	0.038159153106205504	95.04402923583984	95.05107879638672
45	95.08477783203125	13.709716666666667					1	DETECTED	95.0848 m/z @13.71 [N1262_1.mzXML]	95.08477783203125	13.709716666666667	0.11771666666666666	19.9755	19.857783333333334	11605.1826171875	1813765.605119323	0	1297	0.13802390777390983	0.7192826986183514	0.27014540395682524	95.07746887207031	95.09127807617188
46	96.921142578125	1.7509333333333332					1	DETECTED	96.9211 m/z @1.75 [N1262_1.mzXML]	96.921142578125	1.7509333333333332	1.6578833333333334	10.843266666666667	9.185383333333334	140102.890625	4008506.354056396	0	1297	0.2770289714082357	4.115431833394752	5.8708087307808	96.91602325439453	96.93000030517578
47	97.0280532836914	2.4882166666666667					1	DETECTED	97.0281 m/z @2.49 [N1262_1.mzXML]	97.0280532836914	2.4882166666666667	0.1515	19.044333333333334	18.892833333333336	11943.595703125	3562754.5161774307	0	1297	0.4348531542323957	4.042602512071782	3.3458698772869857	97.02599334716797	97.03437042236328
48	97.0639877319336	11.27525					1	DETECTED	97.0640 m/z @11.28 [N1262_1.mzXML]	97.0639877319336	11.27525	0.11771666666666666	19.9755	19.857783333333334	9031.7763671875	2408949.524557372	0	1297	18.370842821578286	0.6935889777665794	2.60542546021432	97.0639877319336	97.07050323486328
49	97.10061645507812	11.687266666666666					1	DETECTED	97.1006 m/z @11.69 [N1262_1.mzXML]	97.10061645507812	11.687266666666666	0.10101666666666667	20.008666666666667	19.90765	8208.5126953125	2518065.6031125775	0	1297	2.66772822229518	0.7643986378266282	4.162843970620056	97.0935287475586	97.1009750366211
50	98.9181900024414	1.7656999999999998					1	DETECTED	98.9182 m/z @1.77 [N1262_1.mzXML]	98.9181900024414	1.7656999999999998	1.6578833333333334	13.723316666666667	12.065433333333335	39919.75390625	4629371.79664209	0	1297	0.44436394463658657	55.95347039727945	109.35616869600942	98.91578674316406	98.9184799194336
51	98.9834976196289	13.02975					1	DETECTED	98.9835 m/z @13.03 [N1262_1.mzXML]	98.9834976196289	13.02975	0.11771666666666666	20.008666666666667	19.89095	27728.630859375	6394686.166061879	0	1297	0.6836078818085003	0.5885457671304621	0.8267638447826822	98.97494506835938	98.98397064208984
52	98.99492645263672	1.8226					1	DETECTED	98.9949 m/z @1.82 [N1262_1.mzXML]	98.99492645263672	1.8226	1.6280166666666667	16.4906	14.862583333333333	195910.5	4910591.67717322	0	1297	0.08633041274886133	167.35015023738015	355.48740967993587	98.98564147949219	98.99501037597656
53	99.04353332519531	2.048216666666667					1	DETECTED	99.0435 m/z @2.05 [N1262_1.mzXML]	99.04353332519531	2.048216666666667	0.47258333333333336	19.011833333333335	18.539250000000003	24536.369140625	2824191.714105621	0	1297	0.3805603772959232	2.7943019287251376	9.407669118440653	99.04074096679688	99.04378509521484
54	100.07527160644531	8.871433333333332					1	DETECTED	100.0753 m/z @8.87 [N1262_1.mzXML]	100.07527160644531	8.871433333333332	0.11771666666666666	19.89333333333333	19.775616666666664	67872.921875	3095249.650421632	0	1297	0.14336715044261972	1.519528276682494	1.8973749575978263	100.07102966308594	100.08221435546875
55	100.99302673339844	1.8367833333333332					1	DETECTED	100.9930 m/z @1.84 [N1262_1.mzXML]	100.99302673339844	1.8367833333333332	1.5240166666666668	15.7485	14.224483333333334	12612.443359375	6198361.615023804	0	1297	0.09661371876316593	22.73976873068317	44.479537461366334	100.98373413085938	100.99327850341797
56	101.00764465332031	1.5090166666666667					1	DETECTED	101.0076 m/z @1.51 [N1262_1.mzXML]	101.00764465332031	1.5090166666666667	0.20226666666666665	19.942666666666664	19.740399999999998	970606.5	1.3911978835332204E7	1	1297	0.1313510050872957	1.3278482557085116	1.7095859317377113	101.00735473632812	101.00814819335938
57	101.05931091308594	9.0275					1	DETECTED	101.0593 m/z @9.03 [N1262_1.mzXML]	101.05931091308594	9.0275	0.47258333333333336	9.0275	8.554916666666667	8822.091796875	1207206.4024367677	0	1297	0.1558075976773594	0.5	null	101.05911254882812	101.05938720703125
58	101.09526824951172	11.244200000000001					1	DETECTED	101.0953 m/z @11.24 [N1262_1.mzXML]	101.09526824951172	11.244200000000001	0.10101666666666667	20.008666666666667	19.90765	24529.61328125	9078002.61488159	0	1297	4.100445291609911	2.619314337732058	7.7681762296397405	101.08743286132812	101.09911346435547
59	102.00871276855469	1.5240166666666668					1	DETECTED	102.0087 m/z @1.52 [N1262_1.mzXML]	102.00871276855469	1.5240166666666668	1.4165666666666668	17.708166666666667	16.2916	85104.1640625	3175264.8333907463	0	1297	0.13398787994428463	1.2462086841040592	1.3789038435993175	102.00731658935547	102.00879669189453
60	102.0544662475586	2.3194999999999997					1	DETECTED	102.0545 m/z @2.32 [N1262_1.mzXML]	102.0544662475586	2.3194999999999997	0.10101666666666667	19.99233333333333	19.891316666666665	36515.39453125	4721596.969075865	0	1297	6.3069410160076655	1.981226266394791	3.4505321163044895	102.04561614990234	102.05471801757812
61	102.09068298339844	1.8083166666666666					1	DETECTED	102.0907 m/z @1.81 [N1262_1.mzXML]	102.09068298339844	1.8083166666666666	0.1345333333333333	20.008666666666667	19.874133333333333	15321.5888671875	2848253.598370849	0	1297	9.353341056096323	6.1096537144086	7.824189983682572	102.08685302734375	102.09910583496094
62	102.12698364257812	12.616616666666665					1	DETECTED	102.1270 m/z @12.62 [N1262_1.mzXML]	102.12698364257812	12.616616666666665	0.5402333333333333	19.90983333333333	19.3696	8872.552734375	2486261.82202237	0	1297	1.7893812347816525	1.4382171601108469	1.4482284019760714	102.12256622314453	102.12757873535156
63	102.9697036743164	1.4792666666666667					1	DETECTED	102.9697 m/z @1.48 [N1262_1.mzXML]	102.9697036743164	1.4792666666666667	0.6247666666666666	17.839166666666664	17.214399999999998	326144.59375	4558593.669981047	0	1297	0.1563008555594423	2.136929973924242	3.0230374605727643	102.96781921386719	102.9699935913086
64	103.03838348388672	2.03425					1	DETECTED	103.0384 m/z @2.03 [N1262_1.mzXML]	103.03838348388672	2.03425	0.7094666666666666	19.89333333333333	19.183866666666663	144253.375	7121407.5237897625	0	1297	0.315374871483459	1.4088095740184479	0.98965186592262	103.03797912597656	103.03890991210938
65	103.05355072021484	8.465					1	DETECTED	103.0536 m/z @8.46 [N1262_1.mzXML]	103.05355072021484	8.465	3.2246	9.072750000000001	5.84815	364619.3125	1.0825324328577641E7	1	1297	0.2742666125290665	0.807366618368249	0.48651590203660494	103.04362487792969	103.06261444091797
66	103.07460021972656	10.9625					1	DETECTED	103.0746 m/z @10.96 [N1262_1.mzXML]	103.07460021972656	10.9625	0.10101666666666667	20.008666666666667	19.90765	88668.9453125	1.5008375792264769E7	0	1297	0.4350346907133904	0.9347847237715464	3.632517949677348	103.07339477539062	103.08103942871094
67	104.05703735351562	8.465					1	DETECTED	104.0570 m/z @8.46 [N1262_1.mzXML]	104.05703735351562	8.465	7.940083333333333	9.640600000000001	1.700516666666668	24058.845703125	575902.1245381469	0	1297	0.2342050054387972	0.8187574716604181	0.5084189760345689	104.04888153076172	104.0572280883789
68	104.06999969482422	2.1336999999999997					1	DETECTED	104.0700 m/z @2.13 [N1262_1.mzXML]	104.06999969482422	2.1336999999999997	0.43898333333333334	19.876666666666665	19.437683333333332	19824.9296875	3595914.373395843	0	1297	10.613158810902528	9.472006427270326	21.69958241041558	104.0696792602539	104.07842254638672
69	104.10626220703125	1.7944833333333332					1	DETECTED	104.1063 m/z @1.79 [N1262_1.mzXML]	104.10626220703125	1.7944833333333332	1.2085666666666666	15.354016666666666	14.14545	1338260.5	1.2360298033032717E7	1	1297	0.06045140320843356	2.743471330090904	3.3995369412654726	104.09873962402344	104.10667419433594
70	105.00273895263672	1.5387833333333334					1	DETECTED	105.0027 m/z @1.54 [N1262_1.mzXML]	105.00273895263672	1.5387833333333334	1.4334833333333334	1.7027500000000002	0.26926666666666677	34799.09375	376387.36269934074	0	1297	0.18793588641532533	1.2785691674580575	1.5571383349161148	105.00240325927734	105.00285339355469
71	105.03304290771484	9.7303					1	DETECTED	105.0330 m/z @9.73 [N1262_1.mzXML]	105.03304290771484	9.7303	1.4165666666666668	10.1835	8.766933333333334	27474.0234375	3560794.4079532465	0	1297	0.07639349406571228	0.5272561063621638	0.054512212724327706	105.02591705322266	105.03632354736328
72	105.05409240722656	4.1917333333333335					1	DETECTED	105.0541 m/z @4.19 [N1262_1.mzXML]	105.05409240722656	4.1917333333333335	3.5088	8.597833333333334	5.089033333333334	4454.87255859375	461691.1239564515	0	1297	4.251578728631405	3.7258639203436146	2.261034471529748	105.04411315917969	105.05697631835938
73	105.07103729248047	14.298					1	DETECTED	105.0710 m/z @14.30 [N1262_1.mzXML]	105.07103729248047	14.298	0.10101666666666667	20.008666666666667	19.90765	59437.80859375	1.184943721296288E7	0	1297	1.0689003718012824	1.010015342022666	0.8262576591565103	105.0692367553711	105.07280731201172
74	105.10971069335938	1.7944833333333332					1	DETECTED	105.1097 m/z @1.79 [N1262_1.mzXML]	105.10971069335938	1.7944833333333332	0.11771666666666666	1.9082000000000001	1.7904833333333334	65418.453125	1233957.1328199469	0	1297	0.0342979621583428	0.533909508379222	0.06781901675844398	105.1042251586914	105.10985565185547
75	106.0491943359375	1.9925166666666667					1	DETECTED	106.0492 m/z @1.99 [N1262_1.mzXML]	106.0491943359375	1.9925166666666667	0.23600000000000002	19.53216666666667	19.296166666666668	16666.80078125	1506693.4524939577	0	1297	1.82345540201209	2.151408434703105	0.7509835167483373	106.04888153076172	106.0511245727539
76	106.06439208984375	12.6772					1	DETECTED	106.0644 m/z @12.68 [N1262_1.mzXML]	106.06439208984375	12.6772	0.47258333333333336	19.959	19.486416666666667	6843.9814453125	1941722.3418829949	0	1297	5.731348075776646	0.6929984846911648	1.3635451329932948	106.0641860961914	106.07433319091797
77	106.94987487792969	1.6578833333333334					1	DETECTED	106.9499 m/z @1.66 [N1262_1.mzXML]	106.94987487792969	1.6578833333333334	1.5682166666666668	1.9365666666666668	0.36834999999999996	68902.0546875	788912.0032111817	0	1297	0.12813299659997823	2.053996282527883	3.1079925650557665	106.94982147216797	106.95001220703125
78	107.05170440673828	5.1977166666666665					1	DETECTED	107.0517 m/z @5.20 [N1262_1.mzXML]	107.05170440673828	5.1977166666666665	0.21910000000000002	19.942666666666664	19.723566666666663	8452.306640625	1620401.6573029787	0	1297	0.6158373365391663	0.7028566712817572	2.505447567655286	107.04520416259766	107.0521240234375
79	108.07670593261719	10.812933333333332					1	DETECTED	108.0767 m/z @10.81 [N1262_1.mzXML]	108.07670593261719	10.812933333333332	0.10101666666666667	19.99233333333333	19.891316666666665	2673.444580078125	1718637.1798639826	0	1297	9.56842961243068	0.9284667387566806	0.8569334775133614	108.07279968261719	108.08077239990234
80	109.06424713134766	8.465					1	DETECTED	109.0642 m/z @8.46 [N1262_1.mzXML]	109.06424713134766	8.465	1.5827833333333332	18.7545	17.17171666666667	12412.8173828125	1838045.0477896119	0	1297	0.19631784797300433	0.5285643952254505	1.1206449326402959	109.06139373779297	109.06483459472656
81	109.10044860839844	13.696033333333332					1	DETECTED	109.1004 m/z @13.70 [N1262_1.mzXML]	109.10044860839844	13.696033333333332	0.6247666666666666	19.794333333333334	19.169566666666668	9443.46484375	1919100.8752041627	0	1297	1.648043617318649	0.8972990703408201	0.16564326941636975	109.1002197265625	109.1099624633789
82	110.05934143066406	2.2910666666666666					1	DETECTED	110.0593 m/z @2.29 [N1262_1.mzXML]	110.05934143066406	2.2910666666666666	0.23600000000000002	18.979499999999998	18.743499999999997	7533.9677734375	2228666.8975913995	0	1297	0.3881574973787454	4.560314345033413	2.5391183840099907	110.05186462402344	110.06797790527344
83	111.04346466064453	2.4187833333333333					1	DETECTED	111.0435 m/z @2.42 [N1262_1.mzXML]	111.04346466064453	2.4187833333333333	0.10101666666666667	20.008666666666667	19.90765	9174.1982421875	3546804.996752962	0	1297	2.7293349245629384	4.2945759567399655	8.336390491879396	111.04300689697266	111.04389953613281
84	111.11640167236328	11.462866666666667					1	DETECTED	111.1164 m/z @11.46 [N1262_1.mzXML]	111.11640167236328	11.462866666666667	0.11771666666666666	19.223000000000003	19.105283333333336	6488.44189453125	1756692.0120591733	0	1297	8.355758185939125	0.8420022359040354	0.555115618074602	111.11583709716797	111.12225341796875
85	112.0362548828125	1.7944833333333332					1	DETECTED	112.0363 m/z @1.79 [N1262_1.mzXML]	112.0362548828125	1.7944833333333332	1.3992333333333333	14.766516666666666	13.367283333333333	392518.75	4525264.078216735	0	1297	0.07201234621192087	0.5645979788158766	2.493761297714761	112.02698516845703	112.04106140136719
86	112.89505767822266	1.7509333333333332					1	DETECTED	112.8951 m/z @1.75 [N1262_1.mzXML]	112.89505767822266	1.7509333333333332	1.6727666666666667	2.3194999999999997	0.6467333333333329	101287.0546875	1331185.7174296875	0	1297	0.43598784721791883	4.136886993603418	6.243879989243826	112.89498901367188	112.8951187133789
87	113.02018737792969	2.2339333333333333					1	DETECTED	113.0202 m/z @2.23 [N1262_1.mzXML]	113.02018737792969	2.2339333333333333	0.1853	19.959	19.773699999999998	622989.875	2.1098754486588288E7	0	1297	0.40222573315465526	1.7398116969269135	3.5334418013364455	113.01996612548828	113.02832794189453
88	113.03539276123047	1.4644000000000001					1	DETECTED	113.0354 m/z @1.46 [N1262_1.mzXML]	113.03539276123047	1.4644000000000001	1.4165666666666668	17.659333333333333	16.242766666666665	10258.8349609375	2301458.6826350708	0	1297	13.453221927200131	148.7242753057926	308.0489345887362	113.03392791748047	113.0394058227539
89	114.02355194091797	2.2339333333333333					1	DETECTED	114.0236 m/z @2.23 [N1262_1.mzXML]	114.02355194091797	2.2339333333333333	2.0910166666666665	4.01565	1.9246333333333334	17726.3671875	964991.7208295899	0	1297	0.18864636640696553	6.733411078717195	12.46682215743439	114.02355194091797	114.02938079833984
90	114.05445861816406	2.7479999999999998					1	DETECTED	114.0545 m/z @2.75 [N1262_1.mzXML]	114.05445861816406	2.7479999999999998	0.10101666666666667	20.008666666666667	19.90765	36052.75390625	6463105.069404187	0	1297	0.5708113354982305	5.470891279175426	3.0681430080167913	114.04861450195312	114.0548095703125
91	114.06548309326172	1.8226					1	DETECTED	114.0655 m/z @1.82 [N1262_1.mzXML]	114.06548309326172	1.8226	1.7944833333333332	18.444000000000003	16.64951666666667	954168.0	1.1780876341616886E7	0	1297	0.0588834391611035	11.172574031869265	14.59057328865488	114.06317138671875	114.0664291381836
92	114.08439636230469	2.665716666666667					1	DETECTED	114.0844 m/z @2.67 [N1262_1.mzXML]	114.08439636230469	2.665716666666667	0.3544	19.84333333333333	19.488933333333332	34174.30078125	4924381.929702056	0	1297	9.928562355947218	2.972339221875019	4.352252726850686	114.07743835449219	114.0912094116211
93	114.89186096191406	1.7353166666666666					1	DETECTED	114.8919 m/z @1.74 [N1262_1.mzXML]	114.89186096191406	1.7353166666666666	1.6874333333333333	14.480799999999999	12.793366666666666	27455.5703125	2149198.099745117	0	1297	0.09406887440079936	133.58893143056054	266.17786286112107	114.8820571899414	114.89571380615234
94	114.98727416992188	1.4943					1	DETECTED	114.9873 m/z @1.49 [N1262_1.mzXML]	114.98727416992188	1.4943	1.4165666666666668	15.171683333333334	13.755116666666668	40901.203125	4280693.572979248	0	1297	0.1731077990978691	85.7567549585808	177.27206257554076	114.98062896728516	114.99459838867188
95	115.03600311279297	1.8650833333333334					1	DETECTED	115.0360 m/z @1.87 [N1262_1.mzXML]	115.03600311279297	1.8650833333333334	0.10101666666666667	19.99233333333333	19.891316666666665	289869.21875	3145037.0329027115	0	1297	0.03763467237618068	2.8688632910170107	2.9283938054284664	115.03002166748047	115.04348754882812
96	115.05384063720703	9.23455					1	DETECTED	115.0538 m/z @9.23 [N1262_1.mzXML]	115.05384063720703	9.23455	2.8870500000000003	19.548166666666667	16.661116666666665	105597.9765625	2378719.6988459798	0	1297	0.09469492916819533	0.44709291719119865	1.9316182000398547	115.05322265625	115.05770874023438
97	115.06891632080078	1.8226					1	DETECTED	115.0689 m/z @1.82 [N1262_1.mzXML]	115.06891632080078	1.8226	1.8083166666666666	19.728833333333334	17.920516666666668	28805.70703125	2041890.0757651674	0	1297	8.23644844698063	283.5782281247687	505.0710098475611	115.06884765625	115.07516479492188
98	115.11112213134766	11.687266666666666					1	DETECTED	115.1111 m/z @11.69 [N1262_1.mzXML]	115.11112213134766	11.687266666666666	0.10101666666666667	20.008666666666667	19.90765	7682.5029296875	2601174.1719777524	0	1297	0.950517484169529	0.859106699751861	1.174778749252713	115.1106185913086	115.11196899414062
99	116.06973266601562	1.8650833333333334					1	DETECTED	116.0697 m/z @1.87 [N1262_1.mzXML]	116.06973266601562	1.8650833333333334	0.23600000000000002	19.9755	19.7395	3586245.75	2.5436616317311462E7	1	1297	0.029672236347479952	8.283105218869851	7.118996581417254	116.06305694580078	116.07534790039062
100	116.4442138671875	12.445583333333333					1	DETECTED	116.4442 m/z @12.45 [N1262_1.mzXML]	116.4442138671875	12.445583333333333	1.4334833333333334	12.507249999999999	11.073766666666666	12317.2080078125	3736830.4075682373	0	1297	11.053677566990523	0.5027999503576368	0.005599900715273712	116.43587493896484	116.45225524902344
101	116.98509979248047	1.4792666666666667					1	DETECTED	116.9851 m/z @1.48 [N1262_1.mzXML]	116.98509979248047	1.4792666666666667	0.10101666666666667	20.008666666666667	19.90765	2591648.0	4.755136565239526E7	0	1297	0.13491493143762923	82.28246355249209	2.6457525113074327	116.9849853515625	116.98563385009766
102	117.0569076538086	9.23455					1	DETECTED	117.0569 m/z @9.23 [N1262_1.mzXML]	117.0569076538086	9.23455	0.1853	19.826999999999998	19.641699999999997	208202.203125	1.100428074245527E7	0	1297	0.08286808922093236	0.5155910969081545	0.01848876096495451	117.05390930175781	117.06221771240234
103	117.09028625488281	11.462866666666667					1	DETECTED	117.0903 m/z @11.46 [N1262_1.mzXML]	117.09028625488281	11.462866666666667	0.1515	19.141666666666666	18.990166666666667	81571.1875	4755124.282712588	0	1297	0.25020858819689096	2.5394621890908335	1.1649878765183745	117.0901107788086	117.09078216552734
104	117.98869323730469	1.4943					1	DETECTED	117.9887 m/z @1.49 [N1262_1.mzXML]	117.98869323730469	1.4943	1.4165666666666668	17.318166666666666	15.9016	29309.787109375	3243546.5738433837	0	1297	0.14560720832446283	102.2830188679247	195.15990543406235	117.98844909667969	117.98882293701172
105	118.06427001953125	9.23455					1	DETECTED	118.0643 m/z @9.23 [N1262_1.mzXML]	118.06427001953125	9.23455	2.1051333333333333	18.39466666666667	16.289533333333335	2462076.0	2.247514926208115E7	1	1297	0.09380671890115977	1.4783211252359225	1.7544972091811812	118.05728912353516	118.06488037109375
106	118.08537292480469	1.9644333333333333					1	DETECTED	118.0854 m/z @1.96 [N1262_1.mzXML]	118.08537292480469	1.9644333333333333	0.10101666666666667	20.008666666666667	19.90765	2571048.25	7.265912369517997E7	1	1297	0.1690490094944297	2.380309547368949	6.209186396047947	118.0831069946289	118.09432220458984
107	118.62474822998047	9.23455					1	DETECTED	118.6247 m/z @9.23 [N1262_1.mzXML]	118.62474822998047	9.23455	9.192533333333333	9.2903	0.09776666666666678	9288.685546875	35606.71849023446	0	1297	0.06965216371127703	1.1634272114240292	1.3268544228480583	118.62467956542969	118.62483978271484
108	118.978271484375	12.24095					1	DETECTED	118.9783 m/z @12.24 [N1262_1.mzXML]	118.978271484375	12.24095	0.1515	20.008666666666667	19.857166666666668	53110.2109375	7247749.208475044	0	1297	0.14784029800499177	0.772062699370251	0.10757357533854994	118.97334289550781	118.98149871826172
109	119.01828002929688	1.5090166666666667					1	DETECTED	119.0183 m/z @1.51 [N1262_1.mzXML]	119.01828002929688	1.5090166666666667	1.3820666666666668	16.522983333333332	15.140916666666666	291258.6875	3998194.2124841297	0	1297	0.18265734050550608	1.334010492370741	0.6501079524242865	119.01516723632812	119.01862335205078
110	119.04859924316406	3.9866666666666664					1	DETECTED	119.0486 m/z @3.99 [N1262_1.mzXML]	119.04859924316406	3.9866666666666664	2.0625666666666667	4.531616666666666	2.4690499999999997	9886.509765625	490884.86250103766	0	1297	0.4030924286135944	0.6416116625954992	0.19672463669865217	119.0483627319336	119.04875183105469
111	119.06796264648438	9.23455					1	DETECTED	119.0680 m/z @9.23 [N1262_1.mzXML]	119.06796264648438	9.23455	4.4721166666666665	10.334383333333333	5.862266666666667	128745.796875	1447206.225667878	0	1297	0.0994906565892073	0.5962634449205358	0.14596715666759788	119.06776428222656	119.07342529296875
112	119.08888244628906	1.9505166666666667					1	DETECTED	119.0889 m/z @1.95 [N1262_1.mzXML]	119.08888244628906	1.9505166666666667	0.26961666666666667	19.728833333333334	19.459216666666666	100955.6328125	3945482.342737762	0	1297	0.16384357782450687	1.384943274577056	4.268722841290345	119.08453369140625	119.08939361572266
113	119.15357208251953	14.034866666666666					1	DETECTED	119.1536 m/z @14.03 [N1262_1.mzXML]	119.15357208251953	14.034866666666666	0.11771666666666666	20.008666666666667	19.89095	72770.0859375	1.5170782582705457E7	0	1297	1.2801296988504802	1.4225504357605394	1.1040811734330025	119.15326690673828	119.1539535522461
114	119.51286315917969	8.4502					1	DETECTED	119.5129 m/z @8.45 [N1262_1.mzXML]	119.51286315917969	8.4502	8.09605	8.523316666666666	0.42726666666666624	5028.00927734375	73095.23107598879	0	1297	0.221726531308871	0.6032283872182204	0.19741276762630802	119.5086669921875	119.51286315917969
115	120.01927947998047	1.5090166666666667					1	DETECTED	120.0193 m/z @1.51 [N1262_1.mzXML]	120.01927947998047	1.5090166666666667	1.4165666666666668	13.39785	11.981283333333334	29660.806640625	4286709.889311157	0	1297	11.947602562282896	64.79872002884447	126.80848705843547	120.0140380859375	120.0193099975586
116	120.06474304199219	1.9505166666666667					1	DETECTED	120.0647 m/z @1.95 [N1262_1.mzXML]	120.06474304199219	1.9505166666666667	1.4165666666666668	13.495216666666666	12.07865	67339.5859375	3788462.057187712	0	1297	0.20575847323786478	5.234899975577792	5.252291518428162	120.06464385986328	120.06951904296875
117	120.07976531982422	8.465					1	DETECTED	120.0798 m/z @8.46 [N1262_1.mzXML]	120.07976531982422	8.465	7.712016666666667	19.287666666666667	11.57565	1493320.625	2.6999584563788254E7	1	1297	0.2392886878565541	0.7635190951416408	0.36291798059362795	120.07137298583984	120.08045959472656
118	120.14852905273438	2.84495					1	DETECTED	120.1485 m/z @2.84 [N1262_1.mzXML]	120.14852905273438	2.84495	2.84495	19.125666666666667	16.280716666666667	6281.98681640625	2889708.8719699103	0	1297	12.283030235580586	null	null	120.14852905273438	120.15740966796875
119	120.65469360351562	8.465					1	DETECTED	120.6547 m/z @8.46 [N1262_1.mzXML]	120.65469360351562	8.465	8.08105	14.340300000000001	6.2592500000000015	4710.17431640625	1112754.6447947999	0	1297	0.29450970141814103	8.15112644875634	15.302252897512682	120.6521224975586	120.65692138671875
120	120.98015594482422	1.4792666666666667					1	DETECTED	120.9802 m/z @1.48 [N1262_1.mzXML]	120.98015594482422	1.4792666666666667	1.3992333333333333	14.1085	12.709266666666666	42274.359375	4182197.6750980224	0	1297	0.15480750077992256	1.1498027751257043	3.2309027945642703	120.9780502319336	120.98514556884766
121	121.02765655517578	12.430650000000002					1	DETECTED	121.0277 m/z @12.43 [N1262_1.mzXML]	121.02765655517578	12.430650000000002	0.26961666666666667	19.99233333333333	19.722716666666663	31354.95703125	6885178.163300651	0	1297	1.9562061525287895	0.8931417035112175	1.1480578469024734	121.02720642089844	121.03592681884766
122	121.07130432128906	1.8509					1	DETECTED	121.0713 m/z @1.85 [N1262_1.mzXML]	121.07130432128906	1.8509	0.10101666666666667	20.008666666666667	19.90765	459382.5	8851131.889585942	0	1297	0.17988157375450076	0.7189992529225713	6.125812570987605	121.06388092041016	121.07972717285156
123	121.08354187011719	8.421066666666666					1	DETECTED	121.0835 m/z @8.42 [N1262_1.mzXML]	121.08354187011719	8.421066666666666	6.927883333333333	11.838916666666668	4.911033333333335	74232.4765625	2298683.803957153	0	1297	0.2759868423903029	0.5154739235745054	0.5882908149263122	121.08342742919922	121.09075164794922
124	121.98648834228516	12.160616666666666					1	DETECTED	121.9865 m/z @12.16 [N1262_1.mzXML]	121.98648834228516	12.160616666666666	10.858633333333334	18.9155	8.056866666666668	21542.142578125	2846349.9240902094	0	1297	1.2079855310789682	3.0940744249158363	5.411642062131854	121.98584747314453	121.98675537109375
125	122.05709075927734	8.886933333333333					1	DETECTED	122.0571 m/z @8.89 [N1262_1.mzXML]	122.05709075927734	8.886933333333333	8.810333333333334	9.042733333333333	0.23239999999999839	6443.0869140625	44356.77269454967	0	1297	0.11374875374432847	1.7166482344535814	2.0001293603524735	122.05695343017578	122.0572738647461
126	122.09547424316406	13.05725					1	DETECTED	122.0955 m/z @13.06 [N1262_1.mzXML]	122.09547424316406	13.05725	0.1515	19.9755	19.824	12852.2333984375	3181230.3777653812	0	1297	2.5685242839735096	1.1783777551693224	1.9555934615476243	122.0865249633789	122.09630584716797
127	122.92376708984375	1.6578833333333334					1	DETECTED	122.9238 m/z @1.66 [N1262_1.mzXML]	122.92376708984375	1.6578833333333334	1.5827833333333332	19.482833333333335	17.900050000000004	42105.13671875	7316651.239040555	0	1297	0.13271423918962744	69.57876869937293	125.38922342160346	122.92361450195312	122.9289779663086
128	123.04358673095703	3.97235					1	DETECTED	123.0436 m/z @3.97 [N1262_1.mzXML]	123.04358673095703	3.97235	0.1345333333333333	19.99233333333333	19.857799999999997	4666.3017578125	1427664.6759616393	0	1297	0.26463120910400306	2.5871220181613674	5.3351181239440955	123.04126739501953	123.04710388183594
129	123.05453491210938	3.1963					1	DETECTED	123.0545 m/z @3.20 [N1262_1.mzXML]	123.05453491210938	3.1963	0.48955000000000004	19.271666666666665	18.782116666666663	4452.38134765625	1152534.7747580567	0	1297	0.14846785838774368	3.4694960130537846	5.938992026107569	123.05439758300781	123.06339263916016
130	123.98216247558594	11.27525					1	DETECTED	123.9822 m/z @11.28 [N1262_1.mzXML]	123.98216247558594	11.27525	10.8735	17.80666666666667	6.9331666666666685	10648.94921875	1256737.2877677004	0	1297	1.0057374727490522	8.628707736984033	16.257415473968067	123.98101806640625	123.98641967773438
131	124.03610229492188	1.9365666666666668					1	DETECTED	124.0361 m/z @1.94 [N1262_1.mzXML]	124.03610229492188	1.9365666666666668	0.1345333333333333	19.7125	19.577966666666665	43580.75390625	1689367.9475697633	0	1297	0.11072106476573707	12.25332316632195	1.1374898057802914	124.0357894897461	124.0417709350586
132	124.04997253417969	9.390083333333333					1	DETECTED	124.0500 m/z @9.39 [N1262_1.mzXML]	124.04997253417969	9.390083333333333	4.133066666666667	9.700133333333333	5.567066666666666	28180.150390625	452612.95311611955	0	1297	0.08641013109264506	2.047513659733054	2.7692786846446027	124.0470962524414	124.05012512207031
133	124.99903869628906	13.02975					1	DETECTED	124.9990 m/z @13.03 [N1262_1.mzXML]	124.99903869628906	13.02975	12.160616666666666	14.283683333333332	2.1230666666666664	25926.55859375	855807.3089948727	0	1297	0.25885369399394875	1.2213699470737123	1.5028173558250957	124.99855041503906	124.99945831298828
134	125.02015686035156	1.8939166666666667					1	DETECTED	125.0202 m/z @1.89 [N1262_1.mzXML]	125.02015686035156	1.8939166666666667	0.1515	19.959	19.8075	32911.91796875	2533876.815939913	0	1297	null	4.558428015433611	7.560035607293347	125.01803588867188	125.02653503417969
135	125.09527587890625	11.0961					1	DETECTED	125.0953 m/z @11.10 [N1262_1.mzXML]	125.09527587890625	11.0961	0.5740333333333333	19.696166666666667	19.122133333333334	6129.201171875	1523714.3900140377	0	1297	9.80398197299839	0.9086681323694331	0.8172241636382066	125.09200286865234	125.09574127197266
136	126.05176544189453	1.8650833333333334					1	DETECTED	126.0518 m/z @1.87 [N1262_1.mzXML]	126.05176544189453	1.8650833333333334	0.6756	19.876666666666665	19.201066666666666	73150.6640625	2208906.159766817	0	1297	0.3588221240380931	0.6246680104696316	0.43806989787558986	126.04552459716797	126.05928802490234
137	126.09091186523438	9.178233333333333					1	DETECTED	126.0909 m/z @9.18 [N1262_1.mzXML]	126.09091186523438	9.178233333333333	9.072750000000001	10.731683333333333	1.6589333333333318	10409.619140625	352754.4912389523	0	1297	0.09036563548062837	7.863485542739858	14.682509392887646	126.08496856689453	126.09103393554688
138	126.99967956542969	4.05975					1	DETECTED	126.9997 m/z @4.06 [N1262_1.mzXML]	126.99967956542969	4.05975	4.05975	16.247149999999998	12.187399999999997	7861.44873046875	2195922.9315499566	0	1297	5.576737401225384	null	null	126.99310302734375	127.00216674804688
139	127.03804016113281	10.858633333333334					1	DETECTED	127.0380 m/z @10.86 [N1262_1.mzXML]	127.03804016113281	10.858633333333334	0.10101666666666667	19.99233333333333	19.891316666666665	50710.45703125	5389914.457685917	0	1297	8.815729193680045	1.9667193815380635	2.6393059647179906	127.0352554321289	127.04718017578125
140	127.05353546142578	9.262316666666667					1	DETECTED	127.0535 m/z @9.26 [N1262_1.mzXML]	127.05353546142578	9.262316666666667	8.1557	14.211833333333335	6.056133333333335	5807.1669921875	1036928.4464869385	0	1297	0.033291762662900126	2.7363284485744828	4.4726568971489655	127.04943084716797	127.05923461914062
141	127.07479858398438	9.760183333333334					1	DETECTED	127.0748 m/z @9.76 [N1262_1.mzXML]	127.07479858398438	9.760183333333334	0.1345333333333333	19.044333333333334	18.9098	2600.246337890625	1055724.4210963442	0	1297	10.030354224367377	0.9822609382223538	0.9645218764447077	127.07432556152344	127.07510375976562
142	128.0101318359375	1.7656999999999998					1	DETECTED	128.0101 m/z @1.77 [N1262_1.mzXML]	128.0101318359375	1.7656999999999998	1.7353166666666666	19.745166666666666	18.00985	19834.380859375	3838301.2529972265	0	1297	14.572335092632695	281.66147119567364	280.1138163170906	128.0099639892578	128.01719665527344
143	128.0699462890625	2.3622500000000004					1	DETECTED	128.0699 m/z @2.36 [N1262_1.mzXML]	128.0699462890625	2.3622500000000004	0.1345333333333333	20.008666666666667	19.874133333333333	36222.81640625	4732430.465481052	0	1297	0.6650082636060661	2.3132629093213426	1.5071733719925804	128.0607452392578	128.07345581054688
144	129.0128936767578	14.340300000000001					1	DETECTED	129.0129 m/z @14.34 [N1262_1.mzXML]	129.0128936767578	14.340300000000001	1.4334833333333334	19.7125	18.279016666666664	10040.1259765625	3990072.4280714723	0	1297	6.33520636578387	0.7081148333761615	0.968368309674397	129.0029296875	129.01414489746094
145	129.0538787841797	2.03425					1	DETECTED	129.0539 m/z @2.03 [N1262_1.mzXML]	129.0538787841797	2.03425	0.10101666666666667	20.008666666666667	19.90765	108477.8046875	8967501.594719235	0	1297	0.23557102251381634	7.680064066242683	1.8208269389530913	129.0533905029297	129.0598907470703
146	130.03160095214844	8.871433333333332					1	DETECTED	130.0316 m/z @8.87 [N1262_1.mzXML]	130.03160095214844	8.871433333333332	8.779733333333333	14.368183333333333	5.58845	11359.458984375	1552509.4307476808	0	1297	0.272748404261538	30.47137404580171	59.94274809160342	130.0279998779297	130.0369110107422
147	130.04908752441406	2.03425					1	DETECTED	130.0491 m/z @2.03 [N1262_1.mzXML]	130.04908752441406	2.03425	0.1515	20.008666666666667	19.857166666666668	44744.80078125	4240996.271678165	0	1297	1.625071810099781	2.458474072539235	2.637893584922141	130.04580688476562	130.0496368408203
148	130.06407165527344	10.82855					1	DETECTED	130.0641 m/z @10.83 [N1262_1.mzXML]	130.06407165527344	10.82855	8.568083333333334	19.959	11.390916666666666	268784.125	5468724.329849942	1	1297	0.30890058609944937	1.6695642928115546	0.1715582892610179	130.056884765625	130.07144165039062
149	130.08544921875	1.9644333333333333					1	DETECTED	130.0854 m/z @1.96 [N1262_1.mzXML]	130.08544921875	1.9644333333333333	0.1345333333333333	19.90983333333333	19.775299999999998	56788.90625	3723711.4720244766	0	1297	1.0273589989653227	3.5847307995989026	3.455180977044158	130.08506774902344	130.09530639648438
150	130.93211364746094	1.5534833333333333					1	DETECTED	130.9321 m/z @1.55 [N1262_1.mzXML]	130.93211364746094	1.5534833333333333	1.4644000000000001	1.5827833333333332	0.11838333333333306	13284.3232421875	66990.29197216794	0	1297	0.11143628560022689	0.6644527595884	0.3289055191768	130.93211364746094	130.93240356445312
151	130.9642333984375	1.4792666666666667					1	DETECTED	130.9642 m/z @1.48 [N1262_1.mzXML]	130.9642333984375	1.4792666666666667	0.10101666666666667	20.008666666666667	19.90765	1107029.625	1.5489634012497684E7	0	1297	0.13349727908601317	3.4358927091895324	2.7105256028025657	130.9616241455078	130.9709930419922
152	131.0183563232422	1.5240166666666668					1	DETECTED	131.0184 m/z @1.52 [N1262_1.mzXML]	131.0183563232422	1.5240166666666668	1.4165666666666668	15.0958	13.679233333333334	49302.3515625	6266495.106954346	0	1297	0.10396031896758862	63.653947572514326	117.91366635207973	131.01820373535156	131.02772521972656
153	131.04832458496094	8.465					1	DETECTED	131.0483 m/z @8.46 [N1262_1.mzXML]	131.04832458496094	8.465	3.323716666666667	17.285833333333336	13.96211666666667	6315.29150390625	1138998.9800942384	0	1297	0.12715482868548555	1.3578435345260753	1.7156870690521504	131.04830932617188	131.05282592773438
154	131.0674591064453	10.82855					1	DETECTED	131.0675 m/z @10.83 [N1262_1.mzXML]	131.0674591064453	10.82855	8.902366666666667	19.646666666666665	10.744299999999997	23394.82421875	2399077.4523488763	0	1297	0.3860254431646659	31.408606322052336	42.74734486285791	131.06710815429688	131.07212829589844
155	131.0809783935547	2.5019666666666667					1	DETECTED	131.0810 m/z @2.50 [N1262_1.mzXML]	131.0809783935547	2.5019666666666667	0.3881833333333333	19.581	19.192816666666666	6335.08447265625	2376963.3717599786	0	1297	0.7807651559296542	4.539920521655484	1.6751993431177654	131.08035278320312	131.08905029296875
156	131.4424285888672	4.089266666666666					1	DETECTED	131.4424 m/z @4.09 [N1262_1.mzXML]	131.4424285888672	4.089266666666666	3.3662666666666667	4.728683333333334	1.3624166666666668	8994.986328125	473889.4267717285	0	1297	1.106292588910633	0.9421968649147081	0.9358731309125994	131.44189453125	131.442626953125
157	131.95162963867188	2.191133333333333					1	DETECTED	131.9516 m/z @2.19 [N1262_1.mzXML]	131.95162963867188	2.191133333333333	0.1345333333333333	19.99233333333333	19.857799999999997	25854.888671875	6605633.107377563	0	1297	11.450299437295175	3.8195357571059767	19.13056107998184	131.94921875	131.96112060546875
158	131.96788024902344	1.5090166666666667					1	DETECTED	131.9679 m/z @1.51 [N1262_1.mzXML]	131.96788024902344	1.5090166666666667	1.4334833333333334	13.166716666666668	11.733233333333335	15386.529296875	3865024.5958059086	0	1297	0.1357613544921914	77.66924095322165	154.33848190644332	131.96759033203125	131.97518920898438
159	132.04368591308594	9.551383333333332					1	DETECTED	132.0437 m/z @9.55 [N1262_1.mzXML]	132.04368591308594	9.551383333333332	4.0301	10.4276	6.3975	60119.4453125	1337162.9905418078	0	1297	0.08328657297197317	0.5793490040057113	0.15869800801142275	132.03402709960938	132.04872131347656
160	132.06478881835938	2.7479999999999998					1	DETECTED	132.0648 m/z @2.75 [N1262_1.mzXML]	132.06478881835938	2.7479999999999998	0.11771666666666666	20.008666666666667	19.89095	195698.375	2.404978341496876E7	0	1297	0.8971546376879189	3.8520669186654497	2.6578423568358525	132.05699157714844	132.06507873535156
161	132.07583618164062	1.8509					1	DETECTED	132.0758 m/z @1.85 [N1262_1.mzXML]	132.07583618164062	1.8509	1.8226	10.69915	8.87655	691448.625	1.1043558842850406E7	0	1297	0.03828148426648559	4.646046348371464	287.37459369771767	132.0723114013672	132.08560180664062
162	132.0891571044922	6.09905					1	DETECTED	132.0892 m/z @6.10 [N1262_1.mzXML]	132.0891571044922	6.09905	3.5088	15.293066666666666	11.784266666666667	23491.921875	8824184.492334351	0	1297	11.254328319994094	3.47200129241966	6.0258699034620165	132.0865478515625	132.09051513671875
163	132.10093688964844	4.133066666666667					1	DETECTED	132.1009 m/z @4.13 [N1262_1.mzXML]	132.10093688964844	4.133066666666667	0.3544	17.790333333333333	17.435933333333335	2611896.0	1.6524074894231686E8	1	1297	1.079083742345857	0.8665107760883941	0.6319861619447833	132.09674072265625	132.1077423095703
164	132.11557006835938	13.329333333333333					1	DETECTED	132.1156 m/z @13.33 [N1262_1.mzXML]	132.11557006835938	13.329333333333333	3.5229833333333334	13.329333333333333	9.806349999999998	5749.2373046875	1950172.0810854493	0	1297	8.887192392540548	0.5	null	132.11094665527344	132.1234588623047
165	132.4503936767578	13.581116666666667					1	DETECTED	132.4504 m/z @13.58 [N1262_1.mzXML]	132.4503936767578	13.581116666666667	3.4515499999999997	13.581116666666667	10.129566666666667	34895.2421875	1.053846292197284E7	0	1297	9.785503604915508	0.5	null	132.4503936767578	132.45448303222656
166	132.76443481445312	4.089266666666666					1	DETECTED	132.7644 m/z @4.09 [N1262_1.mzXML]	132.76443481445312	4.089266666666666	3.2950500000000003	4.79025	1.4952	8703.9755859375	477944.56685876474	0	1297	1.024116107386292	0.9413048496422061	0.8826096992844121	132.76414489746094	132.76499938964844
167	132.95729064941406	11.70175					1	DETECTED	132.9573 m/z @11.70 [N1262_1.mzXML]	132.95729064941406	11.70175	0.10101666666666667	20.008666666666667	19.90765	453953.84375	4.3625230374205336E7	0	1297	2.2308033605013087	0.8733078277894072	1.7946367143443864	132.9529266357422	132.96060180664062
168	132.9912109375	13.538083333333333					1	DETECTED	132.9912 m/z @13.54 [N1262_1.mzXML]	132.9912109375	13.538083333333333	1.4334833333333334	13.538083333333333	12.1046	47424.34765625	1.0185166590438474E7	0	1297	11.986210520538773	0.5	null	132.9818878173828	132.99757385253906
169	133.0335693359375	1.5090166666666667					1	DETECTED	133.0336 m/z @1.51 [N1262_1.mzXML]	133.0335693359375	1.5090166666666667	0.26961666666666667	19.548166666666667	19.27855	1182220.25	2.3223697294281427E7	1	1297	0.20591999792105797	62.41581525210057	1.7152884530019474	133.0332794189453	133.0341033935547
170	133.05584716796875	1.6727666666666667					1	DETECTED	133.0558 m/z @1.67 [N1262_1.mzXML]	133.05584716796875	1.6727666666666667	1.6727666666666667	17.741333333333333	16.068566666666666	73027.2578125	5757657.085405426	0	1297	0.4681314786502362	null	null	133.04830932617188	133.0642547607422
171	133.06654357910156	2.665716666666667					1	DETECTED	133.0665 m/z @2.67 [N1262_1.mzXML]	133.06654357910156	2.665716666666667	0.3881833333333333	19.5975	19.209316666666666	12849.0576171875	1892223.0137374564	0	1297	2.3198695659245123	1.2870618547732435	1.8499325763375432	133.06654357910156	133.06893920898438
172	133.0792694091797	1.8509					1	DETECTED	133.0793 m/z @1.85 [N1262_1.mzXML]	133.0792694091797	1.8509	1.8367833333333332	10.044916666666667	8.208133333333334	21159.419921875	2975689.6369969184	0	1297	7.474980881125243	253.0607319793404	505.22954935712715	133.0732421875	133.08546447753906
173	133.1042938232422	3.92925					1	DETECTED	133.1043 m/z @3.93 [N1262_1.mzXML]	133.1042938232422	3.92925	0.7782	17.5945	16.8163	127029.3203125	1.0703480533463718E7	0	1297	1.0215481888985103	1.0135235997898733	0.9922212569798956	133.0960235595703	133.1077880859375
174	133.96078491210938	11.477483333333334					1	DETECTED	133.9608 m/z @11.48 [N1262_1.mzXML]	133.96078491210938	11.477483333333334	0.11771666666666666	19.99233333333333	19.874616666666665	11000.998046875	2880876.130533142	0	1297	1.0895853941542128	0.8465676624310039	0.7466117318026043	133.9572296142578	133.96572875976562
175	134.01788330078125	1.7801166666666668					1	DETECTED	134.0179 m/z @1.78 [N1262_1.mzXML]	134.01788330078125	1.7801166666666668	1.7188666666666668	2.048216666666667	0.32935000000000003	48912.05859375	372405.30079833977	0	1297	0.08959876319339766	2.6885714285714277	4.008730825137106	134.01783752441406	134.0181427001953
176	134.03468322753906	1.5240166666666668					1	DETECTED	134.0347 m/z @1.52 [N1262_1.mzXML]	134.03468322753906	1.5240166666666668	0.1345333333333333	19.99233333333333	19.857799999999997	104745.1484375	3749971.4298758246	0	1297	0.1340518739630372	2.599683027174439	7.284362973810623	134.03404235839844	134.04464721679688
177	134.05926513671875	10.334383333333333					1	DETECTED	134.0593 m/z @10.33 [N1262_1.mzXML]	134.05926513671875	10.334383333333333	2.191133333333333	18.246	16.054866666666666	20536.783203125	2172987.372495332	0	1297	0.4905875733851026	5.689614415480356	12.854876909340984	134.0561065673828	134.0661163330078
178	134.1053009033203	4.133066666666667					1	DETECTED	134.1053 m/z @4.13 [N1262_1.mzXML]	134.1053009033203	4.133066666666667	3.2246	9.192533333333333	5.967933333333333	8026.9365234375	769414.8316098026	0	1297	0.7745059621695338	3.284618771556467	0.6695721754377739	134.09547424316406	134.10736083984375
179	134.9575958251953	12.322416666666667					1	DETECTED	134.9576 m/z @12.32 [N1262_1.mzXML]	134.9575958251953	12.322416666666667	0.10101666666666667	20.008666666666667	19.90765	70357.0703125	9636178.745603863	0	1297	1.7892584578941708	0.7889847920631189	1.5515614290313149	134.95718383789062	134.9583282470703
180	135.00376892089844	1.4792666666666667					1	DETECTED	135.0038 m/z @1.48 [N1262_1.mzXML]	135.00376892089844	1.4792666666666667	1.3992333333333333	18.656333333333336	17.2571	179574.15625	4899561.983092987	0	1297	0.8063296657439101	8.711659153449537	2.8091895774971976	134.99530029296875	135.0038604736328
181	135.0311737060547	1.5979166666666667					1	DETECTED	135.0312 m/z @1.60 [N1262_1.mzXML]	135.0311737060547	1.5979166666666667	1.5979166666666667	19.89333333333333	18.295416666666664	61272.0	2697672.935424837	0	1297	0.04823829288629433	null	null	135.03045654296875	135.0318603515625
182	135.06260681152344	10.044916666666667					1	DETECTED	135.0626 m/z @10.04 [N1262_1.mzXML]	135.06260681152344	10.044916666666667	0.1345333333333333	19.826999999999998	19.692466666666665	2938.37158203125	1469222.1663470457	0	1297	0.42534471132022134	0.9935269910514728	0.9870539821029456	135.05563354492188	135.06292724609375
183	135.07952880859375	11.561766666666667					1	DETECTED	135.0795 m/z @11.56 [N1262_1.mzXML]	135.07952880859375	11.561766666666667	5.3744499999999995	11.883550000000001	6.509100000000002	23134.44140625	1005743.6678931889	0	1297	0.325076928947988	0.6651420298842189	0.1784563076102964	135.07875061035156	135.0886688232422
184	135.1008758544922	9.41875					1	DETECTED	135.1009 m/z @9.42 [N1262_1.mzXML]	135.1008758544922	9.41875	9.375583333333333	9.625783333333334	0.2502000000000013	12257.4208984375	69761.23306817631	0	1297	0.09562651409183509	2.898069498069549	2.4267494627679076	135.10055541992188	135.10096740722656
185	136.0472412109375	1.8650833333333334					1	DETECTED	136.0472 m/z @1.87 [N1262_1.mzXML]	136.0472412109375	1.8650833333333334	1.7944833333333332	9.072750000000001	7.278266666666668	495256.25	4560461.369005864	0	1297	0.11491397650464119	1.7249073231346623	1.9340719613392139	136.03863525390625	136.0474395751953
186	136.0747833251953	4.0012					1	DETECTED	136.0748 m/z @4.00 [N1262_1.mzXML]	136.0747833251953	4.0012	0.1853	20.008666666666667	19.823366666666665	19481.96875	2451787.117386017	0	1297	0.48317926707381975	1.3498279030132498	0.14457786426415078	136.07374572753906	136.07550048828125
187	136.95309448242188	12.25715					1	DETECTED	136.9531 m/z @12.26 [N1262_1.mzXML]	136.95309448242188	12.25715	0.4220666666666667	19.99233333333333	19.570266666666665	28335.357421875	4043956.475351561	0	1297	1.4302462393200859	2.155123050369279	1.192887983857372	136.95260620117188	136.95388793945312
188	136.96849060058594	1.6280166666666667					1	DETECTED	136.9685 m/z @1.63 [N1262_1.mzXML]	136.96849060058594	1.6280166666666667	1.5387833333333334	1.7027500000000002	0.16396666666666682	40433.73046875	223338.3112662353	0	1297	0.6797416182380177	0.9539864730845481	0.8226879312358286	136.96849060058594	136.9688262939453
189	137.0170135498047	10.214333333333334					1	DETECTED	137.0170 m/z @10.21 [N1262_1.mzXML]	137.0170135498047	10.214333333333334	9.625783333333334	10.273566666666666	0.6477833333333312	2673.577392578125	55616.49462878417	0	1297	0.05543221756732564	0.5503214113782444	0.10064282275648884	137.01673889160156	137.01727294921875
190	137.02871704101562	1.4792666666666667					1	DETECTED	137.0287 m/z @1.48 [N1262_1.mzXML]	137.02871704101562	1.4792666666666667	1.4334833333333334	1.5240166666666668	0.09053333333333335	6166.56298828125	22859.76502368165	0	1297	0.10259124845986078	0.9887149617764847	0.9774299235529693	137.02854919433594	137.02894592285156
191	137.0448760986328	3.3520833333333333					1	DETECTED	137.0449 m/z @3.35 [N1262_1.mzXML]	137.0448760986328	3.3520833333333333	2.3194999999999997	4.089266666666666	1.7697666666666665	11315.6435546875	452506.006888794	0	1297	0.5106753809025419	0.8569606972802838	0.7139213945605675	137.04449462890625	137.04527282714844
192	137.0590362548828	9.361433333333334					1	DETECTED	137.0590 m/z @9.36 [N1262_1.mzXML]	137.0590362548828	9.361433333333334	2.333666666666667	10.1835	7.849833333333334	7418.263671875	823471.3120436096	0	1297	0.089447550576919	0.5584870489913818	0.12947317154915833	137.0581817626953	137.05923461914062
193	137.13099670410156	13.737					1	DETECTED	137.1310 m/z @13.74 [N1262_1.mzXML]	137.13099670410156	13.737	0.10101666666666667	20.008666666666667	19.90765	6418.40234375	3457050.5788183934	0	1297	15.88472175947642	0.7299675246498541	1.0502812335459195	137.1309356689453	137.13218688964844
194	138.0515899658203	1.8650833333333334					1	DETECTED	138.0516 m/z @1.87 [N1262_1.mzXML]	138.0515899658203	1.8650833333333334	0.37133333333333335	20.008666666666667	19.637333333333334	1231955.0	6876099.016236516	0	1297	0.04516684312438146	3.2938731191537656	4.684782110635536	138.045654296875	138.05450439453125
195	138.06541442871094	9.91035					1	DETECTED	138.0654 m/z @9.91 [N1262_1.mzXML]	138.06541442871094	9.91035	6.830266666666666	10.029333333333334	3.199066666666668	7613.22998046875	331475.72964093037	0	1297	0.1033930105659806	0.5671702380464791	0.15615652222713827	138.06520080566406	138.0706329345703
196	138.9053955078125	1.7188666666666668					1	DETECTED	138.9054 m/z @1.72 [N1262_1.mzXML]	138.9053955078125	1.7188666666666668	1.6727666666666667	2.333666666666667	0.6609	30782.638671875	837175.3439423828	0	1297	0.1255803076361588	7.168112798264638	10.426086095372126	138.9051055908203	138.90576171875
197	139.04107666015625	14.167499999999999					1	DETECTED	139.0411 m/z @14.17 [N1262_1.mzXML]	139.04107666015625	14.167499999999999	0.1684166666666667	20.008666666666667	19.84025	130954.328125	1.715125768777548E7	0	1297	2.5679133721942815	0.8581971224548344	0.604095155692239	139.03536987304688	139.04974365234375
198	140.041259765625	11.534333333333333					1	DETECTED	140.0413 m/z @11.53 [N1262_1.mzXML]	140.041259765625	11.534333333333333	5.181733333333333	16.75	11.568266666666666	12081.333984375	2495566.717663666	0	1297	5.072568427067319	0.8655615182252262	0.6454574199062544	140.03411865234375	140.0504150390625
199	140.06716918945312	1.7944833333333332					1	DETECTED	140.0672 m/z @1.79 [N1262_1.mzXML]	140.06716918945312	1.7944833333333332	0.8639833333333333	19.7125	18.848516666666665	1367345.125	1.2540190786320768E7	1	1297	0.13323692205878257	0.6128448511990141	5.963945188406003	140.06680297851562	140.07028198242188
200	141.03993225097656	3.05605					1	DETECTED	141.0399 m/z @3.06 [N1262_1.mzXML]	141.03993225097656	3.05605	2.7479999999999998	16.166633333333333	13.418633333333334	6739.74951171875	2415145.861236235	0	1297	11.917048585700993	21.779959963209425	40.70094216890043	141.0375213623047	141.04052734375
201	141.05142211914062	9.361433333333334					1	DETECTED	141.0514 m/z @9.36 [N1262_1.mzXML]	141.05142211914062	9.361433333333334	4.99175	10.199383333333333	5.207633333333334	112177.09375	1522317.496105591	0	1297	0.11560607152888203	1.8420783328166526	0.3286850860392597	141.0509490966797	141.05636596679688
202	141.089599609375	10.69915					1	DETECTED	141.0896 m/z @10.70 [N1262_1.mzXML]	141.089599609375	10.69915	0.11771666666666666	19.9755	19.857783333333334	2581.457763671875	1530536.0161576844	0	1297	14.021381753511116	0.9383314484805146	0.8766628969610293	141.08782958984375	141.09779357910156
203	142.04652404785156	1.8226					1	DETECTED	142.0465 m/z @1.82 [N1262_1.mzXML]	142.04652404785156	1.8226	1.7656999999999998	6.45575	4.69005	41819.26953125	917383.1815501102	0	1297	0.22558206691840033	4.50845336127452	7.697954139575459	142.04641723632812	142.04945373535156
204	142.06448364257812	9.23455					1	DETECTED	142.0645 m/z @9.23 [N1262_1.mzXML]	142.06448364257812	9.23455	8.918066666666666	10.572650000000001	1.6545833333333348	140329.84375	995331.6573036513	0	1297	0.09001437694545622	0.5488977326381755	1.8101478553194998	142.0546875	142.06480407714844
205	142.94705200195312	1.6578833333333334					1	DETECTED	142.9471 m/z @1.66 [N1262_1.mzXML]	142.94705200195312	1.6578833333333334	0.3881833333333333	9.0275	8.639316666666666	32878.8046875	1618807.1792153018	0	1297	0.06270617646571908	3.402109422173216	5.804218844346433	142.9374542236328	142.94969177246094
206	143.03054809570312	1.7944833333333332					1	DETECTED	143.0305 m/z @1.79 [N1262_1.mzXML]	143.03054809570312	1.7944833333333332	1.08755	19.564666666666668	18.477116666666667	339979.75	6373090.266463651	0	1297	0.17200689510858624	4.311686377101107	7.317885069019418	143.02517700195312	143.03436279296875
207	143.05291748046875	1.8367833333333332					1	DETECTED	143.0529 m/z @1.84 [N1262_1.mzXML]	143.05291748046875	1.8367833333333332	0.4049833333333333	16.60405	16.199066666666667	1503844.625	3.2723700444231767E7	0	1297	0.05107483645891375	5.656888764725055	10.31377752945011	143.04302978515625	143.06268310546875
208	143.07481384277344	1.9082000000000001					1	DETECTED	143.0748 m/z @1.91 [N1262_1.mzXML]	143.07481384277344	1.9082000000000001	0.10101666666666667	20.008666666666667	19.90765	233893.625	9962524.483189203	0	1297	9.613153860689856	0.8509916475879415	4.639487401312507	143.06849670410156	143.08106994628906
209	143.11065673828125	1.9365666666666668					1	DETECTED	143.1107 m/z @1.94 [N1262_1.mzXML]	143.11065673828125	1.9365666666666668	0.1684166666666667	19.581	19.412583333333334	210120.984375	5.549053875952527E7	0	1297	11.267833911562406	3.0814576612565694	5.185959338484479	143.10523986816406	143.11985778808594
210	144.0438690185547	9.23455					1	DETECTED	144.0439 m/z @9.23 [N1262_1.mzXML]	144.0438690185547	9.23455	1.7801166666666668	9.700133333333333	7.920016666666667	40734.0	3939776.831111696	0	1297	0.08620752097013629	1.972105391663591	1.8031470404433365	144.03396606445312	144.04721069335938
211	144.05630493164062	1.8367833333333332					1	DETECTED	144.0563 m/z @1.84 [N1262_1.mzXML]	144.05630493164062	1.8367833333333332	0.1345333333333333	19.9755	19.840966666666667	24666.763671875	2243377.0023747263	0	1297	6.723675680647583	3.90113956090588	5.188412549762978	144.05630493164062	144.06533813476562
212	144.07986450195312	9.23455					1	DETECTED	144.0799 m/z @9.23 [N1262_1.mzXML]	144.07986450195312	9.23455	1.3302333333333332	19.942666666666664	18.612433333333332	1757685.125	1.2997114892792938E7	0	1297	0.09170828155395938	1.5093828651152692	1.7510437467337563	144.07955932617188	144.0895233154297
213	144.1010284423828	1.8650833333333334					1	DETECTED	144.1010 m/z @1.87 [N1262_1.mzXML]	144.1010284423828	1.8650833333333334	0.84665	20.008666666666667	19.162016666666666	265765.40625	4493776.446257783	0	1297	0.09830193796709286	0.10835706851849579	18.52542331800143	144.0998992919922	144.1088409423828
214	144.1372528076172	10.9625					1	DETECTED	144.1373 m/z @10.96 [N1262_1.mzXML]	144.1372528076172	10.9625	9.895549999999998	11.021283333333335	1.1257333333333364	6022.55126953125	140848.56243029813	0	1297	0.15222437560958646	0.5275473702297832	0.05509474045956623	144.13320922851562	144.1373291015625
215	144.99111938476562	1.8367833333333332					1	DETECTED	144.9911 m/z @1.84 [N1262_1.mzXML]	144.99111938476562	1.8367833333333332	1.4165666666666668	18.6895	17.27293333333333	176059.609375	6817563.015855286	0	1297	0.11130017166765338	149.20548596454825	65.52768619705583	144.98590087890625	144.9917449951172
216	145.01254272460938	9.611066666666666					1	DETECTED	145.0125 m/z @9.61 [N1262_1.mzXML]	145.01254272460938	9.611066666666666	9.611066666666666	9.670383333333332	0.059316666666665796	2844.700439453125	6277.6774547729365	0	1297	0.05282026445352628	null	null	145.01222229003906	145.01254272460938
217	145.0486602783203	2.03425					1	DETECTED	145.0487 m/z @2.03 [N1262_1.mzXML]	145.0486602783203	2.03425	0.10101666666666667	19.959	19.857983333333333	280784.125	1.3968673234064754E7	0	1297	0.23962893592506984	1.34324490505227	0.6703030332867089	145.04795837402344	145.0509796142578
218	145.08346557617188	9.262316666666667					1	DETECTED	145.0835 m/z @9.26 [N1262_1.mzXML]	145.08346557617188	9.262316666666667	8.703816666666667	17.85533333333333	9.151516666666664	158888.703125	2160269.0013544625	0	1297	0.09080548155389323	0.6000617319095926	0.9551337709302385	145.07553100585938	145.0856475830078
219	146.0264434814453	8.886933333333333					1	DETECTED	146.0264 m/z @8.89 [N1262_1.mzXML]	146.0264434814453	8.886933333333333	8.749333333333334	9.117799999999999	0.3684666666666647	5384.40673828125	58000.924418151844	0	1297	0.18534592128842675	1.3389050387596921	1.677810077519384	146.0262451171875	146.02655029296875
220	146.0591278076172	9.23455					1	DETECTED	146.0591 m/z @9.23 [N1262_1.mzXML]	146.0591278076172	9.23455	0.6417	19.7125	19.0708	2053925.875	1.7206089139986143E7	1	1297	0.09226740353335572	1.536000082001911	1.809236564154906	146.05177307128906	146.05979919433594
221	146.0802764892578	2.0203					1	DETECTED	146.0803 m/z @2.02 [N1262_1.mzXML]	146.0802764892578	2.0203	0.25279999999999997	19.99233333333333	19.73953333333333	177080.140625	1.079574442510925E7	0	1297	0.6527040072388663	8.966027286550045	8.595475774832952	146.08013916015625	146.0870361328125
222	146.11666870117188	1.8367833333333332					1	DETECTED	146.1167 m/z @1.84 [N1262_1.mzXML]	146.11666870117188	1.8367833333333332	1.8083166666666666	17.513166666666667	15.70485	75009.796875	6398800.411504912	0	1297	0.07197893096816288	122.84379199212007	263.0340817706094	146.11521911621094	146.1201171875
223	146.83070373535156	9.23455					1	DETECTED	146.8307 m/z @9.23 [N1262_1.mzXML]	146.83070373535156	9.23455	9.178233333333333	9.304233333333334	0.12600000000000122	6510.49609375	36564.64140954611	0	1297	0.10873467226929456	1.1186741639538276	1.147082153061539	146.83055114746094	146.8307342529297
224	147.01315307617188	1.5240166666666668					1	DETECTED	147.0132 m/z @1.52 [N1262_1.mzXML]	147.01315307617188	1.5240166666666668	1.4165666666666668	19.663	18.246433333333332	310444.28125	6008315.60052777	0	1297	0.25566376751330355	49.4959900158487	98.25054634049437	147.00665283203125	147.01914978027344
225	147.0626983642578	9.24845					1	DETECTED	147.0627 m/z @9.25 [N1262_1.mzXML]	147.0626983642578	9.24845	0.10101666666666667	20.008666666666667	19.90765	184925.484375	3991559.6385020474	0	1297	0.09279607058417483	1.0474415367396452	1.2942648520170539	147.05369567871094	147.06475830078125
226	147.07553100585938	1.9925166666666667					1	DETECTED	147.0755 m/z @1.99 [N1262_1.mzXML]	147.07553100585938	1.9925166666666667	1.7944833333333332	18.819000000000003	17.02451666666667	205256.734375	8035706.755162648	0	1297	0.29877191849628315	3.184513620739872	3.2578422454724945	147.0668182373047	147.0840606689453
227	147.11195373535156	1.6128333333333333					1	DETECTED	147.1120 m/z @1.61 [N1262_1.mzXML]	147.11195373535156	1.6128333333333333	1.4792666666666667	17.85533333333333	16.376066666666663	235123.859375	5551189.448518644	0	1297	0.1363980211342679	4.379511786557098	0.9184536571017893	147.10736083984375	147.11622619628906
228	148.0140838623047	1.4943					1	DETECTED	148.0141 m/z @1.49 [N1262_1.mzXML]	148.0140838623047	1.4943	1.4165666666666668	19.728833333333334	18.312266666666666	35415.5234375	2751218.2768433834	0	1297	0.12399665408852267	117.78902229845644	220.25227958784959	148.01358032226562	148.01589965820312
229	148.03866577148438	9.969566666666667					1	DETECTED	148.0387 m/z @9.97 [N1262_1.mzXML]	148.03866577148438	9.969566666666667	0.23600000000000002	18.9635	18.7275	59967.7578125	3881705.4770659474	0	1297	7.608963362271105	1.4728123615456312	0.8479517984829614	148.0381317138672	148.04348754882812
230	148.0595245361328	1.9925166666666667					1	DETECTED	148.0595 m/z @1.99 [N1262_1.mzXML]	148.0595245361328	1.9925166666666667	1.8650833333333334	9.655533333333333	7.790449999999999	24765.0546875	2580411.223366394	0	1297	7.32589846948674	30.56676693696051	56.414030473998665	148.05941772460938	148.06813049316406
231	148.0735626220703	13.315933333333334					1	DETECTED	148.0736 m/z @13.32 [N1262_1.mzXML]	148.0735626220703	13.315933333333334	0.1345333333333333	19.99233333333333	19.857799999999997	24065.37109375	4570788.218207305	0	1297	4.690331740372683	1.1664514633118959	1.4049621935197856	148.0735626220703	148.0824432373047
232	148.09605407714844	2.006416666666667					1	DETECTED	148.0961 m/z @2.01 [N1262_1.mzXML]	148.09605407714844	2.006416666666667	0.3372833333333333	19.5155	19.178216666666668	14344.8427734375	1702313.7125117797	0	1297	1.753963865611177	5.744962455565762	10.489924911131524	148.08639526367188	148.09632873535156
233	148.93431091308594	1.7656999999999998					1	DETECTED	148.9343 m/z @1.77 [N1262_1.mzXML]	148.93431091308594	1.7656999999999998	1.6578833333333334	1.9925166666666667	0.33463333333333334	87637.7890625	933128.1000673828	0	1297	0.16358242875783624	1.5518627299428074	2.1599362343526853	148.9342498779297	148.9344940185547
234	149.01138305664062	1.4792666666666667					1	DETECTED	149.0114 m/z @1.48 [N1262_1.mzXML]	149.01138305664062	1.4792666666666667	0.1684166666666667	19.7125	19.544083333333333	298546.15625	1.409138862116983E7	0	1297	0.17918778807451585	0.6559804053920307	12.546623411001386	149.00149536132812	149.01161193847656
235	149.02235412597656	12.415166666666666					1	DETECTED	149.0224 m/z @12.42 [N1262_1.mzXML]	149.02235412597656	12.415166666666666	0.10101666666666667	20.008666666666667	19.90765	249694.546875	5.509566287924631E7	1	1297	0.1490124597998932	0.542392295578575	0.03989808722633801	149.02210998535156	149.03182983398438
236	149.1164093017578	10.044916666666667					1	DETECTED	149.1164 m/z @10.04 [N1262_1.mzXML]	149.1164093017578	10.044916666666667	10.01425	10.121649999999999	0.10739999999999839	7709.24169921875	32069.387200195077	0	1297	0.08256642231688183	1.7510869565217029	2.5021739130434058	149.11631774902344	149.1165771484375
237	149.991943359375	1.7801166666666668					1	DETECTED	149.9919 m/z @1.78 [N1262_1.mzXML]	149.991943359375	1.7801166666666668	0.3881833333333333	19.7615	19.373316666666668	17397.673828125	6223050.222649047	0	1297	0.06477509892734545	6.959139566071172	12.918279132142343	149.99185180664062	149.99696350097656
238	150.0257110595703	12.3998					1	DETECTED	150.0257 m/z @12.40 [N1262_1.mzXML]	150.0257110595703	12.3998	0.10101666666666667	20.008666666666667	19.90765	16938.55078125	5013427.248480225	0	1297	11.304230889410375	0.8093341211258024	0.633153424326235	150.02520751953125	150.02627563476562
239	150.05751037597656	2.7206166666666665					1	DETECTED	150.0575 m/z @2.72 [N1262_1.mzXML]	150.05751037597656	2.7206166666666665	1.7656999999999998	9.625783333333334	7.860083333333335	98377.390625	4192780.3224136955	0	1297	0.7845171948831773	3.7601320005057404	0.3805097341762022	150.0514678955078	150.05787658691406
240	150.9313507080078	1.7656999999999998					1	DETECTED	150.9314 m/z @1.77 [N1262_1.mzXML]	150.9313507080078	1.7656999999999998	1.6874333333333333	1.9225833333333333	0.23514999999999997	28893.017578125	288035.25579101575	0	1297	0.21084788428457246	1.502235945485523	2.004471890971046	150.93128967285156	150.93141174316406
241	150.97596740722656	2.1336999999999997					1	DETECTED	150.9760 m/z @2.13 [N1262_1.mzXML]	150.97596740722656	2.1336999999999997	0.45588333333333336	19.90983333333333	19.45395	24905.228515625	3675046.2853601393	0	1297	9.643023502586296	10.269828109607982	10.476174244425724	150.96717834472656	150.97882080078125
242	151.04432678222656	1.5240166666666668					1	DETECTED	151.0443 m/z @1.52 [N1262_1.mzXML]	151.04432678222656	1.5240166666666668	1.4165666666666668	16.377216666666666	14.96065	17834.390625	1809600.7028480226	0	1297	9.34458254027463	69.61679851093528	131.59046956990258	151.0377197265625	151.04690551757812
243	151.0608367919922	8.582916666666668					1	DETECTED	151.0608 m/z @8.58 [N1262_1.mzXML]	151.0608367919922	8.582916666666668	2.665716666666667	8.703816666666667	6.0381	8661.4189453125	908640.8754262693	0	1297	0.0849126866765868	0.5102159805313323	0.020431961062664584	151.06065368652344	151.0614471435547
244	151.07423400878906	11.27525					1	DETECTED	151.0742 m/z @11.28 [N1262_1.mzXML]	151.07423400878906	11.27525	5.77615	11.349	5.57285	40445.62109375	754947.2635747079	0	1297	0.1650244074177536	0.5316461082458229	0.06699578417205476	151.07188415527344	151.07489013671875
245	152.0211639404297	1.8226					1	DETECTED	152.0212 m/z @1.82 [N1262_1.mzXML]	152.0211639404297	1.8226	1.7944833333333332	10.918733333333334	9.12425	269650.5625	3116797.196557436	0	1297	0.11060124388789827	7.251371425604182	8.209768826342906	152.01319885253906	152.03115844726562
246	152.03118896484375	2.3622500000000004					1	DETECTED	152.0312 m/z @2.36 [N1262_1.mzXML]	152.03118896484375	2.3622500000000004	2.3622500000000004	9.790333333333333	7.4280833333333325	5635.88134765625	1067859.4758135984	0	1297	7.400987554002332	null	null	152.0311737060547	152.0356903076172
247	152.0457305908203	11.520716666666667					1	DETECTED	152.0457 m/z @11.52 [N1262_1.mzXML]	152.0457305908203	11.520716666666667	0.10101666666666667	20.008666666666667	19.90765	23259.6328125	2848089.160054105	0	1297	8.955925912268325	0.9481797996973427	0.7443102137305813	152.04566955566406	152.0535125732422
248	152.9462432861328	1.5979166666666667					1	DETECTED	152.9462 m/z @1.60 [N1262_1.mzXML]	152.9462432861328	1.5979166666666667	1.5240166666666668	8.582916666666668	7.058900000000001	122679.7109375	5168591.687995056	0	1297	0.09234297811888048	46.17399306877578	0.9689260235744749	152.9445343017578	152.94638061523438
249	153.00413513183594	1.4792666666666667					1	DETECTED	153.0041 m/z @1.48 [N1262_1.mzXML]	153.00413513183594	1.4792666666666667	1.4334833333333334	12.144983333333332	10.7115	5033.11279296875	2674111.224538452	0	1297	0.06223833693229208	116.98034219148172	232.96068438296342	152.9987030029297	153.01361083984375
250	153.05677795410156	13.947966666666668					1	DETECTED	153.0568 m/z @13.95 [N1262_1.mzXML]	153.05677795410156	13.947966666666668	3.126316666666667	19.304	16.17768333333333	134913.046875	2.1161130359759614E7	0	1297	2.9877441822035635	0.6137486165381576	0.22845832351204012	153.05120849609375	153.0656280517578
251	154.0255889892578	1.8650833333333334					1	DETECTED	154.0256 m/z @1.87 [N1262_1.mzXML]	154.0255889892578	1.8650833333333334	1.8083166666666666	19.401166666666665	17.59285	150550.59375	2904616.9311258555	0	1297	0.4766434395671131	1.4498175415394556	2.0311277386405266	154.01759338378906	154.0261688232422
252	154.08311462402344	4.089266666666666					1	DETECTED	154.0831 m/z @4.09 [N1262_1.mzXML]	154.08311462402344	4.089266666666666	2.2910666666666666	7.156766666666667	4.8657	8592.779296875	675054.2068226016	0	1297	0.6475504888543613	1.3529362696029368	0.3681796192095524	154.08277893066406	154.086181640625
253	154.29177856445312	14.509033333333333					1	DETECTED	154.2918 m/z @14.51 [N1262_1.mzXML]	154.29177856445312	14.509033333333333	8.718966666666667	19.876666666666665	11.157699999999998	8639.720703125	1768118.0929772933	0	1297	0.600232638963563	0.8982197691885002	1.1197930250190766	154.29122924804688	154.2925567626953
254	154.8800811767578	2.43265					1	DETECTED	154.8801 m/z @2.43 [N1262_1.mzXML]	154.8800811767578	2.43265	1.9783333333333333	2.43265	0.4543166666666669	20365.97265625	193711.46016613772	0	1297	0.4301769379095277	0.5	null	154.8791961669922	154.8800811767578
255	154.95486450195312	11.184500000000002					1	DETECTED	154.9549 m/z @11.18 [N1262_1.mzXML]	154.95486450195312	11.184500000000002	0.91565	19.84333333333333	18.92768333333333	10418.958984375	2749662.1966721797	0	1297	0.6316759267497964	0.9216067686904242	0.8432135373808486	154.95408630371094	154.96435546875
256	155.0275421142578	2.7896666666666667					1	DETECTED	155.0275 m/z @2.79 [N1262_1.mzXML]	155.0275421142578	2.7896666666666667	0.20226666666666665	19.384833333333333	19.182566666666666	40124.890625	2430371.753721742	0	1297	0.46153839026114474	1.6665371392965762	23.948487579780885	155.02735900878906	155.03102111816406
257	155.0671844482422	10.029333333333334					1	DETECTED	155.0672 m/z @10.03 [N1262_1.mzXML]	155.0671844482422	10.029333333333334	9.3324	10.4429	1.1105	17554.94921875	275744.94101330574	0	1297	0.36692578757001293	0.8006494144946501	5.647486416949042	155.0669708251953	155.06773376464844
258	155.07806396484375	1.6727666666666667					1	DETECTED	155.0781 m/z @1.67 [N1262_1.mzXML]	155.07806396484375	1.6727666666666667	1.5827833333333332	1.8226	0.2398166666666668	75194.03125	400419.6867365723	0	1297	0.060223683472517164	1.3325615854787902	1.631953890705126	155.07797241210938	155.0782012939453
259	155.1062774658203	14.899400000000002					1	DETECTED	155.1063 m/z @14.90 [N1262_1.mzXML]	155.1062774658203	14.899400000000002	0.1853	20.008666666666667	19.823366666666665	2780.517578125	2021695.3546854863	0	1297	10.350703091722798	0.6736180489009407	0.34723609780188147	155.09976196289062	155.1085968017578
260	155.12962341308594	14.509033333333333					1	DETECTED	155.1296 m/z @14.51 [N1262_1.mzXML]	155.12962341308594	14.509033333333333	0.10101666666666667	20.008666666666667	19.90765	2166670.75	4.097001957231791E8	1	1297	0.9098676094695008	0.9506583287532346	2.621332565883548	155.12953186035156	155.13040161132812
261	155.97413635253906	14.466849999999999					1	DETECTED	155.9741 m/z @14.47 [N1262_1.mzXML]	155.97413635253906	14.466849999999999	8.84065	19.158166666666666	10.317516666666666	7037.93359375	1903982.336528198	0	1297	6.194531887444278	0.9169169836360836	0.7300431030770724	155.97132873535156	155.97528076171875
262	156.04115295410156	1.7944833333333332					1	DETECTED	156.0412 m/z @1.79 [N1262_1.mzXML]	156.04115295410156	1.7944833333333332	1.7509333333333332	10.396099999999999	8.645166666666665	573795.75	4156748.0864290763	0	1297	0.041894197933463495	2.4005975378207594	3.262486251113679	156.04078674316406	156.0413818359375
263	156.0758514404297	1.9644333333333333					1	DETECTED	156.0759 m/z @1.96 [N1262_1.mzXML]	156.0758514404297	1.9644333333333333	1.5387833333333334	9.3324	7.793616666666667	40960.78515625	1832817.991555451	0	1297	0.5359797560450446	2.2756840890745647	2.166566305953511	156.07513427734375	156.0762939453125
264	156.13330078125	14.509033333333333					1	DETECTED	156.1333 m/z @14.51 [N1262_1.mzXML]	156.13330078125	14.509033333333333	0.1515	20.008666666666667	19.857166666666668	98473.96875	2.158164755196275E7	0	1297	4.995604313787158	0.6916847476079753	0.8643533815988531	156.13282775878906	156.13400268554688
265	157.12680053710938	14.551183333333334					1	DETECTED	157.1268 m/z @14.55 [N1262_1.mzXML]	157.12680053710938	14.551183333333334	0.10101666666666667	20.008666666666667	19.90765	571817.6875	1.1282898264059925E8	0	1297	0.9907755482374512	0.6884050022112164	5.03857303240616	157.12664794921875	157.12762451171875
266	158.03921508789062	1.7656999999999998					1	DETECTED	158.0392 m/z @1.77 [N1262_1.mzXML]	158.03921508789062	1.7656999999999998	1.3992333333333333	15.684933333333333	14.2857	18580.61328125	1941188.9775912783	0	1297	0.5500808181354526	19.450591383393927	38.54599887541361	158.03623962402344	158.04270935058594
267	158.1304168701172	14.509033333333333					1	DETECTED	158.1304 m/z @14.51 [N1262_1.mzXML]	158.1304168701172	14.509033333333333	0.11771666666666666	20.008666666666667	19.89095	30459.236328125	6923274.08712799	0	1297	0.6309158821817853	0.685623619478002	0.8945928765513107	158.130126953125	158.13108825683594
268	158.1529998779297	11.70175					1	DETECTED	158.1530 m/z @11.70 [N1262_1.mzXML]	158.1529998779297	11.70175	0.37133333333333335	11.792083333333332	11.420749999999998	18265.501953125	2410709.034756653	0	1297	0.11715896105445367	0.5039863200088257	0.007972640017651468	158.15289306640625	158.15330505371094
269	158.96299743652344	1.6578833333333334					1	DETECTED	158.9630 m/z @1.66 [N1262_1.mzXML]	158.96299743652344	1.6578833333333334	1.5682166666666668	1.9783333333333333	0.41011666666666646	520533.0625	3907254.0826958017	0	1297	0.07964519813662263	2.0844093923497664	2.3996716014093495	158.9629364013672	158.96334838867188
270	159.012939453125	2.2627666666666664					1	DETECTED	159.0129 m/z @2.26 [N1262_1.mzXML]	159.012939453125	2.2627666666666664	1.4165666666666668	3.05605	1.6394833333333332	12542.4248046875	596480.3222117921	0	1297	1.2104884723931988	0.9687327660915469	0.9374655321830937	159.00343322753906	159.013916015625
271	159.0408172607422	10.666433333333334					1	DETECTED	159.0408 m/z @10.67 [N1262_1.mzXML]	159.0408172607422	10.666433333333334	10.634283333333334	10.69915	0.0648666666666653	2153.623291015625	6239.330035095165	0	1297	0.26614748971240054	1.0088128564022698	1.0176257128045394	159.0408172607422	159.0413055419922
272	159.09104919433594	9.24845					1	DETECTED	159.0910 m/z @9.25 [N1262_1.mzXML]	159.09104919433594	9.24845	1.3648500000000001	18.3445	16.97965	208572.25	7169587.104848089	0	1297	0.08684048656338206	3.7811794864876824	12.354465828633064	159.09060668945312	159.10096740722656
273	159.14852905273438	8.886933333333333					1	DETECTED	159.1485 m/z @8.89 [N1262_1.mzXML]	159.14852905273438	8.886933333333333	8.779733333333333	9.072750000000001	0.29301666666666826	13566.5390625	102999.21124871868	0	1297	0.10263706790876626	1.3666822139303476	1.7333644278606954	159.1484375	159.14874267578125
274	159.98147583007812	12.369200000000001					1	DETECTED	159.9815 m/z @12.37 [N1262_1.mzXML]	159.98147583007812	12.369200000000001	0.1515	18.947499999999998	18.796	9391.900390625	2831401.881872436	0	1297	0.5894362372242892	0.7692118811232883	0.5384237622465764	159.98001098632812	159.9819793701172
275	160.0596160888672	2.7343166666666665					1	DETECTED	160.0596 m/z @2.73 [N1262_1.mzXML]	160.0596160888672	2.7343166666666665	0.10101666666666667	20.008666666666667	19.90765	389805.0	4.834386475432965E7	1	1297	0.7232945364329879	11.515403364884051	6.758625227713667	160.0589141845703	160.0599365234375
276	160.07508850097656	9.24845					1	DETECTED	160.0751 m/z @9.25 [N1262_1.mzXML]	160.07508850097656	9.24845	9.192533333333333	19.876666666666665	10.684133333333332	83202.28125	3837638.9614998167	0	1297	0.10169739436243574	95.53621460506714	19.684222909935354	160.07479858398438	160.07516479492188
277	160.13238525390625	1.8939166666666667					1	DETECTED	160.1324 m/z @1.89 [N1262_1.mzXML]	160.13238525390625	1.8939166666666667	1.8939166666666667	10.214333333333334	8.320416666666667	44256.0625	6212001.618289674	0	1297	8.257872790829207	null	null	160.13221740722656	160.1329803466797
278	161.0229949951172	12.322416666666667					1	DETECTED	161.0230 m/z @12.32 [N1262_1.mzXML]	161.0229949951172	12.322416666666667	1.4644000000000001	16.425683333333335	14.961283333333336	80957.0	9934189.454067416	0	1297	2.2846250045691026	1.9314800500725728	3.973317490553426	161.01760864257812	161.02833557128906
279	161.06314086914062	2.84495					1	DETECTED	161.0631 m/z @2.84 [N1262_1.mzXML]	161.06314086914062	2.84495	0.11771666666666666	19.99233333333333	19.874616666666665	19248.9140625	3080659.1006490467	0	1297	0.9301903795105457	5.140368721338449	6.3342917609752565	161.05831909179688	161.07037353515625
280	161.98080444335938	0.9331833333333334					1	DETECTED	161.9808 m/z @0.93 [N1262_1.mzXML]	161.98080444335938	0.9331833333333334	0.1515	20.008666666666667	19.857166666666668	2334.6552734375	1394154.7303698119	0	1297	18.949380297623705	12.701541544956397	24.403083089912794	161.98016357421875	161.98728942871094
281	162.09693908691406	14.944466666666667					1	DETECTED	162.0969 m/z @14.94 [N1262_1.mzXML]	162.09693908691406	14.944466666666667	1.4334833333333334	18.882833333333334	17.44935	9072.4384765625	2462886.214419619	0	1297	1.1188354971148993	0.645746855336214	0.7483443790627715	162.08843994140625	162.09774780273438
282	162.1112823486328	1.8226					1	DETECTED	162.1113 m/z @1.82 [N1262_1.mzXML]	162.1112823486328	1.8226	1.7509333333333332	10.68275	8.931816666666666	2601916.75	2.6670997945209257E7	1	1297	0.17445716499433295	3.8708695879234924	6.273667926348817	162.11093139648438	162.11265563964844
283	162.99050903320312	1.4792666666666667					1	DETECTED	162.9905 m/z @1.48 [N1262_1.mzXML]	162.99050903320312	1.4792666666666667	0.10101666666666667	19.959	19.857983333333333	551250.9375	1.0303213885520624E7	0	1297	0.13219688834534726	3.1608405559592607	2.7568120281545037	162.982666015625	162.99853515625
284	163.03799438476562	11.823416666666667					1	DETECTED	163.0380 m/z @11.82 [N1262_1.mzXML]	163.03799438476562	11.823416666666667	0.11771666666666666	20.008666666666667	19.89095	35120.71484375	5560988.135530206	0	1297	0.6957692298500788	0.8152339175120694	0.5751054709724288	163.02963256835938	163.0447540283203
285	163.05943298339844	10.88865					1	DETECTED	163.0594 m/z @10.89 [N1262_1.mzXML]	163.05943298339844	10.88865	0.55705	11.290616666666667	10.733566666666666	159356.59375	8716480.501332032	1	1297	8.968994728266626	0.5387852848843313	0.04139543811557395	163.05081176757812	163.0597686767578
286	163.0744171142578	11.548083333333333					1	DETECTED	163.0744 m/z @11.55 [N1262_1.mzXML]	163.0744171142578	11.548083333333333	11.49205	16.4584	4.96635	69385.5078125	1846966.2532329105	0	1297	0.13278678106716946	44.31603212373707	4.1913279797861795	163.07412719726562	163.07559204101562
287	163.09336853027344	14.944466666666667					1	DETECTED	163.0934 m/z @14.94 [N1262_1.mzXML]	163.09336853027344	14.944466666666667	0.7439333333333333	19.060833333333335	18.3169	17864.255859375	4742234.468837519	0	1297	1.445379793298617	0.9337185366185594	0.5004192308253693	163.0896759033203	163.09669494628906
288	163.1149444580078	1.8226					1	DETECTED	163.1149 m/z @1.82 [N1262_1.mzXML]	163.1149444580078	1.8226	0.8639833333333333	19.876666666666665	19.01268333333333	149311.75	1.1538875853287566E7	0	1297	0.14929444936905	5.958014957730797	10.882245817633423	163.10780334472656	163.1150665283203
289	163.1317596435547	10.8735					1	DETECTED	163.1318 m/z @10.87 [N1262_1.mzXML]	163.1317596435547	10.8735	10.858633333333334	19.9755	9.116866666666667	9714.7099609375	2988329.110488769	0	1297	0.047161736677143296	306.62107623319014	612.2421524663803	163.1315460205078	163.14173889160156
290	163.97598266601562	0.45588333333333336					1	DETECTED	163.9760 m/z @0.46 [N1262_1.mzXML]	163.97598266601562	0.45588333333333336	0.10101666666666667	20.008666666666667	19.90765	32100.591796875	8841250.539164644	0	1297	18.504751077607914	6.498882115589291	13.463320274363543	163.97515869140625	163.9764862060547
291	163.99417114257812	1.5240166666666668					1	DETECTED	163.9942 m/z @1.52 [N1262_1.mzXML]	163.99417114257812	1.5240166666666668	1.4165666666666668	17.1565	15.739933333333335	14587.5986328125	3479381.003764128	0	1297	0.08226189756124191	72.50639155248618	132.3945394979239	163.9860382080078	163.99424743652344
292	164.05905151367188	10.88865					1	DETECTED	164.0591 m/z @10.89 [N1262_1.mzXML]	164.05905151367188	10.88865	4.0301	11.0659	7.035799999999999	18293.412109375	1291580.4674852598	0	1297	0.17670908065272428	0.5129218274999817	0.025843654999963404	164.0588836669922	164.06309509277344
293	164.0908966064453	2.0203					1	DETECTED	164.0909 m/z @2.02 [N1262_1.mzXML]	164.0908966064453	2.0203	1.8939166666666667	15.0197	13.125783333333334	29484.427734375	1749967.434672058	0	1297	0.5534247177490026	9.765181882472604	9.648719067533454	164.08885192871094	164.09169006347656
294	164.92886352539062	1.6727666666666667					1	DETECTED	164.9289 m/z @1.67 [N1262_1.mzXML]	164.92886352539062	1.6727666666666667	1.5979166666666667	2.333666666666667	0.7357500000000001	58287.77734375	1018394.6771579593	0	1297	0.11673310565042416	4.914829659318633	8.69808774699946	164.9194793701172	164.92941284179688
295	164.98342895507812	11.462866666666667					1	DETECTED	164.9834 m/z @11.46 [N1262_1.mzXML]	164.98342895507812	11.462866666666667	0.10101666666666667	20.008666666666667	19.90765	174722.9375	1.7117372763575725E7	0	1297	1.2936803871085996	2.1780793987212084	3.6310748575071496	164.98304748535156	164.98463439941406
296	165.0237274169922	1.5090166666666667					1	DETECTED	165.0237 m/z @1.51 [N1262_1.mzXML]	165.0237274169922	1.5090166666666667	1.4334833333333334	15.126416666666668	13.692933333333334	15534.5390625	4296907.916442871	0	1297	0.10550450819063406	90.64165931156235	156.48555552401388	165.0142364501953	165.02406311035156
297	165.0537872314453	2.4464333333333332					1	DETECTED	165.0538 m/z @2.45 [N1262_1.mzXML]	165.0537872314453	2.4464333333333332	2.4464333333333332	11.0961	8.649666666666667	17186.77734375	1820145.815276244	0	1297	1.3525437132977194	null	null	165.05337524414062	165.0564422607422
298	165.07489013671875	2.0625666666666667					1	DETECTED	165.0749 m/z @2.06 [N1262_1.mzXML]	165.07489013671875	2.0625666666666667	1.8793333333333335	11.838916666666668	9.959583333333335	65716.4921875	2461834.435966948	0	1297	0.26459290932483825	19.944345541686257	39.139236469657284	165.06494140625	165.07533264160156
299	165.15887451171875	15.5734					1	DETECTED	165.1589 m/z @15.57 [N1262_1.mzXML]	165.15887451171875	15.5734	0.1515	19.99233333333333	19.840833333333332	24291.505859375	7274394.658456055	0	1297	2.1792275302145345	0.7936038454231318	0.5144647983201972	165.14976501464844	165.16607666015625
300	165.5891571044922	8.406600000000001					1	DETECTED	165.5892 m/z @8.41 [N1262_1.mzXML]	165.5891571044922	8.406600000000001	8.1557	8.53815	0.3824500000000004	8373.2734375	136254.4615855711	0	1297	0.2719024926655482	0.762156237544835	0.5243124750896699	165.5889892578125	165.5892333984375
301	166.02540588378906	1.4334833333333334					1	DETECTED	166.0254 m/z @1.43 [N1262_1.mzXML]	166.02540588378906	1.4334833333333334	0.1684166666666667	20.008666666666667	19.84025	50345.421875	6167388.320346714	0	1297	0.0642267443148512	2.988562787686774	3.559197967864974	166.01988220214844	166.0353240966797
302	166.0522918701172	2.2339333333333333					1	DETECTED	166.0523 m/z @2.23 [N1262_1.mzXML]	166.0522918701172	2.2339333333333333	1.9644333333333333	8.53815	6.573716666666667	18055.958984375	1256078.0085872803	0	1297	0.5792693964062621	11.567106902655647	22.532821947550264	166.04566955566406	166.06178283691406
303	166.07098388671875	14.1085					1	DETECTED	166.0710 m/z @14.11 [N1262_1.mzXML]	166.07098388671875	14.1085	3.1542666666666666	14.86955	11.715283333333334	16946.3671875	3846820.3830656125	0	1297	6.589296358624015	0.5641763221054555	0.12849977169749158	166.06300354003906	166.07424926757812
304	166.08511352539062	8.465					1	DETECTED	166.0851 m/z @8.46 [N1262_1.mzXML]	166.08511352539062	8.465	0.4049833333333333	19.044333333333334	18.63935	4058975.5	7.861096346397573E7	1	1297	0.24209736758331424	0.7798793654379449	0.3838618112704503	166.0768585205078	166.08590698242188
305	166.10997009277344	14.737599999999999					1	DETECTED	166.1100 m/z @14.74 [N1262_1.mzXML]	166.10997009277344	14.737599999999999	8.140883333333333	14.737599999999999	6.596716666666666	12411.3603515625	2531036.777635803	0	1297	6.286276884642273	0.5	null	166.10073852539062	166.11695861816406
306	166.58343505859375	8.465					1	DETECTED	166.5834 m/z @8.46 [N1262_1.mzXML]	166.58343505859375	8.465	8.08105	8.582916666666668	0.5018666666666682	10223.1884765625	163712.6772603762	0	1297	0.23757108838156604	0.6535573208317068	0.30711464166341357	166.58335876464844	166.58367919921875
307	166.9838409423828	12.539033333333332					1	DETECTED	166.9838 m/z @12.54 [N1262_1.mzXML]	166.9838409423828	12.539033333333332	0.10101666666666667	20.008666666666667	19.90765	85736.7890625	1.1896896546651246E7	0	1297	1.3068229081937215	1.4205045304751565	0.789157183518677	166.98301696777344	166.9849090576172
308	167.02085876464844	8.465					1	DETECTED	167.0209 m/z @8.46 [N1262_1.mzXML]	167.02085876464844	8.465	1.5090166666666667	8.523316666666666	7.0142999999999995	13925.5576171875	990679.7095985716	0	1297	0.21308722750456255	0.5041918348472179	0.1424142955943187	167.0206298828125	167.02197265625
309	167.03292846679688	9.611066666666666					1	DETECTED	167.0329 m/z @9.61 [N1262_1.mzXML]	167.03292846679688	9.611066666666666	1.4644000000000001	10.473466666666667	9.009066666666667	391418.09375	5031189.811243108	1	1297	0.08975634124674237	0.5106413304724013	0.013928504459420055	167.02743530273438	167.04237365722656
310	167.0557403564453	8.810333333333334					1	DETECTED	167.0557 m/z @8.81 [N1262_1.mzXML]	167.0557403564453	8.810333333333334	7.05845	8.871433333333332	1.8129833333333325	18578.876953125	451416.9424337151	0	1297	0.12564382922496087	0.5174383758431397	0.034876751686279274	167.0557098388672	167.05612182617188
311	167.0671844482422	10.334383333333333					1	DETECTED	167.0672 m/z @10.33 [N1262_1.mzXML]	167.0671844482422	10.334383333333333	2.4187833333333333	10.8735	8.454716666666666	7662.32666015625	2228154.885917724	0	1297	0.18109462653160158	0.534054062020988	0.06810812404197619	167.06686401367188	167.06935119628906
312	167.08860778808594	8.465					1	DETECTED	167.0886 m/z @8.46 [N1262_1.mzXML]	167.08860778808594	8.465	3.25275	10.258700000000001	7.005950000000001	267818.15625	5426096.667855653	0	1297	0.22501791134854088	0.8140998344291925	0.43059849205899764	167.08126831054688	167.08920288085938
313	168.0365753173828	9.611066666666666					1	DETECTED	168.0366 m/z @9.61 [N1262_1.mzXML]	168.0365753173828	9.611066666666666	9.551383333333332	9.969566666666667	0.4181833333333351	25588.416015625	161170.9331328738	0	1297	0.13106189596758	1.6602388788867835	1.6676745699542241	168.03643798828125	168.03671264648438
314	168.09231567382812	8.435583333333334					1	DETECTED	168.0923 m/z @8.44 [N1262_1.mzXML]	168.09231567382812	8.435583333333334	3.1822833333333334	10.88865	7.706366666666667	8248.0263671875	850352.6262606506	0	1297	0.23462024721499475	0.7334786388238503	6.373626835224163	168.0892791748047	168.10134887695312
315	168.9792938232422	12.4914					1	DETECTED	168.9793 m/z @12.49 [N1262_1.mzXML]	168.9792938232422	12.4914	0.1345333333333333	20.008666666666667	19.874133333333333	35546.66015625	4952849.537839568	0	1297	1.1798795032774212	1.8216965991908052	0.7757275410319175	168.97877502441406	168.98013305664062
316	169.03480529785156	3.112016666666667					1	DETECTED	169.0348 m/z @3.11 [N1262_1.mzXML]	169.03480529785156	3.112016666666667	0.7609166666666667	19.09333333333333	18.332416666666663	279343.25	1.2232575628814239E7	1	1297	0.35169495988807187	0.9752390527823293	0.4462898000064199	169.02491760253906	169.03553771972656
317	169.0481719970703	10.858633333333334					1	DETECTED	169.0482 m/z @10.86 [N1262_1.mzXML]	169.0481719970703	10.858633333333334	0.50635	19.89333333333333	19.38698333333333	912710.6875	1.434639198682196E7	1	1297	0.12729504748010712	0.5130608012045126	2.850196544368474	169.04635620117188	169.05767822265625
318	169.09376525878906	1.6727666666666667					1	DETECTED	169.0938 m/z @1.67 [N1262_1.mzXML]	169.09376525878906	1.6727666666666667	1.5979166666666667	10.731683333333333	9.133766666666666	74885.1875	4020132.3833668213	0	1297	0.11727048274229412	48.09969677593319	81.91677720970918	169.08615112304688	169.09661865234375
319	170.0206298828125	9.969566666666667					1	DETECTED	170.0206 m/z @9.97 [N1262_1.mzXML]	170.0206298828125	9.969566666666667	9.8806	10.029333333333334	0.14873333333333427	10337.9873046875	52243.269345336856	0	1297	0.10682461089177764	0.8358935931060273	0.6717871862120547	170.0205535888672	170.02090454101562
320	170.0318603515625	1.8509					1	DETECTED	170.0319 m/z @1.85 [N1262_1.mzXML]	170.0318603515625	1.8509	1.8226	14.607883333333332	12.785283333333332	18560.017578125	4225760.319211365	0	1297	1.1781772299359283	225.88839811542996	450.77679623085993	170.02197265625	170.04183959960938
321	170.05938720703125	9.23455					1	DETECTED	170.0594 m/z @9.23 [N1262_1.mzXML]	170.05938720703125	9.23455	4.4276333333333335	11.0068	6.579166666666667	428542.5625	6503242.769657752	0	1297	0.09224449878309038	1.557894488770144	1.7427070786821368	170.05172729492188	170.05950927734375
322	170.09117126464844	1.9505166666666667					1	DETECTED	170.0912 m/z @1.95 [N1262_1.mzXML]	170.09117126464844	1.9505166666666667	0.11771666666666666	20.008666666666667	19.89095	12258.029296875	6595924.181619273	0	1297	15.388082319155389	5.4263831296377125	6.949520982182454	170.0816192626953	170.09738159179688
323	171.0323028564453	1.5387833333333334					1	DETECTED	171.0323 m/z @1.54 [N1262_1.mzXML]	171.0323028564453	1.5387833333333334	1.4943	16.912666666666667	15.418366666666667	6855.28564453125	1957848.9539690858	0	1297	0.028426164751087057	173.30498313975235	345.6099662795047	171.0266876220703	171.0325927734375
324	171.0627899169922	9.23455					1	DETECTED	171.0628 m/z @9.23 [N1262_1.mzXML]	171.0627899169922	9.23455	2.43265	10.365216666666667	7.932566666666666	49814.0859375	2762565.4262063	0	1297	0.08639029203919435	0.5763548992066788	1.6855506620055722	171.06190490722656	171.0644073486328
325	171.13690185546875	11.761500000000002					1	DETECTED	171.1369 m/z @11.76 [N1262_1.mzXML]	171.13690185546875	11.761500000000002	11.70175	18.721833333333333	7.020083333333332	10078.5341796875	1162798.9614078063	0	1297	0.5029674964030502	58.74546722454565	116.4909344490913	171.1365203857422	171.13735961914062
326	171.1481475830078	11.306133333333333					1	DETECTED	171.1481 m/z @11.31 [N1262_1.mzXML]	171.1481475830078	11.306133333333333	0.10101666666666667	20.008666666666667	19.90765	14221.6884765625	5997344.3591070585	0	1297	18.919547835556088	0.8883285463337434	1.2501012230104784	171.14260864257812	171.15316772460938
327	172.0233917236328	14.825099999999999					1	DETECTED	172.0234 m/z @14.83 [N1262_1.mzXML]	172.0233917236328	14.825099999999999	4.728683333333334	19.794333333333334	15.065650000000002	5526.51806640625	2002957.8949212334	0	1297	3.3353794480626995	0.7460889589540844	0.49217791790816895	172.01539611816406	172.02413940429688
328	172.03616333007812	9.521783333333333					1	DETECTED	172.0362 m/z @9.52 [N1262_1.mzXML]	172.03616333007812	9.521783333333333	2.0625666666666667	9.625783333333334	7.563216666666667	15190.7587890625	1102939.390114807	0	1297	7.530533332211824	0.5069712413948739	0.01679136824655611	172.0277099609375	172.0393524169922
329	172.06829833984375	1.8083166666666666					1	DETECTED	172.0683 m/z @1.81 [N1262_1.mzXML]	172.06829833984375	1.8083166666666666	1.7944833333333332	15.796616666666667	14.002133333333333	25999.7890625	4067982.9986582343	0	1297	9.000786284354671	506.10120481927595	1011.202409638552	172.06190490722656	172.0782928466797
330	172.13241577148438	10.243833333333333					1	DETECTED	172.1324 m/z @10.24 [N1262_1.mzXML]	172.13241577148438	10.243833333333333	10.1679	11.050666666666666	0.8827666666666669	14850.2451171875	151127.56674066174	0	1297	0.09582747090494514	5.81277436347673	1.3728724058350144	172.13201904296875	172.1326141357422
331	173.01998901367188	17.0105					1	DETECTED	173.0200 m/z @17.01 [N1262_1.mzXML]	173.01998901367188	17.0105	5.230016666666667	20.008666666666667	14.778649999999999	7498.10595703125	2490612.9570071725	0	1297	7.6084984488323055	0.6272514285633441	0.2576579345087668	173.0191650390625	173.0292510986328
332	173.04141235351562	1.8939166666666667					1	DETECTED	173.0414 m/z @1.89 [N1262_1.mzXML]	173.04141235351562	1.8939166666666667	1.8509	8.856	7.0051	14932.8671875	1075987.2624057615	0	1297	0.09082733674426713	81.423091824874	161.846183649748	173.0369110107422	173.04141235351562
333	173.96026611328125	12.322416666666667					1	DETECTED	173.9603 m/z @12.32 [N1262_1.mzXML]	173.96026611328125	12.322416666666667	0.1345333333333333	20.008666666666667	19.874133333333333	9179.6669921875	2423237.0535734873	0	1297	1.6052713110570274	0.6777195666566096	0.3503926321704085	173.95404052734375	173.96131896972656
334	174.07794189453125	15.0197					1	DETECTED	174.0779 m/z @15.02 [N1262_1.mzXML]	174.07794189453125	15.0197	10.243833333333333	18.803	8.559166666666668	8672.095703125	1763630.168463136	0	1297	0.40214015358157873	0.8960851782573495	0.7300966097302798	174.0773162841797	174.0784912109375
335	174.12704467773438	0.5740333333333333					1	DETECTED	174.1270 m/z @0.57 [N1262_1.mzXML]	174.12704467773438	0.5740333333333333	0.1515	19.89333333333333	19.741833333333332	2673.51904296875	1876770.4796623846	0	1297	20.318711895889177	23.361273272325654	45.72254654465131	174.126220703125	174.12757873535156
336	174.93704223632812	1.6578833333333334					1	DETECTED	174.9370 m/z @1.66 [N1262_1.mzXML]	174.93704223632812	1.6578833333333334	1.5827833333333332	3.0840666666666667	1.5012833333333335	104298.1328125	1508365.4551831058	0	1297	0.08294339534174489	9.995228584110055	3.1045275944072914	174.9369354248047	174.9418487548828
337	174.9906463623047	2.3478					1	DETECTED	174.9906 m/z @2.35 [N1262_1.mzXML]	174.9906463623047	2.3478	0.10101666666666667	19.942666666666664	19.841649999999998	58625.8203125	4478598.840486698	0	1297	0.43169044008111745	2.107970933150466	0.7475338083489077	174.9898223876953	174.9913787841797
338	175.00741577148438	13.5961					1	DETECTED	175.0074 m/z @13.60 [N1262_1.mzXML]	175.00741577148438	13.5961	9.492116666666668	18.476999999999997	8.984883333333329	9938.0634765625	1616014.156881409	0	1297	0.09749710651425936	1.094653974390734	0.9476849528239984	175.00645446777344	175.00926208496094
339	175.0307159423828	1.4334833333333334					1	DETECTED	175.0307 m/z @1.43 [N1262_1.mzXML]	175.0307159423828	1.4334833333333334	1.4165666666666668	19.4175	18.000933333333332	12886.9130859375	2840225.076095703	0	1297	0.03897310134814447	127.9284070998498	200.1843258650688	175.0225372314453	175.03977966308594
340	175.07388305664062	14.340300000000001					1	DETECTED	175.0739 m/z @14.34 [N1262_1.mzXML]	175.07388305664062	14.340300000000001	3.78255	19.926333333333332	16.14378333333333	12103.1171875	3189848.09706543	0	1297	0.40860611270214164	1.0244568213543988	1.0687312577992405	175.06715393066406	175.07546997070312
341	175.11795043945312	1.7801166666666668					1	DETECTED	175.1180 m/z @1.78 [N1262_1.mzXML]	175.11795043945312	1.7801166666666668	1.5979166666666667	11.868933333333333	10.271016666666666	49191.1640625	2211017.0336329956	0	1297	0.024354313502499503	2.3247830552698705	3.0788318111602653	175.1107940673828	175.11859130859375
342	176.06976318359375	10.544266666666665					1	DETECTED	176.0698 m/z @10.54 [N1262_1.mzXML]	176.06976318359375	10.544266666666665	0.9847666666666667	18.9635	17.978733333333334	140072.140625	3253251.6904015774	0	1297	0.1011900139356463	0.546526037723602	0.3792751006124719	176.06936645507812	176.07733154296875
343	176.10211181640625	1.8650833333333334					1	DETECTED	176.1021 m/z @1.87 [N1262_1.mzXML]	176.10211181640625	1.8650833333333334	1.8367833333333332	2.6930666666666667	0.8562833333333335	37841.2734375	377938.7649516604	0	1297	0.04947248266764359	15.128680800942174	17.08774335034356	176.0960693359375	176.1026153564453
344	176.9699249267578	1.4792666666666667					1	DETECTED	176.9699 m/z @1.48 [N1262_1.mzXML]	176.9699249267578	1.4792666666666667	1.2085666666666666	5.663233333333333	4.454666666666666	30539.78515625	3293492.320743408	0	1297	0.8964841933420524	27.444050631075058	63.47501094099111	176.96099853515625	176.97776794433594
345	177.00665283203125	1.4644000000000001					1	DETECTED	177.0067 m/z @1.46 [N1262_1.mzXML]	177.00665283203125	1.4644000000000001	1.4644000000000001	17.920166666666667	16.455766666666666	8650.7412109375	3396308.9804556905	0	1297	13.754931277724598	null	null	176.99801635742188	177.0067596435547
346	177.06007385253906	1.6727666666666667					1	DETECTED	177.0601 m/z @1.67 [N1262_1.mzXML]	177.06007385253906	1.6727666666666667	1.6128333333333333	1.9644333333333333	0.3515999999999999	73515.921875	382380.9575461429	0	1297	0.045434612249174666	2.9332591768631775	1.3673555256460035	177.0586395263672	177.06021118164062
347	177.0732421875	10.51585					1	DETECTED	177.0732 m/z @10.52 [N1262_1.mzXML]	177.0732421875	10.51585	1.9365666666666668	10.650116666666666	8.713549999999998	15168.802734375	4703613.507558959	0	1297	8.59610678347369	0.5082237470967352	0.01613217250023496	177.07290649414062	177.07540893554688
348	177.0896453857422	11.27525					1	DETECTED	177.0896 m/z @11.28 [N1262_1.mzXML]	177.0896453857422	11.27525	0.10101666666666667	20.008666666666667	19.90765	28196.3125	4445979.683570376	0	1297	0.0725575261514031	0.9042516349071692	0.8518116765292515	177.0801544189453	177.09310913085938
349	177.1625518798828	12.692					1	DETECTED	177.1626 m/z @12.69 [N1262_1.mzXML]	177.1625518798828	12.692	0.20226666666666665	19.9755	19.773233333333334	4910.10107421875	2513023.19867703	0	1297	6.903776730456693	0.7915794839494839	0.5831589678989677	177.15830993652344	177.17161560058594
350	178.08544921875	10.666433333333334					1	DETECTED	178.0854 m/z @10.67 [N1262_1.mzXML]	178.08544921875	10.666433333333334	2.4607	14.078516666666667	11.617816666666666	5225.833984375	1170979.3681209108	0	1297	0.13860181562280793	0.7079084948735029	0.4158169897470061	178.08413696289062	178.09030151367188
351	178.9626922607422	11.391433333333334					1	DETECTED	178.9627 m/z @11.39 [N1262_1.mzXML]	178.9626922607422	11.391433333333334	0.45588333333333336	19.696166666666667	19.240283333333334	12580.0576171875	2163088.8662092593	0	1297	0.4297977505379684	0.9145256657485888	0.03370728281779042	178.95823669433594	178.96463012695312
352	179.03932189941406	1.5240166666666668					1	DETECTED	179.0393 m/z @1.52 [N1262_1.mzXML]	179.03932189941406	1.5240166666666668	1.4165666666666668	13.919316666666667	12.50275	23118.025390625	4197177.204709961	0	1297	0.12704544715607513	58.17938576081897	112.08802568994443	179.03282165527344	179.0440216064453
353	179.05323791503906	14.283683333333332					1	DETECTED	179.0532 m/z @14.28 [N1262_1.mzXML]	179.05323791503906	14.283683333333332	10.258700000000001	18.51033333333333	8.25163333333333	6165.28125	1506220.3050082389	0	1297	3.8745946951909502	1.0250518635687935	0.651921760258893	179.05270385742188	179.05889892578125
354	179.0693817138672	10.501883333333334					1	DETECTED	179.0694 m/z @10.50 [N1262_1.mzXML]	179.0693817138672	10.501883333333334	0.11771666666666666	19.99233333333333	19.874616666666665	148101.078125	2702094.514936034	0	1297	0.09647807822229382	0.5110430109215839	2.884452054789534	179.0620880126953	179.06973266601562
355	179.14193725585938	12.554383333333334					1	DETECTED	179.1419 m/z @12.55 [N1262_1.mzXML]	179.14193725585938	12.554383333333334	12.4914	15.247016666666667	2.7556166666666666	14414.36328125	617045.5611686402	0	1297	0.11184522536938601	21.87576078327598	42.75152156655196	179.14112854003906	179.14244079589844
356	180.0140838623047	9.390083333333333					1	DETECTED	180.0141 m/z @9.39 [N1262_1.mzXML]	180.0140838623047	9.390083333333333	9.117799999999999	9.551383333333332	0.433583333333333	4282.3427734375	48599.278425842225	0	1297	0.07961836477735851	0.7961988125114742	0.5923976250229482	180.01390075683594	180.015869140625
357	180.0284423828125	11.534333333333333					1	DETECTED	180.0284 m/z @11.53 [N1262_1.mzXML]	180.0284423828125	11.534333333333333	11.506516666666666	11.673083333333333	0.1665666666666663	21429.98828125	129023.07815637173	0	1297	0.08114146859339044	2.9940083882564656	4.988016776512931	180.02748107910156	180.02989196777344
358	180.06459045410156	9.7303					1	DETECTED	180.0646 m/z @9.73 [N1262_1.mzXML]	180.06459045410156	9.7303	2.1336999999999997	10.602216666666667	8.468516666666668	322781.375	2677957.7359460457	1	1297	0.07531471372304921	1.5761308942450658	1.6770343115553186	180.06436157226562	180.0728302001953
359	180.08053588867188	13.439166666666667					1	DETECTED	180.0805 m/z @13.44 [N1262_1.mzXML]	180.08053588867188	13.439166666666667	0.2866	20.008666666666667	19.722066666666667	6034.27197265625	2094369.318184845	0	1297	9.187252525709441	0.7497421289127344	0.49948425782546874	180.07655334472656	180.08755493164062
360	180.90293884277344	1.9505166666666667					1	DETECTED	180.9029 m/z @1.95 [N1262_1.mzXML]	180.90293884277344	1.9505166666666667	1.6128333333333333	2.3478	0.7349666666666665	17316.158203125	398945.1740196532	0	1297	0.3363074092044238	1.088248358916144	1.1764967178322883	180.8936004638672	180.90330505371094
361	181.00132751464844	1.5240166666666668					1	DETECTED	181.0013 m/z @1.52 [N1262_1.mzXML]	181.00132751464844	1.5240166666666668	1.4334833333333334	19.826999999999998	18.393516666666663	11560.2646484375	3795857.390349853	0	1297	18.36245807442984	101.58422312223854	202.16844624447708	181.00094604492188	181.00320434570312
362	181.04864501953125	12.460866666666668					1	DETECTED	181.0486 m/z @12.46 [N1262_1.mzXML]	181.04864501953125	12.460866666666668	0.11771666666666666	20.008666666666667	19.89095	15649.00390625	2623219.620165401	0	1297	0.09392581072556005	0.7890756244220537	0.3310175782848151	181.046142578125	181.05650329589844
363	181.05889892578125	9.41875					1	DETECTED	181.0589 m/z @9.42 [N1262_1.mzXML]	181.05889892578125	9.41875	9.404300000000001	9.492116666666668	0.08781666666666688	6856.21875	23778.495404174668	0	1297	0.08308670412009711	3.0386389850061324	5.077277970012265	181.05870056152344	181.05979919433594
364	181.07069396972656	9.390083333333333					1	DETECTED	181.0707 m/z @9.39 [N1262_1.mzXML]	181.07069396972656	9.390083333333333	3.6664833333333333	17.823	14.156516666666667	1412338.0	1.316669770414207E7	0	1297	0.0814812804974423	1.0084585387188245	3.2234304626674866	181.06324768066406	181.07421875
365	181.0844268798828	11.534333333333333					1	DETECTED	181.0844 m/z @11.53 [N1262_1.mzXML]	181.0844268798828	11.534333333333333	8.825516666666665	17.18883333333333	8.363316666666666	6184109.0	4.944016563180748E7	1	1297	0.12120175536260547	2.7487051879514306	4.20556086145183	181.07705688476562	181.09092712402344
366	182.07440185546875	9.390083333333333					1	DETECTED	182.0744 m/z @9.39 [N1262_1.mzXML]	182.07440185546875	9.390083333333333	9.011633333333332	10.602216666666667	1.5905833333333348	69264.9296875	731957.9388111889	0	1297	0.08630193563574373	null	null	182.06866455078125	182.07473754882812
367	182.08807373046875	11.534333333333333					1	DETECTED	182.0881 m/z @11.53 [N1262_1.mzXML]	182.08807373046875	11.534333333333333	1.9783333333333333	11.731083333333334	9.75275	496129.28125	5.036179196524801E7	1	1297	7.625372599316706	0.5137266533286247	0.023955120124840898	182.07936096191406	182.0882110595703
368	182.14927673339844	16.231483333333333					1	DETECTED	182.1493 m/z @16.23 [N1262_1.mzXML]	182.14927673339844	16.231483333333333	0.10101666666666667	20.008666666666667	19.90765	73888.1484375	1.910203509875317E7	0	1297	3.0306826672307743	0.6270282984339538	0.49873780278696184	182.14813232421875	182.15020751953125
369	182.9617919921875	1.5240166666666668					1	DETECTED	182.9618 m/z @1.52 [N1262_1.mzXML]	182.9617919921875	1.5240166666666668	1.4490666666666667	5.872866666666667	4.4238	12692.724609375	702133.8752313232	0	1297	0.0852960437831427	29.51167444963306	57.5784710301319	182.9614715576172	182.96229553222656
370	183.05052185058594	8.3485					1	DETECTED	183.0505 m/z @8.35 [N1262_1.mzXML]	183.05052185058594	8.3485	7.483099999999999	19.8105	12.3274	5856.75244140625	1956071.212284454	0	1297	10.037107895528052	7.122371157846082	2.634083698910362	183.0471954345703	183.05076599121094
371	183.07937622070312	11.85415					1	DETECTED	183.0794 m/z @11.85 [N1262_1.mzXML]	183.07937622070312	11.85415	2.07655	12.01405	9.9375	100889.5859375	3090216.596490418	0	1297	0.10613951927418874	0.5102911754917114	0.018216910093122686	183.07449340820312	183.08888244628906
372	183.15249633789062	15.6531					1	DETECTED	183.1525 m/z @15.65 [N1262_1.mzXML]	183.15249633789062	15.6531	0.10101666666666667	20.008666666666667	19.90765	4953.41943359375	1949655.6466324478	0	1297	2.6279293834034476	0.6400316141995981	0.28416695675829584	183.1478271484375	183.1531219482422
373	184.07212829589844	12.988316666666666					1	DETECTED	184.0721 m/z @12.99 [N1262_1.mzXML]	184.07212829589844	12.988316666666666	0.2866	15.844899999999999	15.5583	170861.640625	7507875.669375885	0	1297	0.35781936452338137	1.6832972344622215	2.579733430463131	184.07154846191406	184.08082580566406
374	184.08216857910156	11.868933333333333					1	DETECTED	184.0822 m/z @11.87 [N1262_1.mzXML]	184.08216857910156	11.868933333333333	11.807616666666666	11.942	0.13438333333333397	15530.9267578125	76960.74636767566	0	1297	0.07485117072274328	1.0958140799130287	1.1916281598260572	184.08216857910156	184.0829315185547
375	184.0933380126953	1.7944833333333332					1	DETECTED	184.0933 m/z @1.79 [N1262_1.mzXML]	184.0933380126953	1.7944833333333332	1.7801166666666668	11.602916666666665	9.822799999999999	604475.0	3628876.9415190113	0	1297	0.04951818432610322	5.373719000414728	8.866475830212577	184.08432006835938	184.09613037109375
376	184.99813842773438	1.4792666666666667					1	DETECTED	184.9981 m/z @1.48 [N1262_1.mzXML]	184.99813842773438	1.4792666666666667	1.4165666666666668	13.654	12.237433333333334	11332.1357421875	2706469.7158989254	0	1297	0.11497458463951205	97.58718766613507	194.17437533227013	184.994384765625	185.00393676757812
377	185.04095458984375	1.9225833333333333					1	DETECTED	185.0410 m/z @1.92 [N1262_1.mzXML]	185.04095458984375	1.9225833333333333	1.5827833333333332	19.368499999999997	17.785716666666666	635461.5625	1.3295217800669212E7	1	1297	7.783760546086256	4.885965654674936	1.0781888393538208	185.03109741210938	185.04417419433594
378	185.06761169433594	1.6578833333333334					1	DETECTED	185.0676 m/z @1.66 [N1262_1.mzXML]	185.06761169433594	1.6578833333333334	1.6128333333333333	13.084616666666667	11.471783333333335	9635.0546875	2233363.3428678894	0	1297	0.11000932085524617	127.32278949315567	253.64557898631134	185.06690979003906	185.07550048828125
379	185.07765197753906	8.810333333333334					1	DETECTED	185.0777 m/z @8.81 [N1262_1.mzXML]	185.07765197753906	8.810333333333334	4.80565	8.810333333333334	4.004683333333334	1886.80419921875	235075.33855117793	0	1297	0.013522476563361252	0.5	null	185.07765197753906	185.08705139160156
380	185.127685546875	9.148133333333334					1	DETECTED	185.1277 m/z @9.15 [N1262_1.mzXML]	185.127685546875	9.148133333333334	9.042733333333333	15.541183333333333	6.49845	47937.0625	1923122.874610044	0	1297	0.09612799393790716	1.6560029824009344	3.7659045165720015	185.11773681640625	185.13720703125
381	185.152587890625	14.438716666666666					1	DETECTED	185.1526 m/z @14.44 [N1262_1.mzXML]	185.152587890625	14.438716666666666	5.679283333333333	19.959	14.279716666666666	6394.1904296875	1896496.8324941094	0	1297	2.9296367658583478	0.8151050486523099	0.6302100973046202	185.15187072753906	185.1531524658203
382	186.04681396484375	10.229133333333333					1	DETECTED	186.0468 m/z @10.23 [N1262_1.mzXML]	186.04681396484375	10.229133333333333	6.846500000000001	17.124166666666667	10.277666666666667	32924.671875	1858822.9500192571	0	1297	0.08411907595910151	1.5191813084480537	2.3097092704823776	186.03851318359375	186.04718017578125
383	186.0725555419922	1.9365666666666668					1	DETECTED	186.0726 m/z @1.94 [N1262_1.mzXML]	186.0725555419922	1.9365666666666668	0.5740333333333333	19.90983333333333	19.3358	142166.59375	3867448.995791567	0	1297	0.18176239564908148	2.1596134503279822	6.147335639530532	186.0664520263672	186.07693481445312
384	186.22023010253906	11.462866666666667					1	DETECTED	186.2202 m/z @11.46 [N1262_1.mzXML]	186.22023010253906	11.462866666666667	10.044916666666667	17.0105	6.965583333333333	24258.396484375	3762067.7416860964	0	1297	0.04113568232720688	2.6284306315020216	4.1987400196329885	186.22021484375	186.22645568847656
385	186.92184448242188	1.5534833333333333					1	DETECTED	186.9218 m/z @1.55 [N1262_1.mzXML]	186.92184448242188	1.5534833333333333	1.4644000000000001	1.5979166666666667	0.1335166666666665	17182.435546875	90953.890279541	0	1297	0.1062631125409772	0.749391955098223	0.498783910196446	186.92164611816406	186.92218017578125
386	186.95199584960938	9.24845					1	DETECTED	186.9520 m/z @9.25 [N1262_1.mzXML]	186.95199584960938	9.24845	9.178233333333333	9.346749999999998	0.16851666666666532	29670.30859375	168887.55282861367	0	1297	0.09017197055275616	1.252655645959493	1.283458014653313	186.95114135742188	186.95201110839844
387	187.05641174316406	1.8793333333333335					1	DETECTED	187.0564 m/z @1.88 [N1262_1.mzXML]	187.05641174316406	1.8793333333333335	1.8509	10.288766666666668	8.437866666666668	1909756.125	1.3101355474443944E7	1	1297	0.055148172180405686	4.790069209053732	5.071088566598124	187.0472412109375	187.05702209472656
388	187.07041931152344	2.8870500000000003					1	DETECTED	187.0704 m/z @2.89 [N1262_1.mzXML]	187.07041931152344	2.8870500000000003	0.10101666666666667	19.778000000000002	19.676983333333336	26371.357421875	7114363.9612551285	0	1297	0.7147340056314109	2.4008631302914214	3.721647696547685	187.06871032714844	187.07606506347656
389	187.1317138671875	11.349					1	DETECTED	187.1317 m/z @11.35 [N1262_1.mzXML]	187.1317138671875	11.349	0.11771666666666666	20.008666666666667	19.89095	9580.048828125	3320222.015945496	0	1297	10.77766967017731	0.8855154575686661	3.314193517263384	187.1241455078125	187.13194274902344
390	187.4718780517578	9.23455					1	DETECTED	187.4719 m/z @9.23 [N1262_1.mzXML]	187.4718780517578	9.23455	9.163483333333334	9.375583333333333	0.2120999999999995	20698.57421875	123989.94161959863	0	1297	0.09441099765124328	1.4965698200634008	1.7989152134263884	187.47154235839844	187.471923828125
391	188.0341339111328	2.21975					1	DETECTED	188.0341 m/z @2.22 [N1262_1.mzXML]	188.0341339111328	2.21975	2.1479333333333335	13.991416666666668	11.843483333333335	8437.197265625	2517322.639940918	0	1297	7.057593712884769	82.45637038756122	163.91274077512242	188.02696228027344	188.0426483154297
392	188.0581817626953	9.276299999999999					1	DETECTED	188.0582 m/z @9.28 [N1262_1.mzXML]	188.0581817626953	9.276299999999999	2.006416666666667	9.3324	7.325983333333333	17837.646484375	2295640.851457275	0	1297	0.15654232528203593	0.5038583837888275	0.007716767577654943	188.04852294921875	188.05958557128906
393	188.06961059570312	9.23455					1	DETECTED	188.0696 m/z @9.23 [N1262_1.mzXML]	188.06961059570312	9.23455	1.8650833333333334	16.7665	14.901416666666668	7844841.5	5.530957478350749E7	1	1297	0.0946038069881201	1.5132491352645985	1.7675731285577543	188.0596466064453	188.07594299316406
394	188.08482360839844	9.24845					1	DETECTED	188.0848 m/z @9.25 [N1262_1.mzXML]	188.08482360839844	9.24845	2.9857666666666662	16.425683333333335	13.439916666666669	14847.6416015625	1459553.6020513922	0	1297	0.11154596936495409	1.0104173455794245	0.9383952058713628	188.0825958251953	188.0943145751953
395	188.10772705078125	9.24845					1	DETECTED	188.1077 m/z @9.25 [N1262_1.mzXML]	188.10772705078125	9.24845	9.192533333333333	16.231483333333333	7.03895	9849.1025390625	1241640.5710819094	0	1297	0.06982486185050263	62.94143070044715	124.8828614008943	188.09820556640625	188.1132049560547
396	188.95474243164062	1.4943					1	DETECTED	188.9547 m/z @1.49 [N1262_1.mzXML]	188.95474243164062	1.4943	1.4490666666666667	1.5534833333333333	0.1044166666666666	5617.9697265625	28497.209011718754	0	1297	0.1774467140805831	1.1542004421518073	1.3084008843036143	188.95474243164062	188.95518493652344
397	189.02256774902344	13.495216666666666					1	DETECTED	189.0226 m/z @13.50 [N1262_1.mzXML]	189.02256774902344	13.495216666666666	13.329333333333333	15.684933333333333	2.355600000000001	9801.47265625	549560.6209581909	0	1297	0.5128119571319996	7.100170802773033	13.036469591048725	189.02236938476562	189.02378845214844
398	189.0457000732422	1.8367833333333332					1	DETECTED	189.0457 m/z @1.84 [N1262_1.mzXML]	189.0457000732422	1.8367833333333332	1.4334833333333334	10.977283333333332	9.5438	20392.9375	5311337.788537354	0	1297	0.43497303530163456	11.832134887180764	22.66426977436153	189.0358123779297	189.0511016845703
399	189.07293701171875	9.24845					1	DETECTED	189.0729 m/z @9.25 [N1262_1.mzXML]	189.07293701171875	9.24845	9.163483333333334	9.685333333333334	0.5218500000000006	772069.625	5026549.621175305	0	1297	0.09515145375020673	1.2710822901810437	1.26606730621178	189.0728759765625	189.07321166992188
400	189.08604431152344	2.6930666666666667					1	DETECTED	189.0860 m/z @2.69 [N1262_1.mzXML]	189.08604431152344	2.6930666666666667	0.10101666666666667	20.008666666666667	19.90765	74130.34375	1.8476038948389977E7	0	1297	2.5250307377964107	12.37439146327656	7.48938582818419	189.0852813720703	189.09030151367188
401	189.15838623046875	1.7353166666666666					1	DETECTED	189.1584 m/z @1.74 [N1262_1.mzXML]	189.15838623046875	1.7353166666666666	1.5827833333333332	15.541183333333333	13.9584	16482.15234375	4072998.584052367	0	1297	12.810111422006493	45.75524475524473	86.7348100731066	189.1540069580078	189.16456604003906
402	189.19723510742188	9.262316666666667					1	DETECTED	189.1972 m/z @9.26 [N1262_1.mzXML]	189.19723510742188	9.262316666666667	9.178233333333333	9.3324	0.15416666666666679	28281.859375	163273.5062758791	0	1297	0.09138851158826	0.9167492566897858	0.7868131736650474	189.19723510742188	189.1976318359375
403	190.08486938476562	10.82855					1	DETECTED	190.0849 m/z @10.83 [N1262_1.mzXML]	190.08486938476562	10.82855	0.3544	19.9755	19.621100000000002	315686.71875	4376299.722513096	1	1297	0.08390689991400002	0.5503154957786951	0.07902295404492973	190.0767059326172	190.08987426757812
404	190.14280700683594	10.334383333333333					1	DETECTED	190.1428 m/z @10.33 [N1262_1.mzXML]	190.14280700683594	10.334383333333333	0.7609166666666667	10.572650000000001	9.811733333333335	29830.314453125	1758366.9567383735	0	1297	0.2697819457512569	0.5124441163772093	0.8480877222913288	190.14259338378906	190.14295959472656
405	190.9673309326172	13.610616666666665					1	DETECTED	190.9673 m/z @13.61 [N1262_1.mzXML]	190.9673309326172	13.610616666666665	0.11771666666666666	19.876666666666665	19.75895	9116.3408203125	2047264.3906946715	0	1297	0.31441342415775253	0.6735280940561112	0.3521122615879359	190.96180725097656	190.9678192138672
406	191.0391387939453	1.7944833333333332					1	DETECTED	191.0391 m/z @1.79 [N1262_1.mzXML]	191.0391387939453	1.7944833333333332	1.4165666666666668	12.445583333333333	11.029016666666667	132748.671875	4601542.681048951	0	1297	0.12689914978975536	1.3865429561699765	0.8262433474364864	191.02975463867188	191.0480499267578
407	191.07542419433594	1.6727666666666667					1	DETECTED	191.0754 m/z @1.67 [N1262_1.mzXML]	191.07542419433594	1.6727666666666667	1.5682166666666668	12.692	11.123783333333334	200265.828125	1.3552679093502566E7	0	1297	0.058315054912152275	56.27112624941425	127.32288304535255	191.06951904296875	191.07626342773438
408	191.10484313964844	11.259766666666668					1	DETECTED	191.1048 m/z @11.26 [N1262_1.mzXML]	191.10484313964844	11.259766666666668	11.199166666666667	12.070983333333334	0.8718166666666676	13683.1005859375	402064.27159472625	0	1297	0.5573214173425303	7.193206820681972	13.386413641363944	191.10256958007812	191.1064910888672
409	191.9669952392578	13.302483333333333					1	DETECTED	191.9670 m/z @13.30 [N1262_1.mzXML]	191.9669952392578	13.302483333333333	0.1853	19.450333333333333	19.26503333333333	5224.3017578125	2817238.627809113	0	1297	18.58646700446387	0.7343433740221159	0.4575672788716326	191.9669952392578	191.97647094726562
410	192.01319885253906	13.248466666666667					1	DETECTED	192.0132 m/z @13.25 [N1262_1.mzXML]	192.01319885253906	13.248466666666667	0.11771666666666666	20.008666666666667	19.89095	7112.369140625	1956357.0377199708	0	1297	6.759940626785539	0.7276734214586694	0.41914170311748106	192.00640869140625	192.01319885253906
411	192.0318145751953	2.6249166666666666					1	DETECTED	192.0318 m/z @2.62 [N1262_1.mzXML]	192.0318145751953	2.6249166666666666	1.9644333333333333	10.8735	8.909066666666666	12744.091796875	940707.571507385	0	1297	0.24098520503698362	5.911231838679843	10.77339505409131	192.03082275390625	192.03326416015625
412	192.07296752929688	1.7656999999999998					1	DETECTED	192.0730 m/z @1.77 [N1262_1.mzXML]	192.07296752929688	1.7656999999999998	1.6874333333333333	18.213666666666665	16.52623333333333	6933.06103515625	1775514.9246241762	0	1297	6.113732773529352	105.57644804088609	67.16335206406605	192.0638885498047	192.07899475097656
413	192.13331604003906	4.516516666666666					1	DETECTED	192.1333 m/z @4.52 [N1262_1.mzXML]	192.13331604003906	4.516516666666666	3.8852333333333333	4.6981166666666665	0.8128833333333332	1693.1256103515625	54154.301559722895	0	1297	0.3028557995851964	0.6438339889642796	0.2876679779285592	192.1326446533203	192.13394165039062
414	192.96035766601562	2.1625666666666663					1	DETECTED	192.9604 m/z @2.16 [N1262_1.mzXML]	192.96035766601562	2.1625666666666663	0.6078333333333333	16.8805	16.27266666666667	30015.2109375	1962520.0217281494	0	1297	0.2614478416642556	5.233266154967628	0.17119354559162886	192.96022033691406	192.96417236328125
415	193.0548095703125	1.4644000000000001					1	DETECTED	193.0548 m/z @1.46 [N1262_1.mzXML]	193.0548095703125	1.4644000000000001	1.4165666666666668	15.716466666666667	14.299900000000001	16964.60546875	1937034.843145111	0	1297	0.08878713850314246	149.47630662020887	297.95261324041775	193.04588317871094	193.05506896972656
416	193.08493041992188	10.501883333333334					1	DETECTED	193.0849 m/z @10.50 [N1262_1.mzXML]	193.08493041992188	10.501883333333334	9.05775	11.290616666666667	2.2328666666666663	147513.65625	1109882.6853228428	0	1297	0.08150716976464167	1.9245765414853875	2.934857835637602	193.07530212402344	193.08523559570312
417	193.1575927734375	14.509033333333333					1	DETECTED	193.1576 m/z @14.51 [N1262_1.mzXML]	193.1575927734375	14.509033333333333	14.283683333333332	16.0379	1.754216666666668	7024.921875	234877.33413501002	0	1297	0.3883269580439599	3.892204718585896	6.784409437171792	193.1571502685547	193.15872192382812
418	194.00784301757812	11.349					1	DETECTED	194.0078 m/z @11.35 [N1262_1.mzXML]	194.00784301757812	11.349	1.4165666666666668	11.349	9.932433333333334	16808.107421875	2776511.9706754764	0	1297	9.92093233895374	0.5	null	194.0035858154297	194.0171356201172
419	194.03269958496094	16.215216666666667					1	DETECTED	194.0327 m/z @16.22 [N1262_1.mzXML]	194.03269958496094	16.215216666666667	9.640600000000001	19.778000000000002	10.137400000000001	3314.4423828125	1080264.0953110037	0	1297	2.4775107748018463	0.7709498906146621	0.5418997812293244	194.03187561035156	194.03326416015625
420	194.0881805419922	10.51585					1	DETECTED	194.0882 m/z @10.52 [N1262_1.mzXML]	194.0881805419922	10.51585	4.235783333333333	12.947383333333333	8.7116	15680.5576171875	877388.634837097	0	1297	0.08170685026920133	9.91752942358597	0.7877686973169865	194.079833984375	194.0965576171875
421	194.95762634277344	2.1336999999999997					1	DETECTED	194.9576 m/z @2.13 [N1262_1.mzXML]	194.95762634277344	2.1336999999999997	2.0625666666666667	17.205166666666667	15.1426	13667.7998046875	4680091.7288400885	0	1297	0.14673336990129737	106.43814432989733	177.04210134800758	194.95713806152344	194.96267700195312
422	194.9757537841797	12.24095					1	DETECTED	194.9758 m/z @12.24 [N1262_1.mzXML]	194.9757537841797	12.24095	11.616716666666667	13.288983333333334	1.6722666666666672	16011.9716796875	722791.6335927732	0	1297	0.6553686309136406	1.339456399850485	1.6789127997009698	194.97537231445312	194.97674560546875
423	195.0288848876953	17.059166666666666					1	DETECTED	195.0289 m/z @17.06 [N1262_1.mzXML]	195.0288848876953	17.059166666666666	0.30355000000000004	19.959	19.65545	5682.0458984375	2091369.9932504587	0	1297	2.3025044354305972	0.5865331724585885	0.17306634491717707	195.0278778076172	195.02980041503906
424	195.08645629882812	9.91035					1	DETECTED	195.0865 m/z @9.91 [N1262_1.mzXML]	195.08645629882812	9.91035	0.10101666666666667	20.008666666666667	19.90765	859454.1875	1.4851879080910504E7	1	1297	0.10789244281985155	6.0337140137807115	2.020651264749133	195.08489990234375	195.09378051757812
425	195.1002197265625	11.27525					1	DETECTED	195.1002 m/z @11.28 [N1262_1.mzXML]	195.1002197265625	11.27525	8.493733333333333	12.208333333333334	3.714600000000001	194257.640625	4216252.632055905	0	1297	0.09576792839842696	0.5816339499303197	11.044419431955742	195.09646606445312	195.10450744628906
426	195.1118621826172	9.361433333333334					1	DETECTED	195.1119 m/z @9.36 [N1262_1.mzXML]	195.1118621826172	9.361433333333334	8.30475	9.940033333333334	1.6352833333333336	20817.224609375	522362.53150964365	0	1297	0.12960517711262298	0.7737811706439959	0.5475623412879919	195.11178588867188	195.12014770507812
427	196.09014892578125	9.91035					1	DETECTED	196.0901 m/z @9.91 [N1262_1.mzXML]	196.09014892578125	9.91035	0.21910000000000002	19.7615	19.5424	58385.421875	2462513.8304477227	0	1297	0.10898311057276899	0.527650871777965	2.053690586334716	196.08494567871094	196.09786987304688
428	196.86402893066406	1.9505166666666667					1	DETECTED	196.8640 m/z @1.95 [N1262_1.mzXML]	196.86402893066406	1.9505166666666667	1.7027500000000002	2.333666666666667	0.6309166666666666	30477.93359375	553287.9326643065	0	1297	0.18441228927545028	1.2732073187138444	1.5493352703167962	196.86366271972656	196.86434936523438
429	197.06356811523438	15.11115					1	DETECTED	197.0636 m/z @15.11 [N1262_1.mzXML]	197.06356811523438	15.11115	2.2481666666666666	20.008666666666667	17.7605	13194.4521484375	4485172.6454267595	0	1297	2.526720801678721	0.8249066845032748	0.5478094047435457	197.06297302246094	197.06663513183594
430	197.07945251464844	11.0359					1	DETECTED	197.0795 m/z @11.04 [N1262_1.mzXML]	197.07945251464844	11.0359	10.106150000000001	11.0961	0.9899499999999986	17205.1015625	311274.60957678163	0	1297	0.6394390016212697	0.5323742941650982	0.09308007586635487	197.0771484375	197.08932495117188
431	197.09967041015625	1.7656999999999998					1	DETECTED	197.0997 m/z @1.77 [N1262_1.mzXML]	197.09967041015625	1.7656999999999998	1.7188666666666668	14.551183333333334	12.832316666666667	31687.9453125	2909714.020215515	0	1297	0.05014638359834622	87.04518596066352	162.15897950917685	197.090087890625	197.10765075683594
432	197.11614990234375	11.912550000000001					1	DETECTED	197.1161 m/z @11.91 [N1262_1.mzXML]	197.11614990234375	11.912550000000001	11.125566666666666	18.899333333333335	7.773766666666669	8633.81640625	1516218.1116658326	0	1297	0.2058092885820635	4.938965247040374	8.877930494080749	197.11582946777344	197.1165771484375
433	197.12762451171875	9.745000000000001					1	DETECTED	197.1276 m/z @9.75 [N1262_1.mzXML]	197.12762451171875	9.745000000000001	9.163483333333334	9.91035	0.7468666666666657	26860.388671875	264110.36817517044	0	1297	0.4044499968002011	0.9491901113581721	null	197.12745666503906	197.1280975341797
434	198.05165100097656	10.530133333333334					1	DETECTED	198.0517 m/z @10.53 [N1262_1.mzXML]	198.05165100097656	10.530133333333334	9.0275	10.666433333333334	1.638933333333334	50814.20703125	379818.68251647794	0	1297	0.08150468251386123	1.6797388000602493	2.0274719808678685	198.05148315429688	198.05557250976562
435	198.083984375	1.8793333333333335					1	DETECTED	198.0840 m/z @1.88 [N1262_1.mzXML]	198.083984375	1.8793333333333335	1.7944833333333332	13.834216666666666	12.039733333333333	35256.41015625	2295799.7559467773	0	1297	0.06890377362776956	3.5490491378658904	5.534791290791434	198.08285522460938	198.08755493164062
436	198.09666442871094	9.999383333333332					1	DETECTED	198.0967 m/z @10.00 [N1262_1.mzXML]	198.09666442871094	9.999383333333332	2.1336999999999997	19.09333333333333	16.95963333333333	2670.82421875	1592725.9614728694	0	1297	6.942999800265879	1.0780775563047074	1.156155112609415	198.09567260742188	198.09703063964844
437	198.86117553710938	2.006416666666667					1	DETECTED	198.8612 m/z @2.01 [N1262_1.mzXML]	198.86117553710938	2.006416666666667	1.7027500000000002	2.3910833333333334	0.6883333333333332	28729.5234375	568004.6098358154	0	1297	0.4267838088975209	1.1333699231613608	1.0706596795050694	198.86068725585938	198.86166381835938
438	198.93917846679688	1.5387833333333334					1	DETECTED	198.9392 m/z @1.54 [N1262_1.mzXML]	198.93917846679688	1.5387833333333334	1.4334833333333334	1.6427333333333332	0.20924999999999971	262776.625	1796831.4377651364	0	1297	0.11460043958028909	0.9741219569196518	0.8944088752617828	198.938720703125	198.93930053710938
439	199.01551818847656	14.737599999999999					1	DETECTED	199.0155 m/z @14.74 [N1262_1.mzXML]	199.01551818847656	14.737599999999999	11.7461	19.271666666666665	7.5255666666666645	2986.115478515625	786272.7437057795	0	1297	4.840594608059368	1.2578249484650958	1.5156498969301917	199.00978088378906	199.01663208007812
440	200.03936767578125	1.6874333333333333					1	DETECTED	200.0394 m/z @1.69 [N1262_1.mzXML]	200.03936767578125	1.6874333333333333	1.6427333333333332	2.7759	1.1331666666666669	50873.66796875	702403.456449219	0	1297	0.0622968034614777	7.555353878040312	14.820292216348962	200.0392608642578	200.04345703125
441	200.06723022460938	1.7944833333333332					1	DETECTED	200.0672 m/z @1.79 [N1262_1.mzXML]	200.06723022460938	1.7944833333333332	1.7801166666666668	1.9082000000000001	0.12808333333333333	227270.15625	893731.871755859	0	1297	0.05192857391734029	4.45765661252908	7.915313225058159	200.06710815429688	200.0674285888672
442	200.12696838378906	2.03425					1	DETECTED	200.1270 m/z @2.03 [N1262_1.mzXML]	200.12696838378906	2.03425	1.9925166666666667	7.434083333333334	5.441566666666667	19934.935546875	737608.8084803162	0	1297	0.27186164165549975	65.19448881789127	23.517313691918876	200.12657165527344	200.12794494628906
443	200.9368133544922	1.5534833333333333					1	DETECTED	200.9368 m/z @1.55 [N1262_1.mzXML]	200.9368133544922	1.5534833333333333	1.4792666666666667	17.350666666666665	15.871399999999998	35245.3828125	1.3135143108239746E7	0	1297	0.11995231093159964	106.92611722434323	212.85223444868646	200.936767578125	200.94468688964844
444	200.97230529785156	1.5240166666666668					1	DETECTED	200.9723 m/z @1.52 [N1262_1.mzXML]	200.97230529785156	1.5240166666666668	1.4334833333333334	15.909066666666666	14.475583333333333	84490.5234375	3919667.142266937	0	1297	0.09578554547654416	1.1344365686820446	1.158692255555557	200.96517944335938	200.9723358154297
445	201.01502990722656	1.9225833333333333					1	DETECTED	201.0150 m/z @1.92 [N1262_1.mzXML]	201.01502990722656	1.9225833333333333	1.7656999999999998	8.582916666666668	6.817216666666668	95617.8828125	3982834.5870179757	0	1297	0.1474165362371198	21.727026452778055	42.45405290555611	201.00572204589844	201.01510620117188
446	201.11119079589844	0.11771666666666666					1	DETECTED	201.1112 m/z @0.12 [N1262_1.mzXML]	201.11119079589844	0.11771666666666666	0.10101666666666667	20.008666666666667	19.90765	44913.9453125	3.291064972479566E7	0	1297	14.665406645444303	596.0374251497009	780.056947152081	201.11041259765625	201.11158752441406
447	202.0466766357422	9.7303					1	DETECTED	202.0467 m/z @9.73 [N1262_1.mzXML]	202.0466766357422	9.7303	1.7656999999999998	10.044916666666667	8.279216666666667	118691.484375	3195518.4502390125	0	1297	0.08738080491954925	0.5197437954345377	0.03993380736505025	202.0459747314453	202.04689025878906
448	202.1063995361328	2.0910166666666665					1	DETECTED	202.1064 m/z @2.09 [N1262_1.mzXML]	202.1063995361328	2.0910166666666665	0.11771666666666666	19.9755	19.857783333333334	7628.31005859375	4116650.282790099	0	1297	19.312813861036865	5.031617932735351	9.063235865470702	202.1060028076172	202.1150360107422
449	202.96983337402344	1.5090166666666667					1	DETECTED	202.9698 m/z @1.51 [N1262_1.mzXML]	202.96983337402344	1.5090166666666667	1.4334833333333334	1.5827833333333332	0.14929999999999977	21050.986328125	127304.25671154782	0	1297	0.12133097269765836	0.9883053839364517	0.9727906629502416	202.9697265625	202.9700164794922
450	203.05123901367188	1.7944833333333332					1	DETECTED	203.0512 m/z @1.79 [N1262_1.mzXML]	203.05123901367188	1.7944833333333332	1.6727666666666667	19.99233333333333	18.319566666666663	2982239.75	4.469431507278018E7	1	1297	0.21473121659253325	5.6829411216753645	10.00023361599065	203.050537109375	203.05258178710938
451	203.1056671142578	12.160616666666666					1	DETECTED	203.1057 m/z @12.16 [N1262_1.mzXML]	203.1056671142578	12.160616666666666	3.7536666666666667	19.044333333333334	15.290666666666667	8070.2529296875	1588323.746120514	0	1297	6.925569953802562	0.9094063047042429	0.8188126094084858	203.10145568847656	203.11553955078125
452	203.81373596191406	9.24845					1	DETECTED	203.8137 m/z @9.25 [N1262_1.mzXML]	203.81373596191406	9.24845	9.163483333333334	9.346749999999998	0.1832666666666647	33868.82421875	174808.76722894356	0	1297	0.07822295442562144	1.1335982469542363	1.2865435345616685	203.81373596191406	203.823486328125
453	204.05479431152344	1.7944833333333332					1	DETECTED	204.0548 m/z @1.79 [N1262_1.mzXML]	204.05479431152344	1.7944833333333332	1.7353166666666666	10.666433333333334	8.931116666666668	162125.78125	3073936.2544413465	0	1297	0.22214543266410924	9.245307712729376	9.279813050382268	204.0448455810547	204.06466674804688
454	204.10398864746094	10.780133333333334					1	DETECTED	204.1040 m/z @10.78 [N1262_1.mzXML]	204.10398864746094	10.780133333333334	8.902366666666667	10.858633333333334	1.9562666666666662	15983.9208984375	508189.55254553194	0	1297	0.08826621895783582	0.5209024905472813	0.04180498109456271	204.09967041015625	204.10418701171875
455	204.12185668945312	1.8939166666666667					1	DETECTED	204.1219 m/z @1.89 [N1262_1.mzXML]	204.12185668945312	1.8939166666666667	0.43898333333333334	10.530133333333334	10.09115	981154.3125	3.528267385078375E7	0	1297	0.21327233399088708	0.7469265959748687	0.3712497752134352	204.12149047851562	204.12722778320312
456	204.95587158203125	1.6280166666666667					1	DETECTED	204.9559 m/z @1.63 [N1262_1.mzXML]	204.95587158203125	1.6280166666666667	1.5387833333333334	1.6874333333333333	0.14864999999999995	71359.7265625	355747.5361137692	0	1297	0.07967466671947654	0.8233474063165785	0.6899237531167048	204.95567321777344	204.95623779296875
457	205.0232696533203	1.8367833333333332					1	DETECTED	205.0233 m/z @1.84 [N1262_1.mzXML]	205.0232696533203	1.8367833333333332	1.4334833333333334	1.9082000000000001	0.4747166666666667	95296.0390625	854942.2867700201	0	1297	0.04449199106717061	0.5995310420008086	0.13874618630249055	205.0232696533203	205.0286865234375
458	205.04624938964844	9.361433333333334					1	DETECTED	205.0462 m/z @9.36 [N1262_1.mzXML]	205.04624938964844	9.361433333333334	1.7801166666666668	9.4625	7.682383333333334	36573.92578125	1536925.7577604982	0	1297	7.462463477888042	0.5072557085777113	0.018886529752824257	205.04620361328125	205.05599975585938
459	205.0612335205078	11.85415					1	DETECTED	205.0612 m/z @11.85 [N1262_1.mzXML]	205.0612335205078	11.85415	9.192533333333333	11.897983333333334	2.705450000000001	9172.6884765625	811993.6065690309	0	1297	2.677823664762796	0.5082343437885496	0.016468687577099232	205.0591583251953	205.06617736816406
460	205.0845184326172	12.460866666666668					1	DETECTED	205.0845 m/z @12.46 [N1262_1.mzXML]	205.0845184326172	12.460866666666668	0.20226666666666665	19.942666666666664	19.740399999999998	27317.3828125	5326600.702598452	0	1297	10.67609448472441	0.8005666513005619	0.4498390450207315	205.07452392578125	205.0859832763672
461	205.0961151123047	9.24845					1	DETECTED	205.0961 m/z @9.25 [N1262_1.mzXML]	205.0961151123047	9.24845	9.132900000000001	10.992083333333333	1.8591833333333323	8901941.0	5.544808973469594E7	1	1297	0.09071374076014216	1.2482100703008365	1.2896994195964033	205.09573364257812	205.09640502929688
462	205.125244140625	1.8939166666666667					1	DETECTED	205.1252 m/z @1.89 [N1262_1.mzXML]	205.125244140625	1.8939166666666667	1.8793333333333335	10.68275	8.803416666666667	101887.640625	2498960.4820340574	0	1297	0.22513899229205658	251.23082029289134	35.0433625443996	205.11529541015625	205.1349334716797
463	205.9862518310547	11.462866666666667					1	DETECTED	205.9863 m/z @11.46 [N1262_1.mzXML]	205.9862518310547	11.462866666666667	0.10101666666666667	20.008666666666667	19.90765	33043.94140625	5752766.375700894	0	1297	1.137784922999593	1.1372795358212693	0.2765973215496901	205.98558044433594	205.98748779296875
464	206.08010864257812	10.318983333333334					1	DETECTED	206.0801 m/z @10.32 [N1262_1.mzXML]	206.08010864257812	10.318983333333334	5.695633333333333	19.384833333333333	13.6892	150175.8125	2948148.757222685	1	1297	0.08775786759764692	1.9457021590269512	1.8540145269967299	206.07855224609375	206.08871459960938
465	206.0994415283203	9.24845					1	DETECTED	206.0994 m/z @9.25 [N1262_1.mzXML]	206.0994415283203	9.24845	2.0203	10.01425	7.99395	932119.0	9130263.981192028	0	1297	0.08791603515793156	1.2400331576068673	1.330907296182281	206.09934997558594	206.10147094726562
466	206.89266967773438	1.7656999999999998					1	DETECTED	206.8927 m/z @1.77 [N1262_1.mzXML]	206.89266967773438	1.7656999999999998	1.6578833333333334	2.2054	0.5475166666666667	99078.8828125	1007942.7836467281	0	1297	0.0994069796084589	2.539437645187013	4.208522397097589	206.89183044433594	206.8928680419922
467	206.99032592773438	16.4906					1	DETECTED	206.9903 m/z @16.49 [N1262_1.mzXML]	206.99032592773438	16.4906	0.1515	20.008666666666667	19.857166666666668	8102.93359375	2873430.361230959	0	1297	2.68066526394227	0.6076579085343338	0.23061693278218692	206.98602294921875	206.99122619628906
468	207.02542114257812	9.611066666666666					1	DETECTED	207.0254 m/z @9.61 [N1262_1.mzXML]	207.02542114257812	9.611066666666666	1.4165666666666668	14.944466666666667	13.5279	144347.125	4705295.305527593	0	1297	0.6685136014536628	31.899852587507713	1.6634454209340983	207.0154266357422	207.0312957763672
469	207.10357666015625	9.24845					1	DETECTED	207.1036 m/z @9.25 [N1262_1.mzXML]	207.10357666015625	9.24845	9.05775	10.666433333333334	1.6086833333333335	32241.833984375	483623.29415667726	0	1297	0.1671942178854593	3.8960057674146182	0.645723514857192	207.10043334960938	207.11209106445312
470	208.04812622070312	16.02175					1	DETECTED	208.0481 m/z @16.02 [N1262_1.mzXML]	208.04812622070312	16.02175	9.41875	19.926333333333332	10.507583333333333	13369.734375	3083842.3998773205	0	1297	1.9334349113634897	0.7650523197111134	0.6465174758078329	208.04710388183594	208.0485076904297
471	208.13243103027344	8.84065					1	DETECTED	208.1324 m/z @8.84 [N1262_1.mzXML]	208.13243103027344	8.84065	0.6078333333333333	11.534333333333333	10.926499999999999	22225.150390625	1172123.917828613	0	1297	0.12507718663919754	1.1096379043374063	0.9435603759406436	208.1276092529297	208.1356658935547
472	208.88961791992188	1.7509333333333332					1	DETECTED	208.8896 m/z @1.75 [N1262_1.mzXML]	208.88961791992188	1.7509333333333332	1.6874333333333333	5.695633333333333	4.0082	59270.45703125	1880914.4889194642	0	1297	0.12029261820080306	31.5606299212599	3.9399790305632427	208.8895721435547	208.8914794921875
473	208.93438720703125	2.1051333333333333					1	DETECTED	208.9344 m/z @2.11 [N1262_1.mzXML]	208.93438720703125	2.1051333333333333	2.03425	13.862483333333333	11.828233333333333	17181.419921875	4836291.071978272	0	1297	0.2348686337580168	83.43451681166253	165.86903362332507	208.93067932128906	208.9349822998047
474	208.97750854492188	13.566866666666666					1	DETECTED	208.9775 m/z @13.57 [N1262_1.mzXML]	208.97750854492188	13.566866666666666	13.356383333333333	15.684933333333333	2.32855	11846.326171875	728796.1877342527	0	1297	0.3651765958177755	5.531435584765245	10.06287116953049	208.9767303466797	208.97817993164062
475	209.03250122070312	1.4644000000000001					1	DETECTED	209.0325 m/z @1.46 [N1262_1.mzXML]	209.03250122070312	1.4644000000000001	1.3992333333333333	5.679283333333333	4.28005	45804.5703125	861025.1737276916	0	1297	0.10314393419760948	34.042902083217534	2.159525407559827	209.03175354003906	209.03472900390625
476	209.04454040527344	15.780616666666667					1	DETECTED	209.0445 m/z @15.78 [N1262_1.mzXML]	209.04454040527344	15.780616666666667	0.3372833333333333	19.9755	19.63821666666667	24545.16015625	6351519.523540714	0	1297	2.3390646372762802	0.798608144035338	0.6281319089852614	209.0437469482422	209.04498291015625
477	209.09124755859375	7.9075					1	DETECTED	209.0912 m/z @7.91 [N1262_1.mzXML]	209.09124755859375	7.9075	4.412616666666667	8.523316666666666	4.1107	23258.767578125	1288350.71355954	0	1297	0.5129455807568579	0.5827485306158826	0.161790599055241	209.0904083251953	209.09153747558594
478	209.11575317382812	12.01405					1	DETECTED	209.1158 m/z @12.01 [N1262_1.mzXML]	209.11575317382812	12.01405	11.184500000000002	12.585283333333333	1.4007833333333313	1334260.625	1.0913942422676085E7	1	1297	0.11279934691590654	2.3654036539289485	3.1903643952045813	209.11268615722656	209.1171112060547
479	209.1638946533203	9.805183333333334					1	DETECTED	209.1639 m/z @9.81 [N1262_1.mzXML]	209.1638946533203	9.805183333333334	9.7303	15.509483333333332	5.779183333333332	8282.2421875	414636.35700421146	0	1297	0.13148255405933007	38.587914533718724	76.17582906743745	209.1636199951172	209.16477966308594
480	210.90443420410156	1.7656999999999998					1	DETECTED	210.9044 m/z @1.77 [N1262_1.mzXML]	210.90443420410156	1.7656999999999998	1.7027500000000002	9.760183333333334	8.057433333333334	13396.0595703125	1971759.6630424801	0	1297	0.06718014322185639	63.99867619804117	126.99735239608233	210.89852905273438	210.9045867919922
481	211.04090881347656	2.4187833333333333					1	DETECTED	211.0409 m/z @2.42 [N1262_1.mzXML]	211.04090881347656	2.4187833333333333	2.2054	10.229133333333333	8.023733333333332	17685.337890625	1217314.2664429322	0	1297	0.5093557775681576	18.801218464422405	3.5890534074501965	211.03977966308594	211.04136657714844
482	211.0568084716797	9.41875					1	DETECTED	211.0568 m/z @9.42 [N1262_1.mzXML]	211.0568084716797	9.41875	9.375583333333333	12.722299999999999	3.3467166666666657	14150.2197265625	692145.9036499022	0	1297	0.06870855193256453	38.765057915058385	76.53011583011677	211.05130004882812	211.05911254882812
483	211.07887268066406	14.063983333333335					1	DETECTED	211.0789 m/z @14.06 [N1262_1.mzXML]	211.07887268066406	14.063983333333335	9.262316666666667	17.610666666666667	8.34835	7782.69970703125	1560480.5168415525	0	1297	2.149853991105603	0.869317945157931	0.4832397119496007	211.07847595214844	211.08790588378906
484	211.1316375732422	12.099783333333333					1	DETECTED	211.1316 m/z @12.10 [N1262_1.mzXML]	211.1316375732422	12.099783333333333	0.10101666666666667	20.008666666666667	19.90765	49216.68359375	4362366.065447507	0	1297	0.11931881331351413	0.9513027945365502	0.030277690791953613	211.12181091308594	211.13308715820312
485	211.1431884765625	10.288766666666668					1	DETECTED	211.1432 m/z @10.29 [N1262_1.mzXML]	211.1431884765625	10.288766666666668	2.9578166666666665	10.396099999999999	7.438283333333333	19393.69140625	1701502.4962614132	0	1297	0.10751620127685158	0.5073205610005068	0.014641122001013683	211.14276123046875	211.1451873779297
486	211.16806030273438	14.466849999999999					1	DETECTED	211.1681 m/z @14.47 [N1262_1.mzXML]	211.16806030273438	14.466849999999999	14.298	15.065616666666667	0.7676166666666671	7412.09130859375	176583.6766770019	0	1297	0.4418366676058696	2.2730727470141288	3.546145494028258	211.16738891601562	211.16845703125
487	212.01856994628906	11.349					1	DETECTED	212.0186 m/z @11.35 [N1262_1.mzXML]	212.01856994628906	11.349	11.306133333333333	11.98595	0.6798166666666674	233451.328125	1588123.9897026285	0	1297	0.1733526848019693	13.024368622010414	3.364267652539716	212.01788330078125	212.01893615722656
488	212.06678771972656	10.82855					1	DETECTED	212.0668 m/z @10.83 [N1262_1.mzXML]	212.06678771972656	10.82855	10.780133333333334	13.262233333333334	2.482100000000001	56306.72265625	1078392.0332688	0	1297	0.09238050177817136	25.632702237521702	48.62161074427573	212.058349609375	212.0670623779297
489	212.8380889892578	2.0203					1	DETECTED	212.8381 m/z @2.02 [N1262_1.mzXML]	212.8380889892578	2.0203	1.7509333333333332	2.2910666666666666	0.5401333333333334	18682.990234375	345094.0999277343	0	1297	0.16148866633388015	1.0025986882811522	1.0051973765623043	212.8374481201172	212.83822631835938
490	212.9983367919922	1.9225833333333333					1	DETECTED	212.9983 m/z @1.92 [N1262_1.mzXML]	212.9983367919922	1.9225833333333333	1.8939166666666667	3.4659	1.5719833333333333	39082.1328125	534392.0907109373	0	1297	0.10254613324387063	8.507953904457333	15.529495718304997	212.9982147216797	213.00453186035156
491	213.0218505859375	11.363216666666666					1	DETECTED	213.0219 m/z @11.36 [N1262_1.mzXML]	213.0218505859375	11.363216666666666	5.29415	18.229833333333332	12.935683333333332	17245.388671875	5420434.377215757	0	1297	10.301273261360713	0.9050728169514398	0.6544313970781322	213.02175903320312	213.03184509277344
492	213.1112060546875	10.602216666666667					1	DETECTED	213.1112 m/z @10.60 [N1262_1.mzXML]	213.1112060546875	10.602216666666667	0.25279999999999997	10.666433333333334	10.413633333333333	5487.01171875	979850.1748033144	0	1297	0.050280755248747866	0.503102429283454	0.006446146166042466	213.1105194091797	213.11672973632812
493	213.16278076171875	14.752016666666666					1	DETECTED	213.1628 m/z @14.75 [N1262_1.mzXML]	213.16278076171875	14.752016666666666	10.715266666666668	15.5895	4.874233333333331	4440.458984375	1035096.3907401733	0	1297	0.27935929239318646	0.603732375467063	0.2074647509341261	213.1577606201172	213.1634521484375
494	213.17691040039062	10.51585					1	DETECTED	213.1769 m/z @10.52 [N1262_1.mzXML]	213.17691040039062	10.51585	0.6585666666666667	10.544266666666665	9.885699999999998	6278.81298828125	543310.1033977963	0	1297	0.32823298160981906	0.5014414045790168	0.002882809158033567	213.17669677734375	213.1838836669922
495	214.02549743652344	10.51585					1	DETECTED	214.0255 m/z @10.52 [N1262_1.mzXML]	214.02549743652344	10.51585	10.487733333333333	10.586883333333333	0.09914999999999985	7499.28466796875	29463.592769714218	0	1297	0.10649756710246727	1.7631890930645595	2.6115953883691354	214.02520751953125	214.0256805419922
496	214.91650390625	1.5534833333333333					1	DETECTED	214.9165 m/z @1.55 [N1262_1.mzXML]	214.91650390625	1.5534833333333333	1.4165666666666668	17.415666666666667	15.9991	739199.6875	6761624.337256255	0	1297	0.11861636690184629	0.846215099139517	0.6072209247625729	214.91336059570312	214.91851806640625
497	214.98794555664062	1.5240166666666668					1	DETECTED	214.9879 m/z @1.52 [N1262_1.mzXML]	214.98794555664062	1.5240166666666668	1.4490666666666667	17.205166666666667	15.7561	89268.796875	5483582.810337616	0	1297	0.09877534521142883	105.11074049366233	193.98117416549738	214.98214721679688	214.99659729003906
498	215.01510620117188	1.9644333333333333					1	DETECTED	215.0151 m/z @1.96 [N1262_1.mzXML]	215.01510620117188	1.9644333333333333	1.9225833333333333	17.366833333333332	15.444249999999998	92560.0234375	2838872.8950979025	0	1297	0.15605895616680376	8.065556914728656	25.11796861267868	215.01441955566406	215.0223846435547
499	215.12643432617188	11.155133333333334					1	DETECTED	215.1264 m/z @11.16 [N1262_1.mzXML]	215.12643432617188	11.155133333333334	1.3126333333333333	18.771	17.458366666666667	9901.666015625	4533952.552689971	0	1297	0.0640708277722517	0.8868868004402675	0.773773600880535	215.12020874023438	215.1270751953125
500	215.1627655029297	12.176449999999999					1	DETECTED	215.1628 m/z @12.18 [N1262_1.mzXML]	215.1627655029297	12.176449999999999	11.942	19.35216666666667	7.410166666666669	14092.84765625	957614.3190842288	0	1297	0.24763933283886708	15.80329850003562	30.60659700007124	215.1550750732422	215.16323852539062
501	215.9885711669922	1.5240166666666668					1	DETECTED	215.9886 m/z @1.52 [N1262_1.mzXML]	215.9885711669922	1.5240166666666668	1.4792666666666667	14.438716666666666	12.95945	20673.5625	2488949.55535791	0	1297	0.08080135575665204	144.79832402234615	288.5966480446923	215.98785400390625	215.99635314941406
502	216.06541442871094	10.214333333333334					1	DETECTED	216.0654 m/z @10.21 [N1262_1.mzXML]	216.06541442871094	10.214333333333334	10.1835	16.295849999999998	6.1123499999999975	4777.806640625	517039.7065575257	0	1297	0.03649022089621745	99.11918918918794	197.23837837837587	216.05551147460938	216.065673828125
503	216.92156982421875	1.7944833333333332					1	DETECTED	216.9216 m/z @1.79 [N1262_1.mzXML]	216.92156982421875	1.7944833333333332	1.4644000000000001	4.79025	3.32585	208831.375	4439136.2082594	0	1297	0.1663347026694706	0.8082107425373335	1.2027848659498963	216.91220092773438	216.92172241210938
504	216.94976806640625	1.5240166666666668					1	DETECTED	216.9498 m/z @1.52 [N1262_1.mzXML]	216.94976806640625	1.5240166666666668	1.4334833333333334	13.166716666666668	11.733233333333335	242973.78125	1.1154594239938963E7	0	1297	0.1100421068555717	1.1015740731743655	1.1963050193357774	216.94215393066406	216.94979858398438
505	217.04568481445312	10.918733333333334					1	DETECTED	217.0457 m/z @10.92 [N1262_1.mzXML]	217.04568481445312	10.918733333333334	1.6128333333333333	18.0335	16.420666666666666	12323.333984375	2483469.248952148	0	1297	0.152317975390023	0.8822718203863497	10.637629960232294	217.03578186035156	217.0540313720703
506	217.0687255859375	9.895549999999998					1	DETECTED	217.0687 m/z @9.90 [N1262_1.mzXML]	217.0687255859375	9.895549999999998	4.960516666666666	10.243833333333333	5.283316666666667	18283.48828125	823043.3104077757	0	1297	0.0998805133100209	3.135326438692739	2.537403818079293	217.06846618652344	217.072021484375
507	217.0807647705078	1.9925166666666667					1	DETECTED	217.0808 m/z @1.99 [N1262_1.mzXML]	217.0807647705078	1.9925166666666667	1.3992333333333333	19.89333333333333	18.494099999999996	16445.16015625	3096445.7127488395	0	1297	0.4669392394066747	6.724999044946391	12.036371019548534	217.07945251464844	217.08152770996094
508	217.12066650390625	0.7439333333333333					1	DETECTED	217.1207 m/z @0.74 [N1262_1.mzXML]	217.12066650390625	0.7439333333333333	0.11771666666666666	20.008666666666667	19.89095	9181.9306640625	4923013.187320803	0	1297	19.19838526639878	15.881843344955154	25.87503515780065	217.1180877685547	217.12168884277344
509	217.22618103027344	11.716216666666666					1	DETECTED	217.2262 m/z @11.72 [N1262_1.mzXML]	217.22618103027344	11.716216666666666	11.673083333333333	11.792083333333332	0.11899999999999977	7071.41748046875	32555.136090454012	0	1297	0.07339633708201809	1.3794435857805185	1.758887171561037	217.2255859375	217.2267303466797
510	217.9501190185547	1.5534833333333333					1	DETECTED	217.9501 m/z @1.55 [N1262_1.mzXML]	217.9501190185547	1.5534833333333333	0.1853	1.5827833333333332	1.3974833333333332	22893.380859375	406713.9430529785	0	1297	0.115709656304678	0.6178536546158245	0.24789441039801058	217.94412231445312	217.95045471191406
511	218.02056884765625	9.71515					1	DETECTED	218.0206 m/z @9.72 [N1262_1.mzXML]	218.02056884765625	9.71515	9.685333333333334	17.172666666666665	7.48733333333333	10054.3232421875	542261.3419776304	0	1297	0.10446058633179689	125.55617663499744	3.6786536422733835	218.01686096191406	218.0208282470703
512	218.0727081298828	12.445583333333333					1	DETECTED	218.0727 m/z @12.45 [N1262_1.mzXML]	218.0727081298828	12.445583333333333	9.20665	15.2322	6.025550000000001	6767.837890625	1370210.8180633546	0	1297	5.9795174743696595	0.9301750576321423	0.8603501152642846	218.0719757080078	218.08267211914062
513	218.1374969482422	2.07655					1	DETECTED	218.1375 m/z @2.08 [N1262_1.mzXML]	218.1374969482422	2.07655	0.1345333333333333	20.008666666666667	19.874133333333333	65058.99609375	4926817.715913783	0	1297	0.19662602947618613	4.861299935036019	0.9010079427774575	218.13644409179688	218.13868713378906
514	218.21011352539062	10.38075					1	DETECTED	218.2101 m/z @10.38 [N1262_1.mzXML]	218.21011352539062	10.38075	10.38075	16.069933333333335	5.689183333333334	7677.2236328125	614363.4965052491	0	1297	0.06599172938421383	null	null	218.21011352539062	218.21591186523438
515	218.91835021972656	1.6727666666666667					1	DETECTED	218.9184 m/z @1.67 [N1262_1.mzXML]	218.91835021972656	1.6727666666666667	1.4490666666666667	1.7944833333333332	0.3454166666666665	64543.5	725399.9102857664	0	1297	0.3116308877540641	0.7720533452540601	0.5394028380944004	218.9092254638672	218.91856384277344
516	218.96905517578125	9.7303					1	DETECTED	218.9691 m/z @9.73 [N1262_1.mzXML]	218.96905517578125	9.7303	9.536566666666666	10.288766666666668	0.752200000000002	7474.7783203125	164157.14811288443	0	1297	0.2984049720945823	1.9413282863041945	2.882656572608389	218.96775817871094	218.96917724609375
517	218.98277282714844	1.5240166666666668					1	DETECTED	218.9828 m/z @1.52 [N1262_1.mzXML]	218.98277282714844	1.5240166666666668	1.4334833333333334	1.5979166666666667	0.1644333333333332	46884.95703125	242778.3311539306	0	1297	0.08834197549460954	0.9005380700765709	0.878212431168199	218.9823455810547	218.98281860351562
518	219.0251007080078	1.7944833333333332					1	DETECTED	219.0251 m/z @1.79 [N1262_1.mzXML]	219.0251007080078	1.7944833333333332	1.7188666666666668	17.774166666666666	16.0553	1951198.875	2.1230971453306247E7	1	1297	0.06377300221845039	3.8874798117780034	5.5266578930257415	219.01527404785156	219.03350830078125
519	219.04261779785156	8.779733333333333					1	DETECTED	219.0426 m/z @8.78 [N1262_1.mzXML]	219.04261779785156	8.779733333333333	8.673533333333333	11.14045	2.466916666666666	8012.7001953125	465919.7147673338	0	1297	0.4177602054149556	11.614485247959887	22.228970495919775	219.04176330566406	219.04627990722656
520	219.11622619628906	15.080583333333333					1	DETECTED	219.1162 m/z @15.08 [N1262_1.mzXML]	219.11622619628906	15.080583333333333	9.760183333333334	20.008666666666667	10.248483333333333	15414.212890625	2074965.276883942	0	1297	1.6387902051918104	0.9143119807371072	0.8182317070597781	219.1088409423828	219.12228393554688
521	219.17306518554688	12.24095					1	DETECTED	219.1731 m/z @12.24 [N1262_1.mzXML]	219.17306518554688	12.24095	0.11771666666666666	19.99233333333333	19.874616666666665	36256.1875	3063294.556060181	0	1297	0.09910911393408206	2.7928792986712656	4.89248902964226	219.17230224609375	219.17453002929688
522	219.208984375	13.806516666666665					1	DETECTED	219.2090 m/z @13.81 [N1262_1.mzXML]	219.208984375	13.806516666666665	13.750666666666666	15.004716666666667	1.2540500000000012	8944.7216796875	302124.4573244023	0	1297	0.10456282631868596	11.226947179946395	21.45389435989279	219.20896911621094	219.20994567871094
523	220.02845764160156	1.7801166666666668					1	DETECTED	220.0285 m/z @1.78 [N1262_1.mzXML]	220.02845764160156	1.7801166666666668	1.7353166666666666	2.3764166666666666	0.6411	120282.921875	1058982.8636770018	0	1297	0.08645891116120019	7.616247119604585	7.559452576201008	220.02845764160156	220.03636169433594
524	220.11705017089844	8.949183333333334					1	DETECTED	220.1171 m/z @8.95 [N1262_1.mzXML]	220.11705017089844	8.949183333333334	2.4607	16.231483333333333	13.770783333333334	16312.6962890625	1305028.1546121216	0	1297	0.16333914637443847	23.50380420046879	0.7208532630814282	220.11691284179688	220.1199493408203
525	220.16839599609375	12.781					1	DETECTED	220.1684 m/z @12.78 [N1262_1.mzXML]	220.16839599609375	12.781	12.722299999999999	12.8653	0.14300000000000068	12218.5185546875	74690.9049953617	0	1297	0.11606636104404444	1.218057921635404	1.4361158432708079	220.1674041748047	220.16876220703125
526	220.93344116210938	1.6128333333333333					1	DETECTED	220.9334 m/z @1.61 [N1262_1.mzXML]	220.93344116210938	1.6128333333333333	1.5387833333333334	1.7188666666666668	0.18008333333333337	141385.25	682536.65958789	0	1297	0.07111119632705676	1.6374509882701591	1.0434890224808049	220.93304443359375	220.93359375
527	220.9803466796875	1.5090166666666667					1	DETECTED	220.9803 m/z @1.51 [N1262_1.mzXML]	220.9803466796875	1.5090166666666667	1.4490666666666667	1.5682166666666668	0.11915000000000009	11214.029296875	60530.18024121096	0	1297	0.10307104529808453	0.9937447873227706	0.9874895746455412	220.97998046875	220.9805145263672
528	221.00164794921875	1.5240166666666668					1	DETECTED	221.0016 m/z @1.52 [N1262_1.mzXML]	221.00164794921875	1.5240166666666668	1.0703833333333332	18.608166666666666	17.537783333333334	4180.0693359375	1587462.9100245964	0	1297	15.036430084417745	19.330351238151213	37.660702476302426	220.9950408935547	221.00633239746094
529	221.0233154296875	1.7801166666666668					1	DETECTED	221.0233 m/z @1.78 [N1262_1.mzXML]	221.0233154296875	1.7801166666666668	1.7188666666666668	11.0359	9.317033333333333	114209.03125	2807920.66101184	0	1297	0.10086202118195198	5.303982198340305	6.9504543312918665	221.0155487060547	221.02395629882812
530	221.07994079589844	10.51585					1	DETECTED	221.0799 m/z @10.52 [N1262_1.mzXML]	221.07994079589844	10.51585	5.3744499999999995	12.476016666666668	7.101566666666669	43966.3984375	1785929.5264034413	0	1297	0.08452288327156232	0.5134819324814646	2.2315386940871678	221.07437133789062	221.0892791748047
531	221.09124755859375	8.673533333333333					1	DETECTED	221.0912 m/z @8.67 [N1262_1.mzXML]	221.09124755859375	8.673533333333333	4.851699999999999	15.509483333333332	10.657783333333333	20309.580078125	1709534.733440369	0	1297	0.1487168543393711	1.6664405031612115	2.6298150575596817	221.09046936035156	221.09896850585938
532	221.11578369140625	12.144983333333332					1	DETECTED	221.1158 m/z @12.14 [N1262_1.mzXML]	221.11578369140625	12.144983333333332	3.2950500000000003	19.876666666666665	16.581616666666665	12026.0966796875	2786088.6381865535	0	1297	0.1680275654326291	0.9368215579778378	0.8736431159556758	221.115234375	221.12022399902344
533	222.06365966796875	15.541183333333333					1	DETECTED	222.0637 m/z @15.54 [N1262_1.mzXML]	222.06365966796875	15.541183333333333	9.507	19.794333333333334	10.287333333333335	13934.6787109375	3073694.417283937	0	1297	2.0459768680362487	0.8575402971683693	0.5905390346954591	222.0631866455078	222.06472778320312
534	222.86647033691406	1.7656999999999998					1	DETECTED	222.8665 m/z @1.77 [N1262_1.mzXML]	222.86647033691406	1.7656999999999998	1.7027500000000002	14.410400000000001	12.707650000000001	73210.4296875	7583241.046206787	0	1297	0.11875845257500628	100.9344718030189	200.86894360603776	222.85662841796875	222.8667755126953
535	222.99307250976562	13.5961					1	DETECTED	222.9931 m/z @13.60 [N1262_1.mzXML]	222.99307250976562	13.5961	3.1402666666666668	15.247016666666667	12.10675	52986.3046875	4193722.1956684557	0	1297	0.8156710347705474	0.7052163689435487	0.41346412076410693	222.98902893066406	222.99977111816406
536	223.06253051757812	11.70175					1	DETECTED	223.0625 m/z @11.70 [N1262_1.mzXML]	223.06253051757812	11.70175	0.7782	19.23933333333333	18.46113333333333	54680.7578125	9248936.610663157	0	1297	4.006984661540919	3.639508774725936	6.319491094923037	223.0532684326172	223.06301879882812
537	223.09490966796875	11.534333333333333					1	DETECTED	223.0949 m/z @11.53 [N1262_1.mzXML]	223.09490966796875	11.534333333333333	0.11771666666666666	20.008666666666667	19.89095	2407612.75	2.6471596818714786E7	1	1297	0.1272654659293977	0.5120421655279234	4.230180736199424	223.0911407470703	223.09683227539062
538	223.13156127929688	12.353916666666667					1	DETECTED	223.1316 m/z @12.35 [N1262_1.mzXML]	223.13156127929688	12.353916666666667	11.27525	12.6772	1.4019499999999994	293475.71875	3292817.943195317	1	1297	0.10066181140724062	0.860289250158178	0.1486935273714151	223.13095092773438	223.1320343017578
539	223.1675262451172	11.462866666666667					1	DETECTED	223.1675 m/z @11.46 [N1262_1.mzXML]	223.1675262451172	11.462866666666667	11.462866666666667	18.213666666666665	6.750799999999998	13364.2099609375	2120731.8371048574	0	1297	3.995170403022712	null	null	223.16346740722656	223.16856384277344
540	224.06195068359375	11.807616666666666					1	DETECTED	224.0620 m/z @11.81 [N1262_1.mzXML]	224.06195068359375	11.807616666666666	11.63095	17.562166666666666	5.931216666666666	8724.3701171875	866499.4958783877	0	1297	4.090284952679859	16.78646226415102	21.050932688337202	224.05880737304688	224.06410217285156
541	224.0985565185547	11.534333333333333					1	DETECTED	224.0986 m/z @11.53 [N1262_1.mzXML]	224.0985565185547	11.534333333333333	4.3094166666666665	18.979499999999998	14.67008333333333	295963.5	4802978.937276033	0	1297	26.124240749590676	0.9828176705360643	0.017622531647360783	224.0955047607422	224.0989532470703
542	224.13485717773438	12.338116666666668					1	DETECTED	224.1349 m/z @12.34 [N1262_1.mzXML]	224.13485717773438	12.338116666666668	0.7270666666666667	19.876666666666665	19.1496	39792.9453125	3804805.793271485	0	1297	0.0996127768865378	1.6622814877605605	2.3388901381119185	224.1256561279297	224.13858032226562
543	224.94996643066406	12.056766666666666					1	DETECTED	224.9500 m/z @12.06 [N1262_1.mzXML]	224.94996643066406	12.056766666666666	11.0359	12.892483333333333	1.856583333333333	25437.5078125	1405785.3745598134	0	1297	0.6620534701837357	0.9093172467837785	0.569997545845542	224.94912719726562	224.95042419433594
544	225.0333251953125	1.7944833333333332					1	DETECTED	225.0333 m/z @1.79 [N1262_1.mzXML]	225.0333251953125	1.7944833333333332	1.7801166666666668	14.138033333333334	12.357916666666668	83623.328125	1.2607196351288088E7	0	1297	0.07979806806433531	346.7458315095752	690.4718330764881	225.0265350341797	225.0425262451172
545	225.10696411132812	1.8793333333333335					1	DETECTED	225.1070 m/z @1.88 [N1262_1.mzXML]	225.10696411132812	1.8793333333333335	1.8650833333333334	12.906266666666665	11.041183333333333	70486.921875	3171923.2602965687	0	1297	0.13231489090911164	342.8790071690091	770.393575016353	225.09837341308594	225.1108856201172
546	225.14724731445312	12.369200000000001					1	DETECTED	225.1472 m/z @12.37 [N1262_1.mzXML]	225.14724731445312	12.369200000000001	12.338116666666668	17.578500000000002	5.240383333333334	65875.2421875	3438980.5233255615	0	1297	0.10848550162509163	84.29571045576463	167.59142091152927	225.14712524414062	225.1478271484375
547	226.0437469482422	2.0625666666666667					1	DETECTED	226.0437 m/z @2.06 [N1262_1.mzXML]	226.0437469482422	2.0625666666666667	2.0625666666666667	17.059166666666666	14.996599999999999	36313.04296875	1811945.4221641843	0	1297	0.1565600513519798	null	null	226.04360961914062	226.05116271972656
548	226.9501953125	1.6427333333333332					1	DETECTED	226.9502 m/z @1.64 [N1262_1.mzXML]	226.9501953125	1.6427333333333332	1.5682166666666668	12.273416666666666	10.7052	744452.25	8463292.498711672	0	1297	0.06719274404558573	1.8209119748481586	1.3755895104304325	226.95004272460938	226.95054626464844
549	227.07827758789062	9.24845					1	DETECTED	227.0783 m/z @9.25 [N1262_1.mzXML]	227.07827758789062	9.24845	9.163483333333334	9.4331	0.26961666666666595	102602.25	736472.7732565936	0	1297	0.11082902389051696	1.463733740146922	1.4959032654298854	227.07814025878906	227.07838439941406
550	227.0898895263672	10.82855					1	DETECTED	227.0899 m/z @10.83 [N1262_1.mzXML]	227.0898895263672	10.82855	10.7638	15.247016666666667	4.483216666666667	20415.220703125	575956.4255086672	0	1297	0.08280482912271303	34.61943371943368	0.9652431314888805	227.0897674560547	227.0901641845703
551	227.17440795898438	9.790333333333333					1	DETECTED	227.1744 m/z @9.79 [N1262_1.mzXML]	227.17440795898438	9.790333333333333	0.6585666666666667	19.778000000000002	19.119433333333337	98486.5234375	3071552.6746683656	0	1297	0.1541769565856015	1.0581994444700937	0.6001550506224969	227.1728057861328	227.1752166748047
552	228.06201171875	10.318983333333334					1	DETECTED	228.0620 m/z @10.32 [N1262_1.mzXML]	228.06201171875	10.318983333333334	10.243833333333333	10.51585	0.27201666666666746	69912.8671875	432895.31140307564	0	1297	0.09131289323561909	1.823380167399289	1.6933684331430383	228.061767578125	228.06224060058594
553	229.1423797607422	0.8639833333333333					1	DETECTED	229.1424 m/z @0.86 [N1262_1.mzXML]	229.1423797607422	0.8639833333333333	0.10101666666666667	20.008666666666667	19.90765	84854.203125	6.576358730462116E7	1	1297	14.288562374551354	13.04621215430993	25.09242430861986	229.14163208007812	229.1427001953125
554	229.15342712402344	1.9783333333333333					1	DETECTED	229.1534 m/z @1.98 [N1262_1.mzXML]	229.15342712402344	1.9783333333333333	1.8650833333333334	2.2481666666666666	0.3830833333333332	113460.1484375	1528311.7100839831	0	1297	0.18952884133621173	1.6913171449595308	2.344451766905277	229.15330505371094	229.154541015625
555	230.14573669433594	0.11771666666666666					1	DETECTED	230.1457 m/z @0.12 [N1262_1.mzXML]	230.14573669433594	0.11771666666666666	0.10101666666666667	19.794333333333334	19.693316666666668	11551.822265625	8004933.020112427	0	1297	15.361964987408589	589.6202594810383	1178.2405189620765	230.14430236816406	230.14646911621094
556	230.15667724609375	2.03425					1	DETECTED	230.1567 m/z @2.03 [N1262_1.mzXML]	230.15667724609375	2.03425	1.9925166666666667	15.004716666666667	13.0122	15370.2060546875	3627031.2626689454	0	1297	0.052668342405448154	155.89696485622977	310.79392971245954	230.15640258789062	230.16578674316406
557	230.24620056152344	11.405366666666668					1	DETECTED	230.2462 m/z @11.41 [N1262_1.mzXML]	230.24620056152344	11.405366666666668	11.349	11.883550000000001	0.5345500000000012	530880.8125	3697052.150042473	1	1297	0.10897272542476699	1.9553747002131827	2.489845179866899	230.24615478515625	230.2469482421875
558	230.96530151367188	1.5240166666666668					1	DETECTED	230.9653 m/z @1.52 [N1262_1.mzXML]	230.96530151367188	1.5240166666666668	1.4334833333333334	1.6427333333333332	0.20924999999999971	245115.46875	1582800.6961264643	0	1297	0.10978380870173665	1.1287777481770642	1.184252788596237	230.96484375	230.9653778076172
559	231.13587951660156	15.126416666666668					1	DETECTED	231.1359 m/z @15.13 [N1262_1.mzXML]	231.13587951660156	15.126416666666668	0.10101666666666667	20.008666666666667	19.90765	354245.0	3.430779817808933E7	1	1297	0.7540376474621979	0.9290980417034924	2.5510902511778757	231.1353302001953	231.1438446044922
560	232.1163787841797	2.048216666666667					1	DETECTED	232.1164 m/z @2.05 [N1262_1.mzXML]	232.1163787841797	2.048216666666667	1.8650833333333334	5.79225	3.9271666666666665	10411.36328125	517111.9221187439	0	1297	null	10.722151437932286	20.444302875864576	232.1154327392578	232.12094116210938
561	232.13951110839844	15.0958					1	DETECTED	232.1395 m/z @15.10 [N1262_1.mzXML]	232.13951110839844	15.0958	10.199383333333333	19.794333333333334	9.59495	21627.6484375	2780010.5298952013	0	1297	0.8261958807894825	0.8807367993630414	0.6712160710734165	232.1360626220703	232.1400146484375
562	232.15333557128906	8.493733333333333					1	DETECTED	232.1533 m/z @8.49 [N1262_1.mzXML]	232.15333557128906	8.493733333333333	8.004	9.05775	1.0537500000000009	114068.4375	1729252.0402337632	0	1297	0.20838622519731942	0.8732949329780193	0.6601244538207923	232.15289306640625	232.1536407470703
563	232.89517211914062	1.7801166666666668					1	DETECTED	232.8952 m/z @1.78 [N1262_1.mzXML]	232.89517211914062	1.7801166666666668	1.6578833333333334	1.9365666666666668	0.2786833333333334	127742.546875	1213095.7216083982	0	1297	0.1568512065746086	1.1399645486773924	null	232.89505004882812	232.89553833007812
564	232.92698669433594	1.5682166666666668					1	DETECTED	232.9270 m/z @1.57 [N1262_1.mzXML]	232.92698669433594	1.5682166666666668	1.4334833333333334	1.6128333333333333	0.1793499999999999	100816.7109375	661037.3306328121	0	1297	0.08853439240865346	0.6645033156132545	0.34194171024169545	232.9268341064453	232.9272918701172
565	232.98387145996094	10.797116666666666					1	DETECTED	232.9839 m/z @10.80 [N1262_1.mzXML]	232.98387145996094	10.797116666666666	9.655533333333333	17.431833333333334	7.776300000000001	16011.5546875	1374460.2308837888	0	1297	0.34395757068759636	3.405927439959122	16.347958984030857	232.98367309570312	232.98660278320312
566	232.99822998046875	1.5387833333333334					1	DETECTED	232.9982 m/z @1.54 [N1262_1.mzXML]	232.99822998046875	1.5387833333333334	1.4334833333333334	1.8226	0.38911666666666656	37754.59375	346244.5728010254	0	1297	0.35372340776280775	1.8400244457496415	2.8213859312358474	232.99786376953125	232.99888610839844
567	233.06849670410156	10.318983333333334					1	DETECTED	233.0685 m/z @10.32 [N1262_1.mzXML]	233.06849670410156	10.318983333333334	5.149500000000001	10.4276	5.278099999999999	3026.129150390625	344947.8049906311	0	1297	0.1852795020251996	0.5105055630962475	0.021011126192495	233.0679931640625	233.0776824951172
568	233.13197326660156	15.080583333333333					1	DETECTED	233.1320 m/z @15.08 [N1262_1.mzXML]	233.13197326660156	15.080583333333333	13.947966666666668	19.89333333333333	5.945366666666663	14521.3076171875	1282835.291147522	0	1297	0.8125224181638888	2.260842393879014	3.0081606814099016	233.13116455078125	233.1398162841797
569	233.14566040039062	14.854583333333332					1	DETECTED	233.1457 m/z @14.85 [N1262_1.mzXML]	233.14566040039062	14.854583333333332	9.865783333333333	19.548166666666667	9.682383333333334	8729.013671875	1923570.1370322874	0	1297	0.13411936664126856	0.9704120563395341	0.7621627950885423	233.14511108398438	233.14697265625
570	234.07835388183594	9.655533333333333					1	DETECTED	234.0784 m/z @9.66 [N1262_1.mzXML]	234.07835388183594	9.655533333333333	9.375583333333333	10.258700000000001	0.8831166666666679	4436.92431640625	115124.5617860414	0	1297	0.0962758208593062	1.577275703994766	2.154551407989532	234.0778350830078	234.07891845703125
571	234.8922576904297	1.7656999999999998					1	DETECTED	234.8923 m/z @1.77 [N1262_1.mzXML]	234.8922576904297	1.7656999999999998	1.6578833333333334	10.5585	8.900616666666668	42632.24609375	5451319.355257813	0	1297	0.1564056910665106	41.276626990261335	81.55325398052265	234.8922576904297	234.89662170410156
572	234.98020935058594	1.9225833333333333					1	DETECTED	234.9802 m/z @1.92 [N1262_1.mzXML]	234.98020935058594	1.9225833333333333	1.8793333333333335	2.2910666666666666	0.41173333333333306	22724.3671875	252407.90605090332	0	1297	0.15843651234904077	4.759922928709076	8.519845857418153	234.97988891601562	234.9806671142578
573	235.06761169433594	11.85415					1	DETECTED	235.0676 m/z @11.85 [N1262_1.mzXML]	235.06761169433594	11.85415	11.602916666666665	11.956766666666665	0.35384999999999955	10586.6142578125	130003.06698681634	0	1297	0.2929024750394813	0.7042258192914892	0.40845163858297834	235.0627899169922	235.0680694580078
574	235.09144592285156	3.1542666666666666					1	DETECTED	235.0914 m/z @3.15 [N1262_1.mzXML]	235.09144592285156	3.1542666666666666	0.10101666666666667	20.008666666666667	19.90765	116986.703125	3.2922820988643926E7	1	1297	3.68127716206469	7.010235156911331	14.816192380767475	235.0904083251953	235.09193420410156
575	235.16799926757812	12.290033333333334					1	DETECTED	235.1680 m/z @12.29 [N1262_1.mzXML]	235.16799926757812	12.290033333333334	0.7439333333333333	18.7385	17.994566666666664	21069.736328125	2617521.496858307	0	1297	0.09984457288729409	0.7792486929208418	21.951426901082108	235.16690063476562	235.16873168945312
576	236.079345703125	15.11115					1	DETECTED	236.0793 m/z @15.11 [N1262_1.mzXML]	236.079345703125	15.11115	14.63635	17.708166666666667	3.071816666666667	5118.22998046875	412003.017626953	0	1297	1.8893721945107451	3.234853271552934	4.044560695038734	236.0776824951172	236.07998657226562
577	236.09471130371094	2.9149833333333333					1	DETECTED	236.0947 m/z @2.91 [N1262_1.mzXML]	236.09471130371094	2.9149833333333333	0.10101666666666667	20.008666666666667	19.90765	11276.427734375	3016395.564970824	0	1297	4.478241917517246	4.631327447216926	4.4171982236703595	236.0928192138672	236.09579467773438
578	236.90716552734375	1.6280166666666667					1	DETECTED	236.9072 m/z @1.63 [N1262_1.mzXML]	236.90716552734375	1.6280166666666667	1.5827833333333332	1.8939166666666667	0.3111333333333335	9343.3359375	133691.34733129886	0	1297	0.3414057194787794	3.4392041267501763	5.878408253500353	236.90716552734375	236.91384887695312
579	236.9699249267578	12.04255					1	DETECTED	236.9699 m/z @12.04 [N1262_1.mzXML]	236.9699249267578	12.04255	11.70175	12.523416666666666	0.8216666666666654	6446.49072265625	232083.14647424285	0	1297	0.36492031023406035	1.2054968701095452	1.4109937402190904	236.96937561035156	236.97084045410156
580	236.99671936035156	1.9783333333333333					1	DETECTED	236.9967 m/z @1.98 [N1262_1.mzXML]	236.99671936035156	1.9783333333333333	1.9225833333333333	10.214333333333334	8.29175	43452.796875	1107900.7162203675	0	1297	0.1313971081576757	71.55467767652833	6.879580087237432	236.9963836669922	237.00665283203125
581	237.07797241210938	11.687266666666666					1	DETECTED	237.0780 m/z @11.69 [N1262_1.mzXML]	237.07797241210938	11.687266666666666	1.5827833333333332	18.262666666666668	16.679883333333336	11315.2412109375	3334983.293419646	0	1297	4.235812169788559	2.824012952608794	4.598228538458629	237.06883239746094	237.08651733398438
582	237.11074829101562	11.27525					1	DETECTED	237.1107 m/z @11.28 [N1262_1.mzXML]	237.11074829101562	11.27525	0.6417	19.9755	19.3338	80472.5546875	3615763.3307467964	0	1297	0.598027504571867	14.268445232963801	16.489930450315033	237.10079956054688	237.12017822265625
583	237.1472625732422	11.897983333333334					1	DETECTED	237.1473 m/z @11.90 [N1262_1.mzXML]	237.1472625732422	11.897983333333334	5.246133333333333	17.108166666666666	11.862033333333333	56936.94140625	3447268.697782898	0	1297	0.10058287439661306	1.264108387834094	0.8337468013212257	237.13963317871094	237.15420532226562
584	237.21966552734375	13.806516666666665					1	DETECTED	237.2197 m/z @13.81 [N1262_1.mzXML]	237.21966552734375	13.806516666666665	0.5233833333333333	18.979499999999998	18.456116666666667	13659.9580078125	2800231.54593396	0	1297	0.03382242551316317	0.6947199957841274	0.3894399915682545	237.21937561035156	237.22100830078125
585	237.4875946044922	10.501883333333334					1	DETECTED	237.4876 m/z @10.50 [N1262_1.mzXML]	237.4875946044922	10.501883333333334	10.473466666666667	10.634283333333334	0.16081666666666727	9973.1328125	51915.30843444813	0	1297	0.09222544611592909	2.8296187683284475	4.0490172261985675	237.48727416992188	237.48831176757812
586	238.1057891845703	13.947966666666668					1	DETECTED	238.1058 m/z @13.95 [N1262_1.mzXML]	238.1057891845703	13.947966666666668	4.516516666666666	19.778000000000002	15.261483333333336	15577.849609375	2867568.8261057134	0	1297	0.9348411710019473	0.7079177008060878	0.4766765028677626	238.10498046875	238.1083526611328
587	238.2332763671875	10.51585					1	DETECTED	238.2333 m/z @10.52 [N1262_1.mzXML]	238.2332763671875	10.51585	10.487733333333333	10.61835	0.1306166666666666	7268.93408203125	36295.617028076114	0	1297	0.12193606954668113	2.3227622999406567	4.019785291769275	238.2327117919922	238.2333984375
588	238.840087890625	1.7509333333333332					1	DETECTED	238.8401 m/z @1.75 [N1262_1.mzXML]	238.840087890625	1.7509333333333332	1.6727666666666667	2.006416666666667	0.3336500000000002	21790.876953125	211131.0225913087	0	1297	0.10434863108174497	2.1342217484008588	3.792069954468917	238.8398895263672	238.8414306640625
589	238.9655303955078	12.160616666666666					1	DETECTED	238.9655 m/z @12.16 [N1262_1.mzXML]	238.9655303955078	12.160616666666666	8.673533333333333	18.803	10.129466666666668	94851.171875	6782105.735452606	0	1297	0.7821394640272619	1.2263462745809988	1.4438520953858225	238.9645538330078	238.97012329101562
590	239.0625762939453	1.8650833333333334					1	DETECTED	239.0626 m/z @1.87 [N1262_1.mzXML]	239.0625762939453	1.8650833333333334	0.4049833333333333	18.017333333333333	17.61235	68019.59375	3589987.7993593756	0	1297	0.06655096331546706	1.3825534465990224	0.6809005167635738	239.05540466308594	239.07225036621094
591	239.0897216796875	10.501883333333334					1	DETECTED	239.0897 m/z @10.50 [N1262_1.mzXML]	239.0897216796875	10.501883333333334	10.1526	17.871333333333332	7.718733333333333	3044441.25	2.0677263864427727E7	1	1297	0.09492610750433883	1.9526643832964878	2.9772482692473745	239.08702087402344	239.0908660888672
592	239.13816833496094	9.7303					1	DETECTED	239.1382 m/z @9.73 [N1262_1.mzXML]	239.13816833496094	9.7303	1.2609833333333333	10.544266666666665	9.283283333333332	22580.466796875	661910.7443667294	0	1297	0.07533696681541535	0.7217053497996673	1.9122599115059549	239.13372802734375	239.14337158203125
593	239.16268920898438	12.554383333333334					1	DETECTED	239.1627 m/z @12.55 [N1262_1.mzXML]	239.16268920898438	12.554383333333334	11.85415	12.66215	0.8079999999999998	174644.015625	1995981.3279187065	0	1297	0.13637379898967517	0.6504186065611869	0.2295737004891853	239.159423828125	239.16281127929688
594	239.23533630371094	13.723316666666667					1	DETECTED	239.2353 m/z @13.72 [N1262_1.mzXML]	239.23533630371094	13.723316666666667	5.3584000000000005	14.269533333333333	8.911133333333332	47899.140625	7703019.904020631	0	1297	0.2786346464518701	0.5232169213733796	0.049294080928784345	239.23489379882812	239.2438201904297
595	240.09339904785156	10.501883333333334					1	DETECTED	240.0934 m/z @10.50 [N1262_1.mzXML]	240.09339904785156	10.501883333333334	8.230166666666667	15.201666666666666	6.971499999999999	298987.15625	4554208.597123374	1	1297	0.09898747858703771	3.580811120797157	3.3809201946933234	240.0846405029297	240.10134887695312
596	240.1413116455078	9.745000000000001					1	DETECTED	240.1413 m/z @9.75 [N1262_1.mzXML]	240.1413116455078	9.745000000000001	9.507	9.745000000000001	0.23800000000000132	2645.0224609375	27627.148033844172	0	1297	0.05242375495271112	0.5	null	240.14120483398438	240.14479064941406
597	240.96595764160156	12.25715					1	DETECTED	240.9660 m/z @12.26 [N1262_1.mzXML]	240.96595764160156	12.25715	11.602916666666665	16.231483333333333	4.628566666666668	11974.4228515625	1120548.5326970827	0	1297	1.4044437562854917	3.5373974626789604	6.074794925357921	240.9601287841797	240.9670867919922
598	241.02447509765625	8.764533333333333					1	DETECTED	241.0245 m/z @8.76 [N1262_1.mzXML]	241.02447509765625	8.764533333333333	3.0279666666666665	17.724833333333333	14.696866666666667	5873.10009765625	1096222.607210113	0	1297	0.08376722928237257	1.280981074626519	1.5619621492530376	241.02406311035156	241.03172302246094
599	241.06716918945312	10.318983333333334					1	DETECTED	241.0672 m/z @10.32 [N1262_1.mzXML]	241.06716918945312	10.318983333333334	1.0020333333333333	10.396099999999999	9.394066666666665	14825.943359375	846693.1577979736	0	1297	0.08638177795110735	0.5041385145711131	1.6463023238887764	241.06668090820312	241.07359313964844
600	241.1055145263672	11.520716666666667					1	DETECTED	241.1055 m/z @11.52 [N1262_1.mzXML]	241.1055145263672	11.520716666666667	9.745000000000001	12.04255	2.2975499999999993	784290.3125	8876287.382601982	1	1297	0.12752698819936015	4.904784249857658	7.224965899600405	241.09764099121094	241.10585021972656
601	241.14175415039062	11.3351					1	DETECTED	241.1418 m/z @11.34 [N1262_1.mzXML]	241.14175415039062	11.3351	11.184500000000002	11.405366666666668	0.22086666666666588	43020.87890625	320724.95206091244	0	1297	0.11858732770101987	0.7332890659583912	0.46657813191678227	241.14112854003906	241.1424102783203
602	242.01808166503906	2.1051333333333333					1	DETECTED	242.0181 m/z @2.11 [N1262_1.mzXML]	242.01808166503906	2.1051333333333333	2.1051333333333333	19.32	17.214866666666666	6828.1220703125	1350053.3373664853	0	1297	0.07082575808592306	null	null	242.0159912109375	242.0275115966797
603	242.09878540039062	8.949183333333334					1	DETECTED	242.0988 m/z @8.95 [N1262_1.mzXML]	242.09878540039062	8.949183333333334	1.9225833333333333	10.5585	8.635916666666667	11061.1923828125	3397954.0382333985	0	1297	0.11128038874583801	0.6145160295638479	0.22903205912769567	242.0967254638672	242.09909057617188
604	242.2098388671875	11.49205					1	DETECTED	242.2098 m/z @11.49 [N1262_1.mzXML]	242.2098388671875	11.49205	11.462866666666667	12.737449999999999	1.2745833333333323	29956.41796875	805453.6885538321	0	1297	0.5953695414530653	21.837521416333004	28.230815487085273	242.20921325683594	242.2108917236328
605	242.924072265625	1.6427333333333332					1	DETECTED	242.9241 m/z @1.64 [N1262_1.mzXML]	242.924072265625	1.6427333333333332	1.5534833333333333	1.9082000000000001	0.3547166666666668	260550.21875	1320986.9509965824	0	1297	0.057939128163032594	1.7287323316232275	2.7358624623226016	242.9237823486328	242.92469787597656
606	242.9938507080078	1.4792666666666667					1	DETECTED	242.9939 m/z @1.48 [N1262_1.mzXML]	242.9938507080078	1.4792666666666667	1.4334833333333334	1.5387833333333334	0.10529999999999995	20922.197265625	60646.67656677242	0	1297	0.05203302535381393	1.1499817983254466	0.6503813787122956	242.99351501464844	242.99441528320312
607	243.13290405273438	9.820016666666668					1	DETECTED	243.1329 m/z @9.82 [N1262_1.mzXML]	243.13290405273438	9.820016666666668	9.775183333333333	17.18883333333333	7.413649999999999	1718.5919189453125	378845.1648424072	0	1297	0.10435148387601956	82.68011152416078	164.36022304832156	243.12648010253906	243.13388061523438
608	244.0330352783203	13.262233333333334					1	DETECTED	244.0330 m/z @13.26 [N1262_1.mzXML]	244.0330352783203	13.262233333333334	10.258700000000001	13.262233333333334	3.0035333333333334	7834.10107421875	944339.5412926028	0	1297	2.9242383256525155	0.5	null	244.0330352783203	244.03604125976562
609	244.15362548828125	9.072750000000001					1	DETECTED	244.1536 m/z @9.07 [N1262_1.mzXML]	244.15362548828125	9.072750000000001	9.011633333333332	9.072750000000001	0.061116666666668706	13886.5576171875	35353.32142236363	0	1297	0.04516761967824223	0.5	null	244.15321350097656	244.15362548828125
610	244.2009735107422	9.148133333333334					1	DETECTED	244.2010 m/z @9.15 [N1262_1.mzXML]	244.2009735107422	9.148133333333334	9.087633333333335	9.700133333333333	0.6124999999999989	57356.00390625	473729.52308935375	0	1297	0.12836275403186548	5.061983471074427	2.862303360622528	244.2008056640625	244.2012481689453
611	245.22482299804688	14.382116666666667					1	DETECTED	245.2248 m/z @14.38 [N1262_1.mzXML]	245.22482299804688	14.382116666666667	0.6247666666666666	17.318166666666666	16.6934	70618.7734375	5163201.8991197515	0	1297	0.6116059474583952	0.755129424236835	5.462564870803525	245.22320556640625	245.2261962890625
612	246.1321258544922	1.9644333333333333					1	DETECTED	246.1321 m/z @1.96 [N1262_1.mzXML]	246.1321258544922	1.9644333333333333	1.8793333333333335	4.80565	2.9263166666666667	20814.87109375	612248.1185109557	0	1297	0.2126341012839441	17.193399921660845	4.740691593692419	246.13209533691406	246.1331329345703
613	246.15077209472656	11.85415					1	DETECTED	246.1508 m/z @11.85 [N1262_1.mzXML]	246.15077209472656	11.85415	11.7461	12.04255	0.2964500000000001	40034.6796875	342405.98066772474	0	1297	0.13465707672517446	1.3718186024988381	1.9028142069611624	246.1503143310547	246.1513214111328
614	246.16903686523438	9.276299999999999					1	DETECTED	246.1690 m/z @9.28 [N1262_1.mzXML]	246.16903686523438	9.276299999999999	0.1684166666666667	20.008666666666667	19.84025	151200.859375	5381725.355351414	0	1297	0.0941043849308798	1.0763724417213392	0.6970871546991688	246.1678009033203	246.169677734375
615	246.22833251953125	14.480799999999999					1	DETECTED	246.2283 m/z @14.48 [N1262_1.mzXML]	246.22833251953125	14.480799999999999	14.255433333333334	15.509483333333332	1.2540499999999977	14890.2529296875	485963.0222406006	0	1297	0.16685904643229144	2.7822437509244438	3.0745351338004685	246.22767639160156	246.22897338867188
616	246.2410125732422	10.992083333333333					1	DETECTED	246.2410 m/z @10.99 [N1262_1.mzXML]	246.2410125732422	10.992083333333333	10.918733333333334	11.050666666666666	0.13193333333333257	22008.044921875	115565.88851025354	0	1297	0.10129147319807785	0.8993410588502613	0.7986821177005224	246.24093627929688	246.24147033691406
617	246.94273376464844	1.5534833333333333					1	DETECTED	246.9427 m/z @1.55 [N1262_1.mzXML]	246.94273376464844	1.5534833333333333	1.4334833333333334	1.6280166666666667	0.19453333333333322	98150.9296875	660906.2838447264	0	1297	0.12180761509958637	0.7999389621946321	0.6479278265567671	246.94236755371094	246.94308471679688
618	247.0887451171875	1.8793333333333335					1	DETECTED	247.0887 m/z @1.88 [N1262_1.mzXML]	247.0887451171875	1.8793333333333335	0.10101666666666667	20.008666666666667	19.90765	183087.140625	2.1414061321382973E7	0	1297	1.281630708005059	15.281844448714837	4.780369711014461	247.08782958984375	247.09222412109375
619	247.12925720214844	12.369200000000001					1	DETECTED	247.1293 m/z @12.37 [N1262_1.mzXML]	247.12925720214844	12.369200000000001	8.377816666666666	13.947966666666668	5.570150000000002	19793.90234375	1534666.1367208865	0	1297	0.09486397132065427	0.7053289652269574	0.39893148923677424	247.12396240234375	247.13140869140625
620	247.14315795898438	9.24845					1	DETECTED	247.1432 m/z @9.25 [N1262_1.mzXML]	247.14315795898438	9.24845	9.192533333333333	9.447633333333332	0.25509999999999877	78692.078125	404097.67763818405	0	1297	0.06993997199956503	1.5874200315986426	1.854909334579587	247.14285278320312	247.14332580566406
621	248.8691864013672	1.7353166666666666					1	DETECTED	248.8692 m/z @1.74 [N1262_1.mzXML]	248.8691864013672	1.7353166666666666	1.6578833333333334	1.8226	0.16471666666666662	27732.86328125	189137.25423144517	0	1297	0.20293934052135643	1.0636030994403798	1.1272061988807596	248.86895751953125	248.8697052001953
622	248.97581481933594	1.5240166666666668					1	DETECTED	248.9758 m/z @1.52 [N1262_1.mzXML]	248.97581481933594	1.5240166666666668	1.4490666666666667	2.3764166666666666	0.9273499999999999	13720.41015625	429254.17527929693	0	1297	0.5703657075709929	6.18645763842561	11.37291527685122	248.974365234375	248.97598266601562
623	249.0023193359375	11.477483333333334					1	DETECTED	249.0023 m/z @11.48 [N1262_1.mzXML]	249.0023193359375	11.477483333333334	1.5090166666666667	18.543666666666663	17.034649999999996	9648.1611328125	4298637.452951385	0	1297	0.9241861577514463	0.8544267924856377	0.7088535849712756	249.00106811523438	249.01133728027344
624	249.06005859375	9.276299999999999					1	DETECTED	249.0601 m/z @9.28 [N1262_1.mzXML]	249.06005859375	9.276299999999999	9.178233333333333	16.166633333333333	6.9884	7291.74365234375	585478.117178528	0	1297	0.1661199989784521	35.6308633582599	64.79805437240147	249.05496215820312	249.06019592285156
625	249.07177734375	10.797116666666666					1	DETECTED	249.0718 m/z @10.80 [N1262_1.mzXML]	249.07177734375	10.797116666666666	1.4334833333333334	10.918733333333334	9.48525	14082.2666015625	4645156.399440185	0	1297	9.444181341158217	0.5064940959527819	0.014738125556625029	249.07107543945312	249.07798767089844
626	249.1057586669922	1.8226					1	DETECTED	249.1058 m/z @1.82 [N1262_1.mzXML]	249.1057586669922	1.8226	1.8083166666666666	11.792083333333332	9.983766666666666	84899.8046875	2217282.610186402	0	1297	0.1264292817295536	11.643475602313687	14.399311479195669	249.1056671142578	249.1110076904297
627	249.1563262939453	9.790333333333333					1	DETECTED	249.1563 m/z @9.79 [N1262_1.mzXML]	249.1563262939453	9.790333333333333	9.4331	16.782666666666668	7.349566666666668	24507.380859375	1187106.356868927	0	1297	0.15544225242420318	10.704682452116419	0.7624838840899786	249.1470947265625	249.1569061279297
628	249.216064453125	10.318983333333334					1	DETECTED	249.2161 m/z @10.32 [N1262_1.mzXML]	249.216064453125	10.318983333333334	10.075349999999998	10.586883333333333	0.5115333333333343	19884.51171875	304821.9498287352	0	1297	0.2094893957790429	1.049801614447935	1.0996032288958701	249.21583557128906	249.21646118164062
629	250.99478149414062	1.4792666666666667					1	DETECTED	250.9948 m/z @1.48 [N1262_1.mzXML]	250.99478149414062	1.4792666666666667	1.4792666666666667	19.384833333333333	17.905566666666665	3727.384765625	2234464.877092345	0	1297	8.174907671588699	null	null	250.9849853515625	251.0001220703125
630	251.1263885498047	12.01405					1	DETECTED	251.1264 m/z @12.01 [N1262_1.mzXML]	251.1263885498047	12.01405	0.10101666666666667	20.008666666666667	19.90765	336027.6875	1.6648286467229962E7	1	1297	0.11816389889921908	0.5190018495172788	0.015176082306450853	251.1224822998047	251.12828063964844
631	252.1295623779297	12.04255					1	DETECTED	252.1296 m/z @12.04 [N1262_1.mzXML]	252.1295623779297	12.04255	0.25279999999999997	20.008666666666667	19.755866666666666	48355.7578125	3069412.772048856	0	1297	0.13989525355408006	1.6502928490346236	1.6209545209992071	252.12078857421875	252.12982177734375
632	252.98646545410156	1.9365666666666668					1	DETECTED	252.9865 m/z @1.94 [N1262_1.mzXML]	252.98646545410156	1.9365666666666668	1.3992333333333333	17.18883333333333	15.789599999999998	11696.7021484375	1615584.2796376953	0	1297	14.122703549664921	14.692555831265505	24.505576514099108	252.98358154296875	252.99623107910156
633	253.03567504882812	11.561766666666667					1	DETECTED	253.0357 m/z @11.56 [N1262_1.mzXML]	253.03567504882812	11.561766666666667	1.6128333333333333	11.897983333333334	10.285150000000002	33262.53125	3831632.7445197757	0	1297	0.15583984989823918	0.5088400480247894	0.02051622055278107	253.03472900390625	253.0456085205078
634	253.046142578125	1.6280166666666667					1	DETECTED	253.0461 m/z @1.63 [N1262_1.mzXML]	253.046142578125	1.6280166666666667	0.55705	19.99233333333333	19.43528333333333	8218.7265625	3661669.7467076397	0	1297	16.156415022852855	8.9314160003032	7.7759821963372895	253.046142578125	253.0521240234375
635	253.1059112548828	10.602216666666667					1	DETECTED	253.1059 m/z @10.60 [N1262_1.mzXML]	253.1059112548828	10.602216666666667	3.06995	10.918733333333334	7.8487833333333334	11744.8037109375	726426.0844255066	0	1297	0.35886639573380386	0.5210107183317992	0.011098031508909034	253.09796142578125	253.10690307617188
636	253.12586975097656	1.8226					1	DETECTED	253.1259 m/z @1.82 [N1262_1.mzXML]	253.12586975097656	1.8226	1.8226	12.208333333333334	10.385733333333334	72232.203125	3978293.328022248	0	1297	0.025913064563352295	null	null	253.1201934814453	253.1341094970703
637	253.1783447265625	12.63155					1	DETECTED	253.1783 m/z @12.63 [N1262_1.mzXML]	253.1783447265625	12.63155	12.616616666666665	12.737449999999999	0.12083333333333357	15345.109375	80681.51292871105	0	1297	0.11553729398295864	4.04575892857092	7.091517857141839	253.17782592773438	253.1787567138672
638	253.1935272216797	14.825099999999999					1	DETECTED	253.1935 m/z @14.83 [N1262_1.mzXML]	253.1935272216797	14.825099999999999	14.368183333333333	15.812433333333333	1.4442500000000003	23603.244140625	834248.9711724236	0	1297	0.4489550229816377	1.4996540102383864	2.1201006147662937	253.19309997558594	253.1943359375
639	254.1348876953125	13.667916666666667					1	DETECTED	254.1349 m/z @13.67 [N1262_1.mzXML]	254.1348876953125	13.667916666666667	10.918733333333334	17.026833333333332	6.1080999999999985	16183.982421875	1696744.2427178947	0	1297	0.16930223954235046	1.1108935380810059	1.2217870761620115	254.1344757080078	254.13758850097656
640	254.82220458984375	1.9505166666666667					1	DETECTED	254.8222 m/z @1.95 [N1262_1.mzXML]	254.82220458984375	1.9505166666666667	1.7353166666666666	4.01565	2.280333333333333	25478.525390625	539766.9243007811	0	1297	0.4673701427016044	5.298172242874843	1.7851523725182097	254.822021484375	254.82528686523438
641	254.99351501464844	10.88865					1	DETECTED	254.9935 m/z @10.89 [N1262_1.mzXML]	254.99351501464844	10.88865	10.858633333333334	16.215216666666667	5.356583333333333	11070.7490234375	1826633.0724094238	0	1297	0.10286338175981946	89.22681843420347	177.45363686840693	254.98876953125	254.99754333496094
642	255.04417419433594	1.8650833333333334					1	DETECTED	255.0442 m/z @1.87 [N1262_1.mzXML]	255.04417419433594	1.8650833333333334	1.8509	11.897983333333334	10.047083333333335	38404.2265625	1278719.315928711	0	1297	0.034584592770553035	354.1862514688576	660.9267579464464	255.03660583496094	255.05284118652344
643	255.12118530273438	11.520716666666667					1	DETECTED	255.1212 m/z @11.52 [N1262_1.mzXML]	255.12118530273438	11.520716666666667	10.715266666666668	19.482833333333335	8.767566666666667	337207.59375	6279765.884700067	1	1297	0.09249290208040506	1.0541633880531849	1.1374298880311653	255.11146545410156	255.12962341308594
644	255.17076110839844	13.947966666666668					1	DETECTED	255.1708 m/z @13.95 [N1262_1.mzXML]	255.17076110839844	13.947966666666668	9.640600000000001	18.850666666666665	9.210066666666664	24685.08984375	2664687.744378082	0	1297	0.5721914608073781	1.076121352148301	0.8373130168018008	255.16964721679688	255.17208862304688
645	256.2127685546875	15.684933333333333					1	DETECTED	256.2128 m/z @15.68 [N1262_1.mzXML]	256.2127685546875	15.684933333333333	14.884516666666666	17.221166666666665	2.336649999999999	2229.29345703125	176369.84336105353	0	1297	0.7515365827092282	1.4596460176991137	1.9192920353982275	256.21136474609375	256.21380615234375
646	256.26202392578125	11.377166666666666					1	DETECTED	256.2620 m/z @11.38 [N1262_1.mzXML]	256.26202392578125	11.377166666666666	0.1853	19.028000000000002	18.8427	125461.703125	4744765.458816006	0	1297	0.07069207744614481	0.6015382178272379	0.008905506883093533	256.2613525390625	256.2632751464844
647	256.81927490234375	2.006416666666667					1	DETECTED	256.8193 m/z @2.01 [N1262_1.mzXML]	256.81927490234375	2.006416666666667	1.7188666666666668	12.4914	10.772533333333334	28040.681640625	2835118.4851762694	0	1297	0.20285577938039268	18.731582913116547	33.770323219970976	256.8183288574219	256.8197937011719
648	257.0820007324219	12.160616666666666					1	DETECTED	257.0820 m/z @12.16 [N1262_1.mzXML]	257.0820007324219	12.160616666666666	2.2339333333333333	15.780616666666667	13.546683333333334	21404.873046875	1994711.1497536928	0	1297	9.780395457137825	1.0723122559996143	0.3921426539988365	257.0720520019531	257.08251953125
649	257.2249450683594	12.000016666666665					1	DETECTED	257.2249 m/z @12.00 [N1262_1.mzXML]	257.2249450683594	12.000016666666665	11.956766666666665	15.03505	3.078283333333335	21325.884765625	1109279.9558266602	0	1297	0.11551619050875495	35.587090558766505	70.17418111753301	257.2244567871094	257.2254638671875
650	257.2461853027344	13.806516666666665					1	DETECTED	257.2462 m/z @13.81 [N1262_1.mzXML]	257.2461853027344	13.806516666666665	0.10101666666666667	19.90983333333333	19.808816666666665	35488.12890625	4109939.5419580084	0	1297	0.11525628730808357	0.7947060686465042	0.04902439078879388	257.2454528808594	257.2476806640625
651	257.97943115234375	10.137166666666667					1	DETECTED	257.9794 m/z @10.14 [N1262_1.mzXML]	257.97943115234375	10.137166666666667	9.760183333333334	10.634283333333334	0.8741000000000003	11414.314453125	267038.9401190491	0	1297	0.406254686196295	1.2002193924731874	1.4516691840692024	257.978759765625	257.98046875
652	258.02825927734375	13.919316666666667					1	DETECTED	258.0283 m/z @13.92 [N1262_1.mzXML]	258.02825927734375	13.919316666666667	0.1515	20.008666666666667	19.857166666666668	7392.51611328125	2393488.4472043156	0	1297	4.552034971393796	0.7211443596116064	1.8436360807837702	258.0194091796875	258.0303649902344
653	258.109130859375	2.3764166666666666					1	DETECTED	258.1091 m/z @2.38 [N1262_1.mzXML]	258.109130859375	2.3764166666666666	2.0910166666666665	13.848099999999999	11.757083333333332	10879.83984375	2005337.666833252	0	1297	0.37379458600337534	20.59755314178929	40.19510628357858	258.10760498046875	258.1094665527344
654	258.8979187011719	1.6427333333333332					1	DETECTED	258.8979 m/z @1.64 [N1262_1.mzXML]	258.8979187011719	1.6427333333333332	1.6128333333333333	1.7801166666666668	0.16728333333333345	44322.796875	175017.50540625013	0	1297	0.06203361357920989	2.426278747132744	3.5816353821782942	258.8974914550781	258.8985900878906
655	258.9427490234375	1.4792666666666667					1	DETECTED	258.9427 m/z @1.48 [N1262_1.mzXML]	258.9427490234375	1.4792666666666667	0.10101666666666667	17.871333333333332	17.770316666666666	8128.30908203125	4716762.75065503	0	1297	0.10320520032721481	6.446695688977568	11.893391377955135	258.9360046386719	258.9432373046875
656	258.97149658203125	1.4792666666666667					1	DETECTED	258.9715 m/z @1.48 [N1262_1.mzXML]	258.97149658203125	1.4792666666666667	1.4334833333333334	2.0910166666666665	0.6575333333333331	16008.7431640625	305469.3799072264	0	1297	0.04644679412746733	7.180924645067351	13.361849290134701	258.9712219238281	258.9790954589844
657	259.0520935058594	10.69915					1	DETECTED	259.0521 m/z @10.70 [N1262_1.mzXML]	259.0520935058594	10.69915	10.396099999999999	10.747816666666667	0.35171666666666823	5809.29443359375	58331.183083252145	0	1297	0.32381213586089963	0.5802947808392467	0.16058956167849336	259.05120849609375	259.05255126953125
658	259.092529296875	11.823416666666667					1	DETECTED	259.0925 m/z @11.82 [N1262_1.mzXML]	259.092529296875	11.823416666666667	8.140883333333333	12.4914	4.3505166666666675	17465.142578125	1170305.2216171273	0	1297	0.09062545631072538	0.5921684348605117	0.18254213876298364	259.0914001464844	259.09832763671875
659	259.6475830078125	13.509316666666667					1	DETECTED	259.6476 m/z @13.51 [N1262_1.mzXML]	259.6475830078125	13.509316666666667	10.7638	13.667916666666667	2.904116666666667	18313.0078125	1032077.1195153818	0	1297	0.21489218736445714	0.5288834524163636	0.057766904832727235	259.6463317871094	259.6571350097656
660	260.0218200683594	10.544266666666665					1	DETECTED	260.0218 m/z @10.54 [N1262_1.mzXML]	260.0218200683594	10.544266666666665	10.501883333333334	15.3849	4.883016666666666	6577.13427734375	337154.7693999329	0	1297	0.03050164925274501	57.60538733779228	114.21077467558456	260.0215759277344	260.0302734375
661	260.0790100097656	11.602916666666665					1	DETECTED	260.0790 m/z @11.60 [N1262_1.mzXML]	260.0790100097656	11.602916666666665	11.561766666666667	19.368499999999997	7.80673333333333	13258.025390625	1244258.58679541	0	1297	0.03207307326426445	94.85702713649651	188.71405427299302	260.07855224609375	260.0827331542969
662	260.1665954589844	12.099783333333333					1	DETECTED	260.1666 m/z @12.10 [N1262_1.mzXML]	260.1665954589844	12.099783333333333	12.01405	12.176449999999999	0.16239999999999988	12301.1259765625	58035.4890834963	0	1297	0.06021876555126404	0.9471228615863099	0.8942457231726196	260.16534423828125	260.1668395996094
663	260.1845703125	9.8806					1	DETECTED	260.1846 m/z @9.88 [N1262_1.mzXML]	260.1845703125	9.8806	9.447633333333332	19.011833333333335	9.564200000000003	113020.265625	1210509.8326791052	0	1297	0.08194740788016652	1.5481397367986673	2.4172704574040185	260.18292236328125	260.1855163574219
664	260.6556701660156	13.737					1	DETECTED	260.6557 m/z @13.74 [N1262_1.mzXML]	260.6556701660156	13.737	13.015566666666667	14.034866666666666	1.0192999999999994	12017.0107421875	460460.5046849366	0	1297	0.8217344971086114	0.7064408815783387	0.4128817631566775	260.65509033203125	260.656982421875
665	260.9757385253906	1.5387833333333334					1	DETECTED	260.9757 m/z @1.54 [N1262_1.mzXML]	260.9757385253906	1.5387833333333334	1.4334833333333334	1.5387833333333334	0.10529999999999995	8335.0458984375	31836.24442572019	0	1297	0.07442661368878412	0.5	null	260.97430419921875	260.9761657714844
666	261.0099182128906	1.8226					1	DETECTED	261.0099 m/z @1.82 [N1262_1.mzXML]	261.0099182128906	1.8226	1.4334833333333334	2.474483333333333	1.0409999999999997	57538.8203125	1514083.8218557131	0	1297	0.319010770153614	1.3546113870194347	1.4723759134827559	261.00408935546875	261.0103759765625
667	261.0719909667969	10.501883333333334					1	DETECTED	261.0720 m/z @10.50 [N1262_1.mzXML]	261.0719909667969	10.501883333333334	10.458783333333335	10.61835	0.15956666666666486	14072.2080078125	84599.72096374472	0	1297	0.10531272753434884	1.851121423047198	2.6516216946764657	261.07098388671875	261.0724182128906
668	261.14337158203125	9.551383333333332					1	DETECTED	261.1434 m/z @9.55 [N1262_1.mzXML]	261.14337158203125	9.551383333333332	0.10101666666666667	19.9755	19.874483333333334	110940.2890625	5406875.802258973	0	1297	0.08207490599496126	0.7559389000237203	40.258756878026	261.14215087890625	261.1456604003906
669	261.1881103515625	9.8806					1	DETECTED	261.1881 m/z @9.88 [N1262_1.mzXML]	261.1881103515625	9.8806	0.1345333333333333	20.008666666666667	19.874133333333333	15080.8408203125	2185169.71266214	0	1297	9.463426743256301	3.8231230701868175	3.94689726612312	261.18231201171875	261.1885070800781
670	262.1465759277344	9.5663					1	DETECTED	262.1466 m/z @9.57 [N1262_1.mzXML]	262.1465759277344	9.5663	9.41875	12.585283333333333	3.1665333333333336	12787.9443359375	1316392.4718861084	0	1297	3.1195597375618593	10.730373884558855	20.46074776911771	262.14593505859375	262.14849853515625
671	262.2514953613281	12.384416666666668					1	DETECTED	262.2515 m/z @12.38 [N1262_1.mzXML]	262.2514953613281	12.384416666666668	12.322416666666667	12.430650000000002	0.10823333333333451	16726.56640625	75030.69429321287	0	1297	0.06793233307200275	0.8728494623655845	0.745698924731169	262.2508850097656	262.2514953613281
672	262.9914855957031	1.5387833333333334					1	DETECTED	262.9915 m/z @1.54 [N1262_1.mzXML]	262.9914855957031	1.5387833333333334	1.4792666666666667	4.4868500000000004	3.0075833333333337	6003.87841796875	596344.1169100342	0	1297	2.9644020972623846	25.266732007840947	49.53346401568189	262.9819030761719	262.9920654296875
673	263.01800537109375	11.520716666666667					1	DETECTED	263.0180 m/z @11.52 [N1262_1.mzXML]	263.01800537109375	11.520716666666667	1.6874333333333333	15.201666666666666	13.514233333333333	13075.7080078125	3308350.436351562	0	1297	10.181353817331885	0.6871679008537331	0.3743358017074662	263.0115051269531	263.01806640625
674	263.0872497558594	11.575483333333333					1	DETECTED	263.0872 m/z @11.58 [N1262_1.mzXML]	263.0872497558594	11.575483333333333	0.1853	19.53216666666667	19.346866666666667	1535900.25	2.192114253706657E7	1	1297	0.13159623506208007	0.5122026481346463	0.016918663388662197	263.0827331542969	263.0916442871094
675	263.1379699707031	9.670383333333332					1	DETECTED	263.1380 m/z @9.67 [N1262_1.mzXML]	263.1379699707031	9.670383333333332	2.7896666666666667	9.745000000000001	6.955333333333334	24928.583984375	3406261.650651855	0	1297	0.08706288395264217	0.505422158060086	0.010844316120171964	263.1280517578125	263.13812255859375
676	263.23541259765625	14.509033333333333					1	DETECTED	263.2354 m/z @14.51 [N1262_1.mzXML]	263.23541259765625	14.509033333333333	0.1345333333333333	19.663	19.528466666666667	190838.4375	1.1077786380000165E7	0	1297	0.6136347605831745	0.7468210076262345	2.9996633201917717	263.2310791015625	263.23785400390625
677	264.0909729003906	11.561766666666667					1	DETECTED	264.0910 m/z @11.56 [N1262_1.mzXML]	264.0909729003906	11.561766666666667	1.8226	11.956766666666665	10.134166666666665	181818.109375	2.2101339275624514E7	0	1297	0.2024016119943859	0.669424026907952	0.017560584919718188	264.0865783691406	264.0911560058594
678	264.169921875	9.24845					1	DETECTED	264.1699 m/z @9.25 [N1262_1.mzXML]	264.169921875	9.24845	9.178233333333333	9.611066666666666	0.43283333333333296	58080.96484375	345504.9609255988	0	1297	0.09276304370163402	1.3134450474409773	1.3989516632352619	264.1690673828125	264.1699523925781
679	265.021728515625	1.8083166666666666					1	DETECTED	265.0217 m/z @1.81 [N1262_1.mzXML]	265.021728515625	1.8083166666666666	1.7656999999999998	12.160616666666666	10.394916666666667	50405.04296875	2231205.949461914	0	1297	0.1374067949701272	15.158824070923197	25.32244516080298	265.0180358886719	265.024658203125
680	265.091796875	11.5892					1	DETECTED	265.0918 m/z @11.59 [N1262_1.mzXML]	265.091796875	11.5892	0.10101666666666667	20.008666666666667	19.90765	17031.1015625	2410374.4114875505	0	1297	0.058345725557529704	0.742190038855636	0.5212336709968355	265.0830383300781	265.0950927734375
681	265.1170654296875	9.7303					1	DETECTED	265.1171 m/z @9.73 [N1262_1.mzXML]	265.1170654296875	9.7303	1.1911999999999998	10.458783333333335	9.267583333333334	247594.71875	2359918.639203125	1	1297	0.08213233644095652	1.4361906893000123	1.5326273870117821	265.1164245605469	265.12298583984375
682	265.1418762207031	12.353916666666667					1	DETECTED	265.1419 m/z @12.35 [N1262_1.mzXML]	265.1418762207031	12.353916666666667	10.1679	12.523416666666666	2.3555166666666665	77946.203125	1583534.5336662605	0	1297	0.1391081755507546	1.7972462213407032	2.6916088100576916	265.1390075683594	265.14312744140625
683	265.2506408691406	12.692					1	DETECTED	265.2506 m/z @12.69 [N1262_1.mzXML]	265.2506408691406	12.692	0.48955000000000004	19.564666666666668	19.075116666666666	39669.734375	3100222.3894061293	0	1297	0.08465287135926935	0.6350044480815172	0.2517530901061666	265.2494812011719	265.2535095214844
684	265.9798278808594	10.214333333333334					1	DETECTED	265.9798 m/z @10.21 [N1262_1.mzXML]	265.9798278808594	10.214333333333334	10.1835	10.318983333333334	0.13548333333333318	18274.697265625	102044.75012085008	0	1297	0.09716446122233435	2.1970270270269974	3.7108508832447975	265.9798278808594	265.9801940917969
685	266.0704650878906	16.02175					1	DETECTED	266.0705 m/z @16.02 [N1262_1.mzXML]	266.0704650878906	16.02175	0.32045	19.679333333333332	19.35888333333333	5402.623046875	2117093.447931397	0	1297	2.607182379544504	0.6164739013117808	0.22242354943623407	266.0696716308594	266.07147216796875
686	266.1207275390625	9.7303					1	DETECTED	266.1207 m/z @9.73 [N1262_1.mzXML]	266.1207275390625	9.7303	9.670383333333332	9.834866666666667	0.16448333333333487	33487.39453125	168432.734943359	0	1297	0.07984359361839566	1.372600834492334	1.7269914225178353	266.1203918457031	266.12078857421875
687	266.6372375488281	12.781					1	DETECTED	266.6372 m/z @12.78 [N1262_1.mzXML]	266.6372375488281	12.781	12.737449999999999	12.8789	0.14145000000000074	22256.041015625	116068.48795214939	0	1297	0.04958809109435691	1.6239954075774485	2.247990815154897	266.63653564453125	266.6377258300781
688	266.9260559082031	1.5827833333333332					1	DETECTED	266.9261 m/z @1.58 [N1262_1.mzXML]	266.9260559082031	1.5827833333333332	1.5387833333333334	1.6280166666666667	0.08923333333333328	49326.81640625	188586.5490639647	0	1297	0.07423874985696277	1.014015151515155	0.9676978511095912	266.9258728027344	266.9264221191406
689	267.029541015625	11.534333333333333					1	DETECTED	267.0295 m/z @11.53 [N1262_1.mzXML]	267.029541015625	11.534333333333333	11.520716666666667	11.761500000000002	0.24078333333333468	13507.07421875	118133.15952734288	0	1297	0.0488420009415087	8.841493268054519	16.682986536109038	267.0292663574219	267.03082275390625
690	267.0669250488281	15.925016666666666					1	DETECTED	267.0669 m/z @15.93 [N1262_1.mzXML]	267.0669250488281	15.925016666666666	9.551383333333332	19.99233333333333	10.440949999999999	7768.15625	1974013.0501001284	0	1297	1.917969976663608	0.8190736314713217	0.7093669187065742	267.066162109375	267.067626953125
691	267.1278076171875	13.112016666666667					1	DETECTED	267.1278 m/z @13.11 [N1262_1.mzXML]	267.1278076171875	13.112016666666667	8.673533333333333	13.112016666666667	4.438483333333334	10938.025390625	1092448.461401367	0	1297	2.1718101595274533	0.5	null	267.118408203125	267.1278076171875
692	267.1620788574219	13.625066666666667					1	DETECTED	267.1621 m/z @13.63 [N1262_1.mzXML]	267.1620788574219	13.625066666666667	9.23455	13.625066666666667	4.390516666666667	8494.7998046875	1431385.7304873052	0	1297	1.890152468910765	0.5	null	267.1546325683594	267.1620788574219
693	267.6454772949219	13.221533333333333					1	DETECTED	267.6455 m/z @13.22 [N1262_1.mzXML]	267.6454772949219	13.221533333333333	3.112016666666667	14.269533333333333	11.157516666666666	327725.90625	9203820.05692456	2	1297	0.28714825066113114	1.8431733689743146	1.8273034664257009	267.642333984375	267.64581298828125
694	267.9776611328125	10.243833333333333					1	DETECTED	267.9777 m/z @10.24 [N1262_1.mzXML]	267.9776611328125	10.243833333333333	8.734066666666667	10.318983333333334	1.5849166666666665	20523.6796875	440138.5911792609	0	1297	0.08228728337723545	0.5248879517806286	0.04977590356125721	267.9776306152344	267.9839172363281
695	268.9564208984375	11.244200000000001					1	DETECTED	268.9564 m/z @11.24 [N1262_1.mzXML]	268.9564208984375	11.244200000000001	1.4644000000000001	18.834833333333332	17.37043333333333	13170.296875	2350675.987966309	0	1297	0.5813053072140253	0.888077124958247	0.7761542499164942	268.95147705078125	268.95721435546875
696	268.9956970214844	9.611066666666666					1	DETECTED	268.9957 m/z @9.61 [N1262_1.mzXML]	268.9956970214844	9.611066666666666	3.06995	10.303866666666666	7.233916666666666	7903.36083984375	854069.376267578	0	1297	0.6475494148287311	0.5529573187045026	0.10591463740900511	268.9900817871094	268.9962158203125
697	269.0469055175781	2.2481666666666666					1	DETECTED	269.0469 m/z @2.25 [N1262_1.mzXML]	269.0469055175781	2.2481666666666666	2.006416666666667	11.912550000000001	9.906133333333335	8132.9453125	1588218.072157715	0	1297	0.18130087803650197	20.488383316097927	39.976766632195854	269.0448303222656	269.0478210449219
698	269.08612060546875	1.4334833333333334					1	DETECTED	269.0861 m/z @1.43 [N1262_1.mzXML]	269.08612060546875	1.4334833333333334	1.4165666666666668	10.365216666666667	8.94865	5879.822265625	1514122.4799508667	0	1297	0.05805218516665467	264.4921182266006	527.693062977628	269.0856018066406	269.0887451171875
699	269.1368103027344	12.028433333333334					1	DETECTED	269.1368 m/z @12.03 [N1262_1.mzXML]	269.1368103027344	12.028433333333334	11.43385	12.306266666666666	0.8724166666666662	156384.28125	1658463.7159628856	0	1297	0.1493439530958529	0.6731439752979098	0.2466785880412817	269.1358947753906	269.136962890625
700	269.2246398925781	14.063983333333335					1	DETECTED	269.2246 m/z @14.06 [N1262_1.mzXML]	269.2246398925781	14.063983333333335	11.0068	15.621433333333332	4.614633333333332	153816.25	4862729.100068175	0	1297	0.35256594928952545	0.6626654174350199	0.2433965905465167	269.22393798828125	269.2256774902344
701	270.1400451660156	12.01405					1	DETECTED	270.1400 m/z @12.01 [N1262_1.mzXML]	270.1400451660156	12.01405	11.98595	12.114433333333332	0.12848333333333173	24003.634765625	141112.15045507703	0	1297	0.10961342698444376	2.286180308422398	3.5723606168447963	270.1396789550781	270.14031982421875
702	270.22802734375	14.093733333333335					1	DETECTED	270.2280 m/z @14.09 [N1262_1.mzXML]	270.22802734375	14.093733333333335	13.919316666666667	14.607883333333332	0.6885666666666648	32841.9921875	659892.4379121091	0	1297	0.2997601018338294	1.9739130434782455	2.4721318061107147	270.227294921875	270.228515625
703	270.9563903808594	1.9925166666666667					1	DETECTED	270.9564 m/z @1.99 [N1262_1.mzXML]	270.9563903808594	1.9925166666666667	1.9644333333333333	2.4464333333333332	0.482	22297.744140625	282870.6053657226	0	1297	0.2762500077353085	8.5816023738872	14.689385386175388	270.9561462402344	270.9575500488281
704	271.03839111328125	1.7944833333333332					1	DETECTED	271.0384 m/z @1.79 [N1262_1.mzXML]	271.03839111328125	1.7944833333333332	1.7188666666666668	15.893033333333333	14.174166666666666	94143.7890625	9358093.394543823	0	1297	0.06899278695977329	93.7238263169498	294.4333262782974	271.03839111328125	271.0472412109375
705	271.2037048339844	14.723183333333333					1	DETECTED	271.2037 m/z @14.72 [N1262_1.mzXML]	271.2037048339844	14.723183333333333	11.169749999999999	16.247149999999998	5.077399999999999	51276.51171875	3002055.934113403	0	1297	0.551257237851976	0.6922882788792162	0.2975214889695919	271.2035827636719	271.2049865722656
706	271.2405090332031	12.070983333333334					1	DETECTED	271.2405 m/z @12.07 [N1262_1.mzXML]	271.2405090332031	12.070983333333334	11.561766666666667	14.093733333333335	2.5319666666666674	87919.625	1282290.372159789	0	1297	0.10953479427476154	2.7945061312657846	0.3276463922772335	271.231201171875	271.2417297363281
707	271.2612609863281	12.646633333333334					1	DETECTED	271.2613 m/z @12.65 [N1262_1.mzXML]	271.2612609863281	12.646633333333334	0.10101666666666667	20.008666666666667	19.90765	28606.2734375	4583972.994452033	0	1297	1.2783904486445472	1.3447174871018839	1.8171081667159703	271.26025390625	271.26318359375
708	271.6566467285156	12.96125					1	DETECTED	271.6566 m/z @12.96 [N1262_1.mzXML]	271.6566467285156	12.96125	12.766733333333333	13.370016666666666	0.6032833333333336	49556.93359375	679303.4280761715	0	1297	0.17671723054917265	1.5507240167937613	0.6751125013294318	271.6471252441406	271.6571960449219
709	272.20721435546875	14.737599999999999					1	DETECTED	272.2072 m/z @14.74 [N1262_1.mzXML]	272.20721435546875	14.737599999999999	14.438716666666666	15.684933333333333	1.2462166666666672	12569.06640625	362759.19580548094	0	1297	0.40527590984871864	2.0847878213349755	3.1695756426699515	272.2062683105469	272.2080078125
710	272.25689697265625	11.377166666666666					1	DETECTED	272.2569 m/z @11.38 [N1262_1.mzXML]	272.25689697265625	11.377166666666666	0.11771666666666666	19.223000000000003	19.105283333333336	52549.9765625	4249317.573922698	0	1297	0.06677715684316254	1.4738105333173306	2.0577996731400012	272.2561950683594	272.26611328125
711	272.6641540527344	13.356383333333333					1	DETECTED	272.6642 m/z @13.36 [N1262_1.mzXML]	272.6641540527344	13.356383333333333	13.221533333333333	14.241316666666668	1.0197833333333346	31631.4765625	605115.9624786372	0	1297	0.05142337134803121	3.7811766159930795	6.581380137146549	272.65484619140625	272.6643981933594
712	272.79315185546875	1.9783333333333333					1	DETECTED	272.7932 m/z @1.98 [N1262_1.mzXML]	272.79315185546875	1.9783333333333333	1.7027500000000002	2.333666666666667	0.6309166666666666	22841.609375	325174.8620684814	0	1297	0.03146783290729682	1.14469307529483	1.3262440152073065	272.791748046875	272.7944030761719
713	272.94293212890625	1.6427333333333332					1	DETECTED	272.9429 m/z @1.64 [N1262_1.mzXML]	272.94293212890625	1.6427333333333332	1.5534833333333333	1.6578833333333334	0.10440000000000005	80477.765625	334139.3885273436	0	1297	0.07363796160511926	0.5848739495798333	0.16701064129353396	272.9427185058594	272.943115234375
714	273.21990966796875	15.525366666666667					1	DETECTED	273.2199 m/z @15.53 [N1262_1.mzXML]	273.21990966796875	15.525366666666667	13.991416666666668	17.318166666666666	3.3267499999999988	5000.4599609375	476907.4636701657	0	1297	0.7446484349241143	1.0843736758042963	1.1687473516085927	273.2186279296875	273.2209777832031
715	274.00225830078125	11.3351					1	DETECTED	274.0023 m/z @11.34 [N1262_1.mzXML]	274.00225830078125	11.3351	10.9478	18.197333333333333	7.249533333333332	10104.705078125	1356926.9088985894	0	1297	6.178336335334905	9.359067045356747	12.84689582847875	274.00103759765625	274.0028076171875
716	274.12713623046875	10.501883333333334					1	DETECTED	274.1271 m/z @10.50 [N1262_1.mzXML]	274.12713623046875	10.501883333333334	10.458783333333335	10.586883333333333	0.1280999999999981	8457.623046875	42018.725664367324	0	1297	0.09116924416502847	1.4860788863109164	1.972157772621833	274.1270446777344	274.12738037109375
717	274.2000427246094	10.214333333333334					1	DETECTED	274.2000 m/z @10.21 [N1262_1.mzXML]	274.2000427246094	10.214333333333334	5.615233333333333	10.4429	4.8276666666666666	5917.0048828125	367706.37086907966	0	1297	0.23417834033380025	0.5248490646720734	0.04969812934414682	274.19952392578125	274.2005920410156
718	274.2361755371094	12.176449999999999					1	DETECTED	274.2362 m/z @12.18 [N1262_1.mzXML]	274.2361755371094	12.176449999999999	12.160616666666666	12.290033333333334	0.12941666666666762	23384.203125	109468.39100854614	0	1297	0.09586389451891186	4.086842105263237	7.757100630194925	274.2358703613281	274.2361755371094
719	274.27191162109375	11.349					1	DETECTED	274.2719 m/z @11.35 [N1262_1.mzXML]	274.27191162109375	11.349	11.306133333333333	19.450333333333333	8.1442	4722722.0	2.844580532739753E7	1	1297	0.08095579572600009	2.367330872704227	2.9956290955854388	274.27178955078125	274.275146484375
720	274.6234436035156	12.795366666666666					1	DETECTED	274.6234 m/z @12.80 [N1262_1.mzXML]	274.6234436035156	12.795366666666666	3.78255	12.8789	9.09635	54287.9296875	2182031.7660540775	0	1297	0.12637570602593406	0.5046341413801457	0.7965426848317606	274.6226806640625	274.6246643066406
721	274.6528625488281	13.481150000000001					1	DETECTED	274.6529 m/z @13.48 [N1262_1.mzXML]	274.6528625488281	13.481150000000001	9.163483333333334	13.681916666666666	4.518433333333332	23297.5390625	2537567.169454835	0	1297	0.16749431558340078	0.5232494402841038	0.04649888056820769	274.6435546875	274.65325927734375
722	274.9976501464844	11.21395					1	DETECTED	274.9977 m/z @11.21 [N1262_1.mzXML]	274.9976501464844	11.21395	11.0068	18.246	7.2391999999999985	12516.572265625	1371163.9577228096	0	1297	0.8138448331006245	17.473328505913553	33.94665701182711	274.9880676269531	275.001708984375
723	275.0201721191406	1.4792666666666667					1	DETECTED	275.0202 m/z @1.48 [N1262_1.mzXML]	275.0201721191406	1.4792666666666667	1.4334833333333334	2.2339333333333333	0.8004499999999999	8655.5673828125	212158.45563037109	0	1297	0.04853057208298717	8.74171823807791	16.48343647615582	275.019775390625	275.0295715332031
724	275.19866943359375	12.384416666666668					1	DETECTED	275.1987 m/z @12.38 [N1262_1.mzXML]	275.19866943359375	12.384416666666668	8.319383333333333	12.476016666666668	4.156633333333335	30070.0703125	722225.2585470284	0	1297	0.06712771184791677	0.5112668202802765	0.022533640560552917	275.19659423828125	275.19927978515625
725	275.27557373046875	11.349					1	DETECTED	275.2756 m/z @11.35 [N1262_1.mzXML]	275.27557373046875	11.349	11.320966666666667	12.144983333333332	0.8240166666666653	674027.125	4188367.936108136	0	1297	0.07721585352485683	3.789720032765269	4.806366565080903	275.27496337890625	275.2762145996094
726	275.6312561035156	13.125533333333333					1	DETECTED	275.6313 m/z @13.13 [N1262_1.mzXML]	275.6312561035156	13.125533333333333	12.752183333333333	13.806516666666665	1.0543333333333322	123701.84375	2413041.792828859	0	1297	0.2242606503319955	1.0727728180819949	1.8361403496932822	275.6215515136719	275.63177490234375
727	275.9972229003906	16.4096					1	DETECTED	275.9972 m/z @16.41 [N1262_1.mzXML]	275.9972229003906	16.4096	10.075349999999998	18.6895	8.61415	2059.326171875	623857.8391647644	0	1297	0.9442229638163671	0.6799660575443025	0.3599321150886051	275.99285888671875	275.99774169921875
728	276.133056640625	13.125533333333333					1	DETECTED	276.1331 m/z @13.13 [N1262_1.mzXML]	276.133056640625	13.125533333333333	4.338883333333333	13.356383333333333	9.0175	44518.265625	1620082.7818687751	0	1297	0.18362702469254444	0.5131364057974314	0.026272811594862687	276.1252136230469	276.1429443359375
729	276.1793212890625	9.087633333333335					1	DETECTED	276.1793 m/z @9.09 [N1262_1.mzXML]	276.1793212890625	9.087633333333335	7.271100000000001	9.117799999999999	1.8466999999999985	3884.53955078125	153061.98340960676	0	1297	0.1867193127727944	0.5083033617146206	0.01660672342924129	276.1783752441406	276.1800231933594
730	276.65045166015625	13.275599999999999					1	DETECTED	276.6505 m/z @13.28 [N1262_1.mzXML]	276.65045166015625	13.275599999999999	13.084616666666667	14.093733333333335	1.0091166666666673	46277.171875	1034758.0808798841	0	1297	0.3289945894448074	2.6418971987084627	2.011998943191705	276.6493835449219	276.651123046875
731	276.98358154296875	1.7944833333333332					1	DETECTED	276.9836 m/z @1.79 [N1262_1.mzXML]	276.98358154296875	1.7944833333333332	1.4644000000000001	19.564666666666668	18.100266666666666	19465.1953125	1983097.3670130917	0	1297	0.2280171250707268	21.541188983885363	1.4715784598593042	276.9737854003906	276.9935607910156
732	277.0369567871094	10.51585					1	DETECTED	277.0370 m/z @10.52 [N1262_1.mzXML]	277.0369567871094	10.51585	10.458783333333335	10.634283333333334	0.17549999999999955	17563.32421875	97392.14907012891	0	1297	0.11621909406706799	1.5141740786989715	1.6483937302838954	277.0364685058594	277.0384521484375
733	277.1025085449219	11.259766666666668					1	DETECTED	277.1025 m/z @11.26 [N1262_1.mzXML]	277.1025085449219	11.259766666666668	3.7536666666666667	12.000016666666665	8.24635	144808.84375	2606900.573352539	0	1297	0.08949262203039154	4.163050279080007	9.828550504834997	277.0999755859375	277.1075439453125
734	277.1391906738281	11.927416666666666					1	DETECTED	277.1392 m/z @11.93 [N1262_1.mzXML]	277.1391906738281	11.927416666666666	11.616716666666667	20.008666666666667	8.39195	14075.1337890625	2056623.1079505	0	1297	0.26791556871076416	13.504908271644721	26.009816543289443	277.1387939453125	277.1406555175781
735	277.1527099609375	13.15295					1	DETECTED	277.1527 m/z @13.15 [N1262_1.mzXML]	277.1527099609375	13.15295	9.8806	19.482833333333335	9.602233333333336	17181.466796875	3210420.939825315	0	1297	5.275931866327408	1.2981302413611535	1.351564748873568	277.15203857421875	277.15765380859375
736	277.1778259277344	12.192316666666667					1	DETECTED	277.1778 m/z @12.19 [N1262_1.mzXML]	277.1778259277344	12.192316666666667	0.1515	19.8105	19.659000000000002	17286.291015625	1870053.9446771855	0	1297	0.10400617119416289	0.81634828202406	0.6326965640481198	277.177001953125	277.1823425292969
737	277.21209716796875	13.806516666666665					1	DETECTED	277.2121 m/z @13.81 [N1262_1.mzXML]	277.21209716796875	13.806516666666665	11.927416666666666	14.093733333333335	2.1663166666666687	29068.294921875	1214460.0206260995	0	1297	1.2693320265233332	0.5764239973036744	0.14007474707787235	277.21051025390625	277.2152099609375
738	278.1582946777344	10.334383333333333					1	DETECTED	278.1583 m/z @10.33 [N1262_1.mzXML]	278.1582946777344	10.334383333333333	10.303866666666666	16.3446	6.040733333333334	3359.642822265625	519724.7643927611	0	1297	0.0672569456420753	98.97433096668317	196.94866193336634	278.1578674316406	278.16082763671875
739	278.62567138671875	12.947383333333333					1	DETECTED	278.6257 m/z @12.95 [N1262_1.mzXML]	278.62567138671875	12.947383333333333	12.781	16.685166666666667	3.904166666666667	49113.9140625	2284216.883262816	0	1297	0.2286278302375866	11.732445156766582	22.464890313533164	278.61676025390625	278.6263122558594
740	278.9803771972656	1.8650833333333334					1	DETECTED	278.9804 m/z @1.87 [N1262_1.mzXML]	278.9803771972656	1.8650833333333334	1.8650833333333334	19.35216666666667	17.487083333333334	7606.03369140625	2396973.065863435	0	1297	14.237229421229864	null	null	278.9794921875	278.9824523925781
741	279.0818786621094	10.501883333333334					1	DETECTED	279.0819 m/z @10.50 [N1262_1.mzXML]	279.0818786621094	10.501883333333334	6.5855	19.450333333333333	12.864833333333333	921867.5	7056989.149493966	1	1297	0.08640059652636012	0.5165181942976008	2.5538443181077133	279.08184814453125	279.0917053222656
742	279.1572265625	12.460866666666668					1	DETECTED	279.1572 m/z @12.46 [N1262_1.mzXML]	279.1572265625	12.460866666666668	0.10101666666666667	20.008666666666667	19.90765	183959.359375	3.536699890923633E7	1	1297	0.15153775735278607	0.5406972665028132	0.10753105100830607	279.1565856933594	279.1584167480469
743	279.229736328125	13.509316666666667					1	DETECTED	279.2297 m/z @13.51 [N1262_1.mzXML]	279.229736328125	13.509316666666667	11.616716666666667	16.75	5.133283333333333	103306.9921875	3348963.031779357	0	1297	0.23201481404484348	0.7367519866646206	0.24078100666569965	279.2290954589844	279.23370361328125
744	279.6449890136719	12.920016666666667					1	DETECTED	279.6450 m/z @12.92 [N1262_1.mzXML]	279.6449890136719	12.920016666666667	12.737449999999999	13.639516666666667	0.9020666666666681	156789.84375	2481676.558603023	0	1297	0.19754635109230456	1.9458655833697276	3.1573448268062454	279.6440124511719	279.6455078125
745	280.0903015136719	1.7509333333333332					1	DETECTED	280.0903 m/z @1.75 [N1262_1.mzXML]	280.0903015136719	1.7509333333333332	1.6578833333333334	18.819000000000003	17.16111666666667	242707.859375	6252475.911821409	0	1297	8.806070405974365	76.73047075958844	0.9543142727193166	280.08477783203125	280.0909118652344
746	280.16021728515625	12.445583333333333					1	DETECTED	280.1602 m/z @12.45 [N1262_1.mzXML]	280.16021728515625	12.445583333333333	0.1684166666666667	20.008666666666667	19.84025	31550.177734375	7274928.068631596	0	1297	1.9304381861946052	2.1004856827015304	1.5715329767119588	280.15301513671875	280.1622009277344
747	280.6527404785156	13.383683333333332					1	DETECTED	280.6527 m/z @13.38 [N1262_1.mzXML]	280.6527404785156	13.383683333333332	10.243833333333333	14.1085	3.8646666666666665	247539.3125	4796757.509627682	2	1297	0.24636887514006922	1.51396372341758	1.4578344338671947	280.6453552246094	280.65325927734375
748	281.0086669921875	11.534333333333333					1	DETECTED	281.0087 m/z @11.53 [N1262_1.mzXML]	281.0086669921875	11.534333333333333	11.534333333333333	11.956766666666665	0.42243333333333233	24944.416015625	275986.0005751958	0	1297	0.10842217900862217	null	null	281.0086669921875	281.0120544433594
749	281.0823669433594	15.684933333333333					1	DETECTED	281.0824 m/z @15.68 [N1262_1.mzXML]	281.0823669433594	15.684933333333333	8.275083333333333	19.613833333333332	11.33875	16307.3271484375	3337948.491383697	0	1297	1.7953002168626142	0.7651133288798018	0.5503618955301065	281.0732727050781	281.0829162597656
750	281.0933532714844	1.7509333333333332					1	DETECTED	281.0934 m/z @1.75 [N1262_1.mzXML]	281.0933532714844	1.7509333333333332	1.7027500000000002	10.572650000000001	8.869900000000001	19950.78515625	5163534.093968384	0	1297	8.817626948829233	92.04323763403727	183.20840405389492	281.0833740234375	281.0933532714844
751	281.2455139160156	14.424716666666665					1	DETECTED	281.2455 m/z @14.42 [N1262_1.mzXML]	281.2455139160156	14.424716666666665	0.84665	19.53216666666667	18.68551666666667	310574.96875	1.702246560458803E7	0	1297	0.4645006426534781	0.7251046233096197	0.43305628083941583	281.24462890625	281.2469787597656
752	281.66064453125	14.182183333333334					1	DETECTED	281.6606 m/z @14.18 [N1262_1.mzXML]	281.66064453125	14.182183333333334	6.390883333333333	16.587833333333332	10.19695	126030.25	6684187.781300538	0	1297	0.4351841056336756	1.9806069323835886	3.940196843339935	281.6531982421875	281.6664123535156
753	282.2205505371094	19.53216666666667					1	DETECTED	282.2206 m/z @19.53 [N1262_1.mzXML]	282.2205505371094	19.53216666666667	0.10101666666666667	20.008666666666667	19.90765	5146.15576171875	3090139.341303712	0	1297	10.78147722617614	0.5122612403280299	0.05360676823982147	282.21783447265625	282.2217102050781
754	282.2487487792969	14.368183333333333					1	DETECTED	282.2487 m/z @14.37 [N1262_1.mzXML]	282.2487487792969	14.368183333333333	11.110883333333334	16.15025	5.039366666666666	60519.73828125	6770899.534817872	0	1297	3.392195141973122	0.7268047489780637	0.387151586130817	282.2482604980469	282.25872802734375
755	282.2772216796875	13.947966666666668					1	DETECTED	282.2772 m/z @13.95 [N1262_1.mzXML]	282.2772216796875	13.947966666666668	11.776683333333333	14.31195	2.535266666666667	136505.53125	3080184.054297242	0	1297	0.3165086433766433	0.6926084236632356	2.52694049678801	282.2760314941406	282.2781982421875
756	282.82159423828125	1.7656999999999998					1	DETECTED	282.8216 m/z @1.77 [N1262_1.mzXML]	282.82159423828125	1.7656999999999998	1.6874333333333333	1.9505166666666667	0.26308333333333334	18123.296875	172155.48945678712	0	1297	0.09815467280910073	1.6806856899488967	2.1559623645852	282.8197326660156	282.8226013183594
757	282.9033508300781	1.5827833333333332					1	DETECTED	282.9034 m/z @1.58 [N1262_1.mzXML]	282.9033508300781	1.5827833333333332	1.5240166666666668	3.16825	1.6442333333333332	82353.375	916199.6928503414	0	1297	0.07125660069052397	12.696518311231344	1.0810737851958503	282.9015808105469	282.9038391113281
758	282.9720153808594	11.184500000000002					1	DETECTED	282.9720 m/z @11.18 [N1262_1.mzXML]	282.9720153808594	11.184500000000002	2.1051333333333333	12.273416666666666	10.168283333333333	9608.5107421875	2162119.960659913	0	1297	0.5324169262694909	0.5599665542016512	0.11993310840330244	282.9706115722656	282.9803466796875
759	283.0061950683594	10.229133333333333					1	DETECTED	283.0062 m/z @10.23 [N1262_1.mzXML]	283.0061950683594	10.229133333333333	10.1835	19.679333333333332	9.495833333333332	18061.615234375	2086279.7904843753	0	1297	0.08416030108741346	104.04492330168087	2.2250206987043324	283.00579833984375	283.0115661621094
760	283.1522521972656	12.01405					1	DETECTED	283.1523 m/z @12.01 [N1262_1.mzXML]	283.1522521972656	12.01405	11.575483333333333	12.460866666666668	0.8853833333333352	54195.43359375	721012.0960319804	0	1297	0.3712218236367786	0.7670675989305886	0.43428930153928724	283.1512451171875	283.1529846191406
761	283.2403869628906	15.338783333333334					1	DETECTED	283.2404 m/z @15.34 [N1262_1.mzXML]	283.2403869628906	15.338783333333334	14.899400000000002	16.522983333333332	1.6235833333333307	5967.01708984375	270787.06103460654	0	1297	0.8369021323574533	1.8475704585972794	1.7713700187625057	283.2397155761719	283.24163818359375
762	283.2610168457031	12.692					1	DETECTED	283.2610 m/z @12.69 [N1262_1.mzXML]	283.2610168457031	12.692	0.1345333333333333	19.99233333333333	19.857799999999997	76691.6015625	3883457.5873383204	0	1297	0.26516944706539824	0.6152288906858947	5.7820206206484634	283.25128173828125	283.264892578125
763	283.280517578125	14.034866666666666					1	DETECTED	283.2805 m/z @14.03 [N1262_1.mzXML]	283.280517578125	14.034866666666666	11.838916666666668	14.579433333333332	2.7405166666666645	25757.55078125	961626.5284259035	0	1297	0.2740505467263734	0.6239934121147264	0.15494557561586747	283.2800598144531	283.2818908691406
764	284.1878967285156	9.5663					1	DETECTED	284.1879 m/z @9.57 [N1262_1.mzXML]	284.1878967285156	9.5663	8.9804	10.059866666666666	1.0794666666666668	3638.940185546875	107613.27819665534	0	1297	0.20934067055004313	0.921203845935028	0.842407691870056	284.1831359863281	284.1888732910156
765	284.2929382324219	12.646633333333334					1	DETECTED	284.2929 m/z @12.65 [N1262_1.mzXML]	284.2929382324219	12.646633333333334	11.807616666666666	18.672666666666665	6.865049999999998	21846.255859375	2785957.2839779956	0	1297	0.0982380841687327	4.091128503605406	7.1822570072108105	284.29205322265625	284.29339599609375
766	284.32928466796875	11.868933333333333					1	DETECTED	284.3293 m/z @11.87 [N1262_1.mzXML]	284.32928466796875	11.868933333333333	11.823416666666667	12.114433333333332	0.2910166666666658	22000.25	172856.85923522944	0	1297	0.12782104588906407	3.196814353716626	5.393628707433252	284.32891845703125	284.33001708984375
767	284.90814208984375	1.6727666666666667					1	DETECTED	284.9081 m/z @1.67 [N1262_1.mzXML]	284.90814208984375	1.6727666666666667	1.6578833333333334	1.8509	0.19301666666666661	40772.53125	233580.40911401366	0	1297	0.12252020625978854	6.484322508398643	13.421468191751497	284.90655517578125	284.9091796875
768	285.0042419433594	10.214333333333334					1	DETECTED	285.0042 m/z @10.21 [N1262_1.mzXML]	285.0042419433594	10.214333333333334	10.1679	10.34975	0.18185000000000073	16362.498046875	96609.63075915595	0	1297	0.08532437932441894	1.9426609299399944	3.036226262418977	285.0039978027344	285.0047607421875
769	285.0630798339844	1.4792666666666667					1	DETECTED	285.0631 m/z @1.48 [N1262_1.mzXML]	285.0630798339844	1.4792666666666667	1.4165666666666668	17.839166666666664	16.422599999999996	15997.2900390625	3819180.40647113	0	1297	0.10020103905962596	130.96172248803828	260.9234449760766	285.0617370605469	285.0691223144531
770	285.2400817871094	13.02975					1	DETECTED	285.2401 m/z @13.03 [N1262_1.mzXML]	285.2400817871094	13.02975	12.96125	17.692	4.7307500000000005	44059.25	1975422.7593924254	0	1297	0.08517927125520686	34.531021897810106	68.06204379562021	285.2399597167969	285.2416076660156
771	285.2772521972656	7.254733333333333					1	DETECTED	285.2773 m/z @7.25 [N1262_1.mzXML]	285.2772521972656	7.254733333333333	0.3372833333333333	19.876666666666665	19.539383333333333	2702.46826171875	1402306.6049196771	0	1297	3.13155146036475	1.4123255920413833	1.8246511840827664	285.2760925292969	285.2867736816406
772	286.1998291015625	10.34975					1	DETECTED	286.1998 m/z @10.35 [N1262_1.mzXML]	286.1998291015625	10.34975	10.258700000000001	10.68275	0.42404999999999937	145212.421875	1234694.0534635	0	1297	0.12316783770061868	2.0464248213646083	2.839468435071973	286.1993713378906	286.2000732421875
773	286.2476501464844	9.820016666666668					1	DETECTED	286.2477 m/z @9.82 [N1262_1.mzXML]	286.2476501464844	9.820016666666668	9.011633333333332	19.044333333333334	10.032700000000002	70763.6015625	2388381.3374753413	0	1297	0.1895215506703316	1.0901152682114008	0.6249258297393564	286.24200439453125	286.24896240234375
774	286.9297790527344	2.048216666666667					1	DETECTED	286.9298 m/z @2.05 [N1262_1.mzXML]	286.9297790527344	2.048216666666667	1.9082000000000001	8.794933333333335	6.886733333333335	15943.703125	1140772.6608908079	0	1297	0.15511558117286617	24.592548506130225	1.0806120377318698	286.929443359375	286.9327087402344
775	287.01220703125	1.7944833333333332					1	DETECTED	287.0122 m/z @1.79 [N1262_1.mzXML]	287.01220703125	1.7944833333333332	1.7509333333333332	10.90375	9.152816666666666	28249.611328125	3616200.861192261	0	1297	0.22832987749064215	105.08400306161505	209.1680061232301	287.011474609375	287.01800537109375
776	287.0989074707031	9.7303					1	DETECTED	287.0989 m/z @9.73 [N1262_1.mzXML]	287.0989074707031	9.7303	2.11945	10.273566666666666	8.154116666666665	240150.90625	1.4224924974078486E7	1	1297	0.08987582999595034	0.5694549358825144	0.27192014429128153	287.09820556640625	287.09918212890625
777	287.2032775878906	10.365216666666667					1	DETECTED	287.2033 m/z @10.37 [N1262_1.mzXML]	287.2032775878906	10.365216666666667	10.288766666666668	11.927416666666666	1.6386499999999984	22265.205078125	673802.8932358397	0	1297	0.133489698645187	10.717135382603074	20.434270765206147	287.1985168457031	287.2033386230469
778	287.2348937988281	14.034866666666666					1	DETECTED	287.2349 m/z @14.03 [N1262_1.mzXML]	287.2348937988281	14.034866666666666	11.0359	18.899333333333335	7.863433333333335	17347.568359375	1764757.9042485044	0	1297	0.151183026754806	1.3110237970856633	0.15496983766255035	287.23443603515625	287.2377014160156
779	287.266845703125	11.520716666666667					1	DETECTED	287.2668 m/z @11.52 [N1262_1.mzXML]	287.266845703125	11.520716666666667	11.506516666666666	11.616716666666667	0.11020000000000074	14582.49609375	64214.968263428316	0	1297	0.09272476010738373	3.880281690140692	6.760563380281384	287.266845703125	287.26824951171875
780	287.630859375	12.920016666666667					1	DETECTED	287.6309 m/z @12.92 [N1262_1.mzXML]	287.630859375	12.920016666666667	12.737449999999999	13.439166666666667	0.7017166666666679	252669.25	2984469.8780825143	0	1297	0.15916378695250444	1.070085224723151	1.0156107568913024	287.6302490234375	287.631591796875
781	288.10247802734375	9.7303					1	DETECTED	288.1025 m/z @9.73 [N1262_1.mzXML]	288.10247802734375	9.7303	9.670383333333332	9.790333333333333	0.11995000000000111	30079.69921875	147887.24034716754	0	1297	0.08982790915662875	1.000973574408889	0.9202761288039777	288.1021423339844	288.10247802734375
782	288.1972351074219	12.554383333333334					1	DETECTED	288.1972 m/z @12.55 [N1262_1.mzXML]	288.1972351074219	12.554383333333334	12.430650000000002	12.646633333333334	0.21598333333333208	16875.486328125	124890.17937548817	0	1297	0.06416767816922331	0.8727774784482792	0.7455549568965585	288.1964111328125	288.1977844238281
783	288.2149658203125	10.650116666666666					1	DETECTED	288.2150 m/z @10.65 [N1262_1.mzXML]	288.2149658203125	10.650116666666666	0.10101666666666667	19.99233333333333	19.891316666666665	600183.5625	6227601.153751663	1	1297	0.09530149325069814	2.6955602109024412	2.861128424003973	288.2075500488281	288.216796875
784	288.6387023925781	13.356383333333333					1	DETECTED	288.6387 m/z @13.36 [N1262_1.mzXML]	288.6387023925781	13.356383333333333	12.795366666666666	15.415833333333333	2.620466666666667	169658.171875	1845153.662495481	0	1297	0.04639428910413024	1.2072413268735769	1.1730578483195544	288.6313781738281	288.6462097167969
785	288.9203186035156	1.6128333333333333					1	DETECTED	288.9203 m/z @1.61 [N1262_1.mzXML]	288.9203186035156	1.6128333333333333	1.5387833333333334	2.1051333333333333	0.5663499999999999	335355.15625	1618891.4529433583	0	1297	0.06726969782646597	1.1512590227409192	1.091467164489468	288.91937255859375	288.9276428222656
786	289.0711364746094	11.716216666666666					1	DETECTED	289.0711 m/z @11.72 [N1262_1.mzXML]	289.0711364746094	11.716216666666666	11.0359	11.838916666666668	0.803016666666668	8178.3515625	240445.4392839357	0	1297	0.09348928695657222	0.5901785933021401	0.18035718660428018	289.062255859375	289.07269287109375
787	289.1741943359375	0.45588333333333336					1	DETECTED	289.1742 m/z @0.46 [N1262_1.mzXML]	289.1741943359375	0.45588333333333336	0.11771666666666666	20.008666666666667	19.89095	5508.029296875	1828117.36835733	0	1297	0.20709120702924938	29.409980285855095	57.8199605717102	289.17340087890625	289.1757507324219
788	289.2187805175781	10.650116666666666					1	DETECTED	289.2188 m/z @10.65 [N1262_1.mzXML]	289.2187805175781	10.650116666666666	10.572650000000001	17.659333333333333	7.0866833333333314	77631.1328125	4119274.6472951625	0	1297	0.18101084801154776	17.573410946325538	34.84203382029947	289.21380615234375	289.22027587890625
789	289.6468505859375	11.716216666666666					1	DETECTED	289.6469 m/z @11.72 [N1262_1.mzXML]	289.6468505859375	11.716216666666666	11.110883333333334	18.3445	7.233616666666666	28928.80859375	3174375.392293457	0	1297	0.34276044675186057	3.3273636736990992	5.5815962928094285	289.6384582519531	289.6480712890625
790	290.66595458984375	14.167499999999999					1	DETECTED	290.6660 m/z @14.17 [N1262_1.mzXML]	290.66595458984375	14.167499999999999	11.49205	15.509483333333332	4.017433333333331	19716.51953125	1817581.526469726	0	1297	0.14577348551212665	0.7074332774776999	0.2731180043846717	290.66351318359375	290.6670227050781
791	290.85308837890625	1.7656999999999998					1	DETECTED	290.8531 m/z @1.77 [N1262_1.mzXML]	290.85308837890625	1.7656999999999998	1.7188666666666668	7.712016666666667	5.99315	27945.927734375	3253421.173812256	0	1297	0.10622325823403989	63.98380782918187	126.96761565836374	290.8502197265625	290.86248779296875
792	290.92242431640625	2.7343166666666665					1	DETECTED	290.9224 m/z @2.73 [N1262_1.mzXML]	290.92242431640625	2.7343166666666665	0.10101666666666667	20.008666666666667	19.90765	56381.71484375	7994871.0241627805	0	1297	0.936044141245854	6.267640315878795	3.2850419750336086	290.91253662109375	290.9301452636719
793	291.1183166503906	12.01405					1	DETECTED	291.1183 m/z @12.01 [N1262_1.mzXML]	291.1183166503906	12.01405	6.797766666666666	12.523416666666666	5.72565	645088.0625	6157532.552456635	1	1297	0.11591423800019562	2.4138981794871928	3.2241815707890944	291.1087646484375	291.11956787109375
794	291.6446838378906	12.8653					1	DETECTED	291.6447 m/z @12.87 [N1262_1.mzXML]	291.6446838378906	12.8653	2.85915	14.766516666666666	11.907366666666666	80995.1953125	4534059.219295655	0	1297	0.10605134645332548	9.179205173356124	1.8848458099518743	291.6437072753906	291.64544677734375
795	291.9338684082031	2.7343166666666665					1	DETECTED	291.9339 m/z @2.73 [N1262_1.mzXML]	291.9338684082031	2.7343166666666665	0.1345333333333333	19.9755	19.840966666666667	43847.5625	6174234.622080904	0	1297	0.8839689442805518	3.4735175736653883	3.2426595422216518	291.9328308105469	291.9342041015625
796	292.0666809082031	16.587833333333332					1	DETECTED	292.0667 m/z @16.59 [N1262_1.mzXML]	292.0666809082031	16.587833333333332	5.79225	19.206666666666667	13.414416666666668	3279.148193359375	1325016.8396102602	0	1297	1.3116212356555916	0.6212918863424086	0.24258377268481723	292.061279296875	292.0682678222656
797	292.1217346191406	12.04255					1	DETECTED	292.1217 m/z @12.04 [N1262_1.mzXML]	292.1217346191406	12.04255	2.1336999999999997	12.273416666666666	10.139716666666667	90877.1875	4864261.177173641	0	1297	0.11406089509709005	0.5086590916117761	0.014677840959072706	292.1131896972656	292.1224060058594
798	292.51446533203125	2.8171833333333334					1	DETECTED	292.5145 m/z @2.82 [N1262_1.mzXML]	292.51446533203125	2.8171833333333334	0.3881833333333333	16.701333333333334	16.31315	5652.58203125	1773909.9512691344	0	1297	0.9056941762292539	3.357997118155619	5.715994236311239	292.5113525390625	292.52142333984375
799	292.65203857421875	13.071016666666667					1	DETECTED	292.6520 m/z @13.07 [N1262_1.mzXML]	292.65203857421875	13.071016666666667	2.5432166666666665	13.262233333333334	10.719016666666668	20265.7734375	2534487.8340531015	0	1297	0.2626486039573006	0.5090815111735912	0.018163022347182457	292.6438293457031	292.6557922363281
800	292.880859375	2.57085					1	DETECTED	292.8809 m/z @2.57 [N1262_1.mzXML]	292.880859375	2.57085	2.57085	10.059866666666666	7.489016666666666	4980.65625	557662.852734436	0	1297	0.40218003657031653	null	null	292.873779296875	292.8896179199219
801	292.9338684082031	2.6930666666666667					1	DETECTED	292.9339 m/z @2.69 [N1262_1.mzXML]	292.9338684082031	2.6930666666666667	2.474483333333333	8.764533333333333	6.290049999999999	7476.44140625	676010.7794647217	0	1297	0.8846105982913817	14.388219595882559	9.237126724284982	292.92681884765625	292.9427185058594
802	292.9707336425781	11.27525					1	DETECTED	292.9707 m/z @11.28 [N1262_1.mzXML]	292.9707336425781	11.27525	2.5432166666666665	11.27525	8.732033333333334	7666.1533203125	1238082.5149698788	0	1297	8.134399593497223	0.5	null	292.9607849121094	292.97686767578125
803	292.98748779296875	2.7206166666666665					1	DETECTED	292.9875 m/z @2.72 [N1262_1.mzXML]	292.98748779296875	2.7206166666666665	2.5019666666666667	18.592166666666667	16.0902	7706.7119140625	1134128.8078161622	0	1297	0.8487454542958819	36.79442030642583	10.76483848845544	292.9793701171875	292.988525390625
804	292.9989318847656	3.0279666666666665					1	DETECTED	292.9989 m/z @3.03 [N1262_1.mzXML]	292.9989318847656	3.0279666666666665	2.4464333333333332	16.069933333333335	13.623500000000002	7984.07666015625	1507422.2424153753	0	1297	0.5335054369409331	2.930681717577655	4.835603135823555	292.9906005859375	293.0032653808594
805	293.0141906738281	2.70675					1	DETECTED	293.0142 m/z @2.71 [N1262_1.mzXML]	293.0141906738281	2.70675	0.9847666666666667	18.066333333333333	17.081566666666667	11127.626953125	1448807.8323567803	0	1297	0.8659370972437106	2.102133606255524	1.6498939476175027	293.00555419921875	293.01434326171875
806	293.0255432128906	2.665716666666667					1	DETECTED	293.0255 m/z @2.67 [N1262_1.mzXML]	293.0255432128906	2.665716666666667	0.3881833333333333	20.008666666666667	19.620483333333333	13916.1376953125	2281588.604248718	0	1297	0.5553943859854562	1.3600854169185193	2.6246796749074623	293.01739501953125	293.0265808105469
807	293.0367126464844	2.6930666666666667					1	DETECTED	293.0367 m/z @2.69 [N1262_1.mzXML]	293.0367126464844	2.6930666666666667	0.59095	19.696166666666667	19.105216666666667	16229.1552734375	2317360.9455284425	0	1297	0.8500215202726005	1.803989156857738	1.3667902790721724	293.02874755859375	293.0370788574219
808	293.0479736328125	2.7343166666666665					1	DETECTED	293.0480 m/z @2.73 [N1262_1.mzXML]	293.0479736328125	2.7343166666666665	0.1853	19.876666666666665	19.691366666666664	18179.8515625	2777629.713619201	0	1297	0.2263003509938466	1.6412794021907264	1.4278035642775169	293.0400390625	293.0491638183594
809	293.0594482421875	2.67935					1	DETECTED	293.0594 m/z @2.68 [N1262_1.mzXML]	293.0594482421875	2.67935	0.1853	19.99233333333333	19.80703333333333	22552.47265625	3361492.7969856565	0	1297	0.7619387575048049	4.157057159992281	11.366251643267367	293.05126953125	293.0601806640625
810	293.07025146484375	3.05605					1	DETECTED	293.0703 m/z @3.06 [N1262_1.mzXML]	293.07025146484375	3.05605	0.11771666666666666	19.99233333333333	19.874616666666665	32457.6171875	4407863.887081789	0	1297	0.8222281531427722	4.167629905139728	1.0193412760718938	293.060302734375	293.0705261230469
811	293.09600830078125	2.7343166666666665					1	DETECTED	293.0960 m/z @2.73 [N1262_1.mzXML]	293.09600830078125	2.7343166666666665	0.10101666666666667	20.008666666666667	19.90765	1.6516615E7	2.212704142815389E9	1	1297	0.8448071506509995	11.198573046727441	11.589298339504673	293.08984375	293.0970153808594
812	293.1141357421875	2.6930666666666667					1	DETECTED	293.1141 m/z @2.69 [N1262_1.mzXML]	293.1141357421875	2.6930666666666667	0.11771666666666666	20.008666666666667	19.89095	68430.015625	7247813.055131836	0	1297	0.6227416490154596	3.9005228834499257	18.33801368958733	293.11053466796875	293.12335205078125
813	293.12554931640625	2.7479999999999998					1	DETECTED	293.1255 m/z @2.75 [N1262_1.mzXML]	293.12554931640625	2.7479999999999998	0.1345333333333333	19.99233333333333	19.857799999999997	28881.455078125	4349521.641391056	0	1297	0.6077048740924127	2.693740468212101	1.5532520048833023	293.1247863769531	293.13519287109375
814	293.1368713378906	2.6930666666666667					1	DETECTED	293.1369 m/z @2.69 [N1262_1.mzXML]	293.1368713378906	2.6930666666666667	0.2866	19.84333333333333	19.55673333333333	21883.5859375	4922949.722208282	0	1297	0.31642743335761647	1.7773039785250604	1.8231959339650885	293.1357116699219	293.1410217285156
815	293.1514587402344	9.7303					1	DETECTED	293.1515 m/z @9.73 [N1262_1.mzXML]	293.1514587402344	9.7303	0.1684166666666667	19.99233333333333	19.823916666666666	166407.9375	7945052.650558891	0	1297	0.42244059911985943	0.5557006305683735	0.10987835922787337	293.14300537109375	293.1603698730469
816	293.17669677734375	13.792683333333335					1	DETECTED	293.1767 m/z @13.79 [N1262_1.mzXML]	293.17669677734375	13.792683333333335	0.37133333333333335	19.663	19.291666666666668	65540.03125	6933184.341716371	0	1297	11.122328990649255	0.5901098923331923	0.15950454764918795	293.1667175292969	293.1866760253906
817	293.1895751953125	2.7479999999999998					1	DETECTED	293.1896 m/z @2.75 [N1262_1.mzXML]	293.1895751953125	2.7479999999999998	2.4607	19.745166666666666	17.284466666666667	8907.2109375	1357600.8881799318	0	1297	0.9631610253557739	30.080867850098656	11.058686313016244	293.186767578125	293.198974609375
818	293.2091369628906	12.3998					1	DETECTED	293.2091 m/z @12.40 [N1262_1.mzXML]	293.2091369628906	12.3998	0.2866	12.554383333333334	12.267783333333334	18546.888671875	1689108.337975891	0	1297	10.004206603692596	0.5100149745402676	0.017085306867632214	293.19989013671875	293.218994140625
819	293.2200927734375	2.8034499999999998					1	DETECTED	293.2201 m/z @2.80 [N1262_1.mzXML]	293.2200927734375	2.8034499999999998	2.5019666666666667	8.871433333333332	6.369466666666666	6167.0263671875	551409.6855951538	0	1297	0.5055536616119718	10.563546906960038	5.295682048098677	293.2191467285156	293.2294921875
820	293.2420654296875	2.87305					1	DETECTED	293.2421 m/z @2.87 [N1262_1.mzXML]	293.2420654296875	2.87305	0.45588333333333336	12.707416666666667	12.251533333333334	7018.9951171875	1394351.106491303	0	1297	0.34029930235324457	2.534275667103358	0.7974525325141577	293.2337341308594	293.25054931640625
821	293.2535095214844	2.7479999999999998					1	DETECTED	293.2535 m/z @2.75 [N1262_1.mzXML]	293.2535095214844	2.7479999999999998	2.6384499999999997	5.905016666666667	3.266566666666667	5778.78955078125	358374.4302323914	0	1297	0.7819687676814056	14.90902175566712	28.81804351133424	293.2532958984375	293.2578430175781
822	293.26788330078125	2.70675					1	DETECTED	293.2679 m/z @2.71 [N1262_1.mzXML]	293.26788330078125	2.70675	2.6930666666666667	5.824666666666667	3.1316000000000006	6459.41357421875	317739.64542272943	0	1297	0.5734332299249618	114.43118148599325	69.6144829181152	293.2579040527344	293.2777404785156
823	293.3148498535156	2.6114333333333333					1	DETECTED	293.3148 m/z @2.61 [N1262_1.mzXML]	293.3148498535156	2.6114333333333333	0.5740333333333333	9.820016666666668	9.245983333333335	7308.47705078125	900248.4304352421	0	1297	0.4893669379480836	2.2690643303556826	1.544767098581359	293.3105773925781	293.32470703125
824	293.604736328125	2.6930666666666667					1	DETECTED	293.6047 m/z @2.69 [N1262_1.mzXML]	293.604736328125	2.6930666666666667	2.515733333333333	8.170516666666666	5.654783333333333	4739.4677734375	465785.66232635494	0	1297	1.2573909546287392	15.94393796992477	10.857846282264354	293.5953369140625	293.6135559082031
825	293.6795654296875	2.5843333333333334					1	DETECTED	293.6796 m/z @2.58 [N1262_1.mzXML]	293.6795654296875	2.5843333333333334	2.5572833333333334	7.9881	5.430816666666667	5811.05712890625	507584.04773339827	0	1297	0.4238562933364354	100.3847812692544	83.79722622792535	293.6766662597656	293.6824645996094
826	294.09906005859375	2.7343166666666665					1	DETECTED	294.0991 m/z @2.73 [N1262_1.mzXML]	294.09906005859375	2.7343166666666665	0.10101666666666667	20.008666666666667	19.90765	1669212.5	2.0260876066021013E8	0	1297	0.9966817055890922	3.348894829658506	9.297088618677797	294.0984802246094	294.1000671386719
827	294.93695068359375	1.6427333333333332					1	DETECTED	294.9370 m/z @1.64 [N1262_1.mzXML]	294.93695068359375	1.6427333333333332	1.5827833333333332	1.6874333333333333	0.10465000000000013	126964.515625	479071.39184765634	0	1297	0.05909968325192061	0.8515235432437569	0.7533410141043676	294.93658447265625	294.9373779296875
828	294.9501953125	11.363216666666666					1	DETECTED	294.9502 m/z @11.36 [N1262_1.mzXML]	294.9501953125	11.363216666666666	11.0961	11.65895	0.562850000000001	6574.33447265625	174728.436937012	0	1297	0.5315806625669932	1.0535658576152769	1.1071317152305538	294.9501953125	294.9529113769531
829	295.0559997558594	10.501883333333334					1	DETECTED	295.0560 m/z @10.50 [N1262_1.mzXML]	295.0559997558594	10.501883333333334	10.473466666666667	12.04255	1.5690833333333334	29680.93359375	709994.4873989251	0	1297	0.10280428816118281	27.60850439882689	54.21700879765378	295.0557861328125	295.0606994628906
830	295.10028076171875	2.7343166666666665					1	DETECTED	295.1003 m/z @2.73 [N1262_1.mzXML]	295.10028076171875	2.7343166666666665	0.10101666666666667	20.008666666666667	19.90765	189714.75	2.5289391110817857E7	0	1297	0.8229117186571848	6.269747107322336	11.124985441084878	295.0958251953125	295.1051025390625
831	295.1272888183594	9.655533333333333					1	DETECTED	295.1273 m/z @9.66 [N1262_1.mzXML]	295.1272888183594	9.655533333333333	9.611066666666666	9.71515	0.10408333333333353	54832.5546875	232607.53295800707	0	1297	0.07506563151859602	1.1703523238380835	1.340704647676167	295.1270446777344	295.1272888183594
832	295.14727783203125	9.834866666666667					1	DETECTED	295.1473 m/z @9.83 [N1262_1.mzXML]	295.14727783203125	9.834866666666667	9.581233333333333	15.941233333333335	6.360000000000001	6558.55810546875	1364359.2008364259	0	1297	0.10271239500942819	12.537784202917608	24.075568405835217	295.144775390625	295.1477355957031
833	295.192138671875	13.737					1	DETECTED	295.1921 m/z @13.74 [N1262_1.mzXML]	295.192138671875	13.737	1.4943	16.8805	15.386200000000002	43559.1015625	4369207.717691712	0	1297	1.5098205562939473	1.0887474136892792	0.02905704895099975	295.18609619140625	295.2021179199219
834	295.22418212890625	12.569799999999999					1	DETECTED	295.2242 m/z @12.57 [N1262_1.mzXML]	295.22418212890625	12.569799999999999	11.63095	12.63155	1.0006000000000004	19299.4140625	429507.7163410646	0	1297	0.0968962807899274	0.5328859775256973	0.1833290129518231	295.222900390625	295.225830078125
835	295.2939758300781	2.7343166666666665					1	DETECTED	295.2940 m/z @2.73 [N1262_1.mzXML]	295.2939758300781	2.7343166666666665	0.1345333333333333	19.959	19.824466666666666	54208.9453125	7857783.32012421	0	1297	0.9056001201788693	3.435347014027936	3.217655874993803	295.2917175292969	295.29443359375
836	296.0637512207031	1.7509333333333332					1	DETECTED	296.0638 m/z @1.75 [N1262_1.mzXML]	296.0637512207031	1.7509333333333332	1.6874333333333333	10.501883333333334	8.81445	199187.0	1.1932885571799561E7	0	1297	0.06625977901584656	69.6689181942984	133.48216631549673	296.0594177246094	296.0640563964844
837	296.1307067871094	9.655533333333333					1	DETECTED	296.1307 m/z @9.66 [N1262_1.mzXML]	296.1307067871094	9.655533333333333	9.611066666666666	9.745000000000001	0.13393333333333501	9402.291015625	42027.44890313711	0	1297	0.07264751763112187	1.5059970014992696	2.2819822929882156	296.13006591796875	296.130859375
838	296.1477966308594	8.964883333333335					1	DETECTED	296.1478 m/z @8.96 [N1262_1.mzXML]	296.1477966308594	8.964883333333335	8.918066666666666	9.011633333333332	0.09356666666666591	5210.6396484375	20122.366949218747	0	1297	0.09832797024124496	0.999288002847946	0.998576005695892	296.14727783203125	296.14813232421875
839	296.18353271484375	11.823416666666667					1	DETECTED	296.1835 m/z @11.82 [N1262_1.mzXML]	296.18353271484375	11.823416666666667	10.34975	19.125666666666667	8.775916666666667	37437.19140625	1975259.2973452145	0	1297	0.14318997732594774	2.1382614212617215	2.925084870148472	296.18145751953125	296.1836242675781
840	296.25616455078125	13.509316666666667					1	DETECTED	296.2562 m/z @13.51 [N1262_1.mzXML]	296.25616455078125	13.509316666666667	13.39785	13.667916666666667	0.2700666666666667	38995.80078125	393982.70667333953	0	1297	0.16708706294825326	1.2114234449760748	1.4228468899521498	296.2557678222656	296.25634765625
841	296.9874572753906	11.761500000000002					1	DETECTED	296.9875 m/z @11.76 [N1262_1.mzXML]	296.9874572753906	11.761500000000002	11.63095	12.290033333333334	0.6590833333333332	10041.716796875	259711.73958947815	0	1297	0.4486892759780936	2.524256351334074	4.048512702668148	296.9867248535156	296.9884033203125
842	297.1063232421875	9.551383333333332					1	DETECTED	297.1063 m/z @9.55 [N1262_1.mzXML]	297.1063232421875	9.551383333333332	3.309283333333333	9.596283333333334	6.287000000000001	3839.169921875	501335.3491318666	0	1297	0.0818856278793092	0.5035965460341874	0.007193092068374737	297.10498046875	297.10693359375
843	297.11700439453125	1.4792666666666667					1	DETECTED	297.1170 m/z @1.48 [N1262_1.mzXML]	297.11700439453125	1.4792666666666667	1.4165666666666668	1.5534833333333333	0.13691666666666658	13351.6337890625	67896.70476098635	0	1297	0.15734743439066357	1.0918394471026047	1.1836788942052092	297.11639404296875	297.1172180175781
844	297.1515197753906	1.8367833333333332					1	DETECTED	297.1515 m/z @1.84 [N1262_1.mzXML]	297.1515197753906	1.8367833333333332	1.8083166666666666	9.492116666666668	7.6838000000000015	36420.00390625	2977089.9227575073	0	1297	null	128.70391268158943	269.57698339515713	297.14215087890625	297.1515197753906
845	297.1675109863281	12.384416666666668					1	DETECTED	297.1675 m/z @12.38 [N1262_1.mzXML]	297.1675109863281	12.384416666666668	12.085366666666665	12.430650000000002	0.3452833333333363	26706.23828125	236626.44541211097	0	1297	0.07101330132149464	0.5773003399654454	0.1546006799308908	297.1672058105469	297.177490234375
846	297.1788635253906	13.947966666666668					1	DETECTED	297.1789 m/z @13.95 [N1262_1.mzXML]	297.1788635253906	13.947966666666668	9.940033333333334	19.450333333333333	9.510299999999999	12565.78515625	2005049.9176788349	0	1297	0.22253904264777447	0.9928332727908713	0.929857788733019	297.1775207519531	297.1864929199219
847	298.27191162109375	14.424716666666665					1	DETECTED	298.2719 m/z @14.42 [N1262_1.mzXML]	298.27191162109375	14.424716666666665	0.6756	17.334333333333333	16.658733333333334	189968.140625	9565329.88380527	0	1297	0.5047114440907965	2.9145074948028773	4.106512404358031	298.27154541015625	298.2743835449219
848	298.6228332519531	12.616616666666665					1	DETECTED	298.6228 m/z @12.62 [N1262_1.mzXML]	298.6228332519531	12.616616666666665	12.569799999999999	12.707416666666667	0.13761666666666805	30655.689453125	156125.61640185688	0	1297	0.08772628544951822	1.4697401210395358	1.9394802420790713	298.622802734375	298.6236572265625
849	298.9567565917969	2.21975					1	DETECTED	298.9568 m/z @2.22 [N1262_1.mzXML]	298.9567565917969	2.21975	2.07655	2.3622500000000004	0.2857000000000003	8195.087890625	96341.97268908692	0	1297	0.2600394940266666	0.9975558659217904	0.9951117318435806	298.95526123046875	298.95733642578125
850	299.1368103027344	11.306133333333333					1	DETECTED	299.1368 m/z @11.31 [N1262_1.mzXML]	299.1368103027344	11.306133333333333	9.999383333333332	15.080583333333333	5.081200000000001	132702.875	6752312.560508608	0	1297	1.0831774771413833	2.306891341811531	1.7947061876184627	299.1361083984375	299.1381530761719
851	299.27520751953125	14.452783333333334					1	DETECTED	299.2752 m/z @14.45 [N1262_1.mzXML]	299.27520751953125	14.452783333333334	11.761500000000002	16.102166666666665	4.340666666666664	39057.28125	2102694.7593430784	0	1297	0.5216010736575019	0.7403195202986674	0.4179262031896525	299.27490234375	299.2763671875
852	299.6307678222656	12.8653					1	DETECTED	299.6308 m/z @12.87 [N1262_1.mzXML]	299.6307678222656	12.8653	12.722299999999999	13.792683333333335	1.0703833333333357	120199.9453125	1266460.7191948243	0	1297	0.11187243028839156	3.742599067599058	5.375844583310189	299.6221923828125	299.63104248046875
853	300.17864990234375	11.5892					1	DETECTED	300.1786 m/z @11.59 [N1262_1.mzXML]	300.17864990234375	11.5892	4.0744	12.01405	7.939649999999999	435313.65625	8849452.274758205	0	1297	0.14401179521148677	0.5506592351308388	0.06449334347224361	300.17730712890625	300.18768310546875
854	301.115966796875	10.780133333333334					1	DETECTED	301.1160 m/z @10.78 [N1262_1.mzXML]	301.115966796875	10.780133333333334	4.147583333333333	10.88865	6.741066666666667	123793.4375	4050768.2913247044	1	1297	0.3392588126817948	0.5081806142936477	0.3386690844414413	301.1134033203125	301.11669921875
855	301.138916015625	12.415166666666666					1	DETECTED	301.1389 m/z @12.42 [N1262_1.mzXML]	301.138916015625	12.415166666666666	0.1515	19.32	19.1685	240059.828125	1.6560815026997915E7	1	1297	0.1350820696153967	0.7030320534224697	0.02208591874129904	301.1370544433594	301.14007568359375
856	301.18206787109375	11.5892					1	DETECTED	301.1821 m/z @11.59 [N1262_1.mzXML]	301.18206787109375	11.5892	11.520716666666667	11.687266666666666	0.1665499999999991	69057.890625	457168.7917802706	0	1297	0.13236617624956537	1.2159892917984902	1.4319785835969805	301.1815185546875	301.1822204589844
857	301.2114562988281	13.495216666666666					1	DETECTED	301.2115 m/z @13.50 [N1262_1.mzXML]	301.2114562988281	13.495216666666666	11.838916666666668	13.764666666666667	1.925749999999999	127629.96875	2043630.405851071	0	1297	0.17109268473149442	1.6806062882912574	2.4643696490949356	301.2109069824219	301.21405029296875
858	302.0172424316406	10.977283333333332					1	DETECTED	302.0172 m/z @10.98 [N1262_1.mzXML]	302.0172424316406	10.977283333333332	0.10101666666666667	20.008666666666667	19.90765	47642.65625	1.3608820913899539E7	0	1297	4.535344079991791	1.1231257500237648	2.500333553861837	302.0158386230469	302.01849365234375
859	302.1946716308594	10.029333333333334					1	DETECTED	302.1947 m/z @10.03 [N1262_1.mzXML]	302.1946716308594	10.029333333333334	8.658533333333333	10.090716666666667	1.4321833333333345	4721.73486328125	237737.10711376966	0	1297	0.1494888853373979	0.5223896021787765	0.04477920435755291	302.1943054199219	302.1949157714844
860	302.2127685546875	11.520716666666667					1	DETECTED	302.2128 m/z @11.52 [N1262_1.mzXML]	302.2127685546875	11.520716666666667	11.506516666666666	13.654	2.1474833333333336	62533.25	3037966.9300224613	0	1297	0.2426946348563508	75.61561032863501	150.23122065727003	302.21240234375	302.2152099609375
861	302.2301025390625	10.82855					1	DETECTED	302.2301 m/z @10.83 [N1262_1.mzXML]	302.2301025390625	10.82855	10.780133333333334	10.977283333333332	0.19714999999999883	71831.296875	486209.4964096678	0	1297	0.10393667145929619	2.0359724612736683	3.071944922547336	302.2301025390625	302.2304992675781
862	302.3031005859375	11.65895					1	DETECTED	302.3031 m/z @11.66 [N1262_1.mzXML]	302.3031005859375	11.65895	11.6449	11.98595	0.34105000000000096	31800.38671875	187352.07203100715	0	1297	0.10904493343642763	12.137010676155748	9.704079132423283	302.3030700683594	302.3037414550781
863	303.02593994140625	1.4792666666666667					1	DETECTED	303.0259 m/z @1.48 [N1262_1.mzXML]	303.02593994140625	1.4792666666666667	0.23600000000000002	19.926333333333332	19.69033333333333	8181.63525390625	2399651.280783694	0	1297	0.7055880614779373	7.754933532228564	14.343316106063051	303.019287109375	303.0300598144531
864	303.07269287109375	9.7303					1	DETECTED	303.0727 m/z @9.73 [N1262_1.mzXML]	303.07269287109375	9.7303	9.655533333333333	9.8503	0.1947666666666681	29875.009765625	174225.40758129876	0	1297	0.09310948741292613	1.3001906447577627	1.3989995463040317	303.0721130371094	303.07305908203125
865	303.2270812988281	14.480799999999999					1	DETECTED	303.2271 m/z @14.48 [N1262_1.mzXML]	303.2270812988281	14.480799999999999	9.91035	17.675333333333334	7.764983333333335	690449.0625	3.0428890643431276E7	1	1297	0.5593814033904749	0.6623000783726287	0.33444847194440164	303.2266845703125	303.2303771972656
866	303.2507019042969	13.02975					1	DETECTED	303.2507 m/z @13.03 [N1262_1.mzXML]	303.2507019042969	13.02975	12.96125	13.098483333333332	0.13723333333333265	25938.650390625	122305.84851513726	0	1297	0.06582342378397499	1.0017031630170232	1.0034063260340467	303.2503662109375	303.25140380859375
867	303.64483642578125	12.823633333333333					1	DETECTED	303.6448 m/z @12.82 [N1262_1.mzXML]	303.64483642578125	12.823633333333333	12.781	12.93375	0.15274999999999928	34647.24609375	166170.26281396512	0	1297	0.04669331716074687	1.791438623924953	2.582877247849906	303.6441345214844	303.6451721191406
868	304.0472106933594	18.115000000000002					1	DETECTED	304.0472 m/z @18.12 [N1262_1.mzXML]	304.0472106933594	18.115000000000002	0.30355000000000004	19.90983333333333	19.60628333333333	2986.431396484375	1515026.2304490353	0	1297	0.6685058318975869	0.5503842565690421	0.10076851313808417	304.04583740234375	304.0487976074219
869	304.17388916015625	8.918066666666666					1	DETECTED	304.1739 m/z @8.92 [N1262_1.mzXML]	304.17388916015625	8.918066666666666	8.856	9.0275	0.17149999999999999	7261.46630859375	37432.016965820185	0	1297	0.07183103542079294	1.3815789473684248	1.7631578947368496	304.1732482910156	304.1741638183594
870	304.2102355957031	10.090716666666667					1	DETECTED	304.2102 m/z @10.09 [N1262_1.mzXML]	304.2102355957031	10.090716666666667	10.01425	10.602216666666667	0.5879666666666665	92758.4453125	751445.0240133052	0	1297	0.08343212978789438	2.3417505576180657	3.1126244606662756	304.2095031738281	304.2110595703125
871	304.2305603027344	14.452783333333334					1	DETECTED	304.2306 m/z @14.45 [N1262_1.mzXML]	304.2305603027344	14.452783333333334	5.566716666666666	16.620233333333335	11.053516666666669	131268.390625	6471795.876876221	0	1297	0.4912970926156106	0.7307020610164953	3.2301850224178494	304.221923828125	304.23211669921875
872	304.298095703125	11.520716666666667					1	DETECTED	304.2981 m/z @11.52 [N1262_1.mzXML]	304.298095703125	11.520716666666667	11.49205	11.5892	0.09714999999999918	26584.529296875	101786.41589794791	0	1297	0.08279276671814806	1.6944767441860613	2.3889534883721226	304.29693603515625	304.29864501953125
873	304.8942565917969	1.5979166666666667					1	DETECTED	304.8943 m/z @1.60 [N1262_1.mzXML]	304.8942565917969	1.5979166666666667	0.3544	1.7188666666666668	1.3644666666666667	81070.6875	640630.3713488461	0	1297	0.0816652706538834	0.5461070184166796	2.5861526978456597	304.8933410644531	304.90350341796875
874	304.9728088378906	2.2054					1	DETECTED	304.9728 m/z @2.21 [N1262_1.mzXML]	304.9728088378906	2.2054	2.07655	2.40495	0.3283999999999998	12101.4130859375	145348.55488537604	0	1297	0.15083672600148157	1.274350019402406	1.548700038804812	304.97271728515625	304.97393798828125
875	305.0432434082031	16.63655					1	DETECTED	305.0432 m/z @16.64 [N1262_1.mzXML]	305.0432434082031	16.63655	5.534716666666667	19.287666666666667	13.752949999999998	2784.896728515625	915100.3518055419	0	1297	1.697480798343026	0.6193999489573795	0.23879989791475886	305.0411071777344	305.0447692871094
876	305.1337890625	12.353916666666667					1	DETECTED	305.1338 m/z @12.35 [N1262_1.mzXML]	305.1337890625	12.353916666666667	9.24845	12.539033333333332	3.2905833333333323	179883.359375	1710142.8375953417	1	1297	0.09960511005697548	0.5298049675840452	0.06256656361584012	305.1259460449219	305.1345520019531
877	305.2428283691406	12.692					1	DETECTED	305.2428 m/z @12.69 [N1262_1.mzXML]	305.2428283691406	12.692	11.561766666666667	15.844899999999999	4.283133333333332	184686.796875	4804975.598830149	0	1297	1.4396020208151796	null	1.49063446114	305.233154296875	305.2486572265625
878	306.08197021484375	15.3849					1	DETECTED	306.0820 m/z @15.38 [N1262_1.mzXML]	306.08197021484375	15.3849	9.361433333333334	18.411	9.049566666666667	6462.06103515625	1491756.9558019408	0	1297	1.5489619831820267	0.751192557995396	0.5023851159907918	306.0809020996094	306.0834655761719
879	307.0783996582031	16.701333333333334					1	DETECTED	307.0784 m/z @16.70 [N1262_1.mzXML]	307.0783996582031	16.701333333333334	3.480166666666667	17.774166666666666	14.293999999999999	3812.341552734375	1636138.6496743774	0	1297	13.970425183236873	0.540572566717511	0.081145133435022	307.07781982421875	307.08221435546875
880	307.1661071777344	11.0068					1	DETECTED	307.1661 m/z @11.01 [N1262_1.mzXML]	307.1661071777344	11.0068	9.551383333333332	20.008666666666667	10.457283333333335	636682.0625	2.212627461897052E7	1	1297	0.6692533155339859	2.5610891658285366	3.015953868299469	307.1655578613281	307.1680908203125
881	307.2611083984375	12.144983333333332					1	DETECTED	307.2611 m/z @12.14 [N1262_1.mzXML]	307.2611083984375	12.144983333333332	2.6249166666666666	12.384416666666668	9.759500000000003	10735.376953125	2735277.935444336	0	1297	0.2642995593183244	0.5125751920504761	0.025150384100951963	307.25518798828125	307.2615966796875
882	308.1697692871094	11.021283333333335					1	DETECTED	308.1698 m/z @11.02 [N1262_1.mzXML]	308.1697692871094	11.021283333333335	9.954816666666666	18.6895	8.734683333333333	87813.3359375	4063633.2498713993	0	1297	0.5672113750156065	3.028482511175685	1.797410126556654	308.16900634765625	308.1716613769531
883	308.87689208984375	2.1625666666666663					1	DETECTED	308.8769 m/z @2.16 [N1262_1.mzXML]	308.87689208984375	2.1625666666666663	2.0203	2.3622500000000004	0.3419500000000002	18414.828125	239852.54800195308	0	1297	0.25692887473722026	1.201792408622311	1.4035848172446221	308.8763427734375	308.8779296875
884	309.08026123046875	11.561766666666667					1	DETECTED	309.0803 m/z @11.56 [N1262_1.mzXML]	309.08026123046875	11.561766666666667	5.92125	11.687266666666666	5.766016666666666	18751.43359375	1292174.5185438849	0	1297	0.10966399834513751	0.5111248674028087	0.06740093167662668	309.075439453125	309.0810241699219
885	309.1490173339844	13.848099999999999					1	DETECTED	309.1490 m/z @13.85 [N1262_1.mzXML]	309.1490173339844	13.848099999999999	9.087633333333335	13.9336	4.845966666666666	22028.537109375	1370563.031920654	0	1297	4.661065159641762	0.5107275780623326	0.020111706688234553	309.1453857421875	309.1494445800781
886	309.16204833984375	10.9334					1	DETECTED	309.1620 m/z @10.93 [N1262_1.mzXML]	309.16204833984375	10.9334	10.473466666666667	16.295849999999998	5.822383333333331	27092.005859375	2462590.213250549	0	1297	0.6989885873028285	6.32959486882156	11.65918973764312	309.1618957519531	309.1636657714844
887	309.20196533203125	12.766733333333333					1	DETECTED	309.2020 m/z @12.77 [N1262_1.mzXML]	309.20196533203125	12.766733333333333	11.792083333333332	12.8653	1.0732166666666672	22948.927734375	497610.1723829353	0	1297	0.1100338013947102	0.5505651601429573	0.2888209326630017	309.2004089355469	309.20489501953125
888	309.23785400390625	14.579433333333332					1	DETECTED	309.2379 m/z @14.58 [N1262_1.mzXML]	309.23785400390625	14.579433333333332	13.9336	15.2322	1.2986000000000004	5818.45068359375	240264.56197949243	0	1297	0.3078722656203823	1.005367741935486	1.0107354838709721	309.2371520996094	309.2392578125
889	310.1996765136719	10.602216666666667					1	DETECTED	310.1997 m/z @10.60 [N1262_1.mzXML]	310.1996765136719	10.602216666666667	10.4276	16.231483333333333	5.803883333333333	49402.28125	1246132.0237847907	0	1297	0.1557898002250333	15.78584532142247	34.309523992938296	310.1980895996094	310.19976806640625
890	310.87396240234375	2.11945					1	DETECTED	310.8740 m/z @2.12 [N1262_1.mzXML]	310.87396240234375	2.11945	2.03425	2.333666666666667	0.29941666666666666	19630.056640625	228317.75323852536	0	1297	0.2214934141029805	1.7571400625978102	2.5142801251956204	310.873291015625	310.8742370605469
891	310.9105529785156	1.6578833333333334					1	DETECTED	310.9106 m/z @1.66 [N1262_1.mzXML]	310.9105529785156	1.6578833333333334	1.5979166666666667	1.8939166666666667	0.29600000000000004	79003.390625	337220.4372243655	0	1297	0.05341438172453783	1.0257305880478957	1.3992445836914305	310.91009521484375	310.9112548828125
892	311.00250244140625	12.144983333333332					1	DETECTED	311.0025 m/z @12.14 [N1262_1.mzXML]	311.00250244140625	12.144983333333332	8.964883333333335	18.979499999999998	10.014616666666663	5945.353515625	1345422.8729236748	0	1297	3.9432206146042486	1.5745757470939075	1.434091256681033	310.99609375	311.0096740722656
893	311.07757568359375	11.520716666666667					1	DETECTED	311.0776 m/z @11.52 [N1262_1.mzXML]	311.07757568359375	11.520716666666667	11.520716666666667	11.70175	0.1810333333333336	20330.650390625	121273.60696264518	0	1297	0.09523069463596734	null	null	311.07745361328125	311.0784606933594
894	311.12237548828125	8.810333333333334					1	DETECTED	311.1224 m/z @8.81 [N1262_1.mzXML]	311.12237548828125	8.810333333333334	8.479316666666668	9.011633333333332	0.5323166666666648	23404.119140625	256834.13637176424	0	1297	0.09512899791309692	0.7975289750767107	0.6361807325117013	311.12164306640625	311.1229248046875
895	311.1644592285156	12.3998					1	DETECTED	311.1645 m/z @12.40 [N1262_1.mzXML]	311.1644592285156	12.3998	12.25715	18.0335	5.776350000000001	84459.75	3603597.9766918635	0	1297	0.25390896211267133	20.24658254468959	1.3954360203540093	311.1641540527344	311.1661376953125
896	311.6307373046875	12.80965					1	DETECTED	311.6307 m/z @12.81 [N1262_1.mzXML]	311.6307373046875	12.80965	12.692	12.892483333333333	0.20048333333333268	71853.53125	450477.85261035094	0	1297	0.08989997157001994	0.8520328658450224	null	311.63031005859375	311.63116455078125
897	312.0273742675781	13.112016666666667					1	DETECTED	312.0274 m/z @13.11 [N1262_1.mzXML]	312.0273742675781	13.112016666666667	11.14045	18.39466666666667	7.25421666666667	37771.47265625	1838073.213881409	0	1297	0.30021661858782167	2.436833853018049	3.825097759133306	312.0177307128906	312.0284729003906
898	312.1325988769531	12.837566666666667					1	DETECTED	312.1326 m/z @12.84 [N1262_1.mzXML]	312.1325988769531	12.837566666666667	8.810333333333334	18.803	9.992666666666667	29571.408203125	4713965.153026734	0	1297	0.07745308561943176	1.2406366653699397	1.3068659676973877	312.125244140625	312.1330261230469
899	312.1572570800781	12.176449999999999					1	DETECTED	312.1573 m/z @12.18 [N1262_1.mzXML]	312.1572570800781	12.176449999999999	8.004	18.115000000000002	10.111000000000002	9823.5224609375	2531002.5820611273	0	1297	4.22221682658337	1.2116382461143937	1.4232764922287873	312.1495056152344	312.157470703125
900	312.2146301269531	10.780133333333334					1	DETECTED	312.2146 m/z @10.78 [N1262_1.mzXML]	312.2146301269531	10.780133333333334	2.665716666666667	11.050666666666666	8.38495	78201.7109375	5572725.584746217	1	1297	0.13256111408350257	1.6473164304489907	2.3982481857955777	312.2143249511719	312.21978759765625
901	312.36029052734375	12.085366666666665					1	DETECTED	312.3603 m/z @12.09 [N1262_1.mzXML]	312.36029052734375	12.085366666666665	12.028433333333334	12.25715	0.22871666666666535	26420.587890625	182882.13073827996	0	1297	0.11079489635363338	2.008635831381786	3.017271662763572	312.359375	312.3608093261719
902	312.6564636230469	2.5295					1	DETECTED	312.6565 m/z @2.53 [N1262_1.mzXML]	312.6564636230469	2.5295	2.21975	17.5945	15.37475	18623.15625	1582442.6640387569	0	1297	0.5267811852237263	9.180883399517864	19.930509614228036	312.65350341796875	312.6598815917969
903	312.8706970214844	2.1336999999999997					1	DETECTED	312.8707 m/z @2.13 [N1262_1.mzXML]	312.8706970214844	2.1336999999999997	2.07655	2.1768666666666667	0.10031666666666661	4703.0654296875	25675.66418957516	0	1297	0.09682350148173047	0.8776611256926276	0.7553222513852551	312.87042236328125	312.8717956542969
904	312.9188232421875	1.5682166666666668					1	DETECTED	312.9188 m/z @1.57 [N1262_1.mzXML]	312.9188232421875	1.5682166666666668	1.5240166666666668	4.4721166666666665	2.9480999999999997	19221.884765625	1217249.4805957032	0	1297	0.12876604603839148	33.3495475113122	65.6990950226244	312.91448974609375	312.91912841796875
905	313.0944519042969	1.4644000000000001					1	DETECTED	313.0945 m/z @1.46 [N1262_1.mzXML]	313.0944519042969	1.4644000000000001	1.4165666666666668	19.53216666666667	18.1156	25485.4453125	4301491.327974182	0	1297	10.587828423800229	189.36167247386737	377.72334494773474	313.09228515625	313.100341796875
906	313.1529846191406	10.044916666666667					1	DETECTED	313.1530 m/z @10.04 [N1262_1.mzXML]	313.1529846191406	10.044916666666667	9.999383333333332	10.137166666666667	0.13778333333333492	11949.9921875	51900.62556079122	0	1297	0.06884934519109898	1.5129941434845895	2.025988286969179	313.1529846191406	313.1536560058594
907	313.1643981933594	12.415166666666666					1	DETECTED	313.1644 m/z @12.42 [N1262_1.mzXML]	313.1643981933594	12.415166666666666	12.160616666666666	12.569799999999999	0.409183333333333	20685.767578125	280308.7543813476	0	1297	0.23220788188594632	0.8037386237150519	1.0785908160884017	313.1611633300781	313.1655578613281
908	313.2713928222656	13.778466666666667					1	DETECTED	313.2714 m/z @13.78 [N1262_1.mzXML]	313.2713928222656	13.778466666666667	0.30355000000000004	20.008666666666667	19.705116666666665	941500.8125	2.1105098584885668E7	1	1297	0.2679180999913129	1.263383793382926	1.6182121988180616	313.270263671875	313.2733459472656
909	313.7820739746094	2.57085					1	DETECTED	313.7821 m/z @2.57 [N1262_1.mzXML]	313.7820739746094	2.57085	2.0203	9.91035	7.890049999999999	13990.9833984375	963001.3047035825	0	1297	0.4182873236433262	6.4760846254340185	11.837805600668458	313.7810363769531	313.78399658203125
910	314.194091796875	11.897983333333334					1	DETECTED	314.1941 m/z @11.90 [N1262_1.mzXML]	314.194091796875	11.897983333333334	11.792083333333332	12.04255	0.25046666666666795	18673.650390625	137243.31544738787	0	1297	0.06910162563739419	1.1825621655649834	1.365124331129967	314.19342041015625	314.1944274902344
911	314.2300720214844	10.977283333333332					1	DETECTED	314.2301 m/z @10.98 [N1262_1.mzXML]	314.2300720214844	10.977283333333332	10.8735	11.561766666666667	0.6882666666666672	858315.25	6541654.588126946	1	1297	0.11845330388073982	1.382346022330983	1.5533603665979354	314.2297668457031	314.2306823730469
912	314.3392639160156	12.070983333333334					1	DETECTED	314.3393 m/z @12.07 [N1262_1.mzXML]	314.3392639160156	12.070983333333334	12.056766666666666	12.160616666666666	0.10384999999999955	10369.5283203125	50180.09925390625	0	1297	0.15462095882883276	3.6524032825319126	6.304806565063825	314.3389892578125	314.33990478515625
913	315.0363464355469	2.5432166666666665					1	DETECTED	315.0363 m/z @2.54 [N1262_1.mzXML]	315.0363464355469	2.5432166666666665	2.2910666666666666	8.673533333333333	6.382466666666667	7066.564453125	843652.8854957887	0	1297	0.100020126935227	12.65609095115342	24.312181902306843	315.0274353027344	315.0457458496094
914	315.05694580078125	2.5019666666666667					1	DETECTED	315.0569 m/z @2.50 [N1262_1.mzXML]	315.05694580078125	2.5019666666666667	1.4165666666666668	10.1679	8.751333333333333	17615.453125	1337787.558476532	0	1297	1.4068900077434945	3.5516884709927203	6.273195431031054	315.04833984375	315.0662841796875
915	315.0775146484375	2.4882166666666667					1	DETECTED	315.0775 m/z @2.49 [N1262_1.mzXML]	315.0775146484375	2.4882166666666667	0.10101666666666667	20.008666666666667	19.90765	5162961.5	4.279771265287963E8	1	1297	0.6151296815355458	3.81461378949598	12.662196763972034	315.0771179199219	315.08642578125
916	315.13189697265625	11.349					1	DETECTED	315.1319 m/z @11.35 [N1262_1.mzXML]	315.13189697265625	11.349	2.2910666666666666	11.912550000000001	9.621483333333334	48115.55859375	2075651.5800991526	0	1297	0.16158080139904918	0.5197129089986519	0.05580175524126866	315.1222229003906	315.1395568847656
917	315.2335205078125	10.977283333333332					1	DETECTED	315.2335 m/z @10.98 [N1262_1.mzXML]	315.2335205078125	10.977283333333332	10.8735	11.184500000000002	0.3110000000000017	149487.78125	1092850.3835419924	0	1297	0.11706081966169357	1.1737431403383403	null	315.2333068847656	315.23565673828125
918	316.0814514160156	2.515733333333333					1	DETECTED	316.0815 m/z @2.52 [N1262_1.mzXML]	316.0814514160156	2.515733333333333	0.11771666666666666	20.008666666666667	19.89095	440371.6875	3.967410109777418E7	0	1297	0.5656736172224384	1.5989379335698215	0.7356650828687518	316.0804748535156	316.0830383300781
919	316.1092529296875	1.8793333333333335					1	DETECTED	316.1093 m/z @1.88 [N1262_1.mzXML]	316.1092529296875	1.8793333333333335	1.8226	1.8939166666666667	0.0713166666666667	39527.5078125	141152.69251757846	0	1297	0.13965687216312261	0.6285252643948277	0.2570505287896555	316.1092529296875	316.1097106933594
920	316.2100524902344	9.148133333333334					1	DETECTED	316.2101 m/z @9.15 [N1262_1.mzXML]	316.2100524902344	9.148133333333334	9.117799999999999	9.178233333333333	0.060433333333334005	4810.173828125	11997.090518920744	0	1297	0.05896244470871714	0.9961538461538065	0.9923076923076131	316.2098693847656	316.21026611328125
921	316.2454833984375	11.14045					1	DETECTED	316.2455 m/z @11.14 [N1262_1.mzXML]	316.2454833984375	11.14045	10.918733333333334	11.98595	1.067216666666667	1221070.0	9366107.688908357	1	1297	0.10668658573067091	0.07648084280497987	1.9717366075112566	316.2362976074219	316.2463684082031
922	317.05377197265625	14.944466666666667					1	DETECTED	317.0538 m/z @14.94 [N1262_1.mzXML]	317.05377197265625	14.944466666666667	0.1853	19.336000000000002	19.1507	9713.0595703125	2993989.8956360463	0	1297	1.6580774679374617	0.6487730788775338	0.2975461577550676	317.0516357421875	317.0548095703125
923	317.0824279785156	2.5295					1	DETECTED	317.0824 m/z @2.53 [N1262_1.mzXML]	317.0824279785156	2.5295	0.1684166666666667	20.008666666666667	19.84025	68073.53125	5728934.549026074	0	1297	0.4137384800074324	1.6275221697842572	4.800323299303807	317.0808410644531	317.0843811035156
924	317.11236572265625	1.6727666666666667					1	DETECTED	317.1124 m/z @1.67 [N1262_1.mzXML]	317.11236572265625	1.6727666666666667	0.25279999999999997	12.507249999999999	12.254449999999999	24407.05078125	3654333.525176818	0	1297	0.3770548002351284	4.315048475316321	72.46788760594971	317.1025390625	317.1142272949219
925	317.1763916015625	13.495216666666666					1	DETECTED	317.1764 m/z @13.50 [N1262_1.mzXML]	317.1763916015625	13.495216666666666	7.107716666666667	13.834216666666666	6.7265	84767.9921875	2943648.2051460245	0	1297	0.17805786128451828	0.5468407261522064	0.1320315484555361	317.1695556640625	317.1856384277344
926	317.2493591308594	11.155133333333334					1	DETECTED	317.2494 m/z @11.16 [N1262_1.mzXML]	317.2493591308594	11.155133333333334	11.0659	14.1085	3.0426	188290.25	2818802.9473378975	0	1297	0.11653961872931973	17.048561822935923	33.09712364587185	317.2417297363281	317.2510070800781
927	317.5263977050781	2.515733333333333					1	DETECTED	317.5264 m/z @2.52 [N1262_1.mzXML]	317.5263977050781	2.515733333333333	2.0625666666666667	19.287666666666667	17.2251	18252.185546875	1723835.1432421869	0	1297	3.651993981518175	6.787895737804823	14.369663279248845	317.52349853515625	317.5297546386719
928	318.0629577636719	15.876883333333334					1	DETECTED	318.0630 m/z @15.88 [N1262_1.mzXML]	318.0629577636719	15.876883333333334	10.1526	19.5155	9.3629	3475.6669921875	875112.977349579	0	1297	1.7785449171700876	0.817822900683346	0.6356458013666919	318.06170654296875	318.06573486328125
929	318.17974853515625	13.467					1	DETECTED	318.1797 m/z @13.47 [N1262_1.mzXML]	318.17974853515625	13.467	9.318283333333333	13.5961	4.277816666666666	16116.9912109375	1872093.9175197142	0	1297	4.231521893659899	0.5186077296135618	0.03212208641487487	318.1700134277344	318.189697265625
930	318.2978820800781	11.363216666666666					1	DETECTED	318.2979 m/z @11.36 [N1262_1.mzXML]	318.2978820800781	11.363216666666666	11.306133333333333	12.6772	1.3710666666666658	554998.5	3989272.3700695564	1	1297	0.09224413622720462	2.018148096239423	2.3955704808982903	318.2970886230469	318.2986145019531
931	318.9677734375	2.0203					1	DETECTED	318.9678 m/z @2.02 [N1262_1.mzXML]	318.9677734375	2.0203	1.8226	2.3764166666666666	0.5538166666666666	24971.306640625	317561.86206982424	0	1297	0.21934626016921022	1.4006491316809966	1.488950385917058	318.9671630859375	318.96917724609375
932	319.0583801269531	15.2322					1	DETECTED	319.0584 m/z @15.23 [N1262_1.mzXML]	319.0583801269531	15.2322	2.7206166666666665	19.125666666666667	16.405050000000003	3756.36474609375	1932664.7495444336	0	1297	1.7692765878395846	0.6555944824462665	0.22965555410630922	319.055419921875	319.0682678222656
933	319.1271057128906	10.602216666666667					1	DETECTED	319.1271 m/z @10.60 [N1262_1.mzXML]	319.1271057128906	10.602216666666667	9.940033333333334	10.780133333333334	0.8400999999999996	10241.09375	167596.35931475845	0	1297	0.2053197693965778	0.6343409428406029	0.26868188568120593	319.1260986328125	319.1276550292969
934	319.1663513183594	11.184500000000002					1	DETECTED	319.1664 m/z @11.18 [N1262_1.mzXML]	319.1663513183594	11.184500000000002	9.551383333333332	11.9716	2.4202166666666685	20336.232421875	1225215.8162818616	0	1297	1.6032007235876442	0.7409809464520796	0.5214733861948845	319.1632995605469	319.1666564941406
935	319.19219970703125	14.410400000000001					1	DETECTED	319.1922 m/z @14.41 [N1262_1.mzXML]	319.19219970703125	14.410400000000001	9.361433333333334	16.847833333333334	7.4864	215305.796875	1.0047873606976131E7	0	1297	0.5365088020743833	0.6984220375766398	1.2492825554963942	319.184814453125	319.19580078125
936	319.2218017578125	12.616616666666665					1	DETECTED	319.2218 m/z @12.62 [N1262_1.mzXML]	319.2218017578125	12.616616666666665	12.353916666666667	12.722299999999999	0.3683833333333322	11372.3154296875	171628.85007372987	0	1297	0.1481474371322431	0.7011483314300225	0.402296662860045	319.2201843261719	319.2230224609375
937	319.3012390136719	11.349					1	DETECTED	319.3012 m/z @11.35 [N1262_1.mzXML]	319.3012390136719	11.349	11.320966666666667	11.63095	0.3099833333333333	107644.984375	769948.6100146453	0	1297	0.09603316130808359	5.1064418276688075	8.079009304326393	319.2922058105469	319.3014831542969
938	320.1956787109375	14.31195					1	DETECTED	320.1957 m/z @14.31 [N1262_1.mzXML]	320.1956787109375	14.31195	11.110883333333334	16.005833333333335	4.8949500000000015	41438.73046875	3290775.1187091065	0	1297	2.819661607411412	0.7176718078588743	0.36637155368573615	320.1952209472656	320.19659423828125
939	320.8679504394531	1.6128333333333333					1	DETECTED	320.8680 m/z @1.61 [N1262_1.mzXML]	320.8679504394531	1.6128333333333333	1.5827833333333332	1.7027500000000002	0.119966666666667	14592.263671875	58975.73000659181	0	1297	0.06408125398740627	1.9961175818080943	2.9922351636161886	320.86712646484375	320.8679504394531
940	320.96484375	1.9644333333333333					1	DETECTED	320.9648 m/z @1.96 [N1262_1.mzXML]	320.96484375	1.9644333333333333	1.7656999999999998	2.1768666666666667	0.4111666666666669	16291.5283203125	210568.4935605469	0	1297	0.06989400963603276	1.0344682992284469	1.068936598456894	320.96319580078125	320.9654235839844
941	320.9996032714844	16.295849999999998					1	DETECTED	320.9996 m/z @16.30 [N1262_1.mzXML]	320.9996032714844	16.295849999999998	5.631216666666666	19.287666666666667	13.65645	2082.30517578125	912590.3143398742	0	1297	6.4894183969314145	0.6402681448651151	0.2805362897302301	320.99444580078125	321.0013427734375
942	321.2078552246094	12.6772					1	DETECTED	321.2079 m/z @12.68 [N1262_1.mzXML]	321.2078552246094	12.6772	1.4490666666666667	15.557483333333332	14.108416666666665	41769.484375	2886272.393191649	0	1297	0.2571931798554008	0.6282618957143365	7.324069959750324	321.1979675292969	321.2091979980469
943	322.27191162109375	13.976583333333334					1	DETECTED	322.2719 m/z @13.98 [N1262_1.mzXML]	322.27191162109375	13.976583333333334	13.862483333333333	14.537066666666668	0.6745833333333344	21840.33984375	386173.1453139648	0	1297	0.08217859626680202	2.956105755185501	2.7353201142536103	322.2712097167969	322.27288818359375
944	323.01885986328125	11.520716666666667					1	DETECTED	323.0189 m/z @11.52 [N1262_1.mzXML]	323.01885986328125	11.520716666666667	1.6874333333333333	11.792083333333332	10.10465	22350.990234375	3557414.9960120837	0	1297	0.13408881083009128	0.5137983752459757	0.029482517917920968	323.00994873046875	323.0196533203125
945	323.161865234375	10.044916666666667					1	DETECTED	323.1619 m/z @10.04 [N1262_1.mzXML]	323.161865234375	10.044916666666667	9.655533333333333	11.912550000000001	2.2570166666666687	5039.724609375	482547.77636389167	0	1297	0.36644129135214776	2.8981937251209096	4.796387450241819	323.1611328125	323.1648864746094
946	323.18133544921875	16.182949999999998					1	DETECTED	323.1813 m/z @16.18 [N1262_1.mzXML]	323.18133544921875	16.182949999999998	11.823416666666667	20.008666666666667	8.18525	4011.2802734375	1030576.7880109863	0	1297	1.4133522398145448	0.9387759393207228	0.8775518786414456	323.1781311035156	323.1820373535156
947	323.2231750488281	14.093733333333335					1	DETECTED	323.2232 m/z @14.09 [N1262_1.mzXML]	323.2231750488281	14.093733333333335	1.4334833333333334	15.141699999999998	13.708216666666665	21366.0390625	3097515.1525805653	0	1297	0.5126450230801716	0.5413880715888969	3.658683486598643	323.2134094238281	323.22528076171875
948	323.9990234375	12.160616666666666					1	DETECTED	323.9990 m/z @12.16 [N1262_1.mzXML]	323.9990234375	12.160616666666666	0.11771666666666666	19.959	19.841283333333333	14185.8740234375	3848904.4701027833	0	1297	1.8485682683183988	1.6565945439649166	1.8044468111469485	323.99786376953125	324.00128173828125
949	324.1780700683594	16.231483333333333					1	DETECTED	324.1781 m/z @16.23 [N1262_1.mzXML]	324.1780700683594	16.231483333333333	0.23600000000000002	19.84333333333333	19.60733333333333	15011.2119140625	4340079.65996472	0	1297	2.0284893437356892	0.6132294796874447	0.502713953686346	324.1761169433594	324.1786804199219
950	324.1903076171875	9.7303					1	DETECTED	324.1903 m/z @9.73 [N1262_1.mzXML]	324.1903076171875	9.7303	9.670383333333332	9.834866666666667	0.16448333333333487	39225.77734375	218388.54135986321	0	1297	0.08573104826369615	1.372600834492334	2.0844565594133533	324.18988037109375	324.1903381347656
951	324.85052490234375	2.1625666666666663					1	DETECTED	324.8505 m/z @2.16 [N1262_1.mzXML]	324.85052490234375	2.1625666666666663	2.048216666666667	2.333666666666667	0.28545	11150.0810546875	125318.72053723142	0	1297	0.12010109492384302	1.2481416703104558	1.4962833406209113	324.84991455078125	324.8514099121094
952	325.17413330078125	16.231483333333333					1	DETECTED	325.1741 m/z @16.23 [N1262_1.mzXML]	325.17413330078125	16.231483333333333	0.11771666666666666	20.008666666666667	19.89095	21565.392578125	5572849.074304961	0	1297	5.11925150555769	0.7854246215297126	0.4158070277305434	325.17193603515625	325.1759033203125
953	325.20281982421875	13.778466666666667					1	DETECTED	325.2028 m/z @13.78 [N1262_1.mzXML]	325.20281982421875	13.778466666666667	9.700133333333333	13.947966666666668	4.247833333333334	25331.51953125	2343648.818587159	0	1297	0.15232689571185531	0.5207805476093177	0.04150918165593403	325.19342041015625	325.21209716796875
954	325.23260498046875	13.043366666666666					1	DETECTED	325.2326 m/z @13.04 [N1262_1.mzXML]	325.23260498046875	13.043366666666666	2.1768666666666667	13.098483333333332	10.921616666666665	68134.8359375	4982895.053614257	0	1297	0.18364853806380843	0.502536081841746	0.6341413338605094	325.2314758300781	325.2352294921875
955	326.8474426269531	13.750666666666666					1	DETECTED	326.8474 m/z @13.75 [N1262_1.mzXML]	326.8474426269531	13.750666666666666	2.0203	13.750666666666666	11.730366666666665	13372.6474609375	4056340.259187866	0	1297	11.67419992567578	0.5	null	326.8466491699219	326.8494567871094
956	327.0128479003906	1.7801166666666668					1	DETECTED	327.0128 m/z @1.78 [N1262_1.mzXML]	327.0128479003906	1.7801166666666668	0.10101666666666667	19.99233333333333	19.891316666666665	9727.1337890625	4403719.551903804	0	1297	6.125910714335051	5.923207869295058	3.9504433843266122	327.004638671875	327.0181579589844
957	327.0503845214844	11.520716666666667					1	DETECTED	327.0504 m/z @11.52 [N1262_1.mzXML]	327.0503845214844	11.520716666666667	1.6280166666666667	11.9716	10.343583333333333	108147.203125	6385554.868106203	0	1297	0.16560645015898956	5.78983390937665	8.402326599345056	327.04864501953125	327.0508728027344
958	327.17230224609375	16.393683333333332					1	DETECTED	327.1723 m/z @16.39 [N1262_1.mzXML]	327.17230224609375	16.393683333333332	13.919316666666667	17.675333333333334	3.7560166666666674	6486.09033203125	838911.011197632	0	1297	1.6869874044685496	0.7589854642938941	0.5179709285877883	327.1710205078125	327.1729431152344
959	327.2270812988281	14.005816666666668					1	DETECTED	327.2271 m/z @14.01 [N1262_1.mzXML]	327.2270812988281	14.005816666666668	8.64325	14.839599999999999	6.196349999999999	59033.96875	3071607.9224575805	0	1297	0.35105838851785265	0.7025670014990205	0.3533743681875139	327.2179260253906	327.2293395996094
960	327.250732421875	12.224683333333333					1	DETECTED	327.2507 m/z @12.22 [N1262_1.mzXML]	327.250732421875	12.224683333333333	5.070383333333334	12.539033333333332	7.4686499999999985	11996.267578125	2344142.6329321293	0	1297	0.13218023137017276	0.5219693051731126	0.043938610346225246	327.2443542480469	327.25390625
961	328.209716796875	12.01405					1	DETECTED	328.2097 m/z @12.01 [N1262_1.mzXML]	328.209716796875	12.01405	11.956766666666665	12.273416666666666	0.316650000000001	107750.3359375	763553.7461896926	0	1297	0.11828711292018212	2.053643290547523	3.1045034733553662	328.208984375	328.2102355957031
962	328.24591064453125	11.110883333333334					1	DETECTED	328.2459 m/z @11.11 [N1262_1.mzXML]	328.24591064453125	11.110883333333334	11.0659	12.384416666666668	1.3185166666666692	174772.640625	2174848.1641523503	0	1297	0.11399169445060942	14.01211313271076	3.046214009623608	328.2455139160156	328.2463684082031
963	328.6739501953125	13.302483333333333					1	DETECTED	328.6740 m/z @13.30 [N1262_1.mzXML]	328.6739501953125	13.302483333333333	13.262233333333334	13.315933333333334	0.05369999999999919	7772.048828125	23489.741134277156	0	1297	0.09410006152621975	0.6670807453416286	0.33416149068325735	328.67095947265625	328.6741027832031
964	328.8963623046875	1.5534833333333333					1	DETECTED	328.8964 m/z @1.55 [N1262_1.mzXML]	328.8963623046875	1.5534833333333333	1.4490666666666667	1.6128333333333333	0.16376666666666662	86396.4296875	520006.3173007811	0	1297	0.10058467450733177	0.7841979249800481	0.5668418567257026	328.8960266113281	328.8968811035156
965	328.99627685546875	1.7801166666666668					1	DETECTED	328.9963 m/z @1.78 [N1262_1.mzXML]	328.99627685546875	1.7801166666666668	0.10101666666666667	20.008666666666667	19.90765	23729.783203125	4693543.168369022	0	1297	5.244819284750121	2.9653429388993957	7.623804780816908	328.9960021972656	329.0046691894531
966	329.0508117675781	11.561766666666667					1	DETECTED	329.0508 m/z @11.56 [N1262_1.mzXML]	329.0508117675781	11.561766666666667	11.534333333333333	11.716216666666666	0.1818833333333334	18036.662109375	114245.06499560605	0	1297	0.22326537883508912	3.315006075334	5.630012150668	329.04962158203125	329.0511779785156
967	329.1750183105469	12.3998					1	DETECTED	329.1750 m/z @12.40 [N1262_1.mzXML]	329.1750183105469	12.3998	12.353916666666667	12.539033333333332	0.1851166666666657	15327.873046875	100559.56467748972	0	1297	0.09252289162276917	2.0172539048310463	3.0345078096620925	329.1745300292969	329.17596435546875
968	329.2130126953125	12.000016666666665					1	DETECTED	329.2130 m/z @12.00 [N1262_1.mzXML]	329.2130126953125	12.000016666666665	11.0359	12.099783333333333	1.063883333333333	21763.455078125	318958.4549987785	0	1297	0.08558452256320415	0.5517399346552117	0.10347986931042324	329.2078857421875	329.22039794921875
969	329.2451477050781	13.806516666666665					1	DETECTED	329.2451 m/z @13.81 [N1262_1.mzXML]	329.2451477050781	13.806516666666665	11.080766666666667	14.810216666666667	3.72945	217956.859375	5994916.422016119	0	1297	0.2872554564715841	0.6729537438868515	0.14304884791474398	329.24212646484375	329.24957275390625
970	330.2249755859375	10.715266666666668					1	DETECTED	330.2250 m/z @10.72 [N1262_1.mzXML]	330.2249755859375	10.715266666666668	9.8806	10.797116666666666	0.9165166666666664	8213.0439453125	137236.36993023683	0	1297	0.11161916416172879	0.5490315495207652	0.2970941118064608	330.2247314453125	330.2262878417969
971	330.2486572265625	13.905100000000001					1	DETECTED	330.2487 m/z @13.91 [N1262_1.mzXML]	330.2486572265625	13.905100000000001	11.687266666666666	13.905100000000001	2.217833333333335	29237.857421875	2296818.0469282237	0	1297	2.127758919418877	0.5	null	330.2436218261719	330.2486572265625
972	330.26129150390625	11.27525					1	DETECTED	330.2613 m/z @11.28 [N1262_1.mzXML]	330.26129150390625	11.27525	10.501883333333334	12.569799999999999	2.0679166666666653	83163.515625	2072584.1099987805	0	1297	0.892754837354472	1.3499423445492902	1.6410746425006428	330.2525939941406	330.2620849609375
973	330.3345947265625	11.85415					1	DETECTED	330.3346 m/z @11.85 [N1262_1.mzXML]	330.3345947265625	11.85415	11.838916666666668	11.956766666666665	0.11784999999999712	18131.73046875	95333.78649999897	0	1297	0.10467693843711601	3.8681619256018003	6.7363238512036006	330.33416748046875	330.3349304199219
974	331.0519104003906	2.5295					1	DETECTED	331.0519 m/z @2.53 [N1262_1.mzXML]	331.0519104003906	2.5295	0.10101666666666667	19.99233333333333	19.891316666666665	620944.5	3.6037551221601605E7	1	1297	0.5647082725904786	1.9642471082579365	1.708635711787685	331.04266357421875	331.05279541015625
975	331.18585205078125	12.160616666666666					1	DETECTED	331.1859 m/z @12.16 [N1262_1.mzXML]	331.18585205078125	12.160616666666666	12.085366666666665	12.384416666666668	0.2990500000000029	22649.470703125	266113.569128419	0	1297	0.20186781369457307	1.9870431893687774	2.974086378737555	331.185302734375	331.1863098144531
976	331.22454833984375	11.021283333333335					1	DETECTED	331.2245 m/z @11.02 [N1262_1.mzXML]	331.22454833984375	11.021283333333335	10.977283333333332	11.520716666666667	0.5434333333333345	15940.3623046875	323469.50948730554	0	1297	0.13864515063082017	6.1753787878784845	11.350757575756969	331.2231750488281	331.2247314453125
977	331.2606201171875	14.795733333333335					1	DETECTED	331.2606 m/z @14.80 [N1262_1.mzXML]	331.2606201171875	14.795733333333335	11.259766666666668	16.425683333333335	5.165916666666668	15082.1611328125	2150676.875190613	0	1297	3.589088567267744	0.7454629912206387	0.33372033247712707	331.25927734375	331.26531982421875
978	331.2818298339844	13.750666666666666					1	DETECTED	331.2818 m/z @13.75 [N1262_1.mzXML]	331.2818298339844	13.750666666666666	0.9331833333333334	14.622133333333332	13.688949999999998	670718.625	1.8659793929095715E7	1	1297	0.27139687520497446	1.3107180873755753	2.8724558815345493	331.2813415527344	331.28363037109375
979	332.16192626953125	10.044916666666667					1	DETECTED	332.1619 m/z @10.04 [N1262_1.mzXML]	332.16192626953125	10.044916666666667	8.435583333333334	19.696166666666667	11.260583333333333	122522.578125	5214167.234088991	0	1297	0.5038534143110844	2.087055795970488	4.302070412352704	332.1600646972656	332.16796875
980	332.2405700683594	10.797116666666666					1	DETECTED	332.2406 m/z @10.80 [N1262_1.mzXML]	332.2405700683594	10.797116666666666	10.715266666666668	10.8735	0.15823333333333167	93768.7890625	683045.7122207008	1	1297	0.1443787519836217	0.966605579311768	0.884771713075806	332.2405090332031	332.24078369140625
981	332.3292541503906	11.761500000000002					1	DETECTED	332.3293 m/z @11.76 [N1262_1.mzXML]	332.3292541503906	11.761500000000002	11.731083333333334	11.85415	0.12306666666666644	20624.248046875	99003.94873339846	0	1297	0.09483157222999417	2.023013698630083	3.0460273972601657	332.32861328125	332.3297119140625
982	333.0498352050781	2.6249166666666666					1	DETECTED	333.0498 m/z @2.62 [N1262_1.mzXML]	333.0498352050781	2.6249166666666666	1.9082000000000001	9.5663	7.6581	38343.84375	2197066.2751635136	0	1297	null	1.8721499768204806	3.72383127432975	333.0484924316406	333.0518493652344
983	333.14849853515625	13.439166666666667					1	DETECTED	333.1485 m/z @13.44 [N1262_1.mzXML]	333.14849853515625	13.439166666666667	10.666433333333334	15.812433333333333	5.145999999999999	36989.01953125	2490530.217833924	0	1297	2.447268234187227	0.8276345168522572	0.8382388235514958	333.1385498046875	333.1497497558594
984	333.16546630859375	10.137166666666667					1	DETECTED	333.1655 m/z @10.14 [N1262_1.mzXML]	333.16546630859375	10.137166666666667	9.775183333333333	16.4906	6.715416666666668	16253.5673828125	1789106.276533325	0	1297	0.520433085390243	1.1289184750759351	0.9705797248426404	333.16455078125	333.17034912109375
985	333.1820983886719	12.070983333333334					1	DETECTED	333.1821 m/z @12.07 [N1262_1.mzXML]	333.1820983886719	12.070983333333334	11.687266666666666	14.034866666666666	2.3476	20001.951171875	1226883.09232959	0	1297	0.43439711929219094	3.059027928593133	5.118055857186266	333.1800537109375	333.1825256347656
986	333.2012634277344	12.353916666666667					1	DETECTED	333.2013 m/z @12.35 [N1262_1.mzXML]	333.2012634277344	12.353916666666667	9.163483333333334	12.539033333333332	3.3755499999999987	59746.171875	1557178.1051352546	0	1297	0.10207869379608958	0.5290112105983512	4.153470868134529	333.2010192871094	333.2047424316406
987	334.13818359375	9.760183333333334					1	DETECTED	334.1382 m/z @9.76 [N1262_1.mzXML]	334.13818359375	9.760183333333334	9.71515	10.82855	1.1134000000000004	16301.208984375	263437.95499230927	0	1297	0.08053938112536407	12.361954108067819	2.069599920047591	334.137939453125	334.1451416015625
988	334.9129333496094	1.5979166666666667					1	DETECTED	334.9129 m/z @1.60 [N1262_1.mzXML]	334.9129333496094	1.5979166666666667	1.5387833333333334	1.6427333333333332	0.10394999999999976	74930.921875	317234.67080566357	0	1297	0.07550374353623868	0.8642773303917949	0.7626299566903403	334.9126892089844	334.9135437011719
989	335.1646728515625	11.70175					1	DETECTED	335.1647 m/z @11.70 [N1262_1.mzXML]	335.1646728515625	11.70175	10.229133333333333	16.102166666666665	5.873033333333332	96004.1484375	5143449.9875266105	0	1297	0.42439980055929993	2.7127408817967966	0.7706192113331788	335.1618347167969	335.16632080078125
990	335.2169494628906	12.539033333333332					1	DETECTED	335.2169 m/z @12.54 [N1262_1.mzXML]	335.2169494628906	12.539033333333332	12.415166666666666	18.51033333333333	6.095166666666666	54442.2109375	2121878.679824584	0	1297	0.1489159513096805	24.60374058127024	1.0617495694082113	335.2113037109375	335.21746826171875
991	335.2406921386719	14.382116666666667					1	DETECTED	335.2407 m/z @14.38 [N1262_1.mzXML]	335.2406921386719	14.382116666666667	14.197266666666668	15.764716666666667	1.5674499999999991	18894.958984375	753669.02855011	0	1297	1.4863614394699933	4.2397890181228215	7.479578036245642	335.2403564453125	335.2413330078125
992	336.0732421875	15.876883333333334					1	DETECTED	336.0732 m/z @15.88 [N1262_1.mzXML]	336.0732421875	15.876883333333334	10.458783333333335	18.866833333333332	8.408049999999998	2386.408935546875	681174.1404751588	0	1297	2.0233849157931267	0.7759223713109761	0.5518447426219522	336.0716247558594	336.0748596191406
993	336.25115966796875	12.144983333333332					1	DETECTED	336.2512 m/z @12.14 [N1262_1.mzXML]	336.25115966796875	12.144983333333332	11.956766666666665	14.298	2.341233333333335	18566.619140625	704778.9036749272	0	1297	0.10216295606697656	6.219516514655077	11.439033029310155	336.24493408203125	336.25201416015625
994	336.6621398925781	13.329333333333333					1	DETECTED	336.6621 m/z @13.33 [N1262_1.mzXML]	336.6621398925781	13.329333333333333	13.015566666666667	15.11115	2.095583333333334	45365.625	1100190.6642485962	0	1297	0.27643132341616017	3.339397641559552	6.019029147821531	336.66131591796875	336.662841796875
995	337.0600280761719	2.3910833333333334					1	DETECTED	337.0600 m/z @2.39 [N1262_1.mzXML]	337.0600280761719	2.3910833333333334	1.6578833333333334	19.271666666666665	17.61378333333333	546139.0	2.66500621439187E7	1	1297	0.4893724778704329	1.1329549208823122	0.9732753089526405	337.0587158203125	337.0699157714844
996	337.1647644042969	14.466849999999999					1	DETECTED	337.1648 m/z @14.47 [N1262_1.mzXML]	337.1647644042969	14.466849999999999	11.0659	15.605283333333334	4.539383333333335	26624.359375	2377946.3973017596	0	1297	2.9418710058270037	0.6415473658644231	0.23867892765287058	337.1632385253906	337.16802978515625
997	337.18023681640625	12.6772					1	DETECTED	337.1802 m/z @12.68 [N1262_1.mzXML]	337.18023681640625	12.6772	11.838916666666668	12.8789	1.039983333333332	150735.921875	2455179.639886719	0	1297	0.16082897945240227	0.6203053860071184	1.4268382920626421	337.1797790527344	337.1866149902344
998	338.0621337890625	12.523416666666666					1	DETECTED	338.0621 m/z @12.52 [N1262_1.mzXML]	338.0621337890625	12.523416666666666	1.9365666666666668	12.523416666666666	10.586849999999998	347233.375	2.750172612555135E7	0	1297	10.525336187907751	0.5	null	338.0621337890625	338.0640563964844
999	338.2302551269531	12.460866666666668					1	DETECTED	338.2303 m/z @12.46 [N1262_1.mzXML]	338.2302551269531	12.460866666666668	0.10101666666666667	20.008666666666667	19.90765	837952.9375	2.414748154634859E7	0	1297	0.15897779430319403	2.2747456555788856	2.1263910593513256	338.22918701171875	338.23187255859375
1000	338.33929443359375	12.616616666666665					1	DETECTED	338.3393 m/z @12.62 [N1262_1.mzXML]	338.33929443359375	12.616616666666665	12.445583333333333	14.138033333333334	1.692450000000001	308177.46875	5929197.8048969675	1	1297	0.23297245984199044	1.5146190722286224	2.220665863500441	338.3388671875	338.3396911621094
1001	339.1598815917969	14.466849999999999					1	DETECTED	339.1599 m/z @14.47 [N1262_1.mzXML]	339.1598815917969	14.466849999999999	14.241316666666668	15.080583333333333	0.8392666666666653	10458.025390625	278556.2909576413	0	1297	0.3323033639635433	1.8606266627254067	2.7212533254508133	339.159423828125	339.16119384765625
1002	339.1797180175781	12.692					1	DETECTED	339.1797 m/z @12.69 [N1262_1.mzXML]	339.1797180175781	12.692	12.692	16.1992	3.507200000000001	26673.763671875	1695989.8999097906	0	1297	1.0879315516121686	null	null	339.1797180175781	339.1882629394531
1003	339.19598388671875	11.761500000000002					1	DETECTED	339.1960 m/z @11.76 [N1262_1.mzXML]	339.19598388671875	11.761500000000002	11.63095	12.04255	0.41159999999999997	12931.611328125	230400.60040502957	0	1297	0.2924689223392889	1.5764075067023973	2.1528150134047945	339.19476318359375	339.2044677734375
1004	339.23333740234375	12.384416666666668					1	DETECTED	339.2333 m/z @12.38 [N1262_1.mzXML]	339.23333740234375	12.384416666666668	0.30355000000000004	19.89333333333333	19.58978333333333	152202.203125	5468736.729705126	0	1297	5.160736657437052	5.935371779262128	2.284676239359649	339.2321472167969	339.2348937988281
1005	339.34259033203125	12.63155					1	DETECTED	339.3426 m/z @12.63 [N1262_1.mzXML]	339.34259033203125	12.63155	12.176449999999999	15.637233333333334	3.4607833333333353	71781.359375	2404174.365880736	0	1297	0.34938653974706746	1.4536787857772262	2.200522368092348	339.3347473144531	339.3435363769531
1006	340.2455139160156	11.229083333333334					1	DETECTED	340.2455 m/z @11.23 [N1262_1.mzXML]	340.2455139160156	11.229083333333334	11.0659	12.430650000000002	1.3647500000000026	72540.5703125	1807089.768170413	0	1297	0.09423344427867164	4.027110040069476	11.725535980862487	340.2368469238281	340.2463684082031
1007	340.77996826171875	1.7509333333333332					1	DETECTED	340.7800 m/z @1.75 [N1262_1.mzXML]	340.77996826171875	1.7509333333333332	1.7027500000000002	1.9505166666666667	0.24776666666666647	9697.9501953125	117432.05499475097	0	1297	0.11637955390219479	2.571082670356293	4.142165340712586	340.7784423828125	340.78076171875
1008	340.9295654296875	1.6280166666666667					1	DETECTED	340.9296 m/z @1.63 [N1262_1.mzXML]	340.9295654296875	1.6280166666666667	1.5534833333333333	1.6578833333333334	0.10440000000000005	61045.73828125	211508.49497192368	0	1297	0.057819069038725246	0.7003577817531309	0.4007155635062617	340.929443359375	340.92987060546875
1009	341.029541015625	11.548083333333333					1	DETECTED	341.0295 m/z @11.55 [N1262_1.mzXML]	341.029541015625	11.548083333333333	11.506516666666666	12.160616666666666	0.6540999999999997	268704.5	2579887.173551515	0	1297	0.15784520462120177	4.5311857710340435	4.782114693448627	341.0290222167969	341.0297546386719
1010	341.0523376464844	10.501883333333334					1	DETECTED	341.0523 m/z @10.50 [N1262_1.mzXML]	341.0523376464844	10.501883333333334	10.473466666666667	16.8805	6.4070333333333345	12811.6484375	1237833.1910132447	0	1297	0.07407719080173258	112.73372434017561	178.77057367288336	341.04730224609375	341.0528869628906
1011	341.1756896972656	12.707416666666667					1	DETECTED	341.1757 m/z @12.71 [N1262_1.mzXML]	341.1756896972656	12.707416666666667	12.601149999999999	13.778466666666667	1.177316666666668	20332.73046875	509904.38397094765	0	1297	0.1405630605547561	5.539444792973573	10.078889585947145	341.1746826171875	341.1766662597656
1012	341.35015869140625	14.034866666666666					1	DETECTED	341.3502 m/z @14.03 [N1262_1.mzXML]	341.35015869140625	14.034866666666666	13.834216666666666	14.650566666666666	0.8163499999999999	40300.07421875	764258.5525888674	0	1297	0.30174732036569374	2.0342636431597354	2.5277846156295123	341.3494567871094	341.3512268066406
1013	342.01336669921875	8.764533333333333					1	DETECTED	342.0134 m/z @8.76 [N1262_1.mzXML]	342.01336669921875	8.764533333333333	0.10101666666666667	20.008666666666667	19.90765	10944.7900390625	5035591.542964411	0	1297	5.376193044781404	1.1489358632272115	0.8379956370233095	342.01092529296875	342.0142822265625
1014	342.032958984375	11.602916666666665					1	DETECTED	342.0330 m/z @11.60 [N1262_1.mzXML]	342.032958984375	11.602916666666665	1.4165666666666668	11.807616666666666	10.39105	33059.83203125	9128867.739170162	0	1297	0.18507794328265526	0.5100857350985822	0.01220994607376364	342.0286865234375	342.03399658203125
1015	342.2615051269531	11.349					1	DETECTED	342.2615 m/z @11.35 [N1262_1.mzXML]	342.2615051269531	11.349	11.27525	13.820400000000001	2.5451500000000014	375788.40625	3535647.652114375	1	1297	0.12655718848600905	14.856237601052051	5.199500759793367	342.2604064941406	342.2676696777344
1016	342.8662109375	1.6874333333333333					1	DETECTED	342.8662 m/z @1.69 [N1262_1.mzXML]	342.8662109375	1.6874333333333333	1.6727666666666667	1.8226	0.14983333333333326	24338.67578125	161229.00688134762	0	1297	0.13546174213821827	5.1079545454545645	9.215909090909129	342.8658447265625	342.86676025390625
1017	343.19049072265625	12.384416666666668					1	DETECTED	343.1905 m/z @12.38 [N1262_1.mzXML]	343.19049072265625	12.384416666666668	11.731083333333334	14.78115	3.050066666666666	120799.4453125	2750515.63184894	0	1297	0.20213808828973434	5.01577141406213	13.879389529655281	343.18994140625	343.19305419921875
1018	343.2933044433594	12.04255					1	DETECTED	343.2933 m/z @12.04 [N1262_1.mzXML]	343.2933044433594	12.04255	12.000016666666665	12.099783333333333	0.09976666666666745	13793.3603515625	61144.7371730954	0	1297	0.08428384681141665	1.1728056426331956	1.3456112852663915	343.2927551269531	343.2934875488281
1019	344.0114440917969	11.050666666666666					1	DETECTED	344.0114 m/z @11.05 [N1262_1.mzXML]	344.0114440917969	11.050666666666666	0.1345333333333333	19.9755	19.840966666666667	16707.169921875	4745486.68773868	1	1297	4.115020518062384	1.1462767150169966	2.071089761623997	344.0103759765625	344.0130310058594
1020	344.19403076171875	12.384416666666668					1	DETECTED	344.1940 m/z @12.38 [N1262_1.mzXML]	344.19403076171875	12.384416666666668	12.306266666666666	12.554383333333334	0.2481166666666681	21532.396484375	219536.34154150487	0	1297	0.22668061327198608	1.587438686287011	2.174877372574022	344.1934509277344	344.19482421875
1021	344.2768249511719	11.49205					1	DETECTED	344.2768 m/z @11.49 [N1262_1.mzXML]	344.2768249511719	11.49205	11.44825	11.807616666666666	0.3593666666666664	397440.4375	2207722.2618964766	1	1297	0.08242719979282143	2.3883199980215317	2.8004282482611167	344.27679443359375	344.2776794433594
1022	344.87371826171875	1.5534833333333333					1	DETECTED	344.8737 m/z @1.55 [N1262_1.mzXML]	344.87371826171875	1.5534833333333333	1.4334833333333334	1.6128333333333333	0.1793499999999999	126923.5234375	730361.7994894711	0	1297	0.09329927545097982	0.7620133402263597	0.6280519832551732	344.87322998046875	344.8740539550781
1023	346.00677490234375	11.0068					1	DETECTED	346.0068 m/z @11.01 [N1262_1.mzXML]	346.00677490234375	11.0068	0.10101666666666667	20.008666666666667	19.90765	249977.484375	7.293312553322355E7	1	1297	3.208778525481266	0.6423437961521989	0.8228525901773612	346.0060119628906	346.00872802734375
1024	346.9068298339844	1.5534833333333333					1	DETECTED	346.9068 m/z @1.55 [N1262_1.mzXML]	346.9068298339844	1.5534833333333333	1.4792666666666667	1.5979166666666667	0.11864999999999992	15982.9248046875	79275.93651147463	0	1297	0.08584319058866452	0.7993487536492254	0.598697507298451	346.9058837890625	346.9073486328125
1025	347.0153503417969	10.977283333333332					1	DETECTED	347.0154 m/z @10.98 [N1262_1.mzXML]	347.0153503417969	10.977283333333332	0.1345333333333333	19.7125	19.577966666666665	93587.7421875	1.1853419761495782E7	0	1297	0.38308376932438115	0.8037249170550828	17.61946288520374	347.0079040527344	347.0186462402344
1026	347.1224670410156	9.999383333333332					1	DETECTED	347.1225 m/z @10.00 [N1262_1.mzXML]	347.1224670410156	9.999383333333332	9.760183333333334	10.044916666666667	0.2847333333333335	4826.4052734375	61984.89965271027	0	1297	0.376135443036393	0.5951783723522894	0.19035674470457886	347.12176513671875	347.1224670410156
1027	347.1572570800781	11.259766666666668					1	DETECTED	347.1573 m/z @11.26 [N1262_1.mzXML]	347.1572570800781	11.259766666666668	9.640600000000001	11.27525	1.6346499999999988	53890.65625	935662.6229993895	0	1297	0.08284073628910349	0.504786334188817	0.009651436129929577	347.1567077636719	347.15960693359375
1028	348.0185241699219	11.050666666666666					1	DETECTED	348.0185 m/z @11.05 [N1262_1.mzXML]	348.0185241699219	11.050666666666666	6.309466666666666	19.9755	13.666033333333335	9303.0107421875	1978331.6520884405	0	1297	4.121436348352889	1.4411998368908014	1.3607476764672999	348.0111083984375	348.0214538574219
1029	348.07708740234375	1.7509333333333332					1	DETECTED	348.0771 m/z @1.75 [N1262_1.mzXML]	348.07708740234375	1.7509333333333332	1.6874333333333333	9.178233333333333	7.4908	22375.564453125	5269014.961753052	0	1297	7.48771738489946	58.98267716535443	116.96535433070886	348.0672607421875	348.07708740234375
1030	348.30828857421875	13.750666666666666					1	DETECTED	348.3083 m/z @13.75 [N1262_1.mzXML]	348.30828857421875	13.750666666666666	13.481150000000001	14.298	0.8168499999999987	117151.2265625	2135709.2034282256	0	1297	0.2812195347018829	1.5153979345742483	1.4419678484267326	348.30767822265625	348.30865478515625
1031	348.8666076660156	1.5534833333333333					1	DETECTED	348.8666 m/z @1.55 [N1262_1.mzXML]	348.8666076660156	1.5534833333333333	1.5090166666666667	1.5682166666666668	0.05920000000000014	9621.4375	22731.70522070317	0	1297	0.032842458872897495	0.6656671664167934	0.33133433283358676	348.86566162109375	348.8672790527344
1032	349.0148620605469	14.884516666666666					1	DETECTED	349.0149 m/z @14.88 [N1262_1.mzXML]	349.0148620605469	14.884516666666666	0.10101666666666667	20.008666666666667	19.90765	17155.763671875	5767950.1340734875	0	1297	4.795539185333293	0.8021312178191586	0.589390063308626	349.01324462890625	349.0179748535156
1033	350.2550354003906	13.737					1	DETECTED	350.2550 m/z @13.74 [N1262_1.mzXML]	350.2550354003906	13.737	13.654	14.034866666666666	0.380866666666666	69319.0	892059.5868549799	0	1297	0.21626331230328866	2.294377510040152	3.4158085422377966	350.2545471191406	350.2555847167969
1034	350.80877685546875	1.7509333333333332					1	DETECTED	350.8088 m/z @1.75 [N1262_1.mzXML]	350.80877685546875	1.7509333333333332	1.6874333333333333	1.8509	0.16346666666666665	18015.08203125	114970.5957307129	0	1297	0.0976145161369617	1.2871391076115506	1.5742782152231014	350.80816650390625	350.8097229003906
1035	350.8904724121094	1.5827833333333332					1	DETECTED	350.8905 m/z @1.58 [N1262_1.mzXML]	350.8904724121094	1.5827833333333332	1.5387833333333334	1.9225833333333333	0.3837999999999999	82126.546875	471607.1534091794	0	1297	0.06375014273347235	4.361363636363653	1.4168136362296113	350.8902282714844	350.8952941894531
1036	351.0109558105469	15.11115					1	DETECTED	351.0110 m/z @15.11 [N1262_1.mzXML]	351.0109558105469	15.11115	0.23600000000000002	19.9755	19.7395	6821.095703125	2712337.2600437333	0	1297	4.286783036094366	0.6635059142260751	0.33816556414791704	351.0091552734375	351.01348876953125
1037	351.1602478027344	14.944466666666667					1	DETECTED	351.1602 m/z @14.94 [N1262_1.mzXML]	351.1602478027344	14.944466666666667	10.334383333333333	15.3849	5.050516666666667	4623.609375	803895.3939886782	0	1297	4.865835828570084	0.5477684785162957	0.10183501153611074	351.1531066894531	351.1606750488281
1038	351.2114562988281	12.460866666666668					1	DETECTED	351.2115 m/z @12.46 [N1262_1.mzXML]	351.2114562988281	12.460866666666668	12.160616666666666	12.4914	0.33078333333333454	7240.40283203125	99958.18139758352	0	1297	0.053181061315619615	0.550846516791561	0.1016930335831222	351.2113037109375	351.2120361328125
1039	351.2268371582031	13.820400000000001					1	DETECTED	351.2268 m/z @13.82 [N1262_1.mzXML]	351.2268371582031	13.820400000000001	12.66215	15.557483333333332	2.8953333333333315	132741.140625	3281568.9900107444	0	1297	0.29302149463525495	0.8991159458883203	0.5084274255697342	351.2171630859375	351.2347412109375
1040	352.1639709472656	9.999383333333332					1	DETECTED	352.1640 m/z @10.00 [N1262_1.mzXML]	352.1639709472656	9.999383333333332	9.954816666666666	19.255499999999998	9.300683333333332	27270.349609375	634821.7039448855	0	1297	0.08205906560798049	2.6431880950575173	2.139242671879863	352.1617126464844	352.171142578125
1041	352.2300720214844	13.806516666666665					1	DETECTED	352.2301 m/z @13.81 [N1262_1.mzXML]	352.2300720214844	13.806516666666665	12.208333333333334	15.478116666666667	3.269783333333333	32984.46875	1742732.7246772472	0	1297	1.723800897271035	1.0229687874774496	1.045028886183515	352.2203063964844	352.23114013671875
1042	353.0335693359375	2.3478					1	DETECTED	353.0336 m/z @2.35 [N1262_1.mzXML]	353.0335693359375	2.3478	1.7188666666666668	17.871333333333332	16.152466666666665	155095.203125	7170999.57379071	0	1297	0.6439123002133678	1.0931272506836027	0.9307854381790476	353.02374267578125	353.0356750488281
1043	353.1759948730469	15.893033333333333					1	DETECTED	353.1760 m/z @15.89 [N1262_1.mzXML]	353.1759948730469	15.893033333333333	9.954816666666666	17.724833333333333	7.770016666666667	5527.1533203125	1271851.731937866	0	1297	6.92300726514231	0.6542382252808783	0.23578197782994453	353.1663513183594	353.1790771484375
1044	353.2634582519531	13.723316666666667					1	DETECTED	353.2635 m/z @13.72 [N1262_1.mzXML]	353.2634582519531	13.723316666666667	3.2668166666666663	15.186583333333335	11.919766666666668	1065130.875	2.9727578994296037E7	1	1297	0.3088594743060913	1.431384869597712	2.9093087339346506	353.2626647949219	353.2666015625
1045	355.0094299316406	19.125666666666667					1	DETECTED	355.0094 m/z @19.13 [N1262_1.mzXML]	355.0094299316406	19.125666666666667	0.11771666666666666	20.008666666666667	19.89095	10026.0986328125	2370407.234212738	0	1297	16.087125532948146	0.5355657493712966	0.7738311029137966	355.0071716308594	355.0115966796875
1046	355.0812683105469	12.04255					1	DETECTED	355.0813 m/z @12.04 [N1262_1.mzXML]	355.0812683105469	12.04255	11.9716	12.176449999999999	0.20484999999999864	44953.97265625	336711.3357998021	0	1297	0.13388923622189708	1.4436222692036582	1.8872445384073162	355.0812072753906	355.0816955566406
1047	355.12384033203125	10.780133333333334					1	DETECTED	355.1238 m/z @10.78 [N1262_1.mzXML]	355.12384033203125	10.780133333333334	10.747816666666667	16.0379	5.2900833333333335	17866.76171875	1087327.4325617668	0	1297	0.0616051969669833	81.84760185662742	162.69520371325484	355.1237487792969	355.1337890625
1048	355.1901550292969	12.646633333333334					1	DETECTED	355.1902 m/z @12.65 [N1262_1.mzXML]	355.1901550292969	12.646633333333334	11.956766666666665	12.737449999999999	0.7806833333333341	12718.228515625	290412.73135046364	0	1297	0.1293327233327055	0.5658218979512937	0.13164379590258735	355.1836242675781	355.1931457519531
1049	355.2703857421875	13.778466666666667					1	DETECTED	355.2704 m/z @13.78 [N1262_1.mzXML]	355.2703857421875	13.778466666666667	11.838916666666668	14.138033333333334	2.2991166666666665	21073.83984375	1008901.476554078	0	1297	2.0888150062879944	0.5926933223342188	0.1853866446684375	355.2604064941406	355.27093505859375
1050	355.28173828125	12.569799999999999					1	DETECTED	355.2817 m/z @12.57 [N1262_1.mzXML]	355.28173828125	12.569799999999999	12.445583333333333	18.6405	6.194916666666666	33038.078125	1870094.8662395023	0	1297	0.18328283955817426	24.93593183952793	6.978174706346654	355.280517578125	355.2827453613281
1051	356.2400817871094	10.8735					1	DETECTED	356.2401 m/z @10.87 [N1262_1.mzXML]	356.2400817871094	10.8735	10.8735	11.0068	0.1333000000000002	5212.38818359375	34877.041568725785	0	1297	0.06118051617806586	null	null	356.23919677734375	356.2411804199219
1052	356.276611328125	11.477483333333334					1	DETECTED	356.2766 m/z @11.48 [N1262_1.mzXML]	356.276611328125	11.477483333333334	11.4195	13.834216666666666	2.414716666666667	89226.078125	1019904.1238906264	0	1297	0.10802701842309048	1.8667095658322579	2.5678110509606205	356.2734375	356.27783203125
1053	356.9076232910156	1.6128333333333333					1	DETECTED	356.9076 m/z @1.61 [N1262_1.mzXML]	356.9076232910156	1.6128333333333333	1.5534833333333333	1.6578833333333334	0.10440000000000005	74117.2578125	298439.31031933567	0	1297	0.0701041055323528	0.8795282224094357	0.7505990352939756	356.90716552734375	356.9076232910156
1054	357.27606201171875	12.66215					1	DETECTED	357.2761 m/z @12.66 [N1262_1.mzXML]	357.27606201171875	12.66215	11.776683333333333	15.03505	3.2583666666666673	66188.8125	2029700.3322701408	0	1297	0.5617934596468714	0.6458454228211007	0.17962617794935226	357.2756042480469	357.27783203125
1055	357.2974548339844	12.554383333333334					1	DETECTED	357.2975 m/z @12.55 [N1262_1.mzXML]	357.2974548339844	12.554383333333334	12.507249999999999	15.49375	2.9865000000000013	21095.98828125	1348496.4843605356	0	1297	1.995666900192747	28.795550545286204	51.03827251445918	357.2958679199219	357.2990417480469
1056	358.2564697265625	11.0359					1	DETECTED	358.2565 m/z @11.04 [N1262_1.mzXML]	358.2564697265625	11.0359	10.602216666666667	11.184500000000002	0.5822833333333346	41386.20703125	493653.7833232427	0	1297	0.1272666067905064	0.6713231620614143	0.3743604736942447	358.25567626953125	358.25946044921875
1057	358.2798767089844	12.6772					1	DETECTED	358.2799 m/z @12.68 [N1262_1.mzXML]	358.2798767089844	12.6772	11.883550000000001	17.675333333333334	5.791783333333333	16494.78125	2436949.317794067	0	1297	0.07899542159503525	3.648827148827159	6.297654297654318	358.2737121582031	358.2821044921875
1058	358.2928771972656	11.5892					1	DETECTED	358.2929 m/z @11.59 [N1262_1.mzXML]	358.2928771972656	11.5892	11.534333333333333	11.838916666666668	0.3045833333333352	146128.828125	929923.7203056643	0	1297	0.11162288164333845	2.745664872379647	2.7056907071575997	358.2921142578125	358.2934265136719
1059	358.3653259277344	12.04255					1	DETECTED	358.3653 m/z @12.04 [N1262_1.mzXML]	358.3653259277344	12.04255	12.01405	12.129366666666666	0.11531666666666673	21435.1875	111011.20341894489	0	1297	0.08938333531937204	2.023099415204603	3.046198830409206	358.3651123046875	358.3657531738281
1060	359.0046081542969	19.1905					1	DETECTED	359.0046 m/z @19.19 [N1262_1.mzXML]	359.0046081542969	19.1905	0.45588333333333336	19.8105	19.35461666666667	3196.52490234375	1106041.0343894046	0	1297	0.621186217986768	0.5165469091530207	0.03309381830604136	359.0037536621094	359.0068359375
1061	359.041259765625	1.6727666666666667					1	DETECTED	359.0413 m/z @1.67 [N1262_1.mzXML]	359.041259765625	1.6727666666666667	1.6280166666666667	16.8315	15.203483333333331	283538.78125	1.1748945506387392E7	1	1297	0.4541813894429618	13.86243573779432	32.43633576662702	359.0321350097656	359.04522705078125
1062	360.2361145019531	4.133066666666667					1	DETECTED	360.2361 m/z @4.13 [N1262_1.mzXML]	360.2361145019531	4.133066666666667	3.5229833333333334	5.038583333333333	1.5156	4955.806640625	251872.07553350832	0	1297	0.4707518939362676	1.2421253927059137	1.3792869579473344	360.2352294921875	360.2371826171875
1063	360.32080078125	12.646633333333334					1	DETECTED	360.3208 m/z @12.65 [N1262_1.mzXML]	360.32080078125	12.646633333333334	12.338116666666668	12.781	0.44288333333333263	21519.798828125	374906.1951220703	0	1297	0.3966618144213889	0.7177624115390856	0.4355248230781711	360.32080078125	360.3221435546875
1064	361.1800231933594	12.160616666666666					1	DETECTED	361.1800 m/z @12.16 [N1262_1.mzXML]	361.1800231933594	12.160616666666666	12.085366666666665	12.306266666666666	0.22090000000000032	10301.0390625	88808.0278505861	0	1297	0.09762806539971969	1.4677740863787303	1.9355481727574604	361.17919921875	361.1806640625
1065	361.1985168457031	11.184500000000002					1	DETECTED	361.1985 m/z @11.18 [N1262_1.mzXML]	361.1985168457031	11.184500000000002	11.110883333333334	12.3998	1.2889166666666672	35463.5625	1144469.5572275396	0	1297	0.2247374784103613	8.754244962644174	15.73647908374688	361.1981506347656	361.20245361328125
1066	361.31085205078125	12.616616666666665					1	DETECTED	361.3109 m/z @12.62 [N1262_1.mzXML]	361.31085205078125	12.616616666666665	11.4195	15.338783333333334	3.9192833333333343	11411.6220703125	1066734.3563952332	0	1297	1.635772620827618	1.6369679925376261	2.2739359850752523	361.3087463378906	361.312744140625
1067	362.9241027832031	1.6427333333333332					1	DETECTED	362.9241 m/z @1.64 [N1262_1.mzXML]	362.9241027832031	1.6427333333333332	1.5979166666666667	2.3478	0.7498833333333332	171297.5625	752643.4209470217	0	1297	0.053667772604619524	1.159905745347347	1.0594928594233552	362.923828125	362.93267822265625
1068	363.1098937988281	1.4644000000000001					1	DETECTED	363.1099 m/z @1.46 [N1262_1.mzXML]	363.1098937988281	1.4644000000000001	1.3992333333333333	16.393683333333332	14.994449999999999	13920.7041015625	2994655.330468353	0	1297	0.07434334428503298	112.75150047053596	238.79260899127348	363.10693359375	363.110595703125
1069	363.2142028808594	11.3351					1	DETECTED	363.2142 m/z @11.34 [N1262_1.mzXML]	363.2142028808594	11.3351	8.749333333333334	12.208333333333334	3.4589999999999996	166593.140625	2185072.0748725585	0	1297	0.12004081298701763	0.8853112839134621	2.0717701052572846	363.20477294921875	363.2149963378906
1070	363.9955749511719	9.685333333333334					1	DETECTED	363.9956 m/z @9.69 [N1262_1.mzXML]	363.9955749511719	9.685333333333334	3.7536666666666667	19.7125	15.958833333333331	2261.74462890625	983973.7585170286	0	1297	0.7056496489303257	1.3452233773531888	1.6904467547063775	363.9910583496094	363.99969482421875
1071	365.13818359375	12.3998					1	DETECTED	365.1382 m/z @12.40 [N1262_1.mzXML]	365.13818359375	12.3998	12.306266666666666	16.215216666666667	3.908950000000001	15142.775390625	971418.7679045412	0	1297	0.11587866856158158	20.8960263720595	40.792052744119	365.1373291015625	365.14605712890625
1072	365.1976318359375	14.452783333333334					1	DETECTED	365.1976 m/z @14.45 [N1262_1.mzXML]	365.1976318359375	14.452783333333334	11.687266666666666	15.844899999999999	4.157633333333333	14144.3330078125	1153456.162513	0	1297	0.6558642941703816	0.7167564397124953	0.3231835141804009	365.196044921875	365.2066345214844
1073	365.2298278808594	11.14045					1	DETECTED	365.2298 m/z @11.14 [N1262_1.mzXML]	365.2298278808594	11.14045	11.0961	12.273416666666666	1.1773166666666661	11509.4453125	412438.85478491214	0	1297	0.09492332449133123	13.273017662532975	25.54603532506595	365.22601318359375	365.23028564453125
1074	366.2608642578125	11.3351					1	DETECTED	366.2609 m/z @11.34 [N1262_1.mzXML]	366.2608642578125	11.3351	10.318983333333334	11.462866666666667	1.1438833333333331	47656.37890625	576248.9308252565	0	1297	0.08947212059294074	0.5628700772549081	1.6177458623736938	366.2601623535156	366.263671875
1075	367.1188659667969	1.8793333333333335					1	DETECTED	367.1189 m/z @1.88 [N1262_1.mzXML]	367.1188659667969	1.8793333333333335	1.8509	2.2910666666666666	0.4401666666666666	108360.2890625	557484.5890212405	0	1297	0.04304251454644481	4.8989451352649125	6.520126425500407	367.1176452636719	367.1193542480469
1076	367.191650390625	13.709716666666667					1	DETECTED	367.1917 m/z @13.71 [N1262_1.mzXML]	367.191650390625	13.709716666666667	13.639516666666667	14.123283333333335	0.4837666666666678	46725.41796875	773137.7976538104	0	1297	0.29626441789660696	3.445631528964879	5.891263057929758	367.1909484863281	367.1920471191406
1077	367.9888000488281	12.585283333333333					1	DETECTED	367.9888 m/z @12.59 [N1262_1.mzXML]	367.9888000488281	12.585283333333333	0.11771666666666666	20.008666666666667	19.89095	42020.84375	1.0405343457987947E7	0	1297	3.252469199583878	0.9329933237082919	1.7614726243942112	367.9876403808594	367.9931945800781
1078	368.276611328125	11.49205					1	DETECTED	368.2766 m/z @11.49 [N1262_1.mzXML]	368.276611328125	11.49205	11.4195	11.70175	0.2822500000000012	373730.71875	2453475.124347659	1	1297	0.09621407508102564	1.8326174548094798	2.4155718829112427	368.2764587402344	368.2774963378906
1079	368.6243591308594	12.224683333333333					1	DETECTED	368.6244 m/z @12.22 [N1262_1.mzXML]	368.6243591308594	12.224683333333333	10.029333333333334	19.679333333333332	9.649999999999999	14604.05078125	3347255.2976367194	0	1297	2.226030631549472	2.197827225727105	3.3956544514542104	368.623046875	368.6255187988281
1080	368.8690185546875	1.6727666666666667					1	DETECTED	368.8690 m/z @1.67 [N1262_1.mzXML]	368.8690185546875	1.6727666666666667	1.6578833333333334	1.8226	0.16471666666666662	28311.0234375	132188.8524047852	0	1297	0.08384192953724412	5.533594624860011	3.3832714011251963	368.8685302734375	368.8699645996094
1081	369.0079345703125	2.2339333333333333					1	DETECTED	369.0079 m/z @2.23 [N1262_1.mzXML]	369.0079345703125	2.2339333333333333	1.9365666666666668	15.925016666666666	13.98845	11239.369140625	2642327.9388974304	0	1297	0.05826861699059194	23.520541419123425	46.04108283824685	368.99810791015625	369.0086364746094
1082	369.0606384277344	12.01405					1	DETECTED	369.0606 m/z @12.01 [N1262_1.mzXML]	369.0606384277344	12.01405	11.9716	12.273416666666666	0.3018166666666655	76427.2421875	612191.8926472125	0	1297	0.11337866274178765	2.6538981818980942	4.560962252699422	369.0595397949219	369.0610046386719
1083	369.14190673828125	11.110883333333334					1	DETECTED	369.1419 m/z @11.11 [N1262_1.mzXML]	369.14190673828125	11.110883333333334	5.3744499999999995	11.199166666666667	5.824716666666667	77840.9609375	3031033.5784745514	0	1297	0.23749830539944305	0.5076949672560767	1.8403940922269189	369.14154052734375	369.1481628417969
1084	369.2375793457031	13.778466666666667					1	DETECTED	369.2376 m/z @13.78 [N1262_1.mzXML]	369.2375793457031	13.778466666666667	13.639516666666667	14.211833333333335	0.5723166666666675	41274.26953125	588336.6135859393	0	1297	0.23611676887355237	2.059433849106404	2.166191358937896	369.2298278808594	369.2391357421875
1085	369.2802734375	11.462866666666667					1	DETECTED	369.2803 m/z @11.46 [N1262_1.mzXML]	369.2802734375	11.462866666666667	11.462866666666667	11.65895	0.19608333333333405	71001.90625	378357.85091503646	0	1297	0.06753074409749438	null	null	369.2799987792969	369.2809143066406
1086	369.34893798828125	12.6772					1	DETECTED	369.3489 m/z @12.68 [N1262_1.mzXML]	369.34893798828125	12.6772	0.10101666666666667	19.9755	19.874483333333334	217499.46875	9688290.745175881	0	1297	0.4075123901984181	0.8947816752704062	0.7208289731265186	369.34674072265625	369.3536071777344
1087	370.1453857421875	11.110883333333334					1	DETECTED	370.1454 m/z @11.11 [N1262_1.mzXML]	370.1453857421875	11.110883333333334	11.0659	11.21395	0.14805000000000135	17515.70703125	104670.69562451213	0	1297	0.10981598616716148	1.6456094849944152	2.1295219447724034	370.1448974609375	370.1455993652344
1088	370.29290771484375	11.63095					1	DETECTED	370.2929 m/z @11.63 [N1262_1.mzXML]	370.29290771484375	11.63095	2.84495	13.962166666666667	11.117216666666668	520956.0625	7619212.28215332	1	1297	0.12274263061235224	1.762368520798336	2.3615577363641345	370.2841491699219	370.29736328125
1089	370.3524169921875	12.6772					1	DETECTED	370.3524 m/z @12.68 [N1262_1.mzXML]	370.3524169921875	12.6772	0.8812166666666666	19.876666666666665	18.995449999999998	66600.1953125	5703099.493204835	0	1297	0.16897882045737234	0.752110848950594	6.926346484584168	370.3516540527344	370.3544006347656
1090	371.1871643066406	16.102166666666665					1	DETECTED	371.1872 m/z @16.10 [N1262_1.mzXML]	371.1871643066406	16.102166666666665	14.810216666666667	17.904	3.0937833333333327	3717.822021484375	334245.345517151	0	1297	0.7203287796045821	1.1973309080588788	0.6994837931738467	371.1842346191406	371.18817138671875
1091	371.2219543457031	11.761500000000002					1	DETECTED	371.2220 m/z @11.76 [N1262_1.mzXML]	371.2219543457031	11.761500000000002	11.199166666666667	12.114433333333332	0.9152666666666658	16526.294921875	495385.44249536085	0	1297	0.7231049180849514	0.8138114997036128	0.6276229994072257	371.2212219238281	371.2229919433594
1092	371.261962890625	13.39785					1	DETECTED	371.2620 m/z @13.40 [N1262_1.mzXML]	371.261962890625	13.39785	13.275599999999999	14.884516666666666	1.6089166666666674	18077.96875	697286.5980736695	0	1297	0.2865741464773528	6.580436264485289	12.160872528970579	371.26031494140625	371.2633972167969
1093	371.2962951660156	11.63095					1	DETECTED	371.2963 m/z @11.63 [N1262_1.mzXML]	371.2962951660156	11.63095	11.561766666666667	19.368499999999997	7.80673333333333	119322.5546875	2877397.5916015585	0	1297	0.09177556688749178	17.264728073104152	30.263897676984428	371.2925720214844	371.29718017578125
1094	372.3082580566406	11.761500000000002					1	DETECTED	372.3083 m/z @11.76 [N1262_1.mzXML]	372.3082580566406	11.761500000000002	5.05445	12.192316666666667	7.137866666666667	99731.59375	2808967.006853028	0	1297	0.16639362050103834	0.5336851327933313	1.4992555149107756	372.2995300292969	372.3154602050781
1095	373.271240234375	12.290033333333334					1	DETECTED	373.2712 m/z @12.29 [N1262_1.mzXML]	373.271240234375	12.290033333333334	11.897983333333334	19.255499999999998	7.357516666666664	9567.3203125	802422.8105887144	0	1297	0.3951582584982738	9.383390723972294	17.766781447944588	373.2677001953125	373.2731018066406
1096	373.3116149902344	11.776683333333333					1	DETECTED	373.3116 m/z @11.78 [N1262_1.mzXML]	373.3116149902344	11.776683333333333	11.731083333333334	11.807616666666666	0.07653333333333201	23475.734375	91649.32018261675	0	1297	0.24870680331042472	0.8391812865497201	0.6783625730994403	373.3113098144531	373.3121032714844
1097	375.0147705078125	1.6727666666666667					1	DETECTED	375.0148 m/z @1.67 [N1262_1.mzXML]	375.0147705078125	1.6727666666666667	1.6578833333333334	9.625783333333334	7.967900000000001	107380.40625	4135540.2437785026	0	1297	0.4050028927985285	33.13852591690077	61.49725961892865	375.0061950683594	375.01727294921875
1098	375.28656005859375	12.04255					1	DETECTED	375.2866 m/z @12.04 [N1262_1.mzXML]	375.28656005859375	12.04255	12.01405	12.722299999999999	0.7082499999999996	8094.48681640625	234831.5996840819	0	1297	0.24616476206267102	12.42543859649075	23.8508771929815	375.28546142578125	375.2873840332031
1099	376.6222839355469	10.572650000000001					1	DETECTED	376.6223 m/z @10.57 [N1262_1.mzXML]	376.6222839355469	10.572650000000001	10.1835	10.9478	0.7643000000000004	20210.875	217081.27507690474	0	1297	0.1546822630856859	0.9820120776050352	0.28918980425877194	376.6207275390625	376.6240234375
1100	376.89990234375	1.5534833333333333					1	DETECTED	376.8999 m/z @1.55 [N1262_1.mzXML]	376.89990234375	1.5534833333333333	1.4644000000000001	10.396099999999999	8.9317	8507.009765625	2080032.549026123	0	1297	0.06732905735704064	50.13115060804498	99.26230121608995	376.89508056640625	376.90069580078125
1101	377.1439208984375	9.834866666666667					1	DETECTED	377.1439 m/z @9.83 [N1262_1.mzXML]	377.1439208984375	9.834866666666667	9.820016666666668	9.895549999999998	0.07553333333333079	3173.552490234375	9628.045289642241	0	1297	0.0922712946321056	2.5432098765432714	4.086419753086543	377.14276123046875	377.14447021484375
1102	377.62933349609375	12.24095					1	DETECTED	377.6293 m/z @12.24 [N1262_1.mzXML]	377.62933349609375	12.24095	9.640600000000001	12.306266666666666	2.665666666666665	16177.30078125	653033.365490295	0	1297	1.172400920727302	0.512559206773447	0.031466655150163066	377.6268310546875	377.6309814453125
1103	378.2377014160156	12.353916666666667					1	DETECTED	378.2377 m/z @12.35 [N1262_1.mzXML]	378.2377014160156	12.353916666666667	12.176449999999999	12.823633333333333	0.6471833333333343	86865.4140625	883315.5467683087	0	1297	0.09709868167389502	1.3393035153222266	1.8091121514447395	378.2375793457031	378.24169921875
1104	379.2479248046875	11.823416666666667					1	DETECTED	379.2479 m/z @11.82 [N1262_1.mzXML]	379.2479248046875	11.823416666666667	11.6449	13.778466666666667	2.133566666666667	14706.7529296875	864467.5892120365	0	1297	0.7395669159228984	5.97581925123704	10.80624235193393	379.2401428222656	379.2578430175781
1105	379.27923583984375	14.382116666666667					1	DETECTED	379.2792 m/z @14.38 [N1262_1.mzXML]	379.27923583984375	14.382116666666667	13.919316666666667	15.216816666666666	1.2974999999999994	11527.78515625	387743.24594311486	0	1297	0.47054067758636897	1.4017934312878138	1.2233355541568973	379.2779846191406	379.2806701660156
1106	380.1280822753906	11.534333333333333					1	DETECTED	380.1281 m/z @11.53 [N1262_1.mzXML]	380.1280822753906	11.534333333333333	11.534333333333333	11.6449	0.11056666666666715	14126.1630859375	66570.99699975632	0	1297	0.08437633881029072	null	null	380.1264343261719	380.12933349609375
1107	380.25323486328125	12.616616666666665					1	DETECTED	380.2532 m/z @12.62 [N1262_1.mzXML]	380.25323486328125	12.616616666666665	12.070983333333334	12.837566666666667	0.7665833333333332	145357.03125	1357059.495415408	0	1297	0.09796711320736406	0.7057606642651125	3.75453871723041	380.2466125488281	380.25390625
1108	381.0226745605469	1.6727666666666667					1	DETECTED	381.0227 m/z @1.67 [N1262_1.mzXML]	381.0226745605469	1.6727666666666667	1.6427333333333332	16.3282	14.685466666666667	237370.0	5183900.787543701	0	1297	0.14773321630784442	15.068653818198433	25.02001653117135	381.01318359375	381.02618408203125
1109	381.9844970703125	19.9755					1	DETECTED	381.9845 m/z @19.98 [N1262_1.mzXML]	381.9844970703125	19.9755	0.1684166666666667	20.008666666666667	19.84025	1602.6822509765625	1116540.747391968	0	1297	1.0303011935898603	0.5008372425689462	0.0016744851378925727	381.98193359375	381.9864196777344
1110	382.263427734375	11.49205					1	DETECTED	382.2634 m/z @11.49 [N1262_1.mzXML]	382.263427734375	11.49205	11.050666666666666	12.906266666666665	1.855599999999999	35392.2109375	2323701.909368287	0	1297	1.765948982776969	2.1020277158932084	3.09629529205614	382.25494384765625	382.2702331542969
1111	383.0758056640625	12.353916666666667					1	DETECTED	383.0758 m/z @12.35 [N1262_1.mzXML]	383.0758056640625	12.353916666666667	12.056766666666666	12.476016666666668	0.4192500000000017	25510.01953125	210732.91390356526	0	1297	0.1642160217671833	0.7054517920242325	0.41090358404846483	383.06732177734375	383.07733154296875
1112	383.11370849609375	1.7944833333333332					1	DETECTED	383.1137 m/z @1.79 [N1262_1.mzXML]	383.11370849609375	1.7944833333333332	1.7509333333333332	2.3910833333333334	0.6401500000000002	271443.28125	2940905.1927587893	0	1297	0.1793064032722378	6.3976304947860445	7.67075155712662	383.11322021484375	383.1142272949219
1113	384.1172180175781	1.9783333333333333					1	DETECTED	384.1172 m/z @1.98 [N1262_1.mzXML]	384.1172180175781	1.9783333333333333	1.7509333333333332	9.163483333333334	7.41255	16607.146484375	1342784.4310807495	0	1297	7.1316581175267695	16.28766039224431	31.512025241759105	384.1124572753906	384.1178283691406
1114	384.2717590332031	11.27525					1	DETECTED	384.2718 m/z @11.28 [N1262_1.mzXML]	384.2717590332031	11.27525	11.199166666666667	13.452983333333332	2.2538166666666655	25664.822265625	1194654.751908936	0	1297	2.1912391848604322	14.811500547645172	27.121682654546408	384.2693176269531	384.2722473144531
1115	384.3084411621094	11.716216666666666					1	DETECTED	384.3084 m/z @11.72 [N1262_1.mzXML]	384.3084411621094	11.716216666666666	5.181733333333333	13.654	8.472266666666666	16258.1650390625	2973630.743431457	0	1297	0.10487089219433265	0.6482736457103214	0.2965472914206429	384.3003234863281	384.3143615722656
1116	385.2709655761719	12.766733333333333					1	DETECTED	385.2710 m/z @12.77 [N1262_1.mzXML]	385.2709655761719	12.766733333333333	12.646633333333334	12.851516666666667	0.20488333333333308	21260.765625	140573.48378588856	0	1297	0.09974336400252248	0.8529697474327012	0.7059394948654023	385.2706604003906	385.2723083496094
1117	385.30670166015625	14.825099999999999					1	DETECTED	385.3067 m/z @14.83 [N1262_1.mzXML]	385.30670166015625	14.825099999999999	10.288766666666668	17.659333333333333	7.370566666666665	36095.54296875	4641345.522548404	0	1297	3.400344863639747	0.7367299579618078	0.5333373498779933	385.30535888671875	385.31390380859375
1118	386.0758056640625	13.467					1	DETECTED	386.0758 m/z @13.47 [N1262_1.mzXML]	386.0758056640625	13.467	0.1345333333333333	19.959	19.824466666666666	7208.78271484375	2152691.987945069	0	1297	7.272628385378919	0.743465825278643	1.19557575094812	386.0758056640625	386.081298828125
1119	386.2872314453125	11.43385					1	DETECTED	386.2872 m/z @11.43 [N1262_1.mzXML]	386.2872314453125	11.43385	11.363216666666666	11.548083333333333	0.1848666666666663	38738.015625	304228.9296335451	0	1297	0.2907341850223837	1.3086361491269443	1.5233755930543036	386.2869567871094	386.2879333496094
1120	386.3105773925781	14.551183333333334					1	DETECTED	386.3106 m/z @14.55 [N1262_1.mzXML]	386.3105773925781	14.551183333333334	12.114433333333332	16.60405	4.489616666666668	6878.3154296875	921075.8935252378	0	1297	0.332841819420441	0.9212304640744158	0.6874585259400576	386.3083190917969	386.3119812011719
1121	386.3239440917969	11.823416666666667					1	DETECTED	386.3239 m/z @11.82 [N1262_1.mzXML]	386.3239440917969	11.823416666666667	11.792083333333332	12.099783333333333	0.30770000000000053	46560.82421875	321783.1186406261	0	1297	0.11614923331395666	4.910106382978577	8.820212765957153	386.3231506347656	386.32415771484375
1122	386.92242431640625	1.6128333333333333					1	DETECTED	386.9224 m/z @1.61 [N1262_1.mzXML]	386.92242431640625	1.6128333333333333	1.5682166666666668	1.6427333333333332	0.07451666666666634	14716.5419921875	50472.541639160045	0	1297	0.06717674622600045	0.8350765782592444	0.6701531565184888	386.9219665527344	386.92291259765625
1123	387.1777648925781	11.534333333333333					1	DETECTED	387.1778 m/z @11.53 [N1262_1.mzXML]	387.1777648925781	11.534333333333333	11.506516666666666	11.776683333333333	0.27016666666666644	266989.96875	2043077.347252441	0	1297	0.12358594208734353	4.898246605185149	15.866459114521007	387.1773986816406	387.177978515625
1124	387.25079345703125	11.85415					1	DETECTED	387.2508 m/z @11.85 [N1262_1.mzXML]	387.25079345703125	11.85415	11.823416666666667	14.494933333333334	2.671516666666667	26554.998046875	930110.3234739997	0	1297	0.10702539015789192	43.46285249457615	85.9257049891523	387.2481994628906	387.2539367675781
1125	387.344482421875	12.384416666666668					1	DETECTED	387.3445 m/z @12.38 [N1262_1.mzXML]	387.344482421875	12.384416666666668	0.5740333333333333	14.382116666666667	13.808083333333334	10439.4443359375	2014763.2325926817	0	1297	0.16513906454390792	0.5845738848442683	0.1691477696885366	387.3359069824219	387.3454284667969
1126	388.70941162109375	2.03425					1	DETECTED	388.7094 m/z @2.03 [N1262_1.mzXML]	388.70941162109375	2.03425	1.9505166666666667	2.2910666666666666	0.3405499999999999	14539.05078125	172465.69516955563	0	1297	0.1412900058343265	2.0335390127388506	3.067078025477701	388.7080078125	388.7100830078125
1127	389.9701232910156	12.66215					1	DETECTED	389.9701 m/z @12.66 [N1262_1.mzXML]	389.9701232910156	12.66215	2.2481666666666666	19.8105	17.562333333333335	20874.17578125	3174634.4278335576	0	1297	0.6566685069309219	1.205347898921476	0.9807711502728185	389.9688720703125	389.9752197265625
1128	390.3547058105469	13.709716666666667					1	DETECTED	390.3547 m/z @13.71 [N1262_1.mzXML]	390.3547058105469	13.709716666666667	13.639516666666667	14.197266666666668	0.5577500000000004	50974.49609375	841209.8808967296	0	1297	0.2576451616177913	3.0675046121216782	6.5470300508322685	390.3542785644531	390.3560485839844
1129	390.98870849609375	1.8939166666666667					1	DETECTED	390.9887 m/z @1.89 [N1262_1.mzXML]	390.98870849609375	1.8939166666666667	1.7027500000000002	2.5572833333333334	0.8545333333333331	15722.3642578125	465883.0193739013	0	1297	0.6164256820677017	2.235047951176985	3.47009590235397	390.9797058105469	390.99224853515625
1130	391.28070068359375	13.084616666666667					1	DETECTED	391.2807 m/z @13.08 [N1262_1.mzXML]	391.28070068359375	13.084616666666667	0.10101666666666667	20.008666666666667	19.90765	16536.125	7277155.619004756	0	1297	13.74018200154637	0.7666459995686866	0.12959365597019093	391.2723693847656	391.28533935546875
1131	391.3588562011719	13.834216666666666					1	DETECTED	391.3589 m/z @13.83 [N1262_1.mzXML]	391.3588562011719	13.834216666666666	13.723316666666667	13.947966666666668	0.22465000000000046	14612.8642578125	116572.36117138695	0	1297	0.1776788520179604	1.0128494138863944	1.0256988277727888	391.35760498046875	391.3599853515625
1132	392.27606201171875	11.49205					1	DETECTED	392.2761 m/z @11.49 [N1262_1.mzXML]	392.27606201171875	11.49205	0.3544	19.9755	19.621100000000002	85750.9140625	3844117.1045203223	0	1297	0.04229767150879837	0.5088090532120694	0.010059648883159236	392.27606201171875	392.2860107421875
1133	392.79315185546875	1.7509333333333332					1	DETECTED	392.7932 m/z @1.75 [N1262_1.mzXML]	392.79315185546875	1.7509333333333332	1.6874333333333333	1.8367833333333332	0.14934999999999987	21264.07421875	127788.90402709952	0	1297	0.11333181172835016	1.1759842519685049	1.35196850393701	392.7920837402344	392.79443359375
1134	393.20733642578125	9.745000000000001					1	DETECTED	393.2073 m/z @9.75 [N1262_1.mzXML]	393.20733642578125	9.745000000000001	9.71515	9.775183333333333	0.06003333333333316	1546.454833984375	5010.452317199673	0	1297	0.12710558537496652	1.0055834729201034	1.0111669458402068	393.2064514160156	393.208251953125
1135	394.22027587890625	8.465					1	DETECTED	394.2203 m/z @8.46 [N1262_1.mzXML]	394.22027587890625	8.465	0.8812166666666666	8.597833333333334	7.716616666666667	3269.974365234375	374269.54056726076	0	1297	0.37697318889356524	0.5087577220692399	0.017515444138479788	394.2185974121094	394.22772216796875
1136	394.29290771484375	11.63095					1	DETECTED	394.2929 m/z @11.63 [N1262_1.mzXML]	394.29290771484375	11.63095	11.548083333333333	11.807616666666666	0.2595333333333336	64981.0625	461754.0713951418	0	1297	0.10963716913843413	1.5659694288012684	1.9246606382007785	394.2914123535156	394.2929992675781
1137	395.2742004394531	12.601149999999999					1	DETECTED	395.2742 m/z @12.60 [N1262_1.mzXML]	395.2742004394531	12.601149999999999	12.507249999999999	12.766733333333333	0.25948333333333373	35408.8359375	348929.03693261824	0	1297	0.12450095975002995	1.3817003904863403	1.7634007809726804	395.2728271484375	395.2743225097656
1138	396.30828857421875	11.716216666666666					1	DETECTED	396.3083 m/z @11.72 [N1262_1.mzXML]	396.30828857421875	11.716216666666666	11.6449	11.942	0.29710000000000036	54342.56640625	436267.2993078607	0	1297	0.12817200048880473	2.0807460284956547	3.253020458364219	396.305419921875	396.3088073730469
1139	396.8831481933594	1.5682166666666668					1	DETECTED	396.8831 m/z @1.57 [N1262_1.mzXML]	396.8831481933594	1.5682166666666668	1.5387833333333334	1.6128333333333333	0.07404999999999995	30825.619140625	99600.05686035143	0	1297	0.06256452119511602	1.257927519818795	1.4622053134328232	396.8824462890625	396.88360595703125
1140	396.996826171875	1.6727666666666667					1	DETECTED	396.9968 m/z @1.67 [N1262_1.mzXML]	396.996826171875	1.6727666666666667	1.6578833333333334	2.515733333333333	0.8578499999999996	66177.828125	1180378.2244144287	0	1297	0.1502908806133696	28.819148936170148	56.638297872340296	396.9883117675781	396.998046875
1141	397.10986328125	10.214333333333334					1	DETECTED	397.1099 m/z @10.21 [N1262_1.mzXML]	397.10986328125	10.214333333333334	10.1835	10.303866666666666	0.12036666666666562	3087.218017578125	12461.989297424345	0	1297	0.07645977460251174	1.951891891891851	2.903783783783702	397.10833740234375	397.11138916015625
1142	397.4123840332031	12.4914					1	DETECTED	397.4124 m/z @12.49 [N1262_1.mzXML]	397.4123840332031	12.4914	9.4625	13.834216666666666	4.371716666666666	54570.34375	1793901.6657105088	0	1297	0.3611432531392289	3.300735596068899	1.50426793199025	397.41119384765625	397.41925048828125
1143	398.0491027832031	9.895549999999998					1	DETECTED	398.0491 m/z @9.90 [N1262_1.mzXML]	398.0491027832031	9.895549999999998	6.163799999999999	10.01425	3.8504500000000013	13107.6728515625	395673.9568840331	0	1297	0.08770915680993241	0.5163953030130168	2.3624114226921136	398.0486755371094	398.0528869628906
1144	398.32391357421875	11.823416666666667					1	DETECTED	398.3239 m/z @11.82 [N1262_1.mzXML]	398.32391357421875	11.823416666666667	0.3881833333333333	12.192316666666667	11.804133333333333	199346.40625	3176882.477279328	1	1297	0.12913673206762688	2.2058115046620013	2.6920227565183055	398.31768798828125	398.32421875
1145	398.4161682128906	12.460866666666668					1	DETECTED	398.4162 m/z @12.46 [N1262_1.mzXML]	398.4161682128906	12.460866666666668	12.384416666666668	12.6772	0.29278333333333073	14280.935546875	167384.4308134754	0	1297	0.15613085850076125	1.914868105515584	2.829736211031168	398.4148864746094	398.4163818359375
1146	398.7591857910156	13.5961					1	DETECTED	398.7592 m/z @13.60 [N1262_1.mzXML]	398.7591857910156	13.5961	9.536566666666666	16.102166666666665	6.5656	45763.20703125	2676176.581893982	0	1297	0.5194395190314633	0.671734154891348	2.745553322115423	398.75262451171875	398.7618713378906
1147	399.1261291503906	11.0961					1	DETECTED	399.1261 m/z @11.10 [N1262_1.mzXML]	399.1261291503906	11.0961	10.334383333333333	11.199166666666667	0.8647833333333335	12215.71875	207922.2809639287	0	1297	0.14228098374429443	0.5676542021311513	0.13530840426230253	399.12481689453125	399.1263427734375
1148	399.22442626953125	12.837566666666667					1	DETECTED	399.2244 m/z @12.84 [N1262_1.mzXML]	399.22442626953125	12.837566666666667	2.70675	19.35216666666667	16.64541666666667	4603.583984375	2430992.3951308597	0	1297	10.465102516192228	0.8215239311078903	0.6430478622157806	399.2176208496094	399.2339172363281
1149	399.3272705078125	11.823416666666667					1	DETECTED	399.3273 m/z @11.82 [N1262_1.mzXML]	399.3272705078125	11.823416666666667	11.776683333333333	15.557483333333332	3.7807999999999993	56884.5234375	1439787.1911127942	0	1297	0.0559134133020045	31.062884069648213	53.24179372562876	399.3213806152344	399.3289489746094
1150	399.7669677734375	13.370016666666666					1	DETECTED	399.7670 m/z @13.37 [N1262_1.mzXML]	399.7669677734375	13.370016666666666	13.221533333333333	15.141699999999998	1.920166666666665	19405.9140625	696779.6541266472	0	1297	0.16536981659234407	6.465933325850269	11.931866651700538	399.7583312988281	399.7701416015625
1151	400.33941650390625	11.9716					1	DETECTED	400.3394 m/z @11.97 [N1262_1.mzXML]	400.33941650390625	11.9716	11.838916666666668	12.554383333333334	0.715466666666666	577361.375	4388713.309636468	1	1297	0.10468724519032158	1.2615200344762358	0.9593936457957022	400.3309631347656	400.3403625488281
1152	401.6217346191406	10.9334					1	DETECTED	401.6217 m/z @10.93 [N1262_1.mzXML]	401.6217346191406	10.9334	10.243833333333333	11.050666666666666	0.8068333333333335	13655.6328125	151725.23615374722	0	1297	0.09940968023250996	0.585029245419828	0.1614063009436579	401.6204833984375	401.6297912597656
1153	402.8997497558594	1.5979166666666667					1	DETECTED	402.8997 m/z @1.60 [N1262_1.mzXML]	402.8997497558594	1.5979166666666667	1.2085666666666666	1.6280166666666667	0.4194500000000001	69368.140625	408978.22461303684	0	1297	0.06349525463198913	0.5386541672017465	0.07730833440349302	402.8996276855469	402.9087829589844
1154	403.0047607421875	1.6727666666666667					1	DETECTED	403.0048 m/z @1.67 [N1262_1.mzXML]	403.0047607421875	1.6727666666666667	1.6427333333333332	17.0105	15.367766666666668	317028.46875	6047782.034178223	0	1297	0.12525754449737891	13.940097257404828	23.041649523362267	402.9971618652344	403.00677490234375
1155	404.2044677734375	11.575483333333333					1	DETECTED	404.2045 m/z @11.58 [N1262_1.mzXML]	404.2044677734375	11.575483333333333	11.506516666666666	11.761500000000002	0.25498333333333534	35810.95703125	236129.79133813508	0	1297	0.10777398363753221	2.0762366090958193	3.354288944397803	404.2024841308594	404.2059631347656
1156	404.3354187011719	12.24095					1	DETECTED	404.3354 m/z @12.24 [N1262_1.mzXML]	404.3354187011719	12.24095	0.9331833333333334	12.290033333333334	11.35685	6777.59326171875	2479053.2920313724	0	1297	0.0444440347229591	0.5021703372018642	0.0043406744037284535	404.33380126953125	404.33544921875
1157	405.0797424316406	12.692					1	DETECTED	405.0797 m/z @12.69 [N1262_1.mzXML]	405.0797424316406	12.692	10.858633333333334	19.90983333333333	9.051199999999998	6145.60986328125	1215932.4863382573	0	1297	2.9038872797464172	2.4684642097416405	1.8880705091463041	405.077880859375	405.0830993652344
1158	405.133544921875	10.501883333333334					1	DETECTED	405.1335 m/z @10.50 [N1262_1.mzXML]	405.133544921875	10.501883333333334	10.487733333333333	10.650116666666666	0.16238333333333266	8318.0439453125	52634.89263842744	0	1297	0.10476061746464183	5.7379269729089675	10.037153262042084	405.13262939453125	405.1337585449219
1159	406.7449645996094	12.273416666666666					1	DETECTED	406.7450 m/z @12.27 [N1262_1.mzXML]	406.7449645996094	12.273416666666666	2.6930666666666667	13.848099999999999	11.155033333333332	42986.01171875	4246584.687766969	0	1297	0.589132691472118	1.1771671555257959	0.9249744858743542	406.7429504394531	406.7547912597656
1160	408.2206115722656	8.734066666666667					1	DETECTED	408.2206 m/z @8.73 [N1262_1.mzXML]	408.2206115722656	8.734066666666667	8.703816666666667	8.810333333333334	0.1065166666666677	5429.201171875	19324.52492053207	0	1297	0.06100226723516222	1.7606060606060454	2.521212121212091	408.21966552734375	408.22076416015625
1161	408.7672424316406	1.7801166666666668					1	DETECTED	408.7672 m/z @1.78 [N1262_1.mzXML]	408.7672424316406	1.7801166666666668	1.7027500000000002	14.138033333333334	12.435283333333334	23831.10546875	5167868.516830688	0	1297	0.09789364908727038	80.36589831968988	159.73179663937978	408.76556396484375	408.7738342285156
1162	408.9167175292969	1.6280166666666667					1	DETECTED	408.9167 m/z @1.63 [N1262_1.mzXML]	408.9167175292969	1.6280166666666667	1.5534833333333333	1.6578833333333334	0.10440000000000005	83116.5390625	290457.02664160135	0	1297	0.05794461054779587	0.7003577817531309	0.4007155635062617	408.9162902832031	408.9175109863281
1163	409.15966796875	11.548083333333333					1	DETECTED	409.1597 m/z @11.55 [N1262_1.mzXML]	409.15966796875	11.548083333333333	11.49205	12.01405	0.5219999999999985	250539.359375	1959287.428999143	0	1297	0.12139140332184795	3.3390694760945503	3.334209586794102	409.15838623046875	409.16070556640625
1164	409.1854553222656	9.24845					1	DETECTED	409.1855 m/z @9.25 [N1262_1.mzXML]	409.1854553222656	9.24845	9.178233333333333	9.346749999999998	0.16851666666666532	155275.90625	682347.4290757483	0	1297	0.06901676695197523	1.061212790636648	1.0590342893579192	409.18505859375	409.185791015625
1165	409.3258972167969	12.290033333333334					1	DETECTED	409.3259 m/z @12.29 [N1262_1.mzXML]	409.3258972167969	12.290033333333334	12.085366666666665	12.554383333333334	0.4690166666666684	9388.6357421875	180271.53912292523	0	1297	0.374910156192902	1.1458061889250777	1.2916123778501554	409.3243713378906	409.3270263671875
1166	410.1629333496094	11.548083333333333					1	DETECTED	410.1629 m/z @11.55 [N1262_1.mzXML]	410.1629333496094	11.548083333333333	11.534333333333333	11.838916666666668	0.3045833333333352	57011.6875	394489.38542016863	0	1297	0.12699168146239792	7.0393458076666	15.433922264721014	410.1612854003906	410.1634521484375
1167	410.25091552734375	3.7681166666666663					1	DETECTED	410.2509 m/z @3.77 [N1262_1.mzXML]	410.25091552734375	3.7681166666666663	3.1963	19.826999999999998	16.630699999999997	4188.5107421875	1478849.1246147156	0	1297	1.0760674818254738	14.541986067795627	28.083972135591253	410.2486877441406	410.2580261230469
1168	410.7590026855469	13.610616666666665					1	DETECTED	410.7590 m/z @13.61 [N1262_1.mzXML]	410.7590026855469	13.610616666666665	1.7509333333333332	14.86955	13.118616666666668	29844.94921875	7318994.686540651	0	1297	0.60691635947801	0.5472605186498032	0.0984368113092624	410.7576904296875	410.76434326171875
1169	410.8529052734375	1.6727666666666667					1	DETECTED	410.8529 m/z @1.67 [N1262_1.mzXML]	410.8529052734375	1.6727666666666667	1.6578833333333334	1.8939166666666667	0.23603333333333332	24907.404296875	229298.8783225099	0	1297	0.062370289760971476	7.929451287793938	14.858902575587877	410.8529052734375	410.85504150390625
1170	412.30328369140625	11.534333333333333					1	DETECTED	412.3033 m/z @11.53 [N1262_1.mzXML]	412.30328369140625	11.534333333333333	11.520716666666667	11.63095	0.1102333333333334	21875.34765625	102693.67696313298	0	1297	0.09572244221004489	4.047735618115339	7.095471236230677	412.3030090332031	412.30389404296875
1171	412.9720458984375	1.8939166666666667					1	DETECTED	412.9720 m/z @1.89 [N1262_1.mzXML]	412.9720458984375	1.8939166666666667	1.6578833333333334	2.4187833333333333	0.7608999999999999	11820.8779296875	320374.7038759766	0	1297	0.6194504020373899	1.6118486089535375	2.223697217907075	412.9698181152344	412.972900390625
1172	413.14013671875	9.375583333333333					1	DETECTED	413.1401 m/z @9.38 [N1262_1.mzXML]	413.14013671875	9.375583333333333	9.346749999999998	15.509483333333332	6.162733333333334	7554.08154296875	1073861.988060974	0	1297	5.706964746777988	106.86820809248005	205.9410519230431	413.1321716308594	413.14190673828125
1173	413.263916015625	1.6427333333333332					1	DETECTED	413.2639 m/z @1.64 [N1262_1.mzXML]	413.263916015625	1.6427333333333332	0.11771666666666666	20.008666666666667	19.89095	12063.296875	3491379.7415165715	0	1297	1.6041648208892698	2.3990974469225073	4.5411603155287406	413.2603454589844	413.27032470703125
1174	413.33807373046875	12.085366666666665					1	DETECTED	413.3381 m/z @12.09 [N1262_1.mzXML]	413.33807373046875	12.085366666666665	11.050666666666666	17.140333333333334	6.089666666666668	68625.875	6649484.339500986	0	1297	1.7441017516740178	2.6788870144935784	3.940177896251461	413.3371276855469	413.34027099609375
1175	414.31939697265625	11.687266666666666					1	DETECTED	414.3194 m/z @11.69 [N1262_1.mzXML]	414.31939697265625	11.687266666666666	10.666433333333334	11.776683333333333	1.1102499999999988	16756.837890625	513668.3987540893	0	1297	0.08933207055063264	0.543795918367347	0.087591836734694	414.31732177734375	414.31988525390625
1176	414.3425598144531	12.085366666666665					1	DETECTED	414.3426 m/z @12.09 [N1262_1.mzXML]	414.3425598144531	12.085366666666665	11.761500000000002	16.279516666666666	4.518016666666664	12751.220703125	1440442.7596881103	0	1297	2.832800642786774	5.82001513456467	10.78426554360551	414.34027099609375	414.3439025878906
1177	414.88128662109375	1.5682166666666668					1	DETECTED	414.8813 m/z @1.57 [N1262_1.mzXML]	414.88128662109375	1.5682166666666668	1.5090166666666667	1.5682166666666668	0.05920000000000014	4814.1044921875	13696.869198486349	0	1297	0.05799438687631708	0.5	null	414.88018798828125	414.8844909667969
1178	415.1197509765625	11.184500000000002					1	DETECTED	415.1198 m/z @11.18 [N1262_1.mzXML]	415.1197509765625	11.184500000000002	11.0961	11.244200000000001	0.14810000000000123	10232.39453125	70541.00775830142	0	1297	0.11756978234199345	0.8376696832579084	0.6753393665158167	415.1197509765625	415.1213684082031
1179	415.2088928222656	11.85415					1	DETECTED	415.2089 m/z @11.85 [N1262_1.mzXML]	415.2088928222656	11.85415	10.01425	12.114433333333332	2.100183333333332	174589.734375	1798954.880040772	0	1297	0.10826443019481502	3.4051017006798423	4.431088185030145	415.2080993652344	415.21649169921875
1180	415.2337646484375	13.778466666666667					1	DETECTED	415.2338 m/z @13.78 [N1262_1.mzXML]	415.2337646484375	13.778466666666667	2.9857666666666662	14.1085	11.122733333333333	88260.21875	6469836.101133792	0	1297	0.3193950559512846	0.5152896556623149	1.4677393974242572	415.22607421875	415.2341613769531
1181	415.2789611816406	12.66215					1	DETECTED	415.2790 m/z @12.66 [N1262_1.mzXML]	415.2789611816406	12.66215	12.129366666666666	12.766733333333333	0.6373666666666669	25878.5546875	445017.94616784673	0	1297	0.05982826222180471	0.5981480902180363	0.19629618043607244	415.27886962890625	415.28564453125
1182	415.3168640136719	12.273416666666666					1	DETECTED	415.3169 m/z @12.27 [N1262_1.mzXML]	415.3168640136719	12.273416666666666	11.687266666666666	12.616616666666665	0.9293499999999995	11066.1708984375	390029.5863872071	0	1297	0.6482706426932765	0.7927578264949241	0.5855156529898482	415.3153381347656	415.3221130371094
1183	416.2369079589844	13.696033333333332					1	DETECTED	416.2369 m/z @13.70 [N1262_1.mzXML]	416.2369079589844	13.696033333333332	13.696033333333332	14.034866666666666	0.33883333333333354	17722.7109375	232513.6250096446	0	1297	0.24679272334804914	null	null	416.23626708984375	416.2382507324219
1184	416.99993896484375	1.9644333333333333					1	DETECTED	416.9999 m/z @1.96 [N1262_1.mzXML]	416.99993896484375	1.9644333333333333	1.6874333333333333	11.70175	10.014316666666668	53191.0078125	3028862.1239616703	0	1297	0.2972732398001001	1.5474185068634523	2.1923896266936	416.9962463378906	417.0018310546875
1185	418.7449951171875	13.356383333333333					1	DETECTED	418.7450 m/z @13.36 [N1262_1.mzXML]	418.7449951171875	13.356383333333333	11.687266666666666	18.378	6.690733333333334	17439.640625	1810540.412993743	0	1297	1.4731340714242727	2.004273717635076	3.0085474352701516	418.743408203125	418.75311279296875
1186	418.87750244140625	1.5827833333333332					1	DETECTED	418.8775 m/z @1.58 [N1262_1.mzXML]	418.87750244140625	1.5827833333333332	1.5534833333333333	5.246133333333333	3.6926499999999995	58347.74609375	3078911.717836212	0	1297	0.05749252441828934	63.01450511945417	125.02901023890834	418.87738037109375	418.8830871582031
1187	418.97882080078125	1.6727666666666667					1	DETECTED	418.9788 m/z @1.67 [N1262_1.mzXML]	418.97882080078125	1.6727666666666667	1.6727666666666667	2.4464333333333332	0.7736666666666665	67493.2421875	846737.9384899903	0	1297	0.12032448920283034	null	null	418.97857666015625	418.9887390136719
1188	418.9969177246094	2.2339333333333333					1	DETECTED	418.9969 m/z @2.23 [N1262_1.mzXML]	418.9969177246094	2.2339333333333333	2.2339333333333333	2.5019666666666667	0.26803333333333335	14590.603515625	136230.7419367676	0	1297	0.11821841896772645	null	null	418.9966125488281	418.99847412109375
1189	419.31292724609375	12.369200000000001					1	DETECTED	419.3129 m/z @12.37 [N1262_1.mzXML]	419.31292724609375	12.369200000000001	0.10101666666666667	19.959	19.857983333333333	6831.931640625	2079456.298755586	0	1297	11.338713551055893	0.8445387732487686	1.056816787183381	419.3077697753906	419.314208984375
1190	420.1563415527344	11.110883333333334					1	DETECTED	420.1563 m/z @11.11 [N1262_1.mzXML]	420.1563415527344	11.110883333333334	10.4429	11.184500000000002	0.7416000000000018	11751.576171875	156007.01763793972	0	1297	0.7826422496151526	0.554264774066516	0.11054696510511781	420.15496826171875	420.158203125
1191	420.88226318359375	1.6578833333333334					1	DETECTED	420.8823 m/z @1.66 [N1262_1.mzXML]	420.88226318359375	1.6578833333333334	1.6578833333333334	2.1336999999999997	0.47581666666666633	52229.74609375	307372.5608826904	0	1297	0.03147926418614566	null	null	420.8820495605469	420.8895568847656
1192	421.7796325683594	14.298					1	DETECTED	421.7796 m/z @14.30 [N1262_1.mzXML]	421.7796325683594	14.298	14.1085	15.43175	1.3232499999999998	63443.4765625	1533737.6988307487	0	1297	0.425378751319359	3.2548568964205966	4.521875676128644	421.77838134765625	421.7818908691406
1193	422.3237609863281	11.776683333333333					1	DETECTED	422.3238 m/z @11.78 [N1262_1.mzXML]	422.3237609863281	11.776683333333333	11.7461	11.956766666666665	0.21066666666666478	60975.19140625	384907.39695581055	0	1297	0.09854424772172798	3.444141689373358	5.888283378746716	422.3227844238281	422.32415771484375
1194	423.7960510253906	14.182183333333334					1	DETECTED	423.7961 m/z @14.18 [N1262_1.mzXML]	423.7960510253906	14.182183333333334	3.6521166666666667	14.694516666666667	11.0424	8619.6083984375	1894941.412971558	0	1297	0.21154929004121215	0.5243271647536261	0.04865432950725215	423.7937316894531	423.7992858886719
1195	424.3392639160156	11.883550000000001					1	DETECTED	424.3393 m/z @11.88 [N1262_1.mzXML]	424.3392639160156	11.883550000000001	11.838916666666668	12.476016666666668	0.6371000000000002	937494.9375	6435180.373916007	1	1297	0.10168613256895576	2.886429035386732	3.2366811677748504	424.337646484375	424.3410949707031
1196	424.89410400390625	1.6128333333333333					1	DETECTED	424.8941 m/z @1.61 [N1262_1.mzXML]	424.89410400390625	1.6128333333333333	1.5682166666666668	1.6578833333333334	0.08966666666666656	101169.375	371845.83723339805	0	1297	0.06701960676546115	1.0048561822936142	0.9511082292527615	424.892578125	424.8944396972656
1197	426.35498046875	12.000016666666665					1	DETECTED	426.3550 m/z @12.00 [N1262_1.mzXML]	426.35498046875	12.000016666666665	11.897983333333334	12.766733333333333	0.8687499999999986	1060624.5	8358163.664795616	1	1297	0.11451009347332253	1.5191759525994493	3.203832826929181	426.3458557128906	426.356201171875
1198	426.8271484375	1.6874333333333333					1	DETECTED	426.8271 m/z @1.69 [N1262_1.mzXML]	426.8271484375	1.6874333333333333	1.6727666666666667	1.8083166666666666	0.13554999999999984	22964.142578125	116856.37283593744	0	1297	0.10484485944286193	4.621022727272741	8.242045454545481	426.8266906738281	426.827880859375
1199	427.1578369140625	11.63095					1	DETECTED	427.1578 m/z @11.63 [N1262_1.mzXML]	427.1578369140625	11.63095	11.5892	15.876883333333334	4.287683333333334	19952.462890625	611547.4659812016	0	1297	0.17978899750719535	51.349500998003506	101.69900199600701	427.1488952636719	427.1578369140625
1200	428.3707275390625	12.144983333333332					1	DETECTED	428.3707 m/z @12.14 [N1262_1.mzXML]	428.3707275390625	12.144983333333332	6.212266666666666	12.369200000000001	6.156933333333335	129518.5546875	2637777.8911315924	0	1297	0.10269633772548303	0.5144207094096753	0.02683400464445725	428.361572265625	428.3798828125
1201	428.8244934082031	1.7944833333333332					1	DETECTED	428.8245 m/z @1.79 [N1262_1.mzXML]	428.8244934082031	1.7944833333333332	1.0020333333333333	4.3094166666666665	3.307383333333333	14592.9541015625	927354.1102905883	0	1297	0.06673669131367133	2.08680884177761	3.1736176835552197	428.8239440917969	428.8326721191406
1202	429.37469482421875	12.160616666666666					1	DETECTED	429.3747 m/z @12.16 [N1262_1.mzXML]	429.37469482421875	12.160616666666666	11.776683333333333	15.764716666666667	3.988033333333334	32751.384765625	1186097.1188812254	0	1297	2.038755216850676	5.193653412050705	4.697254024640875	429.36761474609375	429.37469482421875
1203	430.3778991699219	12.24095					1	DETECTED	430.3779 m/z @12.24 [N1262_1.mzXML]	430.3778991699219	12.24095	5.679283333333333	13.750666666666666	8.071383333333333	19157.92578125	1799276.9741795654	0	1297	0.7691884531107203	0.6150406400812801	2.84378729920306	430.3709411621094	430.3849792480469
1204	430.9112548828125	1.6427333333333332					1	DETECTED	430.9113 m/z @1.64 [N1262_1.mzXML]	430.9112548828125	1.6427333333333332	1.5682166666666668	6.797766666666666	5.22955	180437.0625	1281564.102961304	0	1297	0.05050177182995719	0.9117226361588376	0.7654280332032065	430.9106750488281	430.91973876953125
1205	431.1759033203125	12.6772					1	DETECTED	431.1759 m/z @12.68 [N1262_1.mzXML]	431.1759033203125	12.6772	9.20665	12.8789	3.67225	48489.078125	1912567.097765137	0	1297	2.384358148304374	0.5296903173087865	0.05755040442058519	431.1671447753906	431.17791748046875
1206	431.3125915527344	12.722299999999999					1	DETECTED	431.3126 m/z @12.72 [N1262_1.mzXML]	431.3125915527344	12.722299999999999	11.0359	12.906266666666665	1.8703666666666656	41984.78125	787286.1607583006	0	1297	0.12187496024058753	0.5545441967109425	0.10908839342188491	431.3094177246094	431.313232421875
1207	432.17938232421875	12.6772					1	DETECTED	432.1794 m/z @12.68 [N1262_1.mzXML]	432.17938232421875	12.6772	12.415166666666666	12.692	0.27683333333333415	14695.43359375	151704.69794750938	0	1297	0.04427021323928493	0.5282406818470953	0.05648136369419048	432.1781921386719	432.181640625
1208	432.23486328125	11.868933333333333					1	DETECTED	432.2349 m/z @11.87 [N1262_1.mzXML]	432.23486328125	11.868933333333333	2.6384499999999997	12.000016666666665	9.361566666666665	28367.65625	1467285.802930847	0	1297	0.08781640254274237	0.5071005671425657	0.018204535352939973	432.23486328125	432.243896484375
1209	432.3078308105469	12.24095					1	DETECTED	432.3078 m/z @12.24 [N1262_1.mzXML]	432.3078308105469	12.24095	7.8748499999999995	15.6531	7.778250000000001	37672.49609375	2062901.8253010875	0	1297	0.14165789731658052	0.8907549071253522	0.0381704005270084	432.3069763183594	432.31683349609375
1210	432.3666687011719	12.616616666666665					1	DETECTED	432.3667 m/z @12.62 [N1262_1.mzXML]	432.3666687011719	12.616616666666665	12.507249999999999	12.6772	0.16995000000000005	12795.2197265625	97139.7782988279	0	1297	0.15580219364761128	0.7769734836939979	0.5539469673879958	432.3631591796875	432.3666687011719
1211	432.78228759765625	13.681916666666666					1	DETECTED	432.7823 m/z @13.68 [N1262_1.mzXML]	432.78228759765625	13.681916666666666	13.495216666666666	13.947966666666668	0.45275000000000176	21564.720703125	261696.32147180202	0	1297	0.25627673892118175	1.2125066952329984	1.2959906152788248	432.780029296875	432.7833557128906
1212	432.9742736816406	1.9365666666666668					1	DETECTED	432.9743 m/z @1.94 [N1262_1.mzXML]	432.9742736816406	1.9365666666666668	1.6874333333333333	3.112016666666667	1.4245833333333335	23598.765625	795060.0881204223	0	1297	0.6794434428473946	2.8590781375434835	2.279887036263343	432.9732971191406	432.9772644042969
1213	433.0592041015625	11.602916666666665					1	DETECTED	433.0592 m/z @11.60 [N1262_1.mzXML]	433.0592041015625	11.602916666666665	11.520716666666667	11.673083333333333	0.15236666666666565	16822.001953125	103115.97139257756	0	1297	0.12944939755622897	0.9268045417680562	0.8536090835361124	433.05755615234375	433.05938720703125
1214	435.3311767578125	11.687266666666666					1	DETECTED	435.3312 m/z @11.69 [N1262_1.mzXML]	435.3311767578125	11.687266666666666	10.458783333333335	11.776683333333333	1.317899999999998	9777.47265625	407856.1668837888	0	1297	1.1725991556813593	0.5352348427966206	0.08352450719272717	435.3294372558594	435.3323669433594
1215	436.8559265136719	1.6727666666666667					1	DETECTED	436.8559 m/z @1.67 [N1262_1.mzXML]	436.8559265136719	1.6727666666666667	1.6578833333333334	1.7188666666666668	0.06098333333333339	26942.890625	58757.18368994145	0	1297	0.08540069565317698	2.0487122060470306	3.891260979927171	436.8559265136719	436.8564453125
1216	437.1907043457031	11.883550000000001					1	DETECTED	437.1907 m/z @11.88 [N1262_1.mzXML]	437.1907043457031	11.883550000000001	11.807616666666666	16.9455	5.137883333333333	139392.53125	1835461.9234024966	0	1297	0.10730710969707324	2.103669547984789	2.2106660429047547	437.1849060058594	437.1917419433594
1217	438.2325439453125	10.303866666666666					1	DETECTED	438.2325 m/z @10.30 [N1262_1.mzXML]	438.2325439453125	10.303866666666666	6.163799999999999	10.34975	4.185950000000001	3255.037109375	317605.30443457025	0	1297	0.07011864844441185	0.5055413761453118	0.01108275229062354	438.231201171875	438.2344665527344
1218	438.2945861816406	13.315933333333334					1	DETECTED	438.2946 m/z @13.32 [N1262_1.mzXML]	438.2945861816406	13.315933333333334	12.616616666666665	13.654	1.0373833333333344	28115.79296875	589957.0634106437	0	1297	0.1386973954174664	0.7417121475726296	0.4834242951452593	438.2942199707031	438.301025390625
1219	438.9815979003906	1.7801166666666668					1	DETECTED	438.9816 m/z @1.78 [N1262_1.mzXML]	438.9815979003906	1.7801166666666668	1.6727666666666667	9.05775	7.3849833333333335	43654.8046875	1385516.1667126464	0	1297	0.11663550363794006	3.557743835386074	6.058675588177183	438.9797058105469	438.9835510253906
1220	439.1182861328125	11.110883333333334					1	DETECTED	439.1183 m/z @11.11 [N1262_1.mzXML]	439.1182861328125	11.110883333333334	11.0359	11.21395	0.1780500000000007	13461.2021484375	97385.97511865261	0	1297	0.11775271403864451	1.1872638364080872	1.3745276728161746	439.11749267578125	439.12078857421875
1221	439.14361572265625	14.694516666666667					1	DETECTED	439.1436 m/z @14.69 [N1262_1.mzXML]	439.14361572265625	14.694516666666667	14.607883333333332	15.525366666666667	0.917483333333335	3198.729736328125	92008.37142401132	0	1297	0.3980782496188997	5.295209696036838	9.590419392073676	439.1422424316406	439.1461486816406
1222	440.8678894042969	1.6280166666666667					1	DETECTED	440.8679 m/z @1.63 [N1262_1.mzXML]	440.8678894042969	1.6280166666666667	1.5682166666666668	7.891333333333334	6.323116666666667	29165.7890625	1333011.2314787903	0	1297	0.07172398476970931	52.86886845039032	104.73773690078065	440.8585205078125	440.87127685546875
1223	442.3138427734375	11.823416666666667					1	DETECTED	442.3138 m/z @11.82 [N1262_1.mzXML]	442.3138427734375	11.823416666666667	11.761500000000002	11.942	0.18049999999999855	22246.1953125	149733.80932202106	0	1297	0.06772249010819031	1.4576043068640905	1.9152086137281812	442.31268310546875	442.3140563964844
1224	442.875732421875	1.5682166666666668					1	DETECTED	442.8757 m/z @1.57 [N1262_1.mzXML]	442.875732421875	1.5682166666666668	1.4644000000000001	1.5979166666666667	0.1335166666666665	18970.533203125	87219.7296550293	0	1297	0.08730405520558926	0.6430406164713429	0.26461551982793	442.875732421875	442.8770751953125
1225	443.41864013671875	12.290033333333334					1	DETECTED	443.4186 m/z @12.29 [N1262_1.mzXML]	443.41864013671875	12.290033333333334	12.176449999999999	12.569799999999999	0.39334999999999987	18337.771484375	228057.99024865768	0	1297	0.18707043470027607	1.7315480557593363	2.1874336956960168	443.41668701171875	443.4200744628906
1226	444.2364196777344	8.4502					1	DETECTED	444.2364 m/z @8.45 [N1262_1.mzXML]	444.2364196777344	8.4502	8.050533333333332	8.613083333333332	0.5625499999999999	4044.137451171875	64942.179658843976	0	1297	0.1637749773333912	0.7037739783152596	0.40754795663051907	444.2349548339844	444.23785400390625
1227	445.3421325683594	13.820400000000001					1	DETECTED	445.3421 m/z @13.82 [N1262_1.mzXML]	445.3421325683594	13.820400000000001	12.523416666666666	16.11831666666667	3.5949000000000026	8028.9013671875	696889.4311587529	0	1297	1.505017826826105	1.385869774733676	1.7717395494673518	445.33270263671875	445.3450622558594
1228	445.3972473144531	12.085366666666665					1	DETECTED	445.3972 m/z @12.09 [N1262_1.mzXML]	445.3972473144531	12.085366666666665	11.883550000000001	12.646633333333334	0.7630833333333324	32566.380859375	837717.2152905263	0	1297	0.4498449227636563	1.890535964984744	2.781071929969488	445.39599609375	445.39788818359375
1229	446.2514953613281	11.575483333333333					1	DETECTED	446.2515 m/z @11.58 [N1262_1.mzXML]	446.2514953613281	11.575483333333333	8.810333333333334	11.897983333333334	3.08765	535122.5	6752389.415595632	1	1297	0.23718965992914143	2.2108725388475934	2.408831511829429	446.2503967285156	446.2515563964844
1230	446.88507080078125	1.6427333333333332					1	DETECTED	446.8851 m/z @1.64 [N1262_1.mzXML]	446.88507080078125	1.6427333333333332	1.5827833333333332	2.07655	0.4937666666666669	82558.7265625	917455.4788286134	0	1297	0.045196702824609414	3.976794426840924	8.027938736536596	446.8848876953125	446.8918762207031
1231	447.34405517578125	14.494933333333334					1	DETECTED	447.3441 m/z @14.49 [N1262_1.mzXML]	447.34405517578125	14.494933333333334	11.4195	15.941233333333335	4.521733333333335	14322.193359375	1582362.4787371217	0	1297	0.6035238354937977	0.7453441917259322	0.36663297552439206	447.3416442871094	447.3465576171875
1232	448.3393859863281	11.897983333333334					1	DETECTED	448.3394 m/z @11.90 [N1262_1.mzXML]	448.3393859863281	11.897983333333334	11.838916666666668	15.216816666666666	3.3778999999999986	85379.5546875	1393937.9624241013	0	1297	0.11490941142152167	1.6634429454180848	1.759980966431373	448.33807373046875	448.3485412597656
1233	449.1978454589844	12.322416666666667					1	DETECTED	449.1978 m/z @12.32 [N1262_1.mzXML]	449.1978454589844	12.322416666666667	12.25715	12.569799999999999	0.31264999999999965	25378.490234375	253242.18338256844	0	1297	0.1878338327651683	2.3951736465780926	3.7076229629785318	449.19775390625	449.20001220703125
1234	450.31805419921875	12.322416666666667					1	DETECTED	450.3181 m/z @12.32 [N1262_1.mzXML]	450.31805419921875	12.322416666666667	12.176449999999999	12.3998	0.2233500000000017	20670.1328125	204727.76573388773	0	1297	0.1579915989663352	0.765071934231558	0.5301438684631158	450.3176574707031	450.31939697265625
1235	450.35479736328125	13.043366666666666					1	DETECTED	450.3548 m/z @13.04 [N1262_1.mzXML]	450.35479736328125	13.043366666666666	0.10101666666666667	20.008666666666667	19.90765	111828.1953125	4560327.039171328	0	1297	1.11577595279177	1.59869641079301	1.3769074557156349	450.3512268066406	450.35943603515625
1236	452.3708801269531	12.070983333333334					1	DETECTED	452.3709 m/z @12.07 [N1262_1.mzXML]	452.3708801269531	12.070983333333334	12.028433333333334	12.208333333333334	0.17989999999999995	53731.234375	286114.68484094087	0	1297	0.09462648370769422	2.1139835487661416	3.2279670975322827	452.3700256347656	452.3709411621094
1237	453.16558837890625	11.897983333333334					1	DETECTED	453.1656 m/z @11.90 [N1262_1.mzXML]	453.16558837890625	11.897983333333334	11.838916666666668	11.956766666666665	0.11784999999999712	10201.8154296875	56342.27768164002	0	1297	0.11047304449967044	0.9976015801354207	0.9952031602708414	453.16302490234375	453.16558837890625
1238	453.2950439453125	12.707416666666667					1	DETECTED	453.2950 m/z @12.71 [N1262_1.mzXML]	453.2950439453125	12.707416666666667	6.341983333333333	12.781	6.439016666666667	23003.478515625	1559895.19203833	0	1297	6.411439695943617	0.5057799154810094	0.011559830962018855	453.29345703125	453.3002624511719
1239	453.3416442871094	10.501883333333334					1	DETECTED	453.3416 m/z @10.50 [N1262_1.mzXML]	453.3416442871094	10.501883333333334	3.7248333333333337	17.221166666666665	13.496333333333332	151074.6875	2286576.167318449	0	1297	0.11396441646583533	0.724654915972022	2.7324196005270625	453.3379821777344	453.345703125
1240	454.289794921875	13.071016666666667					1	DETECTED	454.2898 m/z @13.07 [N1262_1.mzXML]	454.289794921875	13.071016666666667	12.920016666666667	13.262233333333334	0.3422166666666673	87882.7578125	617982.0873457063	0	1297	0.08595968673524013	1.045357797006927	1.7086812646861451	454.2896423339844	454.2919616699219
1241	454.3863220214844	12.160616666666666					1	DETECTED	454.3863 m/z @12.16 [N1262_1.mzXML]	454.3863220214844	12.160616666666666	12.129366666666666	12.273416666666666	0.14405	46235.83984375	191541.99874072397	0	1297	0.042720535139253	2.3778603310957465	3.5191225972113216	454.38616943359375	454.3878479003906
1242	454.9565124511719	1.7509333333333332					1	DETECTED	454.9565 m/z @1.75 [N1262_1.mzXML]	454.9565124511719	1.7509333333333332	1.6727666666666667	2.40495	0.7321833333333332	17462.423828125	415023.3774177247	0	1297	0.5313298640998942	4.683475479744145	8.36695095948829	454.9548645019531	454.95916748046875
1243	455.3112487792969	12.6772					1	DETECTED	455.3112 m/z @12.68 [N1262_1.mzXML]	455.3112487792969	12.6772	12.290033333333334	12.707416666666667	0.41738333333333344	12481.12890625	149324.90145605482	0	1297	0.045332871669534924	0.5390228153250125	0.07804563065002491	455.30889892578125	455.3119812011719
1244	456.32867431640625	11.477483333333334					1	DETECTED	456.3287 m/z @11.48 [N1262_1.mzXML]	456.32867431640625	11.477483333333334	2.8034499999999998	11.534333333333333	8.730883333333333	39807.8984375	7177197.55627002	0	1297	0.05958641738279269	0.5032770222234177	0.006554044446835453	456.3276062011719	456.3295593261719
1245	458.3447265625	11.5892					1	DETECTED	458.3447 m/z @11.59 [N1262_1.mzXML]	458.3447265625	11.5892	1.3820666666666668	13.05725	11.675183333333333	18171.30078125	3332512.9741247552	0	1297	0.11268611787865979	0.5719129432357762	0.14382588647155256	458.34417724609375	458.35223388671875
1246	458.8541564941406	1.5387833333333334					1	DETECTED	458.8542 m/z @1.54 [N1262_1.mzXML]	458.8541564941406	1.5387833333333334	1.4490666666666667	1.5979166666666667	0.14884999999999993	34800.8984375	182572.05656347657	0	1297	0.07688356821125053	0.8295560096600405	0.6591120193200809	458.8537292480469	458.8549499511719
1247	459.2459411621094	13.15295					1	DETECTED	459.2459 m/z @13.15 [N1262_1.mzXML]	459.2459411621094	13.15295	12.96125	13.581116666666667	0.6198666666666668	34593.31640625	553300.2135031738	0	1297	0.25155474710720327	1.6167623022083046	2.2335246044166093	459.2441711425781	459.2464294433594
1248	460.9632568359375	1.6874333333333333					1	DETECTED	460.9633 m/z @1.69 [N1262_1.mzXML]	460.9632568359375	1.6874333333333333	1.6578833333333334	5.615233333333333	3.95735	28066.73828125	813105.3950277404	0	1297	0.14656954148675072	66.9602368866329	15.842124138936724	460.96173095703125	460.971923828125
1249	463.15667724609375	10.1835					1	DETECTED	463.1567 m/z @10.18 [N1262_1.mzXML]	463.15667724609375	10.1835	10.137166666666667	11.050666666666666	0.9134999999999991	5581.294921875	128800.73323254395	0	1297	0.1010511455756884	9.857913669064784	18.715827338129568	463.15478515625	463.1570129394531
1250	463.298583984375	13.02975					1	DETECTED	463.2986 m/z @13.03 [N1262_1.mzXML]	463.298583984375	13.02975	12.988316666666666	13.071016666666667	0.08270000000000088	25372.787109375	90160.68645605457	0	1297	0.06429840042053314	0.9979887369267876	0.9959774738535752	463.298583984375	463.30047607421875
1251	464.1534423828125	15.2322					1	DETECTED	464.1534 m/z @15.23 [N1262_1.mzXML]	464.1534423828125	15.2322	0.10101666666666667	20.008666666666667	19.90765	10694.7255859375	3064810.001146242	0	1297	1.8142653149177228	0.6610135212819132	0.30352946288460747	464.151611328125	464.15728759765625
1252	464.21636962890625	10.602216666666667					1	DETECTED	464.2164 m/z @10.60 [N1262_1.mzXML]	464.21636962890625	10.602216666666667	10.530133333333334	10.715266666666668	0.1851333333333347	17445.517578125	105262.67115637222	0	1297	0.09830557014615415	1.1905021660361952	1.9832685296214358	464.2129821777344	464.2168273925781
1253	464.31109619140625	13.495216666666666					1	DETECTED	464.3111 m/z @13.50 [N1262_1.mzXML]	464.31109619140625	13.495216666666666	12.851516666666667	13.5961	0.7445833333333329	12883.0703125	354438.9526096186	0	1297	0.09151549990569663	0.5783620734296521	0.15672414685930408	464.3075866699219	464.3111877441406
1254	465.2814636230469	12.070983333333334					1	DETECTED	465.2815 m/z @12.07 [N1262_1.mzXML]	465.2814636230469	12.070983333333334	12.04255	13.723316666666667	1.680766666666667	22347.8515625	437474.0463690184	0	1297	0.12063359744556656	29.55627198124201	5.4115281651354215	465.2807922363281	465.2845458984375
1255	467.14971923828125	11.63095					1	DETECTED	467.1497 m/z @11.63 [N1262_1.mzXML]	467.14971923828125	11.63095	4.79025	11.761500000000002	6.971250000000001	35304.4140625	1661274.35536853	0	1297	0.14036186475557244	0.5095421521189353	0.023838678383106344	467.1490783691406	467.1579284667969
1256	467.3704528808594	13.764666666666667					1	DETECTED	467.3705 m/z @13.76 [N1262_1.mzXML]	467.3704528808594	13.764666666666667	13.42525	14.494933333333334	1.0696833333333338	7250.8671875	287756.5526984866	0	1297	0.35062065115303476	1.5757672477289473	2.1515344954578945	467.3682556152344	467.3720703125
1257	468.3054504394531	12.6772					1	DETECTED	468.3055 m/z @12.68 [N1262_1.mzXML]	468.3054504394531	12.6772	8.718966666666667	15.6531	6.9341333333333335	581521.1875	9963123.4252887	1	1297	0.13528952014164197	1.1094555643694475	1.079091096833709	468.30322265625	468.30853271484375
1258	469.3258972167969	12.04255					1	DETECTED	469.3259 m/z @12.04 [N1262_1.mzXML]	469.3258972167969	12.04255	11.561766666666667	15.716466666666667	4.1547	12792.0859375	1325441.742824799	0	1297	2.524840608245283	3.9041720675588647	6.7856050179459	469.3246765136719	469.3283386230469
1259	469.38616943359375	12.415166666666666					1	DETECTED	469.3862 m/z @12.42 [N1262_1.mzXML]	469.38616943359375	12.415166666666666	12.192316666666667	14.1085	1.9161833333333327	25978.685546875	1074930.1789208988	0	1297	0.08786769359487856	4.299267070525776	7.598534141051553	469.38519287109375	469.38665771484375
1260	470.9916076660156	1.6727666666666667					1	DETECTED	470.9916 m/z @1.67 [N1262_1.mzXML]	470.9916076660156	1.6727666666666667	1.6578833333333334	16.8315	15.173616666666664	40051.89453125	1999965.5401726682	0	1297	0.04537214289609137	2.1992648951349474	2.9887224763613998	470.98516845703125	470.9925842285156
1261	472.24774169921875	11.575483333333333					1	DETECTED	472.2477 m/z @11.58 [N1262_1.mzXML]	472.24774169921875	11.575483333333333	11.506516666666666	19.959	8.452483333333333	54069.5625	1340985.4278006882	0	1297	0.08691900898890914	61.27948284195287	1.6838795765240173	472.2447204589844	472.24786376953125
1262	472.3003845214844	12.24095					1	DETECTED	472.3004 m/z @12.24 [N1262_1.mzXML]	472.3003845214844	12.24095	6.341983333333333	12.384416666666668	6.042433333333335	30257.798828125	4476164.289396729	0	1297	0.17182468145001906	0.5121603218642815	0.024320643728562963	472.291259765625	472.3009338378906
1263	472.3393249511719	11.883550000000001					1	DETECTED	472.3393 m/z @11.88 [N1262_1.mzXML]	472.3393249511719	11.883550000000001	11.838916666666668	11.9716	0.1326833333333326	32494.087890625	152088.00016113295	0	1297	0.16063258765175092	1.4863704256907995	1.972740851381599	472.33880615234375	472.34002685546875
1264	473.2501525878906	11.534333333333333					1	DETECTED	473.2502 m/z @11.53 [N1262_1.mzXML]	473.2501525878906	11.534333333333333	11.520716666666667	12.781	1.2602833333333336	15487.36328125	620513.2565830069	0	1297	0.0983302622261295	46.27723378213297	91.55446756426593	473.24774169921875	473.2516174316406
1265	474.2822265625	11.85415					1	DETECTED	474.2822 m/z @11.85 [N1262_1.mzXML]	474.2822265625	11.85415	6.830266666666666	12.539033333333332	5.7087666666666665	499476.6875	7670136.887198546	1	1297	0.12170235893804993	3.3255980262294873	4.005062251709565	474.2771911621094	474.2825622558594
1266	474.8315734863281	1.5387833333333334					1	DETECTED	474.8316 m/z @1.54 [N1262_1.mzXML]	474.8315734863281	1.5387833333333334	1.4792666666666667	1.5827833333333332	0.10351666666666648	21617.466796875	92649.31614208984	0	1297	0.06981017769586728	0.8696443573228773	0.7392887146457545	474.830810546875	474.832275390625
1267	475.2856140136719	11.897983333333334					1	DETECTED	475.2856 m/z @11.90 [N1262_1.mzXML]	475.2856140136719	11.897983333333334	11.897983333333334	12.176449999999999	0.27846666666666486	133353.375	566844.0607817363	0	1297	0.05750115187892568	null	null	475.2854309082031	475.2864990234375
1268	475.3234558105469	10.501883333333334					1	DETECTED	475.3235 m/z @10.50 [N1262_1.mzXML]	475.3234558105469	10.501883333333334	10.1835	16.279516666666666	6.0960166666666655	95205.890625	1156776.0522858875	0	1297	0.11497746084180349	1.234183572917249	1.971768058448768	475.3173522949219	475.3272705078125
1269	476.288818359375	11.897983333333334					1	DETECTED	476.2888 m/z @11.90 [N1262_1.mzXML]	476.288818359375	11.897983333333334	1.7656999999999998	11.98595	10.22025	25223.322265625	5703204.760817994	0	1297	10.175526345652546	0.5043409103245895	0.008681820649179096	476.28631591796875	476.2953186035156
1270	476.904052734375	1.6280166666666667					1	DETECTED	476.9041 m/z @1.63 [N1262_1.mzXML]	476.904052734375	1.6280166666666667	1.5682166666666668	1.6578833333333334	0.08966666666666656	24677.33984375	79545.36502587885	0	1297	0.05044641991734289	0.749721293199555	0.49944258639911004	476.9037170410156	476.9049987792969
1271	476.93914794921875	1.8939166666666667					1	DETECTED	476.9391 m/z @1.89 [N1262_1.mzXML]	476.93914794921875	1.8939166666666667	1.6727666666666667	2.3622500000000004	0.6894833333333337	18062.98828125	324912.4824654541	0	1297	0.04386449674681203	1.5588589946491833	1.6899032288512423	476.93560791015625	476.9413146972656
1272	478.2896423339844	12.8789					1	DETECTED	478.2896 m/z @12.88 [N1262_1.mzXML]	478.2896423339844	12.8789	11.14045	13.043366666666666	1.9029166666666661	117599.7109375	2318271.777980955	0	1297	0.11293032538870129	0.5473026738378055	0.09460534767561095	478.289306640625	478.29547119140625
1273	478.32568359375	13.208033333333333					1	DETECTED	478.3257 m/z @13.21 [N1262_1.mzXML]	478.32568359375	13.208033333333333	11.199166666666667	15.637233333333334	4.438066666666668	159520.125	5260334.578229044	0	1297	0.21394494126663943	0.784193037942512	0.9447412771786009	478.3230285644531	478.3324279785156
1274	480.2102355957031	11.65895					1	DETECTED	480.2102 m/z @11.66 [N1262_1.mzXML]	480.2102355957031	11.65895	2.0910166666666665	11.792083333333332	9.701066666666666	11194.3193359375	1969864.2272755126	0	1297	0.6167216287140089	0.506957266982072	0.013914533964143933	480.2073974609375	480.2193603515625
1275	480.3415222167969	13.481150000000001					1	DETECTED	480.3415 m/z @13.48 [N1262_1.mzXML]	480.3415222167969	13.481150000000001	13.315933333333334	15.080583333333333	1.7646499999999996	333883.6875	5285705.343361564	1	1297	0.35218098152547306	1.607292478918975	2.189839793867992	480.3377380371094	480.3432922363281
1276	482.32073974609375	12.8789					1	DETECTED	482.3207 m/z @12.88 [N1262_1.mzXML]	482.32073974609375	12.8789	11.080766666666667	15.080583333333333	3.999816666666666	213648.171875	3555922.584829771	0	1297	0.10342367927556673	6.290023678004312	1.1732379215423376	482.32037353515625	482.3232116699219
1277	482.35736083984375	13.820400000000001					1	DETECTED	482.3574 m/z @13.82 [N1262_1.mzXML]	482.35736083984375	13.820400000000001	12.160616666666666	15.447283333333333	3.286666666666667	272431.75	6266157.591324257	0	1297	0.26698502788367406	1.783502846735846	2.1492191141116552	482.3475036621094	482.3597106933594
1278	483.3606262207031	13.820400000000001					1	DETECTED	483.3606 m/z @13.82 [N1262_1.mzXML]	483.3606262207031	13.820400000000001	13.681916666666666	14.466849999999999	0.784933333333333	81342.7265625	1295213.811582278	0	1297	0.12901949981375793	2.834035383319256	3.4045717660018475	483.35986328125	483.3628234863281
1279	486.864501953125	1.5979166666666667					1	DETECTED	486.8645 m/z @1.60 [N1262_1.mzXML]	486.864501953125	1.5979166666666667	1.5534833333333333	1.6427333333333332	0.08924999999999983	27565.40234375	96201.43140942366	0	1297	0.05540240731533541	1.004313578394597	0.9312670907124827	486.8638000488281	486.864990234375
1280	487.3167419433594	14.825099999999999					1	DETECTED	487.3167 m/z @14.83 [N1262_1.mzXML]	487.3167419433594	14.825099999999999	9.925433333333332	17.18883333333333	7.263399999999999	191780.0	8360256.660877562	0	1297	0.5815211407572178	1.184666681856492	1.3372669476812462	487.3138427734375	487.319580078125
1281	489.2434997558594	11.85415					1	DETECTED	489.2435 m/z @11.85 [N1262_1.mzXML]	489.2434997558594	11.85415	11.776683333333333	11.9716	0.19491666666666774	13204.9052734375	90134.34035717802	0	1297	0.1234581190418389	1.2580679862306237	1.5161359724612473	489.2417297363281	489.2439880371094
1282	489.333740234375	15.684933333333333					1	DETECTED	489.3337 m/z @15.68 [N1262_1.mzXML]	489.333740234375	15.684933333333333	10.029333333333334	18.787	8.757666666666665	32730.302734375	4187816.507211913	0	1297	1.4800116462063428	0.7857429091957446	0.48007905260978856	489.3272399902344	489.3378601074219
1283	490.28717041015625	12.6772					1	DETECTED	490.2872 m/z @12.68 [N1262_1.mzXML]	490.28717041015625	12.6772	1.0533166666666667	12.795366666666666	11.742049999999999	52237.5234375	4584286.668098024	0	1297	0.2517838015524383	0.5050829255283303	0.010165851056660687	490.28662109375	490.29132080078125
1284	490.3498840332031	11.823416666666667					1	DETECTED	490.3499 m/z @11.82 [N1262_1.mzXML]	490.3498840332031	11.823416666666667	11.792083333333332	11.868933333333333	0.07685000000000031	16326.7646484375	61716.9651708982	0	1297	0.06845187289142984	1.2263297872340087	1.4526595744680173	490.3485412597656	490.3498840332031
1285	490.42193603515625	12.80965					1	DETECTED	490.4219 m/z @12.81 [N1262_1.mzXML]	490.42193603515625	12.80965	1.08755	13.654	12.56645	26810.6015625	2233650.441027435	0	1297	0.2617023476591953	0.536015304424975	0.07203060884995013	490.420654296875	490.42755126953125
1286	491.3673400878906	12.415166666666666					1	DETECTED	491.3673 m/z @12.42 [N1262_1.mzXML]	491.3673400878906	12.415166666666666	12.085366666666665	13.947966666666668	1.8626000000000023	21441.453125	778419.6682048345	0	1297	0.08105197141100895	2.8238326258338375	4.647665251667675	491.3666076660156	491.36920166015625
1287	491.55389404296875	13.1945					1	DETECTED	491.5539 m/z @13.19 [N1262_1.mzXML]	491.55389404296875	13.1945	12.988316666666666	13.566866666666666	0.5785499999999999	52700.66796875	807855.4207663572	0	1297	0.2124555988862582	1.4029989491552803	1.1535885639691925	491.5531005859375	491.557861328125
1288	492.8815002441406	1.6128333333333333					1	DETECTED	492.8815 m/z @1.61 [N1262_1.mzXML]	492.8815002441406	1.6128333333333333	1.5827833333333332	1.6578833333333334	0.07510000000000017	42942.03515625	122897.27621484366	0	1297	0.05482368784517755	1.2495840266222935	1.6052504098141576	492.8790588378906	492.8818054199219
1289	493.7770690917969	13.166716666666668					1	DETECTED	493.7771 m/z @13.17 [N1262_1.mzXML]	493.7770690917969	13.166716666666668	13.098483333333332	13.538083333333333	0.43960000000000043	39990.66796875	533723.3466787109	0	1297	0.19118170619751496	3.2212994626281435	5.442598925256287	493.7742919921875	493.7776794433594
1290	494.3208312988281	12.781					1	DETECTED	494.3208 m/z @12.78 [N1262_1.mzXML]	494.3208312988281	12.781	12.585283333333333	15.7485	3.163216666666667	1558784.875	1.3891543585675374E7	1	1297	0.11113387986922163	1.1712774734623352	1.0209539205562137	494.31890869140625	494.322509765625
1291	496.33575439453125	13.166716666666668					1	DETECTED	496.3358 m/z @13.17 [N1262_1.mzXML]	496.33575439453125	13.166716666666668	10.602216666666667	19.99233333333333	9.390116666666664	1.6415249E7	2.7329167398390824E8	1	1297	0.19409335463217303	1.6588888308073844	1.5470733793237956	496.3324279785156	496.34051513671875
1292	496.94061279296875	1.7509333333333332					1	DETECTED	496.9406 m/z @1.75 [N1262_1.mzXML]	496.94061279296875	1.7509333333333332	1.6874333333333333	2.2054	0.5179666666666667	9719.09375	164252.29068750006	0	1297	0.06977287386555742	4.078477690288721	7.156955380577442	496.9385070800781	496.94207763671875
[truncated: 103 more rows]
