# Supplementary material for: MSFC: a new feature construction method for accurate diagnosis of mass spectrometry data
Source: Sci Rep. 2023 Sep 21;13:15694. doi: 10.1038/s41598-023-42395-5 (PMC10514077; doi:10.1038/s41598-023-42395-5)
Supplement: Supplementary file 1 — Supplementary Information. [file 41598_2023_42395_MOESM1_ESM.zip › dataset/CHD dataset/1-batch/N/N1263_1.mzXML_chromatograms.csv]

row ID	row m/z	row retention time	row identity (main ID)	row identity (all IDs)	row identity (main ID + details)	row comment	row number of detected peaks	N1263_1.mzXML Peak status	N1263_1.mzXML Peak name	N1263_1.mzXML Peak m/z	N1263_1.mzXML Peak RT	N1263_1.mzXML Peak RT start	N1263_1.mzXML Peak RT end	N1263_1.mzXML Peak duration time	N1263_1.mzXML Peak height	N1263_1.mzXML Peak area	N1263_1.mzXML Peak charge	N1263_1.mzXML Peak # data points	N1263_1.mzXML Peak FWHM	N1263_1.mzXML Peak tailing factor	N1263_1.mzXML Peak asymmetry factor	N1263_1.mzXML Peak m/z min	N1263_1.mzXML Peak m/z max
1	55.05371856689453	13.782616666666666					1	DETECTED	55.0537 m/z @13.78 [N1263_1.mzXML]	55.05371856689453	13.782616666666666	0.11756666666666667	19.969833333333334	19.85226666666667	3501.463134765625	1617534.5312413946	0	1292	5.783095968844627	0.7263883654529867	0.5056734521157744	55.04428482055664	55.06337356567383
2	60.080257415771484	14.656916666666666					1	DETECTED	60.0803 m/z @14.66 [N1263_1.mzXML]	60.080257415771484	14.656916666666666	0.10106666666666667	20.003	19.901933333333332	292412.59375	7.126041534855177E7	0	1292	2.41457900233916	0.6916799341682803	0.8446137194702421	60.079742431640625	60.08051681518555
3	61.03916549682617	1.84595					1	DETECTED	61.0392 m/z @1.85 [N1263_1.mzXML]	61.03916549682617	1.84595	0.10106666666666667	20.003	19.901933333333332	85490.453125	2774799.647097594	0	1292	0.18955584946674153	2.1913516441743193	0.31213915660597474	61.03340530395508	61.04250717163086
4	61.083656311035156	14.358716666666668					1	DETECTED	61.0837 m/z @14.36 [N1263_1.mzXML]	61.083656311035156	14.358716666666668	8.605583333333334	19.738999999999997	11.133416666666664	6646.66162109375	1832121.4809574275	0	1292	4.030478211479695	0.9675959187457266	0.8590219197316307	61.08317184448242	61.08388900756836
5	68.98176574707031	1.4902000000000002					1	DETECTED	68.9818 m/z @1.49 [N1263_1.mzXML]	68.98176574707031	1.4902000000000002	1.4455333333333333	14.053516666666667	12.607983333333333	11473.8828125	1854368.8806895753	0	1292	0.07163825307271887	141.1341417910442	281.2682835820884	68.97572326660156	68.98518371582031
6	69.03305053710938	2.05715					1	DETECTED	69.0331 m/z @2.06 [N1263_1.mzXML]	69.03305053710938	2.05715	1.8748833333333332	14.58565	12.710766666666666	11150.064453125	1174568.2993424074	0	1292	0.17363698914302672	14.53914798453212	27.514314918983768	69.02359008789062	69.04290771484375
7	69.06914520263672	11.315433333333335					1	DETECTED	69.0691 m/z @11.32 [N1263_1.mzXML]	69.06914520263672	11.315433333333335	0.10106666666666667	20.003	19.901933333333332	7398.79638671875	4060714.3682594653	0	1292	13.311341983433767	0.8873409406386449	7.569726356313378	69.06893157958984	69.076416015625
8	70.98011016845703	1.47555					1	DETECTED	70.9801 m/z @1.48 [N1263_1.mzXML]	70.98011016845703	1.47555	1.39695	17.877333333333336	16.480383333333336	13551.16015625	1460362.4463637087	0	1292	0.05628401928713522	105.90734040616557	233.69725724902028	70.97583770751953	70.9874267578125
9	72.04501342773438	11.52965					1	DETECTED	72.0450 m/z @11.53 [N1263_1.mzXML]	72.04501342773438	11.52965	0.16863333333333333	19.689666666666668	19.521033333333335	5170.873046875	1448691.2618885797	0	1292	3.223959131613247	0.8591235232762328	3.4787898367498995	72.03739929199219	72.0489501953125
10	72.08026885986328	1.9591833333333333					1	DETECTED	72.0803 m/z @1.96 [N1263_1.mzXML]	72.08026885986328	1.9591833333333333	1.1035166666666667	13.727316666666667	12.6238	53587.5	2028340.7511369013	0	1292	0.5593512553885873	1.0085719722433044	0.7990586875763829	72.0709457397461	72.08848571777344
11	73.04491424560547	11.2831					1	DETECTED	73.0449 m/z @11.28 [N1263_1.mzXML]	73.04491424560547	11.2831	0.13461666666666666	20.003	19.868383333333334	11338.6650390625	3423563.507341798	0	1292	4.064675529694856	0.893776792157789	0.7466247890540438	73.04169464111328	73.05127716064453
12	75.94735717773438	2.5241333333333333					1	DETECTED	75.9474 m/z @2.52 [N1263_1.mzXML]	75.94735717773438	2.5241333333333333	2.4	19.019333333333336	16.619333333333337	7608.6572265625	706568.7093590088	0	1292	0.11498147319489416	66.94146079484422	132.88292158968844	75.93924713134766	75.94925689697266
13	77.03172302246094	1.9452					1	DETECTED	77.0317 m/z @1.95 [N1263_1.mzXML]	77.03172302246094	1.9452	1.9452	9.96955	8.02435	4234.48291015625	550821.2815128784	0	1292	6.3813304268243485	null	null	77.02303314208984	77.03980255126953
14	80.9472427368164	1.7606333333333335					1	DETECTED	80.9472 m/z @1.76 [N1263_1.mzXML]	80.9472427368164	1.7606333333333335	1.6388833333333332	17.551333333333332	15.91245	231991.9375	5625569.609895233	0	1292	0.3002381886218062	3.221962801429149	5.268252082943841	80.9395523071289	80.9477310180664
15	81.06924438476562	13.768833333333333					1	DETECTED	81.0692 m/z @13.77 [N1263_1.mzXML]	81.06924438476562	13.768833333333333	0.10106666666666667	20.003	19.901933333333332	6600.1494140625	2239659.6186753563	0	1292	7.878252808020777	1.0327689278088976	1.1261517016651954	81.05952453613281	81.0760498046875
16	82.94428253173828	1.7301					1	DETECTED	82.9443 m/z @1.73 [N1263_1.mzXML]	82.94428253173828	1.7301	1.6686166666666666	16.865666666666666	15.197049999999999	73034.484375	3125480.64950531	0	1292	0.12421168245367364	123.58674437516942	9.369241565989812	82.93690490722656	82.94454193115234
17	83.02086639404297	1.8317					1	DETECTED	83.0209 m/z @1.83 [N1263_1.mzXML]	83.02086639404297	1.8317	0.13461666666666666	19.986333333333334	19.85171666666667	2974337.0	1.547082747521781E7	0	1292	0.0555797927493622	1.8286499621683117	153.17668405906124	83.02086639404297	83.02140045166016
18	83.08490753173828	11.2674					1	DETECTED	83.0849 m/z @11.27 [N1263_1.mzXML]	83.08490753173828	11.2674	0.10106666666666667	20.003	19.901933333333332	24887.36328125	4994442.996234798	0	1292	0.3250936786050591	1.1806147510396627	4.524225658857892	83.08470916748047	83.08531188964844
19	84.02442932128906	1.81755					1	DETECTED	84.0244 m/z @1.82 [N1263_1.mzXML]	84.02442932128906	1.81755	0.3044	6.180383333333333	5.875983333333333	23062.779296875	2018130.2680966798	0	1292	0.05480823266987467	1.94163940565487	2.8832788113097405	84.01532745361328	84.02513885498047
20	84.04385375976562	2.0431833333333334					1	DETECTED	84.0439 m/z @2.04 [N1263_1.mzXML]	84.04385375976562	2.0431833333333334	0.18556666666666669	19.904166666666665	19.7186	23666.44140625	3116824.1951083723	0	1292	0.3229782803594352	2.1448251201088064	1.9758221706589207	84.04176330566406	84.04838562011719
21	84.9590835571289	1.47555					1	DETECTED	84.9591 m/z @1.48 [N1263_1.mzXML]	84.9590835571289	1.47555	0.10106666666666667	20.003	19.901933333333332	1063933.0	1.8884939171504296E7	0	1292	0.1447240533001941	2.366794202218133	2.338996749575387	84.95894622802734	84.96078491210938
22	85.02786254882812	2.015233333333333					1	DETECTED	85.0279 m/z @2.02 [N1263_1.mzXML]	85.02786254882812	2.015233333333333	1.8317	11.98255	10.15085	41957.625	2456480.3549483633	0	1292	0.12571829562344128	11.817981204485593	4.733912231788187	85.02528381347656	85.02814483642578
23	85.06437683105469	7.2107					1	DETECTED	85.0644 m/z @7.21 [N1263_1.mzXML]	85.06437683105469	7.2107	0.11756666666666667	20.003	19.885433333333335	4506.10302734375	2396024.479519714	0	1292	1.7176851984018766	1.4017383008919426	1.488634850190281	85.064208984375	85.06455993652344
24	85.962646484375	1.47555					1	DETECTED	85.9626 m/z @1.48 [N1263_1.mzXML]	85.962646484375	1.47555	1.4140000000000001	1.5938	0.17979999999999996	7909.29248046875	53324.90258477782	0	1292	0.12062826742264332	1.4606011372867638	1.8935752780418453	85.9625015258789	85.96270751953125
25	86.06568908691406	13.332633333333332					1	DETECTED	86.0657 m/z @13.33 [N1263_1.mzXML]	86.06568908691406	13.332633333333332	0.10106666666666667	20.003	19.901933333333332	26211.607421875	5876831.917892357	0	1292	16.407654451019074	1.4073082473782066	0.797738942940586	86.05931091308594	86.06568908691406
26	86.09597778320312	4.380233333333334					1	DETECTED	86.0960 m/z @4.38 [N1263_1.mzXML]	86.09597778320312	4.380233333333334	1.8748833333333332	13.782616666666666	11.907733333333333	121343.734375	8742795.92556327	1	1292	0.932907266744393	0.6427427586510157	0.34699700145064116	86.09551239013672	86.09614562988281
27	87.07996368408203	6.8511500000000005					1	DETECTED	87.0800 m/z @6.85 [N1263_1.mzXML]	87.07996368408203	6.8511500000000005	0.10106666666666667	20.003	19.901933333333332	97141.21875	4.835370629394073E7	1	1292	4.505672382035872	1.1488473961787622	1.5150003984233715	87.07972717285156	87.08015441894531
28	88.0387191772461	3.0948333333333333					1	DETECTED	88.0387 m/z @3.09 [N1263_1.mzXML]	88.0387191772461	3.0948333333333333	0.7280833333333334	19.607333333333333	18.87925	5267.89892578125	1938452.9032778013	0	1292	0.5678197740281461	3.98843350586247	6.97686701172494	88.03845977783203	88.0402603149414
29	88.07533264160156	8.991966666666666					1	DETECTED	88.0753 m/z @8.99 [N1263_1.mzXML]	88.07533264160156	8.991966666666666	0.10106666666666667	20.003	19.901933333333332	6085.6943359375	3281722.725072386	0	1292	5.0083334186987445	1.1192305240939238	0.04817376962484231	88.06731414794922	88.08362579345703
30	88.10663604736328	11.52965					1	DETECTED	88.1066 m/z @11.53 [N1263_1.mzXML]	88.10663604736328	11.52965	9.508550000000001	19.311666666666667	9.803116666666666	17061.564453125	1587670.3903011477	0	1292	4.892752518126436	3.9567136244061185	3.7456920900593085	88.10327911376953	88.11185455322266
31	88.95219421386719	1.47555					1	DETECTED	88.9522 m/z @1.48 [N1263_1.mzXML]	88.95219421386719	1.47555	1.4140000000000001	17.698333333333334	16.284333333333333	16972.177734375	2604218.574917023	0	1292	0.149014950422248	132.28540481993008	263.5708096398602	88.95178985595703	88.95220184326172
32	88.96788024902344	11.236500000000001					1	DETECTED	88.9679 m/z @11.24 [N1263_1.mzXML]	88.96788024902344	11.236500000000001	0.16863333333333333	19.673333333333336	19.504700000000003	21535.591796875	4855430.980642215	0	1292	0.06371577686294572	0.8811409003842958	0.7622818007685914	88.96760559082031	88.96817779541016
33	89.0382080078125	9.258533333333332					1	DETECTED	89.0382 m/z @9.26 [N1263_1.mzXML]	89.0382080078125	9.258533333333332	0.18556666666666669	19.920333333333335	19.73476666666667	10162.546875	3341957.441434753	0	1292	0.05576586288235674	1.0875586449121752	2.2858904498658994	89.03070068359375	89.0414047241211
34	89.059326171875	10.247316666666668					1	DETECTED	89.0593 m/z @10.25 [N1263_1.mzXML]	89.059326171875	10.247316666666668	0.10106666666666667	20.003	19.901933333333332	15439.5673828125	4868068.488962094	0	1292	1.2140434186672113	1.0513066684905477	0.9641639060366968	89.05882263183594	89.05952453613281
35	89.96040344238281	12.484633333333333					1	DETECTED	89.9604 m/z @12.48 [N1263_1.mzXML]	89.96040344238281	12.484633333333333	0.20246666666666666	19.360500000000002	19.158033333333336	14764.6806640625	2065442.4945052792	0	1292	0.9449302455092958	0.779912610424328	0.559825220848656	89.9599609375	89.96102142333984
36	90.05436706542969	1.8889					1	DETECTED	90.0544 m/z @1.89 [N1263_1.mzXML]	90.05436706542969	1.8889	0.11756666666666667	20.003	19.885433333333335	139776.953125	6170866.557461825	0	1292	0.23691635883313977	5.238752929808761	7.614409027259493	90.045654296875	90.06134033203125
37	90.97600555419922	1.6388833333333332					1	DETECTED	90.9760 m/z @1.64 [N1263_1.mzXML]	90.97600555419922	1.6388833333333332	1.5350166666666667	16.686833333333333	15.151816666666665	590095.375	2.497696276872314E7	0	1292	0.14812811755071809	76.99512706925125	3.622562278967499	90.97047424316406	90.98069763183594
38	91.03855895996094	10.1403					1	DETECTED	91.0386 m/z @10.14 [N1263_1.mzXML]	91.03855895996094	10.1403	0.10106666666666667	20.003	19.901933333333332	45373.53515625	2.633260686673096E7	0	1292	6.979210209641924	0.9912078279549899	1.1202109220952685	91.03535461425781	91.0386962890625
39	91.05384063720703	9.216616666666665					1	DETECTED	91.0538 m/z @9.22 [N1263_1.mzXML]	91.05384063720703	9.216616666666665	0.10106666666666667	19.986333333333334	19.885266666666666	148443.75	1.313497078179114E7	0	1292	0.08310305159787923	8.767086732855084	0.9918084050216218	91.0537338256836	91.05579376220703
40	92.04405975341797	13.4424					1	DETECTED	92.0441 m/z @13.44 [N1263_1.mzXML]	92.04405975341797	13.4424	0.20246666666666666	19.969833333333334	19.767366666666668	4398.32080078125	1598587.6157667236	0	1292	6.290154770586854	0.7465055211758368	1.0776269045039297	92.04132843017578	92.04405975341797
41	92.05724334716797	9.2306					1	DETECTED	92.0572 m/z @9.23 [N1263_1.mzXML]	92.05724334716797	9.2306	3.7567666666666666	16.131050000000002	12.374283333333334	8586.65234375	765447.4914221802	0	1292	0.8520797004616529	3.5735850982244495	0.07574761994061129	92.04850769042969	92.06140899658203
42	93.06951141357422	8.367766666666666					1	DETECTED	93.0695 m/z @8.37 [N1263_1.mzXML]	93.06951141357422	8.367766666666666	0.16863333333333333	19.986333333333334	19.817700000000002	10901.3779296875	1548260.1704714366	0	1292	0.345314404876202	0.5747847986107071	0.6076907928386263	93.0663833618164	93.072509765625
43	94.04097747802734	8.455666666666666					1	DETECTED	94.0410 m/z @8.46 [N1263_1.mzXML]	94.04097747802734	8.455666666666666	0.3721333333333333	19.181833333333334	18.8097	16566.123046875	1832926.8638120436	0	1292	0.23980104405513103	0.9747557854837159	0.6713412953058228	94.03150939941406	94.04951477050781
44	95.01557159423828	2.1000666666666667					1	DETECTED	95.0156 m/z @2.10 [N1263_1.mzXML]	95.01557159423828	2.1000666666666667	2.0431833333333334	5.871666666666667	3.8284833333333337	5044.068359375	356225.1929888	0	1292	0.15839494785536745	33.652065631409286	66.30413126281857	95.01467895507812	95.01586151123047
45	95.04878234863281	8.396833333333333					1	DETECTED	95.0488 m/z @8.40 [N1263_1.mzXML]	95.04878234863281	8.396833333333333	2.7999	18.987000000000002	16.1871	14625.900390625	1391648.9333778387	0	1292	0.278725092114378	0.5405438448461521	1.108043054466713	95.04791259765625	95.05134582519531
46	95.08494567871094	13.782616666666666					1	DETECTED	95.0849 m/z @13.78 [N1263_1.mzXML]	95.08494567871094	13.782616666666666	0.11756666666666667	19.986333333333334	19.86876666666667	12469.9619140625	1935627.0036080622	0	1292	0.17549869443539912	0.7874561768907878	0.21153931826482564	95.08422088623047	95.08548736572266
47	96.92111206054688	1.7457833333333332					1	DETECTED	96.9211 m/z @1.75 [N1263_1.mzXML]	96.92111206054688	1.7457833333333332	1.6535166666666667	2.4696166666666666	0.8160999999999998	183059.640625	2725858.186626953	0	1292	0.1903857836385141	3.9725184169313827	6.832636111884711	96.92108917236328	96.92141723632812
48	97.02790069580078	2.5241333333333333					1	DETECTED	97.0279 m/z @2.52 [N1263_1.mzXML]	97.02790069580078	2.5241333333333333	0.3213666666666667	10.262116666666666	9.94075	9095.1962890625	1177172.4201927788	0	1292	0.13392744195787332	2.2564237398423193	0.5667640822186666	97.02257537841797	97.02822875976562
49	97.06391143798828	12.73995					1	DETECTED	97.0639 m/z @12.74 [N1263_1.mzXML]	97.06391143798828	12.73995	0.21936666666666668	19.986333333333334	19.76696666666667	5151.4921875	2451717.056170073	0	1292	17.534199817929757	0.7893788228716713	1.549542620917616	97.0589599609375	97.07154846191406
50	97.1005859375	11.7601					1	DETECTED	97.1006 m/z @11.76 [N1263_1.mzXML]	97.1005859375	11.7601	0.10106666666666667	19.986333333333334	19.885266666666666	7914.2236328125	2588688.995256257	0	1292	3.0094627000998333	0.7027598587961017	1.6371225149630442	97.09140014648438	97.10913848876953
51	98.91813659667969	1.7457833333333332					1	DETECTED	98.9181 m/z @1.75 [N1263_1.mzXML]	98.91813659667969	1.7457833333333332	1.6535166666666667	7.096433333333334	5.442916666666667	52550.1328125	2456305.6263811034	0	1292	0.3395521125876544	29.495574421965376	54.333180860226136	98.9111099243164	98.92269134521484
52	98.98355102539062	2.05715					1	DETECTED	98.9836 m/z @2.06 [N1263_1.mzXML]	98.98355102539062	2.05715	0.10106666666666667	20.003	19.901933333333332	41017.1484375	7063955.299252626	0	1292	11.039981586161002	4.085313994946358	19.36104441516905	98.974853515625	98.98402404785156
53	98.99485778808594	1.8317					1	DETECTED	98.9949 m/z @1.83 [N1263_1.mzXML]	98.99485778808594	1.8317	1.6090666666666666	1.9731999999999998	0.3641333333333332	204227.75	1094372.5840438234	0	1292	0.05962215199918397	1.7022448629038196	2.574983524173511	98.99483489990234	98.99507904052734
54	99.0434341430664	2.0715500000000002					1	DETECTED	99.0434 m/z @2.07 [N1263_1.mzXML]	99.0434341430664	2.0715500000000002	0.2704333333333333	18.77583333333333	18.505399999999998	16239.9462890625	2228795.563487702	0	1292	0.343378681923745	1.5588665661214838	2.184867057268547	99.04095458984375	99.04379272460938
55	100.07525634765625	8.836766666666668					1	DETECTED	100.0753 m/z @8.84 [N1263_1.mzXML]	100.07525634765625	8.836766666666668	0.11756666666666667	19.986333333333334	19.86876666666667	42627.5546875	3441847.7368821423	0	1292	0.1993300386801895	1.497494971798922	1.7490900458738476	100.07281494140625	100.07549285888672
56	100.11164093017578	9.789866666666667					1	DETECTED	100.1116 m/z @9.79 [N1263_1.mzXML]	100.11164093017578	9.789866666666667	0.4739333333333333	19.62366666666667	19.149733333333334	3147.16552734375	1172060.9937084962	0	1292	0.2314001495516944	1.0277946743571944	1.055589348714389	100.11131286621094	100.1119155883789
57	101.00762176513672	1.4902000000000002					1	DETECTED	101.0076 m/z @1.49 [N1263_1.mzXML]	101.00762176513672	1.4902000000000002	0.23626666666666668	20.003	19.766733333333335	1107237.5	1.4547331326234749E7	1	1292	0.1381675694461535	1.5029435485358877	2.1144122989622853	100.99932861328125	101.0118179321289
58	101.09532928466797	11.2674					1	DETECTED	101.0953 m/z @11.27 [N1263_1.mzXML]	101.09532928466797	11.2674	0.10106666666666667	20.003	19.901933333333332	35303.37890625	9236853.274477048	0	1292	0.04491989401122254	4.355730442387927	3.5104534923136623	101.0951919555664	101.09943389892578
59	102.0086669921875	1.4902000000000002					1	DETECTED	102.0087 m/z @1.49 [N1263_1.mzXML]	102.0086669921875	1.4902000000000002	1.4140000000000001	18.726999999999997	17.312999999999995	88432.9140625	1.2078962968997622E7	0	1292	0.15135205523305628	113.60236220472432	209.6494407620975	102.00848388671875	102.00907897949219
60	102.05426025390625	2.015233333333333					1	DETECTED	102.0543 m/z @2.02 [N1263_1.mzXML]	102.05426025390625	2.015233333333333	0.10106666666666667	19.986333333333334	19.885266666666666	37708.81640625	4467353.87703699	0	1292	6.393813997600152	2.2706822962027973	39.183922835245085	102.04588317871094	102.05801391601562
61	102.09053039550781	1.81755					1	DETECTED	102.0905 m/z @1.82 [N1263_1.mzXML]	102.09053039550781	1.81755	0.11756666666666667	20.003	19.885433333333335	7901.041015625	2799836.450617342	0	1292	8.679690314703297	5.848714203080423	10.153904359959999	102.09040832519531	102.09907531738281
62	102.12713623046875	12.782083333333333					1	DETECTED	102.1271 m/z @12.78 [N1263_1.mzXML]	102.12713623046875	12.782083333333333	0.33826666666666666	19.838	19.499733333333335	9629.0029296875	2834954.94398169	0	1292	2.5430281900116896	1.361604134486056	1.975180604801822	102.12305450439453	102.13179016113281
63	102.96966552734375	1.4902000000000002					1	DETECTED	102.9697 m/z @1.49 [N1263_1.mzXML]	102.96966552734375	1.4902000000000002	0.16863333333333333	8.805083333333332	8.636449999999998	349206.96875	4728149.411282194	0	1292	0.14950464238789785	1.761118896285389	2.1079480205863446	102.96947479248047	102.969970703125
64	103.03826904296875	2.0291166666666665					1	DETECTED	103.0383 m/z @2.03 [N1263_1.mzXML]	103.03826904296875	2.0291166666666665	0.6944166666666667	19.5745	18.880083333333335	89125.140625	5297645.544596982	0	1292	0.28991647125785014	2.585065211505682	0.8303787883820942	103.03813934326172	103.03885650634766
65	103.05363464355469	8.338266666666666					1	DETECTED	103.0536 m/z @8.34 [N1263_1.mzXML]	103.05363464355469	8.338266666666666	7.9625	8.712150000000001	0.7496500000000008	307866.75	5318522.462195321	1	1292	0.25125052792145475	0.9138505225961082	1.1383527638022097	103.05361938476562	103.0538558959961
66	103.0746078491211	11.01295					1	DETECTED	103.0746 m/z @11.01 [N1263_1.mzXML]	103.0746078491211	11.01295	0.10106666666666667	20.003	19.901933333333332	95709.140625	1.5170407230055297E7	0	1292	0.3571839035900961	0.9992593479564188	2.416538006529574	103.07441711425781	103.08100891113281
67	104.05721282958984	8.382316666666666					1	DETECTED	104.0572 m/z @8.38 [N1263_1.mzXML]	104.05721282958984	8.382316666666666	7.8341	9.567783333333333	1.7336833333333326	17811.43359375	437340.5193333741	0	1292	0.279405519657022	0.8035816844240543	2.163120900929726	104.0489273071289	104.05724334716797
68	104.07476043701172	14.0686					1	DETECTED	104.0748 m/z @14.07 [N1263_1.mzXML]	104.07476043701172	14.0686	0.11756666666666667	19.969833333333334	19.85226666666667	12555.3984375	3370505.298343721	0	1292	0.414270258014275	0.6847465868931238	0.44089964601143716	104.06733703613281	104.07852935791016
69	104.10623168945312	1.7893000000000001					1	DETECTED	104.1062 m/z @1.79 [N1263_1.mzXML]	104.10623168945312	1.7893000000000001	0.59275	15.647733333333333	15.054983333333332	1157184.875	8865019.72473123	1	1292	0.051254568555704205	0.5934197769684149	3.3668154073514165	104.1061019897461	104.10735321044922
70	104.96273803710938	11.655716666666667					1	DETECTED	104.9627 m/z @11.66 [N1263_1.mzXML]	104.96273803710938	11.655716666666667	0.10106666666666667	20.003	19.901933333333332	16282.0751953125	3477298.4250665903	0	1292	19.125764337829597	0.8950500596926435	0.7478955377964032	104.9625473022461	104.97258758544922
71	105.00279235839844	1.4902000000000002					1	DETECTED	105.0028 m/z @1.49 [N1263_1.mzXML]	105.00279235839844	1.4902000000000002	1.4140000000000001	1.6686166666666666	0.2546166666666665	38369.83203125	375754.25983593735	0	1292	0.16599803049306816	1.670713035870514	2.265657019097338	105.00251007080078	105.00285339355469
72	105.05419158935547	4.395183333333334					1	DETECTED	105.0542 m/z @4.40 [N1263_1.mzXML]	105.05419158935547	4.395183333333334	3.4375166666666668	19.640333333333334	16.202816666666667	2582.89990234375	1246776.4498748782	0	1292	4.246419916890194	8.45952836756004	15.91905673512008	105.04419708251953	105.06068420410156
73	105.0710220336914	13.613866666666667					1	DETECTED	105.0710 m/z @13.61 [N1263_1.mzXML]	105.0710220336914	13.613866666666667	0.10106666666666667	19.986333333333334	19.885266666666666	56145.51171875	1.1673149116110524E7	0	1292	2.0199267783508628	0.9111182227957354	1.1686466470360908	105.06937408447266	105.08021545410156
74	106.04907989501953	1.9173333333333333					1	DETECTED	106.0491 m/z @1.92 [N1263_1.mzXML]	106.04907989501953	1.9173333333333333	0.2874166666666667	8.930833333333334	8.643416666666667	14769.8193359375	859264.390686493	0	1292	1.8150413193836146	2.3246667012429345	0.8143509214792352	106.04254913330078	106.04969024658203
75	106.0643081665039	13.810300000000002					1	DETECTED	106.0643 m/z @13.81 [N1263_1.mzXML]	106.0643081665039	13.810300000000002	0.2704333333333333	19.936833333333333	19.6664	5879.13232421875	1852162.8834305424	0	1292	4.9404917206801535	0.7262405341263822	0.9695015619530116	106.06128692626953	106.06767272949219
76	106.94984436035156	1.6388833333333332					1	DETECTED	106.9498 m/z @1.64 [N1263_1.mzXML]	106.94984436035156	1.6388833333333332	1.5643	1.9870666666666668	0.42276666666666673	75571.1171875	865374.7641038817	0	1292	0.1226785991292525	2.694454327388582	3.498839809796177	106.9496841430664	106.9500961303711
77	106.96268463134766	1.4902000000000002					1	DETECTED	106.9627 m/z @1.49 [N1263_1.mzXML]	106.96268463134766	1.4902000000000002	1.4140000000000001	12.187916666666666	10.773916666666667	10187.029296875	2482844.5749056395	0	1292	0.0866192819718048	70.69499125109357	137.27617080884255	106.96246337890625	106.96320343017578
78	107.05176544189453	5.1753833333333334					1	DETECTED	107.0518 m/z @5.18 [N1263_1.mzXML]	107.05176544189453	5.1753833333333334	0.3044	19.936833333333333	19.63243333333333	8239.7724609375	1859373.601275482	0	1292	0.5735939683806244	0.6522734273178145	0.42608136606180724	107.04808044433594	107.06036376953125
79	108.08348083496094	11.344349999999999					1	DETECTED	108.0835 m/z @11.34 [N1263_1.mzXML]	108.08348083496094	11.344349999999999	0.10106666666666667	19.986333333333334	19.885266666666666	6932.28076171875	2192728.1204361888	0	1292	10.41947913597997	2.730114715236166	2.8935209911210964	108.07953643798828	108.08348083496094
80	109.06433868408203	8.396833333333333					1	DETECTED	109.0643 m/z @8.40 [N1263_1.mzXML]	109.06433868408203	8.396833333333333	1.5643	11.968333333333334	10.404033333333334	8924.052734375	1105893.378863007	0	1292	0.21309941306328817	0.7613598665209587	0.5251059848379372	109.06153869628906	109.06661987304688
81	109.10031127929688	12.7111					1	DETECTED	109.1003 m/z @12.71 [N1263_1.mzXML]	109.10031127929688	12.7111	0.16863333333333333	19.920333333333335	19.751700000000003	8533.451171875	1910405.2361448365	0	1292	1.6501505161650325	1.0091271238935895	1.8846668501324484	109.10011291503906	109.10633850097656
82	110.05912017822266	2.1430833333333337					1	DETECTED	110.0591 m/z @2.14 [N1263_1.mzXML]	110.05912017822266	2.1430833333333337	0.4399666666666667	19.854499999999998	19.41453333333333	6621.76611328125	1468180.4288233037	0	1292	1.1240781937557438	5.699707399179933	3.358090349821444	110.05855560302734	110.06768798828125
83	111.04345703125	2.0715500000000002					1	DETECTED	111.0435 m/z @2.07 [N1263_1.mzXML]	111.04345703125	2.0715500000000002	0.10106666666666667	20.003	19.901933333333332	8556.7890625	3224285.6239332017	0	1292	2.5291121979824416	4.2010494246055945	6.008338836436116	111.04263305664062	111.04386901855469
84	111.11604309082031	12.73995					1	DETECTED	111.1160 m/z @12.74 [N1263_1.mzXML]	111.11604309082031	12.73995	0.23626666666666668	19.953166666666668	19.716900000000003	7095.689453125	1753961.3127989809	0	1292	2.430389375798086	0.7884436719313377	0.15714789650888236	111.11580657958984	111.12220001220703
85	112.0362319946289	1.7893000000000001					1	DETECTED	112.0362 m/z @1.79 [N1263_1.mzXML]	112.0362319946289	1.7893000000000001	1.4301833333333334	11.8971	10.466916666666666	264841.0625	3883507.9123396296	0	1292	0.13804687331847787	2.35179172878929	null	112.02752685546875	112.04546356201172
86	112.8949966430664	1.7301					1	DETECTED	112.8950 m/z @1.73 [N1263_1.mzXML]	112.8949966430664	1.7301	1.6686166666666666	16.637433333333334	14.968816666666667	116068.4375	4307929.3708739625	0	1292	0.2498930495106153	121.73068582271618	8.327117282947203	112.89493560791016	112.90052032470703
87	113.02011108398438	2.2011333333333334					1	DETECTED	113.0201 m/z @2.20 [N1263_1.mzXML]	113.02011108398438	2.2011333333333334	0.10106666666666667	19.986333333333334	19.885266666666666	599615.3125	1.9733008924048692E7	0	1292	0.3636444703813648	2.6414165240639473	4.024251248456986	113.01964569091797	113.02297973632812
88	113.03535461425781	1.4301833333333334					1	DETECTED	113.0354 m/z @1.43 [N1263_1.mzXML]	113.03535461425781	1.4301833333333334	1.39695	17.943166666666666	16.546216666666666	5805.5849609375	1968068.0385464174	0	1292	13.244946708713833	248.94007021063103	470.03318127602284	113.0340576171875	113.03954315185547
89	114.02365112304688	2.27245					1	DETECTED	114.0237 m/z @2.27 [N1263_1.mzXML]	114.02365112304688	2.27245	2.0715500000000002	14.628466666666666	12.556916666666666	17809.40625	4790076.881240357	0	1292	0.24265600261881026	31.251659200265493	61.50331840053098	114.01805114746094	114.0303726196289
90	114.0543441772461	2.78565					1	DETECTED	114.0543 m/z @2.79 [N1263_1.mzXML]	114.0543441772461	2.78565	0.10106666666666667	20.003	19.901933333333332	38960.92578125	6369205.640946531	0	1292	0.775455055763977	5.579421911556819	1.9155155765024958	114.05033111572266	114.05471801757812
91	114.06547546386719	1.8317					1	DETECTED	114.0655 m/z @1.83 [N1263_1.mzXML]	114.06547546386719	1.8317	1.7893000000000001	17.338	15.5487	607700.6875	8004023.943347504	0	1292	0.05656059011957626	7.5331067739706254	8.995172532842416	114.05767059326172	114.06600952148438
92	114.10037231445312	2.6749333333333336					1	DETECTED	114.1004 m/z @2.67 [N1263_1.mzXML]	114.10037231445312	2.6749333333333336	0.40578333333333333	19.953166666666668	19.547383333333336	31585.388671875	7137173.187626526	0	1292	9.593400298754535	2.4848219602131825	3.113008094117861	114.09046173095703	114.10111236572266
93	114.89196014404297	1.7606333333333335					1	DETECTED	114.8920 m/z @1.76 [N1263_1.mzXML]	114.89196014404297	1.7606333333333335	1.6834	2.2439166666666663	0.5605166666666663	31641.41796875	462159.9223862304	0	1292	0.25281443618201327	3.6287224859732317	6.257444971946463	114.89176940917969	114.89196014404297
94	114.98719024658203	1.5198666666666665					1	DETECTED	114.9872 m/z @1.52 [N1263_1.mzXML]	114.98719024658203	1.5198666666666665	1.4140000000000001	19.738999999999997	18.324999999999996	45110.43359375	3904279.9517687983	0	1292	0.14646329666471591	86.5475440806048	164.45828904430172	114.98359680175781	114.99513244628906
95	115.03594207763672	1.84595					1	DETECTED	115.0359 m/z @1.85 [N1263_1.mzXML]	115.03594207763672	1.84595	0.38895	19.986333333333334	19.597383333333333	234981.125	4035563.36833472	0	1292	0.03691148764348484	0.6597900472728501	0.7997234428653208	115.03569793701172	115.03874206542969
96	115.0538558959961	9.216616666666665					1	DETECTED	115.0539 m/z @9.22 [N1263_1.mzXML]	115.0538558959961	9.216616666666665	3.1370999999999998	16.39065	13.25355	98831.9296875	2839898.7221826464	0	1292	0.08164413201631149	1.595984398513225	1.998303839098865	115.05045318603516	115.0578842163086
97	115.06883239746094	1.81755					1	DETECTED	115.0688 m/z @1.82 [N1263_1.mzXML]	115.06883239746094	1.81755	1.81755	19.442333333333334	17.624783333333333	22099.97265625	1909551.3157618113	0	1292	8.19355059371276	null	null	115.06816864013672	115.07511138916016
98	115.11116790771484	11.6993					1	DETECTED	115.1112 m/z @11.70 [N1263_1.mzXML]	115.11116790771484	11.6993	0.11756666666666667	20.003	19.885433333333335	6640.4619140625	2786559.986499393	0	1292	4.489448244388948	0.8584826105476442	2.2341061302571394	115.10276794433594	115.11156463623047
99	116.06974792480469	1.8602833333333335					1	DETECTED	116.0697 m/z @1.86 [N1263_1.mzXML]	116.06974792480469	1.8602833333333335	0.10106666666666667	19.871333333333332	19.770266666666664	1938215.875	1.7893695935290437E7	1	1292	0.04786136239635197	9.178973129382964	8.524394752447813	116.0697021484375	116.07758331298828
100	116.9850845336914	1.4902000000000002					1	DETECTED	116.9851 m/z @1.49 [N1263_1.mzXML]	116.9850845336914	1.4902000000000002	0.10106666666666667	20.003	19.901933333333332	2703940.75	4.971210272471803E7	0	1292	0.13939581749390162	1.3817798691517744	1.8876853980105939	116.9848861694336	116.98567962646484
101	117.05693817138672	9.216616666666665					1	DETECTED	117.0569 m/z @9.22 [N1263_1.mzXML]	117.05693817138672	9.216616666666665	0.13461666666666666	18.419333333333334	18.284716666666668	179911.21875	6326371.97488751	0	1292	0.0898971556715189	0.5128222856476493	0.10421490002207687	117.05388641357422	117.05699157714844
102	117.07324981689453	1.8602833333333335					1	DETECTED	117.0732 m/z @1.86 [N1263_1.mzXML]	117.07324981689453	1.8602833333333335	1.84595	9.258533333333332	7.412583333333332	74955.203125	4900820.727708495	0	1292	0.17614174488497958	17.14453519596895	27.06801964369911	117.06954193115234	117.07340240478516
103	117.09031677246094	11.471283333333334					1	DETECTED	117.0903 m/z @11.47 [N1263_1.mzXML]	117.09031677246094	11.471283333333334	1.3452166666666665	19.854499999999998	18.509283333333332	100022.1015625	5240414.227401337	0	1292	0.20400839501877144	3.3741595187794973	8.566299055622848	117.08125305175781	117.0971908569336
104	117.2796401977539	1.4902000000000002					1	DETECTED	117.2796 m/z @1.49 [N1263_1.mzXML]	117.2796401977539	1.4902000000000002	1.4455333333333333	13.31905	11.873516666666667	7043.54833984375	3699973.824059204	0	1292	0.11654479640110038	132.91249999999945	264.8249999999989	117.27938079833984	117.28349304199219
105	117.98868560791016	1.47555					1	DETECTED	117.9887 m/z @1.48 [N1263_1.mzXML]	117.98868560791016	1.47555	1.39695	17.665666666666667	16.268716666666666	27851.2734375	2313519.6525379033	0	1292	0.2465453686697323	102.29938306026567	216.0661380171017	117.98836517333984	117.99369812011719
106	118.06427001953125	9.216616666666665					1	DETECTED	118.0643 m/z @9.22 [N1263_1.mzXML]	118.06427001953125	9.216616666666665	1.1035166666666667	17.649333333333335	16.545816666666667	2410461.5	1.8697372216533847E7	1	1292	0.09010498395442568	1.4289506649500872	1.5642160977936952	118.05731201171875	118.06483459472656
107	118.08533477783203	1.9591833333333333					1	DETECTED	118.0853 m/z @1.96 [N1263_1.mzXML]	118.08533477783203	1.9591833333333333	0.10106666666666667	20.003	19.901933333333332	2131222.75	6.0338245335605845E7	1	1292	0.1500126148741654	2.3441555873125406	3.4256129432989124	118.0851821899414	118.08600616455078
108	118.62508392333984	9.24455					1	DETECTED	118.6251 m/z @9.24 [N1263_1.mzXML]	118.62508392333984	9.24455	9.1602	9.258533333333332	0.09833333333333272	7193.484375	29663.347440063146	0	1292	0.09308479322477581	0.5828887571626084	0.1657775143252167	118.6249008178711	118.62515258789062
109	118.97820281982422	11.485816666666667					1	DETECTED	118.9782 m/z @11.49 [N1263_1.mzXML]	118.97820281982422	11.485816666666667	0.11756666666666667	20.003	19.885433333333335	74821.5703125	6410372.474282501	0	1292	0.523413760063594	6.778408510774116	0.1623643782621728	118.97746276855469	118.98157501220703
110	119.01822662353516	1.4902000000000002					1	DETECTED	119.0182 m/z @1.49 [N1263_1.mzXML]	119.01822662353516	1.4902000000000002	1.3797333333333335	15.970016666666668	14.590283333333334	335411.5	4273543.155402769	0	1292	0.13716370159478353	1.554294204447744	2.2553554136128526	119.01792907714844	119.01873016357422
111	119.04854583740234	3.9772499999999997					1	DETECTED	119.0485 m/z @3.98 [N1263_1.mzXML]	119.04854583740234	3.9772499999999997	3.193566666666667	7.489966666666667	4.2964	8285.7939453125	411246.47508499154	0	1292	0.2773065302701818	2.7411582059080004	4.482316411816	119.04457092285156	119.04881286621094
112	119.06793975830078	9.216616666666665					1	DETECTED	119.0679 m/z @9.22 [N1263_1.mzXML]	119.06793975830078	9.216616666666665	7.9309666666666665	9.91075	1.9797833333333337	129852.4765625	1061302.1865156235	0	1292	0.08461772093386877	0.8714925730813011	0.13545252547517403	119.0675048828125	119.07267761230469
113	119.0888442993164	1.9591833333333333					1	DETECTED	119.0888 m/z @1.96 [N1263_1.mzXML]	119.0888442993164	1.9591833333333333	0.25315	19.871333333333332	19.61818333333333	80202.4921875	5879919.760013397	0	1292	0.15115037806188214	0.8346519048234495	6.62899628063121	119.08059692382812	119.09781646728516
114	119.15353393554688	14.216849999999999					1	DETECTED	119.1535 m/z @14.22 [N1263_1.mzXML]	119.15353393554688	14.216849999999999	0.10106666666666667	20.003	19.901933333333332	68252.09375	1.5665841119146103E7	0	1292	1.3832582006987924	1.000640577101112	1.0570026005911208	119.15316772460938	119.15406036376953
115	119.50906372070312	8.338266666666666					1	DETECTED	119.5091 m/z @8.34 [N1263_1.mzXML]	119.50906372070312	8.338266666666666	4.730066666666667	8.441016666666666	3.7109499999999995	4113.966796875	207478.21261138908	0	1292	0.19827946908121596	0.5142384014189901	0.028476802837980257	119.50882720947266	119.50946044921875
116	120.0647964477539	1.9591833333333333					1	DETECTED	120.0648 m/z @1.96 [N1263_1.mzXML]	120.0647964477539	1.9591833333333333	1.8034666666666666	19.706166666666665	17.9027	51496.74609375	2510350.9422769155	0	1292	0.6268693054812706	5.062672017630462	7.739379814476444	120.06072235107422	120.06827545166016
117	120.07994842529297	8.338266666666666					1	DETECTED	120.0799 m/z @8.34 [N1263_1.mzXML]	120.07994842529297	8.338266666666666	7.605366666666667	20.003	12.397633333333333	1189040.875	2.3059793860010073E7	1	1292	0.22008285547587292	0.8873966054425729	0.6519877793693754	120.07102966308594	120.08421325683594
118	120.15670013427734	14.127533333333334					1	DETECTED	120.1567 m/z @14.13 [N1263_1.mzXML]	120.15670013427734	14.127533333333334	9.96955	18.711000000000002	8.741450000000002	5790.98095703125	1284282.8495212104	0	1292	5.677394748824161	1.0511646270828408	0.9078686630165287	120.15637969970703	120.15747833251953
119	121.02761840820312	12.455233333333332					1	DETECTED	121.0276 m/z @12.46 [N1263_1.mzXML]	121.02761840820312	12.455233333333332	0.42273333333333335	19.986333333333334	19.5636	42768.1171875	7130976.199904967	0	1292	0.12166694519229715	0.8376032710192636	1.034763186347353	121.02188110351562	121.03636169433594
120	121.07125854492188	1.84595					1	DETECTED	121.0713 m/z @1.85 [N1263_1.mzXML]	121.07125854492188	1.84595	0.10106666666666667	20.003	19.901933333333332	279068.84375	7295786.823819916	0	1292	0.18693454882131988	0.7504944025358848	0.23722355838496637	121.06391906738281	121.07767486572266
121	121.08364868164062	8.382316666666666					1	DETECTED	121.0836 m/z @8.38 [N1263_1.mzXML]	121.08364868164062	8.382316666666666	5.256466666666666	8.852533333333334	3.596066666666667	60699.5234375	1685830.83797217	0	1292	0.27906098917105027	0.8290461848313356	0.5668150351318456	121.08353424072266	121.08815002441406
122	121.9864730834961	12.484633333333333					1	DETECTED	121.9865 m/z @12.48 [N1263_1.mzXML]	121.9864730834961	12.484633333333333	6.3593	16.751833333333334	10.392533333333333	30390.591796875	2883953.1723824744	0	1292	1.036364671764959	1.7538531679695155	2.568272330400469	121.98213958740234	121.98707580566406
123	122.05716705322266	8.86865					1	DETECTED	122.0572 m/z @8.87 [N1263_1.mzXML]	122.05716705322266	8.86865	0.11756666666666667	8.930833333333334	8.813266666666667	4388.595703125	467783.43660754414	0	1292	0.07420278626357835	0.503552893451287	0.007105786902573984	122.05709075927734	122.06001281738281
124	122.09550476074219	12.696933333333334					1	DETECTED	122.0955 m/z @12.70 [N1263_1.mzXML]	122.09550476074219	12.696933333333334	0.10106666666666667	20.003	19.901933333333332	11102.48046875	3054253.114352203	0	1292	5.514544727617482	0.7830357125554173	0.5496566607509473	122.08658599853516	122.09618377685547
125	122.92375183105469	1.6535166666666667					1	DETECTED	122.9238 m/z @1.65 [N1263_1.mzXML]	122.92375183105469	1.6535166666666667	1.5643	19.821166666666667	18.256866666666667	45763.6953125	3086280.2416103827	0	1292	0.07511665135751855	52.12834712720518	119.50375597652537	122.91746520996094	122.92935180664062
126	123.04354095458984	3.8743					1	DETECTED	123.0435 m/z @3.87 [N1263_1.mzXML]	123.04354095458984	3.8743	0.11756666666666667	19.986333333333334	19.86876666666667	4285.3330078125	1241945.6182481085	0	1292	0.5051795296052841	2.644420684637363	0.33267148204575026	123.04056549072266	123.04410552978516
127	123.05461120605469	3.0948333333333333					1	DETECTED	123.0546 m/z @3.09 [N1263_1.mzXML]	123.05461120605469	3.0948333333333333	2.8981166666666667	15.7765	12.878383333333334	7630.15185546875	920690.5510306397	0	1292	0.18284765790176571	32.733330509192584	64.46666101838517	123.04637908935547	123.0633316040039
128	123.98200225830078	11.3723					1	DETECTED	123.9820 m/z @11.37 [N1263_1.mzXML]	123.98200225830078	11.3723	4.934083333333334	18.206166666666665	13.272083333333331	11980.5478515625	1916450.5145507804	0	1292	0.8476673388718741	1.029870943984273	16.847283741555984	123.97338104248047	123.98823547363281
129	124.03607940673828	1.8889					1	DETECTED	124.0361 m/z @1.89 [N1263_1.mzXML]	124.03607940673828	1.8889	0.13461666666666666	19.821166666666667	19.68655	49503.83203125	1703171.0278601071	0	1292	0.08203570487849765	1.033532479341598	2.1492646708958456	124.02790069580078	124.0420150756836
130	124.99905395507812	13.018033333333333					1	DETECTED	124.9991 m/z @13.02 [N1263_1.mzXML]	124.99905395507812	13.018033333333333	12.203433333333333	14.472000000000001	2.2685666666666684	21951.537109375	777926.6485555413	0	1292	0.41273702314301275	1.3924420983713892	1.5523563946313237	124.99842834472656	124.9998550415039
131	125.02022552490234	1.81755					1	DETECTED	125.0202 m/z @1.82 [N1263_1.mzXML]	125.02022552490234	1.81755	0.13461666666666666	19.986333333333334	19.85171666666667	22579.71484375	2619630.0403997824	0	1292	13.193187151950708	3.2072542224847695	8.7422696745783	125.01969909667969	125.02644348144531
132	126.0517578125	1.8602833333333335					1	DETECTED	126.0518 m/z @1.86 [N1263_1.mzXML]	126.0517578125	1.8602833333333335	0.11756666666666667	19.920333333333335	19.80276666666667	54535.375	2161343.1800821535	0	1292	0.07839183684988105	1.8136352012623527	13.345094870203273	126.04608917236328	126.05542755126953
133	126.09085845947266	9.145800000000001					1	DETECTED	126.0909 m/z @9.15 [N1263_1.mzXML]	126.09085845947266	9.145800000000001	9.053683333333334	15.857116666666666	6.8034333333333326	8397.7998046875	703601.6953710327	0	1292	0.3929235949296661	36.928351727880965	56.16736281520396	126.09054565429688	126.09622955322266
134	127.03809356689453	10.8628					1	DETECTED	127.0381 m/z @10.86 [N1263_1.mzXML]	127.03809356689453	10.8628	0.13461666666666666	19.986333333333334	19.85171666666667	31723.66796875	3394806.154897795	0	1292	8.776688097467712	2.4622846262667797	0.035400376319785966	127.03406524658203	127.03877258300781
135	127.05369567871094	9.2306					1	DETECTED	127.0537 m/z @9.23 [N1263_1.mzXML]	127.05369567871094	9.2306	9.1602	13.671533333333334	4.511333333333335	4378.2958984375	635758.7144151	0	1292	0.1098773644487796	32.04071969696919	63.08143939393839	127.05255126953125	127.05410766601562
136	128.0100860595703	1.7893000000000001					1	DETECTED	128.0101 m/z @1.79 [N1263_1.mzXML]	128.0100860595703	1.7893000000000001	0.16863333333333333	19.838	19.66936666666667	18842.962890625	5931628.27936945	0	1292	13.951800135608348	5.850998120826392	9.765903552296356	128.0098114013672	128.01731872558594
137	128.06983947753906	2.22965					1	DETECTED	128.0698 m/z @2.23 [N1263_1.mzXML]	128.06983947753906	2.22965	0.7449333333333333	19.969833333333334	19.2249	40078.96484375	4476318.453289337	0	1292	0.43230123062684545	2.6736420590072294	1.9506363080524445	128.06103515625	128.07125854492188
138	129.0137176513672	1.84595					1	DETECTED	129.0137 m/z @1.85 [N1263_1.mzXML]	129.0137176513672	1.84595	1.4301833333333334	19.640333333333334	18.210150000000002	11208.3046875	5698576.047276793	0	1292	8.751199746384566	21.899482883027343	30.08376321049897	129.01101684570312	129.02288818359375
139	129.0538330078125	2.0013166666666664					1	DETECTED	129.0538 m/z @2.00 [N1263_1.mzXML]	129.0538330078125	2.0013166666666664	0.10106666666666667	20.003	19.901933333333332	73756.40625	8053611.608197271	0	1292	0.3442645994947402	14.966051263748295	5.552746236796882	129.0531768798828	129.06100463867188
140	130.0489044189453	2.015233333333333					1	DETECTED	130.0489 m/z @2.02 [N1263_1.mzXML]	130.0489044189453	2.015233333333333	0.11756666666666667	19.986333333333334	19.86876666666667	46879.0625	4513055.489165801	0	1292	1.5418152224966215	2.4392253412565656	1.6556202902251456	130.0482635498047	130.04986572265625
141	130.06439208984375	10.548583333333333					1	DETECTED	130.0644 m/z @10.55 [N1263_1.mzXML]	130.06439208984375	10.548583333333333	0.18556666666666669	18.533166666666666	18.3476	150862.015625	3650637.3052031277	0	1292	1.6397259435034677	0.9470540662563397	0.4940992301735227	130.0571746826172	130.071533203125
142	130.08544921875	1.9452					1	DETECTED	130.0854 m/z @1.95 [N1263_1.mzXML]	130.08544921875	1.9452	0.20246666666666666	19.871333333333332	19.668866666666666	55526.9765625	3284009.883708189	0	1292	0.4107687975766743	2.805926612549694	2.039083247408868	130.0776824951172	130.0878143310547
143	130.31398010253906	1.5051999999999999					1	DETECTED	130.3140 m/z @1.51 [N1263_1.mzXML]	130.31398010253906	1.5051999999999999	1.4455333333333333	1.5051999999999999	0.059666666666666535	3801.454345703125	11962.940036865224	0	1292	0.07997266508262979	0.5	null	130.31373596191406	130.3140106201172
144	130.93209838867188	1.5497333333333332					1	DETECTED	130.9321 m/z @1.55 [N1263_1.mzXML]	130.93209838867188	1.5497333333333332	1.4603833333333334	1.5790499999999998	0.11866666666666648	13492.728515625	63470.16166162103	0	1292	0.10777278547503855	0.6640552135795563	0.32811042715911265	130.93203735351562	130.93234252929688
145	130.9641571044922	1.4902000000000002					1	DETECTED	130.9642 m/z @1.49 [N1263_1.mzXML]	130.9641571044922	1.4902000000000002	0.11756666666666667	20.003	19.885433333333335	1177167.125	1.6316140227310423E7	0	1292	0.14382231518559352	1.4816597294357274	1.9120408378517806	130.96136474609375	130.96920776367188
146	131.01821899414062	1.4902000000000002					1	DETECTED	131.0182 m/z @1.49 [N1263_1.mzXML]	131.01821899414062	1.4902000000000002	1.4301833333333334	1.5938	0.16361666666666674	41283.25390625	269330.80942675757	0	1292	0.15158868619197619	1.3630935851152428	1.7261871702304854	131.0179901123047	131.01840209960938
147	131.04852294921875	8.396833333333333					1	DETECTED	131.0485 m/z @8.40 [N1263_1.mzXML]	131.04852294921875	8.396833333333333	8.0542	8.515116666666666	0.460916666666666	5045.32080078125	78209.9293347166	0	1292	0.20668376376065822	0.6726092032298847	0.3452184064597694	131.0482940673828	131.04888916015625
148	131.0677490234375	10.548583333333333					1	DETECTED	131.0677 m/z @10.55 [N1263_1.mzXML]	131.0677490234375	10.548583333333333	9.188616666666666	19.214499999999997	10.025883333333331	12585.3037109375	1618916.5918480223	0	1292	0.10503478813098432	3.686076864629034	10.726693451729178	131.0671844482422	131.07225036621094
149	131.08103942871094	11.087683333333333					1	DETECTED	131.0810 m/z @11.09 [N1263_1.mzXML]	131.08103942871094	11.087683333333333	0.21936666666666668	11.087683333333333	10.868316666666667	12103.533203125	1980919.1613294068	0	1292	8.059164889084895	0.5	null	131.08033752441406	131.09060668945312
150	131.44247436523438	3.81555					1	DETECTED	131.4425 m/z @3.82 [N1263_1.mzXML]	131.44247436523438	3.81555	3.4952166666666664	4.652783333333333	1.1575666666666664	6124.6552734375	335846.86238122557	0	1292	1.0415558817025237	1.8068158168574384	2.613631633714877	131.43678283691406	131.44268798828125
151	131.96044921875	11.8229					1	DETECTED	131.9604 m/z @11.82 [N1263_1.mzXML]	131.96044921875	11.8229	0.20246666666666666	19.640333333333334	19.437866666666668	14296.3935546875	4138827.3359750686	0	1292	5.1653683514243465	1.2240573495768565	0.9471559951254681	131.9600372314453	131.96791076660156
152	132.064697265625	2.68865					1	DETECTED	132.0647 m/z @2.69 [N1263_1.mzXML]	132.064697265625	2.68865	0.10106666666666667	20.003	19.901933333333332	170186.4375	2.372445316699936E7	0	1292	1.0347784401267495	5.122458776875713	2.929403787129866	132.05892944335938	132.06509399414062
153	132.07583618164062	1.84595					1	DETECTED	132.0758 m/z @1.85 [N1263_1.mzXML]	132.07583618164062	1.84595	1.81755	12.908183333333334	11.090633333333333	688234.8125	8645831.603596801	1	1292	0.043590338689819985	4.882767453343765	265.2022847072081	132.0757598876953	132.08546447753906
154	132.0865020751953	4.0658					1	DETECTED	132.0865 m/z @4.07 [N1263_1.mzXML]	132.0865020751953	4.0658	3.5239333333333334	4.622249999999999	1.098316666666666	3689.487060546875	143242.50553399662	0	1292	0.4958278647543555	1.0134565698818885	1.0269131397637772	132.0865020751953	132.090087890625
155	132.10092163085938	4.0658					1	DETECTED	132.1009 m/z @4.07 [N1263_1.mzXML]	132.10092163085938	4.0658	0.7787833333333333	19.1655	18.38671666666667	1830458.375	1.2681697498012964E8	1	1292	1.107026827659944	0.8865073990430461	0.6895780316297021	132.09339904785156	132.11050415039062
156	132.1122283935547	4.395183333333334					1	DETECTED	132.1122 m/z @4.40 [N1263_1.mzXML]	132.1122283935547	4.395183333333334	3.6551166666666663	4.56075	0.9056333333333333	4468.11279296875	127216.75284216314	0	1292	0.419812435547386	0.6118592919556791	0.2237185839113582	132.11099243164062	132.11679077148438
157	132.12738037109375	5.839033333333333					1	DETECTED	132.1274 m/z @5.84 [N1263_1.mzXML]	132.12738037109375	5.839033333333333	3.5681000000000003	5.839033333333333	2.270933333333333	22423.734375	1013975.7037532959	0	1292	1.833691881450319	0.5	null	132.11766052246094	132.12925720214844
158	132.4542694091797	3.9772499999999997					1	DETECTED	132.4543 m/z @3.98 [N1263_1.mzXML]	132.4542694091797	3.9772499999999997	3.553316666666667	4.699233333333334	1.145916666666667	4784.64453125	244097.13146484373	0	1292	0.36952507475555096	1.3515293285107741	1.703058657021548	132.4539794921875	132.45455932617188
159	132.76438903808594	15.027800000000001					1	DETECTED	132.7644 m/z @15.03 [N1263_1.mzXML]	132.76438903808594	15.027800000000001	3.45185	15.027800000000001	11.57595	18953.400390625	5621034.759773805	0	1292	11.02384768092882	0.5	null	132.7641143798828	132.76644897460938
160	132.95721435546875	11.7601					1	DETECTED	132.9572 m/z @11.76 [N1263_1.mzXML]	132.95721435546875	11.7601	0.10106666666666667	20.003	19.901933333333332	513941.34375	5.241503201516782E7	0	1292	1.4628511192229414	0.8032482206092074	1.601978202136627	132.95689392089844	132.96022033691406
161	132.99749755859375	1.47555					1	DETECTED	132.9975 m/z @1.48 [N1263_1.mzXML]	132.99749755859375	1.47555	1.4301833333333334	18.0415	16.611316666666667	38206.15234375	1.8986391361158203E7	0	1292	0.12713973134249135	183.07843497428408	365.15686994856816	132.99102783203125	132.9988250732422
162	133.03350830078125	1.5051999999999999					1	DETECTED	133.0335 m/z @1.51 [N1263_1.mzXML]	133.03350830078125	1.5051999999999999	0.4399666666666667	19.904166666666665	19.464199999999998	1305465.5	2.3221769738482114E7	1	1292	0.1444446942973403	1.2812307841195514	1.6440578217327717	133.03334045410156	133.0342254638672
163	133.04852294921875	2.0715500000000002					1	DETECTED	133.0485 m/z @2.07 [N1263_1.mzXML]	133.04852294921875	2.0715500000000002	1.9870666666666668	10.938433333333334	8.951366666666667	16051.4765625	1390836.0239931638	0	1292	0.3635704884151343	30.62223042925827	58.617123765662626	133.04832458496094	133.0491180419922
164	133.05978393554688	1.7301					1	DETECTED	133.0598 m/z @1.73 [N1263_1.mzXML]	133.05978393554688	1.7301	0.15148333333333333	10.548583333333333	10.3971	13166.5986328125	1789097.2364149177	0	1292	2.790650143071304	1.976768137912277	2.8866886436615324	133.05967712402344	133.0686798095703
165	133.0792236328125	1.84595					1	DETECTED	133.0792 m/z @1.85 [N1263_1.mzXML]	133.0792236328125	1.84595	1.2590166666666667	18.516833333333334	17.257816666666667	26862.791015625	6920088.075731322	0	1292	7.3639997858565	14.70168389368469	28.403367787369383	133.07827758789062	133.08551025390625
166	133.1044464111328	4.42495					1	DETECTED	133.1044 m/z @4.42 [N1263_1.mzXML]	133.1044464111328	4.42495	0.13461666666666666	19.738999999999997	19.60438333333333	86179.7421875	8929401.717083983	0	1292	1.0560485890531397	0.5944243874715054	0.17365875527113842	133.0960235595703	133.10482788085938
167	133.9620819091797	14.142249999999999					1	DETECTED	133.9621 m/z @14.14 [N1263_1.mzXML]	133.9620819091797	14.142249999999999	0.10106666666666667	20.003	19.901933333333332	18357.005859375	4394797.921598966	0	1292	7.218361821967887	0.7073331551253393	1.7822612634024175	133.9573974609375	133.96600341796875
168	134.01791381835938	1.7893000000000001					1	DETECTED	134.0179 m/z @1.79 [N1263_1.mzXML]	134.01791381835938	1.7893000000000001	1.7143666666666666	2.0013166666666664	0.2869499999999998	33776.18359375	273781.5472456053	0	1292	0.09115436573957059	1.9147019572953676	2.8294039145907353	134.01768493652344	134.0180206298828
169	134.0346221923828	1.4902000000000002					1	DETECTED	134.0346 m/z @1.49 [N1263_1.mzXML]	134.0346221923828	1.4902000000000002	0.11756666666666667	19.904166666666665	19.7866	114818.1796875	3466492.550672117	0	1292	0.15363866782758873	10.413018781729178	22.210038611101577	134.02980041503906	134.04458618164062
170	134.05941772460938	10.201933333333333					1	DETECTED	134.0594 m/z @10.20 [N1263_1.mzXML]	134.05941772460938	10.201933333333333	9.74525	19.541333333333334	9.796083333333334	15878.0322265625	1116208.9938845823	0	1292	0.6323753558514582	10.469723183101678	20.740872498674932	134.05909729003906	134.06649780273438
171	134.10562133789062	4.470316666666666					1	DETECTED	134.1056 m/z @4.47 [N1263_1.mzXML]	134.10562133789062	4.470316666666666	3.4231333333333334	9.145800000000001	5.722666666666668	5384.71044921875	631593.4298213501	0	1292	0.2883710006684588	2.7324091610829067	4.464818322165813	134.09579467773438	134.1062774658203
172	134.95773315429688	11.6993					1	DETECTED	134.9577 m/z @11.70 [N1263_1.mzXML]	134.95773315429688	11.6993	0.10106666666666667	20.003	19.901933333333332	78435.40625	1.2152405119594535E7	0	1292	2.027340953419195	0.6947999552950912	3.0098968957692374	134.9571533203125	134.9586639404297
173	135.00411987304688	1.4902000000000002					1	DETECTED	135.0041 m/z @1.49 [N1263_1.mzXML]	135.00411987304688	1.4902000000000002	1.4140000000000001	9.641683333333333	8.227683333333333	182044.4375	4564049.738819059	0	1292	0.7959459114890428	7.330723497495057	12.090361676604795	134.99530029296875	135.0042266845703
174	135.03123474121094	1.5198666666666665					1	DETECTED	135.0312 m/z @1.52 [N1263_1.mzXML]	135.03123474121094	1.5198666666666665	1.5198666666666665	19.920333333333335	18.40046666666667	116168.0703125	4278711.733484463	0	1292	0.09312559988429725	null	null	135.0286407470703	135.03211975097656
175	135.06240844726562	10.108849999999999					1	DETECTED	135.0624 m/z @10.11 [N1263_1.mzXML]	135.06240844726562	10.108849999999999	0.21936666666666668	19.969833333333334	19.750466666666668	2550.245849609375	1385044.1816651917	0	1292	7.7180655681343495	0.9985590753814239	0.9971181507628476	135.06130981445312	135.0635223388672
176	135.07958984375	11.58515					1	DETECTED	135.0796 m/z @11.59 [N1263_1.mzXML]	135.07958984375	11.58515	10.155616666666667	12.62375	2.4681333333333324	26443.435546875	752798.0633745125	0	1292	0.1532013876024756	1.0088644773083695	1.0317856960726408	135.07241821289062	135.07997131347656
177	135.10086059570312	9.41785					1	DETECTED	135.1009 m/z @9.42 [N1263_1.mzXML]	135.10086059570312	9.41785	9.37325	18.238166666666665	8.864916666666664	3797.521484375	741627.0405257568	0	1292	0.2479920544994183	99.38247384155657	197.76494768311315	135.10067749023438	135.10430908203125
178	136.04708862304688	1.8317					1	DETECTED	136.0471 m/z @1.83 [N1263_1.mzXML]	136.04708862304688	1.8317	1.7893000000000001	2.3296666666666668	0.5403666666666667	370033.6875	2421801.917692016	0	1292	0.10140524361471348	2.853236194266914	3.421923392670539	136.04676818847656	136.04742431640625
179	136.0749053955078	4.006833333333334					1	DETECTED	136.0749 m/z @4.01 [N1263_1.mzXML]	136.0749053955078	4.006833333333334	0.10106666666666667	19.936833333333333	19.835766666666665	17301.09375	2203624.734918794	0	1292	0.4106590487742827	1.0981604003542804	0.1672082509099131	136.07444763183594	136.07589721679688
180	136.95306396484375	11.299299999999999					1	DETECTED	136.9531 m/z @11.30 [N1263_1.mzXML]	136.95306396484375	11.299299999999999	0.11756666666666667	20.003	19.885433333333335	40970.59765625	4678034.695692503	0	1292	0.5091349037669843	3.7991644595777156	5.027461878190045	136.9525909423828	136.9538116455078
181	136.96847534179688	1.6239166666666667					1	DETECTED	136.9685 m/z @1.62 [N1263_1.mzXML]	136.96847534179688	1.6239166666666667	1.5198666666666665	1.6388833333333332	0.11901666666666677	42697.73046875	187635.0847929688	0	1292	0.09573130592968959	0.5719205510171386	0.14196858455423367	136.96847534179688	136.9688262939453
182	137.0169219970703	10.247316666666668					1	DETECTED	137.0169 m/z @10.25 [N1263_1.mzXML]	137.0169219970703	10.247316666666668	10.201933333333333	10.3377	0.13576666666666704	2737.649169921875	13151.111988494878	0	1292	0.13259062099248808	1.4957767168563467	1.9915534337126932	137.01681518554688	137.01707458496094
183	137.0287628173828	1.4902000000000002					1	DETECTED	137.0288 m/z @1.49 [N1263_1.mzXML]	137.0287628173828	1.4902000000000002	1.4455333333333333	9.24455	7.799016666666667	7061.50244140625	1680364.3177003174	0	1292	0.12414110202296769	87.30242537313396	173.60485074626794	137.0223388671875	137.0287628173828
184	137.04493713378906	3.3085					1	DETECTED	137.0449 m/z @3.31 [N1263_1.mzXML]	137.04493713378906	3.3085	1.8602833333333335	9.022683333333333	7.1624	16326.5615234375	1147887.7645148006	0	1292	0.35391019771992793	2.4728344055332423	9.539890527135244	137.0446319580078	137.05091857910156
185	137.05914306640625	9.344183333333332					1	DETECTED	137.0591 m/z @9.34 [N1263_1.mzXML]	137.05914306640625	9.344183333333332	3.8596500000000002	10.186516666666668	6.3268666666666675	5833.92333984375	546264.160401062	0	1292	0.5671641975314028	0.5767917051587498	0.1590979317762738	137.05831909179688	137.0592803955078
186	137.1316375732422	3.08085					1	DETECTED	137.1316 m/z @3.08 [N1263_1.mzXML]	137.1316375732422	3.08085	0.10106666666666667	20.003	19.901933333333332	6583.6083984375	3281025.2563190865	0	1292	2.9058309155776216	3.339493363611448	2.4220043642492106	137.131103515625	137.13218688964844
187	138.05152893066406	1.8602833333333335					1	DETECTED	138.0515 m/z @1.86 [N1263_1.mzXML]	138.05152893066406	1.8602833333333335	0.11756666666666667	19.936833333333333	19.819266666666667	840967.1875	5623562.07387637	0	1292	0.05717275570016156	2.982155607336054	4.387218373148286	138.0431671142578	138.05502319335938
188	139.04098510742188	14.0686					1	DETECTED	139.0410 m/z @14.07 [N1263_1.mzXML]	139.04098510742188	14.0686	0.2874166666666667	19.904166666666665	19.61675	126344.609375	1.7303672599197395E7	0	1292	1.557270137819856	0.8228239519862464	0.5607896191126341	139.0358428955078	139.0498504638672
189	140.0489501953125	9.2306					1	DETECTED	140.0490 m/z @9.23 [N1263_1.mzXML]	140.0489501953125	9.2306	1.1035166666666667	16.5384	15.434883333333332	7524.865234375	2456990.4702871693	0	1292	2.633829182209821	0.9261945333716265	0.8482411486712331	140.04026794433594	140.0559539794922
190	140.06712341308594	1.7893000000000001					1	DETECTED	140.0671 m/z @1.79 [N1263_1.mzXML]	140.06712341308594	1.7893000000000001	0.11756666666666667	12.96355	12.845983333333333	1331567.0	1.2542279181417359E7	1	1292	0.1316549223248049	0.6009807350676262	0.06662673553764979	140.0629119873047	140.07037353515625
191	141.03802490234375	14.457416666666667					1	DETECTED	141.0380 m/z @14.46 [N1263_1.mzXML]	141.03802490234375	14.457416666666667	2.3296666666666668	15.808566666666668	13.478900000000001	5346.01904296875	2030575.382622559	0	1292	3.249430350607229	0.5557048916740533	0.11140978334810665	141.02964782714844	141.04051208496094
192	141.05162048339844	9.35865					1	DETECTED	141.0516 m/z @9.36 [N1263_1.mzXML]	141.05162048339844	9.35865	5.1591	10.938433333333334	5.7793333333333345	81063.0625	1112022.8869233401	0	1292	0.1160037675066814	0.8240389110968497	0.5852043020196175	141.051025390625	141.05723571777344
193	141.0704803466797	1.7893000000000001					1	DETECTED	141.0705 m/z @1.79 [N1263_1.mzXML]	141.0704803466797	1.7893000000000001	1.7606333333333335	12.908183333333334	11.14755	64626.92578125	1613649.0851441035	0	1292	0.062330339329870865	194.43401162790732	7.443044594099943	141.06500244140625	141.07188415527344
194	141.09030151367188	10.8016					1	DETECTED	141.0903 m/z @10.80 [N1263_1.mzXML]	141.09030151367188	10.8016	0.13461666666666666	19.986333333333334	19.85171666666667	2061.486572265625	1393352.898556884	0	1292	13.941823490798592	0.9305215938901814	0.8610431877803627	141.0876007080078	141.0953369140625
195	142.04641723632812	1.7893000000000001					1	DETECTED	142.0464 m/z @1.79 [N1263_1.mzXML]	142.04641723632812	1.7893000000000001	0.16863333333333333	19.019333333333336	18.850700000000003	44000.234375	2917170.3602370303	0	1292	0.22323028151070767	5.815723981900454	0.2121556880106073	142.04629516601562	142.0524139404297
196	142.06451416015625	9.216616666666665					1	DETECTED	142.0645 m/z @9.22 [N1263_1.mzXML]	142.06451416015625	9.216616666666665	9.1306	13.045366666666666	3.914766666666667	130893.34375	1297646.5978265668	0	1292	0.09649165225035716	1.3813693744370938	1.693230007077359	142.06387329101562	142.071044921875
197	142.94700622558594	1.6686166666666666					1	DETECTED	142.9470 m/z @1.67 [N1263_1.mzXML]	142.94700622558594	1.6686166666666666	1.47555	19.854499999999998	18.37895	38815.2890625	2363259.8514187927	0	1292	0.47233046707321025	2.9820459592994966	6.392275097415342	142.93763732910156	142.9498291015625
198	143.030517578125	1.7893000000000001					1	DETECTED	143.0305 m/z @1.79 [N1263_1.mzXML]	143.030517578125	1.7893000000000001	1.5790499999999998	19.887833333333333	18.308783333333334	196869.171875	4264597.528751799	0	1292	0.15887377856296725	72.35176590364146	160.89852273691585	143.02777099609375	143.03367614746094
199	143.0529022216797	1.8317					1	DETECTED	143.0529 m/z @1.83 [N1263_1.mzXML]	143.0529022216797	1.8317	0.6605166666666666	10.3377	9.677183333333334	946579.8125	4.951092336322321E7	0	1292	0.04752228471560871	3.9780394077186014	6.633959579620495	143.05227661132812	143.06271362304688
200	143.0723876953125	9.216616666666665					1	DETECTED	143.0724 m/z @9.22 [N1263_1.mzXML]	143.0723876953125	9.216616666666665	0.10106666666666667	20.003	19.901933333333332	138945.3125	5023392.77801129	0	1292	0.09318906635898294	0.8914671072949041	0.016656315097551784	143.06446838378906	143.0811004638672
201	143.10556030273438	11.087683333333333					1	DETECTED	143.1056 m/z @11.09 [N1263_1.mzXML]	143.10556030273438	11.087683333333333	0.23626666666666668	19.738999999999997	19.50273333333333	6873.1591796875	2146570.269763428	0	1292	1.1205094775836244	0.8986261394441586	7.866123825031987	143.10556030273438	143.11428833007812
202	144.0438995361328	9.216616666666665					1	DETECTED	144.0439 m/z @9.22 [N1263_1.mzXML]	144.0438995361328	9.216616666666665	1.5350166666666667	17.338	15.802983333333334	40500.4765625	4274173.571520873	0	1292	0.08832591227574405	1.4633012710112139	2.575067607061691	144.03390502929688	144.0518341064453
203	144.0799102783203	9.216616666666665					1	DETECTED	144.0799 m/z @9.22 [N1263_1.mzXML]	144.0799102783203	9.216616666666665	0.6436166666666666	19.47533333333333	18.831716666666665	1569020.25	1.1576118392552538E7	0	1292	0.09566568629127481	1.3808029320030863	1.6334111497791233	144.074951171875	144.08078002929688
204	144.10093688964844	1.8889					1	DETECTED	144.1009 m/z @1.89 [N1263_1.mzXML]	144.10093688964844	1.8889	0.33826666666666666	19.920333333333335	19.58206666666667	54039.02734375	2723717.2917465814	0	1292	0.6646431549143239	6.61862974994295	0.30715500946698604	144.1007080078125	144.1017608642578
205	144.13731384277344	10.968383333333332					1	DETECTED	144.1373 m/z @10.97 [N1263_1.mzXML]	144.13731384277344	10.968383333333332	10.576666666666666	11.557616666666666	0.98095	5837.16357421875	174319.25985577377	0	1292	0.10874494487258701	1.2521167510530604	1.5042335021061208	144.13702392578125	144.144287109375
206	144.8365020751953	9.2306					1	DETECTED	144.8365 m/z @9.23 [N1263_1.mzXML]	144.8365020751953	9.2306	9.216616666666665	17.910500000000003	8.693883333333337	4379.88818359375	417226.9618776248	0	1292	0.11995933170018525	310.86591179970964	620.7318235994193	144.83584594726562	144.838623046875
207	144.99107360839844	1.8317					1	DETECTED	144.9911 m/z @1.83 [N1263_1.mzXML]	144.99107360839844	1.8317	1.39695	17.926666666666666	16.529716666666666	152865.40625	4195783.082681764	0	1292	0.08008516219658568	144.1282066729295	38.67762249923468	144.98704528808594	144.9915771484375
208	145.04861450195312	2.015233333333333					1	DETECTED	145.0486 m/z @2.02 [N1263_1.mzXML]	145.04861450195312	2.015233333333333	0.13461666666666666	19.969833333333334	19.835216666666668	153498.84375	8826803.426270785	0	1292	0.22438558060745906	1.4784339833680185	0.7963914317449949	145.0461883544922	145.04974365234375
209	145.08351135253906	9.216616666666665					1	DETECTED	145.0835 m/z @9.22 [N1263_1.mzXML]	145.08351135253906	9.216616666666665	1.3280500000000002	19.230666666666664	17.902616666666663	146434.96875	5386451.303569274	0	1292	0.09251662537726801	1.4665054082993167	1.667416485358136	145.083251953125	145.09136962890625
210	146.02642822265625	8.86865					1	DETECTED	146.0264 m/z @8.87 [N1263_1.mzXML]	146.02642822265625	8.86865	8.789183333333334	9.007383333333333	0.2181999999999995	3175.370361328125	19980.47875494388	0	1292	0.1704181293499012	1.372902684563753	1.7458053691275062	146.026123046875	146.02664184570312
211	146.05914306640625	9.216616666666665					1	DETECTED	146.0591 m/z @9.22 [N1263_1.mzXML]	146.05914306640625	9.216616666666665	1.1204	19.804666666666666	18.684266666666666	1947250.375	1.4149584332402894E7	1	1292	0.09598993830539371	1.397550259641419	1.635082637606782	146.05223083496094	146.06118774414062
212	146.08021545410156	2.015233333333333					1	DETECTED	146.0802 m/z @2.02 [N1263_1.mzXML]	146.08021545410156	2.015233333333333	0.5252	19.673333333333336	19.148133333333334	185648.40625	1.0006168256401243E7	0	1292	0.5090415205241763	1.147432878818645	0.4691925258594466	146.07118225097656	146.08441162109375
213	146.1165771484375	1.8317					1	DETECTED	146.1166 m/z @1.83 [N1263_1.mzXML]	146.1165771484375	1.8317	1.8034666666666666	11.358183333333333	9.554716666666666	81742.640625	9050421.067689706	0	1292	0.0550366467228216	126.49486698327213	262.04633847442034	146.1165771484375	146.12091064453125
214	147.01303100585938	1.5051999999999999					1	DETECTED	147.0130 m/z @1.51 [N1263_1.mzXML]	147.01303100585938	1.5051999999999999	0.33826666666666666	19.214499999999997	18.87623333333333	350045.4375	8074129.771195792	0	1292	0.12195091474514208	5.01225977402423	113.62138694073334	147.00335693359375	147.01358032226562
215	147.0433807373047	3.8891					1	DETECTED	147.0434 m/z @3.89 [N1263_1.mzXML]	147.0433807373047	3.8891	3.71325	11.087683333333333	7.374433333333332	5243.720703125	1040056.8052439576	0	1292	0.0919130207729304	20.967965121789394	40.93593024357879	147.03945922851562	147.0526885986328
216	147.06277465820312	9.216616666666665					1	DETECTED	147.0628 m/z @9.22 [N1263_1.mzXML]	147.06277465820312	9.216616666666665	0.10106666666666667	19.986333333333334	19.885266666666666	169697.046875	3500069.6619821414	0	1292	0.09909319215669221	0.5182523561808495	1.6250864550228235	147.05282592773438	147.06890869140625
217	147.08087158203125	1.5350166666666667					1	DETECTED	147.0809 m/z @1.54 [N1263_1.mzXML]	147.08087158203125	1.5350166666666667	1.5350166666666667	18.238166666666665	16.703149999999997	252652.34375	8780768.733495202	0	1292	0.4942277734496263	null	null	147.07313537597656	147.0902557373047
218	147.11184692382812	1.5938					1	DETECTED	147.1118 m/z @1.59 [N1263_1.mzXML]	147.11184692382812	1.5938	1.47555	17.371	15.895449999999999	215256.6875	5172644.47593283	0	1292	0.13788258089334393	4.078414611475123	1.2375804241314423	147.1029815673828	147.11676025390625
219	148.0139923095703	1.4902000000000002					1	DETECTED	148.0140 m/z @1.49 [N1263_1.mzXML]	148.0139923095703	1.4902000000000002	1.4455333333333333	5.627683333333334	4.18215	41912.9453125	1300060.2947992552	0	1292	0.09557177927863192	46.81511194029831	92.63022388059663	148.0091094970703	148.0139923095703
220	148.03875732421875	9.96955					1	DETECTED	148.0388 m/z @9.97 [N1263_1.mzXML]	148.03875732421875	9.96955	0.16863333333333333	19.953166666666668	19.784533333333336	48805.6171875	3575884.1384323128	0	1292	7.703748534476295	0.5132086936273281	1.1411996818817427	148.03781127929688	148.04225158691406
221	148.0597686767578	1.8889					1	DETECTED	148.0598 m/z @1.89 [N1263_1.mzXML]	148.0597686767578	1.8889	1.1892166666666666	9.301083333333334	8.111866666666668	12879.1875	1229392.8860753172	0	1292	7.30585214540257	5.796812843905577	10.593625687811153	148.05917358398438	148.06617736816406
222	148.07876586914062	1.9591833333333333					1	DETECTED	148.0788 m/z @1.96 [N1263_1.mzXML]	148.07876586914062	1.9591833333333333	0.15148333333333333	19.821166666666667	19.66968333333333	15764.1220703125	3111973.403705107	0	1292	1.8282532425783522	2.624892820322316	4.7201352639517316	148.07447814941406	148.08192443847656
223	148.93426513671875	1.7606333333333335					1	DETECTED	148.9343 m/z @1.76 [N1263_1.mzXML]	148.93426513671875	1.7606333333333335	1.6535166666666667	13.713633333333332	12.060116666666666	104363.1171875	1.582526373634912E7	0	1292	0.16072259054562266	56.29430527462264	1.7904420831375838	148.93418884277344	148.94126892089844
224	149.0113067626953	1.4902000000000002					1	DETECTED	149.0113 m/z @1.49 [N1263_1.mzXML]	149.0113067626953	1.4902000000000002	0.25315	19.673333333333336	19.420183333333334	303334.09375	1.59021825575491E7	0	1292	0.17172115587795522	0.7808587181633019	10.769402560298577	149.00152587890625	149.0115203857422
225	149.02224731445312	12.4697					1	DETECTED	149.0222 m/z @12.47 [N1263_1.mzXML]	149.02224731445312	12.4697	0.10106666666666667	20.003	19.901933333333332	348690.1875	6.10145151429463E7	1	1292	0.14092347009007256	0.5343764257219501	2.090747958712887	149.02215576171875	149.0307159423828
226	150.01473999023438	1.5051999999999999					1	DETECTED	150.0147 m/z @1.51 [N1263_1.mzXML]	150.01473999023438	1.5051999999999999	1.4455333333333333	1.7457833333333332	0.3002499999999999	9885.49609375	101573.75469372555	0	1292	0.10142254838685827	2.5160614525139713	4.032122905027943	150.01272583007812	150.01480102539062
227	150.02560424804688	12.4697					1	DETECTED	150.0256 m/z @12.47 [N1263_1.mzXML]	150.02560424804688	12.4697	0.10106666666666667	20.003	19.901933333333332	25623.853515625	5297974.710519713	0	1292	11.265245754301123	1.3064221215626992	0.33743431625605447	150.02537536621094	150.0262451171875
228	150.0574493408203	2.73015					1	DETECTED	150.0574 m/z @2.73 [N1263_1.mzXML]	150.0574493408203	2.73015	1.81755	9.597316666666668	7.779766666666668	45760.59375	1860989.0412510992	0	1292	0.934833593417721	0.6949519448429052	0.9232535120700333	150.05152893066406	150.0579071044922
229	150.9313201904297	1.7606333333333335					1	DETECTED	150.9313 m/z @1.76 [N1263_1.mzXML]	150.9313201904297	1.7606333333333335	1.6686166666666666	1.9591833333333333	0.29056666666666664	36018.828125	335687.16762792965	0	1292	0.13099434006342414	1.578880637565655	2.15776127513131	150.93116760253906	150.93162536621094
230	150.975830078125	2.1721999999999997					1	DETECTED	150.9758 m/z @2.17 [N1263_1.mzXML]	150.975830078125	2.1721999999999997	0.2704333333333333	19.904166666666665	19.633733333333332	23753.771484375	3700698.9890595395	0	1292	10.24774553276903	4.1001845917643935	8.489519982865044	150.96624755859375	150.97610473632812
231	151.00811767578125	1.81755					1	DETECTED	151.0081 m/z @1.82 [N1263_1.mzXML]	151.00811767578125	1.81755	1.4301833333333334	13.768833333333333	12.33865	35299.05859375	2651472.9523563837	0	1292	0.2565452111736981	15.926318733327598	32.815676692115	151.00050354003906	151.01382446289062
232	151.04443359375	1.5051999999999999					1	DETECTED	151.0444 m/z @1.51 [N1263_1.mzXML]	151.04443359375	1.5051999999999999	1.39695	15.6798	14.28285	16619.6640625	1969396.8955458382	0	1292	0.15552843114633208	40.69139728228104	89.8784060476972	151.0378875732422	151.0502166748047
233	151.06088256835938	8.544933333333335					1	DETECTED	151.0609 m/z @8.54 [N1263_1.mzXML]	151.06088256835938	8.544933333333335	2.716333333333333	9.538350000000001	6.822016666666668	7757.08251953125	816597.2345280149	0	1292	0.09741005732453445	0.5852191492525363	3.695889839211132	151.05780029296875	151.06114196777344
234	151.07418823242188	11.315433333333335					1	DETECTED	151.0742 m/z @11.32 [N1263_1.mzXML]	151.07418823242188	11.315433333333335	10.201933333333333	19.181833333333334	8.9799	27668.998046875	5672922.918649781	0	1292	7.925360987692715	4.036953882589305	7.204818101707402	151.07266235351562	151.07496643066406
235	152.0210723876953	1.8317					1	DETECTED	152.0211 m/z @1.83 [N1263_1.mzXML]	152.0210723876953	1.8317	1.7893000000000001	10.908283333333333	9.118983333333333	184091.046875	2745146.0207730713	0	1292	0.10803463583315964	5.626152973590576	6.046638221164076	152.01571655273438	152.03106689453125
236	152.0458526611328	11.58515					1	DETECTED	152.0459 m/z @11.59 [N1263_1.mzXML]	152.0458526611328	11.58515	0.10106666666666667	20.003	19.901933333333332	11016.5400390625	1931812.620085969	0	1292	null	0.7924367159935823	0.6747204467207033	152.03817749023438	152.04708862304688
237	152.9461212158203	1.5938					1	DETECTED	152.9461 m/z @1.59 [N1263_1.mzXML]	152.9461212158203	1.5938	1.5198666666666665	1.9173333333333333	0.39746666666666686	126964.1484375	903570.5594179692	0	1292	0.09612038085075558	1.9599187957559883	2.783016306080484	152.94595336914062	152.9464111328125
238	153.00430297851562	1.47555					1	DETECTED	153.0043 m/z @1.48 [N1263_1.mzXML]	153.00430297851562	1.47555	1.39695	18.6945	17.29755	6907.58203125	3052379.028692566	0	1292	0.08218559984224583	110.03530534351145	219.07061068702293	152.99851989746094	153.0123291015625
239	153.05662536621094	12.83785					1	DETECTED	153.0566 m/z @12.84 [N1263_1.mzXML]	153.05662536621094	12.83785	3.208066666666667	19.068833333333334	15.860766666666667	130639.5234375	2.0411650200207412E7	0	1292	1.0839950817759867	0.7349821474236807	0.5149729840181966	153.05137634277344	153.06573486328125
240	153.09033203125	10.622133333333332					1	DETECTED	153.0903 m/z @10.62 [N1263_1.mzXML]	153.09033203125	10.622133333333332	0.49093333333333333	10.938433333333334	10.447500000000002	2965.992919921875	1061679.3438993224	0	1292	11.242388971131215	0.5156101942514214	0.031220388502842884	153.08949279785156	153.0905303955078
241	154.02552795410156	1.8602833333333335					1	DETECTED	154.0255 m/z @1.86 [N1263_1.mzXML]	154.02552795410156	1.8602833333333335	1.8034666666666666	13.754983333333334	11.951516666666667	108817.609375	2680716.4386040033	0	1292	0.08942614686216199	1.9396808318868708	1.5744998312640412	154.01910400390625	154.02561950683594
242	154.055419921875	1.84595					1	DETECTED	154.0554 m/z @1.85 [N1263_1.mzXML]	154.055419921875	1.84595	1.81755	17.6	15.78245	75012.3828125	1.5217363764015509E7	0	1292	11.277565535005264	183.9251397330225	356.23544411791937	154.04830932617188	154.06082153320312
243	154.08294677734375	3.61165					1	DETECTED	154.0829 m/z @3.61 [N1263_1.mzXML]	154.08294677734375	3.61165	3.0948333333333333	6.801816666666666	3.706983333333333	4848.46630859375	448802.34578479	0	1292	0.7037017196905233	3.5863620239285363	6.172724047857073	154.08274841308594	154.08535766601562
244	154.29208374023438	14.656916666666666					1	DETECTED	154.2921 m/z @14.66 [N1263_1.mzXML]	154.29208374023438	14.656916666666666	8.696916666666668	19.936833333333333	11.239916666666664	7206.18115234375	1500831.6862243654	0	1292	4.697834718551661	0.9429460290827743	0.6624399266230626	154.2911834716797	154.2928924560547
245	154.879150390625	1.8889					1	DETECTED	154.8792 m/z @1.89 [N1263_1.mzXML]	154.879150390625	1.8889	1.7893000000000001	2.1430833333333337	0.35378333333333356	12956.7958984375	192958.72485498042	0	1292	0.23876212238944405	1.7760207496653306	2.5520414993306613	154.879150390625	154.87973022460938
246	154.95457458496094	11.147733333333333					1	DETECTED	154.9546 m/z @11.15 [N1263_1.mzXML]	154.95457458496094	11.147733333333333	10.923300000000001	12.395299999999999	1.4719999999999978	8494.51171875	459570.06338616915	0	1292	0.5085941635295672	3.279370265854761	5.558740531709522	154.95448303222656	154.9550323486328
247	155.02735900878906	2.73015					1	DETECTED	155.0274 m/z @2.73 [N1263_1.mzXML]	155.02735900878906	2.73015	1.1719833333333334	16.587783333333334	15.4158	35838.77734375	3464317.8790626517	0	1292	0.21387337604021006	2.5190101954524873	3.989519111294912	155.02725219726562	155.0312042236328
248	155.0672149658203	10.030816666666668					1	DETECTED	155.0672 m/z @10.03 [N1263_1.mzXML]	155.0672149658203	10.030816666666668	9.9843	10.4149	0.4306000000000001	11045.5	132598.50788940443	0	1292	0.2794051869992451	4.628448584736424	8.256897169472849	155.06703186035156	155.06748962402344
249	155.07798767089844	1.6686166666666666					1	DETECTED	155.0780 m/z @1.67 [N1263_1.mzXML]	155.07798767089844	1.6686166666666666	1.5790499999999998	19.62366666666667	18.04461666666667	52097.46875	3001733.4704466555	0	1292	0.06845574347915284	100.73288053591354	138.49645089719175	155.06935119628906	155.0783233642578
250	155.12969970703125	14.656916666666666					1	DETECTED	155.1297 m/z @14.66 [N1263_1.mzXML]	155.12969970703125	14.656916666666666	0.10106666666666667	20.003	19.901933333333332	2085108.625	3.948617145351137E8	1	1292	1.198262944157797	0.9171379728571084	0.873418947734328	155.12075805664062	155.13043212890625
251	155.57920837402344	14.2743					1	DETECTED	155.5792 m/z @14.27 [N1263_1.mzXML]	155.57920837402344	14.2743	4.215416666666667	19.295333333333335	15.07991666666667	4944.58251953125	1394249.0904148866	0	1292	4.517100804748731	0.7495820443952527	0.4991640887905054	155.57920837402344	155.58348083496094
252	155.97450256347656	14.714783333333333					1	DETECTED	155.9745 m/z @14.71 [N1263_1.mzXML]	155.97450256347656	14.714783333333333	8.636216666666666	19.198	10.561783333333334	5573.54443359375	1451448.741012177	0	1292	5.056321995279005	0.8687725176439621	0.7969991260314033	155.97406005859375	155.9752655029297
253	156.04112243652344	1.7893000000000001					1	DETECTED	156.0411 m/z @1.79 [N1263_1.mzXML]	156.04112243652344	1.7893000000000001	1.7301	10.262116666666666	8.532016666666665	584578.8125	5494164.501240783	0	1292	0.059249966181309954	55.29833988387741	2.7560923298555076	156.04100036621094	156.0414581298828
254	156.07577514648438	1.9591833333333333					1	DETECTED	156.0758 m/z @1.96 [N1263_1.mzXML]	156.07577514648438	1.9591833333333333	1.5051999999999999	13.768833333333333	12.263633333333333	62835.640625	2474737.1207136535	0	1292	0.4079073750404989	1.6379372138457142	1.6172718161907513	156.06700134277344	156.076416015625
255	156.13328552246094	14.656916666666666					1	DETECTED	156.1333 m/z @14.66 [N1263_1.mzXML]	156.13328552246094	14.656916666666666	0.11756666666666667	19.986333333333334	19.86876666666667	90657.9609375	2.4823691112147324E7	0	1292	4.64965137546892	0.936578117056941	0.8738807045747664	156.1278533935547	156.13848876953125
256	157.12684631347656	14.656916666666666					1	DETECTED	157.1268 m/z @14.66 [N1263_1.mzXML]	157.12684631347656	14.656916666666666	0.10106666666666667	20.003	19.901933333333332	554263.875	1.086465184901381E8	0	1292	0.9011445644584519	0.9784629566904431	4.044784264116066	157.12646484375	157.12759399414062
257	158.11676025390625	9.61235					1	DETECTED	158.1168 m/z @9.61 [N1263_1.mzXML]	158.11676025390625	9.61235	4.2753	15.857116666666666	11.581816666666667	10121.4609375	1166947.609731506	0	1292	0.08987024888078032	1.0850391758243474	0.032631287371377486	158.1071319580078	158.1171417236328
258	158.13037109375	14.656916666666666					1	DETECTED	158.1304 m/z @14.66 [N1263_1.mzXML]	158.13037109375	14.656916666666666	0.10106666666666667	19.969833333333334	19.868766666666666	28333.8671875	6555734.605688394	0	1292	5.060084220257798	0.9328551852523469	0.8549133213982291	158.12985229492188	158.1311798095703
259	158.1529998779297	11.714033333333333					1	DETECTED	158.1530 m/z @11.71 [N1263_1.mzXML]	158.1529998779297	11.714033333333333	2.413816666666667	11.807316666666667	9.3935	20888.080078125	2527070.2232983396	0	1292	9.38608025169847	0.5050151161352872	0.010030232270574396	158.15185546875	158.15306091308594
260	158.96295166015625	1.6388833333333332					1	DETECTED	158.9630 m/z @1.64 [N1263_1.mzXML]	158.96295166015625	1.6388833333333332	1.5497333333333332	14.614183333333333	13.06445	610121.25	1.1792602795403808E7	0	1292	0.07541064297008204	2.2632529560766503	3.6572842307689655	158.9567413330078	158.9635009765625
261	159.0130615234375	2.27245					1	DETECTED	159.0131 m/z @2.27 [N1263_1.mzXML]	159.0130615234375	2.27245	1.3797333333333335	2.8700833333333335	1.49035	13583.37890625	520838.97957763675	0	1292	0.295055654218884	0.8345651102152717	0.6715991199343779	159.01268005371094	159.0133514404297
262	159.0753631591797	2.2011333333333334					1	DETECTED	159.0754 m/z @2.20 [N1263_1.mzXML]	159.0753631591797	2.2011333333333334	0.21936666666666668	18.140333333333334	17.92096666666667	6046.68896484375	1790922.8359863888	0	1292	4.92370762144984	4.521462331589659	2.5298051310865395	159.06591796875	159.07640075683594
263	159.091064453125	9.216616666666665					1	DETECTED	159.0911 m/z @9.22 [N1263_1.mzXML]	159.091064453125	9.216616666666665	0.20246666666666666	16.066633333333336	15.86416666666667	191046.59375	1967008.7235508997	0	1292	0.09210994056854283	1.8136437542241524	1.7303900173741482	159.0897979736328	159.10098266601562
264	159.1486358642578	8.86865					1	DETECTED	159.1486 m/z @8.87 [N1263_1.mzXML]	159.1486358642578	8.86865	7.259816666666667	9.007383333333333	1.7475666666666667	7055.39697265625	164478.56747299214	0	1292	0.13051071321563157	0.543116129700611	0.8719071083791184	159.1483154296875	159.15545654296875
265	160.05950927734375	2.8842					1	DETECTED	160.0595 m/z @2.88 [N1263_1.mzXML]	160.05950927734375	2.8842	0.10106666666666667	20.003	19.901933333333332	344049.375	4.8125727930448465E7	1	1292	0.9678949983888292	5.614093775038773	2.683219214243266	160.05909729003906	160.06002807617188
266	160.0750732421875	9.216616666666665					1	DETECTED	160.0751 m/z @9.22 [N1263_1.mzXML]	160.0750732421875	9.216616666666665	9.174566666666667	10.6868	1.5122333333333327	84113.953125	1020808.2291530729	0	1292	0.08840375726165028	17.981371383274762	34.962742766549525	160.074951171875	160.07516479492188
267	160.1322784423828	1.8748833333333332					1	DETECTED	160.1323 m/z @1.87 [N1263_1.mzXML]	160.1322784423828	1.8748833333333332	1.8602833333333335	10.201933333333333	8.34165	34395.015625	3874048.346911378	0	1292	8.27289748111397	285.67294520548484	571.173299839031	160.1320343017578	160.13255310058594
268	161.01129150390625	1.4902000000000002					1	DETECTED	161.0113 m/z @1.49 [N1263_1.mzXML]	161.01129150390625	1.4902000000000002	1.4140000000000001	18.206166666666665	16.792166666666663	15441.6982421875	2786500.1428247066	0	1292	16.793379096541074	110.18482064741899	219.36964129483798	161.0111846923828	161.0114288330078
269	161.02296447753906	12.363733333333332					1	DETECTED	161.0230 m/z @12.36 [N1263_1.mzXML]	161.02296447753906	12.363733333333332	1.5350166666666667	16.1472	14.612183333333334	75964.4765625	1.0081902214479499E7	0	1292	2.1490101400590635	1.9485251098445118	2.9874851847658954	161.02252197265625	161.02891540527344
270	161.06304931640625	2.8842					1	DETECTED	161.0630 m/z @2.88 [N1263_1.mzXML]	161.06304931640625	2.8842	0.15148333333333333	19.969833333333334	19.81835	21285.384765625	3276750.133279052	0	1292	0.3175686617092133	5.156618555059039	2.081179681725606	161.05804443359375	161.0705108642578
271	161.9805145263672	0.40578333333333333					1	DETECTED	161.9805 m/z @0.41 [N1263_1.mzXML]	161.9805145263672	0.40578333333333333	0.11756666666666667	20.003	19.885433333333335	3015.26220703125	1512041.086656707	0	1292	0.7815961585561826	34.49736887758053	67.99473775516105	161.9800262451172	161.9874267578125
272	162.0969696044922	14.614183333333333					1	DETECTED	162.0970 m/z @14.61 [N1263_1.mzXML]	162.0969696044922	14.614183333333333	9.819433333333334	19.035833333333336	9.216400000000002	8771.6767578125	1763614.4567869871	0	1292	0.40875940512910525	0.8408614594791786	0.721345608880219	162.09632873535156	162.0979461669922
273	162.11119079589844	1.8034666666666666					1	DETECTED	162.1112 m/z @1.80 [N1263_1.mzXML]	162.11119079589844	1.8034666666666666	1.7606333333333335	10.703533333333333	8.9429	2776720.5	2.658954498510339E7	1	1292	0.16156097475509346	5.507655395470208	6.982670977558909	162.11102294921875	162.1125030517578
274	162.9904327392578	1.4902000000000002					1	DETECTED	162.9904 m/z @1.49 [N1263_1.mzXML]	162.9904327392578	1.4902000000000002	1.39695	19.904166666666665	18.507216666666665	586135.625	1.0254281760689186E7	0	1292	0.14414713860990624	2.9297373647902134	1.975065355914415	162.98204040527344	162.99105834960938
275	163.03797912597656	10.938433333333334					1	DETECTED	163.0380 m/z @10.94 [N1263_1.mzXML]	163.03797912597656	10.938433333333334	0.10106666666666667	20.003	19.901933333333332	42822.9453125	5487376.922314335	0	1292	1.885746388240097	0.896128000254358	0.8736642526558761	163.03163146972656	163.0443572998047
276	163.0594482421875	10.892750000000001					1	DETECTED	163.0594 m/z @10.89 [N1263_1.mzXML]	163.0594482421875	10.892750000000001	1.1719833333333334	12.3798	11.207816666666666	169882.125	7798541.339054932	1	1292	0.20317884019770283	0.6000149491049219	0.035246121418663234	163.05908203125	163.05999755859375
277	163.0745086669922	11.557616666666666					1	DETECTED	163.0745 m/z @11.56 [N1263_1.mzXML]	163.0745086669922	11.557616666666666	11.515116666666668	11.684416666666667	0.16929999999999978	39467.03515625	245400.33612011778	0	1292	0.10651085071113542	1.9917647058824137	2.847759638856152	163.07435607910156	163.07460021972656
278	163.0934295654297	14.9367					1	DETECTED	163.0934 m/z @14.94 [N1263_1.mzXML]	163.0934295654297	14.9367	9.656383333333334	19.39333333333333	9.736949999999997	17581.08203125	3435421.5459753466	0	1292	1.4248378333993976	0.8506366131473114	0.6304357886695152	163.0873260498047	163.09396362304688
279	163.11480712890625	1.8317					1	DETECTED	163.1148 m/z @1.83 [N1263_1.mzXML]	163.11480712890625	1.8317	1.7752000000000001	12.299366666666666	10.524166666666666	144932.390625	3629572.7229078365	0	1292	0.20466317231260311	93.01509461688714	184.8226603403047	163.1106414794922	163.11514282226562
280	163.97589111328125	0.7449333333333333					1	DETECTED	163.9759 m/z @0.74 [N1263_1.mzXML]	163.97589111328125	0.7449333333333333	0.10106666666666667	20.003	19.901933333333332	33819.078125	9720547.158531867	0	1292	18.17269375908712	7.292650124716959	6.986899535237384	163.97476196289062	163.9837646484375
281	163.99383544921875	1.4902000000000002					1	DETECTED	163.9938 m/z @1.49 [N1263_1.mzXML]	163.99383544921875	1.4902000000000002	1.4603833333333334	19.117166666666666	17.656783333333333	17583.142578125	5058817.802257569	0	1292	0.0896062804514226	239.36174570343493	512.3988775318619	163.98605346679688	163.99942016601562
282	164.0592803955078	10.968383333333332					1	DETECTED	164.0593 m/z @10.97 [N1263_1.mzXML]	164.0592803955078	10.968383333333332	1.8748833333333332	11.118216666666665	9.243333333333332	14490.947265625	4160660.371527344	0	1292	0.20086051362352286	0.5082384853650043	0.016476970730008634	164.05279541015625	164.0677490234375
283	164.09080505371094	2.0013166666666664					1	DETECTED	164.0908 m/z @2.00 [N1263_1.mzXML]	164.09080505371094	2.0013166666666664	1.8889	10.399616666666667	8.510716666666667	29375.46484375	1354140.8423763732	0	1292	0.31191921804421807	18.379750043501254	11.875448431769538	164.09002685546875	164.09144592285156
284	164.92906188964844	1.6686166666666666					1	DETECTED	164.9291 m/z @1.67 [N1263_1.mzXML]	164.92906188964844	1.6686166666666666	1.5790499999999998	2.3154	0.7363500000000001	77563.046875	1292812.5347387698	0	1292	0.29462593491532263	4.110625232601409	5.908057346923435	164.91952514648438	164.92935180664062
285	164.98345947265625	11.25155					1	DETECTED	164.9835 m/z @11.25 [N1263_1.mzXML]	164.98345947265625	11.25155	0.11756666666666667	20.003	19.885433333333335	195495.75	1.942437563375666E7	0	1292	1.843186249284786	3.1851168128276686	5.2790905731845275	164.98321533203125	164.98658752441406
286	165.05630493164062	10.8628					1	DETECTED	165.0563 m/z @10.86 [N1263_1.mzXML]	165.05630493164062	10.8628	2.9685166666666665	12.219416666666666	9.2509	9627.4775390625	1497113.9961724854	0	1292	1.723490950243452	0.5859239914115065	0.17184798282301314	165.05345153808594	165.05665588378906
287	165.07484436035156	2.0291166666666665					1	DETECTED	165.0748 m/z @2.03 [N1263_1.mzXML]	165.07484436035156	2.0291166666666665	1.9173333333333333	19.838	17.92066666666667	48069.11328125	3276762.5247358703	0	1292	2.908130783202681	4.79831226354234	8.907913285126389	165.0649871826172	165.078125
288	165.15890502929688	15.584366666666666					1	DETECTED	165.1589 m/z @15.58 [N1263_1.mzXML]	165.15890502929688	15.584366666666666	7.9625	20.003	12.0405	29004.439453125	6485080.242576057	0	1292	2.333141183920789	0.7917003129942174	0.6137908141179419	165.1566162109375	165.15928649902344
289	166.02528381347656	1.4301833333333334					1	DETECTED	166.0253 m/z @1.43 [N1263_1.mzXML]	166.02528381347656	1.4301833333333334	0.16863333333333333	19.986333333333334	19.817700000000002	54491.21484375	5716300.663580204	0	1292	0.06718797186326353	3.6975886853781663	57.17253527142662	166.01588439941406	166.0312042236328
290	166.0526580810547	2.5241333333333333					1	DETECTED	166.0527 m/z @2.52 [N1263_1.mzXML]	166.0526580810547	2.5241333333333333	1.9731999999999998	14.58565	12.612449999999999	21262.265625	4139856.968822206	0	1292	0.7399204006995306	5.683419113572502	10.577564938925251	166.04637145996094	166.061767578125
291	166.07427978515625	8.396833333333333					1	DETECTED	166.0743 m/z @8.40 [N1263_1.mzXML]	166.07427978515625	8.396833333333333	3.3658333333333332	8.500216666666667	5.134383333333334	9550.08984375	440242.30271472206	0	1292	0.046741391417898015	0.5102746306234678	0.4499895899101217	166.06507873535156	166.0744171142578
292	166.08522033691406	8.396833333333333					1	DETECTED	166.0852 m/z @8.40 [N1263_1.mzXML]	166.08522033691406	8.396833333333333	0.7619333333333334	14.729216666666668	13.967283333333334	3045829.5	6.65152295338019E7	1	1292	0.2817348796891732	0.8065834567412766	0.4475363566299991	166.0828399658203	166.09521484375
293	166.10243225097656	2.4696166666666666					1	DETECTED	166.1024 m/z @2.47 [N1263_1.mzXML]	166.10243225097656	2.4696166666666666	2.4696166666666666	8.500216666666667	6.0306	27557.58984375	816808.8366824649	0	1292	5.910527318963705	null	null	166.095703125	166.11203002929688
294	166.58352661132812	8.396833333333333					1	DETECTED	166.5835 m/z @8.40 [N1263_1.mzXML]	166.58352661132812	8.396833333333333	8.0542	8.500216666666667	0.44601666666666695	7725.08544921875	131743.58267797873	0	1292	0.3333397233066666	0.6508658429808347	0.3017316859616694	166.5834197998047	166.583740234375
295	166.9838104248047	12.62375					1	DETECTED	166.9838 m/z @12.62 [N1263_1.mzXML]	166.9838104248047	12.62375	0.10106666666666667	20.003	19.901933333333332	103004.09375	1.387991231293167E7	0	1292	1.2520209785124035	0.7674169388594081	1.1444162042695614	166.98292541503906	166.98484802246094
296	167.0213165283203	8.396833333333333					1	DETECTED	167.0213 m/z @8.40 [N1263_1.mzXML]	167.0213165283203	8.396833333333333	1.5497333333333332	8.544933333333335	6.995200000000001	9906.1171875	931538.1274310916	0	1292	0.2795243739251241	0.5108147975055134	0.02521376400331889	167.0208282470703	167.021728515625
297	167.0331268310547	9.61235					1	DETECTED	167.0331 m/z @9.61 [N1263_1.mzXML]	167.0331268310547	9.61235	1.8034666666666666	10.262116666666666	8.458649999999999	83201.2421875	1977264.6829622784	0	1292	7.699838465647089	1.959197515494161	0.015086421632696112	167.03028869628906	167.03355407714844
298	167.06732177734375	10.3377					1	DETECTED	167.0673 m/z @10.34 [N1263_1.mzXML]	167.06732177734375	10.3377	4.410066666666666	10.817	6.406933333333334	5342.07275390625	588860.2539386597	0	1292	0.27943184427103773	0.5404292888111613	0.08085857762232261	167.0668487548828	167.06967163085938
299	167.08877563476562	8.367766666666666					1	DETECTED	167.0888 m/z @8.37 [N1263_1.mzXML]	167.08877563476562	8.367766666666666	7.703333333333333	9.834316666666666	2.130983333333333	197467.28125	4059665.761257937	0	1292	0.3131567630908396	0.9241865183986023	0.5756565031588253	167.08103942871094	167.08924865722656
300	168.09239196777344	8.396833333333333					1	DETECTED	168.0924 m/z @8.40 [N1263_1.mzXML]	168.09239196777344	8.396833333333333	5.643833333333333	8.605583333333334	2.9617500000000003	8029.61767578125	264214.01182855247	0	1292	0.08414543990942036	0.537913185615692	0.581553742045044	168.08938598632812	168.0983123779297
301	168.97930908203125	11.358183333333333					1	DETECTED	168.9793 m/z @11.36 [N1263_1.mzXML]	168.97930908203125	11.358183333333333	0.13461666666666666	20.003	19.868383333333334	45721.39453125	5507374.566736939	0	1292	0.4278227919530746	0.8485661310600283	2.9599791290213524	168.97842407226562	168.9822998046875
302	169.0348358154297	3.0104166666666665					1	DETECTED	169.0348 m/z @3.01 [N1263_1.mzXML]	169.0348358154297	3.0104166666666665	1.9870666666666668	19.557833333333335	17.570766666666668	163004.65625	6354783.749746216	0	1292	0.3360151430637264	1.0225257773675507	0.691383910715019	169.02537536621094	169.0359649658203
303	169.0482940673828	10.8628					1	DETECTED	169.0483 m/z @10.86 [N1263_1.mzXML]	169.0482940673828	10.8628	1.3108666666666666	11.456233333333333	10.145366666666668	571387.5	6894671.580271344	1	1292	0.08997506409616207	0.5136153560854282	0.014874832628961077	169.0460968017578	169.0576171875
304	169.0936737060547	1.6686166666666666					1	DETECTED	169.0937 m/z @1.67 [N1263_1.mzXML]	169.0936737060547	1.6686166666666666	1.5938	8.789183333333334	7.195383333333334	78239.4765625	2291370.2561505125	0	1292	0.08957088872214691	47.980974761413606	30.324065802713033	169.0935821533203	169.09669494628906
305	169.14559936523438	14.387083333333333					1	DETECTED	169.1456 m/z @14.39 [N1263_1.mzXML]	169.14559936523438	14.387083333333333	9.1602	19.328	10.1678	7808.5625	1684749.2172158207	0	1292	0.5867267605873412	0.9726446288897462	1.0101411716922872	169.14529418945312	169.14625549316406
306	170.0207977294922	9.96955					1	DETECTED	170.0208 m/z @9.97 [N1263_1.mzXML]	170.0207977294922	9.96955	9.91075	10.015333333333333	0.10458333333333236	7235.27490234375	32432.775084472596	0	1292	0.21233211092488524	0.8893140589569117	0.7786281179138235	170.02044677734375	170.0207977294922
307	170.05938720703125	9.216616666666665					1	DETECTED	170.0594 m/z @9.22 [N1263_1.mzXML]	170.05938720703125	9.216616666666665	9.1306	10.9831	1.852500000000001	410425.5	3606518.1100017023	0	1292	0.0906933588147929	1.3830818545743608	1.5752187926317454	170.05177307128906	170.05963134765625
308	170.0953826904297	13.526383333333333					1	DETECTED	170.0954 m/z @13.53 [N1263_1.mzXML]	170.0953826904297	13.526383333333333	0.10106666666666667	19.986333333333334	19.885266666666666	9744.5859375	6513345.339057986	0	1292	12.061923104065038	0.7405883660099886	0.48117673201997724	170.0909881591797	170.10333251953125
309	171.06283569335938	9.216616666666665					1	DETECTED	171.0628 m/z @9.22 [N1263_1.mzXML]	171.06283569335938	9.216616666666665	9.1602	10.384016666666668	1.2238166666666679	38010.7734375	304265.0003623661	0	1292	0.09665879030998425	1.6411393274955863	1.9956868944678965	171.06207275390625	171.06300354003906
310	171.1480255126953	11.299299999999999					1	DETECTED	171.1480 m/z @11.30 [N1263_1.mzXML]	171.1480255126953	11.299299999999999	0.11756666666666667	20.003	19.885433333333335	10380.9052734375	6301484.185587156	0	1292	9.530901524875949	0.8891927906228017	0.3450521224045188	171.1422882080078	171.15628051757812
311	172.0362091064453	9.553133333333333					1	DETECTED	172.0362 m/z @9.55 [N1263_1.mzXML]	172.0362091064453	9.553133333333333	9.493316666666667	9.61235	0.11903333333333244	9938.8291015625	46532.14285498025	0	1292	0.11848071015987571	0.9949846753970434	0.9899693507940867	172.03610229492188	172.03634643554688
312	172.06845092773438	1.81755					1	DETECTED	172.0685 m/z @1.82 [N1263_1.mzXML]	172.06845092773438	1.81755	1.81755	10.938433333333334	9.120883333333333	17226.90234375	3654896.297054078	0	1292	8.9950309453891	null	null	172.06837463378906	172.0749969482422
313	172.13262939453125	10.247316666666668					1	DETECTED	172.1326 m/z @10.25 [N1263_1.mzXML]	172.13262939453125	10.247316666666668	10.186516666666668	10.384016666666668	0.1974999999999998	14879.9755859375	96557.49860766603	0	1292	0.09549542924446719	1.6241776315789347	2.2483552631578694	172.13235473632812	172.1326904296875
314	173.01980590820312	15.027800000000001					1	DETECTED	173.0198 m/z @15.03 [N1263_1.mzXML]	173.01980590820312	15.027800000000001	8.836766666666668	19.986333333333334	11.149566666666667	6798.47900390625	2240019.3769290163	0	1292	7.748925800729467	0.9004608815975793	0.8504249318571623	173.01893615722656	173.0235595703125
315	173.041015625	1.9173333333333333					1	DETECTED	173.0410 m/z @1.92 [N1263_1.mzXML]	173.041015625	1.9173333333333333	1.8317	9.538350000000001	7.7066500000000016	23226.20703125	597654.0927346193	0	1292	0.04507310479282434	40.57422154975093	79.51443240680592	173.0370635986328	173.0441131591797
316	173.96054077148438	11.3723					1	DETECTED	173.9605 m/z @11.37 [N1263_1.mzXML]	173.96054077148438	11.3723	0.15148333333333333	20.003	19.851516666666665	8435.1943359375	2749615.4942581514	0	1292	1.0220782674574913	0.7224658593237081	6.835668716980923	173.95640563964844	173.96157836914062
317	174.07763671875	14.817283333333334					1	DETECTED	174.0776 m/z @14.82 [N1263_1.mzXML]	174.07763671875	14.817283333333334	9.74525	18.85666666666667	9.111416666666669	8710.1591796875	1904386.6450105289	0	1292	1.947015181130725	0.8982015759623032	0.8312532586486437	174.0774688720703	174.0785675048828
318	174.12753295898438	2.5241333333333333					1	DETECTED	174.1275 m/z @2.52 [N1263_1.mzXML]	174.12753295898438	2.5241333333333333	0.15148333333333333	19.953166666666668	19.801683333333333	2728.431884765625	1923300.4914995115	0	1292	6.2816699910295775	4.172904417704536	7.3458088354090725	174.12310791015625	174.1280975341797
319	174.93692016601562	1.6388833333333332					1	DETECTED	174.9369 m/z @1.64 [N1263_1.mzXML]	174.93692016601562	1.6388833333333332	1.5938	1.8889	0.2950999999999999	107787.46875	843206.713061035	0	1292	0.08668569287209138	2.822647597043341	4.465199359873896	174.93678283691406	174.937255859375
320	174.99037170410156	2.22965					1	DETECTED	174.9904 m/z @2.23 [N1263_1.mzXML]	174.99037170410156	2.22965	0.21936666666666668	20.003	19.783633333333334	60831.1484375	4596659.93586041	0	1292	0.9174508279562921	4.592742161882012	0.9512369512535489	174.9837188720703	174.9956512451172
321	175.0071258544922	13.657283333333334					1	DETECTED	175.0071 m/z @13.66 [N1263_1.mzXML]	175.0071258544922	13.657283333333334	9.819433333333334	18.791833333333333	8.972399999999999	10573.1533203125	1471817.1308367925	0	1292	0.33125283193770905	1.2036190399354003	1.0745915325887125	175.00613403320312	175.00823974609375
322	175.02301025390625	3.3371666666666666					1	DETECTED	175.0230 m/z @3.34 [N1263_1.mzXML]	175.02301025390625	3.3371666666666666	1.39695	19.5745	18.17755	13877.4443359375	2120165.3784467764	0	1292	0.3326355717944476	1.0204594739289665	3.226456728272164	175.01828002929688	175.03114318847656
323	175.03604125976562	10.606166666666667					1	DETECTED	175.0360 m/z @10.61 [N1263_1.mzXML]	175.03604125976562	10.606166666666667	6.196483333333333	12.782083333333333	6.5855999999999995	5957.5361328125	788974.6332542108	0	1292	0.26590954875267236	0.7467202860371681	0.49344057207433617	175.03341674804688	175.03875732421875
324	175.07420349121094	15.043066666666666					1	DETECTED	175.0742 m/z @15.04 [N1263_1.mzXML]	175.07420349121094	15.043066666666666	9.387816666666668	19.557833333333335	10.170016666666667	12671.4033203125	2513809.678530945	0	1292	1.920683313297955	0.8952430367681077	0.7606099605046097	175.06716918945312	175.0751190185547
325	175.08889770507812	13.332633333333332					1	DETECTED	175.0889 m/z @13.33 [N1263_1.mzXML]	175.08889770507812	13.332633333333332	0.11756666666666667	20.003	19.885433333333335	4915.92333984375	1861132.6903611752	0	1292	13.611216585426709	0.7523773369790039	0.5157421848244141	175.08595275878906	175.09617614746094
326	175.11801147460938	1.9591833333333333					1	DETECTED	175.1180 m/z @1.96 [N1263_1.mzXML]	175.11801147460938	1.9591833333333333	1.6535166666666667	14.443416666666668	12.789900000000001	29129.240234375	3115990.7436026	0	1292	0.20006547176935463	20.921319520174492	1.555891462678077	175.11766052246094	175.12567138671875
327	176.0698699951172	10.534383333333333					1	DETECTED	176.0699 m/z @10.53 [N1263_1.mzXML]	176.0698699951172	10.534383333333333	3.93335	16.670333333333335	12.736983333333335	118346.53125	1843287.16795398	0	1292	0.09452161603921638	0.5920212012757031	0.22231193903543475	176.06100463867188	176.07794189453125
328	176.96998596191406	1.4902000000000002					1	DETECTED	176.9700 m/z @1.49 [N1263_1.mzXML]	176.96998596191406	1.4902000000000002	1.39695	14.202083333333333	12.805133333333332	35706.28515625	8479384.762566894	0	1292	0.1496887675491141	68.66023235031257	136.32046470062514	176.9696502685547	176.9793701171875
329	177.00648498535156	1.47555					1	DETECTED	177.0065 m/z @1.48 [N1263_1.mzXML]	177.00648498535156	1.47555	1.4455333333333333	18.2545	16.808966666666667	7354.083984375	3410169.6648768024	0	1292	13.567745137077328	279.9938922820663	510.74759377184813	176.99790954589844	177.01390075683594
330	177.0598602294922	1.6535166666666667					1	DETECTED	177.0599 m/z @1.65 [N1263_1.mzXML]	177.0598602294922	1.6535166666666667	1.5643	15.824516666666666	14.260216666666667	56556.00390625	5947246.010891479	0	1292	0.06584464196674333	73.45236346788495	1.0873835210043201	177.0535430908203	177.06846618652344
331	177.08644104003906	8.264266666666666					1	DETECTED	177.0864 m/z @8.26 [N1263_1.mzXML]	177.08644104003906	8.264266666666666	0.10106666666666667	19.904166666666665	19.803099999999997	25727.4140625	4206298.519790282	0	1292	3.5271270157965064	0.6282153739755678	0.12023767555930859	177.08013916015625	177.09031677246094
332	177.15914916992188	18.206166666666665					1	DETECTED	177.1591 m/z @18.21 [N1263_1.mzXML]	177.15914916992188	18.206166666666665	0.16863333333333333	19.986333333333334	19.817700000000002	4911.4208984375	2632347.5165234357	0	1292	2.772925035656744	0.549346178154441	0.09869235630888203	177.15835571289062	177.1630859375
333	178.96249389648438	11.441849999999999					1	DETECTED	178.9625 m/z @11.44 [N1263_1.mzXML]	178.96249389648438	11.441849999999999	0.5758166666666666	18.598000000000003	18.022183333333334	9348.6455078125	2136669.7392657166	0	1292	0.44783083523199174	0.8292898972639511	0.6693019142970121	178.9601287841797	178.9636993408203
334	179.03929138183594	1.5051999999999999					1	DETECTED	179.0393 m/z @1.51 [N1263_1.mzXML]	179.03929138183594	1.5051999999999999	1.2241833333333332	1.6388833333333332	0.41470000000000007	22625.048828125	208056.6677703551	0	1292	0.1438406063359603	0.7378565921356978	1.4277219146464057	179.030029296875	179.0393829345703
335	179.0532684326172	14.891266666666667					1	DETECTED	179.0533 m/z @14.89 [N1263_1.mzXML]	179.0532684326172	14.891266666666667	10.171066666666666	18.954333333333334	8.783266666666668	6648.17529296875	1308430.3956756585	0	1292	0.6319886433581949	0.9303913675974183	0.49056715589320843	179.05264282226562	179.05503845214844
336	179.0693817138672	10.519983333333332					1	DETECTED	179.0694 m/z @10.52 [N1263_1.mzXML]	179.0693817138672	10.519983333333332	0.15148333333333333	20.003	19.851516666666665	129413.96875	3187884.7869983227	0	1292	0.0947742421898603	2.124003648037761	2.1440325897758985	179.06222534179688	179.07168579101562
337	180.02784729003906	11.557616666666666					1	DETECTED	180.0278 m/z @11.56 [N1263_1.mzXML]	180.02784729003906	11.557616666666666	2.9824833333333336	11.627316666666667	8.644833333333334	11345.0029296875	3349498.482335694	0	1292	8.64227289843268	0.5040640767490496	0.00812815349809927	180.02784729003906	180.02963256835938
338	180.064697265625	9.730250000000002					1	DETECTED	180.0647 m/z @9.73 [N1263_1.mzXML]	180.064697265625	9.730250000000002	2.05715	10.769283333333334	8.712133333333334	123586.59375	1361783.4113274247	0	1292	0.08007772083755249	0.5132442010684425	2.042778348477049	180.0598602294922	180.072998046875
339	180.0875244140625	8.852533333333334					1	DETECTED	180.0875 m/z @8.85 [N1263_1.mzXML]	180.0875244140625	8.852533333333334	0.23626666666666668	18.726999999999997	18.49073333333333	9039.1015625	1247499.1084360962	0	1292	0.07062127249615457	1.0730130605676085	1.7383039041233999	180.0792694091797	180.08766174316406
340	180.90284729003906	1.8889					1	DETECTED	180.9028 m/z @1.89 [N1263_1.mzXML]	180.90284729003906	1.8889	1.6388833333333332	2.38615	0.747266666666667	25426.9921875	497316.6245145264	0	1292	0.1998035520176593	1.4944337044197054	1.591203993483934	180.90225219726562	180.9033660888672
341	180.96011352539062	11.471283333333334					1	DETECTED	180.9601 m/z @11.47 [N1263_1.mzXML]	180.96011352539062	11.471283333333334	11.22125	13.92305	2.7018000000000004	9418.3349609375	693528.4569016115	0	1292	0.5391700458117743	5.4028796160511705	9.805759232102341	180.9593963623047	180.96588134765625
342	181.00115966796875	1.47555					1	DETECTED	181.0012 m/z @1.48 [N1263_1.mzXML]	181.00115966796875	1.47555	1.4140000000000001	1.6239166666666667	0.20991666666666653	12920.5234375	102074.22651312251	0	1292	0.17917646825499456	1.705253181695104	2.317394163765798	181.00048828125	181.00144958496094
343	181.04837036132812	12.484633333333333					1	DETECTED	181.0484 m/z @12.48 [N1263_1.mzXML]	181.04837036132812	12.484633333333333	0.13461666666666666	19.986333333333334	19.85171666666667	26392.23046875	2498371.2860561516	0	1292	0.13555389686535158	0.9297291654846185	1.8609938488937112	181.04782104492188	181.0519256591797
344	181.06993103027344	10.892750000000001					1	DETECTED	181.0699 m/z @10.89 [N1263_1.mzXML]	181.06993103027344	10.892750000000001	2.6060833333333333	11.5993	8.993216666666665	14415.32421875	1160191.458376648	0	1292	0.2051667787333109	0.6178995040323395	0.4685322507558813	181.0601348876953	181.0712127685547
345	181.08447265625	11.557616666666666					1	DETECTED	181.0845 m/z @11.56 [N1263_1.mzXML]	181.08447265625	11.557616666666666	10.201933333333333	15.3654	5.163466666666666	3010479.25	2.261445872151841E7	1	1292	0.0998766150538124	2.082046447356261	2.9705673623380897	181.0767059326172	181.08534240722656
346	182.0881805419922	11.557616666666666					1	DETECTED	182.0882 m/z @11.56 [N1263_1.mzXML]	182.0881805419922	11.557616666666666	1.9731999999999998	11.6993	9.726099999999999	258614.046875	1.3836858219026435E7	1	1292	7.7542338015148715	0.5099313449122291	0.019375223489013226	182.07969665527344	182.08827209472656
347	182.1490478515625	15.584366666666666					1	DETECTED	182.1490 m/z @15.58 [N1263_1.mzXML]	182.1490478515625	15.584366666666666	0.10106666666666667	20.003	19.901933333333332	77933.5390625	2.0611394291227203E7	0	1292	1.9117147549264821	0.6545973583534019	0.3069492257906302	182.14776611328125	182.14990234375
348	182.96165466308594	1.5198666666666665					1	DETECTED	182.9617 m/z @1.52 [N1263_1.mzXML]	182.96165466308594	1.5198666666666665	1.4603833333333334	1.6388833333333332	0.17849999999999988	11911.5126953125	74118.30135546869	0	1292	0.2876520764267969	1.5004202857943447	2.0008405715886894	182.956298828125	182.96192932128906
349	183.15245056152344	15.584366666666666					1	DETECTED	183.1525 m/z @15.58 [N1263_1.mzXML]	183.15245056152344	15.584366666666666	0.11756666666666667	19.969833333333334	19.85226666666667	5422.361328125	2046544.0365815428	0	1292	2.1556282024510036	0.6417703295661246	0.7843816400618301	183.15138244628906	183.1529541015625
350	184.07217407226562	13.045366666666666					1	DETECTED	184.0722 m/z @13.05 [N1263_1.mzXML]	184.07217407226562	13.045366666666666	9.053683333333334	19.607333333333333	10.55365	180968.671875	6132856.953310054	0	1292	0.24209461554971234	1.4380109848718634	1.9219606316923783	184.07147216796875	184.08108520507812
351	184.09323120117188	1.7893000000000001					1	DETECTED	184.0932 m/z @1.79 [N1263_1.mzXML]	184.09323120117188	1.7893000000000001	1.7606333333333335	10.430266666666666	8.669633333333334	530287.625	3888258.94226477	0	1292	0.06249833626913892	2.789681485710642	4.534147334247156	184.0844268798828	184.09698486328125
352	184.99862670898438	1.4455333333333333					1	DETECTED	184.9986 m/z @1.45 [N1263_1.mzXML]	184.99862670898438	1.4455333333333333	1.39695	19.541333333333334	18.144383333333334	16782.646484375	2689393.8746315003	0	1292	0.04348595131041266	186.7346483704971	325.2895331592936	184.98904418945312	184.99879455566406
353	185.0408477783203	1.8889					1	DETECTED	185.0408 m/z @1.89 [N1263_1.mzXML]	185.0408477783203	1.8889	1.1892166666666666	19.920333333333335	18.73111666666667	392377.25	8474533.663914096	1	1292	0.12598411851830238	2.3317799044234873	3.0259261987512414	185.03453063964844	185.04458618164062
354	185.07981872558594	11.087683333333333					1	DETECTED	185.0798 m/z @11.09 [N1263_1.mzXML]	185.07981872558594	11.087683333333333	8.696916666666668	11.162166666666668	2.4652499999999993	7187.28271484375	224170.5554860229	0	1292	0.08870209973711773	0.5155772904089347	0.031154580817869478	185.0784454345703	185.0801239013672
355	185.12759399414062	9.1306					1	DETECTED	185.1276 m/z @9.13 [N1263_1.mzXML]	185.12759399414062	9.1306	7.993266666666667	15.536983333333334	7.543716666666667	46361.23046875	1918399.7583370972	0	1292	0.10242247900338164	1.992965382917042	4.063617111338448	185.11761474609375	185.1313934326172
356	186.072509765625	1.9032499999999999					1	DETECTED	186.0725 m/z @1.90 [N1263_1.mzXML]	186.072509765625	1.9032499999999999	1.7301	19.887833333333333	18.157733333333333	156888.0	2815902.7869569096	0	1292	0.1329636282622364	1.034555980655285	1.827224587838091	186.07217407226562	186.07574462890625
357	186.2205047607422	11.456233333333333					1	DETECTED	186.2205 m/z @11.46 [N1263_1.mzXML]	186.2205047607422	11.456233333333333	10.06205	18.937833333333334	8.875783333333334	18671.6484375	1781302.4126222534	0	1292	0.05169261397141334	3.1831478404322704	5.351530051460339	186.21966552734375	186.22483825683594
358	186.9106903076172	1.6535166666666667					1	DETECTED	186.9107 m/z @1.65 [N1263_1.mzXML]	186.9106903076172	1.6535166666666667	1.6239166666666667	1.7143666666666666	0.09044999999999992	29840.21484375	98256.06528076173	0	1292	0.05288241344694389	1.5278716216216166	2.055743243243233	186.9106903076172	186.91073608398438
359	186.921630859375	1.5497333333333332					1	DETECTED	186.9216 m/z @1.55 [N1263_1.mzXML]	186.921630859375	1.5497333333333332	0.20246666666666666	1.5790499999999998	1.3765833333333333	11600.939453125	232977.92139862053	0	1292	0.18227645940995485	0.510880053441536	0.02176010688307189	186.9215545654297	186.93081665039062
360	186.9511260986328	9.216616666666665					1	DETECTED	186.9511 m/z @9.22 [N1263_1.mzXML]	186.9511260986328	9.216616666666665	2.1287333333333334	9.344183333333332	7.215449999999999	24382.35546875	1744224.8468696289	0	1292	0.1020577167987895	0.5099894589022038	0.01597999960200256	186.94293212890625	186.951904296875
361	187.05638122558594	1.8748833333333332					1	DETECTED	187.0564 m/z @1.87 [N1263_1.mzXML]	187.05638122558594	1.8748833333333332	1.84595	12.866283333333334	11.020333333333333	1244687.875	1.1138908779244376E7	1	1292	0.061265930637195876	5.043980911503523	6.565940601546988	187.04725646972656	187.06410217285156
362	187.0701446533203	2.8842					1	DETECTED	187.0701 m/z @2.88 [N1263_1.mzXML]	187.0701446533203	2.8842	0.23626666666666668	19.52466666666667	19.288400000000003	23641.923828125	5189108.6639704015	0	1292	1.3740980761033477	3.6421611823056983	2.7776266671496734	187.0701446533203	187.07113647460938
363	187.13134765625	11.344349999999999					1	DETECTED	187.1313 m/z @11.34 [N1263_1.mzXML]	187.13134765625	11.344349999999999	0.10106666666666667	20.003	19.901933333333332	9393.529296875	3533861.015021605	0	1292	18.808279772852963	0.885058783243922	6.183832788334376	187.12442016601562	187.1322479248047
364	187.4719696044922	9.216616666666665					1	DETECTED	187.4720 m/z @9.22 [N1263_1.mzXML]	187.4719696044922	9.216616666666665	9.145800000000001	9.315366666666668	0.16956666666666642	19027.451171875	110100.17368725566	0	1292	0.09635839403528301	1.1712140866892775	1.5497928026170231	187.47169494628906	187.4720001220703
365	188.03395080566406	2.05715					1	DETECTED	188.0340 m/z @2.06 [N1263_1.mzXML]	188.03395080566406	2.05715	2.05715	16.833333333333332	14.776183333333332	8212.7197265625	1840340.7597026364	0	1292	0.2721520655063734	null	null	188.02516174316406	188.04293823242188
366	188.05955505371094	1.8889					1	DETECTED	188.0596 m/z @1.89 [N1263_1.mzXML]	188.05955505371094	1.8889	1.8889	9.329766666666666	7.4408666666666665	53552.1796875	5952548.50972821	0	1292	7.365233021993673	null	null	188.05250549316406	188.05963134765625
367	188.06967163085938	9.216616666666665					1	DETECTED	188.0697 m/z @9.22 [N1263_1.mzXML]	188.06967163085938	9.216616666666665	1.0	11.58515	10.58515	7461873.0	4.985874637494636E7	1	1292	0.1011548745974995	1.4109130068960998	1.6472221139649417	188.05970764160156	188.0789031982422
368	188.10206604003906	9.216616666666665					1	DETECTED	188.1021 m/z @9.22 [N1263_1.mzXML]	188.10206604003906	9.216616666666665	9.1602	16.995833333333334	7.835633333333334	8103.46044921875	1034930.3514549559	0	1292	0.08494603086583652	69.44431314623489	98.102061739456	188.09292602539062	188.10789489746094
369	188.67018127441406	9.216616666666665					1	DETECTED	188.6702 m/z @9.22 [N1263_1.mzXML]	188.67018127441406	9.216616666666665	9.1602	9.35865	0.19845000000000113	19471.958984375	112354.08033432023	0	1292	0.09659852503553523	1.7587887740030022	1.8266464609533202	188.669921875	188.67022705078125
370	188.95480346679688	1.5350166666666667					1	DETECTED	188.9548 m/z @1.54 [N1263_1.mzXML]	188.95480346679688	1.5350166666666667	1.4301833333333334	13.155633333333332	11.725449999999999	8622.716796875	3777691.080465576	0	1292	0.03632041386989471	55.92424483306836	110.84848966613671	188.95413208007812	188.95516967773438
371	189.02256774902344	13.937233333333333					1	DETECTED	189.0226 m/z @13.94 [N1263_1.mzXML]	189.02256774902344	13.937233333333333	13.359649999999998	16.341833333333334	2.982183333333335	10652.908203125	570691.590316071	0	1292	0.36969348040500627	2.1576719196666643	3.295532003008096	189.0223846435547	189.0237579345703
372	189.0729217529297	9.216616666666665					1	DETECTED	189.0729 m/z @9.22 [N1263_1.mzXML]	189.0729217529297	9.216616666666665	9.145800000000001	15.4427	6.296899999999999	763844.75	6688849.846786304	0	1292	0.0971492150086899	1.4522954593035287	1.6248825770863429	189.0728759765625	189.0806121826172
373	189.0860595703125	2.813816666666667					1	DETECTED	189.0861 m/z @2.81 [N1263_1.mzXML]	189.0860595703125	2.813816666666667	0.10106666666666667	20.003	19.901933333333332	81938.0625	1.7698288012737706E7	0	1292	1.7181333205415568	10.273300431725003	4.286318353478382	189.08551025390625	189.09033203125
374	189.13365173339844	1.8317					1	DETECTED	189.1337 m/z @1.83 [N1263_1.mzXML]	189.13365173339844	1.8317	1.8034666666666666	1.8748833333333332	0.07141666666666668	20823.5546875	59518.76556054691	0	1292	0.061101352546492516	1.2647579693034143	1.5295159386068284	189.13308715820312	189.13377380371094
375	189.15841674804688	1.7301					1	DETECTED	189.1584 m/z @1.73 [N1263_1.mzXML]	189.15841674804688	1.7301	1.5790499999999998	15.3654	13.786349999999999	10085.64453125	5623838.875589662	0	1292	13.023164432559334	45.635054617676225	87.9899418492875	189.1582794189453	189.16310119628906
376	189.1982421875	9.216616666666665					1	DETECTED	189.1982 m/z @9.22 [N1263_1.mzXML]	189.1982421875	9.216616666666665	9.174566666666667	9.301083333333334	0.12651666666666728	25010.34375	124571.3185983883	0	1292	0.09826215261079163	1.5043598890210883	2.0087197780421766	189.19776916503906	189.19825744628906
377	190.08502197265625	10.848016666666666					1	DETECTED	190.0850 m/z @10.85 [N1263_1.mzXML]	190.08502197265625	10.848016666666666	0.33826666666666666	19.52466666666667	19.186400000000003	98514.671875	3121880.441025484	0	1292	0.09396126155668405	0.6331875731256352	1.7438690546571336	190.07676696777344	190.09027099609375
378	190.14271545410156	10.399616666666667					1	DETECTED	190.1427 m/z @10.40 [N1263_1.mzXML]	190.14271545410156	10.399616666666667	10.077433333333333	13.169516666666668	3.092083333333335	34279.16015625	1253440.5022863776	0	1292	0.2738586031888097	4.334901875572546	0.8503667448409595	190.13368225097656	190.14309692382812
379	190.96688842773438	13.642683333333334					1	DETECTED	190.9669 m/z @13.64 [N1263_1.mzXML]	190.96688842773438	13.642683333333334	0.23626666666666668	19.936833333333333	19.700566666666667	9859.173828125	2290973.1930204486	0	1292	2.371338369297465	0.7381389644812156	0.4827815787954081	190.9622344970703	190.96778869628906
380	190.9999542236328	11.729099999999999					1	DETECTED	191.0000 m/z @11.73 [N1263_1.mzXML]	190.9999542236328	11.729099999999999	1.4301833333333334	12.283266666666666	10.853083333333332	6964.45849609375	2981686.19410791	0	1292	0.09820651617036624	0.526904124220185	0.05380824844036999	190.99624633789062	191.0077362060547
381	191.0390167236328	1.7893000000000001					1	DETECTED	191.0390 m/z @1.79 [N1263_1.mzXML]	191.0390167236328	1.7893000000000001	1.4140000000000001	10.998	9.584	125477.8203125	4015442.4206249383	0	1292	0.21425576242181488	1.326737879955109	23.190944509157234	191.02989196777344	191.04844665527344
382	191.07545471191406	1.6686166666666666					1	DETECTED	191.0755 m/z @1.67 [N1263_1.mzXML]	191.07545471191406	1.6686166666666666	1.5497333333333332	1.6985999999999999	0.1488666666666667	175516.21875	709727.4886535646	0	1292	0.06889548923320055	0.6261040235525019	0.3328888584276199	191.07534790039062	191.0756378173828
383	191.10494995117188	11.299299999999999					1	DETECTED	191.1049 m/z @11.30 [N1263_1.mzXML]	191.10494995117188	11.299299999999999	11.2831	12.09715	0.8140499999999999	12630.0673828125	393388.8950803223	0	1292	0.5659415623234043	25.1250000000007	49.2500000000014	191.10494995117188	191.10589599609375
384	191.9712371826172	1.1892166666666666					1	DETECTED	191.9712 m/z @1.19 [N1263_1.mzXML]	191.9712371826172	1.1892166666666666	0.18556666666666669	19.755	19.569433333333333	2442.952392578125	1029557.176340271	0	1292	0.4298868415720656	9.749132333648848	18.498264667297697	191.96937561035156	191.971435546875
385	192.00730895996094	11.25155					1	DETECTED	192.0073 m/z @11.25 [N1263_1.mzXML]	192.00730895996094	11.25155	0.11756666666666667	20.003	19.885433333333335	9188.4072265625	1834897.3473761904	0	1292	0.8541345727449272	0.8330665707308169	0.781478127381798	192.00592041015625	192.00857543945312
386	192.0243377685547	1.5643					1	DETECTED	192.0243 m/z @1.56 [N1263_1.mzXML]	192.0243377685547	1.5643	1.5643	9.759966666666665	8.195666666666666	11019.1845703125	923535.4052402955	0	1292	1.1906977320495475	null	null	192.0243377685547	192.03233337402344
387	192.0646514892578	7.687016666666667					1	DETECTED	192.0647 m/z @7.69 [N1263_1.mzXML]	192.0646514892578	7.687016666666667	6.06705	10.576666666666666	4.509616666666666	3145.030029296875	364987.68780233763	0	1292	0.7382828038170635	1.3918856355069034	1.7837712710138067	192.0640869140625	192.07240295410156
388	192.96018981933594	2.1287333333333334					1	DETECTED	192.9602 m/z @2.13 [N1263_1.mzXML]	192.96018981933594	2.1287333333333334	2.015233333333333	16.50541666666667	14.490183333333336	34290.91796875	1828978.6844520876	0	1292	0.2550128951669235	63.83340675477232	2.3703712450269623	192.9601593017578	192.9642791748047
389	193.03390502929688	1.6686166666666666					1	DETECTED	193.0339 m/z @1.67 [N1263_1.mzXML]	193.03390502929688	1.6686166666666666	1.6388833333333332	4.730066666666667	3.0911833333333334	15534.642578125	528856.8128367615	0	1292	1.6941104646145095	34.26681232984464	72.67166039123252	193.03256225585938	193.03424072265625
390	193.08493041992188	10.519983333333332					1	DETECTED	193.0849 m/z @10.52 [N1263_1.mzXML]	193.08493041992188	10.519983333333332	10.46125	10.908283333333333	0.4470333333333336	119352.7109375	721936.8106824345	0	1292	0.0914502831736339	1.6879533818133634	2.2549505283656917	193.0845184326172	193.0852508544922
391	193.15736389160156	14.40145					1	DETECTED	193.1574 m/z @14.40 [N1263_1.mzXML]	193.15736389160156	14.40145	5.985633333333333	15.7277	9.742066666666666	5913.63330078125	1794267.7842889708	0	1292	0.17939252221215263	0.5787950862364317	0.15759017247286355	193.15341186523438	193.15826416015625
392	194.00387573242188	1.4603833333333334					1	DETECTED	194.0039 m/z @1.46 [N1263_1.mzXML]	194.00387573242188	1.4603833333333334	1.39695	11.3999	10.00295	15651.03125	4671670.8661775505	0	1292	9.983158594963278	76.44405028548626	160.8185564441266	194.0033416748047	194.0081787109375
393	194.03262329101562	17.158833333333334					1	DETECTED	194.0326 m/z @17.16 [N1263_1.mzXML]	194.03262329101562	17.158833333333334	0.13461666666666666	19.986333333333334	19.85171666666667	3219.6689453125	1543966.9790631714	0	1292	3.1646725262983395	0.5830434684708939	0.16608693694178786	194.0319366455078	194.0334930419922
394	194.08834838867188	10.519983333333332					1	DETECTED	194.0883 m/z @10.52 [N1263_1.mzXML]	194.08834838867188	10.519983333333332	3.179466666666667	10.6868	7.507333333333333	13610.0224609375	914419.9340495606	0	1292	0.08634199398503917	0.5113627333225863	0.014483473228857752	194.0794219970703	194.08856201171875
395	194.9575958251953	2.1287333333333334					1	DETECTED	194.9576 m/z @2.13 [N1263_1.mzXML]	194.9575958251953	2.1287333333333334	2.0431833333333334	17.436333333333334	15.39315	10407.6142578125	2519310.465789704	0	1292	0.17499636991078704	89.96580946814727	100.63847671490029	194.95700073242188	194.962890625
396	194.9759979248047	12.010883333333334					1	DETECTED	194.9760 m/z @12.01 [N1263_1.mzXML]	194.9759979248047	12.010883333333334	11.162166666666668	13.4424	2.2802333333333316	16578.712890625	1094389.23663855	0	1292	0.5978378705736223	1.3433419083714622	1.6866838167429246	194.9752960205078	194.97630310058594
397	195.02896118164062	16.39065					1	DETECTED	195.0290 m/z @16.39 [N1263_1.mzXML]	195.02896118164062	16.39065	0.49093333333333333	19.788	19.297066666666666	6212.7861328125	2415207.778677613	0	1292	7.769513559837611	0.6068368094609652	0.21367361892193043	195.02786254882812	195.02940368652344
398	195.08546447753906	10.892750000000001					1	DETECTED	195.0855 m/z @10.89 [N1263_1.mzXML]	195.08546447753906	10.892750000000001	0.10106666666666667	20.003	19.901933333333332	39108.12890625	6857177.093479004	0	1292	0.21030136917501174	6.833526484599231	2.5305199851868774	195.08534240722656	195.09014892578125
399	195.1002960205078	11.2674					1	DETECTED	195.1003 m/z @11.27 [N1263_1.mzXML]	195.1002960205078	11.2674	1.6535166666666667	12.894216666666667	11.2407	95139.0546875	8021223.81655127	0	1292	0.3672142273937311	0.5245752185192182	11.944424586400089	195.09783935546875	195.10523986816406
400	195.1120147705078	9.329766666666666					1	DETECTED	195.1120 m/z @9.33 [N1263_1.mzXML]	195.1120147705078	9.329766666666666	9.258533333333332	16.751833333333334	7.493300000000001	17031.591796875	1822522.7094101564	0	1292	0.1313966664579027	52.59686476368715	104.1937295273743	195.11183166503906	195.1121368408203
401	196.05941772460938	9.1306					1	DETECTED	196.0594 m/z @9.13 [N1263_1.mzXML]	196.05941772460938	9.1306	8.836766666666668	17.796166666666668	8.9594	8652.7021484375	1422474.7932054144	0	1292	1.0760776762313515	16.66044699394834	33.389844731813135	196.05941772460938	196.0679473876953
402	196.8639373779297	2.015233333333333					1	DETECTED	196.8639 m/z @2.02 [N1263_1.mzXML]	196.8639373779297	2.015233333333333	1.6985999999999999	2.42765	0.72905	36841.58984375	686344.3619079589	0	1292	0.3088285267254125	1.1512527634487841	1.1324949774986808	196.8636474609375	196.86692810058594
403	196.9554901123047	11.6993					1	DETECTED	196.9555 m/z @11.70 [N1263_1.mzXML]	196.9554901123047	11.6993	11.072816666666666	19.084666666666667	8.01185	6966.84716796875	1230950.9045534052	0	1292	0.03370560633633346	6.394304184734901	11.788608369469802	196.95469665527344	196.96279907226562
404	197.06362915039062	15.458333333333334					1	DETECTED	197.0636 m/z @15.46 [N1263_1.mzXML]	197.06362915039062	15.458333333333334	4.4550833333333335	19.936833333333333	15.481749999999998	11938.6298828125	2819142.9905524617	0	1292	1.588172514797705	0.7696241283682582	0.5691461247889738	197.05429077148438	197.06500244140625
405	197.07945251464844	11.072816666666666					1	DETECTED	197.0795 m/z @11.07 [N1263_1.mzXML]	197.07945251464844	11.072816666666666	10.430266666666666	11.118216666666665	0.687949999999999	14935.9775390625	177686.35242455985	0	1292	0.05490403071331329	0.5353279900396849	0.0706559800793697	197.07696533203125	197.0823516845703
406	197.12770080566406	9.759966666666665					1	DETECTED	197.1277 m/z @9.76 [N1263_1.mzXML]	197.12770080566406	9.759966666666665	4.006833333333334	19.755	15.748166666666666	23340.724609375	1955088.7023179932	0	1292	0.1010909222078169	1.6141633904850505	0.24602603400968023	197.1178436279297	197.1280059814453
407	198.05172729492188	10.534383333333333					1	DETECTED	198.0517 m/z @10.53 [N1263_1.mzXML]	198.05172729492188	10.534383333333333	8.930833333333334	10.6868	1.7559666666666658	38255.83984375	412422.91472375556	0	1292	0.08331795254627572	0.5511282574001578	0.06981681632804106	198.05137634277344	198.05548095703125
408	198.08383178710938	1.8889					1	DETECTED	198.0838 m/z @1.89 [N1263_1.mzXML]	198.08383178710938	1.8889	1.7893000000000001	13.1418	11.3525	18547.7734375	1682576.301645508	0	1292	0.08439409429366496	56.990461847389604	112.98092369477922	198.0755615234375	198.0880126953125
409	198.86102294921875	1.9591833333333333					1	DETECTED	198.8610 m/z @1.96 [N1263_1.mzXML]	198.86102294921875	1.9591833333333333	1.7143666666666666	2.4	0.6856333333333333	37348.41015625	650391.7167735595	0	1292	0.18740914378038642	1.40029954387637	1.2412798502871187	198.8607635498047	198.86131286621094
410	198.9390869140625	1.5198666666666665					1	DETECTED	198.9391 m/z @1.52 [N1263_1.mzXML]	198.9390869140625	1.5198666666666665	1.4140000000000001	1.6535166666666667	0.2395166666666666	258992.703125	1875232.2473747546	0	1292	0.12406579358968695	1.0790666953463164	1.1193435961351943	198.93336486816406	198.93919372558594
411	199.0099334716797	11.729099999999999					1	DETECTED	199.0099 m/z @11.73 [N1263_1.mzXML]	199.0099334716797	11.729099999999999	3.9627	18.516833333333334	14.554133333333334	4414.7099609375	1349151.2350611566	0	1292	5.426658595205748	0.9369935448427416	0.7173361913395002	199.00827026367188	199.01678466796875
412	200.0392303466797	1.6834					1	DETECTED	200.0392 m/z @1.68 [N1263_1.mzXML]	200.0392303466797	1.6834	1.5938	9.099666666666668	7.505866666666668	46414.8671875	1438156.2861704712	0	1292	0.12331252474546472	41.88541666666672	3.269716364500355	200.0350799560547	200.04360961914062
413	200.06715393066406	1.7893000000000001					1	DETECTED	200.0672 m/z @1.79 [N1263_1.mzXML]	200.06715393066406	1.7893000000000001	1.7752000000000001	1.9173333333333333	0.14213333333333322	243039.640625	918551.7663115232	0	1292	0.06741510417732344	5.236341757192616	8.636534690250663	200.06703186035156	200.0673065185547
414	200.1270294189453	2.0715500000000002					1	DETECTED	200.1270 m/z @2.07 [N1263_1.mzXML]	200.1270294189453	2.0715500000000002	1.9870666666666668	16.637433333333334	14.650366666666667	11193.1611328125	925393.3566853334	0	1292	0.26737265193370074	86.70566186624568	172.41132373249135	200.1266632080078	200.1307830810547
415	200.93658447265625	1.5350166666666667					1	DETECTED	200.9366 m/z @1.54 [N1263_1.mzXML]	200.93658447265625	1.5350166666666667	1.4455333333333333	1.5497333333333332	0.10419999999999985	34422.328125	174897.2585209959	0	1292	0.14137984041143992	0.5822313279940389	0.1644626559880777	200.93650817871094	200.93682861328125
416	200.97207641601562	1.5198666666666665					1	DETECTED	200.9721 m/z @1.52 [N1263_1.mzXML]	200.97207641601562	1.5198666666666665	1.4301833333333334	1.6090666666666666	0.17888333333333328	77952.453125	457455.0340595699	0	1292	0.0899972288584645	0.997305333581121	1.0213568743695836	200.9717559814453	200.9722137451172
417	201.01478576660156	1.9032499999999999					1	DETECTED	201.0148 m/z @1.90 [N1263_1.mzXML]	201.01478576660156	1.9032499999999999	1.8034666666666666	8.8841	7.080633333333333	57977.9375	1497297.0425919802	0	1292	0.11595955982472894	35.48004008685485	69.9600801737097	201.007080078125	201.0150909423828
418	201.11119079589844	1.1376166666666667					1	DETECTED	201.1112 m/z @1.14 [N1263_1.mzXML]	201.11119079589844	1.1376166666666667	0.10106666666666667	20.003	19.901933333333332	44181.4140625	3.2316406302466314E7	0	1292	3.7017319790544185	9.600083610695735	11.68560375760913	201.1060333251953	201.1116180419922
419	202.04666137695312	9.730250000000002					1	DETECTED	202.0467 m/z @9.73 [N1263_1.mzXML]	202.04666137695312	9.730250000000002	1.7606333333333335	10.09305	8.332416666666667	52701.83203125	3139671.062120789	0	1292	0.08532063533640155	0.5141792650731539	0.9556275619822702	202.04608154296875	202.0473175048828
420	202.10610961914062	2.0013166666666664					1	DETECTED	202.1061 m/z @2.00 [N1263_1.mzXML]	202.10610961914062	2.0013166666666664	0.16863333333333333	20.003	19.834366666666668	7484.31640625	3795949.399261536	0	1292	17.552389255450528	5.411291275997855	0.8713618971566842	202.10606384277344	202.1155548095703
421	202.9697265625	1.5198666666666665					1	DETECTED	202.9697 m/z @1.52 [N1263_1.mzXML]	202.9697265625	1.5198666666666665	1.4301833333333334	1.6239166666666667	0.1937333333333333	22736.82421875	153896.4769634399	0	1292	0.10495520879610942	1.0565423206111892	1.18700160559951	202.96961975097656	202.97006225585938
422	203.05128479003906	1.7893000000000001					1	DETECTED	203.0513 m/z @1.79 [N1263_1.mzXML]	203.05128479003906	1.7893000000000001	1.6686166666666666	18.85666666666667	17.188050000000004	1826131.375	2.991492361044547E7	1	1292	0.25368957382808843	4.987791003465254	9.639947771888172	203.05027770996094	203.05259704589844
423	203.1055908203125	12.187916666666666					1	DETECTED	203.1056 m/z @12.19 [N1263_1.mzXML]	203.1055908203125	12.187916666666666	2.8842	19.5745	16.6903	10144.69140625	2345702.249921967	0	1292	0.08587315328834322	0.8969694906874135	0.793938981374827	203.1007843017578	203.11524963378906
424	203.82264709472656	9.216616666666665					1	DETECTED	203.8226 m/z @9.22 [N1263_1.mzXML]	203.82264709472656	9.216616666666665	9.1602	9.27285	0.11265000000000036	23594.83984375	114631.23563476511	0	1292	0.11033535780224923	0.998375184638134	0.9967503692762681	203.82252502441406	203.82289123535156
425	204.05467224121094	1.8034666666666666					1	DETECTED	204.0547 m/z @1.80 [N1263_1.mzXML]	204.05467224121094	1.8034666666666666	1.7143666666666666	16.473066666666668	14.758700000000001	96971.3203125	3716284.402595154	0	1292	0.30499967543482565	3.8904879746547345	5.732362278505637	204.0542449951172	204.0646209716797
426	204.10403442382812	10.785516666666666					1	DETECTED	204.1040 m/z @10.79 [N1263_1.mzXML]	204.10403442382812	10.785516666666666	10.736666666666668	11.072816666666666	0.3361499999999982	12630.701171875	94553.60005816612	0	1292	0.07849392162110469	3.4406345957012436	5.881269191402487	204.1005096435547	204.10414123535156
427	204.1216583251953	1.8889					1	DETECTED	204.1217 m/z @1.89 [N1263_1.mzXML]	204.1216583251953	1.8889	1.84595	15.711816666666666	13.865866666666665	1192393.125	1.83341255177715E7	1	1292	0.17643725005419486	8.284260192930969	13.251777413974795	204.1141357421875	204.12286376953125
428	204.41563415527344	9.216616666666665					1	DETECTED	204.4156 m/z @9.22 [N1263_1.mzXML]	204.41563415527344	9.216616666666665	9.145800000000001	9.315366666666668	0.16956666666666642	18038.2265625	109655.07264562944	0	1292	0.1428370960267369	1.1972228759708623	1.3944457519417246	204.41529846191406	204.41563415527344
429	204.95559692382812	1.6239166666666667					1	DETECTED	204.9556 m/z @1.62 [N1263_1.mzXML]	204.95559692382812	1.6239166666666667	1.5350166666666667	19.771666666666665	18.236649999999997	82881.8125	7224290.938551178	0	1292	0.08871204644227593	97.46895609467067	0.5296532726014811	204.95411682128906	204.95603942871094
430	205.04638671875	9.344183333333332					1	DETECTED	205.0464 m/z @9.34 [N1263_1.mzXML]	205.04638671875	9.344183333333332	1.7301	9.567783333333333	7.837683333333333	27243.8671875	1776946.328259033	0	1292	0.0812046073364261	0.5146833170987972	0.015253545582971666	205.04617309570312	205.0559539794922
431	205.05960083007812	9.216616666666665					1	DETECTED	205.0596 m/z @9.22 [N1263_1.mzXML]	205.05960083007812	9.216616666666665	9.174566666666667	10.654366666666666	1.4797999999999991	6487.1416015625	269480.85455169633	0	1292	0.10642347473599578	17.595719381689324	34.19143876337865	205.05723571777344	205.06817626953125
432	205.08450317382812	12.4697					1	DETECTED	205.0845 m/z @12.47 [N1263_1.mzXML]	205.08450317382812	12.4697	0.15148333333333333	19.986333333333334	19.83485	34883.43359375	5177730.304721007	0	1292	10.999551618794706	0.6357590660076682	0.6519663789519892	205.0764923095703	205.08567810058594
433	205.0961456298828	9.216616666666665					1	DETECTED	205.0961 m/z @9.22 [N1263_1.mzXML]	205.0961456298828	9.216616666666665	9.115216666666667	13.852516666666666	4.737299999999999	6940940.0	4.832533946362979E7	1	1292	0.1126524095363699	1.482638813561315	1.7294267230196807	205.08656311035156	205.0964813232422
434	205.1250762939453	1.8889					1	DETECTED	205.1251 m/z @1.89 [N1263_1.mzXML]	205.1250762939453	1.8889	1.84595	9.301083333333334	7.455133333333334	100250.84375	2431484.7320560296	0	1292	0.34968008413253493	86.19907615454014	13.429257830947757	205.1152801513672	205.1329345703125
435	205.98651123046875	11.729099999999999					1	DETECTED	205.9865 m/z @11.73 [N1263_1.mzXML]	205.98651123046875	11.729099999999999	0.10106666666666667	20.003	19.901933333333332	28633.48046875	5998804.2881349195	0	1292	1.3082077380962147	1.3681202072373284	2.490670995298488	205.9856414794922	205.99411010742188
436	206.064453125	13.470033333333333					1	DETECTED	206.0645 m/z @13.47 [N1263_1.mzXML]	206.064453125	13.470033333333333	8.352783333333333	19.541333333333334	11.188550000000001	3868.750732421875	1492457.058244537	0	1292	10.99700944986959	1.0932190141189115	1.186438028237823	206.064453125	206.0657196044922
437	206.08023071289062	10.306816666666666					1	DETECTED	206.0802 m/z @10.31 [N1263_1.mzXML]	206.08023071289062	10.306816666666666	3.553316666666667	19.590833333333332	16.037516666666665	129227.515625	2138360.8035765705	0	1292	0.1077200648776202	2.7136203954309734	3.2410425571700707	206.0800323486328	206.08932495117188
438	206.09942626953125	9.216616666666665					1	DETECTED	206.0994 m/z @9.22 [N1263_1.mzXML]	206.09942626953125	9.216616666666665	9.115216666666667	10.124500000000001	1.0092833333333342	760538.3125	4929568.666936149	0	1292	0.10940705432609299	1.4487414042446742	1.6686520303243921	206.0994110107422	206.10006713867188
439	206.38169860839844	9.216616666666665					1	DETECTED	206.3817 m/z @9.22 [N1263_1.mzXML]	206.38169860839844	9.216616666666665	3.5827	9.329766666666666	5.747066666666666	22819.021484375	1182454.7394348143	0	1292	0.0908653314643697	0.5100418595707547	0.020083719141509193	206.38009643554688	206.38169860839844
440	206.89251708984375	1.7606333333333335					1	DETECTED	206.8925 m/z @1.76 [N1263_1.mzXML]	206.89251708984375	1.7606333333333335	1.6535166666666667	2.0715500000000002	0.4180333333333335	102348.21875	1135771.3299536132	0	1292	0.15237577164366933	1.8251605025483268	2.62870047879241	206.89187622070312	206.892822265625
441	206.99014282226562	16.473066666666668					1	DETECTED	206.9901 m/z @16.47 [N1263_1.mzXML]	206.99014282226562	16.473066666666668	0.11756666666666667	19.904166666666665	19.7866	7554.7333984375	2865787.3018138707	0	1292	7.542549369019552	0.6048913209623673	0.21626365016361213	206.98614501953125	206.9907684326172
442	207.02536010742188	10.232633333333332					1	DETECTED	207.0254 m/z @10.23 [N1263_1.mzXML]	207.02536010742188	10.232633333333332	1.4301833333333334	14.9367	13.506516666666666	62079.23828125	3719801.2858814416	0	1292	0.6663134629563388	0.7416544903520068	2.965571862604525	207.01536560058594	207.03456115722656
443	207.10354614257812	9.216616666666665					1	DETECTED	207.1035 m/z @9.22 [N1263_1.mzXML]	207.10354614257812	9.216616666666665	6.228916666666667	10.015333333333333	3.786416666666666	29871.103515625	590864.5855810544	0	1292	0.08192611301112862	0.9569831575320163	0.7727985533820214	207.09481811523438	207.11221313476562
444	208.04820251464844	15.921416666666666					1	DETECTED	208.0482 m/z @15.92 [N1263_1.mzXML]	208.04820251464844	15.921416666666666	9.0843	19.920333333333335	10.836033333333335	12577.25390625	3912617.0791896987	0	1292	2.4856270248802534	0.8011691273278932	0.6063998558915107	208.041748046875	208.04893493652344
445	208.1324462890625	8.820766666666666					1	DETECTED	208.1324 m/z @8.82 [N1263_1.mzXML]	208.1324462890625	8.820766666666666	3.45185	9.099666666666668	5.647816666666667	11866.33203125	459484.6966717532	0	1292	0.14382412407475798	0.8385875925115065	0.3228024219693163	208.13192749023438	208.1337432861328
446	208.8895721435547	1.7457833333333332					1	DETECTED	208.8896 m/z @1.75 [N1263_1.mzXML]	208.8895721435547	1.7457833333333332	1.6686166666666666	2.015233333333333	0.3466166666666666	82145.59375	736631.0361103517	0	1292	0.11078628049264116	2.2068222457070448	3.4127275239896386	208.889404296875	208.8900909423828
447	208.9341583251953	2.1000666666666667					1	DETECTED	208.9342 m/z @2.10 [N1263_1.mzXML]	208.9341583251953	2.1000666666666667	2.0431833333333334	3.84485	1.8016666666666667	19336.419921875	586686.4674084166	0	1292	0.18620106620360222	15.836507471432741	30.673014942865482	208.9337615966797	208.93455505371094
448	208.97747802734375	13.657283333333334					1	DETECTED	208.9775 m/z @13.66 [N1263_1.mzXML]	208.97747802734375	13.657283333333334	11.087683333333333	14.700433333333333	3.61275	12531.61328125	1049789.617538452	0	1292	0.5402204164505857	0.7029790628891653	0.4059581257783306	208.97702026367188	208.97821044921875
449	209.0103302001953	11.655716666666667					1	DETECTED	209.0103 m/z @11.66 [N1263_1.mzXML]	209.0103302001953	11.655716666666667	2.9546166666666664	11.8971	8.942483333333334	9892.5400390625	2273055.36127118	0	1292	0.08096784133283741	0.5138708515781529	0.027741703156305902	209.0045166015625	209.01058959960938
450	209.03248596191406	1.47555					1	DETECTED	209.0325 m/z @1.48 [N1263_1.mzXML]	209.03248596191406	1.47555	1.3797333333333335	5.013683333333334	3.6339500000000005	31969.404296875	1937810.5813459475	0	1292	0.1315539148798195	19.60123852633437	43.59796719568345	209.0321044921875	209.03814697265625
451	209.0445556640625	15.6798					1	DETECTED	209.0446 m/z @15.68 [N1263_1.mzXML]	209.0445556640625	15.6798	0.20246666666666666	20.003	19.800533333333334	25968.380859375	6372204.420690461	0	1292	2.1935189987027464	0.8268119585355774	0.6097304162060935	209.04367065429688	209.04501342773438
452	209.09120178222656	7.7851333333333335					1	DETECTED	209.0912 m/z @7.79 [N1263_1.mzXML]	209.09120178222656	7.7851333333333335	4.823449999999999	11.3999	6.576450000000001	18955.650390625	1666935.4093109744	0	1292	0.8479136183560003	0.6227717054891652	0.2510849836095134	209.08380126953125	209.09779357910156
453	209.11587524414062	12.0397					1	DETECTED	209.1159 m/z @12.04 [N1263_1.mzXML]	209.11587524414062	12.0397	11.456233333333333	15.536983333333334	4.08075	560474.5	4756229.037692135	1	1292	0.11216217484621183	2.0556058829075776	2.8858093806985297	209.11306762695312	209.1170654296875
454	211.04100036621094	2.5241333333333333					1	DETECTED	211.0410 m/z @2.52 [N1263_1.mzXML]	211.04100036621094	2.5241333333333333	2.1721999999999997	17.583833333333335	15.411633333333334	20331.99609375	2686219.111806519	0	1292	0.27635428924775374	21.8956715286986	1.3911889522375138	211.0392608642578	211.04776000976562
455	211.0570526123047	9.402916666666666					1	DETECTED	211.0571 m/z @9.40 [N1263_1.mzXML]	211.0570526123047	9.402916666666666	9.344183333333332	10.291783333333333	0.9476000000000013	7113.77099609375	161998.08124548342	0	1292	0.8429282999137531	8.066969353007808	15.133938706015616	211.05667114257812	211.05926513671875
456	211.07928466796875	14.714783333333333					1	DETECTED	211.0793 m/z @14.71 [N1263_1.mzXML]	211.07928466796875	14.714783333333333	11.0576	17.077333333333335	6.019733333333335	6922.26416015625	1063043.6648762517	0	1292	0.28569830909046345	0.823001307928233	0.4398079732733803	211.07667541503906	211.08056640625
457	211.13177490234375	12.126299999999999					1	DETECTED	211.1318 m/z @12.13 [N1263_1.mzXML]	211.13177490234375	12.126299999999999	0.10106666666666667	20.003	19.901933333333332	16147.5927734375	4254546.413491218	0	1292	1.4334580005720863	3.0817832590458334	0.8789819029326122	211.12191772460938	211.1328582763672
458	211.1432342529297	10.306816666666666					1	DETECTED	211.1432 m/z @10.31 [N1263_1.mzXML]	211.1432342529297	10.306816666666666	10.247316666666668	16.0183	5.770983333333332	22440.01953125	1438970.0068277586	0	1292	0.15061837868722883	48.49565826330685	4.239473331098596	211.13380432128906	211.145263671875
459	211.1683807373047	14.40145					1	DETECTED	211.1684 m/z @14.40 [N1263_1.mzXML]	211.1683807373047	14.40145	14.3307	15.505316666666666	1.1746166666666653	4970.3173828125	209771.82811010728	0	1292	0.2870162943255572	8.301177856301486	15.60235571260297	211.1634979248047	211.1686248779297
460	212.01858520507812	11.3723					1	DETECTED	212.0186 m/z @11.37 [N1263_1.mzXML]	212.01858520507812	11.3723	11.315433333333335	11.641433333333334	0.32599999999999874	199843.046875	1169138.094491829	0	1292	0.1624977546594284	1.8437346878528187	2.1886855586430043	212.01800537109375	212.0190887451172
461	212.06698608398438	10.8628					1	DETECTED	212.0670 m/z @10.86 [N1263_1.mzXML]	212.06698608398438	10.8628	10.8016	13.305399999999999	2.5037999999999982	21019.81640625	849102.4539372558	0	1292	0.09566480206058259	20.455882352941337	39.911764705882675	212.0662078857422	212.0670166015625
462	212.8378143310547	1.9870666666666668					1	DETECTED	212.8378 m/z @1.99 [N1263_1.mzXML]	212.8378143310547	1.9870666666666668	1.7143666666666666	2.3296666666666668	0.6153000000000002	25709.099609375	481275.6325498046	0	1292	0.4155544922019012	1.1281628162816277	1.209827798838615	212.83755493164062	212.8380889892578
463	212.9983367919922	1.8889					1	DETECTED	212.9983 m/z @1.89 [N1263_1.mzXML]	212.9983367919922	1.8889	1.8748833333333332	2.4	0.5251166666666667	26020.75390625	327961.308373047	0	1292	0.07719577975998027	18.731866825207923	36.46373365041585	212.99810791015625	212.99951171875
464	213.0320281982422	14.67165					1	DETECTED	213.0320 m/z @14.67 [N1263_1.mzXML]	213.0320281982422	14.67165	10.1403	17.844833333333334	7.704533333333334	2687.69189453125	703263.2102368771	0	1292	6.628372656174825	0.8501366406626429	0.7002732813252859	213.03121948242188	213.03262329101562
465	213.11135864257812	10.56265					1	DETECTED	213.1114 m/z @10.56 [N1263_1.mzXML]	213.11135864257812	10.56265	10.56265	18.873333333333335	8.310683333333335	5950.69775390625	462945.1641809996	0	1292	0.03803282521469775	null	null	213.11109924316406	213.116943359375
466	213.17713928222656	10.491416666666668					1	DETECTED	213.1771 m/z @10.49 [N1263_1.mzXML]	213.17713928222656	10.491416666666668	5.450616666666666	18.402833333333334	12.952216666666668	7852.34130859375	1370582.1222948	0	1292	5.096685686240842	1.2847382029307515	1.5694764058615027	213.17233276367188	213.18443298339844
467	213.9550323486328	6.489983333333333					1	DETECTED	213.9550 m/z @6.49 [N1263_1.mzXML]	213.9550323486328	6.489983333333333	0.11756666666666667	19.986333333333334	19.86876666666667	3132.8974609375	1709842.4246832586	0	1292	18.399697339440735	1.5589663785324774	2.117932757064955	213.94720458984375	213.95904541015625
468	214.83473205566406	1.7457833333333332					1	DETECTED	214.8347 m/z @1.75 [N1263_1.mzXML]	214.83473205566406	1.7457833333333332	1.6985999999999999	5.4667666666666666	3.7681666666666667	20941.337890625	1748525.6603917233	0	1292	0.06006434764533641	39.93111974567289	78.86223949134578	214.8304901123047	214.83493041992188
469	214.91629028320312	1.5497333333333332					1	DETECTED	214.9163 m/z @1.55 [N1263_1.mzXML]	214.91629028320312	1.5497333333333332	1.4140000000000001	11.714033333333333	10.300033333333333	706924.1875	7782658.366038451	0	1292	0.12218759924141454	0.7954880908476499	0.5896945067916375	214.91590881347656	214.92044067382812
470	214.98785400390625	1.5051999999999999					1	DETECTED	214.9879 m/z @1.51 [N1263_1.mzXML]	214.98785400390625	1.5051999999999999	1.4301833333333334	14.443416666666668	13.013233333333334	89663.0234375	3083887.9257989195	0	1292	0.0976295523904438	86.73561430793175	166.6447099433738	214.98489379882812	214.9931182861328
471	215.0150604248047	1.9591833333333333					1	DETECTED	215.0151 m/z @1.96 [N1263_1.mzXML]	215.0150604248047	1.9591833333333333	1.9032499999999999	10.56265	8.6594	90492.3203125	2187166.073292206	0	1292	0.11987441402766263	8.65146663927747	6.117857914067488	215.0144805908203	215.0220947265625
472	215.13311767578125	3.038683333333333					1	DETECTED	215.1331 m/z @3.04 [N1263_1.mzXML]	215.13311767578125	3.038683333333333	0.5589166666666666	18.386333333333333	17.827416666666668	7262.8701171875	2356655.9610534366	0	1292	10.589607458576628	3.5945754304840514	5.12503875834053	215.1261749267578	215.14186096191406
473	215.17803955078125	12.126299999999999					1	DETECTED	215.1780 m/z @12.13 [N1263_1.mzXML]	215.17803955078125	12.126299999999999	12.08265	13.980516666666666	1.8978666666666673	15085.69140625	568933.0771816414	0	1292	0.11054344127256677	21.739595265368706	42.47919053073741	215.17799377441406	215.1804656982422
474	215.98822021484375	1.5051999999999999					1	DETECTED	215.9882 m/z @1.51 [N1263_1.mzXML]	215.98822021484375	1.5051999999999999	1.4455333333333333	11.515116666666668	10.069583333333334	20617.27734375	2979244.059593872	0	1292	0.2803557862354622	84.38198324022366	167.7639664804473	215.9801483154297	215.9890594482422
475	216.92124938964844	1.6834					1	DETECTED	216.9212 m/z @1.68 [N1263_1.mzXML]	216.92124938964844	1.6834	1.47555	12.949900000000001	11.474350000000001	237445.265625	6751402.588170165	0	1292	0.16169196836526933	1.1206575956668792	10.357814553948895	216.91241455078125	216.92564392089844
476	216.94964599609375	1.5051999999999999					1	DETECTED	216.9496 m/z @1.51 [N1263_1.mzXML]	216.94964599609375	1.5051999999999999	1.4140000000000001	13.346083333333333	11.932083333333333	203449.15625	1.004183566027185E7	0	1292	0.1224632351607211	1.2146992165744743	1.477348279921151	216.94297790527344	216.94970703125
477	217.04591369628906	10.908283333333333					1	DETECTED	217.0459 m/z @10.91 [N1263_1.mzXML]	217.04591369628906	10.908283333333333	10.622133333333332	17.9595	7.337366666666666	11530.1943359375	719247.5319974972	0	1292	0.09648621005040958	8.368590574563141	19.445868241029036	217.04513549804688	217.0531463623047
478	217.0804901123047	2.05715					1	DETECTED	217.0805 m/z @2.06 [N1263_1.mzXML]	217.0804901123047	2.05715	1.1892166666666666	19.738999999999997	18.54978333333333	14166.185546875	3508691.585780487	0	1292	1.6438809273473522	5.166757194505456	8.994800788874004	217.07374572753906	217.08621215820312
479	217.1208038330078	19.755					1	DETECTED	217.1208 m/z @19.75 [N1263_1.mzXML]	217.1208038330078	19.755	0.10106666666666667	20.003	19.901933333333332	9950.4404296875	4585884.9734105235	0	1292	0.4283561526859714	0.5308470527749402	0.05923285362780011	217.11605834960938	217.12521362304688
480	217.22625732421875	11.729099999999999					1	DETECTED	217.2263 m/z @11.73 [N1263_1.mzXML]	217.22625732421875	11.729099999999999	11.684416666666667	11.8229	0.1384833333333333	8770.525390625	40085.577328369116	0	1292	0.0730237421689317	1.5496083550914423	2.0992167101828847	217.2256622314453	217.2264862060547
481	217.9502410888672	1.5051999999999999					1	DETECTED	217.9502 m/z @1.51 [N1263_1.mzXML]	217.9502410888672	1.5051999999999999	1.4301833333333334	1.6090666666666666	0.17888333333333328	23625.6875	160356.42573486315	0	1292	0.11089494226590979	1.1618544410702778	1.4549514269014872	217.94972229003906	217.9502410888672
482	218.02078247070312	9.730250000000002					1	DETECTED	218.0208 m/z @9.73 [N1263_1.mzXML]	218.02078247070312	9.730250000000002	1.4140000000000001	16.4894	15.0754	4958.71728515625	1153567.0861088869	0	1292	0.06996384581202442	0.9063820832707048	0.8127641665414095	218.01797485351562	218.02093505859375
483	218.08021545410156	9.24455					1	DETECTED	218.0802 m/z @9.24 [N1263_1.mzXML]	218.08021545410156	9.24455	4.683783333333333	18.662333333333333	13.978549999999998	6430.1162109375	1110282.1697291872	0	1292	0.09389484316175256	1.5324780921336323	2.0649561842672646	218.07302856445312	218.08534240722656
484	218.13743591308594	2.0431833333333334					1	DETECTED	218.1374 m/z @2.04 [N1263_1.mzXML]	218.13743591308594	2.0431833333333334	0.10106666666666667	19.986333333333334	19.885266666666666	58516.37109375	4776250.755193233	0	1292	0.17456021885542583	5.11516382690032	1.678533161573725	218.135986328125	218.13853454589844
485	218.21043395996094	10.4149					1	DETECTED	218.2104 m/z @10.41 [N1263_1.mzXML]	218.21043395996094	10.4149	10.384016666666668	10.506	0.12198333333333267	9194.865234375	39498.88709857161	0	1292	0.07278442810995323	1.9749055585537827	4.036910396196593	218.2099609375	218.21067810058594
486	218.9688720703125	9.834316666666666					1	DETECTED	218.9689 m/z @9.83 [N1263_1.mzXML]	218.9688720703125	9.834316666666666	9.493316666666667	10.368716666666668	0.8754000000000008	16775.701171875	449297.8488128053	0	1292	1.0015884298418047	1.3826567938195564	1.0252305025869348	218.9685821533203	218.96922302246094
487	218.9826202392578	1.5051999999999999					1	DETECTED	218.9826 m/z @1.51 [N1263_1.mzXML]	218.9826202392578	1.5051999999999999	1.4301833333333334	1.6090666666666666	0.17888333333333328	39507.63671875	250677.78361157206	0	1292	0.17065465019720416	1.192290602088427	1.315319729978204	218.98223876953125	218.98272705078125
488	219.02508544921875	1.7893000000000001					1	DETECTED	219.0251 m/z @1.79 [N1263_1.mzXML]	219.02508544921875	1.7893000000000001	1.6388833333333332	16.179766666666666	14.540883333333333	1527602.375	1.6827498547366265E7	1	1292	0.066851640375164	5.19725384252666	4.469517912926891	219.0151824951172	219.0263214111328
489	219.0426788330078	8.7275					1	DETECTED	219.0427 m/z @8.73 [N1263_1.mzXML]	219.0426788330078	8.7275	8.605583333333334	11.162166666666668	2.556583333333334	8013.0234375	361284.35539624025	0	1292	0.09201977986092835	10.484962406015136	2.5248575285906263	219.04241943359375	219.04635620117188
490	219.1162109375	15.089483333333334					1	DETECTED	219.1162 m/z @15.09 [N1263_1.mzXML]	219.1162109375	15.089483333333334	9.775133333333335	19.936833333333333	10.161699999999998	16871.630859375	2272303.9991216436	0	1292	1.4065289418199107	0.9218337405106304	10.204444520999836	219.10923767089844	219.1170654296875
491	219.17295837402344	12.251133333333334					1	DETECTED	219.1730 m/z @12.25 [N1263_1.mzXML]	219.17295837402344	12.251133333333334	0.11756666666666667	19.986333333333334	19.86876666666667	38716.19921875	2660686.152631529	0	1292	1.0602318496002017	1.2371038779770736	0.5439142789817774	219.171875	219.17735290527344
492	220.02854919433594	1.7893000000000001					1	DETECTED	220.0285 m/z @1.79 [N1263_1.mzXML]	220.02854919433594	1.7893000000000001	1.7301	2.372183333333333	0.6420833333333331	83826.109375	905873.0913903812	0	1292	0.20604456775067925	5.390577515669214	5.476708085389887	220.02841186523438	220.03591918945312
493	220.11709594726562	8.946283333333334					1	DETECTED	220.1171 m/z @8.95 [N1263_1.mzXML]	220.11709594726562	8.946283333333334	3.40885	15.584366666666666	12.175516666666667	18068.564453125	1026984.8499964295	0	1292	0.09628337331950476	0.5142789034067676	0.01819899714820454	220.1167449951172	220.11990356445312
494	220.16790771484375	12.753983333333334					1	DETECTED	220.1679 m/z @12.75 [N1263_1.mzXML]	220.16790771484375	12.753983333333334	12.315583333333333	14.67165	2.356066666666667	12030.37890625	810297.7166809086	0	1292	0.592296595707456	2.68711982968369	4.37423965936738	220.16790771484375	220.17613220214844
495	220.9332275390625	1.6090666666666666					1	DETECTED	220.9332 m/z @1.61 [N1263_1.mzXML]	220.9332275390625	1.6090666666666666	1.5350166666666667	1.9032499999999999	0.3682333333333332	152023.5625	894035.6736303712	0	1292	0.0848494785263263	1.3868508868096705	1.2213974493436461	220.93296813964844	220.93357849121094
496	220.9803009033203	1.4902000000000002					1	DETECTED	220.9803 m/z @1.49 [N1263_1.mzXML]	220.9803009033203	1.4902000000000002	1.4603833333333334	1.5497333333333332	0.08934999999999982	10308.3984375	45620.50691186515	0	1292	0.13710071042530525	1.4983230855226273	1.9966461710452548	220.98001098632812	220.98046875
497	221.0016326904297	1.47555					1	DETECTED	221.0016 m/z @1.48 [N1263_1.mzXML]	221.0016326904297	1.47555	1.39695	19.788	18.39105	6526.0947265625	2006612.2649372874	0	1292	14.622998022644127	116.99141221374045	191.78450070029518	220.99517822265625	221.00685119628906
498	221.0233917236328	1.7893000000000001					1	DETECTED	221.0234 m/z @1.79 [N1263_1.mzXML]	221.0233917236328	1.7893000000000001	1.7301	16.179766666666666	14.449666666666666	96575.8984375	3747493.796528076	0	1292	0.06836320953580866	4.950582901770775	6.0174525130270995	221.01988220214844	221.02684020996094
499	221.05226135253906	11.61335					1	DETECTED	221.0523 m/z @11.61 [N1263_1.mzXML]	221.05226135253906	11.61335	11.52965	11.6993	0.16964999999999897	21971.572265625	138042.76976245144	0	1292	0.0344369448028683	1.0134408602150435	1.0268817204300873	221.05178833007812	221.05235290527344
500	221.0798797607422	10.519983333333332					1	DETECTED	221.0799 m/z @10.52 [N1263_1.mzXML]	221.0798797607422	10.519983333333332	10.46125	12.682533333333334	2.221283333333334	40257.58984375	745301.690940065	0	1292	1.9810989396325542	1.8242194875125721	40.54886068859955	221.07907104492188	221.0832977294922
501	221.09133911132812	8.636216666666666					1	DETECTED	221.0913 m/z @8.64 [N1263_1.mzXML]	221.09133911132812	8.636216666666666	4.350383333333334	9.286833333333334	4.93645	19686.318359375	625668.122621765	0	1292	1.2434937816980067	0.5228038271755444	1.0663883227331876	221.0904998779297	221.0917510986328
502	221.11575317382812	12.187916666666666					1	DETECTED	221.1158 m/z @12.19 [N1263_1.mzXML]	221.11575317382812	12.187916666666666	0.5589166666666666	15.824516666666666	15.2656	11751.697265625	1909604.0778927614	0	1292	0.1689320315744336	0.656359102244389	0.312718204488778	221.11160278320312	221.1171875
503	221.1521759033203	12.92175					1	DETECTED	221.1522 m/z @12.92 [N1263_1.mzXML]	221.1521759033203	12.92175	0.6096	19.986333333333334	19.376733333333334	25502.5	3195985.451866547	0	1292	0.06659598768378139	0.7868947882105617	6.584669780076993	221.15182495117188	221.15298461914062
504	222.06353759765625	14.982249999999999					1	DETECTED	222.0635 m/z @14.98 [N1263_1.mzXML]	222.06353759765625	14.982249999999999	9.447866666666666	20.003	10.555133333333334	14092.1552734375	2927943.6089547146	0	1292	1.914133711675614	0.9997072515605786	0.7047127425107315	222.06321716308594	222.06480407714844
505	222.8663787841797	1.7457833333333332					1	DETECTED	222.8664 m/z @1.75 [N1263_1.mzXML]	222.8663787841797	1.7457833333333332	1.6834	18.3535	16.6701	89251.7265625	4540539.242119751	0	1292	0.19165770082388778	3.127578550177039	4.396410621667298	222.85791015625	222.86691284179688
506	222.9931640625	13.584333333333332					1	DETECTED	222.9932 m/z @13.58 [N1263_1.mzXML]	222.9931640625	13.584333333333332	9.478	14.831983333333334	5.353983333333334	48524.27734375	3677992.0568891605	0	1292	0.8510623893332383	0.6519177692994564	1.1956612512762985	222.99118041992188	222.99403381347656
507	223.06240844726562	11.729099999999999					1	DETECTED	223.0624 m/z @11.73 [N1263_1.mzXML]	223.06240844726562	11.729099999999999	0.8292	18.987000000000002	18.1578	155487.484375	9624572.015609015	0	1292	0.2928233593161842	5.1302119013129746	5.829931784161937	223.05621337890625	223.07154846191406
508	223.09510803222656	11.571416666666666					1	DETECTED	223.0951 m/z @11.57 [N1263_1.mzXML]	223.09510803222656	11.571416666666666	0.10106666666666667	20.003	19.901933333333332	1382530.5	1.947010138163314E7	1	1292	0.11035543405454717	66.03284368041626	2.157469771779696	223.0856170654297	223.0994415283203
509	223.13134765625	12.348					1	DETECTED	223.1313 m/z @12.35 [N1263_1.mzXML]	223.13134765625	12.348	11.315433333333335	18.221999999999998	6.906566666666663	92800.96875	2884195.829499757	0	1292	0.11779274439483522	10.341432506626452	0.8157749728754911	223.1312713623047	223.13934326171875
510	224.06198120117188	11.714033333333333					1	DETECTED	224.0620 m/z @11.71 [N1263_1.mzXML]	224.06198120117188	11.714033333333333	9.216616666666665	17.71466666666667	8.498050000000005	24811.99609375	3410203.5478578177	0	1292	2.6618601916689695	1.1790728649753328	1.411861827897772	224.05894470214844	224.07009887695312
511	224.0986785888672	11.571416666666666					1	DETECTED	224.0987 m/z @11.57 [N1263_1.mzXML]	224.0986785888672	11.571416666666666	0.6096	19.117166666666666	18.507566666666666	156447.375	1.3254236378701387E7	0	1292	0.1153888595538497	1.990272696671709	0.05706893721367479	224.0941925048828	224.09873962402344
512	224.86351013183594	1.7457833333333332					1	DETECTED	224.8635 m/z @1.75 [N1263_1.mzXML]	224.86351013183594	1.7457833333333332	1.6834	1.9032499999999999	0.21984999999999988	56784.23046875	525297.3753681639	0	1292	0.25107194042988024	1.7620892332353746	2.524178466470749	224.86334228515625	224.86363220214844
513	224.949951171875	11.6993					1	DETECTED	224.9500 m/z @11.70 [N1263_1.mzXML]	224.949951171875	11.6993	10.998	15.181783333333334	4.183783333333334	32462.462890625	2308431.83063806	0	1292	0.802070195944852	3.0791112312348874	5.429078647886761	224.94921875	224.95065307617188
514	225.05914306640625	11.655716666666667					1	DETECTED	225.0591 m/z @11.66 [N1263_1.mzXML]	225.05914306640625	11.655716666666667	9.567783333333333	16.8005	7.232716666666667	15604.912109375	1387904.7932896733	0	1292	0.30860803862094066	1.732027682876209	2.464055365752418	225.05416870117188	225.0639190673828
515	225.0750274658203	10.217333333333332					1	DETECTED	225.0750 m/z @10.22 [N1263_1.mzXML]	225.0750274658203	10.217333333333332	10.186516666666668	10.276883333333334	0.09036666666666626	6381.82177734375	28603.86131860365	0	1292	0.08988781550763214	1.4661979448351323	1.9323958896702644	225.07467651367188	225.07508850097656
516	225.14710998535156	12.395299999999999					1	DETECTED	225.1471 m/z @12.40 [N1263_1.mzXML]	225.14710998535156	12.395299999999999	12.363733333333332	17.0935	4.7297666666666665	36503.515625	821480.8741704102	0	1292	0.10449706026446215	74.91710665258746	148.83421330517493	225.1466064453125	225.14886474609375
517	226.043701171875	2.0857					1	DETECTED	226.0437 m/z @2.09 [N1263_1.mzXML]	226.043701171875	2.0857	2.0013166666666664	2.4	0.3986833333333335	30120.794921875	343378.58704126044	0	1292	0.36138596531202016	2.3623345842385843	3.6796458948437376	226.04359436035156	226.04464721679688
518	226.95001220703125	1.6388833333333332					1	DETECTED	226.9500 m/z @1.64 [N1263_1.mzXML]	226.95001220703125	1.6388833333333332	1.5350166666666667	13.741299999999999	12.206283333333332	885756.5	8506468.747364078	0	1292	0.059641182071974885	1.6045590074316232	1.6968753359325133	226.94882202148438	226.95376586914062
519	227.07839965820312	9.216616666666665					1	DETECTED	227.0784 m/z @9.22 [N1263_1.mzXML]	227.07839965820312	9.216616666666665	9.1306	19.262833333333333	10.132233333333334	85294.3671875	1721490.548474304	0	1292	0.11903793110137606	1.7282006046691067	1.9140656940995602	227.07806396484375	227.0816650390625
520	227.10177612304688	8.696916666666668					1	DETECTED	227.1018 m/z @8.70 [N1263_1.mzXML]	227.10177612304688	8.696916666666668	8.5601	8.773783333333334	0.2136833333333339	2377.023681640625	16826.090708007854	0	1292	0.0865355733317319	0.780911195029839	0.5618223900596778	227.1012725830078	227.10231018066406
521	227.1744384765625	9.819433333333334					1	DETECTED	227.1744 m/z @9.82 [N1263_1.mzXML]	227.1744384765625	9.819433333333334	0.11756666666666667	20.003	19.885433333333335	111802.7734375	3206198.262123961	0	1292	0.14612483830575762	1.176632727615227	0.5597550156575442	227.1732635498047	227.1753692626953
522	228.0621337890625	10.306816666666666					1	DETECTED	228.0621 m/z @10.31 [N1263_1.mzXML]	228.0621337890625	10.306816666666666	4.530233333333333	10.622133333333332	6.091899999999999	60522.33984375	3407923.1059573065	0	1292	0.09223944590555888	0.5272926614636679	0.01949642323607713	228.06179809570312	228.0684356689453
523	229.14230346679688	1.1547666666666667					1	DETECTED	229.1423 m/z @1.15 [N1263_1.mzXML]	229.14230346679688	1.1547666666666667	0.10106666666666667	20.003	19.901933333333332	90320.3359375	6.770954507040569E7	1	1292	13.464582452743931	9.44383284299769	null	229.14158630371094	229.14273071289062
524	229.15335083007812	2.015233333333333					1	DETECTED	229.1534 m/z @2.02 [N1263_1.mzXML]	229.15335083007812	2.015233333333333	1.8602833333333335	2.05715	0.19686666666666652	77022.7578125	628387.8914296874	0	1292	0.19604336633437147	0.6352586855975053	0.2705173711950107	229.15309143066406	229.1533660888672
525	230.1456298828125	1.2590166666666667					1	DETECTED	230.1456 m/z @1.26 [N1263_1.mzXML]	230.1456298828125	1.2590166666666667	0.13461666666666666	19.755	19.620383333333333	13300.4306640625	8274144.231733023	0	1292	3.4081812368490314	8.724823609628839	16.449647219257674	230.1446533203125	230.1461639404297
526	230.246337890625	11.441849999999999					1	DETECTED	230.2463 m/z @11.44 [N1263_1.mzXML]	230.246337890625	11.441849999999999	11.330166666666665	11.8971	0.5669333333333348	357070.8125	2611683.331708259	1	1292	0.1191013901341833	1.3956988319427848	1.3597897262682088	230.24620056152344	230.24705505371094
527	230.96505737304688	1.5350166666666667					1	DETECTED	230.9651 m/z @1.54 [N1263_1.mzXML]	230.96505737304688	1.5350166666666667	1.4301833333333334	9.925183333333333	8.495	220664.828125	6154383.967458861	0	1292	0.12002571275582752	0.9530028511778181	0.7871740507720596	230.9619140625	230.96527099609375
528	230.98851013183594	1.9591833333333333					1	DETECTED	230.9885 m/z @1.96 [N1263_1.mzXML]	230.98851013183594	1.9591833333333333	1.9452	3.3226166666666668	1.3774166666666667	13531.3818359375	317422.91385363776	0	1292	0.08723715640691143	49.2520858164485	97.504171632897	230.98834228515625	230.9893035888672
529	231.1358642578125	15.089483333333334					1	DETECTED	231.1359 m/z @15.09 [N1263_1.mzXML]	231.1358642578125	15.089483333333334	0.10106666666666667	20.003	19.901933333333332	337374.59375	3.41484119392909E7	1	1292	0.8612452719200867	1.2908311700191504	2.6435506277394496	231.1352081298828	231.1367950439453
530	232.1393585205078	15.089483333333334					1	DETECTED	232.1394 m/z @15.09 [N1263_1.mzXML]	232.1393585205078	15.089483333333334	10.015333333333333	19.590833333333332	9.5755	23509.1015625	2747243.8007264407	0	1292	0.692513615176475	0.9186766217450207	6.0206020280722425	232.1357421875	232.14013671875
531	232.153564453125	8.470633333333334					1	DETECTED	232.1536 m/z @8.47 [N1263_1.mzXML]	232.153564453125	8.470633333333334	7.9309666666666665	8.86865	0.9376833333333341	54013.671875	796237.3045666526	0	1292	0.1957680921824867	0.8302489075199604	0.5847638389909348	232.1532440185547	232.15391540527344
532	232.89515686035156	1.7606333333333335					1	DETECTED	232.8952 m/z @1.76 [N1263_1.mzXML]	232.89515686035156	1.7606333333333335	1.6388833333333332	13.155633333333332	11.516749999999998	131696.125	1.644305680221289E7	0	1292	0.15534094678544585	1.2317033563798145	1.3897393979833776	232.89007568359375	232.8955535888672
533	232.92697143554688	1.5350166666666667					1	DETECTED	232.9270 m/z @1.54 [N1263_1.mzXML]	232.92697143554688	1.5350166666666667	1.4301833333333334	1.6090666666666666	0.17888333333333328	87215.2890625	615688.5856376949	0	1292	0.1290119865747863	0.8380943816438085	0.708029621529609	232.92678833007812	232.92726135253906
534	232.9840850830078	10.848016666666666					1	DETECTED	232.9841 m/z @10.85 [N1263_1.mzXML]	232.9840850830078	10.848016666666666	10.46125	18.77583333333333	8.314583333333331	20434.400390625	1399669.2981887208	0	1292	0.16789325280873157	8.827412729032277	17.23139119537426	232.98361206054688	232.98666381835938
535	232.9982147216797	1.5198666666666665					1	DETECTED	232.9982 m/z @1.52 [N1263_1.mzXML]	232.9982147216797	1.5198666666666665	1.4455333333333333	1.5938	0.14826666666666677	35767.1640625	220380.0078520507	0	1292	0.10742952856268984	0.997309417040362	1.0689258459009618	232.99790954589844	232.99838256835938
536	233.02989196777344	14.127533333333334					1	DETECTED	233.0299 m/z @14.13 [N1263_1.mzXML]	233.02989196777344	14.127533333333334	9.848783333333333	18.451999999999998	8.603216666666665	3895.4150390625	1195041.5037491142	0	1292	5.918782551202979	1.005342292336157	1.0838957687326762	233.02809143066406	233.03097534179688
537	233.11203002929688	2.4555000000000002					1	DETECTED	233.1120 m/z @2.46 [N1263_1.mzXML]	233.11203002929688	2.4555000000000002	0.15148333333333333	19.706166666666665	19.55468333333333	7586.458984375	1714368.884044006	0	1292	1.1673771585993324	4.243607178767514	1.6969829537183423	233.11106872558594	233.1129150390625
538	233.12339782714844	15.089483333333334					1	DETECTED	233.1234 m/z @15.09 [N1263_1.mzXML]	233.12339782714844	15.089483333333334	10.306816666666666	19.854499999999998	9.547683333333332	14160.0234375	2184930.140021546	0	1292	0.7252983458539148	0.8243986744285071	0.8997972682344285	233.12339782714844	233.13336181640625
539	233.14590454101562	14.90605					1	DETECTED	233.1459 m/z @14.91 [N1263_1.mzXML]	233.14590454101562	14.90605	1.3108666666666666	19.788	18.477133333333335	10168.1123046875	2445464.8690872514	0	1292	0.3256353247390873	1.0484454951390494	1.0986457964601666	233.13648986816406	233.15211486816406
540	234.0782928466797	9.61235					1	DETECTED	234.0783 m/z @9.61 [N1263_1.mzXML]	234.0782928466797	9.61235	9.478	10.291783333333333	0.8137833333333333	3388.163330078125	82703.55442071533	0	1292	0.03887588083358118	3.0285944671877045	5.057188934375409	234.0782012939453	234.07977294921875
541	234.132568359375	9.68605					1	DETECTED	234.1326 m/z @9.69 [N1263_1.mzXML]	234.132568359375	9.68605	9.671383333333333	15.411483333333333	5.7401	5298.53759765625	558717.328205078	0	1292	0.06270623959795607	195.68522727272511	390.37045454545023	234.1321563720703	234.13507080078125
542	235.06768798828125	11.911200000000001					1	DETECTED	235.0677 m/z @11.91 [N1263_1.mzXML]	235.06768798828125	11.911200000000001	11.5437	12.010883333333334	0.4671833333333346	51583.53125	350832.61364044296	0	1292	0.09810084803440944	1.0631802284231795	1.2087742078548442	235.06277465820312	235.06784057617188
543	235.09136962890625	2.813816666666667					1	DETECTED	235.0914 m/z @2.81 [N1263_1.mzXML]	235.09136962890625	2.813816666666667	0.10106666666666667	20.003	19.901933333333332	135382.0625	3.3203149620683413E7	1	1292	2.0112862646474965	10.547746088291456	12.329496984231076	235.0902099609375	235.09194946289062
544	235.16778564453125	12.299366666666666					1	DETECTED	235.1678 m/z @12.30 [N1263_1.mzXML]	235.16778564453125	12.299366666666666	9.71555	15.257916666666667	5.542366666666666	20354.740234375	884358.3093733825	0	1292	0.16767478161958138	1.0725154648485127	1.1450309296970251	235.1670379638672	235.16867065429688
545	236.06759643554688	11.911200000000001					1	DETECTED	236.0676 m/z @11.91 [N1263_1.mzXML]	236.06759643554688	11.911200000000001	11.853833333333334	11.968333333333334	0.1144999999999996	12837.9619140625	67564.48757128915	0	1292	0.11331535920468916	0.9979662986635621	0.9959325973271242	236.0673828125	236.06773376464844
546	236.0791778564453	15.089483333333334					1	DETECTED	236.0792 m/z @15.09 [N1263_1.mzXML]	236.0791778564453	15.089483333333334	9.007383333333333	17.583833333333335	8.576450000000001	4426.74755859375	1080527.2484216918	0	1292	6.127847154397427	0.705056641620493	0.41011328324098595	236.07814025878906	236.08355712890625
547	236.09474182128906	3.038683333333333					1	DETECTED	236.0947 m/z @3.04 [N1263_1.mzXML]	236.09474182128906	3.038683333333333	0.10106666666666667	19.986333333333334	19.885266666666666	9565.6240234375	2856111.1401365665	0	1292	6.943430262082812	3.1911807213488514	4.952936122639138	236.0911865234375	236.09487915039062
548	236.906982421875	1.5938					1	DETECTED	236.9070 m/z @1.59 [N1263_1.mzXML]	236.906982421875	1.5938	1.5643	12.219416666666666	10.655116666666666	11096.126953125	2983315.4026123043	0	1292	0.08829130532431151	180.5951977401125	360.19039548022494	236.90597534179688	236.9074249267578
549	236.99658203125	1.9591833333333333					1	DETECTED	236.9966 m/z @1.96 [N1263_1.mzXML]	236.99658203125	1.9591833333333333	1.9173333333333333	11.162166666666668	9.244833333333334	37724.69140625	1604663.2426573178	0	1292	0.15681527332455913	4.453874252325435	7.520350161521477	236.98721313476562	237.00628662109375
550	237.07794189453125	11.6993					1	DETECTED	237.0779 m/z @11.70 [N1263_1.mzXML]	237.07794189453125	11.6993	4.290266666666667	18.598000000000003	14.307733333333335	31452.068359375	2994818.290543762	0	1292	0.53037670044802	2.5992297634328967	4.282607730098551	237.07369995117188	237.08639526367188
551	237.1105499267578	11.2674					1	DETECTED	237.1105 m/z @11.27 [N1263_1.mzXML]	237.1105499267578	11.2674	0.7112833333333334	19.904166666666665	19.19288333333333	39467.42578125	3236904.7456189883	0	1292	0.6494864316608844	16.684157661808495	69.7769846942162	237.10133361816406	237.11740112304688
552	237.48849487304688	10.506					1	DETECTED	237.4885 m/z @10.51 [N1263_1.mzXML]	237.48849487304688	10.506	10.491416666666668	10.622133333333332	0.1307166666666646	10296.9794921875	48344.61239831527	0	1292	0.08223351513540855	4.481714285714469	8.050672376936197	237.4881591796875	237.4885711669922
553	238.10568237304688	13.966016666666667					1	DETECTED	238.1057 m/z @13.97 [N1263_1.mzXML]	238.10568237304688	13.966016666666667	0.7956333333333333	19.52466666666667	18.729033333333334	11286.6904296875	2605221.4807088035	0	1292	3.2893137084422666	1.1173712387010069	1.0850293223961762	238.10508728027344	238.10696411132812
554	238.23312377929688	10.506					1	DETECTED	238.2331 m/z @10.51 [N1263_1.mzXML]	238.23312377929688	10.506	10.491416666666668	10.606166666666667	0.11474999999999902	6815.51123046875	33221.87463122554	0	1292	0.08169182408471265	3.9342857142859042	6.8685714285718085	238.2328643798828	238.23345947265625
555	238.9654541015625	12.187916666666666					1	DETECTED	238.9655 m/z @12.19 [N1263_1.mzXML]	238.9654541015625	12.187916666666666	9.35865	18.873333333333335	9.514683333333334	110654.9453125	8365480.562549742	0	1292	1.0555647879167083	1.0122286570305805	1.3736200114434698	238.9642791748047	238.97024536132812
556	239.06239318847656	1.84595					1	DETECTED	239.0624 m/z @1.85 [N1263_1.mzXML]	239.06239318847656	1.84595	1.5198666666666665	18.970833333333335	17.45096666666667	72675.0	4016078.963038055	0	1292	0.043815666891235505	13.721000673536794	1.6566871577811253	239.05255126953125	239.0713348388672
557	239.08966064453125	10.519983333333332					1	DETECTED	239.0897 m/z @10.52 [N1263_1.mzXML]	239.08966064453125	10.519983333333332	8.946283333333334	11.58515	2.638866666666667	2711510.75	1.9466797228922114E7	1	1292	0.09046154973015241	1.813122538500053	2.226354568034257	239.08950805664062	239.09153747558594
558	239.13803100585938	9.730250000000002					1	DETECTED	239.1380 m/z @9.73 [N1263_1.mzXML]	239.13803100585938	9.730250000000002	9.671383333333333	10.491416666666668	0.8200333333333347	11818.6689453125	96755.30220208749	0	1292	0.09248061705696564	2.106833979853849	2.2861696190000464	239.13760375976562	239.14730834960938
559	239.2355194091797	13.782616666666666					1	DETECTED	239.2355 m/z @13.78 [N1263_1.mzXML]	239.2355194091797	13.782616666666666	5.029766666666666	19.541333333333334	14.511566666666667	48501.3203125	2873717.714104522	0	1292	0.20585871623259955	0.8289623760641773	2.21704639345029	239.23519897460938	239.23753356933594
560	240.09347534179688	10.506					1	DETECTED	240.0935 m/z @10.51 [N1263_1.mzXML]	240.09347534179688	10.506	8.264266666666666	13.824266666666666	5.5600000000000005	254633.96875	4167291.6662069694	0	1292	0.09311867429126153	0.8320060419933476	0.4104529716007895	240.0859832763672	240.10159301757812
561	240.96572875976562	12.053966666666668					1	DETECTED	240.9657 m/z @12.05 [N1263_1.mzXML]	240.96572875976562	12.053966666666668	11.042766666666667	19.607333333333333	8.564566666666666	15603.4638671875	1461755.4403533933	0	1292	0.07149923043953521	1.924599062236575	3.033957205018336	240.96131896972656	240.96728515625
562	241.02931213378906	1.9591833333333333					1	DETECTED	241.0293 m/z @1.96 [N1263_1.mzXML]	241.02931213378906	1.9591833333333333	1.9591833333333333	17.551333333333332	15.592149999999998	8131.18115234375	2613715.637960267	0	1292	6.784025528065406	null	null	241.0243377685547	241.03550720214844
563	241.09388732910156	10.506					1	DETECTED	241.0939 m/z @10.51 [N1263_1.mzXML]	241.09388732910156	10.506	9.597316666666668	10.638399999999999	1.0410833333333311	14557.0947265625	234620.5304445799	0	1292	0.9779033810697246	0.5728526622769202	0.15273552568800977	241.08592224121094	241.09518432617188
564	241.10569763183594	11.557616666666666					1	DETECTED	241.1057 m/z @11.56 [N1263_1.mzXML]	241.10569763183594	11.557616666666666	8.279033333333334	11.98255	3.7035166666666655	447402.34375	6893876.143492615	1	1292	0.1070209569586531	0.5328427955582699	0.0497598372137806	241.0980224609375	241.1063690185547
565	242.01808166503906	2.0857					1	DETECTED	242.0181 m/z @2.09 [N1263_1.mzXML]	242.01808166503906	2.0857	2.0857	18.77583333333333	16.690133333333332	5699.44775390625	1644752.3476137691	0	1292	12.721093891151614	null	null	242.0177459716797	242.02798461914062
566	242.09915161132812	8.930833333333334					1	DETECTED	242.0992 m/z @8.93 [N1263_1.mzXML]	242.09915161132812	8.930833333333334	4.410066666666666	10.591066666666668	6.181000000000002	11001.16015625	779890.0764072877	0	1292	0.11577038982776777	0.6836229843020727	0.3672459686041454	242.08981323242188	242.09922790527344
567	242.923828125	1.6388833333333332					1	DETECTED	242.9238 m/z @1.64 [N1263_1.mzXML]	242.923828125	1.6388833333333332	1.5497333333333332	5.337816666666667	3.7880833333333337	307180.1875	2374938.5902803955	0	1292	0.055479085785342885	1.6618987607903872	2.5136678893847813	242.92259216308594	242.93252563476562
568	242.96119689941406	12.283266666666666					1	DETECTED	242.9612 m/z @12.28 [N1263_1.mzXML]	242.96119689941406	12.283266666666666	1.4140000000000001	14.514333333333333	13.100333333333333	7688.19677734375	1840276.034256165	0	1292	0.5277196566797908	0.6026318856224584	0.2052637712449169	242.96055603027344	242.9676971435547
569	242.99398803710938	1.4603833333333334					1	DETECTED	242.9940 m/z @1.46 [N1263_1.mzXML]	242.99398803710938	1.4603833333333334	1.4301833333333334	8.500216666666667	7.070033333333333	20480.640625	806424.5274898682	0	1292	0.05320932581980187	117.05353200883	1.6571531203401528	242.99366760253906	243.00120544433594
570	243.02281188964844	14.358716666666668					1	DETECTED	243.0228 m/z @14.36 [N1263_1.mzXML]	243.02281188964844	14.358716666666668	11.641433333333334	18.61433333333333	6.972899999999997	2639.505615234375	703434.7538695986	0	1292	4.114292639364255	1.2830645804326615	1.5661291608653232	243.0140838623047	243.02366638183594
571	244.0359344482422	10.322166666666668					1	DETECTED	244.0359 m/z @10.32 [N1263_1.mzXML]	244.0359344482422	10.322166666666668	10.291783333333333	20.003	9.711216666666667	4396.3359375	751053.7571342165	0	1292	0.07775713786947946	159.81157432802323	318.62314865604645	244.02931213378906	244.03611755371094
572	244.1170654296875	9.553133333333333					1	DETECTED	244.1171 m/z @9.55 [N1263_1.mzXML]	244.1170654296875	9.553133333333333	9.523416666666666	9.626949999999999	0.10353333333333303	3513.8623046875	16557.331927307143	0	1292	0.11150034277624243	1.7420078519349	2.4840157038698	244.11654663085938	244.11729431152344
573	244.189453125	11.471283333333334					1	DETECTED	244.1895 m/z @11.47 [N1263_1.mzXML]	244.189453125	11.471283333333334	11.427766666666667	11.571416666666666	0.14364999999999917	38430.265625	181272.0706198722	0	1292	0.13571890431233058	1.6505170432784118	2.3010340865568235	244.18905639648438	244.18984985351562
574	244.2010955810547	9.145800000000001					1	DETECTED	244.2011 m/z @9.15 [N1263_1.mzXML]	244.2010955810547	9.145800000000001	9.022683333333333	10.186516666666668	1.1638333333333346	57998.3046875	523281.5780249329	0	1292	0.11116812591484582	1.3505090517588245	1.2834743079890878	244.20082092285156	244.2014923095703
575	245.0624542236328	8.8841					1	DETECTED	245.0625 m/z @8.88 [N1263_1.mzXML]	245.0624542236328	8.8841	8.515116666666666	8.946283333333334	0.4311666666666678	10455.154296875	94946.2524196781	0	1292	null	0.5842630651790957	0.16627781239894748	245.0617218017578	245.06246948242188
576	245.22491455078125	14.472000000000001					1	DETECTED	245.2249 m/z @14.47 [N1263_1.mzXML]	245.22491455078125	14.472000000000001	10.968383333333332	18.581833333333336	7.613450000000004	50409.71875	3082188.514924562	0	1292	0.7071230626393792	0.7226212124291147	1.8897768881608639	245.2149200439453	245.2259521484375
577	246.15087890625	11.882866666666667					1	DETECTED	246.1509 m/z @11.88 [N1263_1.mzXML]	246.15087890625	11.882866666666667	10.519983333333332	12.010883333333334	1.4909000000000017	22930.169921875	511996.914044434	0	1292	0.14577760225835767	0.5469653797708293	0.09393075954165843	246.1472625732422	246.15098571777344
578	246.16909790039062	9.24455					1	DETECTED	246.1691 m/z @9.24 [N1263_1.mzXML]	246.16909790039062	9.24455	0.20246666666666666	19.986333333333334	19.78386666666667	57737.43359375	4382255.434745487	0	1292	0.1428498407247094	2.9972672295924414	0.5245181304458728	246.16766357421875	246.1697540283203
579	246.2284393310547	14.387083333333333					1	DETECTED	246.2284 m/z @14.39 [N1263_1.mzXML]	246.2284393310547	14.387083333333333	14.387083333333333	15.166733333333333	0.7796500000000002	11659.67578125	265392.6373841557	0	1292	0.2983118061607133	null	null	246.22787475585938	246.2289581298828
580	246.2412567138672	10.95345					1	DETECTED	246.2413 m/z @10.95 [N1263_1.mzXML]	246.2412567138672	10.95345	10.923300000000001	11.072816666666666	0.1495166666666652	21450.05078125	115693.99324414026	0	1292	0.10683958331381938	2.4795467108900513	3.9590934217801026	246.24111938476562	246.24183654785156
581	246.94259643554688	1.5350166666666667					1	DETECTED	246.9426 m/z @1.54 [N1263_1.mzXML]	246.94259643554688	1.5350166666666667	1.4301833333333334	8.367766666666666	6.9375833333333325	83880.2578125	6463849.726865722	0	1292	0.1319809435872421	33.08863275039745	0.7448477165170521	246.93394470214844	246.94288635253906
582	247.01486206054688	2.1287333333333334					1	DETECTED	247.0149 m/z @2.13 [N1263_1.mzXML]	247.01486206054688	2.1287333333333334	1.4603833333333334	2.4555000000000002	0.9951166666666669	25967.41796875	850250.2514025881	0	1292	null	0.7444577441959055	0.488915488391811	247.01393127441406	247.01559448242188
583	247.09124755859375	2.8842					1	DETECTED	247.0912 m/z @2.88 [N1263_1.mzXML]	247.09124755859375	2.8842	0.11756666666666667	20.003	19.885433333333335	120082.8984375	2.120408678047888E7	0	1292	1.199233637466476	9.034546116314427	4.724037663691991	247.08798217773438	247.09619140625
584	247.14315795898438	9.24455					1	DETECTED	247.1432 m/z @9.24 [N1263_1.mzXML]	247.14315795898438	9.24455	9.188616666666666	12.990933333333334	3.802316666666668	34239.87109375	793371.144864136	0	1292	0.10014367961744064	33.9897199046481	2.1607379695036437	247.1415557861328	247.15293884277344
585	247.240478515625	12.696933333333334					1	DETECTED	247.2405 m/z @12.70 [N1263_1.mzXML]	247.240478515625	12.696933333333334	10.95345	14.90605	3.9526000000000003	15692.1025390625	1044756.8766282967	0	1292	0.24115739696395266	1.1335353554665466	1.2670707109330934	247.23965454101562	247.24391174316406
586	248.09469604492188	2.9546166666666664					1	DETECTED	248.0947 m/z @2.95 [N1263_1.mzXML]	248.09469604492188	2.9546166666666664	0.13461666666666666	19.986333333333334	19.85171666666667	12433.0537109375	2368801.2903064876	0	1292	0.9203325853365332	2.3659506717639314	2.5416321838834546	248.08990478515625	248.09593200683594
587	248.8690643310547	1.6686166666666666					1	DETECTED	248.8691 m/z @1.67 [N1263_1.mzXML]	248.8690643310547	1.6686166666666666	1.6535166666666667	1.8748833333333332	0.2213666666666665	29719.556640625	263209.7678496094	0	1292	0.13375861556498747	7.3300220750552345	13.660044150110469	248.8686065673828	248.86973571777344
588	248.97581481933594	1.5051999999999999					1	DETECTED	248.9758 m/z @1.51 [N1263_1.mzXML]	248.97581481933594	1.5051999999999999	1.4455333333333333	2.1721999999999997	0.7266666666666663	13010.3046875	265148.08540356444	0	1292	0.6385858358359928	6.089385474860346	11.178770949720692	248.9738311767578	248.9760284423828
589	249.0013885498047	11.515116666666668					1	DETECTED	249.0014 m/z @11.52 [N1263_1.mzXML]	249.0013885498047	11.515116666666668	10.968383333333332	19.62366666666667	8.655283333333337	9944.931640625	1187451.8892098998	0	1292	0.787386593374741	7.9154523838555955	14.830904767711191	249.00051879882812	249.00360107421875
590	249.02676391601562	1.8748833333333332					1	DETECTED	249.0268 m/z @1.87 [N1263_1.mzXML]	249.02676391601562	1.8748833333333332	1.8602833333333335	15.970016666666668	14.109733333333335	43667.25	2276857.5592326047	0	1292	0.07374469212293233	4.597315031659458	7.67403512338977	249.01828002929688	249.03524780273438
591	249.06004333496094	9.286833333333334					1	DETECTED	249.0600 m/z @9.29 [N1263_1.mzXML]	249.06004333496094	9.286833333333334	9.1602	16.163416666666667	7.003216666666667	5339.95556640625	614744.7091042482	0	1292	0.09262558987358638	27.651553040273555	54.30310608054711	249.0557098388672	249.06089782714844
592	249.07186889648438	10.832683333333334					1	DETECTED	249.0719 m/z @10.83 [N1263_1.mzXML]	249.07186889648438	10.832683333333334	1.4140000000000001	10.8778	9.4638	5866.74072265625	1188660.0043964845	0	1292	0.10035894062810691	0.5023950622963932	0.00479012459278635	249.0714111328125	249.0785675048828
593	249.15646362304688	9.80475					1	DETECTED	249.1565 m/z @9.80 [N1263_1.mzXML]	249.15646362304688	9.80475	9.37325	10.046366666666668	0.673116666666667	26258.58203125	288563.77422549407	0	1292	0.15153076435154667	0.8238366591967033	0.5606245829981349	249.15579223632812	249.15684509277344
594	249.21595764160156	10.399616666666667					1	DETECTED	249.2160 m/z @10.40 [N1263_1.mzXML]	249.21595764160156	10.399616666666667	10.077433333333333	10.591066666666668	0.5136333333333347	16054.4580078125	244997.5067363282	0	1292	0.4881703571351572	0.7869540559570894	0.6073600880837743	249.21583557128906	249.21658325195312
595	251.12632751464844	12.053966666666668					1	DETECTED	251.1263 m/z @12.05 [N1263_1.mzXML]	251.12632751464844	12.053966666666668	0.11756666666666667	20.003	19.885433333333335	156428.65625	1.4908095562774528E7	0	1292	10.51176877612631	0.7277313197090017	0.02097961343097227	251.12237548828125	251.1270294189453
596	252.12954711914062	12.053966666666668					1	DETECTED	252.1295 m/z @12.05 [N1263_1.mzXML]	252.12954711914062	12.053966666666668	0.11756666666666667	20.003	19.885433333333335	24877.453125	2845352.1403103033	0	1292	0.06615359944868082	1.6516172591290739	1.8491692610766093	252.1204071044922	252.13002014160156
597	252.91586303710938	2.186516666666667					1	DETECTED	252.9159 m/z @2.19 [N1263_1.mzXML]	252.91586303710938	2.186516666666667	2.0857	2.3438166666666667	0.25811666666666655	10933.103515625	105210.35590527335	0	1292	0.1535205594217035	1.2801289469333754	1.5602578938667508	252.91539001464844	252.91629028320312
598	252.98483276367188	15.4269					1	DETECTED	252.9848 m/z @15.43 [N1263_1.mzXML]	252.98483276367188	15.4269	9.80475	17.289166666666667	7.484416666666666	3163.77392578125	723349.9131821903	0	1292	0.1278340843764152	0.6656187283038221	0.3312374566076442	252.9838409423828	252.9854736328125
599	253.03553771972656	11.5993					1	DETECTED	253.0355 m/z @11.60 [N1263_1.mzXML]	253.03553771972656	11.5993	1.5497333333333332	11.729099999999999	10.179366666666667	28852.794921875	7073220.466314698	0	1292	0.13376734316220507	0.5064579898967451	0.01308447494281969	253.0342254638672	253.04531860351562
600	253.04595947265625	1.6090666666666666					1	DETECTED	253.0460 m/z @1.61 [N1263_1.mzXML]	253.04595947265625	1.6090666666666666	0.15148333333333333	19.904166666666665	19.75268333333333	7574.0888671875	3494641.9925403423	0	1292	18.110208497503134	6.7758332856897825	12.244698471135038	253.04595947265625	253.05197143554688
601	253.1090087890625	12.395299999999999					1	DETECTED	253.1090 m/z @12.40 [N1263_1.mzXML]	253.1090087890625	12.395299999999999	1.0517333333333334	12.4697	11.417966666666667	13049.966796875	1729913.4042641292	0	1292	0.11105564879289531	0.5032793918432474	0.044416528292265355	253.10552978515625	253.11549377441406
602	253.12557983398438	1.8317					1	DETECTED	253.1256 m/z @1.83 [N1263_1.mzXML]	253.12557983398438	1.8317	1.8034666666666666	13.852516666666666	12.04905	61919.74609375	3812640.119189972	0	1292	0.04584837626675675	213.38341204250128	425.76682408500255	253.11578369140625	253.13180541992188
603	253.19378662109375	14.773349999999999					1	DETECTED	253.1938 m/z @14.77 [N1263_1.mzXML]	253.19378662109375	14.773349999999999	6.867666666666667	15.88945	9.021783333333333	10899.748046875	1264774.775274322	0	1292	0.41267471788469834	0.5705884585140227	0.05399408990275599	253.1907501220703	253.19432067871094
604	254.13473510742188	13.852516666666666					1	DETECTED	254.1347 m/z @13.85 [N1263_1.mzXML]	254.13473510742188	13.852516666666666	10.998	14.053516666666667	3.0555166666666675	18227.41015625	764444.0798278806	0	1292	0.22120073145363328	0.5352073614330506	0.071125208720279	254.12960815429688	254.13739013671875
605	254.82237243652344	1.9591833333333333					1	DETECTED	254.8224 m/z @1.96 [N1263_1.mzXML]	254.82237243652344	1.9591833333333333	1.7301	5.904333333333333	4.174233333333333	28071.134765625	967067.5182998047	0	1292	0.14167813117690486	9.110731174972717	1.550454185891134	254.81703186035156	254.8231658935547
606	254.9411163330078	11.133083333333333					1	DETECTED	254.9411 m/z @11.13 [N1263_1.mzXML]	254.9411163330078	11.133083333333333	11.087683333333333	18.4845	7.396816666666668	4740.40966796875	855037.265935303	0	1292	0.07175307702810585	81.46273861967558	161.92547723935115	254.9408721923828	254.9423065185547
607	254.9937286376953	10.892750000000001					1	DETECTED	254.9937 m/z @10.89 [N1263_1.mzXML]	254.9937286376953	10.892750000000001	2.5921666666666665	16.034200000000002	13.442033333333335	7950.87548828125	1975740.5316370241	0	1292	0.14117329629639208	0.8097041372594294	0.619408274518859	254.99200439453125	254.99911499023438
608	255.1214599609375	11.557616666666666					1	DETECTED	255.1215 m/z @11.56 [N1263_1.mzXML]	255.1214599609375	11.557616666666666	10.622133333333332	11.868433333333334	1.2463000000000015	149158.515625	1925141.9532702023	1	1292	0.3806768272558596	0.7706674102442992	0.4928468886139629	255.11355590820312	255.1216583251953
609	255.17050170898438	13.824266666666666					1	DETECTED	255.1705 m/z @13.82 [N1263_1.mzXML]	255.17050170898438	13.824266666666666	0.21936666666666668	19.24683333333333	19.027466666666665	21795.30859375	3651085.514083219	0	1292	2.4900751788665616	1.0326862534502401	1.4248685732320983	255.16958618164062	255.17236328125
610	255.2095489501953	11.882866666666667					1	DETECTED	255.2095 m/z @11.88 [N1263_1.mzXML]	255.2095489501953	11.882866666666667	11.8229	13.183283333333332	1.3603833333333313	7381.7900390625	365772.75106799294	0	1292	1.5069425564558259	11.342829349638786	21.68565869927757	255.20895385742188	255.2118377685547
611	256.261962890625	11.3723					1	DETECTED	256.2620 m/z @11.37 [N1263_1.mzXML]	256.261962890625	11.3723	0.21936666666666668	19.936833333333333	19.717466666666667	163402.0625	5939616.808440803	0	1292	0.0801758816012832	0.5100121391693826	2.748896603873498	256.26129150390625	256.2635803222656
612	256.8194274902344	1.9591833333333333					1	DETECTED	256.8194 m/z @1.96 [N1263_1.mzXML]	256.8194274902344	1.9591833333333333	1.7143666666666666	2.38615	0.6717833333333336	38406.4765625	525463.8969934081	0	1292	0.15041682115902022	1.384296669611366	1.6233057393099033	256.8183898925781	256.8207702636719
613	257.0732421875	2.4417					1	DETECTED	257.0732 m/z @2.44 [N1263_1.mzXML]	257.0732421875	2.4417	2.22965	12.283266666666666	10.053616666666667	11503.552734375	1055875.0107797242	0	1292	0.25373851205064346	11.800882819185599	6.557231563944806	257.0644226074219	257.0828857421875
614	257.2247009277344	12.010883333333334					1	DETECTED	257.2247 m/z @12.01 [N1263_1.mzXML]	257.2247009277344	12.010883333333334	11.968333333333334	12.851966666666668	0.8836333333333339	15856.544921875	293550.99858862296	0	1292	0.11554281636946229	10.38347042694862	19.76694085389724	257.2245178222656	257.2251892089844
615	257.2460021972656	13.796383333333333					1	DETECTED	257.2460 m/z @13.80 [N1263_1.mzXML]	257.2460021972656	13.796383333333333	0.16863333333333333	19.953166666666668	19.784533333333336	29534.033203125	2948721.971929322	0	1292	0.23388882551192935	1.0205006874398983	0.8049325949101288	257.24359130859375	257.2476501464844
616	257.97991943359375	10.186516666666668					1	DETECTED	257.9799 m/z @10.19 [N1263_1.mzXML]	257.97991943359375	10.186516666666668	9.775133333333335	10.591066666666668	0.8159333333333336	8217.2158203125	204790.88790417495	0	1292	0.35474581397671834	0.9916946886521094	1.1888956401709874	257.9791259765625	257.9804382324219
617	258.0288391113281	14.40145					1	DETECTED	258.0288 m/z @14.40 [N1263_1.mzXML]	258.0288391113281	14.40145	0.10106666666666667	19.969833333333334	19.868766666666666	7021.4931640625	2265323.6803818676	0	1292	4.771021013472906	0.6600295190543924	0.6366357230622799	258.020751953125	258.0308532714844
618	258.16864013671875	9.478					1	DETECTED	258.1686 m/z @9.48 [N1263_1.mzXML]	258.16864013671875	9.478	8.836766666666668	9.626949999999999	0.7901833333333315	2737.935546875	67365.93277328489	0	1292	0.5958685171648597	0.616143369548266	0.23228673909653197	258.1683044433594	258.1700744628906
619	258.816650390625	1.9731999999999998					1	DETECTED	258.8167 m/z @1.97 [N1263_1.mzXML]	258.816650390625	1.9731999999999998	1.7893000000000001	2.1721999999999997	0.3828999999999996	18450.814453125	222704.91701147455	0	1292	0.16049301865939491	1.0410549211528008	1.0821098423056017	258.8159484863281	258.816650390625
620	258.8978576660156	1.6388833333333332					1	DETECTED	258.8979 m/z @1.64 [N1263_1.mzXML]	258.8978576660156	1.6388833333333332	1.5790499999999998	1.7301	0.15105000000000013	57415.56640625	205617.77569824227	0	1292	0.04312033663141879	1.2301507021584885	1.5061908778599629	258.89752197265625	258.8981018066406
621	258.9430236816406	1.47555					1	DETECTED	258.9430 m/z @1.48 [N1263_1.mzXML]	258.9430236816406	1.47555	1.4301833333333334	16.947	15.516816666666665	10257.06640625	4177155.4962464594	0	1292	0.0766334471042418	171.01561351947137	341.03122703894275	258.9421691894531	258.9449768066406
622	258.9792175292969	1.8317					1	DETECTED	258.9792 m/z @1.83 [N1263_1.mzXML]	258.9792175292969	1.8317	1.4140000000000001	4.9182500000000005	3.5042500000000003	48347.30078125	1423506.2058353273	0	1292	0.4288171522269979	4.211157444549659	0.3702928222997726	258.970947265625	258.97998046875
623	259.0926513671875	11.8229					1	DETECTED	259.0927 m/z @11.82 [N1263_1.mzXML]	259.0926513671875	11.8229	7.0636833333333335	12.455233333333332	5.391549999999999	22467.767578125	961870.7803479308	0	1292	0.07403700885324582	0.5664325011468972	11.348569438509475	259.08367919921875	259.0976867675781
624	259.64776611328125	13.40105					1	DETECTED	259.6478 m/z @13.40 [N1263_1.mzXML]	259.64776611328125	13.40105	12.977216666666667	13.613866666666667	0.6366499999999995	14876.93359375	380536.64213085914	0	1292	0.35331874046888956	0.7510617381046015	0.5021234762092031	259.6466979980469	259.65740966796875
625	260.1662292480469	12.111716666666666					1	DETECTED	260.1662 m/z @12.11 [N1263_1.mzXML]	260.1662292480469	12.111716666666666	12.053966666666668	12.187916666666666	0.13394999999999868	6538.58740234375	42892.47657043432	0	1292	0.14511825176046678	1.1597402597402757	1.3194805194805515	260.1659851074219	260.16680908203125
626	260.1845703125	9.91075					1	DETECTED	260.1846 m/z @9.91 [N1263_1.mzXML]	260.1845703125	9.91075	3.38015	10.534383333333333	7.154233333333332	88978.7734375	996164.5915880706	0	1292	0.07356963953956708	0.7853082956408287	1.6755834082252026	260.1837463378906	260.1934509277344
627	260.97589111328125	1.4902000000000002					1	DETECTED	260.9759 m/z @1.49 [N1263_1.mzXML]	260.97589111328125	1.4902000000000002	1.4301833333333334	1.5497333333333332	0.11954999999999982	6340.712890625	38931.69368054193	0	1292	0.13376698776698226	0.9959733407386795	0.9919466814773591	260.9750061035156	260.97601318359375
628	261.0097961425781	1.9591833333333333					1	DETECTED	261.0098 m/z @1.96 [N1263_1.mzXML]	261.0097961425781	1.9591833333333333	1.4301833333333334	2.3296666666666668	0.8994833333333334	42254.90234375	974578.2350415036	0	1292	0.3787008420294655	0.8459229212700735	0.6714698366885855	261.0041809082031	261.01007080078125
629	261.0721740722656	10.519983333333332					1	DETECTED	261.0722 m/z @10.52 [N1263_1.mzXML]	261.0721740722656	10.519983333333332	10.476766666666666	12.4697	1.9929333333333332	14222.798828125	663976.3878651125	0	1292	0.0903723787256645	1.7542326930884884	2.3470705565334575	261.0718688964844	261.0753479003906
630	261.1434631347656	9.553133333333333					1	DETECTED	261.1435 m/z @9.55 [N1263_1.mzXML]	261.1434631347656	9.553133333333333	0.15148333333333333	20.003	19.851516666666665	78746.2421875	4183078.1582862544	0	1292	0.07584603966194159	0.8998209232294625	30.08976688692319	261.142578125	261.1447448730469
631	261.18817138671875	9.895233333333334					1	DETECTED	261.1882 m/z @9.90 [N1263_1.mzXML]	261.18817138671875	9.895233333333334	0.10106666666666667	19.986333333333334	19.885266666666666	10335.1494140625	2170898.2460675673	0	1292	0.06837035677965098	1.4019817177096885	2.1981162312070763	261.18157958984375	261.1886291503906
632	262.2513122558594	12.3798					1	DETECTED	262.2513 m/z @12.38 [N1263_1.mzXML]	262.2513122558594	12.3798	12.363733333333332	12.7111	0.3473666666666677	27840.505859375	251707.13170727663	0	1292	0.09317464008575804	10.810165975103464	20.62033195020693	262.2503662109375	262.251708984375
633	263.01727294921875	11.456233333333333					1	DETECTED	263.0173 m/z @11.46 [N1263_1.mzXML]	263.01727294921875	11.456233333333333	2.3011666666666666	18.221999999999998	15.92083333333333	12678.087890625	3045790.8873732304	0	1292	0.8164977979334793	0.8695094155513158	0.7390188311026314	263.00738525390625	263.0186767578125
634	263.0873718261719	11.571416666666666					1	DETECTED	263.0874 m/z @11.57 [N1263_1.mzXML]	263.0873718261719	11.571416666666666	1.0171000000000001	19.295333333333335	18.278233333333336	949568.5	1.7589032129241545E7	1	1292	0.12186319759674724	0.511292591869641	0.016170574365388914	263.0831298828125	263.0923767089844
635	263.1379089355469	9.671383333333333					1	DETECTED	263.1379 m/z @9.67 [N1263_1.mzXML]	263.1379089355469	9.671383333333333	9.641683333333333	9.71555	0.07386666666666741	19777.634765625	67847.39336865222	0	1292	0.07151044922263772	1.2435465768799203	1.4870931537598406	263.1379089355469	263.1380920410156
636	263.23553466796875	14.472000000000001					1	DETECTED	263.2355 m/z @14.47 [N1263_1.mzXML]	263.23553466796875	14.472000000000001	0.45696666666666663	19.936833333333333	19.479866666666666	138389.890625	8671912.033963872	0	1292	0.546657032219569	0.8296200747398568	1.2974021764279005	263.2311096191406	263.23681640625
637	264.0909118652344	11.557616666666666					1	DETECTED	264.0909 m/z @11.56 [N1263_1.mzXML]	264.0909118652344	11.557616666666666	1.81755	11.8229	10.00535	110908.203125	4927897.960813842	0	1292	0.14074375348267942	0.5088260308456503	4.8399131296067806	264.0868225097656	264.0945739746094
638	264.16961669921875	9.216616666666665					1	DETECTED	264.1696 m/z @9.22 [N1263_1.mzXML]	264.16961669921875	9.216616666666665	9.145800000000001	9.538350000000001	0.39254999999999995	55540.65625	306665.4752030022	0	1292	0.07738003398041293	1.375160330222306	1.9938672590015978	264.16925048828125	264.1700134277344
639	265.0216369628906	1.8317					1	DETECTED	265.0216 m/z @1.83 [N1263_1.mzXML]	265.0216369628906	1.8317	1.7752000000000001	17.551333333333332	15.776133333333332	42410.2265625	2389038.355168396	0	1292	0.41341520662102327	83.49201124789364	18.60371923347386	265.0121765136719	265.0311279296875
640	265.067138671875	10.232633333333332					1	DETECTED	265.0671 m/z @10.23 [N1263_1.mzXML]	265.067138671875	10.232633333333332	10.186516666666668	16.979666666666667	6.793149999999999	2510.35791015625	604250.8356366273	0	1292	5.933865022655429	73.65178894109475	146.3035778821895	265.067138671875	265.074951171875
641	265.09228515625	11.5437					1	DETECTED	265.0923 m/z @11.54 [N1263_1.mzXML]	265.09228515625	11.5437	0.11756666666666667	20.003	19.885433333333335	8632.8203125	2653809.565255343	0	1292	18.528665443096855	0.8701733453136671	0.4727850128702772	265.0823059082031	265.09637451171875
642	265.1172180175781	9.730250000000002					1	DETECTED	265.1172 m/z @9.73 [N1263_1.mzXML]	265.1172180175781	9.730250000000002	9.641683333333333	10.95345	1.3117666666666672	131756.09375	874449.4598078004	1	1292	0.0964669409465575	1.5612336722904345	1.8920351108520541	265.1160888671875	265.1183166503906
643	265.1419982910156	12.3798					1	DETECTED	265.1420 m/z @12.38 [N1263_1.mzXML]	265.1419982910156	12.3798	3.38015	12.4697	9.08955	32281.283203125	1725724.9090003662	0	1292	1.136696402071923	0.5202293330254504	1.3941117492440893	265.1394958496094	265.1480407714844
644	265.9799499511719	10.232633333333332					1	DETECTED	265.9799 m/z @10.23 [N1263_1.mzXML]	265.9799499511719	10.232633333333332	10.186516666666668	12.010883333333334	1.8243666666666662	32123.544921875	455285.1991656498	0	1292	0.07513362576838745	1.949657113725368	2.342658208671921	265.97967529296875	265.98974609375
645	266.070556640625	16.131050000000002					1	DETECTED	266.0706 m/z @16.13 [N1263_1.mzXML]	266.070556640625	16.131050000000002	9.462950000000001	19.838	10.37505	5616.4453125	1620569.8786780084	0	1292	2.338481099789192	0.7779614882800197	0.5512214100304587	266.06939697265625	266.0716552734375
646	266.1207580566406	9.730250000000002					1	DETECTED	266.1208 m/z @9.73 [N1263_1.mzXML]	266.1207580566406	9.730250000000002	3.5239333333333334	9.848783333333333	6.32485	15951.7880859375	793836.3903626711	0	1292	0.09669258803160119	0.5095494106810533	1.8756910070344335	266.115966796875	266.1210021972656
647	266.9261169433594	1.5790499999999998					1	DETECTED	266.9261 m/z @1.58 [N1263_1.mzXML]	266.9261169433594	1.5790499999999998	1.5198666666666665	1.6239166666666667	0.1040500000000002	47763.2421875	206294.74277417004	0	1292	0.07373599142145748	0.8724075012782708	0.7772464259938581	266.92572021484375	266.9264221191406
648	267.029541015625	11.571416666666666					1	DETECTED	267.0295 m/z @11.57 [N1263_1.mzXML]	267.029541015625	11.571416666666666	4.77665	11.714033333333333	6.937383333333333	13900.9814453125	2223147.958645447	0	1292	6.890036745865375	0.5104945963314904	0.020989192662980882	267.02630615234375	267.0303039550781
649	267.0574035644531	1.9313666666666667					1	DETECTED	267.0574 m/z @1.93 [N1263_1.mzXML]	267.0574035644531	1.9313666666666667	0.11756666666666667	19.755	19.637433333333334	10804.7138671875	3456868.590696045	0	1292	16.02576497317373	5.3194397468630745	4.184742696563275	267.05059814453125	267.0673828125
650	267.2665100097656	12.753983333333334					1	DETECTED	267.2665 m/z @12.75 [N1263_1.mzXML]	267.2665100097656	12.753983333333334	0.6263500000000001	12.92175	12.295399999999999	39945.84375	1492022.4620905148	0	1292	0.2307773378038398	0.7365132548307901	0.4905617705925047	267.2651062011719	267.2672424316406
651	267.6454162597656	13.2378					1	DETECTED	267.6454 m/z @13.24 [N1263_1.mzXML]	267.6454162597656	13.2378	11.95405	15.288183333333334	3.334133333333334	355076.15625	8797653.882676274	2	1292	0.30562854557270214	1.6066557813319475	1.642618331453421	267.64410400390625	267.6537170410156
652	267.97784423828125	10.232633333333332					1	DETECTED	267.9778 m/z @10.23 [N1263_1.mzXML]	267.97784423828125	10.232633333333332	1.6388833333333332	10.399616666666667	8.760733333333334	27301.77734375	1476419.3992697757	0	1292	0.08686367811675133	0.5074885495455738	2.3719972798862066	267.977294921875	267.9867858886719
653	268.1139221191406	1.9313666666666667					1	DETECTED	268.1139 m/z @1.93 [N1263_1.mzXML]	268.1139221191406	1.9313666666666667	1.7893000000000001	10.968383333333332	9.179083333333331	12591.39453125	3324149.3463076167	0	1292	0.03295728472649451	32.30554903801034	63.61109807602068	268.11285400390625	268.1208801269531
654	268.9563903808594	11.176816666666667					1	DETECTED	268.9564 m/z @11.18 [N1263_1.mzXML]	268.9563903808594	11.176816666666667	10.892750000000001	18.386333333333333	7.493583333333332	11937.0400390625	1121234.8864538267	0	1292	0.7037385187383656	9.472178733795774	17.367031472216592	268.954833984375	268.9634094238281
655	268.99578857421875	10.262116666666666					1	DETECTED	268.9958 m/z @10.26 [N1263_1.mzXML]	268.99578857421875	10.262116666666666	9.626949999999999	10.306816666666666	0.6798666666666673	3717.9228515625	89764.2860718994	0	1292	0.647679226465387	0.5351876147992658	0.07037522959853156	268.9956359863281	268.9961242675781
656	269.045654296875	1.8889					1	DETECTED	269.0457 m/z @1.89 [N1263_1.mzXML]	269.045654296875	1.8889	1.8748833333333332	8.915283333333333	7.0404	10647.376953125	1121646.7368480836	0	1292	0.5670356094777405	251.14387633769104	501.2877526753821	269.045654296875	269.0478515625
657	269.08587646484375	1.47555					1	DETECTED	269.0859 m/z @1.48 [N1263_1.mzXML]	269.08587646484375	1.47555	1.39695	16.96333333333333	15.56638333333333	7973.76708984375	2603470.5077568353	0	1292	0.10051544886706165	99.02279474130617	197.04558948261234	269.08544921875	269.0901184082031
658	269.13671875	12.025116666666666					1	DETECTED	269.1367 m/z @12.03 [N1263_1.mzXML]	269.13671875	12.025116666666666	11.485816666666667	12.187916666666666	0.7020999999999997	70805.96875	828002.8543793926	0	1292	0.10247214457680975	0.650936399035788	0.34288295392249996	269.1364440917969	269.1378173828125
659	269.2245788574219	14.0389					1	DETECTED	269.2246 m/z @14.04 [N1263_1.mzXML]	269.2245788574219	14.0389	10.998	15.166733333333333	4.168733333333334	86818.375	3285308.2040506587	0	1292	2.7580353767669923	0.65897875019287	0.2840336225924609	269.2242126464844	269.2254943847656
660	270.22821044921875	14.216849999999999					1	DETECTED	270.2282 m/z @14.22 [N1263_1.mzXML]	270.22821044921875	14.216849999999999	11.571416666666666	14.528416666666667	2.9570000000000007	20326.86328125	1414514.5163078618	0	1292	0.048761782480683635	0.558887642856243	0.11777528571248605	270.2249755859375	270.2291259765625
661	271.03839111328125	1.8034666666666666					1	DETECTED	271.0384 m/z @1.80 [N1263_1.mzXML]	271.03839111328125	1.8034666666666666	1.7457833333333332	16.00205	14.256266666666667	51836.66015625	9388270.560503937	0	1292	0.09320925617221865	123.57353366079174	246.14706732158348	271.0380859375	271.0461120605469
662	271.142333984375	12.426033333333333					1	DETECTED	271.1423 m/z @12.43 [N1263_1.mzXML]	271.142333984375	12.426033333333333	10.476766666666666	12.949900000000001	2.473133333333335	15105.1083984375	844364.5238397224	0	1292	1.3307613296137504	0.6343753206334011	0.26875064126680215	271.1416015625	271.14410400390625
663	271.2040710449219	14.817283333333334					1	DETECTED	271.2041 m/z @14.82 [N1263_1.mzXML]	271.2040710449219	14.817283333333334	11.22125	15.600083333333334	4.3788333333333345	25357.466796875	1403662.3166458746	0	1292	0.4434371199140532	0.6088421501469211	0.22021605374840267	271.2035217285156	271.21392822265625
664	271.2403564453125	12.111716666666666					1	DETECTED	271.2404 m/z @12.11 [N1263_1.mzXML]	271.2403564453125	12.111716666666666	11.5993	14.2743	2.6750000000000007	307663.9375	3743976.012639415	1	1292	0.12338920612964088	0.6995374254985702	0.2938562102492662	271.232421875	271.24072265625
665	271.2611999511719	13.782616666666666					1	DETECTED	271.2612 m/z @13.78 [N1263_1.mzXML]	271.2611999511719	13.782616666666666	0.10106666666666667	20.003	19.901933333333332	11012.82421875	4631683.120611136	0	1292	13.638434915182145	0.7273274348788453	0.5196229217570154	271.2601623535156	271.2634582519531
666	271.6562194824219	12.949900000000001					1	DETECTED	271.6562 m/z @12.95 [N1263_1.mzXML]	271.6562194824219	12.949900000000001	12.796083333333334	15.520816666666667	2.724733333333333	44917.30078125	1495774.066027589	0	1292	0.155119996427052	8.857080940513544	16.71416188102709	271.6550598144531	271.65667724609375
667	272.18914794921875	11.315433333333335					1	DETECTED	272.1891 m/z @11.32 [N1263_1.mzXML]	272.18914794921875	11.315433333333335	9.329766666666666	11.315433333333335	1.9856666666666687	7673.021484375	432882.3679664922	0	1292	1.9654012805525358	0.5	null	272.1839294433594	272.18914794921875
668	272.20751953125	14.80265					1	DETECTED	272.2075 m/z @14.80 [N1263_1.mzXML]	272.20751953125	14.80265	14.528416666666667	15.181783333333334	0.6533666666666669	4474.8203125	127600.8091260986	0	1292	0.29390769961061025	1.1912604837729441	1.3825209675458883	272.20611572265625	272.2098693847656
669	272.2569274902344	11.386050000000001					1	DETECTED	272.2569 m/z @11.39 [N1263_1.mzXML]	272.2569274902344	11.386050000000001	0.3044	19.920333333333335	19.615933333333334	35362.265625	5366949.338132598	0	1292	0.24243165139885292	0.861889365978752	0.6823964098418313	272.2563781738281	272.2662048339844
670	272.66436767578125	13.40105					1	DETECTED	272.6644 m/z @13.40 [N1263_1.mzXML]	272.66436767578125	13.40105	12.977216666666667	14.457416666666667	1.4802	29442.84375	648990.457785889	0	1292	0.09013664677345012	1.7462052693668924	2.4924105387337847	272.6545104980469	272.66522216796875
671	272.79296875	2.015233333333333					1	DETECTED	272.7930 m/z @2.02 [N1263_1.mzXML]	272.79296875	2.015233333333333	1.7301	2.3154	0.5852999999999999	25338.697265625	368589.7324243164	0	1292	0.17176752889885694	1.0263619359364042	0.9656200542511786	272.7921142578125	272.7938232421875
672	272.9426574707031	1.6239166666666667					1	DETECTED	272.9427 m/z @1.62 [N1263_1.mzXML]	272.9426574707031	1.6239166666666667	1.5350166666666667	1.6686166666666666	0.13359999999999994	87355.3203125	399353.44339428726	0	1292	0.07259869067749536	0.7565376792004188	0.5842189686820535	272.9425048828125	272.94305419921875
673	273.6632385253906	14.08335					1	DETECTED	273.6632 m/z @14.08 [N1263_1.mzXML]	273.6632385253906	14.08335	12.908183333333334	15.411483333333333	2.5032999999999994	12009.6220703125	561304.1868009034	0	1292	0.10334857173296541	1.0650829669550423	1.1301659339100847	273.6602478027344	273.6728210449219
674	274.00177001953125	11.206483333333333					1	DETECTED	274.0018 m/z @11.21 [N1263_1.mzXML]	274.00177001953125	11.206483333333333	10.9831	18.057833333333335	7.074733333333334	12341.1875	1118317.6107344977	0	1292	0.836066198300637	10.380337657537762	22.55058589386034	274.00079345703125	274.0029602050781
675	274.1988525390625	11.162166666666668					1	DETECTED	274.1989 m/z @11.16 [N1263_1.mzXML]	274.1988525390625	11.162166666666668	10.155616666666667	11.162166666666668	1.0065500000000007	3801.36669921875	150150.19636138913	0	1292	0.9907315538584793	0.5	null	274.1988525390625	274.2005920410156
676	274.2715148925781	11.3723					1	DETECTED	274.2715 m/z @11.37 [N1263_1.mzXML]	274.2715148925781	11.3723	11.299299999999999	16.881833333333333	5.582533333333334	8974243.0	4.930950341388791E7	1	1292	0.07369796973225107	1.4730779684712245	1.8567788143032777	274.2713317871094	274.2737121582031
677	274.6232604980469	12.83785					1	DETECTED	274.6233 m/z @12.84 [N1263_1.mzXML]	274.6232604980469	12.83785	12.638416666666666	12.96355	0.3251333333333335	54604.875	415173.7830844739	0	1292	0.12919629125817522	0.8151429048972091	0.4928255181003453	274.6231689453125	274.6250305175781
678	274.65283203125	13.512300000000002					1	DETECTED	274.6528 m/z @13.51 [N1263_1.mzXML]	274.65283203125	13.512300000000002	13.4424	13.727316666666667	0.2849166666666676	26285.552734375	245603.48480322264	0	1292	0.15497948147759644	2.0380305197901163	3.0760610395802326	274.6523132324219	274.65380859375
679	274.87957763671875	1.7457833333333332					1	DETECTED	274.8796 m/z @1.75 [N1263_1.mzXML]	274.87957763671875	1.7457833333333332	1.6686166666666666	1.8748833333333332	0.2062666666666666	33045.47265625	225939.7501264648	0	1292	0.10667677056764968	1.3365010799136074	1.6456201761645803	274.87890625	274.8801574707031
680	274.94024658203125	1.6090666666666666					1	DETECTED	274.9402 m/z @1.61 [N1263_1.mzXML]	274.94024658203125	1.6090666666666666	1.4455333333333333	1.6535166666666667	0.2079833333333334	12867.5107421875	74710.32903723145	0	1292	0.05994968842371029	0.6359050142682433	0.3438551282124162	274.94012451171875	274.94903564453125
681	274.9984130859375	11.162166666666668					1	DETECTED	274.9984 m/z @11.16 [N1263_1.mzXML]	274.9984130859375	11.162166666666668	0.23626666666666668	19.425666666666665	19.1894	13436.6689453125	2819636.160401793	0	1292	1.054456982153468	0.7092124788720592	0.3579509409028185	274.9911804199219	275.00262451171875
682	275.019775390625	1.47555					1	DETECTED	275.0198 m/z @1.48 [N1263_1.mzXML]	275.019775390625	1.47555	1.4301833333333334	1.4902000000000002	0.06001666666666683	6287.28857421875	17861.474281860348	0	1292	0.06909938669783533	0.6614621601763443	0.3229243203526887	275.0196228027344	275.01995849609375
683	275.2754821777344	11.3723					1	DETECTED	275.2755 m/z @11.37 [N1263_1.mzXML]	275.2754821777344	11.3723	1.7752000000000001	11.93965	10.16445	1090096.375	7.331316033375953E7	0	1292	0.08190339134405811	0.507961830570539	1.9895819726261628	275.2752990722656	275.27886962890625
684	275.6312561035156	13.196933333333334					1	DETECTED	275.6313 m/z @13.20 [N1263_1.mzXML]	275.6312561035156	13.196933333333334	12.782083333333333	17.71466666666667	4.932583333333337	159894.796875	3678390.594716309	0	1292	0.2468731282701544	1.0999784157606731	1.1134483942024616	275.6234436035156	275.6317443847656
685	275.9967956542969	16.050233333333335					1	DETECTED	275.9968 m/z @16.05 [N1263_1.mzXML]	275.9967956542969	16.050233333333335	9.80475	19.887833333333333	10.083083333333333	2394.287109375	719748.2803443907	0	1292	0.548037717596328	0.8072300248979928	0.6144600497959856	275.9949035644531	275.9979248046875
686	276.1329650878906	13.196933333333334					1	DETECTED	276.1330 m/z @13.20 [N1263_1.mzXML]	276.1329650878906	13.196933333333334	13.045366666666666	14.997683333333333	1.9523166666666665	45020.5	1143165.1509433598	0	1292	0.1579100321281217	6.440455245216589	11.880910490433179	276.1317138671875	276.13421630859375
687	276.6503601074219	13.332633333333332					1	DETECTED	276.6504 m/z @13.33 [N1263_1.mzXML]	276.6503601074219	13.332633333333332	13.018033333333333	13.880650000000001	0.8626166666666677	58068.59765625	1081729.6925896013	0	1292	0.16292371531764438	1.370973723246458	0.8998657822028969	276.6497497558594	276.6510314941406
688	276.983642578125	2.015233333333333					1	DETECTED	276.9836 m/z @2.02 [N1263_1.mzXML]	276.983642578125	2.015233333333333	1.4455333333333333	19.541333333333334	18.0958	13861.7802734375	1898792.6907568364	0	1292	0.06615850672802792	14.301267000765652	24.015234242647438	276.974853515625	276.99359130859375
689	277.0368347167969	10.506					1	DETECTED	277.0368 m/z @10.51 [N1263_1.mzXML]	277.0368347167969	10.506	6.801816666666666	18.419333333333334	11.617516666666667	16175.1572265625	1602388.1741600041	0	1292	0.10042400885940772	86.91603078764605	185.75361567628093	277.0350646972656	277.03741455078125
690	277.070068359375	11.8971					1	DETECTED	277.0701 m/z @11.90 [N1263_1.mzXML]	277.070068359375	11.8971	11.6993	12.010883333333334	0.3115833333333349	14526.787109375	199083.8222431648	0	1292	0.31487834981065355	0.7876221772834517	0.5752443545669035	277.0694274902344	277.07049560546875
691	277.15203857421875	13.2647					1	DETECTED	277.1520 m/z @13.26 [N1263_1.mzXML]	277.15203857421875	13.2647	9.9843	19.607333333333333	9.623033333333334	15081.6962890625	2437432.194490358	0	1292	5.936263913571272	1.3168560882942393	1.3868932360691997	277.15203857421875	277.157958984375
692	277.177734375	12.187916666666666					1	DETECTED	277.1777 m/z @12.19 [N1263_1.mzXML]	277.177734375	12.187916666666666	0.3721333333333333	19.230666666666664	18.85853333333333	15327.3642578125	1829452.3403025812	0	1292	0.20737161854894737	0.7980229833823966	0.5960459667647933	277.17718505859375	277.18048095703125
693	278.1842346191406	9.0843					1	DETECTED	278.1842 m/z @9.08 [N1263_1.mzXML]	278.1842346191406	9.0843	9.068999999999999	15.473783333333333	6.404783333333334	7862.69775390625	1106945.1822071534	0	1292	0.06786831203290333	209.30664488015182	417.61328976030364	278.18194580078125	278.1869201660156
694	278.625732421875	12.96355					1	DETECTED	278.6257 m/z @12.96 [N1263_1.mzXML]	278.625732421875	12.96355	2.7999	13.072816666666666	10.272916666666667	65968.203125	3440796.5161810317	0	1292	0.17079716560756708	0.5053753654772973	0.01075073095459472	278.6255187988281	278.6342468261719
695	278.9806823730469	15.505316666666666					1	DETECTED	278.9807 m/z @15.51 [N1263_1.mzXML]	278.9806823730469	15.505316666666666	9.038350000000001	19.360500000000002	10.32215	4420.73876953125	1137148.8811959538	0	1292	1.66612217824545	0.7980673576999009	0.6708136280129282	278.9794006347656	278.9830322265625
696	279.06121826171875	11.571416666666666					1	DETECTED	279.0612 m/z @11.57 [N1263_1.mzXML]	279.06121826171875	11.571416666666666	1.8748833333333332	11.775766666666668	9.900883333333335	22645.818359375	2309814.4685613103	0	1292	0.10972011035691764	0.5105372710521975	0.021074542104394862	279.0527038574219	279.0649108886719
697	279.0818786621094	10.519983333333332					1	DETECTED	279.0819 m/z @10.52 [N1263_1.mzXML]	279.0818786621094	10.519983333333332	5.659983333333333	19.34416666666667	13.684183333333337	768636.0	3.18591882086244E7	1	1292	0.0907520237926569	0.5079651042902885	0.020661870443220622	279.0809326171875	279.0916442871094
698	279.1571350097656	12.455233333333332					1	DETECTED	279.1571 m/z @12.46 [N1263_1.mzXML]	279.1571350097656	12.455233333333332	0.10106666666666667	20.003	19.901933333333332	238825.21875	3.824073075794923E7	1	1292	0.13868900938527062	0.5311490623602825	0.1447341851561172	279.1566162109375	279.1584167480469
699	279.23004150390625	13.49815					1	DETECTED	279.2300 m/z @13.50 [N1263_1.mzXML]	279.23004150390625	13.49815	11.655716666666667	14.3307	2.6749833333333335	66017.921875	2179924.7706525885	0	1292	0.17130588565837535	0.7464903500189469	0.6089617418382357	279.2293395996094	279.231201171875
700	279.6448974609375	12.93595					1	DETECTED	279.6449 m/z @12.94 [N1263_1.mzXML]	279.6448974609375	12.93595	12.782083333333333	13.671533333333334	0.8894500000000019	152765.640625	2213569.720278079	0	1292	0.22907689419217547	1.9635797871408016	6.2944638561326265	279.64447021484375	279.6453857421875
701	280.0900573730469	1.7457833333333332					1	DETECTED	280.0901 m/z @1.75 [N1263_1.mzXML]	280.0900573730469	1.7457833333333332	1.6686166666666666	19.295333333333335	17.62671666666667	201495.109375	9110348.586095333	0	1292	0.07369428431809655	87.95646635385006	2.1586064975272476	280.0847473144531	280.090576171875
702	280.16046142578125	12.455233333333332					1	DETECTED	280.1605 m/z @12.46 [N1263_1.mzXML]	280.16046142578125	12.455233333333332	0.18556666666666669	20.003	19.817433333333334	41232.546875	6760516.69932569	0	1292	0.12450469237957584	0.5858014873191695	1.3497711186927834	280.15386962890625	280.161865234375
703	280.6529846191406	13.387166666666667					1	DETECTED	280.6530 m/z @13.39 [N1263_1.mzXML]	280.6529846191406	13.387166666666667	9.508550000000001	14.1573	4.648749999999998	295124.125	5386519.82266675	2	1292	0.23103237151347678	1.487533539505833	1.8637802770549763	280.6517333984375	280.66009521484375
704	281.0092468261719	11.571416666666666					1	DETECTED	281.0092 m/z @11.57 [N1263_1.mzXML]	281.0092468261719	11.571416666666666	11.52965	11.6993	0.16964999999999897	23486.3125	162832.80859765655	0	1292	0.1214687696173673	2.03092577813251	3.0618515562650197	281.0077819824219	281.009765625
705	281.0821533203125	15.7277					1	DETECTED	281.0822 m/z @15.73 [N1263_1.mzXML]	281.0821533203125	15.7277	9.656383333333334	19.181833333333334	9.52545	15507.9482421875	4061310.89619153	0	1292	6.297778874719883	0.7844632822644182	0.6132772106528761	281.0791931152344	281.087646484375
706	281.136474609375	11.8971					1	DETECTED	281.1365 m/z @11.90 [N1263_1.mzXML]	281.136474609375	11.8971	11.838716666666667	11.95405	0.11533333333333395	12322.365234375	56539.52868408246	0	1292	0.09286360342858657	0.9877248073080249	0.97544961461605	281.1357727050781	281.1371154785156
707	281.2458190917969	14.472000000000001					1	DETECTED	281.2458 m/z @14.47 [N1263_1.mzXML]	281.2458190917969	14.472000000000001	0.8463999999999999	19.969833333333334	19.123433333333335	220527.734375	1.6707933221814642E7	0	1292	0.5818806776029728	0.7285460650085974	0.6168787550536429	281.2446594238281	281.2497863769531
708	281.66064453125	14.172333333333334					1	DETECTED	281.6606 m/z @14.17 [N1263_1.mzXML]	281.66064453125	14.172333333333334	11.729099999999999	16.587783333333334	4.858683333333335	133049.25	6723305.778510563	0	1292	0.5769309133183462	2.5531076314073187	3.019565214000651	281.6549377441406	281.669189453125
709	282.20172119140625	11.52965					1	DETECTED	282.2017 m/z @11.53 [N1263_1.mzXML]	282.20172119140625	11.52965	11.485816666666667	11.641433333333334	0.15561666666666696	24430.822265625	113916.39441772392	0	1292	0.04834463134280753	1.7750950570342126	3.313827739700773	282.2015686035156	282.20263671875
710	282.22052001953125	0.5252					1	DETECTED	282.2205 m/z @0.53 [N1263_1.mzXML]	282.22052001953125	0.5252	0.10106666666666667	20.003	19.901933333333332	5298.60302734375	3167165.323116639	0	1292	4.817337978137592	23.461883055642875	45.92376611128575	282.2184753417969	282.2215576171875
711	282.2579650878906	11.358183333333333					1	DETECTED	282.2580 m/z @11.36 [N1263_1.mzXML]	282.2579650878906	11.358183333333333	11.330166666666665	16.00205	4.671883333333335	66168.7421875	4938020.281639654	0	1292	3.0180731197513495	77.31073925648853	144.09581020519173	282.2486267089844	282.2580871582031
712	282.2772521972656	14.009583333333333					1	DETECTED	282.2773 m/z @14.01 [N1263_1.mzXML]	282.2772521972656	14.009583333333333	11.853833333333334	14.288333333333332	2.434499999999998	85964.6640625	2267403.3553846404	0	1292	0.3572765027116187	0.5687225119289575	0.2906086684346255	282.27618408203125	282.2780456542969
713	282.8215637207031	1.7606333333333335					1	DETECTED	282.8216 m/z @1.76 [N1263_1.mzXML]	282.8215637207031	1.7606333333333335	1.6985999999999999	1.9591833333333333	0.2605833333333334	23955.767578125	206823.4280839844	0	1292	0.15597623143153072	2.1003492745835484	3.344007468926303	282.82098388671875	282.8218994140625
714	282.90338134765625	1.5790499999999998					1	DETECTED	282.9034 m/z @1.58 [N1263_1.mzXML]	282.90338134765625	1.5790499999999998	1.5198666666666665	1.6388833333333332	0.11901666666666677	85015.359375	349720.6972873536	0	1292	0.06200091564599819	0.9893886794656824	1.121345866446754	282.90301513671875	282.90380859375
715	282.9720764160156	11.485816666666667					1	DETECTED	282.9721 m/z @11.49 [N1263_1.mzXML]	282.9720764160156	11.485816666666667	2.1000666666666667	12.315583333333333	10.215516666666666	16303.521484375	2125125.272281249	0	1292	0.49966409799755596	0.5442035355015138	0.08840707100302758	282.9710998535156	282.97900390625
716	283.0062561035156	10.232633333333332					1	DETECTED	283.0063 m/z @10.23 [N1263_1.mzXML]	283.0062561035156	10.232633333333332	10.186516666666668	10.3377	0.15118333333333211	26826.1796875	132736.76147656268	0	1292	0.07956486325775103	1.6391398626672093	2.159447860107489	283.0062255859375	283.00677490234375
717	283.1054992675781	10.785516666666666					1	DETECTED	283.1055 m/z @10.79 [N1263_1.mzXML]	283.1054992675781	10.785516666666666	8.529950000000001	10.848016666666666	2.318066666666665	15179.4169921875	180936.26821847496	0	1292	0.09027371657962568	0.8700637337555276	0.7745471524706089	283.10150146484375	283.1070556640625
718	283.1520080566406	12.053966666666668					1	DETECTED	283.1520 m/z @12.05 [N1263_1.mzXML]	283.1520080566406	12.053966666666668	1.8748833333333332	15.3192	13.444316666666667	28105.603515625	5781702.7826672355	0	1292	0.08126564315943519	0.6603893605350841	0.3207787210701683	283.1427307128906	283.1603698730469
719	283.2406005859375	15.227916666666665					1	DETECTED	283.2406 m/z @15.23 [N1263_1.mzXML]	283.2406005859375	15.227916666666665	14.86145	16.703166666666668	1.8417166666666684	3684.4169921875	196167.43921673592	0	1292	0.4684132765488709	2.5128024376932956	4.025604875386591	283.23773193359375	283.2415466308594
720	283.2610778808594	12.682533333333334					1	DETECTED	283.2611 m/z @12.68 [N1263_1.mzXML]	283.2610778808594	12.682533333333334	0.13461666666666666	19.986333333333334	19.85171666666667	72215.5390625	3413048.469585176	0	1292	0.17561848611295616	0.5743035644758667	14.169689815279723	283.2514343261719	283.26336669921875
721	283.2805480957031	13.980516666666666					1	DETECTED	283.2805 m/z @13.98 [N1263_1.mzXML]	283.2805480957031	13.980516666666666	13.866633333333334	14.571416666666666	0.7047833333333315	17761.791015625	341817.29566015594	0	1292	0.3792715777392708	3.0943216742280395	5.188643348456079	283.2792663574219	283.281005859375
722	283.6289367675781	11.98255					1	DETECTED	283.6289 m/z @11.98 [N1263_1.mzXML]	283.6289367675781	11.98255	11.853833333333334	12.14155	0.2877166666666664	32930.8125	218183.16337023862	0	1292	0.0782688406422789	1.1176356338210613	1.2352712676421227	283.62799072265625	283.6293640136719
723	284.2925720214844	12.638416666666666					1	DETECTED	284.2926 m/z @12.64 [N1263_1.mzXML]	284.2925720214844	12.638416666666666	7.977916666666667	18.630333333333333	10.652416666666666	23985.189453125	1947523.0991356508	0	1292	0.13657411196718883	1.1428405392840542	1.285681078568108	284.2912292480469	284.2969665527344
724	284.3295593261719	11.911200000000001					1	DETECTED	284.3296 m/z @11.91 [N1263_1.mzXML]	284.3295593261719	11.911200000000001	11.853833333333334	12.126299999999999	0.27246666666666464	29064.505859375	211293.77686718744	0	1292	0.07294981442431947	2.374782103428217	3.749564206856433	284.32916259765625	284.32958984375
725	284.90826416015625	1.6686166666666666					1	DETECTED	284.9083 m/z @1.67 [N1263_1.mzXML]	284.90826416015625	1.6686166666666666	1.6535166666666667	1.7752000000000001	0.12168333333333337	43607.0546875	189587.13927539063	0	1292	0.09052197918568505	4.02924944812365	7.0584988962473005	284.9079284667969	284.90826416015625
726	284.9240417480469	1.5198666666666665					1	DETECTED	284.9240 m/z @1.52 [N1263_1.mzXML]	284.9240417480469	1.5198666666666665	1.47555	2.3154	0.83985	7021.75830078125	171734.60096264648	0	1292	0.09683349545981135	9.475554719819504	17.95110943963901	284.9211730957031	284.9247741699219
727	285.0042419433594	10.232633333333332					1	DETECTED	285.0042 m/z @10.23 [N1263_1.mzXML]	285.0042419433594	10.232633333333332	10.186516666666668	19.673333333333336	9.486816666666668	27099.921875	1210916.9694713745	0	1292	0.08269860317622246	102.85670401156952	195.4827016208695	285.0027160644531	285.004638671875
728	285.0632019042969	1.4603833333333334					1	DETECTED	285.0632 m/z @1.46 [N1263_1.mzXML]	285.0632019042969	1.4603833333333334	1.39695	16.50541666666667	15.108466666666668	15789.68359375	2124097.1662377017	0	1292	10.17124604666394	119.08933263268503	13.675091655982941	285.06243896484375	285.0691223144531
729	285.240478515625	13.045366666666666					1	DETECTED	285.2405 m/z @13.05 [N1263_1.mzXML]	285.240478515625	13.045366666666666	0.10106666666666667	13.114433333333332	13.013366666666666	44769.48828125	2040917.537063231	0	1292	0.14415319420735528	0.502667840928697	0.005335681857394078	285.2362976074219	285.2469177246094
730	285.2763977050781	12.682533333333334					1	DETECTED	285.2764 m/z @12.68 [N1263_1.mzXML]	285.2763977050781	12.682533333333334	0.5082166666666666	19.887833333333333	19.379616666666667	23481.99609375	2375092.4851949164	0	1292	5.498189593626414	1.1096816894525428	1.347910286524784	285.27459716796875	285.28314208984375
731	286.1018371582031	8.742733333333332					1	DETECTED	286.1018 m/z @8.74 [N1263_1.mzXML]	286.1018371582031	8.742733333333332	8.5753	10.670616666666666	2.0953166666666654	3105.280029296875	165821.70279425045	0	1292	0.1516508273986794	6.257167031654452	11.514334063308905	286.0954895019531	286.10357666015625
732	286.1997985839844	10.368716666666668					1	DETECTED	286.1998 m/z @10.37 [N1263_1.mzXML]	286.1997985839844	10.368716666666668	10.291783333333333	10.6868	0.3950166666666668	116003.53125	934168.6370336944	0	1292	0.11402251640439154	1.9895477472078624	2.655898245603239	286.19952392578125	286.20037841796875
733	286.2476501464844	9.834316666666666					1	DETECTED	286.2477 m/z @9.83 [N1263_1.mzXML]	286.2476501464844	9.834316666666666	8.441016666666666	19.953166666666668	11.512150000000002	79407.453125	2035975.836664153	0	1292	0.9081504318128122	0.9749308515252885	0.7117956278341012	286.24542236328125	286.2539978027344
734	287.0989685058594	9.730250000000002					1	DETECTED	287.0990 m/z @9.73 [N1263_1.mzXML]	287.0989685058594	9.730250000000002	9.671383333333333	10.908283333333333	1.2369000000000003	117154.75	795839.9957913206	0	1292	0.08698499118468384	10.505945639863754	19.044364420788884	287.0989685058594	287.10504150390625
735	287.20318603515625	10.368716666666668					1	DETECTED	287.2032 m/z @10.37 [N1263_1.mzXML]	287.20318603515625	10.368716666666668	10.306816666666666	12.23525	1.9284333333333343	16779.953125	447269.26582128933	0	1292	0.11178887204023624	15.577005923532235	30.15401184706447	287.19842529296875	287.20367431640625
736	287.23504638671875	11.58515					1	DETECTED	287.2350 m/z @11.59 [N1263_1.mzXML]	287.23504638671875	11.58515	0.5420333333333333	14.5426	14.000566666666668	22664.57421875	3509458.981958742	0	1292	11.163856083445989	0.6339046796873467	0.021629984546905	287.2265930175781	287.23590087890625
737	287.26727294921875	11.5437					1	DETECTED	287.2673 m/z @11.54 [N1263_1.mzXML]	287.26727294921875	11.5437	10.276883333333334	11.9254	1.6485166666666657	32250.0625	1159177.634097411	0	1292	0.07253866382915675	0.6506532121196177	0.3013064242392354	287.2601013183594	287.26800537109375
738	287.631103515625	12.949900000000001					1	DETECTED	287.6311 m/z @12.95 [N1263_1.mzXML]	287.631103515625	12.949900000000001	12.768066666666666	13.387166666666667	0.6191000000000013	325542.84375	2921817.3205400454	0	1292	0.09421914985243696	0.9870868598875127	0.9424460029858339	287.6292419433594	287.63177490234375
739	288.1025695800781	9.74525					1	DETECTED	288.1026 m/z @9.75 [N1263_1.mzXML]	288.1025695800781	9.74525	8.758066666666668	15.257916666666667	6.499849999999999	14562.67578125	1133710.8044647216	0	1292	0.1205177986769499	3.29211899174419	5.58423798348838	288.1021423339844	288.1111145019531
740	288.215087890625	10.670616666666666					1	DETECTED	288.2151 m/z @10.67 [N1263_1.mzXML]	288.215087890625	10.670616666666666	0.10106666666666667	19.920333333333335	19.819266666666667	448496.40625	6403684.805804088	1	1292	0.0935618002952463	1.971922983616562	2.0820925291807724	288.209228515625	288.2169189453125
741	288.638916015625	13.305399999999999					1	DETECTED	288.6389 m/z @13.31 [N1263_1.mzXML]	288.638916015625	13.305399999999999	12.315583333333333	13.657283333333334	1.3417000000000012	108741.453125	1876443.4616950715	0	1292	0.15613953389585689	0.6721813778266458	3.6266001044113603	288.6301574707031	288.6396789550781
742	288.766845703125	2.0291166666666665					1	DETECTED	288.7668 m/z @2.03 [N1263_1.mzXML]	288.766845703125	2.0291166666666665	1.8748833333333332	2.2439166666666663	0.3690333333333331	9178.8447265625	127500.21790393068	0	1292	0.21232994370729052	1.1963475253944242	1.3926950507888483	288.76556396484375	288.76727294921875
743	288.9201354980469	1.6090666666666666					1	DETECTED	288.9201 m/z @1.61 [N1263_1.mzXML]	288.9201354980469	1.6090666666666666	1.5497333333333332	19.149333333333335	17.599600000000002	323524.40625	8036920.395697755	0	1292	0.0771786325974928	1.7994966449294054	1.015882906104026	288.91650390625	288.92034912109375
744	289.17437744140625	1.3280500000000002					1	DETECTED	289.1744 m/z @1.33 [N1263_1.mzXML]	289.17437744140625	1.3280500000000002	0.10106666666666667	19.986333333333334	19.885266666666666	5028.78857421875	1758501.6465318606	0	1292	5.565473780935888	8.103315720126597	2.9923782005698256	289.1737365722656	289.1761169433594
745	289.2506103515625	12.09715					1	DETECTED	289.2506 m/z @12.10 [N1263_1.mzXML]	289.2506103515625	12.09715	12.08265	12.315583333333333	0.23293333333333344	36789.07421875	245698.9343946548	0	1292	0.14914931419624544	8.032183908046004	10.912614477931537	289.2499084472656	289.2506103515625
746	289.6468200683594	11.729099999999999					1	DETECTED	289.6468 m/z @11.73 [N1263_1.mzXML]	289.6468200683594	11.729099999999999	10.938433333333334	15.792466666666666	4.854033333333332	30646.248046875	2241307.1799633787	0	1292	0.313633873575208	2.643715517093714	6.95045944256507	289.6378173828125	289.65020751953125
747	289.6580505371094	13.387166666666667					1	DETECTED	289.6581 m/z @13.39 [N1263_1.mzXML]	289.6580505371094	13.387166666666667	13.27815	13.599250000000001	0.3211000000000013	27198.537109375	300382.75494384876	0	1292	0.1340436865544099	1.4727105947102874	1.945421189420575	289.6576843261719	289.6591491699219
748	290.2671203613281	11.441849999999999					1	DETECTED	290.2671 m/z @11.44 [N1263_1.mzXML]	290.2671203613281	11.441849999999999	10.998	11.515116666666668	0.5171166666666682	49280.4453125	442299.51629919605	0	1292	0.11015523127803384	0.5788456541138847	null	290.266357421875	290.2674560546875
749	290.6255187988281	12.92175					1	DETECTED	290.6255 m/z @12.92 [N1263_1.mzXML]	290.6255187988281	12.92175	12.753983333333334	13.059	0.30501666666666516	52668.359375	342942.22222656256	0	1292	0.0312098032201078	0.891958856300829	0.818361563315868	290.6248779296875	290.62640380859375
750	290.6661071777344	14.187066666666668					1	DETECTED	290.6661 m/z @14.19 [N1263_1.mzXML]	290.6661071777344	14.187066666666668	13.628350000000001	15.69585	2.067499999999999	22095.4140625	664322.5116949157	0	1292	0.16190912675210534	1.366258342888224	1.5356786880512743	290.6649475097656	290.6669006347656
751	290.9236755371094	2.6749333333333336					1	DETECTED	290.9237 m/z @2.67 [N1263_1.mzXML]	290.9236755371094	2.6749333333333336	0.10106666666666667	20.003	19.901933333333332	56364.8828125	1.329121664074603E7	0	1292	0.9486851160093202	4.69094774821314	3.28758013931901	290.92083740234375	290.9289855957031
752	291.1181640625	12.053966666666668					1	DETECTED	291.1182 m/z @12.05 [N1263_1.mzXML]	291.1181640625	12.053966666666668	8.174333333333333	12.4406	4.266266666666667	278613.375	3576062.2591448957	0	1292	0.12265110551133951	1.857623701360999	2.2222900995570813	291.1091613769531	291.12469482421875
753	291.6448669433594	12.92175					1	DETECTED	291.6449 m/z @12.92 [N1263_1.mzXML]	291.6448669433594	12.92175	3.6551166666666663	18.711000000000002	15.055883333333336	47888.7265625	4434422.736795533	0	1292	0.13337600272254058	0.812370727952259	0.6247414559045179	291.6435852050781	291.6469421386719
754	291.9337463378906	2.6749333333333336					1	DETECTED	291.9337 m/z @2.67 [N1263_1.mzXML]	291.9337463378906	2.6749333333333336	0.11756666666666667	20.003	19.885433333333335	40264.62109375	6278387.410596193	0	1292	0.9831651336136322	3.8374660612397626	3.611243026182715	291.93267822265625	291.934326171875
755	292.0662536621094	15.711816666666666					1	DETECTED	292.0663 m/z @15.71 [N1263_1.mzXML]	292.0662536621094	15.711816666666666	9.91075	17.698333333333334	7.787583333333334	3335.804931640625	795821.8972871708	0	1292	1.4103755851222655	0.6712199480555302	0.3424398961110604	292.06573486328125	292.06787109375
756	292.5144348144531	2.5241333333333333					1	DETECTED	292.5144 m/z @2.52 [N1263_1.mzXML]	292.5144348144531	2.5241333333333333	2.5105166666666667	16.066633333333336	13.556116666666668	4795.22900390625	1324174.0330923465	0	1292	0.3299906419356704	497.7766217870278	280.8522071041862	292.51104736328125	292.5240173339844
757	292.63385009765625	10.353233333333332					1	DETECTED	292.6339 m/z @10.35 [N1263_1.mzXML]	292.63385009765625	10.353233333333332	3.1229333333333336	10.4149	7.291966666666665	4622.6708984375	682610.323865601	0	1292	0.1113401324287846	0.5042644611334708	0.008528922266941543	292.6278381347656	292.6423034667969
758	292.9307861328125	2.78565					1	DETECTED	292.9308 m/z @2.79 [N1263_1.mzXML]	292.9307861328125	2.78565	2.4696166666666666	9.671383333333333	7.201766666666666	7446.046875	669093.9947970888	0	1292	0.6994598329537389	11.393998523362512	5.591179946461446	292.9222717285156	292.93878173828125
759	292.9455261230469	2.7439999999999998					1	DETECTED	292.9455 m/z @2.74 [N1263_1.mzXML]	292.9455261230469	2.7439999999999998	2.5241333333333333	5.402383333333333	2.8782499999999995	6678.33447265625	352741.83999948105	0	1292	0.24835148473837787	6.545444208611285	9.191661009906094	292.94171142578125	292.9537658691406
760	292.9764709472656	2.5515					1	DETECTED	292.9765 m/z @2.55 [N1263_1.mzXML]	292.9764709472656	2.5515	2.4	9.216616666666665	6.816616666666665	7167.65673828125	756898.6479583738	0	1292	0.7134000739138298	22.497084708470844	11.975629605856632	292.96807861328125	292.9810485839844
761	292.9911804199219	2.5650166666666667					1	DETECTED	292.9912 m/z @2.57 [N1263_1.mzXML]	292.9911804199219	2.5650166666666667	2.4	15.181783333333334	12.781783333333333	7609.96240234375	1227927.3174342348	0	1292	0.9555595085628945	38.72876477123519	13.049572934912142	292.9832763671875	292.99603271484375
762	293.006591796875	2.75775					1	DETECTED	293.0066 m/z @2.76 [N1263_1.mzXML]	293.006591796875	2.75775	0.40578333333333333	18.85666666666667	18.450883333333337	9926.2158203125	1929857.8511361082	0	1292	0.7979309703868291	1.0991593883680595	0.872182405256807	292.997314453125	293.01092529296875
763	293.02191162109375	2.9964333333333335					1	DETECTED	293.0219 m/z @3.00 [N1263_1.mzXML]	293.02191162109375	2.9964333333333335	0.13461666666666666	19.936833333333333	19.802216666666666	12680.5859375	2159646.276176177	0	1292	0.5855213476900478	1.2001902230524222	0.733071336983121	293.0132751464844	293.02618408203125
764	293.03668212890625	2.9964333333333335					1	DETECTED	293.0367 m/z @3.00 [N1263_1.mzXML]	293.03668212890625	2.9964333333333335	0.11756666666666667	19.804666666666666	19.6871	18653.376953125	2613873.709522768	0	1292	0.1839112053469405	1.6462268030374752	0.6621298805264604	293.02862548828125	293.0448303222656
765	293.05548095703125	2.716333333333333					1	DETECTED	293.0555 m/z @2.72 [N1263_1.mzXML]	293.05548095703125	2.716333333333333	0.13461666666666666	20.003	19.868383333333334	21039.658203125	2807281.2043281267	0	1292	0.3576793868631847	2.418946805284092	2.39218038130455	293.04583740234375	293.0562744140625
766	293.0667419433594	2.8842					1	DETECTED	293.0667 m/z @2.88 [N1263_1.mzXML]	293.0667419433594	2.8842	0.13461666666666666	19.986333333333334	19.85171666666667	30139.267578125	4201196.095172607	0	1292	0.6398026791007099	3.3616749311019243	1.2130319296043173	293.0586242675781	293.07025146484375
767	293.09576416015625	2.78565					1	DETECTED	293.0958 m/z @2.79 [N1263_1.mzXML]	293.09576416015625	2.78565	0.10106666666666667	20.003	19.901933333333332	1.4871628E7	2.220448868881136E9	1	1292	1.0614985838155184	5.793535877535475	4.449608259655798	293.09014892578125	293.09698486328125
768	293.11395263671875	2.716333333333333					1	DETECTED	293.1140 m/z @2.72 [N1263_1.mzXML]	293.11395263671875	2.716333333333333	0.13461666666666666	20.003	19.868383333333334	72367.1328125	6359177.678672914	0	1292	0.12425952093488046	3.798250934969344	2.7870052896722357	293.1105651855469	293.1221923828125
769	293.12548828125	2.75775					1	DETECTED	293.1255 m/z @2.76 [N1263_1.mzXML]	293.12548828125	2.75775	0.11756666666666667	20.003	19.885433333333335	24980.6796875	3659408.1332467315	0	1292	1.014562523654198	5.381582272121334	2.337288561199611	293.1250305175781	293.1351623535156
770	293.15087890625	9.91075					1	DETECTED	293.1509 m/z @9.91 [N1263_1.mzXML]	293.15087890625	9.91075	0.11756666666666667	19.904166666666665	19.7866	541783.5625	1.968399820119829E7	0	1292	0.40908893283284975	0.5407344151550563	1.2005987254061625	293.1409606933594	293.16064453125
771	293.1767578125	13.838533333333334					1	DETECTED	293.1768 m/z @13.84 [N1263_1.mzXML]	293.1767578125	13.838533333333334	0.4399666666666667	19.590833333333332	19.150866666666666	79792.609375	1.0609713348586485E7	0	1292	0.27798986023647565	0.545039169362436	0.09602386970547054	293.1667785644531	293.1864013671875
772	293.1965026855469	2.7024833333333333					1	DETECTED	293.1965 m/z @2.70 [N1263_1.mzXML]	293.1965026855469	2.7024833333333333	1.1547666666666667	9.819433333333334	8.664666666666667	9008.927734375	975262.4145976556	0	1292	0.7019169921358004	1.4614715115235273	3.267532228308936	293.18707275390625	293.1977233886719
773	293.20916748046875	12.363733333333332					1	DETECTED	293.2092 m/z @12.36 [N1263_1.mzXML]	293.20916748046875	12.363733333333332	0.8123666666666666	19.590833333333332	18.778466666666667	13832.548828125	3300126.05113562	0	1292	9.767388296754945	1.0440717933213397	0.9811040114872824	293.1995849609375	293.2191162109375
774	293.2231750488281	2.6060833333333333					1	DETECTED	293.2232 m/z @2.61 [N1263_1.mzXML]	293.2231750488281	2.6060833333333333	2.4417	7.6541500000000005	5.2124500000000005	6135.2890625	513994.997354492	0	1292	0.8483720416498075	15.854557436885331	11.837282924969491	293.21923828125	293.23162841796875
775	293.2420349121094	2.9824833333333336					1	DETECTED	293.2420 m/z @2.98 [N1263_1.mzXML]	293.2420349121094	2.9824833333333336	0.8123666666666666	8.666466666666668	7.854100000000002	6178.9833984375	760185.2046646422	0	1292	0.729714026747355	1.8096031703364643	1.2129430240606147	293.2341613769531	293.2503356933594
776	293.3142395019531	2.813816666666667					1	DETECTED	293.3142 m/z @2.81 [N1263_1.mzXML]	293.3142395019531	2.813816666666667	2.496983333333333	19.541333333333334	17.04435	6161.197265625	1114765.029913025	0	1292	0.407171030834796	26.89797475013148	5.2634882586436005	293.3060607910156	293.3226013183594
777	293.61041259765625	2.7439999999999998					1	DETECTED	293.6104 m/z @2.74 [N1263_1.mzXML]	293.61041259765625	2.7439999999999998	2.7439999999999998	7.866683333333333	5.122683333333333	5397.8369140625	402059.2503591004	0	1292	0.266011695276998	null	null	293.6021423339844	293.61993408203125
778	293.6794738769531	2.771866666666667					1	DETECTED	293.6795 m/z @2.77 [N1263_1.mzXML]	293.6794738769531	2.771866666666667	2.4696166666666666	8.712150000000001	6.242533333333334	6227.224609375	558532.4842160644	0	1292	0.27423555698529434	10.326771436448846	6.398333505203697	293.6744689941406	293.6825256347656
779	294.09881591796875	2.75775					1	DETECTED	294.0988 m/z @2.76 [N1263_1.mzXML]	294.09881591796875	2.75775	0.10106666666666667	20.003	19.901933333333332	1502521.375	2.030341497994908E8	1	1292	0.9910788823313403	6.162421636854392	9.40514752592264	294.0981140136719	294.1004943847656
780	294.1548767089844	9.91075					1	DETECTED	294.1549 m/z @9.91 [N1263_1.mzXML]	294.1548767089844	9.91075	9.553133333333333	15.69585	6.142716666666667	57755.5703125	2886116.155593933	0	1292	0.4172144987697113	8.588409376893315	1.3330391182811951	294.15374755859375	294.1623840332031
781	294.2647705078125	2.78565					1	DETECTED	294.2648 m/z @2.79 [N1263_1.mzXML]	294.2647705078125	2.78565	0.45696666666666663	19.904166666666665	19.4472	39192.5390625	6418449.907670682	0	1292	0.7412730791091611	3.416286054343178	5.873693173860911	294.264404296875	294.2656555175781
782	294.93670654296875	1.6388833333333332					1	DETECTED	294.9367 m/z @1.64 [N1263_1.mzXML]	294.93670654296875	1.6388833333333332	1.5643	13.685566666666666	12.121266666666667	138210.421875	2.0070885580208253E7	0	1292	0.05362787936915847	79.63938896654805	195.40135366161843	294.9268493652344	294.93701171875
783	294.9527587890625	11.22125					1	DETECTED	294.9528 m/z @11.22 [N1263_1.mzXML]	294.9527587890625	11.22125	10.998	16.703166666666668	5.705166666666669	5739.20703125	1045349.3413938602	0	1292	5.545238328245601	12.777528928704735	24.55505785740947	294.95184326171875	294.9538269042969
784	295.1000671386719	2.75775					1	DETECTED	295.1001 m/z @2.76 [N1263_1.mzXML]	295.1000671386719	2.75775	0.10106666666666667	20.003	19.901933333333332	186310.578125	2.5255994214420196E7	0	1292	0.9156413462683646	4.0878425228181285	8.181402544103156	295.09515380859375	295.10235595703125
785	295.12713623046875	9.641683333333333					1	DETECTED	295.1271 m/z @9.64 [N1263_1.mzXML]	295.12713623046875	9.641683333333333	9.626949999999999	9.700966666666666	0.07401666666666706	31518.419921875	124758.2625214854	0	1292	0.09134698765580751	2.5118778280542102	4.0237556561084205	295.1270446777344	295.1272888183594
786	295.1471252441406	9.91075					1	DETECTED	295.1471 m/z @9.91 [N1263_1.mzXML]	295.1471252441406	9.91075	9.582500000000001	16.163416666666667	6.580916666666665	20813.125	938925.7135924061	0	1292	6.560568122200895	10.024244732165558	19.048489464331116	295.1468200683594	295.15704345703125
787	295.19219970703125	13.727316666666667					1	DETECTED	295.1922 m/z @13.73 [N1263_1.mzXML]	295.19219970703125	13.727316666666667	1.4140000000000001	16.0183	14.6043	41877.3359375	3406910.564235658	0	1292	1.5715738915910382	0.5170684895375112	0.03220429283147724	295.1853942871094	295.20208740234375
788	295.2227783203125	12.514333333333333					1	DETECTED	295.2228 m/z @12.51 [N1263_1.mzXML]	295.2227783203125	12.514333333333333	11.684416666666667	13.414833333333332	1.730416666666665	14892.6181640625	694667.1522630615	0	1292	0.46315168126544215	1.0425243498343209	1.0850486996686417	295.2227783203125	295.2253112792969
789	295.2608642578125	13.584333333333332					1	DETECTED	295.2609 m/z @13.58 [N1263_1.mzXML]	295.2608642578125	13.584333333333332	13.526383333333333	13.628350000000001	0.10196666666666765	17627.857421875	82096.67742089926	0	1292	0.045383420672289176	0.8797814207650636	0.7595628415301272	295.2606506347656	295.2613525390625
790	295.2924499511719	2.6749333333333336					1	DETECTED	295.2924 m/z @2.67 [N1263_1.mzXML]	295.2924499511719	2.6749333333333336	0.16863333333333333	20.003	19.834366666666668	54396.109375	7823138.722144105	0	1292	0.8687105846733667	6.171986228530629	2.8520005260298387	295.2916259765625	295.29443359375
791	296.0636901855469	1.7457833333333332					1	DETECTED	296.0637 m/z @1.75 [N1263_1.mzXML]	296.0636901855469	1.7457833333333332	1.6834	10.56265	8.879249999999999	163861.078125	5035223.809102418	0	1292	0.0698953917797438	0.9937544352809512	0.87501561551435	296.0596923828125	296.0643005371094
792	296.13067626953125	9.671383333333333					1	DETECTED	296.1307 m/z @9.67 [N1263_1.mzXML]	296.13067626953125	9.671383333333333	9.626949999999999	9.71555	0.08860000000000134	5138.556640625	21600.01820874036	0	1292	0.08377843259234652	0.9969992498124535	0.9939984996249069	296.1278991699219	296.13128662109375
793	296.1478271484375	8.961433333333334					1	DETECTED	296.1478 m/z @8.96 [N1263_1.mzXML]	296.1478271484375	8.961433333333334	8.836766666666668	10.108849999999999	1.272083333333331	6958.43505859375	163455.3950404661	0	1292	0.9610469404905828	5.101938502673804	9.203877005347609	296.147216796875	296.15118408203125
794	296.18359375	11.8229					1	DETECTED	296.1836 m/z @11.82 [N1263_1.mzXML]	296.18359375	11.8229	10.56265	19.035833333333336	8.473183333333337	46206.15625	2273295.7189756483	0	1292	0.13843292107502414	2.5781500186814763	3.471758206959998	296.181640625	296.1838073730469
795	296.2562561035156	13.4842					1	DETECTED	296.2563 m/z @13.48 [N1263_1.mzXML]	296.2562561035156	13.4842	11.358183333333333	13.727316666666667	2.369133333333334	26944.29296875	1652062.131215332	0	1292	0.11852522886732153	0.5571765665054368	0.13158626552557692	296.2540283203125	296.2635498046875
796	296.98773193359375	11.729099999999999					1	DETECTED	296.9877 m/z @11.73 [N1263_1.mzXML]	296.98773193359375	11.729099999999999	11.176816666666667	18.56566666666667	7.3888500000000015	11545.3798828125	1264170.133575256	0	1292	0.48046495634423536	6.689365361982095	12.37873072396419	296.9864501953125	296.990478515625
797	297.11688232421875	1.5051999999999999					1	DETECTED	297.1169 m/z @1.51 [N1263_1.mzXML]	297.11688232421875	1.5051999999999999	1.39695	9.582500000000001	8.185550000000001	11257.5439453125	1584433.8915870362	0	1292	0.12751230718296602	37.80854503464205	74.6170900692841	297.10797119140625	297.1260070800781
798	297.15155029296875	1.81755					1	DETECTED	297.1516 m/z @1.82 [N1263_1.mzXML]	297.15155029296875	1.81755	1.8034666666666666	9.478	7.674533333333333	34089.875	3464030.0153800654	0	1292	0.04253086574912368	270.9462323347183	516.8708979482202	297.1424865722656	297.15155029296875
799	297.1782531738281	13.966016666666667					1	DETECTED	297.1783 m/z @13.97 [N1263_1.mzXML]	297.1782531738281	13.966016666666667	9.96955	19.706166666666665	9.736616666666665	11676.279296875	2169566.7364922487	0	1292	2.333064212928507	1.0535506371532832	1.1417757321946804	297.1768798828125	297.1879577636719
800	298.0953674316406	9.286833333333334					1	DETECTED	298.0954 m/z @9.29 [N1263_1.mzXML]	298.0953674316406	9.286833333333334	9.24455	9.329766666666666	0.08521666666666583	4746.037109375	16359.841462585513	0	1292	0.1633708995426364	1.007686243594779	1.015372487189558	298.09521484375	298.095947265625
801	298.27203369140625	14.429383333333334					1	DETECTED	298.2720 m/z @14.43 [N1263_1.mzXML]	298.27203369140625	14.429383333333334	10.9831	17.27283333333333	6.289733333333331	141958.625	7114010.843747864	0	1292	0.5937896611676265	0.7582741778226411	3.803693752660133	298.2705993652344	298.27325439453125
802	298.9559326171875	2.22965					1	DETECTED	298.9559 m/z @2.23 [N1263_1.mzXML]	298.9559326171875	2.22965	2.0857	2.357966666666667	0.2722666666666669	9772.326171875	103444.34573144521	0	1292	0.23278749756293227	0.9456987379877293	0.8913974759754585	298.9554443359375	298.9568176269531
803	299.1368103027344	11.315433333333335					1	DETECTED	299.1368 m/z @11.32 [N1263_1.mzXML]	299.1368103027344	11.315433333333335	9.954666666666666	15.288183333333334	5.333516666666668	142024.5	6991964.935525948	0	1292	0.23869101893294875	1.7763594037232535	1.392502040420211	299.1357421875	299.13800048828125
804	299.2755126953125	14.472000000000001					1	DETECTED	299.2755 m/z @14.47 [N1263_1.mzXML]	299.2755126953125	14.472000000000001	14.1573	16.034200000000002	1.8769000000000027	27907.212890625	1084067.7556135245	0	1292	0.5967762479965764	2.562887419636954	3.054996656846875	299.2744140625	299.2771911621094
805	299.6308898925781	12.894216666666667					1	DETECTED	299.6309 m/z @12.89 [N1263_1.mzXML]	299.6308898925781	12.894216666666667	12.73995	13.059	0.31904999999999895	123417.0234375	901604.0737731953	0	1292	0.07615089736241032	1.022096239464095	1.1808175374605403	299.6300964355469	299.6312561035156
806	300.14031982421875	12.219416666666666					1	DETECTED	300.1403 m/z @12.22 [N1263_1.mzXML]	300.14031982421875	12.219416666666666	10.785516666666666	13.045366666666666	2.25985	21616.84375	1515733.7910994873	0	1292	1.1418405328565946	0.7880082293046938	0.5760164586093877	300.139404296875	300.140625
807	300.17864990234375	11.571416666666666					1	DETECTED	300.1786 m/z @11.57 [N1263_1.mzXML]	300.17864990234375	11.571416666666666	4.42495	11.8229	7.397950000000001	298938.125	4911181.810460666	0	1292	0.10041216935132447	0.5676846772616448	2.4621772853947648	300.17742919921875	300.1842041015625
808	300.19683837890625	11.3999					1	DETECTED	300.1968 m/z @11.40 [N1263_1.mzXML]	300.19683837890625	11.3999	8.86865	11.413833333333335	2.545183333333334	13913.087890625	1171324.7399227298	0	1292	2.46469707221609	0.5027522633744858	0.005504526748971465	300.1968078613281	300.1974792480469
809	301.1159362792969	10.769283333333334					1	DETECTED	301.1159 m/z @10.77 [N1263_1.mzXML]	301.1159362792969	10.769283333333334	10.576666666666666	10.8778	0.30113333333333436	119636.984375	891112.8521728502	1	1292	0.09859478694069423	0.7816907501946854	1.3841526938303936	301.11590576171875	301.1170349121094
810	301.13873291015625	12.4697					1	DETECTED	301.1387 m/z @12.47 [N1263_1.mzXML]	301.13873291015625	12.4697	0.3044	19.986333333333334	19.681933333333333	329608.09375	1.7823554277284935E7	1	1292	0.13563004889370056	0.5132522275466421	0.0163359946089506	301.1377868652344	301.1412048339844
811	301.18212890625	11.571416666666666					1	DETECTED	301.1821 m/z @11.57 [N1263_1.mzXML]	301.18212890625	11.571416666666666	11.5437	11.669833333333335	0.12613333333333543	48158.859375	244327.7327226591	0	1292	0.11807295944662499	2.275405892964564	3.7461279076217147	301.18170166015625	301.1822204589844
812	301.21173095703125	13.4842					1	DETECTED	301.2117 m/z @13.48 [N1263_1.mzXML]	301.21173095703125	13.4842	13.414833333333332	13.713633333333332	0.29879999999999995	88828.765625	911029.99215625	0	1292	0.15529310312867395	2.1537722248918607	3.3075444497837214	301.2113037109375	301.2124938964844
813	302.0174560546875	11.072816666666666					1	DETECTED	302.0175 m/z @11.07 [N1263_1.mzXML]	302.0174560546875	11.072816666666666	0.10106666666666667	20.003	19.901933333333332	53141.8671875	1.3856492510023255E7	0	1292	3.5355128538965843	1.2221630676530233	0.8877171688388735	302.0088806152344	302.0186462402344
814	302.1419677734375	12.4697					1	DETECTED	302.1420 m/z @12.47 [N1263_1.mzXML]	302.1419677734375	12.4697	1.5198666666666665	18.970833333333335	17.45096666666667	59386.91015625	7225212.9421333615	0	1292	0.0767874073878474	0.7968453626434074	0.6185528378136418	302.1413269042969	302.14337158203125
815	302.19915771484375	13.2647					1	DETECTED	302.1992 m/z @13.26 [N1263_1.mzXML]	302.19915771484375	13.2647	8.620733333333334	13.2647	4.643966666666666	5230.22216796875	915771.8592272949	0	1292	3.210821528260812	0.5	null	302.1935119628906	302.19915771484375
816	302.212890625	11.557616666666666					1	DETECTED	302.2129 m/z @11.56 [N1263_1.mzXML]	302.212890625	11.557616666666666	11.5437	13.555166666666667	2.011466666666667	40790.96484375	1906214.936978028	0	1292	2.0154188128501076	72.26826347305322	143.53652694610645	302.2127990722656	302.2154846191406
817	302.23046875	10.848016666666666					1	DETECTED	302.2305 m/z @10.85 [N1263_1.mzXML]	302.23046875	10.848016666666666	10.75295	11.072816666666666	0.3198666666666661	53186.17578125	379570.46120214794	0	1292	0.10935792613751083	1.6823281907433474	1.3809094121074545	302.2300109863281	302.2306823730469
818	302.28533935546875	11.5993					1	DETECTED	302.2853 m/z @11.60 [N1263_1.mzXML]	302.28533935546875	11.5993	11.557616666666666	11.807316666666667	0.2497000000000007	42606.34375	333969.8993475334	0	1292	0.08913955350251435	2.995201919232318	4.990403838464636	302.2851867675781	302.2854919433594
819	302.3034973144531	11.655716666666667					1	DETECTED	302.3035 m/z @11.66 [N1263_1.mzXML]	302.3034973144531	11.655716666666667	11.655716666666667	11.8229	0.1671833333333339	46998.98828125	196575.62445556856	0	1292	0.16125373301917456	null	null	302.3030090332031	302.3036193847656
820	303.0257263183594	1.4455333333333333					1	DETECTED	303.0257 m/z @1.45 [N1263_1.mzXML]	303.0257263183594	1.4455333333333333	0.20246666666666666	19.706166666666665	19.5037	8779.822265625	2251528.388685242	0	1292	9.63937019033175	7.844993564303334	9.914851426492062	303.0188293457031	303.0303649902344
821	303.07257080078125	9.730250000000002					1	DETECTED	303.0726 m/z @9.73 [N1263_1.mzXML]	303.07257080078125	9.730250000000002	9.671383333333333	9.864416666666667	0.19303333333333406	14538.0556640625	91888.8479951173	0	1292	0.09653857719483305	1.792473044189123	1.9836579222707502	303.0719299316406	303.072998046875
822	303.2273254394531	14.443416666666668					1	DETECTED	303.2273 m/z @14.44 [N1263_1.mzXML]	303.2273254394531	14.443416666666668	10.077433333333333	17.45266666666667	7.375233333333336	544447.5	2.29159997193968E7	1	1292	0.48137913371699703	0.7207217326710613	0.3217422476523192	303.2247314453125	303.229736328125
823	303.2505798339844	13.031683333333332					1	DETECTED	303.2506 m/z @13.03 [N1263_1.mzXML]	303.2505798339844	13.031683333333332	12.990933333333334	13.114433333333332	0.12349999999999817	26954.849609375	139758.18459936502	0	1292	0.0692567037442835	1.5153374233129577	2.0306748466259155	303.2503662109375	303.252197265625
824	304.0470886230469	17.877333333333336					1	DETECTED	304.0471 m/z @17.88 [N1263_1.mzXML]	304.0470886230469	17.877333333333336	0.6944166666666667	19.838	19.143583333333336	2732.02197265625	1489774.5711022948	0	1292	1.2014170950755734	0.557052789834865	0.11410557966972998	304.0460510253906	304.04840087890625
825	304.1741027832031	8.8841					1	DETECTED	304.1741 m/z @8.88 [N1263_1.mzXML]	304.1741027832031	8.8841	8.836766666666668	8.991966666666666	0.1551999999999989	6370.17041015625	34526.883387207024	0	1292	0.10315733915643754	1.639436619718325	1.9953079276925978	304.1731262207031	304.17474365234375
826	304.210205078125	10.09305					1	DETECTED	304.2102 m/z @10.09 [N1263_1.mzXML]	304.210205078125	10.09305	10.030816666666668	10.606166666666667	0.5753499999999985	95641.953125	731762.0032445686	0	1292	0.08142979284208174	2.4342186400023995	4.208517892831663	304.20941162109375	304.2105407714844
827	304.2307434082031	14.40145					1	DETECTED	304.2307 m/z @14.40 [N1263_1.mzXML]	304.2307434082031	14.40145	7.866683333333333	16.325916666666664	8.459233333333332	106516.265625	5169109.715173401	0	1292	0.5103912943023392	0.6937507095499688	0.3234878071119997	304.2234191894531	304.23187255859375
828	304.8938293457031	1.6090666666666666					1	DETECTED	304.8938 m/z @1.61 [N1263_1.mzXML]	304.8938293457031	1.6090666666666666	0.23626666666666668	1.7301	1.4938333333333333	90038.1796875	789048.7051567383	0	1292	0.08570104342770501	0.5440826534576535	0.08816530691530691	304.8935546875	304.90289306640625
829	304.9731140136719	2.2011333333333334					1	DETECTED	304.9731 m/z @2.20 [N1263_1.mzXML]	304.9731140136719	2.2011333333333334	2.0715500000000002	2.42765	0.35609999999999964	15512.1630859375	175814.4647575682	0	1292	0.16025637089242917	1.374019292604502	1.7480385852090041	304.97222900390625	304.9738464355469
830	305.0433654785156	15.76					1	DETECTED	305.0434 m/z @15.76 [N1263_1.mzXML]	305.0433654785156	15.76	0.3213666666666667	19.936833333333333	19.615466666666666	2551.626708984375	1393503.118768249	0	1292	16.495020137699743	0.6352721203733491	0.2705442407466982	305.0420227050781	305.0469665527344
831	305.0863952636719	11.911200000000001					1	DETECTED	305.0864 m/z @11.91 [N1263_1.mzXML]	305.0863952636719	11.911200000000001	8.5601	16.995833333333334	8.435733333333333	4177.50732421875	1250435.7933265686	0	1292	6.833871134706657	1.2586513881014192	1.5173027762028384	305.0843811035156	305.086669921875
832	305.1338195800781	12.395299999999999					1	DETECTED	305.1338 m/z @12.40 [N1263_1.mzXML]	305.1338195800781	12.395299999999999	4.470316666666666	12.545083333333334	8.074766666666669	57570.24609375	1759243.4989902368	0	1292	0.12327891762417664	1.414495990405398	1.7195531161632218	305.1249694824219	305.1427001953125
833	305.2429504394531	12.653433333333334					1	DETECTED	305.2430 m/z @12.65 [N1263_1.mzXML]	305.2429504394531	12.653433333333334	11.52965	15.4269	3.8972499999999997	150522.6875	4356940.019458376	0	1292	0.2004611953934372	1.4615446212548773	17.561653775456666	305.2331848144531	305.245849609375
834	306.0821533203125	15.711816666666666					1	DETECTED	306.0822 m/z @15.71 [N1263_1.mzXML]	306.0821533203125	15.711816666666666	9.301083333333334	18.549666666666667	9.248583333333332	5989.3486328125	1391255.858081359	0	1292	1.8570912551389274	0.7213358326140537	0.4349535053614286	306.08062744140625	306.08349609375
835	306.8271484375	1.7457833333333332					1	DETECTED	306.8271 m/z @1.75 [N1263_1.mzXML]	306.8271484375	1.7457833333333332	1.6985999999999999	1.81755	0.11895000000000011	10925.369140625	58513.20078784182	0	1292	0.29488172509338484	1.2605086541858006	1.5210173083716014	306.8261413574219	306.8273620605469
836	306.9910888671875	11.176816666666667					1	DETECTED	306.9911 m/z @11.18 [N1263_1.mzXML]	306.9910888671875	11.176816666666667	4.77665	11.22125	6.444599999999999	7289.61376953125	533388.311612915	0	1292	0.3308430209519404	0.5034712637691726	0.0069425275383451805	306.99090576171875	306.99853515625
837	307.0814514160156	3.7423333333333333					1	DETECTED	307.0815 m/z @3.74 [N1263_1.mzXML]	307.0814514160156	3.7423333333333333	3.1512499999999997	17.305333333333333	14.154083333333334	8487.7236328125	1893202.2958880002	0	1292	0.21858681872612573	11.973001550824751	0.6595166878374085	307.07647705078125	307.0821533203125
838	307.16595458984375	11.072816666666666					1	DETECTED	307.1660 m/z @11.07 [N1263_1.mzXML]	307.16595458984375	11.072816666666666	3.5387	20.003	16.4643	1034037.3125	3.200750732241917E7	1	1292	0.6448979079762562	2.053474449422118	2.5016786974153535	307.1612548828125	307.1680603027344
839	308.1698303222656	10.968383333333332					1	DETECTED	308.1698 m/z @10.97 [N1263_1.mzXML]	308.1698303222656	10.968383333333332	9.954666666666666	18.743499999999997	8.788833333333331	121590.9765625	5176447.317764345	0	1292	0.6070116708050346	1.1886248142281899	1.0427334409578979	308.1691589355469	308.17144775390625
840	308.8765869140625	2.1430833333333337					1	DETECTED	308.8766 m/z @2.14 [N1263_1.mzXML]	308.8765869140625	2.1430833333333337	2.0291166666666665	2.357966666666667	0.32885000000000053	23516.04296875	252822.15233068852	0	1292	0.22360434359721681	1.4427464170810131	1.8259487907517506	308.8760070800781	308.8778381347656
841	309.080322265625	11.557616666666666					1	DETECTED	309.0803 m/z @11.56 [N1263_1.mzXML]	309.080322265625	11.557616666666666	11.52965	17.877333333333336	6.347683333333336	17569.453125	569913.9773293155	0	1292	0.09356665737192671	113.4865911799788	225.9731823599576	309.0793762207031	309.0838317871094
842	309.14886474609375	13.713633333333332					1	DETECTED	309.1489 m/z @13.71 [N1263_1.mzXML]	309.14886474609375	13.713633333333332	9.27285	13.92305	4.6502	8016.4287109375	1037307.9161292725	0	1292	4.556929637577436	0.5258768540505218	0.05202271027680369	309.1454162597656	309.1498107910156
843	309.16241455078125	11.072816666666666					1	DETECTED	309.1624 m/z @11.07 [N1263_1.mzXML]	309.16241455078125	11.072816666666666	10.247316666666668	16.00205	5.754733333333332	38224.921875	1773620.7049792486	0	1292	0.6337345324344614	3.3060418760434733	0.8821144804166084	309.1615295410156	309.16986083984375
844	309.2010192871094	12.796083333333334					1	DETECTED	309.2010 m/z @12.80 [N1263_1.mzXML]	309.2010192871094	12.796083333333334	11.807316666666667	19.771666666666665	7.964349999999998	34484.46484375	3417023.4590547485	0	1292	0.10844635244624712	5.240568468161882	9.785485995102453	309.2010192871094	309.20953369140625
845	310.1678161621094	12.363733333333332					1	DETECTED	310.1678 m/z @12.36 [N1263_1.mzXML]	310.1678161621094	12.363733333333332	9.286833333333334	12.4406	3.153766666666666	5901.10107421875	568131.1991201171	0	1292	1.387756673523981	0.5124909270152861	0.02498185403057219	310.1633605957031	310.1678161621094
846	310.1997985839844	10.622133333333332					1	DETECTED	310.1998 m/z @10.62 [N1263_1.mzXML]	310.1997985839844	10.622133333333332	10.430266666666666	17.71466666666667	7.284400000000003	44501.4453125	1489363.679885374	0	1292	0.15512302992543425	18.982974287699868	36.84924459708687	310.1967468261719	310.2004089355469
847	310.8736572265625	2.1287333333333334					1	DETECTED	310.8737 m/z @2.13 [N1263_1.mzXML]	310.8736572265625	2.1287333333333334	2.0291166666666665	15.584366666666666	13.55525	21709.607421875	3941833.158811706	0	1292	0.18692999509655817	68.03705872511276	135.07411745022554	310.8725280761719	310.8742370605469
848	310.9104309082031	1.6388833333333332					1	DETECTED	310.9104 m/z @1.64 [N1263_1.mzXML]	310.9104309082031	1.6388833333333332	1.5938	1.7301	0.13629999999999987	89627.34375	336180.55004980485	0	1292	0.05945993898464663	1.4811158880573303	1.6833071873727132	310.9103088378906	310.91082763671875
849	311.0028381347656	11.838716666666667					1	DETECTED	311.0028 m/z @11.84 [N1263_1.mzXML]	311.0028381347656	11.838716666666667	10.108849999999999	18.581833333333336	8.472983333333337	7504.28955078125	1286462.322835694	0	1292	0.3768045974011436	2.1205384500077082	2.86829442669543	311.00164794921875	311.008056640625
850	311.0780334472656	11.58515					1	DETECTED	311.0780 m/z @11.59 [N1263_1.mzXML]	311.0780334472656	11.58515	11.557616666666666	11.669833333333335	0.11221666666666863	14846.9814453125	71277.82265722718	0	1292	0.08453552369058848	2.0378329297820468	3.075665859564093	311.0775451660156	311.0782470703125
851	311.1224060058594	8.773783333333334					1	DETECTED	311.1224 m/z @8.77 [N1263_1.mzXML]	311.1224060058594	8.773783333333334	8.455666666666666	10.015333333333333	1.5596666666666668	16714.009765625	425882.30231542955	0	1292	0.0845549399816452	2.502228732326917	3.5825143826525894	311.1190185546875	311.1233215332031
852	311.16448974609375	12.363733333333332					1	DETECTED	311.1645 m/z @12.36 [N1263_1.mzXML]	311.16448974609375	12.363733333333332	12.219416666666666	14.528416666666667	2.309000000000001	114179.7890625	1962696.5142460978	1	1292	0.14631513595799817	3.4714304907333458	2.2407295080467877	311.1570739746094	311.173095703125
853	311.6304016113281	12.83785					1	DETECTED	311.6304 m/z @12.84 [N1263_1.mzXML]	311.6304016113281	12.83785	12.725416666666666	12.949900000000001	0.22448333333333537	54670.90625	390144.27228491433	0	1292	0.12328706083040508	0.9982952860954706	1.8220581397993063	311.6302795410156	311.6311340332031
854	312.0270690917969	13.183283333333332					1	DETECTED	312.0271 m/z @13.18 [N1263_1.mzXML]	312.0270690917969	13.183283333333332	11.206483333333333	18.370166666666666	7.163683333333333	42306.6484375	2248256.458828369	0	1292	0.3418203056368512	1.8157302491910985	0.2222440325248075	312.0207824707031	312.0284423828125
855	312.13238525390625	12.851966666666668					1	DETECTED	312.1324 m/z @12.85 [N1263_1.mzXML]	312.13238525390625	12.851966666666668	8.852533333333334	12.908183333333334	4.05565	18683.3046875	1732558.191139892	0	1292	4.0315103114196535	0.5070280789778551	0.014056157955710202	312.1285400390625	312.1329345703125
856	312.2146301269531	10.769283333333334					1	DETECTED	312.2146 m/z @10.77 [N1263_1.mzXML]	312.2146301269531	10.769283333333334	2.4696166666666666	10.9831	8.513483333333333	56560.57421875	6338323.357112976	0	1292	0.11720687949639519	0.5121052222045539	1.8600149149728862	312.2052001953125	312.2192077636719
857	312.3601989746094	12.08265					1	DETECTED	312.3602 m/z @12.08 [N1263_1.mzXML]	312.3601989746094	12.08265	12.053966666666668	12.251133333333334	0.19716666666666605	34351.58203125	215167.07683910974	0	1292	0.11471337518018032	3.4369552585707934	4.976936544047673	312.35980224609375	312.3606872558594
858	312.65545654296875	2.4555000000000002					1	DETECTED	312.6555 m/z @2.46 [N1263_1.mzXML]	312.65545654296875	2.4555000000000002	2.0013166666666664	19.149333333333335	17.148016666666667	18501.4609375	1585354.6207358402	0	1292	0.37866098158330663	6.543858089590011	16.31342529161262	312.6545715332031	312.6587219238281
859	313.09429931640625	1.47555					1	DETECTED	313.0943 m/z @1.48 [N1263_1.mzXML]	313.09429931640625	1.47555	0.6944166666666667	19.311666666666667	18.617250000000002	27168.466796875	2847742.7896939083	0	1292	0.077973367837183	94.85655862941105	201.66225429466692	313.09161376953125	313.101318359375
860	313.1534118652344	10.046366666666668					1	DETECTED	313.1534 m/z @10.05 [N1263_1.mzXML]	313.1534118652344	10.046366666666668	10.015333333333333	10.1403	0.12496666666666734	7748.4521484375	39214.96163818347	0	1292	0.08886195113245776	2.0134264232007606	3.2738177286082664	313.1531677246094	313.1537780761719
861	313.1645812988281	12.348					1	DETECTED	313.1646 m/z @12.35 [N1263_1.mzXML]	313.1645812988281	12.348	3.9627	12.753983333333334	8.791283333333334	25974.04296875	2446164.195058106	0	1292	0.2628580329010255	0.5242080386708486	0.04841607734169717	313.1565246582031	313.1657409667969
862	313.2713623046875	13.782616666666666					1	DETECTED	313.2714 m/z @13.78 [N1263_1.mzXML]	313.2713623046875	13.782616666666666	0.13461666666666666	20.003	19.868383333333334	868562.75	1.86927774446906E7	1	1292	0.2717026983248392	1.2004244772045238	1.2170961431790615	313.2697448730469	313.2735595703125
863	314.23016357421875	10.998					1	DETECTED	314.2302 m/z @11.00 [N1263_1.mzXML]	314.23016357421875	10.998	10.908283333333333	11.729099999999999	0.8208166666666656	526702.0625	4606385.821476933	1	1292	0.1251550412841116	1.4504626263129545	1.389783103072757	314.2294006347656	314.23095703125
864	314.33941650390625	12.09715					1	DETECTED	314.3394 m/z @12.10 [N1263_1.mzXML]	314.33941650390625	12.09715	12.08265	12.187916666666666	0.10526666666666706	7673.1513671875	39984.26002539102	0	1292	0.15324958420904267	3.629885057471289	6.259770114942578	314.33905029296875	314.3396911621094
865	314.77728271484375	1.9591833333333333					1	DETECTED	314.7773 m/z @1.96 [N1263_1.mzXML]	314.77728271484375	1.9591833333333333	1.9591833333333333	2.2011333333333334	0.2419500000000001	14443.513671875	121632.16102978516	0	1292	0.14813599062741156	null	null	314.7768249511719	314.7777099609375
866	315.0606689453125	2.5105166666666667					1	DETECTED	315.0607 m/z @2.51 [N1263_1.mzXML]	315.0606689453125	2.5105166666666667	1.4140000000000001	9.789866666666667	8.375866666666667	23647.333984375	1483315.1606896361	0	1292	1.8946037682959913	3.819306592087064	6.375071537465538	315.05291748046875	315.0661315917969
867	315.07720947265625	2.4555000000000002					1	DETECTED	315.0772 m/z @2.46 [N1263_1.mzXML]	315.07720947265625	2.4555000000000002	0.10106666666666667	20.003	19.901933333333332	5489162.5	3.9337018522508E8	1	1292	0.38929875258280733	3.339343215459791	13.071597949236216	315.07666015625	315.07861328125
868	315.1314392089844	11.344349999999999					1	DETECTED	315.1314 m/z @11.34 [N1263_1.mzXML]	315.1314392089844	11.344349999999999	2.4833833333333333	11.9254	9.442016666666667	47841.19140625	2113073.3274325575	0	1292	0.07549906558234554	0.5327870548360036	1.2903872294715857	315.1261901855469	315.1348876953125
869	315.160888671875	12.4697					1	DETECTED	315.1609 m/z @12.47 [N1263_1.mzXML]	315.160888671875	12.4697	2.4696166666666666	12.653433333333334	10.183816666666667	15363.38671875	1848434.6365061037	0	1292	0.3378047176646284	0.5091865901117492	0.018373180223498247	315.1517028808594	315.1610412597656
870	315.233642578125	10.998					1	DETECTED	315.2336 m/z @11.00 [N1263_1.mzXML]	315.233642578125	10.998	10.8778	11.133083333333333	0.25528333333333286	92647.4296875	713851.871726807	0	1292	0.15669341678022164	1.0616347470301395	1.2065802981389107	315.2335205078125	315.23553466796875
871	315.2781677246094	13.741299999999999					1	DETECTED	315.2782 m/z @13.74 [N1263_1.mzXML]	315.2781677246094	13.741299999999999	13.713633333333332	14.053516666666667	0.33988333333333465	21662.603515625	214856.68127526875	0	1292	0.06840124347728072	6.1424698795180825	11.284939759036165	315.2769470214844	315.2789001464844
872	316.081298828125	2.5241333333333333					1	DETECTED	316.0813 m/z @2.52 [N1263_1.mzXML]	316.081298828125	2.5241333333333333	0.15148333333333333	19.969833333333334	19.81835	474670.5625	3.686259161948736E7	0	1292	0.4197298221461758	2.015981028848198	2.2244447286259708	316.08026123046875	316.0822448730469
873	316.24554443359375	11.147733333333333					1	DETECTED	316.2455 m/z @11.15 [N1263_1.mzXML]	316.24554443359375	11.147733333333333	10.923300000000001	11.6993	0.775999999999998	979391.875	5768512.67022329	1	1292	0.08801951582799639	1.754466013386514	2.1372578126517463	316.23651123046875	316.246337890625
874	317.0541687011719	15.089483333333334					1	DETECTED	317.0542 m/z @15.09 [N1263_1.mzXML]	317.0541687011719	15.089483333333334	0.16863333333333333	19.230666666666664	19.062033333333332	8923.517578125	2586754.649175841	0	1292	1.8357183596013424	0.6387716964292696	0.925072199142823	317.05279541015625	317.0632629394531
875	317.0824279785156	2.5515					1	DETECTED	317.0824 m/z @2.55 [N1263_1.mzXML]	317.0824279785156	2.5515	0.11756666666666667	20.003	19.885433333333335	66157.0078125	5751719.497738159	0	1292	0.47002962860895714	1.0945707690559376	0.4691193378042082	317.0807189941406	317.08416748046875
876	317.1124267578125	1.6388833333333332					1	DETECTED	317.1124 m/z @1.64 [N1263_1.mzXML]	317.1124267578125	1.6388833333333332	0.49093333333333333	12.5297	12.038766666666668	26158.0546875	3394820.996240845	0	1292	10.902664191134637	5.243593652452924	9.487187304905847	317.1118469238281	317.1155090332031
877	317.1764831542969	13.526383333333333					1	DETECTED	317.1765 m/z @13.53 [N1263_1.mzXML]	317.1764831542969	13.526383333333333	10.491416666666668	13.599250000000001	3.1078333333333337	59655.1875	1420744.0637816174	0	1292	0.19206093902615073	0.5121403218071876	0.048127845052022236	317.1692199707031	317.18603515625
878	317.249267578125	11.147733333333333					1	DETECTED	317.2493 m/z @11.15 [N1263_1.mzXML]	317.249267578125	11.147733333333333	11.072816666666666	14.112816666666667	3.040000000000001	149313.9375	6303949.493741584	0	1292	0.09371027152728217	19.56786492450095	33.79709485931449	317.24224853515625	317.2495422363281
879	317.52703857421875	2.5650166666666667					1	DETECTED	317.5270 m/z @2.57 [N1263_1.mzXML]	317.52703857421875	2.5650166666666667	1.9731999999999998	10.201933333333333	8.228733333333333	17129.53515625	1136021.4714872434	0	1292	0.3244824776867734	6.967597997533847	11.63160232846673	317.52532958984375	317.5287780761719
880	318.0621337890625	15.166733333333333					1	DETECTED	318.0621 m/z @15.17 [N1263_1.mzXML]	318.0621337890625	15.166733333333333	9.74525	19.590833333333332	9.845583333333332	4038.18212890625	953272.8861599119	0	1292	1.1777815839979482	0.9080156414757339	0.5320926107395151	318.0616760253906	318.0642395019531
881	318.1799011230469	13.512300000000002					1	DETECTED	318.1799 m/z @13.51 [N1263_1.mzXML]	318.1799011230469	13.512300000000002	9.301083333333334	13.512300000000002	4.211216666666667	9984.13671875	1143255.8812472231	0	1292	3.430701340059814	0.5	null	318.17864990234375	318.1897888183594
882	318.29803466796875	11.3723					1	DETECTED	318.2980 m/z @11.37 [N1263_1.mzXML]	318.29803466796875	11.3723	11.330166666666665	12.93595	1.605783333333335	775892.0625	4705905.574545703	1	1292	0.08473617787876897	5.196526446545237	3.014265134361099	318.2972412109375	318.29925537109375
883	318.9676208496094	1.9591833333333333					1	DETECTED	318.9676 m/z @1.96 [N1263_1.mzXML]	318.9676208496094	1.9591833333333333	1.7606333333333335	2.3296666666666668	0.5690333333333333	18647.642578125	320623.27455566404	0	1292	0.15436912736977315	1.4329723831108887	1.9527667412072385	318.966796875	318.9685363769531
884	319.0586853027344	16.211716666666668					1	DETECTED	319.0587 m/z @16.21 [N1263_1.mzXML]	319.0586853027344	16.211716666666668	10.201933333333333	18.970833333333335	8.768900000000002	3264.2666015625	882137.2487503655	0	1292	0.7019690082236032	0.7295520914508843	0.4591041829017685	319.0574645996094	319.06060791015625
885	319.1271057128906	10.670616666666666					1	DETECTED	319.1271 m/z @10.67 [N1263_1.mzXML]	319.1271057128906	10.670616666666666	10.445733333333333	10.817	0.3712666666666671	14923.2705078125	144134.01340624978	0	1292	0.24009736471263032	0.8141990725613275	0.6696427375256476	319.1257629394531	319.1275939941406
886	319.1636962890625	9.582500000000001					1	DETECTED	319.1637 m/z @9.58 [N1263_1.mzXML]	319.1636962890625	9.582500000000001	1.5497333333333332	11.9254	10.375666666666667	30911.044921875	2559808.785738343	0	1292	1.6323743707349774	2.111143116673364	2.3723746976721087	319.15692138671875	319.1666259765625
887	319.19232177734375	14.514333333333333					1	DETECTED	319.1923 m/z @14.51 [N1263_1.mzXML]	319.19232177734375	14.514333333333333	10.09305	16.5384	6.4453499999999995	170263.15625	8300206.870675969	0	1292	0.5740278408448667	1.117006060095211	0.9702741319810575	319.1834411621094	319.1939392089844
888	319.2218322753906	12.4697					1	DETECTED	319.2218 m/z @12.47 [N1263_1.mzXML]	319.2218322753906	12.4697	12.426033333333333	12.809866666666666	0.38383333333333347	12243.5732421875	150281.5232792969	0	1292	0.0971480585783766	4.395038167938925	7.790076335877851	319.2198181152344	319.2242736816406
889	319.30145263671875	11.3723					1	DETECTED	319.3015 m/z @11.37 [N1263_1.mzXML]	319.30145263671875	11.3723	11.315433333333335	12.576416666666667	1.260983333333332	134512.6875	1245271.213661322	0	1292	0.0790814967671416	1.3826166474626775	4.681623504623752	319.2928771972656	319.3020935058594
890	320.1956481933594	14.415366666666667					1	DETECTED	320.1956 m/z @14.42 [N1263_1.mzXML]	320.1956481933594	14.415366666666667	14.2743	16.211716666666668	1.9374166666666675	28009.080078125	1147373.5191574714	0	1292	0.6794191016463955	4.829710257906632	7.333636004597735	320.1949462890625	320.1966247558594
891	320.8676452636719	1.6239166666666667					1	DETECTED	320.8676 m/z @1.62 [N1263_1.mzXML]	320.8676452636719	1.6239166666666667	1.5790499999999998	1.6388833333333332	0.059833333333333405	14645.8505859375	43884.51767187503	0	1292	0.10678653857721998	0.6667904903417516	0.33358098068350334	320.8672180175781	320.86810302734375
892	320.9650573730469	2.015233333333333					1	DETECTED	320.9651 m/z @2.02 [N1263_1.mzXML]	320.9650573730469	2.015233333333333	1.7606333333333335	2.1574	0.3967666666666665	16325.52734375	175418.30142065423	0	1292	0.028726842398281383	0.7791961246399586	0.41694252926203673	320.9637451171875	320.96563720703125
893	321.00018310546875	16.3746					1	DETECTED	321.0002 m/z @16.37 [N1263_1.mzXML]	321.00018310546875	16.3746	10.09305	19.05216666666667	8.959116666666668	1897.197265625	553086.5369028625	0	1292	0.854887329272513	0.7131294558402518	0.4262589116805035	320.9978942871094	321.0009460449219
894	321.2074279785156	12.7111					1	DETECTED	321.2074 m/z @12.71 [N1263_1.mzXML]	321.2074279785156	12.7111	12.267166666666666	15.181783333333334	2.9146166666666673	40192.14453125	1207056.2667895516	0	1292	0.24323418534400254	3.2827188767082123	0.48385693690273573	321.19744873046875	321.20855712890625
895	323.01873779296875	11.58515					1	DETECTED	323.0187 m/z @11.59 [N1263_1.mzXML]	323.01873779296875	11.58515	1.6834	11.6993	10.015899999999998	20556.1640625	5214915.599294433	0	1292	0.09130370047837566	0.5057641326028227	0.012215977136856989	323.0101623535156	323.019775390625
896	323.1622009277344	10.56265					1	DETECTED	323.1622 m/z @10.56 [N1263_1.mzXML]	323.1622009277344	10.56265	9.80475	11.8971	2.0923499999999997	5316.85107421875	337211.3860018313	0	1292	1.9885366147151657	1.3803602058319049	1.7607204116638098	323.15966796875	323.1657409667969
897	323.1817626953125	11.807316666666667					1	DETECTED	323.1818 m/z @11.81 [N1263_1.mzXML]	323.1817626953125	11.807316666666667	10.201933333333333	19.39333333333333	9.191399999999998	3364.1123046875	1117488.3025615544	0	1292	6.334184309318882	2.8626807719859206	4.725361543971841	323.17938232421875	323.1823425292969
898	323.2231750488281	14.202083333333333					1	DETECTED	323.2232 m/z @14.20 [N1263_1.mzXML]	323.2231750488281	14.202083333333333	1.4603833333333334	15.104766666666666	13.644383333333334	25800.98828125	4783616.908690795	0	1292	0.5085381663322526	0.5354224056967805	0.06606570374298143	323.21575927734375	323.2252502441406
899	323.999267578125	12.251133333333334					1	DETECTED	323.9993 m/z @12.25 [N1263_1.mzXML]	323.999267578125	12.251133333333334	0.18556666666666669	19.4585	19.272933333333334	18502.490234375	4167401.2282381593	0	1292	0.6028371991979888	1.4603950384183066	2.0637311283251885	323.9974670410156	324.00250244140625
900	324.17742919921875	15.663716666666666					1	DETECTED	324.1774 m/z @15.66 [N1263_1.mzXML]	324.17742919921875	15.663716666666666	0.15148333333333333	19.936833333333333	19.785349999999998	15446.2265625	4331322.657673217	0	1292	1.6943390077520135	0.6348738112160378	0.6292454087213988	324.17559814453125	324.1781921386719
901	324.1900939941406	9.730250000000002					1	DETECTED	324.1901 m/z @9.73 [N1263_1.mzXML]	324.1900939941406	9.730250000000002	9.68605	9.819433333333334	0.13338333333333452	24799.53125	109356.45384130909	0	1292	0.07363957393852516	1.5088612368023655	2.358291025943381	324.1899719238281	324.19073486328125
902	325.05316162109375	1.8317					1	DETECTED	325.0532 m/z @1.83 [N1263_1.mzXML]	325.05316162109375	1.8317	1.81755	11.627316666666667	9.809766666666667	14089.1162109375	3784618.836357911	0	1292	9.824914661760191	346.6348645465227	692.2697290930455	325.052978515625	325.0572204589844
903	325.1740417480469	16.325916666666664					1	DETECTED	325.1740 m/z @16.33 [N1263_1.mzXML]	325.1740417480469	16.325916666666664	0.2704333333333333	19.986333333333334	19.7159	22057.845703125	5714131.243095403	0	1292	2.621652267183599	0.6165301503456292	0.5152757346291922	325.1725769042969	325.17572021484375
904	325.2028503417969	13.754983333333334					1	DETECTED	325.2029 m/z @13.75 [N1263_1.mzXML]	325.2028503417969	13.754983333333334	9.700966666666666	13.980516666666666	4.27955	21687.48828125	1665635.5262237547	0	1292	0.20207237403305278	0.5278160343034274	0.05537731265497974	325.193115234375	325.2031555175781
905	325.23272705078125	13.031683333333332					1	DETECTED	325.2327 m/z @13.03 [N1263_1.mzXML]	325.23272705078125	13.031683333333332	12.894216666666667	13.1418	0.24758333333333304	73331.8125	489837.2550139152	0	1292	0.10674836580276725	0.9005213385063154	0.7944816712074562	325.2303771972656	325.23333740234375
906	327.0062561035156	0.7956333333333333					1	DETECTED	327.0063 m/z @0.80 [N1263_1.mzXML]	327.0062561035156	0.7956333333333333	0.15148333333333333	19.986333333333334	19.83485	7753.19921875	4862143.445822941	0	1292	10.505992690573933	15.39614220290305	29.7922844058061	327.004638671875	327.00775146484375
907	327.0505676269531	11.557616666666666					1	DETECTED	327.0506 m/z @11.56 [N1263_1.mzXML]	327.0505676269531	11.557616666666666	1.5790499999999998	11.868433333333334	10.289383333333333	103654.8671875	7035994.2987132585	0	1292	0.2869160912188278	0.5123191030134612	0.02029155577615717	327.0484924316406	327.05072021484375
908	327.17193603515625	15.905650000000001					1	DETECTED	327.1719 m/z @15.91 [N1263_1.mzXML]	327.17193603515625	15.905650000000001	9.895233333333334	18.61433333333333	8.719099999999997	6787.287109375	1888519.887554014	0	1292	1.3588549567831443	0.7253324090121314	0.4506648180242627	327.1711120605469	327.1731262207031
909	327.2270812988281	13.980516666666666					1	DETECTED	327.2271 m/z @13.98 [N1263_1.mzXML]	327.2270812988281	13.980516666666666	12.331766666666665	14.686116666666667	2.354350000000002	41125.2109375	1621065.9953923344	0	1292	0.45955767580732854	0.6711398828632521	0.3890371532588277	327.2172546386719	327.22821044921875
910	327.2503662109375	12.251133333333334					1	DETECTED	327.2504 m/z @12.25 [N1263_1.mzXML]	327.2503662109375	12.251133333333334	12.172266666666667	12.49955	0.32728333333333204	12158.3408203125	138198.75562084917	0	1292	0.13194511580861423	2.074915469146237	3.149830938292473	327.2501525878906	327.251220703125
911	327.2875061035156	11.968333333333334					1	DETECTED	327.2875 m/z @11.97 [N1263_1.mzXML]	327.2875061035156	11.968333333333334	1.2935833333333333	14.773349999999999	13.479766666666666	12944.126953125	5860495.814639462	0	1292	0.2641714904286232	0.6313855906071181	0.262771181214236	327.27978515625	327.29248046875
912	328.2094421386719	12.053966666666668					1	DETECTED	328.2094 m/z @12.05 [N1263_1.mzXML]	328.2094421386719	12.053966666666668	8.174333333333333	12.23525	4.060916666666667	51433.703125	2627563.990085937	0	1292	0.10903278871436584	0.5233634621828522	0.030633442702770523	328.20941162109375	328.2174377441406
913	328.2459411621094	11.147733333333333					1	DETECTED	328.2459 m/z @11.15 [N1263_1.mzXML]	328.2459411621094	11.147733333333333	11.072816666666666	11.315433333333335	0.24261666666666848	195921.390625	1166207.0399794993	0	1292	0.10388269954922791	1.6366552318751943	1.581626358260758	328.2455139160156	328.2461242675781
914	328.8961181640625	1.5643					1	DETECTED	328.8961 m/z @1.56 [N1263_1.mzXML]	328.8961181640625	1.5643	1.4301833333333334	2.2439166666666663	0.813733333333333	88400.015625	664527.2217578124	0	1292	0.0919081314008936	0.7281235964211528	0.4668258354300494	328.8897399902344	328.89654541015625
915	328.9961853027344	1.7752000000000001					1	DETECTED	328.9962 m/z @1.78 [N1263_1.mzXML]	328.9961853027344	1.7752000000000001	0.11756666666666667	19.986333333333334	19.86876666666667	25386.046875	4871503.457885556	0	1292	0.10599783005083019	2.886814332738827	27.502725006547635	328.9957275390625	329.0055847167969
916	329.17510986328125	12.363733333333332					1	DETECTED	329.1751 m/z @12.36 [N1263_1.mzXML]	329.17510986328125	12.363733333333332	12.315583333333333	12.5297	0.2141166666666674	14271.138671875	133077.214255372	0	1292	0.19184216701468948	2.2234337140879417	3.446867428175883	329.1742858886719	329.1759948730469
917	329.24517822265625	13.782616666666666					1	DETECTED	329.2452 m/z @13.78 [N1263_1.mzXML]	329.24517822265625	13.782616666666666	11.087683333333333	14.429383333333334	3.3417000000000012	108191.6875	4515415.957805178	0	1292	0.29814669838266816	0.5923197696918728	0.2618161045787671	329.24212646484375	329.2496643066406
918	330.225830078125	10.519983333333332					1	DETECTED	330.2258 m/z @10.52 [N1263_1.mzXML]	330.225830078125	10.519983333333332	9.8798	10.785516666666666	0.9057166666666667	8840.27734375	253868.2986085206	0	1292	0.16844589174546698	0.7073885085001698	0.41477701700033953	330.2247314453125	330.22723388671875
919	330.24810791015625	13.92305					1	DETECTED	330.2481 m/z @13.92 [N1263_1.mzXML]	330.24810791015625	13.92305	11.147733333333333	14.142249999999999	2.994516666666666	19553.013671875	1659154.8008916015	0	1292	2.3526299155325	0.5394909890162682	0.07898197803253644	330.2436218261719	330.25146484375
920	330.2616882324219	11.2674					1	DETECTED	330.2617 m/z @11.27 [N1263_1.mzXML]	330.2616882324219	11.2674	11.236500000000001	11.52965	0.2931499999999989	52346.3046875	419226.89698949945	0	1292	0.09476447109749842	4.743527508090745	8.086871478042855	330.2608337402344	330.2618103027344
921	330.3345642089844	11.882866666666667					1	DETECTED	330.3346 m/z @11.88 [N1263_1.mzXML]	330.3345642089844	11.882866666666667	11.853833333333334	11.968333333333334	0.1144999999999996	24145.267578125	121705.21828881878	0	1292	0.10156913677948687	1.971871412169964	2.943742824339928	330.3343505859375	330.3349304199219
922	331.00115966796875	11.5437					1	DETECTED	331.0012 m/z @11.54 [N1263_1.mzXML]	331.00115966796875	11.5437	0.20246666666666666	19.311666666666667	19.1092	11177.4912109375	4255332.242592743	0	1292	9.925151349545358	0.6859842441341143	0.3966831019824777	330.9977111816406	331.00201416015625
923	331.0517883300781	2.5241333333333333					1	DETECTED	331.0518 m/z @2.52 [N1263_1.mzXML]	331.0517883300781	2.5241333333333333	0.10106666666666667	20.003	19.901933333333332	633699.8125	3.2379728757300418E7	1	1292	0.409613973712863	1.6340840884748447	1.3892814601348675	331.0423278808594	331.05291748046875
924	331.1858215332031	12.172266666666667					1	DETECTED	331.1858 m/z @12.17 [N1263_1.mzXML]	331.1858215332031	12.172266666666667	12.09715	12.315583333333333	0.21843333333333348	28724.884765625	214433.07227758833	0	1292	0.13650516736678142	1.4539605058797167	1.9079210117594336	331.1850891113281	331.1860046386719
925	331.20269775390625	11.176816666666667					1	DETECTED	331.2027 m/z @11.18 [N1263_1.mzXML]	331.20269775390625	11.176816666666667	11.118216666666665	11.206483333333333	0.0882666666666676	14088.544921875	58250.89950927773	0	1292	0.22412168321558212	0.7531285551763193	0.5062571103526385	331.2023010253906	331.20281982421875
926	331.2600402832031	11.456233333333333					1	DETECTED	331.2600 m/z @11.46 [N1263_1.mzXML]	331.2600402832031	11.456233333333333	11.3999	15.873316666666666	4.473416666666665	13558.0712890625	1308194.392141968	0	1292	3.4979915160944053	39.70488165680503	77.51118584419334	331.2579345703125	331.2619934082031
927	331.28192138671875	13.782616666666666					1	DETECTED	331.2819 m/z @13.78 [N1263_1.mzXML]	331.28192138671875	13.782616666666666	1.1719833333333334	19.214499999999997	18.042516666666664	606810.5625	1.4738943149925807E7	1	1292	0.3219302346463415	1.2712147018487445	1.9591537411137465	331.2810974121094	331.2830810546875
928	332.1621398925781	10.306816666666666					1	DETECTED	332.1621 m/z @10.31 [N1263_1.mzXML]	332.1621398925781	10.306816666666666	9.387816666666668	18.889499999999998	9.50168333333333	117976.3515625	4569708.015985415	0	1292	0.49707248598394216	1.1240694781208864	0.5758751082140302	332.1607971191406	332.1634216308594
929	332.2406311035156	10.8016					1	DETECTED	332.2406 m/z @10.80 [N1263_1.mzXML]	332.2406311035156	10.8016	10.719983333333333	11.027883333333333	0.30790000000000006	118216.734375	1220699.06808203	1	1292	0.1304856422897096	1.8862568919746685	2.7144261670978813	332.2405700683594	332.2409362792969
930	332.3292236328125	11.775766666666668					1	DETECTED	332.3292 m/z @11.78 [N1263_1.mzXML]	332.3292236328125	11.775766666666668	11.744566666666666	11.882866666666667	0.13830000000000098	12773.5244140625	67564.79433276375	0	1292	0.08519636253513063	2.216346153846035	3.43269230769207	332.32891845703125	332.32940673828125
931	332.8374938964844	1.7606333333333335					1	DETECTED	332.8375 m/z @1.76 [N1263_1.mzXML]	332.8374938964844	1.7606333333333335	1.6834	1.8034666666666666	0.12006666666666654	21176.9375	113840.28648339843	0	1292	0.10160965482171624	0.7772982304704336	0.5545964609408671	332.8368225097656	332.8379211425781
932	333.0499572753906	2.813816666666667					1	DETECTED	333.0500 m/z @2.81 [N1263_1.mzXML]	333.0499572753906	2.813816666666667	1.9452	9.775133333333335	7.829933333333335	22240.689453125	1701757.4655399171	0	1292	1.190567397663127	4.281328148569431	7.050258074806721	333.0487060546875	333.0515441894531
933	333.115234375	11.61335					1	DETECTED	333.1152 m/z @11.61 [N1263_1.mzXML]	333.115234375	11.61335	11.557616666666666	11.627316666666667	0.06970000000000098	10720.02734375	33581.86860058614	0	1292	0.02667828473542677	0.625299043062199	0.2505980861243979	333.11431884765625	333.1155090332031
934	333.1422424316406	10.908283333333333					1	DETECTED	333.1422 m/z @10.91 [N1263_1.mzXML]	333.1422424316406	10.908283333333333	9.432799999999999	15.536983333333334	6.104183333333335	28510.912109375	2137984.3130784305	0	1292	0.28580841068791685	1.9107786461965062	0.20499216764283806	333.1376037597656	333.1499328613281
935	333.1658630371094	10.306816666666666					1	DETECTED	333.1659 m/z @10.31 [N1263_1.mzXML]	333.1658630371094	10.306816666666666	9.8798	17.289166666666667	7.409366666666667	17547.953125	1658874.0123116453	0	1292	0.6076764844454097	8.67573474883884	16.35146949767768	333.1651916503906	333.16656494140625
936	333.1819152832031	12.126299999999999					1	DETECTED	333.1819 m/z @12.13 [N1263_1.mzXML]	333.1819152832031	12.126299999999999	11.61335	16.195833333333333	4.582483333333332	91222.5390625	3526734.4961179183	0	1292	0.42698532272908274	1.5024914386111123	4.19476005911976	333.1810302734375	333.1845397949219
937	334.1381530761719	9.775133333333335					1	DETECTED	334.1382 m/z @9.78 [N1263_1.mzXML]	334.1381530761719	9.775133333333335	9.700966666666666	11.147733333333333	1.446766666666667	11819.2314453125	367795.1438656616	0	1292	0.09981768973717209	9.753483146067177	1.2121102418112648	334.1376037597656	334.1460266113281
938	334.5088195800781	8.651366666666666					1	DETECTED	334.5088 m/z @8.65 [N1263_1.mzXML]	334.5088195800781	8.651366666666666	8.620733333333334	8.742733333333332	0.12199999999999811	5436.02392578125	17243.983268920845	0	1292	0.040702064412611705	1.9912948857454051	2.9825897714908103	334.50836181640625	334.50958251953125
939	334.9127502441406	1.5938					1	DETECTED	334.9128 m/z @1.59 [N1263_1.mzXML]	334.9127502441406	1.5938	1.5350166666666667	14.614183333333333	13.079166666666666	76017.3671875	1.9313438532045413E7	0	1292	0.07362482183346564	111.24893677346171	205.62238209728326	334.90478515625	334.9144592285156
940	335.1645812988281	11.6993					1	DETECTED	335.1646 m/z @11.70 [N1263_1.mzXML]	335.1645812988281	11.6993	8.991966666666666	15.743966666666667	6.752000000000001	56296.91015625	4757246.964219299	0	1292	3.1888033911878058	3.107479390666533	0.8600162264747088	335.1568298339844	335.1725769042969
941	335.21685791015625	12.545083333333334					1	DETECTED	335.2169 m/z @12.55 [N1263_1.mzXML]	335.21685791015625	12.545083333333334	11.027883333333333	12.62375	1.5958666666666659	30298.466796875	541416.4811590568	0	1292	0.0468251286038992	0.5259249494683184	0.051822321474163685	335.21649169921875	335.2197570800781
942	336.073486328125	16.71933333333333					1	DETECTED	336.0735 m/z @16.72 [N1263_1.mzXML]	336.073486328125	16.71933333333333	9.9843	19.838	9.853700000000002	2596.981689453125	644961.6308631287	0	1292	0.6852392485339962	0.7315257039064397	0.46305140781287946	336.072021484375	336.0749206542969
943	336.25115966796875	12.219416666666666					1	DETECTED	336.2512 m/z @12.22 [N1263_1.mzXML]	336.25115966796875	12.219416666666666	8.529950000000001	14.846666666666666	6.3167166666666645	15547.548828125	1738233.242321655	0	1292	0.2695386845052603	0.8560473961909583	0.7120947923819165	336.24505615234375	336.2518615722656
944	336.6622619628906	13.373533333333334					1	DETECTED	336.6623 m/z @13.37 [N1263_1.mzXML]	336.6622619628906	13.373533333333334	13.059	15.043066666666666	1.984066666666667	33054.29296875	1052785.8845415052	0	1292	0.4118156207737176	3.1539847392962947	0.9130299301017444	336.66094970703125	336.66326904296875
945	337.0597839355469	2.372183333333333					1	DETECTED	337.0598 m/z @2.37 [N1263_1.mzXML]	337.0597839355469	2.372183333333333	1.6388833333333332	19.755	18.116116666666667	586421.8125	2.3050704526376437E7	1	1292	0.43419258200668187	1.057715028507989	0.7385126221648716	337.0588684082031	337.06976318359375
946	337.1650695800781	14.429383333333334					1	DETECTED	337.1651 m/z @14.43 [N1263_1.mzXML]	337.1650695800781	14.429383333333334	10.998	15.552783333333334	4.554783333333335	31481.720703125	1996942.0182498777	0	1292	0.45244620025799875	0.6502579918361742	0.2985169106972795	337.1601257324219	337.1662292480469
947	337.1799011230469	12.62375					1	DETECTED	337.1799 m/z @12.62 [N1263_1.mzXML]	337.1799011230469	12.62375	12.410933333333332	13.428516666666667	1.0175833333333344	171637.21875	2381061.034454589	0	1292	0.19634750210783025	1.2375736257234664	3.5912274099596124	337.179443359375	337.1807556152344
948	338.06353759765625	2.4					1	DETECTED	338.0635 m/z @2.40 [N1263_1.mzXML]	338.06353759765625	2.4	1.6686166666666666	3.2654833333333335	1.5968666666666669	58502.2578125	2231165.7639311524	0	1292	1.9608032921810645	1.0916755919148649	1.1833511838297295	338.0620422363281	338.06353759765625
949	338.23004150390625	12.426033333333333					1	DETECTED	338.2300 m/z @12.43 [N1263_1.mzXML]	338.23004150390625	12.426033333333333	0.10106666666666667	20.003	19.901933333333332	1101603.25	2.747282195467055E7	0	1292	0.14854240404466346	3.5852625362731563	2.5827376932286605	338.2289733886719	338.2322692871094
950	338.33929443359375	12.62375					1	DETECTED	338.3393 m/z @12.62 [N1263_1.mzXML]	338.33929443359375	12.62375	12.331766666666665	12.93595	0.6041833333333351	343671.46875	5886410.336857431	0	1292	0.32934121021101426	1.0346195559107247	0.8981177414396213	338.33880615234375	338.3395690917969
951	339.16015625	14.429383333333334					1	DETECTED	339.1602 m/z @14.43 [N1263_1.mzXML]	339.16015625	14.429383333333334	14.2743	15.012716666666668	0.7384166666666676	11425.8486328125	263954.29706762714	0	1292	0.3599208668611844	2.3807092960773755	3.761418592154751	339.15887451171875	339.1610412597656
952	339.1951599121094	11.6993					1	DETECTED	339.1952 m/z @11.70 [N1263_1.mzXML]	339.1951599121094	11.6993	11.641433333333334	11.9254	0.28396666666666626	13617.3857421875	176223.1222421875	0	1292	0.26364301271651414	2.4536290322581054	3.9072580645162103	339.19415283203125	339.1968078613281
953	339.23345947265625	12.455233333333332					1	DETECTED	339.2335 m/z @12.46 [N1263_1.mzXML]	339.23345947265625	12.455233333333332	0.25315	19.65666666666667	19.40351666666667	229940.765625	5741926.845110535	0	1292	0.8383358567194907	1.9332224796929827	0.3513842034185648	339.23028564453125	339.2355651855469
954	339.3426818847656	12.62375					1	DETECTED	339.3427 m/z @12.62 [N1263_1.mzXML]	339.3426818847656	12.62375	12.203433333333333	13.428516666666667	1.225083333333334	70360.75	1606440.8908464364	0	1292	0.3348204162960826	1.4573337562948585	0.7497954650782557	339.3341979980469	339.3431701660156
955	340.0325622558594	11.571416666666666					1	DETECTED	340.0326 m/z @11.57 [N1263_1.mzXML]	340.0325622558594	11.571416666666666	11.557616666666666	11.641433333333334	0.08381666666666732	10261.4853515625	37650.430155029375	0	1292	0.070364272860866	3.036835748792335	5.07367149758467	340.03240966796875	340.032958984375
956	340.2459411621094	11.22125					1	DETECTED	340.2459 m/z @11.22 [N1263_1.mzXML]	340.2459411621094	11.22125	11.072816666666666	16.034200000000002	4.961383333333336	58003.76171875	3543299.74243341	0	1292	0.10353562448872466	17.28607247299689	37.99404632668243	340.23626708984375	340.2461242675781
957	340.77960205078125	1.7457833333333332					1	DETECTED	340.7796 m/z @1.75 [N1263_1.mzXML]	340.77960205078125	1.7457833333333332	1.6985999999999999	1.9032499999999999	0.20465	19891.025390625	122521.21955712892	0	1292	0.044399548277817225	2.1686683150830084	3.3373366301660172	340.77960205078125	340.7805480957031
958	340.92926025390625	1.6239166666666667					1	DETECTED	340.9293 m/z @1.62 [N1263_1.mzXML]	340.92926025390625	1.6239166666666667	1.5643	1.6686166666666666	0.10431666666666661	63441.96484375	257425.70629150394	0	1292	0.06834209265099234	0.8748951635448697	0.6840761323712625	340.9291687011719	340.9300842285156
959	341.0296630859375	11.557616666666666					1	DETECTED	341.0297 m/z @11.56 [N1263_1.mzXML]	341.0296630859375	11.557616666666666	11.515116666666668	11.93965	0.42453333333333276	202744.453125	1801606.1985528541	0	1292	0.16181066042486236	3.656167119758652	4.620282411326341	341.0290222167969	341.0300598144531
960	341.05218505859375	10.519983333333332					1	DETECTED	341.0522 m/z @10.52 [N1263_1.mzXML]	341.05218505859375	10.519983333333332	10.476766666666666	16.4894	6.0126333333333335	9216.0166015625	1026756.190249573	0	1292	0.15152980502548097	61.957862957379014	116.44169455437289	341.04827880859375	341.05316162109375
961	341.1084289550781	10.591066666666668					1	DETECTED	341.1084 m/z @10.59 [N1263_1.mzXML]	341.1084289550781	10.591066666666668	10.576666666666666	10.654366666666666	0.0777000000000001	5193.78515625	17891.772160888388	0	1292	0.32968458100643083	2.697916666666302	4.395833333332604	341.1084289550781	341.1096496582031
962	341.24932861328125	11.191566666666667					1	DETECTED	341.2493 m/z @11.19 [N1263_1.mzXML]	341.24932861328125	11.191566666666667	11.162166666666668	11.236500000000001	0.07433333333333358	12268.5078125	42328.71977221705	0	1292	1.0769618311800127	1.264172335600955	1.5283446712019102	341.249267578125	341.249755859375
963	341.3024597167969	12.73995					1	DETECTED	341.3025 m/z @12.74 [N1263_1.mzXML]	341.3024597167969	12.73995	12.251133333333334	16.341833333333334	4.0907	550796.6875	9165093.826643437	1	1292	0.19142203106069644	0.8675089276090573	1.5023891589283735	341.301513671875	341.3041076660156
964	341.350341796875	14.024016666666666					1	DETECTED	341.3503 m/z @14.02 [N1263_1.mzXML]	341.350341796875	14.024016666666666	13.880650000000001	14.656916666666666	0.7762666666666647	29277.982421875	545157.3115693341	0	1292	0.21450524936647675	2.707277377354122	2.524825392682358	341.3493957519531	341.35137939453125
965	342.013427734375	9.022683333333333					1	DETECTED	342.0134 m/z @9.02 [N1263_1.mzXML]	342.013427734375	9.022683333333333	0.10106666666666667	20.003	19.901933333333332	12054.5517578125	5290114.505439395	0	1292	18.76590755926988	1.1153770710465405	0.7042037188811159	342.0114440917969	342.0145263671875
966	342.0327453613281	11.557616666666666					1	DETECTED	342.0327 m/z @11.56 [N1263_1.mzXML]	342.0327453613281	11.557616666666666	1.4140000000000001	11.714033333333333	10.300033333333333	39170.08984375	8492098.917799316	0	1292	0.07624009936133369	0.5079920547749355	0.01524037126001408	342.0275573730469	342.033203125
967	342.26153564453125	11.3723					1	DETECTED	342.2615 m/z @11.37 [N1263_1.mzXML]	342.26153564453125	11.3723	11.2831	13.852516666666666	2.569416666666667	368952.46875	3663340.2024763324	1	1292	0.0936825864709796	1.5048854972187942	1.515096836738355	342.26104736328125	342.267578125
968	343.1903381347656	12.426033333333333					1	DETECTED	343.1903 m/z @12.43 [N1263_1.mzXML]	343.1903381347656	12.426033333333333	8.930833333333334	14.686116666666667	5.755283333333333	133057.65625	4250228.524670353	1	1292	0.25803156643868164	2.9930100602617653	5.649243222413706	343.1896667480469	343.19720458984375
969	344.01165771484375	10.998					1	DETECTED	344.0117 m/z @11.00 [N1263_1.mzXML]	344.01165771484375	10.998	0.25315	19.920333333333335	19.667183333333334	17977.681640625	4958417.346770816	1	1292	3.970027959627746	4.372546180732185	1.8964222491858573	344.0109558105469	344.0142822265625
970	344.1938781738281	12.348					1	DETECTED	344.1939 m/z @12.35 [N1263_1.mzXML]	344.1938781738281	12.348	12.267166666666666	12.545083333333334	0.2779166666666679	24930.4609375	280975.3564140636	0	1292	0.22903900172979696	1.7190721649484382	2.4381443298968764	344.1932067871094	344.19464111328125
971	344.2769775390625	11.485816666666667					1	DETECTED	344.2770 m/z @11.49 [N1263_1.mzXML]	344.2769775390625	11.485816666666667	1.7301	11.807316666666667	10.077216666666667	294511.09375	3.0214602299347885E7	1	1292	0.107718850727057	0.5094977613516575	0.014844462740815523	344.27679443359375	344.27825927734375
972	344.8734130859375	1.5497333333333332					1	DETECTED	344.8734 m/z @1.55 [N1263_1.mzXML]	344.8734130859375	1.5497333333333332	1.4301833333333334	1.7752000000000001	0.34501666666666675	113487.1484375	829427.012069824	0	1292	0.11237748589533636	1.4745533561048854	0.5783375269570245	344.8637390136719	344.87396240234375
973	346.0069885253906	11.072816666666666					1	DETECTED	346.0070 m/z @11.07 [N1263_1.mzXML]	346.0069885253906	11.072816666666666	0.10106666666666667	20.003	19.901933333333332	247517.40625	7.559372142944898E7	1	1292	0.7842154716179692	0.634634776188219	0.7494254819783056	346.0063781738281	346.00848388671875
974	346.90631103515625	1.5643					1	DETECTED	346.9063 m/z @1.56 [N1263_1.mzXML]	346.90631103515625	1.5643	1.5051999999999999	1.5938	0.08860000000000023	15774.6162109375	60701.755028320345	0	1292	0.07084721563316188	0.7495769881556684	0.4991539763113368	346.9054260253906	346.9068908691406
975	347.0153503417969	11.072816666666666					1	DETECTED	347.0154 m/z @11.07 [N1263_1.mzXML]	347.0153503417969	11.072816666666666	0.23626666666666668	19.920333333333335	19.68406666666667	89398.0625	1.2085421940947326E7	0	1292	4.012987842956887	2.5998546229260855	10.20409415132882	347.00811767578125	347.01837158203125
976	347.1225891113281	9.96955					1	DETECTED	347.1226 m/z @9.97 [N1263_1.mzXML]	347.1225891113281	9.96955	9.759966666666665	10.015333333333333	0.2553666666666672	4888.2412109375	56284.82543225094	0	1292	0.3547713132530905	0.6092246520874728	0.21844930417494562	347.1216735839844	347.1225891113281
977	347.13262939453125	1.4902000000000002					1	DETECTED	347.1326 m/z @1.49 [N1263_1.mzXML]	347.13262939453125	1.4902000000000002	1.4301833333333334	1.5051999999999999	0.07501666666666651	8620.1953125	27669.962856445265	0	1292	0.0766063947594613	0.6249652874201581	0.24993057484031614	347.1310729980469	347.1326599121094
978	347.1575927734375	11.25155					1	DETECTED	347.1576 m/z @11.25 [N1263_1.mzXML]	347.1575927734375	11.25155	9.656383333333334	11.299299999999999	1.6429166666666646	68496.796875	1982640.7306954323	0	1292	0.1029433424713293	0.5217270290694511	0.030743113352600684	347.1573486328125	347.15911865234375
979	347.2191467285156	11.118216666666665					1	DETECTED	347.2191 m/z @11.12 [N1263_1.mzXML]	347.2191467285156	11.118216666666665	9.27285	11.775766666666668	2.5029166666666676	16911.20703125	884861.8026708988	0	1292	0.09384467593963208	0.6781624248116913	0.3563248496233826	347.218994140625	347.22509765625
980	347.86737060546875	8.411383333333333					1	DETECTED	347.8674 m/z @8.41 [N1263_1.mzXML]	347.86737060546875	8.411383333333333	8.382316666666666	8.441016666666666	0.058699999999999974	4032.051513671875	10646.887798095722	0	1292	0.05114929463266549	1.0097477064220057	1.0194954128440115	347.8669738769531	347.86737060546875
981	348.01873779296875	10.968383333333332					1	DETECTED	348.0187 m/z @10.97 [N1263_1.mzXML]	348.01873779296875	10.968383333333332	0.8463999999999999	18.533166666666666	17.686766666666667	11386.80078125	2052991.9535641477	0	1292	0.26825169600661347	0.8736808826992076	0.6011014097974383	348.0098571777344	348.02093505859375
982	348.0769958496094	1.7143666666666666					1	DETECTED	348.0770 m/z @1.71 [N1263_1.mzXML]	348.0769958496094	1.7143666666666666	1.6686166666666666	9.202633333333333	7.534016666666666	25628.689453125	5141320.80605432	0	1292	0.0749651792759094	81.53339232387594	163.5962713074181	348.0672607421875	348.0770568847656
983	348.30810546875	13.741299999999999					1	DETECTED	348.3081 m/z @13.74 [N1263_1.mzXML]	348.30810546875	13.741299999999999	13.628350000000001	14.260116666666667	0.6317666666666657	102003.359375	1877420.2540451654	0	1292	0.29675832064217467	2.8141843301787293	3.8034298713604784	348.3080139160156	348.3086853027344
984	349.0152893066406	14.656916666666666					1	DETECTED	349.0153 m/z @14.66 [N1263_1.mzXML]	349.0152893066406	14.656916666666666	0.11756666666666667	20.003	19.885433333333335	16510.01953125	5620816.803487348	0	1292	1.9052878829497573	0.70044360890361	0.7324865667292361	349.0137634277344	349.01739501953125
985	350.25537109375	13.782616666666666					1	DETECTED	350.2554 m/z @13.78 [N1263_1.mzXML]	350.25537109375	13.782616666666666	13.657283333333334	14.053516666666667	0.396233333333333	78215.84375	926754.5864907235	0	1292	0.24348730448516775	1.5807180851063989	1.9807595398764024	350.2547302246094	350.2557373046875
986	350.67742919921875	14.202083333333333					1	DETECTED	350.6774 m/z @14.20 [N1263_1.mzXML]	350.67742919921875	14.202083333333333	13.657283333333334	14.5426	0.8853166666666663	12774.6240234375	363254.6675366213	0	1292	0.1850148240398486	0.8125152961331392	0.6250305922662786	350.6768798828125	350.6780090332031
987	350.80816650390625	1.7893000000000001					1	DETECTED	350.8082 m/z @1.79 [N1263_1.mzXML]	350.80816650390625	1.7893000000000001	1.6834	1.9313666666666667	0.24796666666666667	19627.048828125	167762.27908715824	0	1292	0.12134489709538099	1.1707585772741569	1.3415171545483138	350.8078308105469	350.81109619140625
988	350.8902587890625	1.5938					1	DETECTED	350.8903 m/z @1.59 [N1263_1.mzXML]	350.8902587890625	1.5938	1.5198666666666665	1.6535166666666667	0.13365000000000027	95908.7734375	367803.34139086923	0	1292	0.06383188504252124	1.316901148895123	0.7302570553970319	350.889404296875	350.89105224609375
989	351.01104736328125	14.997683333333333					1	DETECTED	351.0110 m/z @15.00 [N1263_1.mzXML]	351.01104736328125	14.997683333333333	0.16863333333333333	19.969833333333334	19.8012	8048.333984375	2714310.534961882	0	1292	3.5767450286829163	0.7991934148482949	0.5822996221130307	351.00860595703125	351.01373291015625
990	351.15234375	10.75295					1	DETECTED	351.1523 m/z @10.75 [N1263_1.mzXML]	351.15234375	10.75295	10.262116666666666	12.514333333333333	2.2522166666666674	4559.0654296875	404356.1265223389	0	1292	2.0566808891637276	2.294278438030555	3.5885568760611104	351.152099609375	351.15753173828125
991	351.226806640625	13.782616666666666					1	DETECTED	351.2268 m/z @13.78 [N1263_1.mzXML]	351.226806640625	13.782616666666666	13.685566666666666	15.473783333333333	1.788216666666667	67022.2421875	1635924.7543504017	0	1292	0.2995384260728482	6.67799443673223	10.371264524437734	351.21771240234375	351.227294921875
992	352.1640930175781	9.999866666666666					1	DETECTED	352.1641 m/z @10.00 [N1263_1.mzXML]	352.1640930175781	9.999866666666666	3.35145	18.889499999999998	15.538049999999998	22370.291015625	1274833.9768412476	0	1292	0.08805903277861127	0.5094363597708927	1.5977910297071696	352.15997314453125	352.1716003417969
993	352.2301330566406	13.838533333333334					1	DETECTED	352.2301 m/z @13.84 [N1263_1.mzXML]	352.2301330566406	13.838533333333334	12.23525	14.08335	1.8480999999999987	16117.021484375	1113627.6880021973	0	1292	1.846118908886785	0.5763485347775913	0.15269706955518264	352.2214660644531	352.2309265136719
994	353.0335693359375	2.3438166666666667					1	DETECTED	353.0336 m/z @2.34 [N1263_1.mzXML]	353.0335693359375	2.3438166666666667	1.7301	18.808333333333334	17.078233333333333	171124.78125	7370090.5545983855	0	1292	0.6703492496471313	1.1164293462144	0.7677954115847341	353.02362060546875	353.0357971191406
995	353.1669616699219	9.999866666666666					1	DETECTED	353.1670 m/z @10.00 [N1263_1.mzXML]	353.1669616699219	9.999866666666666	1.0517333333333334	16.914166666666667	15.862433333333334	4932.21533203125	2090397.5241646727	0	1292	0.09216916834933997	0.8863543234343104	0.6183990459068602	353.16644287109375	353.17694091796875
996	353.2274475097656	11.6993					1	DETECTED	353.2274 m/z @11.70 [N1263_1.mzXML]	353.2274475097656	11.6993	11.072816666666666	13.387166666666667	2.314350000000001	7566.9345703125	567161.8134492185	0	1292	0.1442934662731279	1.8470962249594318	2.6941924499188636	353.2247009277344	353.23272705078125
997	353.24383544921875	11.9968					1	DETECTED	353.2438 m/z @12.00 [N1263_1.mzXML]	353.24383544921875	11.9968	11.911200000000001	15.3654	3.4541999999999984	8529.66796875	722054.393337677	0	1292	0.24345540549738587	20.176401869158997	37.6095546459842	353.2343444824219	353.2458190917969
998	353.26361083984375	13.782616666666666					1	DETECTED	353.2636 m/z @13.78 [N1263_1.mzXML]	353.26361083984375	13.782616666666666	1.5790499999999998	15.6318	14.05275	990797.0	2.8230420745063458E7	1	1292	0.30514835658629735	1.2166336567265355	2.32411070662525	353.2631530761719	353.2670593261719
999	354.18914794921875	19.377					1	DETECTED	354.1891 m/z @19.38 [N1263_1.mzXML]	354.18914794921875	19.377	9.329766666666666	19.377	10.047233333333333	6077.47216796875	2257573.294954284	0	1292	10.013436881634577	0.5	null	354.18914794921875	354.19293212890625
1000	355.01007080078125	19.1335					1	DETECTED	355.0101 m/z @19.13 [N1263_1.mzXML]	355.01007080078125	19.1335	0.10106666666666667	20.003	19.901933333333332	8851.455078125	2367225.0837240587	0	1292	0.9114280949217282	0.8187395843084193	0.07684144673006914	355.0064392089844	355.0138244628906
1001	355.0311584472656	2.1143666666666667					1	DETECTED	355.0312 m/z @2.11 [N1263_1.mzXML]	355.0311584472656	2.1143666666666667	1.9731999999999998	13.540833333333333	11.567633333333333	10578.96484375	3084254.258327393	0	1292	0.09492774438537799	40.97154663518293	80.94309327036586	355.0302734375	355.03265380859375
1002	355.0814514160156	12.0397					1	DETECTED	355.0815 m/z @12.04 [N1263_1.mzXML]	355.0814514160156	12.0397	11.9968	12.111716666666666	0.11491666666666589	28119.224609375	132939.8681374508	0	1292	0.1363057068274074	1.339355089355096	1.6787101787101921	355.0809326171875	355.08172607421875
1003	355.12384033203125	10.8016					1	DETECTED	355.1238 m/z @10.80 [N1263_1.mzXML]	355.12384033203125	10.8016	10.703533333333333	15.6798	4.9762666666666675	19964.05859375	497920.37875671376	0	1292	0.08050486559207926	21.702221920816832	1.4774381034161592	355.1219787597656	355.1331481933594
1004	355.2606201171875	12.126299999999999					1	DETECTED	355.2606 m/z @12.13 [N1263_1.mzXML]	355.2606201171875	12.126299999999999	11.729099999999999	15.089483333333334	3.360383333333335	20162.728515625	1590105.832244263	0	1292	0.5117361380569321	4.230089795233304	0.6878921909881158	355.250732421875	355.2705383300781
1005	355.2818908691406	12.608049999999999					1	DETECTED	355.2819 m/z @12.61 [N1263_1.mzXML]	355.2818908691406	12.608049999999999	12.49955	13.31905	0.8195000000000014	28192.896484375	509683.379552978	0	1292	0.20900122347367578	3.776497695852563	6.552995391705126	355.28094482421875	355.2824401855469
1006	356.2769775390625	11.485816666666667					1	DETECTED	356.2770 m/z @11.49 [N1263_1.mzXML]	356.2769775390625	11.485816666666667	11.441849999999999	11.775766666666668	0.33391666666666886	94265.15625	659529.4389643545	0	1292	0.0931920421548238	3.7973843821075826	2.800047731228207	356.2765808105469	356.2776184082031
1007	356.9071960449219	1.6090666666666666					1	DETECTED	356.9072 m/z @1.61 [N1263_1.mzXML]	356.9071960449219	1.6090666666666666	1.5643	2.1287333333333334	0.5644333333333333	85654.1953125	582137.2639907226	0	1292	0.08057729960069726	6.304169769173499	1.0458201096714077	356.90509033203125	356.9141540527344
1008	357.2135009765625	9.315366666666668					1	DETECTED	357.2135 m/z @9.32 [N1263_1.mzXML]	357.2135009765625	9.315366666666668	9.286833333333334	9.37325	0.08641666666666659	4552.81298828125	15615.184814819117	0	1292	0.08172194107278408	1.5143107476635282	2.0286214953270565	357.21258544921875	357.2135009765625
1009	357.27618408203125	12.682533333333334					1	DETECTED	357.2762 m/z @12.68 [N1263_1.mzXML]	357.27618408203125	12.682533333333334	11.485816666666667	15.905650000000001	4.419833333333335	140730.96875	4706044.290238497	1	1292	0.42112421462166694	1.1732475094329087	0.17042726256213883	357.275390625	357.2808532714844
1010	357.2968444824219	12.592383333333334					1	DETECTED	357.2968 m/z @12.59 [N1263_1.mzXML]	357.2968444824219	12.592383333333334	12.514333333333333	15.288183333333334	2.7738500000000013	15220.8935546875	1170988.3573089296	0	1292	1.6607585506270777	17.921993976942314	31.413392996563783	357.2968444824219	357.2993469238281
1011	358.25634765625	11.072816666666666					1	DETECTED	358.2563 m/z @11.07 [N1263_1.mzXML]	358.25634765625	11.072816666666666	10.638399999999999	11.206483333333333	0.5680833333333339	37713.56640625	252094.30185931321	0	1292	0.07780953899227505	1.2475031009209459	1.3915300468397351	358.2557373046875	358.25732421875
1012	358.29302978515625	11.5993					1	DETECTED	358.2930 m/z @11.60 [N1263_1.mzXML]	358.29302978515625	11.5993	11.557616666666666	14.472000000000001	2.914383333333335	141513.046875	1465334.604155154	0	1292	0.10390292418266966	2.4209550404663442	3.1551544081885208	358.2923583984375	358.30108642578125
1013	358.3656005859375	12.08265					1	DETECTED	358.3656 m/z @12.08 [N1263_1.mzXML]	358.3656005859375	12.08265	12.068133333333332	12.156766666666666	0.08863333333333401	34471.8203125	133576.28995800772	0	1292	0.4057887071735724	3.0528128587829237	5.1056257175658475	358.36529541015625	358.36572265625
1014	359.0054931640625	19.181833333333334					1	DETECTED	359.0055 m/z @19.18 [N1263_1.mzXML]	359.0054931640625	19.181833333333334	0.21936666666666668	19.969833333333334	19.750466666666668	3410.787841796875	1248531.4779651184	0	1292	0.6113098396722165	0.5207778875462756	0.04155577509255126	359.0034484863281	359.0066223144531
1015	359.0411682128906	1.9452					1	DETECTED	359.0412 m/z @1.95 [N1263_1.mzXML]	359.0411682128906	1.9452	1.6388833333333332	18.221999999999998	16.583116666666665	274761.125	1.187735897552846E7	1	1292	0.7519577047910839	1.7363243213649182	2.1559153481793025	359.0387878417969	359.04534912109375
1016	359.31298828125	12.682533333333334					1	DETECTED	359.3130 m/z @12.68 [N1263_1.mzXML]	359.31298828125	12.682533333333334	0.49093333333333333	16.751833333333334	16.2609	578952.9375	1.044070875853929E7	1	1292	0.23240069505339456	0.9963366958166289	1.4137470421744487	359.3115539550781	359.316162109375
1017	359.3416442871094	11.3723					1	DETECTED	359.3416 m/z @11.37 [N1263_1.mzXML]	359.3416442871094	11.3723	11.344349999999999	13.359649999999998	2.0153	28373.3203125	1436059.9095705578	0	1292	0.07436177343284278	36.051878354203176	71.10375670840635	359.3409729003906	359.3456726074219
1018	360.23638916015625	4.24525					1	DETECTED	360.2364 m/z @4.25 [N1263_1.mzXML]	360.23638916015625	4.24525	3.45185	17.6	14.148150000000001	5902.0947265625	862657.8589419862	0	1292	0.910554047362766	8.916152004033268	0.7628789784446696	360.2349853515625	360.24139404296875
1019	360.27215576171875	11.25155					1	DETECTED	360.2722 m/z @11.25 [N1263_1.mzXML]	360.27215576171875	11.25155	10.654366666666666	11.315433333333335	0.6610666666666685	32306.548828125	325962.548837616	0	1292	0.11159083038847406	0.5552866122217548	0.11837894359420874	360.270263671875	360.2727966308594
1020	361.1797790527344	12.172266666666667					1	DETECTED	361.1798 m/z @12.17 [N1263_1.mzXML]	361.1797790527344	12.172266666666667	12.111716666666666	12.315583333333333	0.20386666666666642	9793.35546875	95309.93122827116	0	1292	0.12828472438293836	1.6834571979080353	2.3669143958160705	361.1794738769531	361.18072509765625
1021	361.1986999511719	11.191566666666667					1	DETECTED	361.1987 m/z @11.19 [N1263_1.mzXML]	361.1986999511719	11.191566666666667	11.133083333333333	12.331766666666665	1.1986833333333315	27646.625	605150.2149309071	0	1292	0.09683873944411125	10.248076375035627	19.496152750071253	361.1983947753906	361.2009582519531
1022	362.28533935546875	11.3723					1	DETECTED	362.2853 m/z @11.37 [N1263_1.mzXML]	362.28533935546875	11.3723	11.330166666666665	11.456233333333333	0.12606666666666833	57893.515625	255378.97914062883	0	1292	0.06906259073711674	1.4960443037974636	1.9920886075949271	362.2845764160156	362.2855224609375
1023	362.3241882324219	11.3723					1	DETECTED	362.3242 m/z @11.37 [N1263_1.mzXML]	362.3241882324219	11.3723	11.358183333333333	12.0397	0.681516666666667	111825.9609375	627109.1938787885	0	1292	0.5126507184443838	8.9347072039334	12.224284488220851	362.32269287109375	362.325439453125
1024	362.9237365722656	1.6388833333333332					1	DETECTED	362.9237 m/z @1.64 [N1263_1.mzXML]	362.9237365722656	1.6388833333333332	1.5790499999999998	2.3438166666666667	0.7647666666666668	174084.5	773769.9763208011	0	1292	0.05239047093145732	1.0269037554047573	0.7182908826842264	362.92010498046875	362.93267822265625
1025	363.1100769042969	1.47555					1	DETECTED	363.1101 m/z @1.48 [N1263_1.mzXML]	363.1100769042969	1.47555	1.39695	16.587783333333334	15.190833333333334	14891.8740234375	3008861.0412855833	0	1292	0.09054248355559658	95.52576520010818	185.0504623372811	363.10455322265625	363.11083984375
1026	363.2138977050781	11.315433333333335					1	DETECTED	363.2139 m/z @11.32 [N1263_1.mzXML]	363.2138977050781	11.315433333333335	8.742733333333332	11.571416666666666	2.828683333333334	84072.21875	982606.4872559821	0	1292	0.0369957381795647	1.0594976381428556	0.7045512726207093	363.2046813964844	363.2145690917969
1027	365.19775390625	14.358716666666668					1	DETECTED	365.1978 m/z @14.36 [N1263_1.mzXML]	365.19775390625	14.358716666666668	14.245966666666668	15.69585	1.4498833333333323	13634.328125	432607.6439129328	0	1292	0.2589237168756018	5.138167165091196	9.103935070079078	365.1966247558594	365.1988220214844
1028	365.2298278808594	11.147733333333333					1	DETECTED	365.2298 m/z @11.15 [N1263_1.mzXML]	365.2298278808594	11.147733333333333	11.072816666666666	12.3798	1.3069833333333332	14377.63671875	503801.5066833497	0	1292	0.09445180410997445	8.722914349276964	16.445828698553928	365.2280578613281	365.23016357421875
1029	366.83416748046875	2.1287333333333334					1	DETECTED	366.8342 m/z @2.13 [N1263_1.mzXML]	366.83416748046875	2.1287333333333334	2.05715	2.2439166666666663	0.1867666666666663	8562.1826171875	62735.848495727485	0	1292	0.13712436483196644	1.304540162980207	1.609080325960414	366.8338623046875	366.8355712890625
1030	367.1185607910156	1.8602833333333335					1	DETECTED	367.1186 m/z @1.86 [N1263_1.mzXML]	367.1185607910156	1.8602833333333335	1.84595	2.0715500000000002	0.22560000000000024	49603.1796875	294409.31598925753	0	1292	0.12979067977235625	7.869767441860365	15.097267654652459	367.11810302734375	367.118896484375
1031	367.153564453125	12.608049999999999					1	DETECTED	367.1536 m/z @12.61 [N1263_1.mzXML]	367.153564453125	12.608049999999999	6.392066666666667	12.608049999999999	6.215983333333332	8250.521484375	1150999.374563262	0	1292	4.371527559650772	0.5	null	367.1478271484375	367.15386962890625
1032	367.9888610839844	12.545083333333334					1	DETECTED	367.9889 m/z @12.55 [N1263_1.mzXML]	367.9888610839844	12.545083333333334	0.10106666666666667	19.986333333333334	19.885266666666666	44058.8046875	1.0760689991741968E7	0	1292	2.5738243358523594	0.9915118542333163	2.6991719719411322	367.9872741699219	367.9908752441406
1033	368.27667236328125	11.485816666666667					1	DETECTED	368.2767 m/z @11.49 [N1263_1.mzXML]	368.27667236328125	11.485816666666667	11.427766666666667	20.003	8.575233333333333	360456.96875	5057875.305708978	1	1292	0.10020672084335835	2.223036231230954	2.554799312253919	368.2745361328125	368.2773132324219
1034	368.8691101074219	1.6535166666666667					1	DETECTED	368.8691 m/z @1.65 [N1263_1.mzXML]	368.8691101074219	1.6535166666666667	1.6388833333333332	1.8034666666666666	0.1645833333333333	37534.2109375	159938.0826845704	0	1292	0.05528616901294292	5.623576309794925	10.24715261958985	368.86834716796875	368.8779296875
1035	369.0098876953125	11.3723					1	DETECTED	369.0099 m/z @11.37 [N1263_1.mzXML]	369.0098876953125	11.3723	1.84595	16.703166666666668	14.857216666666668	19324.595703125	9437209.209083496	0	1292	14.50343523632586	0.7797958644531573	0.5595917289063145	368.99993896484375	369.0098876953125
1036	369.06060791015625	12.025116666666666					1	DETECTED	369.0606 m/z @12.03 [N1263_1.mzXML]	369.06060791015625	12.025116666666666	12.010883333333334	12.203433333333333	0.1925499999999989	41485.2578125	270990.386935302	0	1292	0.14806790529710767	6.866925303504311	12.410484246046678	369.0602722167969	369.06103515625
1037	369.1416320800781	11.133083333333333					1	DETECTED	369.1416 m/z @11.13 [N1263_1.mzXML]	369.1416320800781	11.133083333333333	11.087683333333333	11.236500000000001	0.1488166666666686	19364.37109375	114455.202650636	0	1292	0.13200757387203055	1.6389500734214324	2.277900146842865	369.1414489746094	369.1426696777344
1038	369.2371826171875	13.741299999999999					1	DETECTED	369.2372 m/z @13.74 [N1263_1.mzXML]	369.2371826171875	13.741299999999999	13.671533333333334	14.358716666666668	0.6871833333333335	40537.25390625	586165.2937803952	0	1292	0.20614432352721757	4.92486860965137	4.01930095549374	369.2290344238281	369.2382507324219
1039	369.2802429199219	11.52965					1	DETECTED	369.2802 m/z @11.53 [N1263_1.mzXML]	369.2802429199219	11.52965	11.52965	11.61335	0.08370000000000033	60546.33203125	153350.24724365264	0	1292	0.03931878218535445	null	null	369.2802429199219	369.281005859375
1040	369.34893798828125	12.62375					1	DETECTED	369.3489 m/z @12.62 [N1263_1.mzXML]	369.34893798828125	12.62375	0.15148333333333333	19.969833333333334	19.81835	196753.953125	9060772.686099578	1	1292	0.38628996130665705	2.0058971194539192	0.9505565098248678	369.3475341796875	369.3510437011719
1041	370.2926940917969	11.655716666666667					1	DETECTED	370.2927 m/z @11.66 [N1263_1.mzXML]	370.2926940917969	11.655716666666667	11.557616666666666	13.966016666666667	2.4084000000000003	464696.3125	4519404.899782103	1	1292	0.11476201356584959	1.632691602046447	1.667348469188164	370.2921447753906	370.2974853515625
1042	370.3522644042969	12.653433333333334					1	DETECTED	370.3523 m/z @12.65 [N1263_1.mzXML]	370.3522644042969	12.653433333333334	0.7112833333333334	20.003	19.291716666666666	45497.33203125	4875956.71051645	0	1292	0.3206897831112343	0.5941324081755986	1.6644991852250146	370.34967041015625	370.3543701171875
1043	371.2218933105469	11.807316666666667					1	DETECTED	371.2219 m/z @11.81 [N1263_1.mzXML]	371.2218933105469	11.807316666666667	11.191566666666667	11.9968	0.8052333333333337	12633.6552734375	442243.98908251943	0	1292	0.2921265791131553	0.6538638516714035	0.3077277033428069	371.22064208984375	371.2229919433594
1044	371.2621154785156	13.4842					1	DETECTED	371.2621 m/z @13.48 [N1263_1.mzXML]	371.2621154785156	13.4842	1.4140000000000001	15.411483333333333	13.997483333333333	21136.173828125	2635808.3543023383	0	1292	0.2642923716194723	0.5798364291119175	0.15967285822383503	371.25689697265625	371.2627868652344
1045	371.29595947265625	11.655716666666667					1	DETECTED	371.2960 m/z @11.66 [N1263_1.mzXML]	371.29595947265625	11.655716666666667	11.571416666666666	17.371	5.799583333333333	107684.6484375	2239184.0972205205	0	1292	0.11856950421386436	15.153235375854644	32.846089354033104	371.2913818359375	371.29840087890625
1046	372.3083190917969	11.775766666666668					1	DETECTED	372.3083 m/z @11.78 [N1263_1.mzXML]	372.3083190917969	11.775766666666668	10.638399999999999	12.219416666666666	1.5810166666666667	104647.8046875	1120756.0708392363	0	1292	0.10276953920994636	1.968484913315176	1.746060528495175	372.29974365234375	372.308837890625
1047	372.7358093261719	1.9731999999999998					1	DETECTED	372.7358 m/z @1.97 [N1263_1.mzXML]	372.7358093261719	1.9731999999999998	1.9313666666666667	2.2582	0.3268333333333333	19539.875	168928.1550396728	0	1292	0.20190199714101387	3.906374501992047	6.195987011638855	372.7348327636719	372.7364807128906
1048	372.8808898925781	1.6090666666666666					1	DETECTED	372.8809 m/z @1.61 [N1263_1.mzXML]	372.8808898925781	1.6090666666666666	1.5643	1.6388833333333332	0.07458333333333322	26043.158203125	88171.11879931639	0	1292	0.0738800917799518	0.8330230826507814	0.6660461653015629	372.88043212890625	372.8817138671875
1049	373.2705993652344	12.267166666666666					1	DETECTED	373.2706 m/z @12.27 [N1263_1.mzXML]	373.2705993652344	12.267166666666666	11.9254	12.5297	0.6043000000000003	10795.9755859375	262697.66866088856	0	1292	0.22398756208864867	0.8840827075002445	0.7681654150004891	373.2704162597656	373.2722473144531
1050	373.3115234375	11.775766666666668					1	DETECTED	373.3115 m/z @11.78 [N1263_1.mzXML]	373.3115234375	11.775766666666668	11.729099999999999	11.853833333333334	0.12473333333333514	25254.04296875	126517.88021142667	0	1292	0.16532222412467767	1.3364285714285344	1.6728571428570689	373.3115234375	373.31207275390625
1051	375.0149230957031	1.8889					1	DETECTED	375.0149 m/z @1.89 [N1263_1.mzXML]	375.0149230957031	1.8889	1.6388833333333332	10.247316666666668	8.608433333333334	107495.6328125	4701030.246464444	0	1292	0.6372007539225881	1.9904949394098963	2.8317558685798487	375.0060119628906	375.0163879394531
1052	375.2160949707031	12.348					1	DETECTED	375.2161 m/z @12.35 [N1263_1.mzXML]	375.2160949707031	12.348	12.299366666666666	12.514333333333333	0.2149666666666672	15565.29296875	135747.30588232446	0	1292	0.1259181650561061	2.2100753941054876	3.4201507882109756	375.2158508300781	375.2180480957031
1053	375.2870788574219	12.053966666666668					1	DETECTED	375.2871 m/z @12.05 [N1263_1.mzXML]	375.2870788574219	12.053966666666668	11.98255	12.73995	0.7574000000000005	17895.666015625	417021.4144404303	0	1292	0.07598316381030301	5.302683780630025	9.60536756126005	375.28546142578125	375.2875671386719
1054	376.3392639160156	12.696933333333334					1	DETECTED	376.3393 m/z @12.70 [N1263_1.mzXML]	376.3392639160156	12.696933333333334	12.348	12.93595	0.5879499999999993	81141.5703125	1113757.4179594736	0	1292	0.21905441278040527	0.8424961788307218	0.7048865417569201	376.33807373046875	376.3398132324219
1055	376.8995361328125	1.5350166666666667					1	DETECTED	376.8995 m/z @1.54 [N1263_1.mzXML]	376.8995361328125	1.5350166666666667	1.4603833333333334	1.5350166666666667	0.07463333333333333	5653.357421875	13509.769240722653	0	1292	0.050200652590772776	0.5	null	376.89910888671875	376.9007873535156
1056	377.6295471191406	12.23525					1	DETECTED	377.6295 m/z @12.24 [N1263_1.mzXML]	377.6295471191406	12.23525	9.656383333333334	12.331766666666665	2.675383333333331	12470.013671875	466697.54274365224	0	1292	2.22890940857412	0.5187130005428737	0.04308554637786317	377.62835693359375	377.6314697265625
1057	378.2374572753906	12.426033333333333					1	DETECTED	378.2375 m/z @12.43 [N1263_1.mzXML]	378.2374572753906	12.426033333333333	5.029766666666666	12.668133333333333	7.638366666666667	123318.8046875	5715883.663687958	0	1292	0.14973952332666585	0.516103932375777	0.021606270302061054	378.2296142578125	378.2394714355469
1058	378.8974304199219	1.6388833333333332					1	DETECTED	378.8974 m/z @1.64 [N1263_1.mzXML]	378.8974304199219	1.6388833333333332	1.5938	6.768866666666667	5.175066666666667	95616.0859375	8922059.529928192	0	1292	0.04787657889115349	57.39445471349378	113.78890942698754	378.8972473144531	378.8995666503906
1059	378.92230224609375	1.9870666666666668					1	DETECTED	378.9223 m/z @1.99 [N1263_1.mzXML]	378.92230224609375	1.9870666666666668	1.9870666666666668	2.0857	0.09863333333333335	9250.302734375	37005.85668383784	0	1292	0.12382979759329071	null	null	378.9222106933594	378.92388916015625
1060	379.24102783203125	12.395299999999999					1	DETECTED	379.2410 m/z @12.40 [N1263_1.mzXML]	379.24102783203125	12.395299999999999	11.61335	13.628350000000001	2.0150000000000006	22603.84375	917631.5175815431	0	1292	0.8691562569729214	1.2884455527847078	2.323798527629104	379.2405090332031	379.2490234375
1061	379.2785339355469	14.172333333333334					1	DETECTED	379.2785 m/z @14.17 [N1263_1.mzXML]	379.2785339355469	14.172333333333334	13.980516666666666	15.227916666666665	1.247399999999999	9793.3857421875	285788.8490823972	0	1292	0.3975895413792898	3.2515422712659428	4.050111715496442	379.2777099609375	379.28173828125
1062	380.2531433105469	12.668133333333333					1	DETECTED	380.2531 m/z @12.67 [N1263_1.mzXML]	380.2531433105469	12.668133333333333	9.508550000000001	18.77583333333333	9.26728333333333	189556.375	4412074.279848517	0	1292	0.13331473521111192	40.447847255844316	2.0936692998894637	380.24884033203125	380.2534484863281
1063	380.9056396484375	1.5643					1	DETECTED	380.9056 m/z @1.56 [N1263_1.mzXML]	380.9056396484375	1.5643	1.5350166666666667	1.5938	0.05878333333333341	14433.560546875	36264.384816284204	0	1292	0.05401610190058559	1.0036994877632344	1.0073989755264685	380.9041442871094	380.90631103515625
1064	381.0228271484375	1.6686166666666666					1	DETECTED	381.0228 m/z @1.67 [N1263_1.mzXML]	381.0228271484375	1.6686166666666666	1.6388833333333332	2.5784833333333332	0.9396	210357.078125	4122217.7735012216	0	1292	0.24101303519990913	14.21224871662036	26.381591590408117	381.0225524902344	381.02386474609375
1065	381.294677734375	12.7111					1	DETECTED	381.2947 m/z @12.71 [N1263_1.mzXML]	381.294677734375	12.7111	12.267166666666666	15.69585	3.4286833333333337	670697.4375	1.0963181210052567E7	1	1292	0.2153456769291573	1.268072754325226	0.693151905003399	381.2928466796875	381.2977600097656
1066	382.2979736328125	12.73995					1	DETECTED	382.2980 m/z @12.74 [N1263_1.mzXML]	382.2979736328125	12.73995	11.515116666666668	13.004466666666668	1.48935	158712.390625	2859145.1704897447	0	1292	0.2349156962482315	0.5946035556949812	0.17472226801388116	382.29150390625	382.29913330078125
1067	383.1131896972656	1.7893000000000001					1	DETECTED	383.1132 m/z @1.79 [N1263_1.mzXML]	383.1131896972656	1.7893000000000001	1.7457833333333332	2.38615	0.640366666666667	145860.03125	1683249.095497558	0	1292	0.12359459749272017	5.393907957601021	8.613582745934082	383.11248779296875	383.1142578125
1068	384.11700439453125	1.9452					1	DETECTED	384.1170 m/z @1.95 [N1263_1.mzXML]	384.11700439453125	1.9452	1.9452	9.115216666666667	7.170016666666667	15198.29296875	2223296.238572631	0	1292	7.05975619886612	null	null	384.1125183105469	384.11700439453125
1069	384.2705078125	11.2674					1	DETECTED	384.2705 m/z @11.27 [N1263_1.mzXML]	384.2705078125	11.2674	10.95345	11.358183333333333	0.4047333333333327	31925.572265625	174209.89918554574	0	1292	0.07128551523719118	0.6445824706694259	1.774194126997175	384.2705078125	384.272216796875
1070	385.3070373535156	11.98255					1	DETECTED	385.3070 m/z @11.98 [N1263_1.mzXML]	385.3070373535156	11.98255	10.186516666666668	17.22416666666667	7.037650000000001	30258.345703125	3810689.275199281	0	1292	3.3516673038965727	1.8940644154782451	4.237092521818026	385.3047180175781	385.308837890625
1071	386.079345703125	13.866633333333334					1	DETECTED	386.0793 m/z @13.87 [N1263_1.mzXML]	386.079345703125	13.866633333333334	0.11756666666666667	20.003	19.885433333333335	4807.53662109375	1973188.6632067566	0	1292	9.347062048290777	0.7231557536026688	0.47460752798965455	386.0769958496094	386.08245849609375
1072	386.28717041015625	11.456233333333333					1	DETECTED	386.2872 m/z @11.46 [N1263_1.mzXML]	386.28717041015625	11.456233333333333	10.938433333333334	11.714033333333333	0.775599999999999	48772.99609375	525837.7879992675	0	1292	0.1071652562824319	0.794215145962875	1.069410675953828	386.2860412597656	386.28851318359375
1073	386.9219665527344	1.6239166666666667					1	DETECTED	386.9220 m/z @1.62 [N1263_1.mzXML]	386.9219665527344	1.6239166666666667	1.5497333333333332	1.6388833333333332	0.08915000000000006	12551.9697265625	50116.97803320317	0	1292	0.0685495832244647	0.6008762075937983	0.2017524151875966	386.92181396484375	386.9224548339844
1074	387.1778564453125	11.571416666666666					1	DETECTED	387.1779 m/z @11.57 [N1263_1.mzXML]	387.1778564453125	11.571416666666666	11.515116666666668	18.024833333333333	6.509716666666666	375202.0625	3835462.2865577387	1	1292	0.11466920772470957	2.4382476069096235	2.7053022469994703	387.1760559082031	387.17803955078125
1075	388.18121337890625	11.571416666666666					1	DETECTED	388.1812 m/z @11.57 [N1263_1.mzXML]	388.18121337890625	11.571416666666666	11.571416666666666	11.807316666666667	0.2359000000000009	84459.0703125	426438.5934343286	0	1292	0.03795009213430234	null	null	388.18060302734375	388.1818542480469
1076	388.7095031738281	2.015233333333333					1	DETECTED	388.7095 m/z @2.02 [N1263_1.mzXML]	388.7095031738281	2.015233333333333	1.9313666666666667	2.2153833333333335	0.2840166666666668	21539.48828125	213630.79594787591	0	1292	0.15194782535587192	1.6932631160572371	2.4858069629030854	388.70794677734375	388.71075439453125
1077	389.9701843261719	12.608049999999999					1	DETECTED	389.9702 m/z @12.61 [N1263_1.mzXML]	389.9701843261719	12.608049999999999	2.3296666666666668	19.838	17.508333333333333	19201.22265625	3304810.153273407	0	1292	0.5121387168584253	0.8334466545185047	1.76173683399609	389.9689025878906	389.97418212890625
1078	390.3548583984375	13.782616666666666					1	DETECTED	390.3549 m/z @13.78 [N1263_1.mzXML]	390.3548583984375	13.782616666666666	13.642683333333334	14.187066666666668	0.5443833333333341	49595.04296875	769447.9146682132	0	1292	0.2831407273455806	1.9451524535493347	2.5017693655848046	390.3543395996094	390.3569030761719
1079	390.98870849609375	1.8889					1	DETECTED	390.9887 m/z @1.89 [N1263_1.mzXML]	390.98870849609375	1.8889	1.6535166666666667	2.4555000000000002	0.8019833333333335	16743.609375	587467.9547180177	0	1292	0.7014844185332918	1.7035686468880558	2.4071372937761115	390.9879455566406	390.990234375
1080	391.2813415527344	13.059					1	DETECTED	391.2813 m/z @13.06 [N1263_1.mzXML]	391.2813415527344	13.059	0.10106666666666667	20.003	19.901933333333332	19406.73828125	7617110.564800051	0	1292	18.63021432368808	0.7679439622573558	0.6851194276163018	391.27227783203125	391.28436279296875
1081	392.2764587402344	11.485816666666667					1	DETECTED	392.2765 m/z @11.49 [N1263_1.mzXML]	392.2764587402344	11.485816666666667	0.18556666666666669	19.788	19.602433333333334	56603.4375	3309498.065581817	0	1292	0.047844572947839836	0.8526267356676609	0.6982442377968758	392.2762145996094	392.2864074707031
1082	392.7927551269531	1.7606333333333335					1	DETECTED	392.7928 m/z @1.76 [N1263_1.mzXML]	392.7927551269531	1.7606333333333335	1.6985999999999999	1.9591833333333333	0.2605833333333334	25775.33203125	195599.37878662124	0	1292	0.12610441847001397	2.1003492745835484	3.2006985491670967	392.79205322265625	392.79437255859375
1083	394.2207336425781	8.382316666666666					1	DETECTED	394.2207 m/z @8.38 [N1263_1.mzXML]	394.2207336425781	8.382316666666666	7.977916666666667	8.500216666666667	0.5222999999999995	3024.2421875	50641.715723419176	0	1292	0.322808211127505	0.6457715133531168	0.29154302670623355	394.2191467285156	394.2220153808594
1084	394.2924499511719	11.655716666666667					1	DETECTED	394.2924 m/z @11.66 [N1263_1.mzXML]	394.2924499511719	11.655716666666667	11.5437	11.7601	0.21640000000000015	64424.66015625	419873.4198347165	0	1292	0.10896064738949995	1.0972993815794356	0.8991013337444008	394.2923583984375	394.2938232421875
1085	395.27398681640625	12.576416666666667					1	DETECTED	395.2740 m/z @12.58 [N1263_1.mzXML]	395.27398681640625	12.576416666666667	7.309066666666666	12.796083333333334	5.487016666666667	37532.83984375	1410213.5639946891	0	1292	0.35406633189672654	0.5208517249344231	0.04170344986884617	395.2731018066406	395.28143310546875
1086	396.30828857421875	11.714033333333333					1	DETECTED	396.3083 m/z @11.71 [N1263_1.mzXML]	396.30828857421875	11.714033333333333	11.669833333333335	12.010883333333334	0.3410499999999992	47383.66796875	432104.34661132656	0	1292	0.127366443006661	3.858031674208289	3.6697378812075643	396.30767822265625	396.30902099609375
1087	396.88275146484375	1.5790499999999998					1	DETECTED	396.8828 m/z @1.58 [N1263_1.mzXML]	396.88275146484375	1.5790499999999998	1.5350166666666667	13.305399999999999	11.770383333333331	33730.46875	3368330.4456035155	0	1292	0.05002122755148086	133.65310370931167	1.084408445522925	396.87347412109375	396.88311767578125
1088	396.9969177246094	1.6686166666666666					1	DETECTED	396.9969 m/z @1.67 [N1263_1.mzXML]	396.9969177246094	1.6686166666666666	1.6535166666666667	2.5241333333333333	0.8706166666666666	62545.32421875	1298254.8255969237	0	1292	0.16734613955643152	28.82836644591632	56.65673289183264	396.9961242675781	396.998046875
1089	397.2686462402344	12.696933333333334					1	DETECTED	397.2686 m/z @12.70 [N1263_1.mzXML]	397.2686462402344	12.696933333333334	12.638416666666666	13.852516666666666	1.2141000000000002	35135.328125	652581.0757312018	0	1292	0.21421247264314403	10.373967530617882	19.747935061235765	397.2679138183594	397.27044677734375
1090	397.3114013671875	11.6993					1	DETECTED	397.3114 m/z @11.70 [N1263_1.mzXML]	397.3114013671875	11.6993	11.684416666666667	12.23525	0.5508333333333333	12880.73828125	237076.60773718235	0	1292	0.06368414955474577	18.5050391937309	36.0100783874618	397.306884765625	397.31219482421875
1091	397.4119567871094	12.62375					1	DETECTED	397.4120 m/z @12.62 [N1263_1.mzXML]	397.4119567871094	12.62375	7.882883333333334	12.93595	5.053066666666666	61205.46484375	1522571.830398196	0	1292	0.29904651726528364	0.5329264691406636	0.8772536731384403	397.4073791503906	397.4128723144531
1092	398.0486755371094	9.91075					1	DETECTED	398.0487 m/z @9.91 [N1263_1.mzXML]	398.0486755371094	9.91075	9.864416666666667	10.046366666666668	0.1819500000000005	19933.650390625	104723.91297351013	0	1292	0.08350137416672787	1.9570233836482158	2.3365394486298365	398.0484619140625	398.04974365234375
1093	398.323974609375	11.838716666666667					1	DETECTED	398.3240 m/z @11.84 [N1263_1.mzXML]	398.323974609375	11.838716666666667	11.791233333333334	12.187916666666666	0.39668333333333194	224163.140625	1502268.7240444338	1	1292	0.1301514262142902	2.8275602130449493	3.841851250286053	398.3226623535156	398.3243103027344
1094	398.7445983886719	13.642683333333334					1	DETECTED	398.7446 m/z @13.64 [N1263_1.mzXML]	398.7445983886719	13.642683333333334	1.7143666666666666	13.642683333333334	11.928316666666667	33034.69140625	1.3381110415944338E7	0	1292	11.888459792980804	0.5	null	398.737060546875	398.7445983886719
1095	398.7591552734375	13.555166666666667					1	DETECTED	398.7592 m/z @13.56 [N1263_1.mzXML]	398.7591552734375	13.555166666666667	11.206483333333333	15.505316666666666	4.298833333333333	47565.6015625	2361055.0622278433	0	1292	0.29796710623620903	0.8811267063061011	2.6839329310157054	398.7571105957031	398.76531982421875
1096	398.9037780761719	1.5643					1	DETECTED	398.9038 m/z @1.56 [N1263_1.mzXML]	398.9037780761719	1.5643	1.47555	1.5643	0.0887500000000001	5747.49072265625	22360.967431274432	0	1292	0.08643811032170357	0.5	null	398.9001770019531	398.9047546386719
1097	399.126220703125	11.133083333333333					1	DETECTED	399.1262 m/z @11.13 [N1263_1.mzXML]	399.126220703125	11.133083333333333	11.072816666666666	11.176816666666667	0.10400000000000098	4675.47802734375	20745.432223388765	0	1292	0.07086225411793023	0.8628318584070811	0.7256637168141622	399.12451171875	399.1267395019531
1098	399.23382568359375	8.86865					1	DETECTED	399.2338 m/z @8.87 [N1263_1.mzXML]	399.23382568359375	8.86865	8.789183333333334	8.976833333333333	0.18764999999999965	9274.9560546875	48041.300439819584	0	1292	0.11052790235427778	1.1806837248322106	1.1311514191138994	399.23211669921875	399.23382568359375
1099	399.3272705078125	11.838716666666667					1	DETECTED	399.3273 m/z @11.84 [N1263_1.mzXML]	399.3272705078125	11.838716666666667	11.807316666666667	17.191333333333333	5.384016666666666	50423.37109375	1513942.1936071801	0	1292	1.017265251394365	45.85154512776831	80.56919761676235	399.3221130371094	399.3276672363281
1100	400.3395690917969	11.98255					1	DETECTED	400.3396 m/z @11.98 [N1263_1.mzXML]	400.3395690917969	11.98255	7.096433333333334	15.074133333333332	7.977699999999999	761811.0	6501312.5791294845	1	1292	0.1599591536907674	0.5320847879468744	3.1534206358136396	400.3303527832031	400.3397521972656
1101	401.62164306640625	10.968383333333332					1	DETECTED	401.6216 m/z @10.97 [N1263_1.mzXML]	401.62164306640625	10.968383333333332	10.262116666666666	11.042766666666667	0.7806500000000014	11204.1796875	161683.53805761735	0	1292	0.11481571116330969	0.558306646381807	0.11821739392237358	401.620849609375	401.6237487792969
1102	402.8995361328125	1.5938					1	DETECTED	402.8995 m/z @1.59 [N1263_1.mzXML]	402.8995361328125	1.5938	1.5350166666666667	1.6239166666666667	0.08889999999999998	63387.703125	230217.25052197283	0	1292	0.07354620059759509	0.7561667139211783	0.5040905849919475	402.8995056152344	402.9006042480469
1103	403.0046081542969	1.6686166666666666					1	DETECTED	403.0046 m/z @1.67 [N1263_1.mzXML]	403.0046081542969	1.6686166666666666	1.6388833333333332	2.496983333333333	0.8580999999999999	241384.46875	3948305.0223603505	1	1292	0.1884172441403158	13.833091697633833	24.353328155662243	403.00439453125	403.005615234375
1104	404.2044372558594	11.557616666666666					1	DETECTED	404.2044 m/z @11.56 [N1263_1.mzXML]	404.2044372558594	11.557616666666666	11.515116666666668	11.791233333333334	0.2761166666666668	50700.6953125	337109.00775586	0	1292	0.09460018320216967	2.8706938344082658	3.6070482063182387	404.202880859375	404.20550537109375
1105	404.33349609375	12.203433333333333					1	DETECTED	404.3335 m/z @12.20 [N1263_1.mzXML]	404.33349609375	12.203433333333333	12.203433333333333	12.3798	0.17636666666666656	6729.1728515625	61349.16322265619	0	1292	0.021597953179302465	null	null	404.3334045410156	404.3348083496094
1106	405.0797424316406	13.685566666666666					1	DETECTED	405.0797 m/z @13.69 [N1263_1.mzXML]	405.0797424316406	13.685566666666666	10.938433333333334	19.771666666666665	8.83323333333333	5994.5400390625	1145407.864927124	0	1292	4.34616150421969	1.607718348824229	1.0576834357159577	405.077392578125	405.08380126953125
1107	405.13330078125	10.576666666666666					1	DETECTED	405.1333 m/z @10.58 [N1263_1.mzXML]	405.13330078125	10.576666666666666	10.506	10.8778	0.37180000000000035	7725.5498046875	63431.92845739756	0	1292	0.09440788456982219	2.6306603773585184	1.5841442133859531	405.1312561035156	405.1351013183594
1108	405.41717529296875	12.187916666666666					1	DETECTED	405.4172 m/z @12.19 [N1263_1.mzXML]	405.41717529296875	12.187916666666666	10.606166666666667	12.23525	1.6290833333333339	15565.5771484375	902338.6197619631	0	1292	0.04740998597015711	0.5149623307518048	0.029924661503609517	405.4170837402344	405.4212646484375
1109	406.74493408203125	12.348					1	DETECTED	406.7449 m/z @12.35 [N1263_1.mzXML]	406.74493408203125	12.348	11.176816666666667	14.0686	2.8917833333333327	43665.24609375	2978573.1368596177	0	1292	1.3223766056866033	1.2345562180700427	1.4438308829584614	406.7437438964844	406.753662109375
1110	408.7663879394531	1.7457833333333332					1	DETECTED	408.7664 m/z @1.75 [N1263_1.mzXML]	408.7663879394531	1.7457833333333332	1.6985999999999999	14.142249999999999	12.443649999999998	27749.123046875	6542309.8787275385	0	1292	0.11722687210767413	132.0788618110744	262.62647813603996	408.7660217285156	408.7726135253906
1111	408.91632080078125	1.6239166666666667					1	DETECTED	408.9163 m/z @1.62 [N1263_1.mzXML]	408.91632080078125	1.6239166666666667	1.5350166666666667	1.6535166666666667	0.11850000000000005	92621.21875	343490.79221972654	0	1292	0.06342662157589274	0.6971052252733574	0.43929837479945827	408.913330078125	408.91748046875
1112	409.15972900390625	11.571416666666666					1	DETECTED	409.1597 m/z @11.57 [N1263_1.mzXML]	409.15972900390625	11.571416666666666	11.500633333333333	12.010883333333334	0.510250000000001	321415.53125	2552718.720766358	0	1292	0.11940586861622471	2.0673692582038155	2.1318507111657277	409.15863037109375	409.16033935546875
1113	409.1855773925781	9.216616666666665					1	DETECTED	409.1856 m/z @9.22 [N1263_1.mzXML]	409.1855773925781	9.216616666666665	9.1602	12.156766666666666	2.9965666666666664	119807.53125	1058312.0910043935	0	1292	0.06268841793094282	1.2882094407002753	1.4691213637153648	409.1810302734375	409.1858825683594
1114	409.2406311035156	9.022683333333333					1	DETECTED	409.2406 m/z @9.02 [N1263_1.mzXML]	409.2406311035156	9.022683333333333	9.022683333333333	9.115216666666667	0.0925333333333338	6528.66943359375	22431.49058172614	0	1292	0.04705348161141032	null	null	409.2400817871094	409.2418212890625
1115	410.1632080078125	11.557616666666666					1	DETECTED	410.1632 m/z @11.56 [N1263_1.mzXML]	410.1632080078125	11.557616666666666	11.515116666666668	11.868433333333334	0.3533166666666663	84840.8203125	592978.4864891357	0	1292	0.11963074921952277	3.3056263243397375	3.261484488216857	410.16229248046875	410.16412353515625
1116	410.2526550292969	3.6551166666666663					1	DETECTED	410.2527 m/z @3.66 [N1263_1.mzXML]	410.2526550292969	3.6551166666666663	3.0104166666666665	4.9182500000000005	1.907833333333334	4964.2080078125	257670.662652405	0	1292	0.21768913914995913	1.4796287679023843	1.9592575358047688	410.2498474121094	410.2596130371094
1117	410.3306884765625	13.40105					1	DETECTED	410.3307 m/z @13.40 [N1263_1.mzXML]	410.3306884765625	13.40105	12.14155	13.40105	1.2594999999999992	24553.423828125	764099.6959645997	0	1292	0.7067944244531876	0.5	null	410.3223571777344	410.3306884765625
1118	410.7590637207031	13.49815					1	DETECTED	410.7591 m/z @13.50 [N1263_1.mzXML]	410.7590637207031	13.49815	1.8748833333333332	15.181783333333334	13.3069	38267.73828125	7568205.614332951	0	1292	0.3103271637442191	0.5509617740393109	1.537331468844791	410.7565002441406	410.7629089355469
1119	410.8534851074219	1.7752000000000001					1	DETECTED	410.8535 m/z @1.78 [N1263_1.mzXML]	410.8534851074219	1.7752000000000001	1.6686166666666666	1.81755	0.14893333333333336	25733.900390625	189121.63007910136	0	1292	0.08964416750217596	0.698670836591086	0.397341673182172	410.8526611328125	410.85369873046875
1120	411.1957092285156	12.053966666666668					1	DETECTED	411.1957 m/z @12.05 [N1263_1.mzXML]	411.1957092285156	12.053966666666668	9.216616666666665	12.62375	3.4071333333333342	13083.48828125	730679.5888520511	0	1292	0.23156828277695318	0.6004076573798317	0.20081531475966352	411.1927185058594	411.1974792480469
1121	412.30242919921875	11.52965					1	DETECTED	412.3024 m/z @11.53 [N1263_1.mzXML]	412.30242919921875	11.52965	11.52965	13.2647	1.7350499999999993	23087.984375	682873.2488825681	0	1292	0.08761964924669385	null	null	412.2988586425781	412.3035888671875
1122	412.8602294921875	1.5790499999999998					1	DETECTED	412.8602 m/z @1.58 [N1263_1.mzXML]	412.8602294921875	1.5790499999999998	1.5350166666666667	1.8034666666666666	0.26844999999999986	22925.759765625	208523.86980102537	0	1292	0.27326202649937903	3.0482588947766955	5.096517789553391	412.8504943847656	412.86126708984375
1123	412.97076416015625	1.7752000000000001					1	DETECTED	412.9708 m/z @1.78 [N1263_1.mzXML]	412.97076416015625	1.7752000000000001	1.7457833333333332	3.61165	1.8658666666666668	14023.046875	395142.4048378296	0	1292	0.5427214519887924	31.714447592067774	62.42889518413555	412.96868896484375	412.9735107421875
1124	413.139404296875	9.387816666666668					1	DETECTED	413.1394 m/z @9.39 [N1263_1.mzXML]	413.139404296875	9.387816666666668	9.329766666666666	15.584366666666666	6.2546	8990.6875	1071381.355163727	0	1292	0.09346420170273184	53.872523686475795	106.74504737295159	413.13299560546875	413.1450500488281
1125	413.2637023925781	1.6388833333333332					1	DETECTED	413.2637 m/z @1.64 [N1263_1.mzXML]	413.2637023925781	1.6388833333333332	0.10106666666666667	19.986333333333334	19.885266666666666	13914.4619140625	2734662.163796996	0	1292	1.6623580208596405	11.407954462702724	7.565373443311569	413.259521484375	413.2677307128906
1126	413.3379211425781	12.126299999999999					1	DETECTED	413.3379 m/z @12.13 [N1263_1.mzXML]	413.3379211425781	12.126299999999999	11.118216666666665	16.0183	4.900083333333335	12483.5556640625	1210664.8952902523	0	1292	0.12805382546321908	2.4303959659419694	2.5016500764576035	413.3351745605469	413.3401794433594
1127	413.79071044921875	14.500183333333332					1	DETECTED	413.7907 m/z @14.50 [N1263_1.mzXML]	413.79071044921875	14.500183333333332	14.216849999999999	14.891266666666667	0.6744166666666676	10127.1279296875	237159.55214831614	0	1292	0.355741550057342	1.1901470588235314	1.380294117647063	413.7892150878906	413.79290771484375
1128	414.29779052734375	12.23525					1	DETECTED	414.2978 m/z @12.24 [N1263_1.mzXML]	414.29779052734375	12.23525	11.627316666666667	16.2444	4.617083333333332	72687.328125	1885601.0517338547	0	1292	0.6848959260793119	25.49719338102848	0.5487864354460725	414.291259765625	414.30035400390625
1129	415.2089538574219	11.882866666666667					1	DETECTED	415.2090 m/z @11.88 [N1263_1.mzXML]	415.2089538574219	11.882866666666667	11.8229	12.187916666666666	0.36501666666666566	480700.5625	3647614.112416506	1	1292	0.12072685569047614	2.188684962849721	2.9497093084424533	415.2084045410156	415.20941162109375
1130	415.2335510253906	13.699916666666667					1	DETECTED	415.2336 m/z @13.70 [N1263_1.mzXML]	415.2335510253906	13.699916666666667	13.4842	14.202083333333333	0.717883333333333	82064.84375	1617877.797282469	0	1292	0.2979094907330069	1.540471444288825	2.2931004652313316	415.23297119140625	415.23455810546875
1131	415.27838134765625	12.725416666666666					1	DETECTED	415.2784 m/z @12.73 [N1263_1.mzXML]	415.27838134765625	12.725416666666666	12.23525	12.851966666666668	0.616716666666667	44014.27734375	635020.0213813484	0	1292	0.1130130945987684	0.6290887453247216	0.34618744362569975	415.269775390625	415.281494140625
1132	416.21240234375	11.8971					1	DETECTED	416.2124 m/z @11.90 [N1263_1.mzXML]	416.21240234375	11.8971	11.838716666666667	12.172266666666667	0.3335500000000007	112144.765625	868030.8027617217	0	1292	0.12937266312441764	2.2255398836519613	15.923581669144388	416.2117004394531	416.2136535644531
1133	416.9997253417969	1.9452					1	DETECTED	416.9997 m/z @1.95 [N1263_1.mzXML]	416.9997253417969	1.9452	1.6686166666666666	19.936833333333333	18.268216666666667	57917.41796875	3825888.06410437	0	1292	0.21248806827481515	1.5215935075355904	1.9735471122103976	416.99908447265625	417.0033874511719
1134	418.38677978515625	12.7111					1	DETECTED	418.3868 m/z @12.71 [N1263_1.mzXML]	418.38677978515625	12.7111	12.638416666666666	12.894216666666667	0.2558000000000007	28874.53515625	257707.54699951157	0	1292	0.20570270598686058	1.7596881449208812	2.5193762898417624	418.3853759765625	418.386962890625
1135	418.7449035644531	13.100716666666667					1	DETECTED	418.7449 m/z @13.10 [N1263_1.mzXML]	418.7449035644531	13.100716666666667	11.684416666666667	13.584333333333332	1.8999166666666643	19145.54296875	1041136.7372250978	0	1292	1.3574068810409354	0.670732424862905	0.34146484972581	418.74212646484375	418.7476806640625
1136	418.87725830078125	1.5938					1	DETECTED	418.8773 m/z @1.59 [N1263_1.mzXML]	418.87725830078125	1.5938	1.5350166666666667	1.6388833333333332	0.10386666666666655	53519.3203125	217472.4162463379	0	1292	0.0661986480712271	0.865173002421351	0.7755350886386675	418.8765869140625	418.87835693359375
1137	418.9783630371094	1.6686166666666666					1	DETECTED	418.9784 m/z @1.67 [N1263_1.mzXML]	418.9783630371094	1.6686166666666666	1.6686166666666666	2.357966666666667	0.6893500000000004	45424.87890625	842605.1541020507	0	1292	0.14876805948550276	null	null	418.97802734375	418.9800720214844
1138	418.9971008300781	2.2582					1	DETECTED	418.9971 m/z @2.26 [N1263_1.mzXML]	418.9971008300781	2.2582	2.2582	2.42765	0.16944999999999988	11685.759765625	96849.47014477546	0	1292	0.17105335632202578	null	null	418.9957275390625	418.99755859375
1139	419.3125915527344	13.9089					1	DETECTED	419.3126 m/z @13.91 [N1263_1.mzXML]	419.3125915527344	13.9089	0.11756666666666667	19.986333333333334	19.86876666666667	3240.9111328125	1612365.5100563955	0	1292	17.59349673566465	0.7203352346884518	0.7157906080121795	419.3099060058594	419.31658935546875
1140	420.15625	11.147733333333333					1	DETECTED	420.1562 m/z @11.15 [N1263_1.mzXML]	420.15625	11.147733333333333	10.476766666666666	11.236500000000001	0.7597333333333349	14121.740234375	218870.48573040837	0	1292	0.12764960498945221	0.5661483431864486	0.17348780278991413	420.1551513671875	420.1578369140625
1141	420.882080078125	1.6535166666666667					1	DETECTED	420.8821 m/z @1.65 [N1263_1.mzXML]	420.882080078125	1.6535166666666667	1.6388833333333332	2.2153833333333335	0.5765000000000002	48940.36328125	349735.41679370136	0	1292	0.051671261533030366	19.698177676537373	4.7833623688970155	420.88177490234375	420.8903503417969
1142	421.7797546386719	14.40145					1	DETECTED	421.7798 m/z @14.40 [N1263_1.mzXML]	421.7797546386719	14.40145	14.142249999999999	15.411483333333333	1.269233333333334	57993.7890625	1446615.0487227486	0	1292	0.39489402189198763	1.7604390178085005	2.4476019137484917	421.7792053222656	421.7818603515625
1143	422.1357727050781	9.387816666666668					1	DETECTED	422.1358 m/z @9.39 [N1263_1.mzXML]	422.1357727050781	9.387816666666668	5.337816666666667	10.670616666666666	5.332799999999999	3568.419189453125	373920.06827462773	0	1292	0.1009072801599391	0.6583703703703702	0.016360700679721302	422.1343688964844	422.1385498046875
1144	422.323974609375	11.791233333333334					1	DETECTED	422.3240 m/z @11.79 [N1263_1.mzXML]	422.323974609375	11.791233333333334	11.7601	11.95405	0.19395000000000095	47199.1484375	324701.8166147459	0	1292	0.10067693780823816	3.1148286937900194	5.229657387580039	422.32275390625	422.32440185546875
1145	423.79522705078125	14.172333333333334					1	DETECTED	423.7952 m/z @14.17 [N1263_1.mzXML]	423.79522705078125	14.172333333333334	14.0686	14.729216666666668	0.6606166666666677	9454.6630859375	176827.504989868	0	1292	0.10815533325800075	3.1842062982004884	5.368412596400977	423.7926940917969	423.7967529296875
1146	424.33941650390625	11.9254					1	DETECTED	424.3394 m/z @11.93 [N1263_1.mzXML]	424.33941650390625	11.9254	11.868433333333334	12.653433333333334	0.7850000000000001	934747.25	6957155.461358401	1	1292	0.11421840696176133	2.318214300222138	3.063154750283394	424.3385925292969	424.3417053222656
1147	424.8935852050781	1.6239166666666667					1	DETECTED	424.8936 m/z @1.62 [N1263_1.mzXML]	424.8935852050781	1.6239166666666667	1.5350166666666667	1.6535166666666667	0.11850000000000005	102924.8828125	397408.22774877935	0	1292	0.06247118049142797	0.6783737253882902	0.4032019168865644	424.89129638671875	424.89471435546875
1148	425.1339111328125	11.571416666666666					1	DETECTED	425.1339 m/z @11.57 [N1263_1.mzXML]	425.1339111328125	11.571416666666666	10.591066666666668	19.360500000000002	8.769433333333334	21640.923828125	3140449.092358033	0	1292	0.12067800098780879	4.544868239432366	7.8902338435610595	425.1260681152344	425.1431884765625
1149	426.3546142578125	12.053966666666668					1	DETECTED	426.3546 m/z @12.05 [N1263_1.mzXML]	426.3546142578125	12.053966666666668	11.93965	15.4269	3.4872499999999995	1425489.375	1.1122261502702922E7	1	1292	0.10254149715434657	0.8363868291494443	2.4711290748113024	426.345947265625	426.36260986328125
1150	426.8274841308594	1.6834					1	DETECTED	426.8275 m/z @1.68 [N1263_1.mzXML]	426.8274841308594	1.6834	1.6686166666666666	1.8889	0.2202833333333334	25011.59765625	190272.53920117175	0	1292	0.06874804919518285	7.450394588500547	13.900789177001094	426.8263244628906	426.8274841308594
1151	427.1571960449219	11.669833333333335					1	DETECTED	427.1572 m/z @11.67 [N1263_1.mzXML]	427.1571960449219	11.669833333333335	5.5956	11.7601	6.164499999999999	9780.5478515625	1169075.683191803	0	1292	0.09247279719851775	0.5074302929862203	0.014860585972440643	427.1561279296875	427.1593017578125
1152	427.3582763671875	12.025116666666666					1	DETECTED	427.3583 m/z @12.03 [N1263_1.mzXML]	427.3582763671875	12.025116666666666	11.93965	12.4406	0.5009499999999996	345282.8125	2592159.6205871613	0	1292	0.3914180329397414	2.3063693444674462	3.2823031565567495	427.3490905761719	427.3589782714844
1153	428.370849609375	12.156766666666666					1	DETECTED	428.3708 m/z @12.16 [N1263_1.mzXML]	428.370849609375	12.156766666666666	11.98255	12.484633333333333	0.5020833333333332	173818.328125	1573234.4244307834	1	1292	0.23655990431796958	1.1737139080134327	9.481885145093711	428.3614196777344	428.3719177246094
1154	428.8237609863281	1.6985999999999999					1	DETECTED	428.8238 m/z @1.70 [N1263_1.mzXML]	428.8237609863281	1.6985999999999999	1.6834	5.14295	3.45955	17577.5703125	1239792.5219723205	0	1292	0.10598678674473594	113.80098684210617	226.6019736842123	428.82122802734375	428.82647705078125
1155	429.76580810546875	14.387083333333333					1	DETECTED	429.7658 m/z @14.39 [N1263_1.mzXML]	429.76580810546875	14.387083333333333	14.3307	16.65375	2.3230499999999985	8789.3818359375	241552.95063815295	0	1292	0.12295097775528063	20.600502512563	6.90588078049369	429.76336669921875	429.7715148925781
1156	430.2418212890625	9.641683333333333					1	DETECTED	430.2418 m/z @9.64 [N1263_1.mzXML]	430.2418212890625	9.641683333333333	9.61235	9.71555	0.10320000000000107	4869.52734375	19467.59644970716	0	1292	0.07308150614081654	1.759090909090908	2.518181818181816	430.2409973144531	430.2429504394531
1157	430.37872314453125	13.512300000000002					1	DETECTED	430.3787 m/z @13.51 [N1263_1.mzXML]	430.37872314453125	13.512300000000002	11.729099999999999	13.824266666666666	2.0951666666666675	16792.572265625	1081968.6172294922	0	1292	1.76707469687328	0.5874738298190513	0.1770023792197492	430.3763732910156	430.3798828125
1158	430.7450866699219	12.426033333333333					1	DETECTED	430.7451 m/z @12.43 [N1263_1.mzXML]	430.7450866699219	12.426033333333333	11.684416666666667	15.69585	4.011433333333333	12864.328125	1481695.5114227294	0	1292	0.7672645500412596	2.7045194058026425	4.409038811605285	430.7437438964844	430.7489318847656
1159	430.9107971191406	1.6388833333333332					1	DETECTED	430.9108 m/z @1.64 [N1263_1.mzXML]	430.9107971191406	1.6388833333333332	1.5643	1.6985999999999999	0.13429999999999986	208516.015625	651537.2383686523	0	1292	0.04363446310271879	0.9003351955307267	0.8006703910614533	430.9105529785156	430.9123840332031
1160	431.17584228515625	12.62375					1	DETECTED	431.1758 m/z @12.62 [N1263_1.mzXML]	431.17584228515625	12.62375	9.2306	12.908183333333334	3.6775833333333328	62690.53125	2451384.073901855	0	1292	0.132465350314952	0.5420876858560587	0.0814496182672004	431.16741943359375	431.177978515625
1161	431.31256103515625	12.725416666666666					1	DETECTED	431.3126 m/z @12.73 [N1263_1.mzXML]	431.31256103515625	12.725416666666666	12.14155	12.894216666666667	0.7526666666666664	43410.53515625	450041.32784912025	0	1292	0.116622587956277	0.6445535510390511	0.28910710207810225	431.3109130859375	431.313232421875
1162	431.99542236328125	8.789183333333334					1	DETECTED	431.9954 m/z @8.79 [N1263_1.mzXML]	431.99542236328125	8.789183333333334	0.9319000000000001	8.836766666666668	7.904866666666668	2362.433837890625	361630.32249771117	0	1292	0.05805182270364284	0.5030279761664868	0.006055952332973494	431.99407958984375	431.9960021972656
1163	432.23529052734375	11.882866666666667					1	DETECTED	432.2353 m/z @11.88 [N1263_1.mzXML]	432.23529052734375	11.882866666666667	9.053683333333334	12.068133333333332	3.0144499999999983	71462.7265625	1082449.8906779797	0	1292	0.12245866653696957	0.5285008566351087	0.05375198342567346	432.2342834472656	432.2411193847656
1164	432.3080139160156	12.23525					1	DETECTED	432.3080 m/z @12.24 [N1263_1.mzXML]	432.3080139160156	12.23525	1.5790499999999998	15.303733333333334	13.724683333333333	68402.703125	1.0741736059694698E7	0	1292	0.08667042788039225	4.882670259732479	1.1699181305326645	432.3071594238281	432.3166809082031
1165	432.7835388183594	13.727316666666667					1	DETECTED	432.7835 m/z @13.73 [N1263_1.mzXML]	432.7835388183594	13.727316666666667	13.4842	14.0686	0.5844000000000005	20450.6171875	328516.5041694327	0	1292	0.207257343106372	1.20189209570165	1.4037841914032998	432.78155517578125	432.7843017578125
1166	432.9735412597656	1.9452					1	DETECTED	432.9735 m/z @1.95 [N1263_1.mzXML]	432.9735412597656	1.9452	1.5350166666666667	15.3192	13.784183333333333	27972.2890625	2694485.629162659	0	1292	0.20873038286537238	16.80246637682337	1.2831636943336269	432.9674072265625	432.9771423339844
1167	433.0579833984375	11.571416666666666					1	DETECTED	433.0580 m/z @11.57 [N1263_1.mzXML]	433.0579833984375	11.571416666666666	9.96955	11.6993	1.7297499999999992	12823.1064453125	505548.0774151001	0	1292	0.05062115081383389	0.5399169718661561	0.0798339437323122	433.05474853515625	433.0596008300781
1168	433.2389221191406	11.8971					1	DETECTED	433.2389 m/z @11.90 [N1263_1.mzXML]	433.2389221191406	11.8971	11.838716666666667	11.9968	0.1580833333333338	22030.875	130817.05291723661	0	1292	0.0891202756178533	1.353839566086213	1.707679132172426	433.2377014160156	433.2394104003906
1169	435.3305358886719	11.641433333333334					1	DETECTED	435.3305 m/z @11.64 [N1263_1.mzXML]	435.3305358886719	11.641433333333334	10.476766666666666	16.179766666666666	5.702999999999999	15885.7705078125	804069.6516351011	0	1292	1.1693138851693128	2.4483400114481957	4.525818868276003	435.326416015625	435.3317565917969
1170	435.9882507324219	9.1602					1	DETECTED	435.9883 m/z @9.16 [N1263_1.mzXML]	435.9882507324219	9.1602	3.84485	9.508550000000001	5.663700000000001	8177.43896484375	1261160.5399633176	0	1292	5.911799879021349	0.53276830312209	0.05528561057842314	435.9792175292969	435.9971008300781
1171	437.1908874511719	11.882866666666667					1	DETECTED	437.1909 m/z @11.88 [N1263_1.mzXML]	437.1908874511719	11.882866666666667	11.8229	12.23525	0.41235	345337.9375	2806172.811727785	0	1292	0.12391524900119144	2.501559810229408	5.3040432209139174	437.1891784667969	437.1912841796875
1172	438.2325744628906	10.291783333333333					1	DETECTED	438.2326 m/z @10.29 [N1263_1.mzXML]	438.2325744628906	10.291783333333333	9.68605	10.353233333333332	0.6671833333333321	3151.951171875	49328.284336669814	0	1292	0.10341935791876722	0.5507236407660128	0.10144728153202548	438.2302551269531	438.233642578125
1173	438.29486083984375	13.373533333333334					1	DETECTED	438.2949 m/z @13.37 [N1263_1.mzXML]	438.29486083984375	13.373533333333334	8.174333333333333	13.642683333333334	5.468350000000001	22258.1171875	1343486.0356983042	0	1292	0.13874484483445038	0.5258837898138174	0.051767579627634966	438.2942810058594	438.29681396484375
1174	438.98199462890625	1.7893000000000001					1	DETECTED	438.9820 m/z @1.79 [N1263_1.mzXML]	438.98199462890625	1.7893000000000001	1.6686166666666666	2.4417	0.7730833333333333	43093.33203125	917745.6350362547	0	1292	0.149881900831778	3.5253129281026023	5.282124836051186	438.9800109863281	438.9828796386719
1175	439.3270263671875	12.696933333333334					1	DETECTED	439.3270 m/z @12.70 [N1263_1.mzXML]	439.3270263671875	12.696933333333334	5.969483333333333	12.7111	6.741616666666667	10116.705078125	1535698.3864428718	0	1292	0.09652883328963213	0.5010529001825852	0.0021058003651704903	439.32574462890625	439.33514404296875
1176	440.33453369140625	11.791233333333334					1	DETECTED	440.3345 m/z @11.79 [N1263_1.mzXML]	440.33453369140625	11.791233333333334	11.3999	11.853833333333334	0.4539333333333335	5345.099609375	113293.5723287352	0	1292	0.117788265958918	0.5799829642248718	0.1599659284497437	440.33172607421875	440.3367614746094
1177	440.86773681640625	1.6090666666666666					1	DETECTED	440.8677 m/z @1.61 [N1263_1.mzXML]	440.86773681640625	1.6090666666666666	1.5643	13.824266666666666	12.259966666666667	40429.69140625	4897025.0231798105	0	1292	0.05955210970194469	136.93186895011183	272.86373790022367	440.866455078125	440.8703918457031
1178	442.313720703125	11.838716666666667					1	DETECTED	442.3137 m/z @11.84 [N1263_1.mzXML]	442.313720703125	11.838716666666667	11.775766666666668	11.8971	0.1213333333333324	22703.884765625	111757.80594921837	0	1292	0.1367214208179135	0.9637278263171917	0.9274556526343832	442.31292724609375	442.31427001953125
1179	442.3506774902344	11.911200000000001					1	DETECTED	442.3507 m/z @11.91 [N1263_1.mzXML]	442.3506774902344	11.911200000000001	11.911200000000001	12.809866666666666	0.8986666666666654	12106.1767578125	291341.13590844686	0	1292	0.06962778100676026	null	null	442.3493957519531	442.35101318359375
1180	442.8764953613281	1.5350166666666667					1	DETECTED	442.8765 m/z @1.54 [N1263_1.mzXML]	442.8764953613281	1.5350166666666667	1.4603833333333334	1.5790499999999998	0.11866666666666648	18027.21875	82564.99949194331	0	1292	0.08615733762912714	0.7949977668602042	0.556774093577938	442.8753967285156	442.8787536621094
1181	443.41766357421875	12.283266666666666					1	DETECTED	443.4177 m/z @12.28 [N1263_1.mzXML]	443.41766357421875	12.283266666666666	10.201933333333333	12.4697	2.2677666666666667	16327.3818359375	709333.6333432314	0	1292	0.25361015231128725	0.5447869955156951	0.08957399103139019	443.41009521484375	443.4192199707031
1182	444.2355651855469	8.338266666666666					1	DETECTED	444.2356 m/z @8.34 [N1263_1.mzXML]	444.2355651855469	8.338266666666666	7.866683333333333	8.529950000000001	0.6632666666666687	3224.0234375	60690.99498861704	0	1292	0.13730144725578874	0.7032337868881451	0.40646757377629006	444.2343444824219	444.2380676269531
1183	445.3977966308594	11.98255					1	DETECTED	445.3978 m/z @11.98 [N1263_1.mzXML]	445.3977966308594	11.98255	11.8229	12.592383333333334	0.7694833333333335	16233.8740234375	461641.30185766594	0	1292	0.4419858837829995	2.409907088422604	3.819814176845208	445.3962707519531	445.3984069824219
1184	446.2513427734375	11.557616666666666					1	DETECTED	446.2513 m/z @11.56 [N1263_1.mzXML]	446.2513427734375	11.557616666666666	7.5557	15.3654	7.809699999999999	834614.0	8899584.027839787	1	1292	0.11369637443147518	2.5002809767989422	3.297756239036092	446.24261474609375	446.252197265625
1185	446.7986755371094	13.810300000000002					1	DETECTED	446.7987 m/z @13.81 [N1263_1.mzXML]	446.7986755371094	13.810300000000002	3.68425	14.245966666666668	10.561716666666667	25400.701171875	2404080.8090001214	0	1292	0.16255191075210362	0.5215121724002284	0.04212326525618918	446.7957763671875	446.8005065917969
1186	446.88494873046875	1.6388833333333332					1	DETECTED	446.8849 m/z @1.64 [N1263_1.mzXML]	446.88494873046875	1.6388833333333332	1.5790499999999998	1.6686166666666666	0.0895666666666668	90393.296875	255971.93661889667	0	1292	0.0456483433892656	0.7363379338402728	0.5325158573619632	446.88482666015625	446.8861083984375
1187	447.2713623046875	12.111716666666666					1	DETECTED	447.2714 m/z @12.11 [N1263_1.mzXML]	447.2713623046875	12.111716666666666	4.839433333333333	12.203433333333333	7.364	12179.7998046875	1769558.927415131	0	1292	0.08020949148425238	0.5063059057563305	0.012611811512661086	447.27056884765625	447.2773742675781
1188	447.34490966796875	12.49955					1	DETECTED	447.3449 m/z @12.50 [N1263_1.mzXML]	447.34490966796875	12.49955	11.807316666666667	15.489466666666667	3.68215	9617.912109375	1044742.7896052253	0	1292	2.80927919586788	2.6596162180382374	4.008611508923869	447.3414001464844	447.3466491699219
1189	448.33953857421875	11.911200000000001					1	DETECTED	448.3395 m/z @11.91 [N1263_1.mzXML]	448.33953857421875	11.911200000000001	11.853833333333334	14.08335	2.2295166666666653	77422.9609375	965261.937087402	0	1292	0.11401460947949538	2.2556303287191075	2.2552876075514505	448.32958984375	448.3400573730469
1190	449.00958251953125	1.6686166666666666					1	DETECTED	449.0096 m/z @1.67 [N1263_1.mzXML]	449.00958251953125	1.6686166666666666	1.6239166666666667	1.7752000000000001	0.15128333333333344	30723.859375	120154.19389404295	0	1292	0.04653938031907745	1.6922073079791227	1.6165131235399544	449.00787353515625	449.01025390625
1191	449.1986083984375	12.348					1	DETECTED	449.1986 m/z @12.35 [N1263_1.mzXML]	449.1986083984375	12.348	12.283266666666666	13.754983333333334	1.4717166666666675	30110.87109375	992667.017791016	0	1292	0.18872376854804074	11.367533470648592	21.735066941297184	449.1976623535156	449.20648193359375
1192	450.3187561035156	12.299366666666666					1	DETECTED	450.3188 m/z @12.30 [N1263_1.mzXML]	450.3187561035156	12.299366666666666	10.247316666666668	12.484633333333333	2.237316666666665	44939.2421875	1109337.700645996	0	1292	0.13589992435341358	0.545141850019899	0.44028295408705886	450.31793212890625	450.3231506347656
1193	450.3547668457031	13.072816666666666					1	DETECTED	450.3548 m/z @13.07 [N1263_1.mzXML]	450.3547668457031	13.072816666666666	0.11756666666666667	19.986333333333334	19.86876666666667	158775.109375	5067861.749255158	0	1292	0.13943544483610637	0.9610967439739537	0.25786146428660806	450.3509216308594	450.358642578125
1194	452.3704528808594	12.08265					1	DETECTED	452.3705 m/z @12.08 [N1263_1.mzXML]	452.3704528808594	12.08265	9.582500000000001	12.283266666666666	2.7007666666666648	57266.625	2738216.471053953	0	1292	0.09989197225979041	0.5401209260777687	0.049380761636264196	452.3700256347656	452.3722839355469
1195	453.1648864746094	11.882866666666667					1	DETECTED	453.1649 m/z @11.88 [N1263_1.mzXML]	453.1648864746094	11.882866666666667	11.838716666666667	11.968333333333334	0.12961666666666716	26896.533203125	153530.73910717852	0	1292	0.184997666751606	1.4679124197810505	1.9358248395621012	453.1646728515625	453.1653747558594
1196	453.2944030761719	12.753983333333334					1	DETECTED	453.2944 m/z @12.75 [N1263_1.mzXML]	453.2944030761719	12.753983333333334	12.725416666666666	12.851966666666668	0.12655000000000172	17241.62890625	80886.20778125034	0	1292	0.07373319338068107	2.2149941656941947	3.4299883313883894	453.29241943359375	453.29522705078125
1197	453.3414611816406	10.519983333333332					1	DETECTED	453.3415 m/z @10.52 [N1263_1.mzXML]	453.3414611816406	10.519983333333332	9.819433333333334	16.65375	6.834316666666664	166845.0	2034027.9131057123	0	1292	0.10678975501118693	1.5804380297029226	2.4691901160594707	453.3387145996094	453.3454284667969
1198	454.2897644042969	13.0866					1	DETECTED	454.2898 m/z @13.09 [N1263_1.mzXML]	454.2897644042969	13.0866	12.73995	15.288183333333334	2.548233333333334	93470.21875	1252564.5801674793	0	1292	0.1187613018599265	3.6755132458291238	19.34361039105657	454.28814697265625	454.2988586425781
1199	454.3861389160156	12.187916666666666					1	DETECTED	454.3861 m/z @12.19 [N1263_1.mzXML]	454.3861389160156	12.187916666666666	12.156766666666666	12.315583333333333	0.1588166666666666	38707.0078125	205702.49260046423	0	1292	0.10121729174675131	2.5492241840556247	4.098448368111249	454.3856201171875	454.3879089355469
1200	454.9560241699219	1.7457833333333332					1	DETECTED	454.9560 m/z @1.75 [N1263_1.mzXML]	454.9560241699219	1.7457833333333332	1.6686166666666666	16.325916666666664	14.657299999999998	24731.8359375	3656943.0863379813	0	1292	0.2229496075361137	94.97170626349897	9.882790838790042	454.9542236328125	454.9639587402344
1201	456.3287048339844	11.485816666666667					1	DETECTED	456.3287 m/z @11.49 [N1263_1.mzXML]	456.3287048339844	11.485816666666667	11.441849999999999	11.557616666666666	0.11576666666666746	31883.32421875	145792.69277099572	0	1292	0.09558179131158617	1.3165276724791253	1.6330553449582508	456.328369140625	456.3302001953125
1202	458.34490966796875	11.5993					1	DETECTED	458.3449 m/z @11.60 [N1263_1.mzXML]	458.34490966796875	11.5993	11.571416666666666	13.0866	1.5151833333333347	24125.982421875	682750.37040088	0	1292	0.18128259207059116	27.17005379557669	53.34010759115338	458.343994140625	458.3450012207031
1203	458.85357666015625	1.5350166666666667					1	DETECTED	458.8536 m/z @1.54 [N1263_1.mzXML]	458.85357666015625	1.5350166666666667	1.4603833333333334	1.5938	0.13341666666666674	37946.66796875	171587.89089111323	0	1292	0.07658812851768104	0.8938142027690938	0.6711471589271791	458.8524169921875	458.8551330566406
1204	459.243896484375	13.114433333333332					1	DETECTED	459.2439 m/z @13.11 [N1263_1.mzXML]	459.243896484375	13.114433333333332	12.315583333333333	13.555166666666667	1.239583333333334	31787.705078125	974700.4101542978	0	1292	0.585462985576175	0.7758548747157378	0.40714420022146297	459.235107421875	459.2477111816406
1205	460.9632568359375	1.6834					1	DETECTED	460.9633 m/z @1.68 [N1263_1.mzXML]	460.9632568359375	1.6834	1.6686166666666666	2.372183333333333	0.7035666666666665	27304.068359375	470221.4687478025	0	1292	0.6512944594041454	23.795941375422707	41.95894020366409	460.9625549316406	460.96514892578125
1206	463.1536560058594	11.01295					1	DETECTED	463.1537 m/z @11.01 [N1263_1.mzXML]	463.1536560058594	11.01295	10.1403	11.027883333333333	0.8875833333333336	3414.357421875	118165.15850085439	0	1292	0.9323260118737924	0.5085563131457821	0.017112626291564157	463.1536560058594	463.1564025878906
1207	463.2670593261719	11.58515					1	DETECTED	463.2671 m/z @11.59 [N1263_1.mzXML]	463.2670593261719	11.58515	11.441849999999999	11.714033333333333	0.27218333333333433	21187.615234375	183445.25254003948	0	1292	0.08650064090227438	0.9496976040939672	0.8993952081879343	463.2659912109375	463.267333984375
1208	463.29937744140625	13.059					1	DETECTED	463.2994 m/z @13.06 [N1263_1.mzXML]	463.29937744140625	13.059	9.258533333333332	13.128083333333333	3.8695500000000003	26091.267578125	1020646.1073015134	0	1292	0.10211686257215291	0.509088796112758	0.018177592225516178	463.29266357421875	463.3005065917969
1209	464.15386962890625	15.458333333333334					1	DETECTED	464.1539 m/z @15.46 [N1263_1.mzXML]	464.15386962890625	15.458333333333334	0.11756666666666667	20.003	19.885433333333335	11531.486328125	3984594.9855354335	0	1292	1.6704130252218992	0.6604819708776289	0.28425962444283104	464.1510009765625	464.15716552734375
1210	464.2215881347656	13.004466666666668					1	DETECTED	464.2216 m/z @13.00 [N1263_1.mzXML]	464.2215881347656	13.004466666666668	10.476766666666666	13.004466666666668	2.527700000000001	20419.85546875	1857628.748901245	0	1292	2.348863446800509	0.5	null	464.2156677246094	464.2215881347656
1211	464.8708190917969	1.5790499999999998					1	DETECTED	464.8708 m/z @1.58 [N1263_1.mzXML]	464.8708190917969	1.5790499999999998	1.5497333333333332	1.6090666666666666	0.05933333333333346	22063.18359375	50079.08495410155	0	1292	0.04004092534430059	1.011938601478115	1.02387720295623	464.8687744140625	464.8708801269531
1212	465.2820129394531	12.126299999999999					1	DETECTED	465.2820 m/z @12.13 [N1263_1.mzXML]	465.2820129394531	12.126299999999999	12.068133333333332	12.331766666666665	0.26363333333333294	78375.7734375	562604.6457304716	0	1292	0.14163785930533912	1.781688452385847	2.941162659039085	465.28094482421875	465.2820129394531
1213	466.3138732910156	11.968333333333334					1	DETECTED	466.3139 m/z @11.97 [N1263_1.mzXML]	466.3138732910156	11.968333333333334	11.9254	12.068133333333332	0.14273333333333227	19778.328125	113663.62894409154	0	1292	0.08477062276119796	1.662267080745306	2.324534161490612	466.3129577636719	466.3146667480469
1214	466.34991455078125	11.853833333333334					1	DETECTED	466.3499 m/z @11.85 [N1263_1.mzXML]	466.34991455078125	11.853833333333334	11.838716666666667	11.8971	0.058383333333333454	7071.07666015625	18597.15492822282	0	1292	0.055584225037272006	1.931091510473981	2.862183020947962	466.3486633300781	466.35064697265625
1215	467.14898681640625	11.655716666666667					1	DETECTED	467.1490 m/z @11.66 [N1263_1.mzXML]	467.14898681640625	11.655716666666667	4.5	16.5219	12.021899999999999	13696.6298828125	2527430.2343948055	0	1292	0.1313318109299626	0.8400206827641302	0.6800413655282604	467.14178466796875	467.1557922363281
1216	468.2691345214844	12.14155					1	DETECTED	468.2691 m/z @12.14 [N1263_1.mzXML]	468.2691345214844	12.14155	12.09715	12.203433333333333	0.10628333333333373	9070.2890625	45681.453602783586	0	1292	0.1006810155186404	1.196884384384353	1.3937687687687061	468.2675476074219	468.2708740234375
1217	468.3052673339844	12.696933333333334					1	DETECTED	468.3053 m/z @12.70 [N1263_1.mzXML]	468.3052673339844	12.696933333333334	5.4828166666666664	13.49815	8.015333333333334	511319.90625	1.1266343963536875E7	1	1292	0.13428280836596862	1.0030863663926568	1.474333088180081	468.3044128417969	468.30816650390625
1218	469.32598876953125	14.429383333333334					1	DETECTED	469.3260 m/z @14.43 [N1263_1.mzXML]	469.32598876953125	14.429383333333334	11.7601	15.227916666666665	3.467816666666666	6094.701171875	803002.8675617675	0	1292	2.830916161108725	0.6495782263653785	0.29915645273075714	469.3233947753906	469.3295593261719
1219	469.38543701171875	12.395299999999999					1	DETECTED	469.3854 m/z @12.40 [N1263_1.mzXML]	469.38543701171875	12.395299999999999	2.42765	12.514333333333333	10.086683333333333	19140.0078125	1781530.7477310786	0	1292	0.19385296259454599	0.5059709827960118	0.011941965592023618	469.3765869140625	469.3871765136719
1220	470.8865661621094	1.6090666666666666					1	DETECTED	470.8866 m/z @1.61 [N1263_1.mzXML]	470.8865661621094	1.6090666666666666	1.5497333333333332	1.6239166666666667	0.07418333333333349	31260.560546875	93726.65747119149	0	1292	0.0581486941343452	0.6251404494382022	0.2502808988764045	470.8865661621094	470.888671875
1221	470.9920654296875	1.6686166666666666					1	DETECTED	470.9921 m/z @1.67 [N1263_1.mzXML]	470.9920654296875	1.6686166666666666	1.6388833333333332	1.81755	0.17866666666666675	43066.1015625	132377.50055395527	0	1292	0.038449258451852986	3.004484304932731	1.0429773739133845	470.9911193847656	470.9924011230469
1222	472.2474365234375	11.557616666666666					1	DETECTED	472.2474 m/z @11.56 [N1263_1.mzXML]	472.2474365234375	11.557616666666666	11.515116666666668	11.8229	0.3077833333333331	71654.3046875	561252.5269853515	0	1292	0.11998079902954473	3.6209803921569748	3.743014329746941	472.2456359863281	472.2478332519531
1223	472.3009033203125	12.23525					1	DETECTED	472.3009 m/z @12.24 [N1263_1.mzXML]	472.3009033203125	12.23525	11.729099999999999	12.426033333333333	0.6969333333333338	46834.0078125	832497.6729541011	0	1292	0.17189125119922366	0.6769290901960943	0.403018176811069	472.29974365234375	472.3013916015625
1224	472.34014892578125	11.9254					1	DETECTED	472.3401 m/z @11.93 [N1263_1.mzXML]	472.34014892578125	11.9254	11.882866666666667	11.98255	0.09968333333333312	15820.1103515625	69606.75450170916	0	1292	0.11168979476462404	1.1718260188087817	1.3436520376175634	472.33837890625	472.34014892578125
1225	474.2816467285156	11.8971					1	DETECTED	474.2816 m/z @11.90 [N1263_1.mzXML]	474.2816467285156	11.8971	7.506266666666666	19.24683333333333	11.740566666666666	1397558.0	1.4200465161524665E7	1	1292	0.12483244121155224	2.1128961339770584	2.2334042448264526	474.2807922363281	474.2904052734375
1226	474.8308410644531	1.5497333333333332					1	DETECTED	474.8308 m/z @1.55 [N1263_1.mzXML]	474.8308410644531	1.5497333333333332	1.4455333333333333	2.5241333333333333	1.0786	18793.81640625	237301.9200759888	0	1292	0.09623942686585307	5.040363610839169	0.45867516930235913	474.8294677734375	474.8327331542969
1227	475.28558349609375	11.8971					1	DETECTED	475.2856 m/z @11.90 [N1263_1.mzXML]	475.28558349609375	11.8971	11.868433333333334	12.187916666666666	0.31948333333333245	379411.5625	2643912.7027763715	0	1292	0.1321875797232117	1.3835258323101622	5.758472450756473	475.2852478027344	475.285888671875
1228	475.32330322265625	10.519983333333332					1	DETECTED	475.3233 m/z @10.52 [N1263_1.mzXML]	475.32330322265625	10.519983333333332	10.1403	10.908283333333333	0.7679833333333335	87645.1640625	595908.8377618714	0	1292	0.10331466805054923	1.0514268766977863	1.5579290591864439	475.3214416503906	475.32598876953125
1229	476.3706970214844	12.068133333333332					1	DETECTED	476.3707 m/z @12.07 [N1263_1.mzXML]	476.3706970214844	12.068133333333332	12.0397	12.111716666666666	0.0720166666666664	12335.2119140625	46529.39534277358	0	1292	0.2965336793443214	1.2664126611958253	1.5328253223916506	476.37005615234375	476.3706970214844
1230	476.9035949707031	1.6239166666666667					1	DETECTED	476.9036 m/z @1.62 [N1263_1.mzXML]	476.9035949707031	1.6239166666666667	1.5643	1.6535166666666667	0.08921666666666672	30666.31640625	87834.35428588865	0	1292	0.04374035058450665	0.7482527257478341	0.49650545149566805	476.90289306640625	476.9044494628906
1231	476.9368591308594	1.7893000000000001					1	DETECTED	476.9369 m/z @1.79 [N1263_1.mzXML]	476.9368591308594	1.7893000000000001	1.6686166666666666	2.357966666666667	0.6893500000000004	19623.7578125	322163.9713654784	0	1292	0.2060272030736181	2.856028172904293	6.778844652076355	476.93463134765625	476.9407958984375
1232	478.2895812988281	12.908183333333334					1	DETECTED	478.2896 m/z @12.91 [N1263_1.mzXML]	478.2895812988281	12.908183333333334	12.809866666666666	13.004466666666668	0.19460000000000122	174692.671875	1098597.9251728526	0	1292	0.10160892942082889	0.9896592642820817	0.8456267370793754	478.28912353515625	478.2903747558594
1233	478.3252868652344	13.224316666666665					1	DETECTED	478.3253 m/z @13.22 [N1263_1.mzXML]	478.3252868652344	13.224316666666665	11.500633333333333	17.22416666666667	5.723533333333336	130404.859375	5299410.085183647	0	1292	0.1946320700829478	0.8222110066173342	0.4457231881524619	478.3231506347656	478.329345703125
1234	478.9985046386719	1.9731999999999998					1	DETECTED	478.9985 m/z @1.97 [N1263_1.mzXML]	478.9985046386719	1.9731999999999998	1.9731999999999998	2.357966666666667	0.38476666666666715	7163.15185546875	90165.63383703615	0	1292	0.3550288539685189	null	null	478.997802734375	479.0027160644531
1235	479.33001708984375	13.2647					1	DETECTED	479.3300 m/z @13.26 [N1263_1.mzXML]	479.33001708984375	13.2647	11.7601	13.387166666666667	1.6270666666666678	30175.181640625	1045645.3788457034	0	1292	1.083594689007315	0.5406974168106699	0.08836066178725224	479.3277282714844	479.33172607421875
1236	480.2091369628906	11.655716666666667					1	DETECTED	480.2091 m/z @11.66 [N1263_1.mzXML]	480.2091369628906	11.655716666666667	11.042766666666667	11.791233333333334	0.7484666666666673	7709.9873046875	205208.71718237316	0	1292	0.18082345791540178	0.6105446338744333	0.22108926774886645	480.20819091796875	480.2126770019531
1237	480.3417053222656	13.512300000000002					1	DETECTED	480.3417 m/z @13.51 [N1263_1.mzXML]	480.3417053222656	13.512300000000002	6.687033333333333	14.08335	7.396316666666666	326508.9375	8229442.921690032	1	1292	1.068851211984219	2.0655421339666935	2.266955351757724	480.34112548828125	480.3482360839844
1238	482.3206787109375	12.908183333333334					1	DETECTED	482.3207 m/z @12.91 [N1263_1.mzXML]	482.3206787109375	12.908183333333334	0.7280833333333334	13.526383333333333	12.7983	240067.828125	5101672.825279296	0	1292	0.09222492565057294	1.9576471058594895	1.9580974079533653	482.3151550292969	482.3232727050781
1239	482.3572082519531	13.782616666666666					1	DETECTED	482.3572 m/z @13.78 [N1263_1.mzXML]	482.3572082519531	13.782616666666666	11.6993	15.921416666666666	4.2221166666666665	359032.25	8419301.238656828	0	1292	0.32615019347538166	2.35996613750476	3.5380367659545033	482.34771728515625	482.3606262207031
1240	483.3240966796875	12.908183333333334					1	DETECTED	483.3241 m/z @12.91 [N1263_1.mzXML]	483.3240966796875	12.908183333333334	12.851966666666668	13.0866	0.23463333333333303	59098.0234375	424553.02935156226	0	1292	0.11894441521749322	2.0868662911355127	2.767278548482195	483.323486328125	483.3252258300781
1241	483.3607482910156	13.838533333333334					1	DETECTED	483.3607 m/z @13.84 [N1263_1.mzXML]	483.3607482910156	13.838533333333334	4.606983333333333	14.686116666666667	10.079133333333335	87580.6875	2.5195266805438843E7	0	1292	0.2945274926988244	0.5262059706265984	0.05024587204211085	483.35687255859375	483.367919921875
1242	486.86444091796875	1.5790499999999998					1	DETECTED	486.8644 m/z @1.58 [N1263_1.mzXML]	486.86444091796875	1.5790499999999998	1.5497333333333332	1.6239166666666667	0.07418333333333349	26283.619140625	88820.21833886724	0	1292	0.0679291113880045	1.2652075042637894	1.5304150085275785	486.8621826171875	486.86444091796875
1243	487.31732177734375	14.817283333333334					1	DETECTED	487.3173 m/z @14.82 [N1263_1.mzXML]	487.31732177734375	14.817283333333334	13.9089	17.158833333333334	3.2499333333333347	82918.5234375	3585932.628932738	0	1292	0.5548892359781039	0.9558079091953651	1.6417128290538185	487.3147888183594	487.3204650878906
1244	488.29541015625	11.95405					1	DETECTED	488.2954 m/z @11.95 [N1263_1.mzXML]	488.29541015625	11.95405	11.9254	12.156766666666666	0.23136666666666628	14137.359375	84102.07739404259	0	1292	0.0430722001384769	4.03781268179163	7.075625363583259	488.2939758300781	488.29840087890625
1245	489.3327941894531	14.216849999999999					1	DETECTED	489.3328 m/z @14.22 [N1263_1.mzXML]	489.3327941894531	14.216849999999999	1.47555	17.485333333333333	16.009783333333335	8880.0791015625	1879669.0234366464	0	1292	14.04229895780224	0.5974379794244536	0.22174150857525843	489.32318115234375	489.3371887207031
1246	490.2869873046875	12.696933333333334					1	DETECTED	490.2870 m/z @12.70 [N1263_1.mzXML]	490.2869873046875	12.696933333333334	12.576416666666667	12.92175	0.3453333333333326	46266.234375	462221.5769606943	0	1292	0.13150703277393738	1.432720232333003	1.524810066014254	490.285400390625	490.2886962890625
1247	491.3674011230469	12.348					1	DETECTED	491.3674 m/z @12.35 [N1263_1.mzXML]	491.3674011230469	12.348	12.187916666666666	12.5297	0.34178333333333377	18125.265625	181309.14962988358	0	1292	0.17429522082830928	1.0675169182717272	2.3633532612391797	491.3663024902344	491.36865234375
1248	491.55657958984375	13.169516666666668					1	DETECTED	491.5566 m/z @13.17 [N1263_1.mzXML]	491.55657958984375	13.169516666666668	12.990933333333334	13.540833333333333	0.5498999999999992	55385.55859375	765104.0815141597	0	1292	0.25427464457048465	1.539617358842736	1.4585499581282293	491.5526123046875	491.55804443359375
1249	492.88055419921875	1.6090666666666666					1	DETECTED	492.8806 m/z @1.61 [N1263_1.mzXML]	492.88055419921875	1.6090666666666666	1.5643	2.7024833333333333	1.1381833333333333	41266.9765625	1359470.708532959	0	1292	0.10047073681876562	12.712397617274771	24.424795234549542	492.8802185058594	492.8866882324219
1250	493.7774963378906	13.224316666666665					1	DETECTED	493.7775 m/z @13.22 [N1263_1.mzXML]	493.7774963378906	13.224316666666665	13.128083333333333	13.373533333333334	0.24545000000000172	41479.44921875	405192.3855810562	0	1292	0.21191098958866128	1.2752857637686408	1.5505715275372816	493.77606201171875	493.7774963378906
1251	494.3205261230469	12.796083333333334					1	DETECTED	494.3205 m/z @12.80 [N1263_1.mzXML]	494.3205261230469	12.796083333333334	12.608049999999999	14.686116666666667	2.0780666666666683	1354928.0	1.3095084726658681E7	1	1292	0.15534158122293285	1.248564717926922	1.3108369358005492	494.3189697265625	494.3232116699219
1252	496.3352966308594	13.224316666666665					1	DETECTED	496.3353 m/z @13.22 [N1263_1.mzXML]	496.3352966308594	13.224316666666665	0.13461666666666666	20.003	19.868383333333334	1.6258183E7	2.680842529026575E8	1	1292	0.19996280605133876	1.3527921658138424	1.2738821358602912	496.3338623046875	496.3414611816406
1253	497.3396301269531	13.224316666666665					1	DETECTED	497.3396 m/z @13.22 [N1263_1.mzXML]	497.3396301269531	13.224316666666665	3.06685	17.747333333333334	14.680483333333333	3275447.0	6.45807248502586E7	0	1292	0.20132320630470524	0.47031961562066427	0.037458351575124636	497.3321228027344	497.3448791503906
1254	498.8984069824219	1.6388833333333332					1	DETECTED	498.8984 m/z @1.64 [N1263_1.mzXML]	498.8984069824219	1.6388833333333332	1.5790499999999998	1.6686166666666666	0.0895666666666668	54686.296875	157948.12098217788	0	1292	0.0542533084322645	0.7694961717695402	0.4935033859895414	498.8975830078125	498.8994445800781
1255	499.34393310546875	13.155633333333332					1	DETECTED	499.3439 m/z @13.16 [N1263_1.mzXML]	499.34393310546875	13.155633333333332	12.990933333333334	13.599250000000001	0.6083166666666671	76693.5234375	1018237.5048098163	0	1292	0.19562554038145485	1.8467415502934856	2.440203673495304	499.3426818847656	499.3465270996094
1256	500.278076171875	11.882866666666667					1	DETECTED	500.2781 m/z @11.88 [N1263_1.mzXML]	500.278076171875	11.882866666666667	11.8229	12.977216666666667	1.1543166666666664	82720.8203125	1420251.2508886731	0	1292	0.1207156015781905	2.133530065814315	3.1785076058555752	500.2707824707031	500.2796325683594
1257	500.3186950683594	12.09715					1	DETECTED	500.3187 m/z @12.10 [N1263_1.mzXML]	500.3186950683594	12.09715	7.27635	12.203433333333333	4.927083333333333	20958.16015625	2650125.939243469	0	1292	0.19813426546751067	0.5110234124350039	0.02204682487000783	500.31756591796875	500.3269348144531
1258	501.18389892578125	13.155633333333332					1	DETECTED	501.1839 m/z @13.16 [N1263_1.mzXML]	501.18389892578125	13.155633333333332	6.473716666666666	13.387166666666667	6.913450000000001	57118.73046875	2496879.37126886	0	1292	0.37868259043388264	0.5173253682201964	1.498208699464417	501.1807861328125	501.1872863769531
1259	502.2889709472656	12.866283333333334					1	DETECTED	502.2890 m/z @12.87 [N1263_1.mzXML]	502.2889709472656	12.866283333333334	11.8971	12.949900000000001	1.0528000000000013	133833.78125	1131690.4651186531	0	1292	0.1115091575480065	0.7586164713424067	1.047228004303446	502.28375244140625	502.289794921875
1260	502.3238830566406	12.990933333333334					1	DETECTED	502.3239 m/z @12.99 [N1263_1.mzXML]	502.3238830566406	12.990933333333334	5.659983333333333	13.713633333333332	8.05365	32303.7734375	2293238.367909698	0	1292	0.5626630169122979	0.8149363343962748	0.5462503119369352	502.3194274902344	502.32733154296875
1261	503.1859130859375	11.557616666666666					1	DETECTED	503.1859 m/z @11.56 [N1263_1.mzXML]	503.1859130859375	11.557616666666666	11.5437	11.669833333333335	0.12613333333333543	23018.546875	107691.58711718873	0	1292	0.15517410620369354	4.53173652694614	8.535231114873818	503.1846008300781	503.1872253417969
1262	503.2923889160156	12.866283333333334					1	DETECTED	503.2924 m/z @12.87 [N1263_1.mzXML]	503.2923889160156	12.866283333333334	2.4555000000000002	12.96355	10.508049999999999	32543.099609375	2391436.9908566284	0	1292	0.11267658976719908	0.5046714384284243	0.009342876856848701	503.2871398925781	503.2994384765625
1263	504.3414306640625	13.40105					1	DETECTED	504.3414 m/z @13.40 [N1263_1.mzXML]	504.3414306640625	13.40105	13.114433333333332	14.127533333333334	1.0131000000000014	22571.47265625	645488.1774951181	0	1292	0.5055791474922042	1.7673431412455654	2.5346862824911307	504.338134765625	504.34368896484375
1264	505.2740173339844	12.111716666666666					1	DETECTED	505.2740 m/z @12.11 [N1263_1.mzXML]	505.2740173339844	12.111716666666666	12.053966666666668	12.4406	0.3866333333333323	224023.890625	1670387.329281742	1	1292	0.10161468256048778	2.4316771042451877	2.860057051061205	505.27215576171875	505.274658203125
1265	506.3565979003906	13.657283333333334					1	DETECTED	506.3566 m/z @13.66 [N1263_1.mzXML]	506.3565979003906	13.657283333333334	11.5993	16.325916666666664	4.726616666666665	39780.47265625	1955225.7527037957	0	1292	0.20405825412759526	0.7993135348216799	0.6850192310280867	506.3507385253906	506.3624572753906
1266	507.32098388671875	13.2378					1	DETECTED	507.3210 m/z @13.24 [N1263_1.mzXML]	507.32098388671875	13.2378	12.96355	13.346083333333333	0.38253333333333295	27934.560546875	444941.76618945337	0	1292	0.22484451679767403	0.6974171984199317	0.3948343968398632	507.31884765625	507.3263854980469
1267	508.33648681640625	13.072816666666666					1	DETECTED	508.3365 m/z @13.07 [N1263_1.mzXML]	508.33648681640625	13.072816666666666	12.866283333333334	13.1418	0.2755166666666664	57710.8203125	446893.55424560636	0	1292	0.20027255866271965	0.6670029051000657	0.33400581020013137	508.33477783203125	508.33807373046875
1268	508.3727722167969	14.08335					1	DETECTED	508.3728 m/z @14.08 [N1263_1.mzXML]	508.3727722167969	14.08335	12.053966666666668	16.571466666666666	4.517499999999998	141188.921875	5234654.608787258	0	1292	0.4138289931808803	0.8486427926200285	0.46225909582728286	508.369384765625	508.37725830078125
1269	510.3518981933594	13.526383333333333					1	DETECTED	510.3519 m/z @13.53 [N1263_1.mzXML]	510.3518981933594	13.526383333333333	1.8034666666666666	14.58565	12.782183333333332	328224.59375	1.6336500506218625E7	1	1292	0.2041077743808568	1.5699206448820748	1.3743458254910295	510.35003662109375	510.35443115234375
1270	510.38800048828125	12.753983333333334					1	DETECTED	510.3880 m/z @12.75 [N1263_1.mzXML]	510.38800048828125	12.753983333333334	12.653433333333334	14.457416666666667	1.803983333333333	17788.84375	849636.7213350827	0	1292	0.20568061084069988	8.970578484999157	16.941156969998314	510.3780517578125	510.3899841308594
1271	512.3316650390625	11.98255					1	DETECTED	512.3317 m/z @11.98 [N1263_1.mzXML]	512.3316650390625	11.98255	2.1000666666666667	12.851966666666668	10.751900000000001	244092.078125	4759424.465771967	0	1292	0.11672530005476389	1.4326723734541655	1.4262173537420255	512.3246459960938	512.3326416015625
1272	515.1328735351562	11.8971					1	DETECTED	515.1329 m/z @11.90 [N1263_1.mzXML]	515.1328735351562	11.8971	11.838716666666667	12.14155	0.30283333333333395	14033.4052734375	146171.86319043013	0	1292	0.12091507465630791	2.5934912931772764	4.186982586354553	515.1323852539062	515.1349487304688
1273	515.3098754882812	13.224316666666665					1	DETECTED	515.3099 m/z @13.22 [N1263_1.mzXML]	515.3098754882812	13.224316666666665	13.031683333333332	13.599250000000001	0.5675666666666697	140298.125	1693130.3858278843	0	1292	0.1174666490683709	1.135112862715577	2.071858604062277	515.3085327148438	515.3104858398438
1274	516.3025512695312	12.796083333333334					1	DETECTED	516.3026 m/z @12.80 [N1263_1.mzXML]	516.3025512695312	12.796083333333334	12.638416666666666	13.414833333333332	0.7764166666666661	135162.625	1335704.5067214356	0	1292	0.118188422111702	1.2675313566603759	1.2242809137110884	516.2991943359375	516.3094482421875
1275	517.3640747070312	15.458333333333334					1	DETECTED	517.3641 m/z @15.46 [N1263_1.mzXML]	517.3640747070312	15.458333333333334	1.1719833333333334	16.60445	15.432466666666667	7797.1025390625	1738217.3698262034	0	1292	0.44779956853543545	0.5401122983360573	0.059644393024777934	517.362060546875	517.3720703125
1276	518.318115234375	13.224316666666665					1	DETECTED	518.3181 m/z @13.22 [N1263_1.mzXML]	518.318115234375	13.224316666666665	12.668133333333333	14.67165	2.003516666666666	684459.9375	1.626502024797473E7	1	1292	0.25784715322190266	0.9477431988147769	0.9649970398292564	518.3169555664062	518.3206787109375
1277	518.4560546875	12.908183333333334					1	DETECTED	518.4561 m/z @12.91 [N1263_1.mzXML]	518.4560546875	12.908183333333334	2.9824833333333336	14.831983333333334	11.849499999999999	83505.6796875	7628525.56313251	0	1292	1.3443423492797972	1.33983757012687	1.2396926997301667	518.4544677734375	518.460205078125
1278	519.1786499023438	14.216849999999999					1	DETECTED	519.1786 m/z @14.22 [N1263_1.mzXML]	519.1786499023438	14.216849999999999	14.216849999999999	15.166733333333333	0.9498833333333341	11875.6025390625	297878.4305175785	0	1292	0.2691562244786798	null	null	519.173828125	519.1788330078125
1279	519.3214721679688	13.224316666666665					1	DETECTED	519.3215 m/z @13.22 [N1263_1.mzXML]	519.3214721679688	13.224316666666665	12.653433333333334	19.508333333333333	6.854899999999999	194415.5	5275324.005236996	0	1292	0.2506444473927516	6.003766093480887	11.007532186961773	519.3150634765625	519.329345703125
1280	519.4588623046875	12.908183333333334					1	DETECTED	519.4589 m/z @12.91 [N1263_1.mzXML]	519.4588623046875	12.908183333333334	5.839033333333333	14.260116666666667	8.421083333333334	29409.177734375	2671324.839934936	0	1292	1.2317515732409028	0.5956220573430563	0.19124411468611263	519.450927734375	519.4617919921875
1281	520.3350830078125	12.96355					1	DETECTED	520.3351 m/z @12.96 [N1263_1.mzXML]	520.3350830078125	12.96355	11.191566666666667	19.262833333333333	8.071266666666666	5393405.5	6.284437996659534E7	1	1292	0.16542132271642274	1.2037144814305916	0.8849392564577443	520.3257446289062	520.3402099609375
1282	521.2491455078125	12.14155					1	DETECTED	521.2491 m/z @12.14 [N1263_1.mzXML]	521.2491455078125	12.14155	4.470316666666666	12.187916666666666	7.7176	8621.453125	1868031.8230736083	0	1292	0.038526612698870366	0.5030221129153504	0.006044225830700727	521.2476196289062	521.2513427734375
1283	521.269775390625	11.5993					1	DETECTED	521.2698 m/z @11.60 [N1263_1.mzXML]	521.269775390625	11.5993	11.5437	11.853833333333334	0.3101333333333347	25259.05859375	209286.0748757326	0	1292	0.06918478870852773	2.7889688249400555	3.0966025750714836	521.2671508789062	521.2702026367188
1284	521.3394775390625	12.949900000000001					1	DETECTED	521.3395 m/z @12.95 [N1263_1.mzXML]	521.3394775390625	12.949900000000001	12.768066666666666	13.980516666666666	1.2124500000000005	1411499.625	1.7300377900643557E7	0	1292	0.1508208139906877	3.240940257592612	5.924688542056129	521.3387451171875	521.3403930664062
1285	522.3517456054688	13.332633333333332					1	DETECTED	522.3517 m/z @13.33 [N1263_1.mzXML]	522.3517456054688	13.332633333333332	12.187916666666666	18.30483333333333	6.116916666666665	3319805.75	5.177390760084025E7	1	1292	0.2023261521099311	1.2147295773886424	1.4491540596716432	522.34228515625	522.3544311523438
1286	523.3451538085938	12.908183333333334					1	DETECTED	523.3452 m/z @12.91 [N1263_1.mzXML]	523.3451538085938	12.908183333333334	12.894216666666667	13.045366666666666	0.15114999999999945	30555.609375	203163.29871386648	0	1292	0.12776301049612115	5.411097852028614	9.822195704057227	523.3432006835938	523.3451538085938
1287	523.3554077148438	13.332633333333332					1	DETECTED	523.3554 m/z @13.33 [N1263_1.mzXML]	523.3554077148438	13.332633333333332	13.004466666666668	14.80265	1.7981833333333324	875511.0625	1.5733497129694603E7	0	1292	0.175699497734783	3.4821377891713414	9.919910239938382	523.3461303710938	523.3598022460938
1288	524.3661499023438	14.2743					1	DETECTED	524.3661 m/z @14.27 [N1263_1.mzXML]	524.3661499023438	14.2743	9.895233333333334	18.3375	8.442266666666665	3343141.75	1.533648654136003E8	1	1292	0.5251363067594745	0.7769210883837939	0.3539935316011243	524.3568115234375	524.3746337890625
1289	525.3710327148438	14.216849999999999					1	DETECTED	525.3710 m/z @14.22 [N1263_1.mzXML]	525.3710327148438	14.216849999999999	10.384016666666668	16.96333333333333	6.579316666666664	791896.6875	4.072047078668002E7	0	1292	0.5155334697688687	0.7428996383159159	null	525.36279296875	525.3724975585938
1290	526.2889404296875	12.796083333333334					1	DETECTED	526.2889 m/z @12.80 [N1263_1.mzXML]	526.2889404296875	12.796083333333334	12.7111	12.949900000000001	0.23880000000000123	94103.1171875	661182.1599907228	0	1292	0.10028583469468089	1.2933852200651734	1.8416911590931349	526.2876586914062	526.2898559570312
1291	527.308837890625	13.004466666666668					1	DETECTED	527.3088 m/z @13.00 [N1263_1.mzXML]	527.308837890625	13.004466666666668	12.977216666666667	13.210666666666667	0.2334499999999995	18027.1484375	143163.19075195224	0	1292	0.056168011489843295	4.283486238532031	7.566972477064063	527.3079833984375	527.3115844726562
1292	527.3759765625	14.231366666666666					1	DETECTED	527.3760 m/z @14.23 [N1263_1.mzXML]	527.3759765625	14.231366666666666	13.768833333333333	15.335016666666666	1.566183333333333	20849.7890625	714738.7125366215	0	1292	0.3448530838077364	1.6930491496108397	1.9502727626001501	527.37353515625	527.3783569335938
1293	528.3173217773438	13.31905					1	DETECTED	528.3173 m/z @13.32 [N1263_1.mzXML]	528.3173217773438	13.31905	13.224316666666665	13.512300000000002	0.2879833333333366	68074.09375	574473.5947377961	0	1292	0.14644408956460175	1.5199683321604283	2.1473792296053404	528.3157348632812	528.3190307617188
1294	528.4588623046875	12.3798					1	DETECTED	528.4589 m/z @12.38 [N1263_1.mzXML]	528.4588623046875	12.3798	0.42273333333333335	13.92305	13.500316666666667	20549.310546875	1489799.1431379712	0	1292	0.12374315628725086	0.5645329679520061	5.483052125525596	528.4557495117188	528.467041015625
1295	530.3558349609375	14.0389					1	DETECTED	530.3558 m/z @14.04 [N1263_1.mzXML]	530.3558349609375	14.0389	3.5681000000000003	14.172333333333334	10.604233333333333	5067.04443359375	1800853.6526502687	0	1292	0.105942519371089	0.5063716876138086	0.012743375227617221	530.352783203125	530.3568115234375
[truncated: 54 more rows]
