# Supplementary material for: MSFC: a new feature construction method for accurate diagnosis of mass spectrometry data
Source: Sci Rep. 2023 Sep 21;13:15694. doi: 10.1038/s41598-023-42395-5 (PMC10514077; doi:10.1038/s41598-023-42395-5)
Supplement: Supplementary file 1 — Supplementary Information. [file 41598_2023_42395_MOESM1_ESM.zip › dataset/CHD dataset/1-batch/N/N1264_1.mzXML_chromatograms.csv]

row ID	row m/z	row retention time	row identity (main ID)	row identity (all IDs)	row identity (main ID + details)	row comment	row number of detected peaks	N1264_1.mzXML Peak status	N1264_1.mzXML Peak name	N1264_1.mzXML Peak m/z	N1264_1.mzXML Peak RT	N1264_1.mzXML Peak RT start	N1264_1.mzXML Peak RT end	N1264_1.mzXML Peak duration time	N1264_1.mzXML Peak height	N1264_1.mzXML Peak area	N1264_1.mzXML Peak charge	N1264_1.mzXML Peak # data points	N1264_1.mzXML Peak FWHM	N1264_1.mzXML Peak tailing factor	N1264_1.mzXML Peak asymmetry factor	N1264_1.mzXML Peak m/z min	N1264_1.mzXML Peak m/z max
1	55.0537109375	11.093683333333333					1	DETECTED	55.0537 m/z @11.09 [N1264_1.mzXML]	55.0537109375	11.093683333333333	0.11775000000000001	19.955666666666666	19.837916666666665	3354.38037109375	1383695.264792388	0	1300	5.16313539860368	0.9037006723801772	4.0163119226483355	55.05039596557617	55.06239318847656
2	60.08028030395508	14.732933333333333					1	DETECTED	60.0803 m/z @14.73 [N1264_1.mzXML]	60.08028030395508	14.732933333333333	0.10099999999999999	20.005	19.904	261270.484375	7.041435446868163E7	0	1300	7.196489655131302	0.6848424969709995	3.923779019829951	60.08003616333008	60.080570220947266
3	61.03916549682617	1.8435666666666668					1	DETECTED	61.0392 m/z @1.84 [N1264_1.mzXML]	61.03916549682617	1.8435666666666668	0.11775000000000001	20.005	19.887249999999998	168814.75	3522477.1062128004	0	1300	0.05777579729345095	0.6859325520921585	6.686127406501615	61.032073974609375	61.04842758178711
4	61.08360290527344	14.350433333333333					1	DETECTED	61.0836 m/z @14.35 [N1264_1.mzXML]	61.08360290527344	14.350433333333333	2.8673333333333333	19.825333333333333	16.958	7259.5771484375	2241472.1036830456	0	1300	3.3754387211591954	0.7383894592923512	1.1206819024491372	61.07857131958008	61.09319305419922
5	68.98175811767578	1.4878166666666668					1	DETECTED	68.9818 m/z @1.49 [N1264_1.mzXML]	68.98175811767578	1.4878166666666668	1.4277833333333334	13.085	11.657216666666667	11058.625	2526176.13449176	0	1300	0.07533491585698049	97.08953359244856	193.17906718489712	68.97623443603516	68.98441314697266
6	69.03302764892578	2.05785					1	DETECTED	69.0330 m/z @2.06 [N1264_1.mzXML]	69.03302764892578	2.05785	1.8723333333333334	12.468416666666666	10.596083333333333	9463.7177734375	996120.2450506592	0	1300	0.20092947159407237	28.55830563291706	56.11661126583412	69.02621459960938	69.04027557373047
7	69.06937408447266	10.75575					1	DETECTED	69.0694 m/z @10.76 [N1264_1.mzXML]	69.06937408447266	10.75575	0.10099999999999999	20.005	19.904	7740.94287109375	3868726.512583008	0	1300	6.977780636598619	0.934043501724583	4.063726710418926	69.0596694946289	69.06963348388672
8	70.98004913330078	1.4731666666666667					1	DETECTED	70.9800 m/z @1.47 [N1264_1.mzXML]	70.98004913330078	1.4731666666666667	1.39405	17.921166666666668	16.527116666666668	11022.646484375	1620306.6304145807	0	1300	0.06572156594551082	96.34715446668638	229.13208138750508	70.97148895263672	70.98783874511719
9	72.04864501953125	13.579166666666667					1	DETECTED	72.0486 m/z @13.58 [N1264_1.mzXML]	72.04864501953125	13.579166666666667	1.6355499999999998	20.005	18.36945	5722.5908203125	1881325.5954875187	0	1300	5.398255132973405	0.7690070149047539	1.153478028902102	72.04061126708984	72.05604553222656
10	72.08025360107422	1.9873666666666667					1	DETECTED	72.0803 m/z @1.99 [N1264_1.mzXML]	72.08025360107422	1.9873666666666667	1.5320166666666668	19.841666666666665	18.309649999999998	84901.9765625	4059368.5571985464	0	1300	0.20361648285217604	1.2828969751224997	1.2089081286259793	72.07323455810547	72.08798217773438
11	73.04492950439453	11.353183333333334					1	DETECTED	73.0449 m/z @11.35 [N1264_1.mzXML]	73.04492950439453	11.353183333333334	0.11775000000000001	20.005	19.887249999999998	17310.037109375	3468819.644190703	0	1300	3.5930378662868314	1.3969776097724877	0.7153914898401631	73.04266357421875	73.05491638183594
12	75.94733428955078	2.5086500000000003					1	DETECTED	75.9473 m/z @2.51 [N1264_1.mzXML]	75.94733428955078	2.5086500000000003	1.2904833333333334	12.468416666666666	11.177933333333332	5895.79833984375	1059159.6565086672	0	1300	0.3143288836358842	4.588014776303186	8.176029552606375	75.93917846679688	75.95709991455078
13	77.0422134399414	12.808633333333335					1	DETECTED	77.0422 m/z @12.81 [N1264_1.mzXML]	77.0422134399414	12.808633333333335	6.595133333333334	18.82283333333333	12.227699999999999	3325.09716796875	987274.756890747	0	1300	10.459786087492905	0.9839623400659852	0.9679246801319701	77.03721618652344	77.04943084716797
14	80.94721221923828	1.7725					1	DETECTED	80.9472 m/z @1.77 [N1264_1.mzXML]	80.94721221923828	1.7725	1.6355499999999998	17.533833333333334	15.898283333333334	213292.421875	6631351.609308718	0	1300	0.1909178596646015	3.1096101810325987	4.707121188213874	80.94715881347656	80.9570541381836
15	81.07102966308594	11.276533333333333					1	DETECTED	81.0710 m/z @11.28 [N1264_1.mzXML]	81.07102966308594	11.276533333333333	0.11775000000000001	19.988666666666667	19.870916666666666	6935.49169921875	2255301.8158056964	0	1300	6.92228326435018	2.9570775734649617	2.2868727815117076	81.0631103515625	81.07350158691406
16	82.01707458496094	1.4433					1	DETECTED	82.0171 m/z @1.44 [N1264_1.mzXML]	82.01707458496094	1.4433	1.39405	17.986	16.59195	5568.39208984375	2059033.294391571	0	1300	0.09206623613874743	168.44619289340096	335.8923857868019	82.0073013305664	82.02596282958984
17	82.9443130493164	1.7578666666666665					1	DETECTED	82.9443 m/z @1.76 [N1264_1.mzXML]	82.9443130493164	1.7578666666666665	1.6650166666666666	13.6367	11.971683333333333	59074.80859375	3626755.8988468014	0	1300	0.428131898773777	4.718368642595105	7.3080826637310565	82.93892669677734	82.94454193115234
18	83.02079010009766	1.8294					1	DETECTED	83.0208 m/z @1.83 [N1264_1.mzXML]	83.02079010009766	1.8294	0.10099999999999999	19.93933333333333	19.83833333333333	6032530.0	3.168469791942029E7	0	1300	0.05461029220477176	2.1303193156753912	3.2194773037994797	83.02079010009766	83.03004455566406
19	83.0849380493164	11.276533333333333					1	DETECTED	83.0849 m/z @11.28 [N1264_1.mzXML]	83.0849380493164	11.276533333333333	0.10099999999999999	20.005	19.904	32685.185546875	4983185.538044738	0	1300	0.08831903602670721	1.396673145912966	0.3748680349012983	83.08468627929688	83.08539581298828
20	84.02448272705078	1.8435666666666668					1	DETECTED	84.0245 m/z @1.84 [N1264_1.mzXML]	84.02448272705078	1.8435666666666668	1.0307333333333333	19.858	18.827266666666667	31136.310546875	6172770.934105712	0	1300	0.07787771721997983	11.581258970678693	22.162517941357386	84.01528930664062	84.03388214111328
21	84.04389953613281	2.1157333333333335					1	DETECTED	84.0439 m/z @2.12 [N1264_1.mzXML]	84.04389953613281	2.1157333333333335	0.15143333333333334	19.971999999999998	19.820566666666664	26204.626953125	3411319.6153217456	0	1300	1.3773657369006533	2.1156195124370134	1.442757095882058	84.04364013671875	84.04914855957031
22	84.95906066894531	1.4878166666666668					1	DETECTED	84.9591 m/z @1.49 [N1264_1.mzXML]	84.95906066894531	1.4878166666666668	0.11775000000000001	20.005	19.887249999999998	979346.75	1.8342890348550525E7	0	1300	0.1708950620470746	1.9476236342772182	1.8565752523238437	84.95889282226562	84.96659851074219
23	85.02787780761719	2.0437					1	DETECTED	85.0279 m/z @2.04 [N1264_1.mzXML]	85.02787780761719	2.0437	1.5320166666666668	17.06533333333333	15.533316666666664	27596.759765625	3322093.5149107673	0	1300	0.9987075910870307	1.997196338369749	3.9389601612862712	85.02509307861328	85.02815246582031
24	85.06610107421875	8.765083333333333					1	DETECTED	85.0661 m/z @8.77 [N1264_1.mzXML]	85.06610107421875	8.765083333333333	0.18523333333333333	20.005	19.819766666666666	5185.953125	2480110.208503173	0	1300	18.900345709574157	1.1550182501248079	1.0340086045001822	85.06422424316406	85.06959533691406
25	85.96263122558594	1.5024833333333334					1	DETECTED	85.9626 m/z @1.50 [N1264_1.mzXML]	85.96263122558594	1.5024833333333334	1.4277833333333334	11.840283333333334	10.4125	7130.67724609375	1167063.1228830568	0	1300	0.1001038826964964	69.69544846050871	138.39089692101743	85.95808410644531	85.96936798095703
26	86.05960845947266	2.76975					1	DETECTED	86.0596 m/z @2.77 [N1264_1.mzXML]	86.05960845947266	2.76975	0.10099999999999999	19.8905	19.7895	15571.7509765625	2865236.3632207047	0	1300	0.623992147729501	4.063022892781131	2.9827722048533682	86.04961395263672	86.06747436523438
27	86.09588623046875	4.033366666666667					1	DETECTED	86.0959 m/z @4.03 [N1264_1.mzXML]	86.09588623046875	4.033366666666667	1.8723333333333334	17.55	15.677666666666667	204984.90625	1.3930020400740108E7	1	1300	1.0321555625686898	0.7250772468746953	0.7609811434836847	86.09571075439453	86.10466766357422
28	86.99226379394531	1.5024833333333334					1	DETECTED	86.9923 m/z @1.50 [N1264_1.mzXML]	86.99226379394531	1.5024833333333334	1.4731666666666667	1.7578666666666665	0.28469999999999973	40793.39453125	322306.9442747801	0	1300	0.16347813709045012	3.389074995545606	5.543156180956638	86.99198913574219	86.9923095703125
29	87.07999420166016	7.36275					1	DETECTED	87.0800 m/z @7.36 [N1264_1.mzXML]	87.07999420166016	7.36275	0.10099999999999999	20.005	19.904	88255.1484375	4.6631471034358464E7	1	1300	4.697219096606387	0.9570013343046734	0.9322690464557033	87.07965087890625	87.08013916015625
30	88.03881072998047	2.76975					1	DETECTED	88.0388 m/z @2.77 [N1264_1.mzXML]	88.03881072998047	2.76975	2.1157333333333335	16.224333333333334	14.108600000000001	6018.41162109375	2147287.922044617	0	1300	0.7039114891404488	10.786116561759385	20.572233123518767	88.03853607177734	88.04449462890625
31	88.07503509521484	11.323883333333333					1	DETECTED	88.0750 m/z @11.32 [N1264_1.mzXML]	88.07503509521484	11.323883333333333	0.11775000000000001	20.005	19.887249999999998	8166.4814453125	3736254.8020265484	0	1300	12.974041917642609	0.8873377376674677	6.291593197099521	88.06616973876953	88.08357238769531
32	88.9521713256836	1.4878166666666668					1	DETECTED	88.9522 m/z @1.49 [N1264_1.mzXML]	88.9521713256836	1.4878166666666668	1.4112333333333333	10.988416666666666	9.577183333333332	16546.47265625	2963380.127286865	0	1300	0.1322935242935417	62.527856365614696	111.6360338400789	88.951904296875	88.95221710205078
33	88.96776580810547	11.45425					1	DETECTED	88.9678 m/z @11.45 [N1264_1.mzXML]	88.96776580810547	11.45425	5.04305	19.988666666666667	14.945616666666666	22090.521484375	3953126.9562601303	0	1300	0.6020044035453651	1.1655865256634224	1.3311730513268447	88.96771240234375	88.97297668457031
34	89.03819274902344	9.251383333333333					1	DETECTED	89.0382 m/z @9.25 [N1264_1.mzXML]	89.03819274902344	9.251383333333333	0.23563333333333333	19.566	19.330366666666666	12772.1513671875	1692921.5118090822	0	1300	0.05774313250470797	1.072033201157234	2.3162778372147304	89.03338623046875	89.04131317138672
35	89.05928802490234	10.063233333333333					1	DETECTED	89.0593 m/z @10.06 [N1264_1.mzXML]	89.05928802490234	10.063233333333333	0.10099999999999999	19.988666666666667	19.887666666666668	15732.9423828125	4388742.67360645	0	1300	0.46605894146532023	1.318410346013291	0.9939723936513933	89.05875396728516	89.05950164794922
36	89.9604721069336	11.643550000000001					1	DETECTED	89.9605 m/z @11.64 [N1264_1.mzXML]	89.9604721069336	11.643550000000001	10.851833333333333	19.25883333333333	8.406999999999998	9420.296875	1398707.8289210815	0	1300	1.1329857954473574	5.309348883228419	9.618697766456838	89.959716796875	89.96065521240234
37	90.05438232421875	1.9588500000000002					1	DETECTED	90.0544 m/z @1.96 [N1264_1.mzXML]	90.05438232421875	1.9588500000000002	0.11775000000000001	19.955666666666666	19.837916666666665	216844.359375	8736489.956039742	0	1300	0.28414638731757225	0.6993153092449353	0.185779678621204	90.04579162597656	90.06243133544922
38	90.9759521484375	1.6355499999999998					1	DETECTED	90.9760 m/z @1.64 [N1264_1.mzXML]	90.9759521484375	1.6355499999999998	1.5320166666666668	3.4169833333333335	1.8849666666666667	494322.9375	9538753.994067872	0	1300	0.19176026013770042	9.485690030235729	3.8308562139311793	90.97386169433594	90.9761734008789
39	91.03837585449219	11.276533333333333					1	DETECTED	91.0384 m/z @11.28 [N1264_1.mzXML]	91.03837585449219	11.276533333333333	0.10099999999999999	20.005	19.904	50151.890625	2.625293482978444E7	0	1300	18.284049607423558	0.890516783688176	0.16497052243650717	91.03816223144531	91.0386734008789
40	91.05389404296875	9.209333333333332					1	DETECTED	91.0539 m/z @9.21 [N1264_1.mzXML]	91.05389404296875	9.209333333333332	0.11775000000000001	20.005	19.887249999999998	163684.578125	1.3281902803430416E7	0	1300	0.9381851051807946	0.8461800436721523	1.4169688798619218	91.04846954345703	91.06017303466797
41	92.05729675292969	9.209333333333332					1	DETECTED	92.0573 m/z @9.21 [N1264_1.mzXML]	92.05729675292969	9.209333333333332	3.303233333333333	18.679	15.375766666666665	9705.0126953125	1089155.3139411015	0	1300	0.12752600783818835	1.3016852632588907	0.15628325318121714	92.04823303222656	92.05919647216797
42	93.05692291259766	8.6288					1	DETECTED	93.0569 m/z @8.63 [N1264_1.mzXML]	93.05692291259766	8.6288	0.23563333333333333	19.858	19.622366666666668	10371.455078125	1330278.8460361636	0	1300	0.11160810876185501	0.5521463821513298	0.12548058417061134	93.05330657958984	93.05714416503906
43	93.0694808959961	8.405983333333333					1	DETECTED	93.0695 m/z @8.41 [N1264_1.mzXML]	93.0694808959961	8.405983333333333	0.16823333333333332	19.93933333333333	19.771099999999997	17395.318359375	1775673.026615509	0	1300	0.2370777813376055	2.767209165409822	2.5249720524344195	93.06104278564453	93.06974792480469
44	94.04093170166016	8.420416666666666					1	DETECTED	94.0409 m/z @8.42 [N1264_1.mzXML]	94.04093170166016	8.420416666666666	0.7077666666666667	19.8905	19.18273333333333	23314.4296875	2975656.6030747676	0	1300	0.24402407573026608	7.984697262593091	0.7347717198325758	94.03376770019531	94.0494613647461
45	94.06471252441406	8.6438					1	DETECTED	94.0647 m/z @8.64 [N1264_1.mzXML]	94.06471252441406	8.6438	0.3707333333333333	19.598333333333336	19.227600000000002	6714.90771484375	2073554.4208251347	0	1300	0.08984946553359663	5.736979810761174	10.581965802775928	94.05540466308594	94.0715103149414
46	95.01554107666016	2.271916666666667					1	DETECTED	95.0155 m/z @2.27 [N1264_1.mzXML]	95.01554107666016	2.271916666666667	2.0723	17.55	15.4777	6794.86962890625	2091452.5174829103	0	1300	0.1260799783899822	38.768556399766155	76.53711279953232	95.01536560058594	95.02478790283203
47	95.04875183105469	8.420416666666666					1	DETECTED	95.0488 m/z @8.42 [N1264_1.mzXML]	95.04875183105469	8.420416666666666	2.7837	17.710833333333333	14.927133333333334	18921.560546875	1219961.62656131	0	1300	0.29951419783739475	0.7131279498265648	0.03533933278117656	95.042724609375	95.04896545410156
48	95.08499908447266	13.789733333333334					1	DETECTED	95.0850 m/z @13.79 [N1264_1.mzXML]	95.08499908447266	13.789733333333334	0.11775000000000001	19.955666666666666	19.837916666666665	7735.65478515625	1877566.3026761196	0	1300	1.0047378362900101	0.7911325338738882	0.2824992904176393	95.08229064941406	95.0882797241211
49	96.92108917236328	1.7725					1	DETECTED	96.9211 m/z @1.77 [N1264_1.mzXML]	96.92108917236328	1.7725	0.38756666666666667	4.98055	4.592983333333334	162323.796875	3644049.658941956	0	1300	0.12104770951160537	3.1528684166979652	4.824182655333653	96.91299438476562	96.92694091796875
50	97.02796936035156	10.244133333333334					1	DETECTED	97.0280 m/z @10.24 [N1264_1.mzXML]	97.02796936035156	10.244133333333334	1.5320166666666668	14.235633333333334	12.703616666666667	9700.70703125	1447247.452525604	0	1300	7.705232534698382	34.0258892382686	1.0199545541690493	97.02156066894531	97.02820587158203
51	97.06137084960938	13.029850000000001					1	DETECTED	97.0614 m/z @13.03 [N1264_1.mzXML]	97.06137084960938	13.029850000000001	0.11775000000000001	19.988666666666667	19.870916666666666	5540.14013671875	2370140.900090819	0	1300	10.632661739304254	0.7694688186533044	1.1566731473352934	97.05582427978516	97.06461334228516
52	97.1006088256836	11.778699999999999					1	DETECTED	97.1006 m/z @11.78 [N1264_1.mzXML]	97.1006088256836	11.778699999999999	0.13456666666666667	19.9065	19.771933333333333	8759.4912109375	2544890.2273482685	0	1300	2.093358572223952	0.6695282072197671	0.5213314415254083	97.09312438964844	97.10106658935547
53	98.91809844970703	1.7725					1	DETECTED	98.9181 m/z @1.77 [N1264_1.mzXML]	98.91809844970703	1.7725	1.6650166666666666	2.8955833333333336	1.230566666666667	46712.078125	1113490.8012976076	0	1300	0.35797601309545035	3.3144680131527524	5.522467662630754	98.91799926757812	98.9272232055664
54	98.98347473144531	13.002533333333334					1	DETECTED	98.9835 m/z @13.00 [N1264_1.mzXML]	98.98347473144531	13.002533333333334	0.10099999999999999	20.005	19.904	26529.36328125	6169256.563450746	0	1300	0.42528977347282826	0.7516878183604263	0.9399666553034738	98.97449493408203	98.98410034179688
55	98.9948501586914	1.8152333333333333					1	DETECTED	98.9949 m/z @1.82 [N1264_1.mzXML]	98.9948501586914	1.8152333333333333	1.7424833333333334	4.297066666666667	2.5545833333333334	281737.75	3028024.798742921	0	1300	0.09757536624881746	1.8912070538797954	2.773663256832772	98.98564147949219	98.99496459960938
56	99.04332733154297	2.1157333333333335					1	DETECTED	99.0433 m/z @2.12 [N1264_1.mzXML]	99.04332733154297	2.1157333333333335	0.20199999999999999	17.566	17.363999999999997	11944.9931640625	2769530.3559577027	0	1300	0.9228343919292537	4.536682226712185	8.07336445342437	99.04078674316406	99.04618072509766
57	100.07513427734375	8.857850000000001					1	DETECTED	100.0751 m/z @8.86 [N1264_1.mzXML]	100.07513427734375	8.857850000000001	0.15143333333333334	19.988666666666667	19.837233333333334	207285.96875	4278633.550111084	1	1300	0.1489052945438747	1.2367516867430628	1.1202497949336068	100.07465362548828	100.08136749267578
58	100.56382751464844	13.180266666666666					1	DETECTED	100.5638 m/z @13.18 [N1264_1.mzXML]	100.56382751464844	13.180266666666666	1.4433	14.866666666666667	13.423366666666666	6492.1142578125	3853060.6740187993	0	1300	13.362273324717197	0.5718413900241119	0.1436827800482238	100.55438995361328	100.5672378540039
59	101.00764465332031	1.5024833333333334					1	DETECTED	101.0076 m/z @1.50 [N1264_1.mzXML]	101.00764465332031	1.5024833333333334	0.6233833333333333	19.955666666666666	19.332283333333333	963045.75	1.3505542836231528E7	1	1300	0.13949501179218227	1.3300807845978557	1.7235635531506512	101.00728607177734	101.00810241699219
60	101.059326171875	8.967833333333335					1	DETECTED	101.0593 m/z @8.97 [N1264_1.mzXML]	101.059326171875	8.967833333333335	0.2693333333333333	8.998866666666666	8.729533333333332	5873.07421875	1478639.599325256	0	1300	0.10563550131618982	0.5017838324615355	0.003567664923070813	101.05896759033203	101.05941772460938
61	101.09539031982422	11.244850000000001					1	DETECTED	101.0954 m/z @11.24 [N1264_1.mzXML]	101.09539031982422	11.244850000000001	0.10099999999999999	20.005	19.904	27505.349609375	9063643.477632133	0	1300	4.414081012082273	0.7379598779292793	2.455117322887775	101.09475708007812	101.09589385986328
62	102.00862884521484	1.4731666666666667					1	DETECTED	102.0086 m/z @1.47 [N1264_1.mzXML]	102.00862884521484	1.4731666666666667	1.39405	18.519166666666667	17.125116666666667	80150.6875	7540439.258230408	0	1300	0.19179034040382636	88.97858359599275	208.62615402167162	102.00447082519531	102.00881958007812
63	102.05430603027344	2.0723					1	DETECTED	102.0543 m/z @2.07 [N1264_1.mzXML]	102.05430603027344	2.0723	0.18523333333333333	19.988666666666667	19.803433333333334	39370.640625	4701397.120766783	0	1300	0.4782940454516118	2.433252433561603	2.738376824492868	102.04585266113281	102.05474853515625
64	102.09069061279297	1.8723333333333334					1	DETECTED	102.0907 m/z @1.87 [N1264_1.mzXML]	102.09069061279297	1.8723333333333334	0.11775000000000001	20.005	19.887249999999998	12497.900390625	2692325.7295803516	0	1300	7.949785776826063	5.894812952978138	11.471150507347602	102.08317565917969	102.09901428222656
65	102.12702178955078	12.0996					1	DETECTED	102.1270 m/z @12.10 [N1264_1.mzXML]	102.12702178955078	12.0996	0.16823333333333332	19.988666666666667	19.820433333333334	7796.9931640625	2487111.007910154	0	1300	4.95482842116407	0.8306019707158442	2.2768791164451256	102.1268081665039	102.13127136230469
66	102.96963500976562	1.4731666666666667					1	DETECTED	102.9696 m/z @1.47 [N1264_1.mzXML]	102.96963500976562	1.4731666666666667	0.53905	19.25883333333333	18.719783333333332	323274.5	4073657.281034546	0	1300	0.13826527747737738	1.7119582562648832	4.778618823576929	102.9693603515625	102.97018432617188
67	103.0383071899414	2.0723					1	DETECTED	103.0383 m/z @2.07 [N1264_1.mzXML]	103.0383071899414	2.0723	0.11775000000000001	19.809166666666666	19.691416666666665	72646.953125	4898926.596044066	0	1300	0.3675526522867332	1.9412955486690147	0.5620584919686697	103.03822326660156	103.03873443603516
68	103.05358123779297	8.405983333333333					1	DETECTED	103.0536 m/z @8.41 [N1264_1.mzXML]	103.05358123779297	8.405983333333333	7.91655	9.209333333333332	1.2927833333333316	443640.34375	8082582.253098149	1	1300	0.2545667563583418	0.7400423389187322	0.386780106224417	103.0535659790039	103.05384063720703
69	103.07464599609375	11.00305					1	DETECTED	103.0746 m/z @11.00 [N1264_1.mzXML]	103.07464599609375	11.00305	0.10099999999999999	20.005	19.904	96914.9921875	1.470477961083446E7	0	1300	0.5720108447634082	1.2606763430444194	3.306289076737769	103.074462890625	103.07791137695312
70	104.05708312988281	8.420416666666666					1	DETECTED	104.0571 m/z @8.42 [N1264_1.mzXML]	104.05708312988281	8.420416666666666	2.76975	9.558383333333333	6.788633333333333	26601.56640625	996209.4461133737	0	1300	0.2967411001430271	0.7963377137867442	0.35753473038476263	104.04905700683594	104.05853271484375
71	104.06990051269531	2.0723					1	DETECTED	104.0699 m/z @2.07 [N1264_1.mzXML]	104.06990051269531	2.0723	0.23563333333333333	19.93933333333333	19.703699999999998	19763.044921875	3692127.834962948	0	1300	1.2132400746811698	2.5602142569335395	14.582927543746303	104.06976318359375	104.07855987548828
72	104.1061782836914	1.7869333333333333					1	DETECTED	104.1062 m/z @1.79 [N1264_1.mzXML]	104.1061782836914	1.7869333333333333	1.6944666666666668	15.68205	13.987583333333333	1148789.75	9262704.737709777	1	1300	0.057068213142603685	2.9654360406210305	4.33312789954787	104.1029281616211	104.106689453125
73	104.9626235961914	11.439216666666665					1	DETECTED	104.9626 m/z @11.44 [N1264_1.mzXML]	104.9626235961914	11.439216666666665	0.10099999999999999	19.955666666666666	19.854666666666667	15492.8095703125	3466292.617052184	0	1300	19.693574617796635	0.8466646444061379	0.7193948202094143	104.9625015258789	104.96321105957031
74	105.00273132324219	1.4878166666666668					1	DETECTED	105.0027 m/z @1.49 [N1264_1.mzXML]	105.00273132324219	1.4878166666666668	1.4112333333333333	1.6504833333333333	0.23924999999999996	41420.1796875	363997.3852481689	0	1300	0.1505603344694344	1.529607261580611	2.175520451483074	105.00244903564453	105.00279998779297
75	105.0541000366211	4.717383333333333					1	DETECTED	105.0541 m/z @4.72 [N1264_1.mzXML]	105.0541000366211	4.717383333333333	3.5733166666666665	8.493450000000001	4.920133333333334	4494.5537109375	441432.538805115	0	1300	4.416647323090762	2.150282617563079	3.3005652351261587	105.04418182373047	105.05712890625
76	105.07099151611328	13.6932					1	DETECTED	105.0710 m/z @13.69 [N1264_1.mzXML]	105.07099151611328	13.6932	0.10099999999999999	20.005	19.904	59837.1171875	1.1755747627498774E7	0	1300	2.7073671761354916	1.1452903397138747	1.2604986873655135	105.0645751953125	105.07296752929688
77	106.04920959472656	1.9300333333333335					1	DETECTED	106.0492 m/z @1.93 [N1264_1.mzXML]	106.04920959472656	1.9300333333333335	0.8601166666666666	19.923000000000002	19.062883333333335	14954.072265625	1853170.6827439885	0	1300	1.3726892399888595	2.451538778748582	3.9620518756140926	106.04888916015625	106.05011749267578
78	106.06449890136719	14.732933333333333					1	DETECTED	106.0645 m/z @14.73 [N1264_1.mzXML]	106.06449890136719	14.732933333333333	0.6233833333333333	19.858	19.234616666666668	3912.101806640625	1987913.0751922606	0	1300	6.031994181198106	0.6816169426617669	0.826782721495479	106.06419372558594	106.07440185546875
79	106.94978332519531	1.6355499999999998					1	DETECTED	106.9498 m/z @1.64 [N1264_1.mzXML]	106.94978332519531	1.6355499999999998	1.5024833333333334	1.9588500000000002	0.4563666666666668	69507.5078125	1003941.8218286135	0	1300	0.22518254681733452	1.7148046092184404	2.5817158421984407	106.94974517822266	106.95169067382812
80	106.9625473022461	1.4878166666666668					1	DETECTED	106.9625 m/z @1.49 [N1264_1.mzXML]	106.9625473022461	1.4878166666666668	1.4277833333333334	12.3593	10.931516666666665	6734.8583984375	2609213.725153198	0	1300	3.475682797571267E-5	91.04539144919481	181.09078289838962	106.96241760253906	106.96321868896484
81	107.05178833007812	5.10585					1	DETECTED	107.0518 m/z @5.11 [N1264_1.mzXML]	107.05178833007812	5.10585	0.16823333333333332	19.647166666666667	19.478933333333334	8118.75537109375	1788272.11770929	0	1300	0.662498452256898	1.721424642483382	5.274503278046006	107.0457534790039	107.05224609375
82	108.07994079589844	11.213933333333333					1	DETECTED	108.0799 m/z @11.21 [N1264_1.mzXML]	108.07994079589844	11.213933333333333	0.10099999999999999	20.005	19.904	2828.63916015625	1771975.1449916689	0	1300	11.352853609551104	0.8955331325662592	0.7910662651325182	108.07979583740234	108.0807876586914
83	109.06430053710938	8.420416666666666					1	DETECTED	109.0643 m/z @8.42 [N1264_1.mzXML]	109.06430053710938	8.420416666666666	0.6570666666666667	15.511016666666666	14.85395	12751.22265625	2041325.5961177368	0	1300	0.2514530017181702	0.6393737480640656	0.6944566805978478	109.06129455566406	109.07115936279297
84	109.10037994384766	13.706999999999999					1	DETECTED	109.1004 m/z @13.71 [N1264_1.mzXML]	109.10037994384766	13.706999999999999	0.16823333333333332	19.988666666666667	19.820433333333334	11130.7177734375	1923571.9534309686	0	1300	3.0770896839938526	0.6671236612017891	0.3687927615626361	109.09407806396484	109.10429382324219
85	110.05934143066406	2.158733333333333					1	DETECTED	110.0593 m/z @2.16 [N1264_1.mzXML]	110.05934143066406	2.158733333333333	0.16823333333333332	19.8905	19.722266666666666	8116.322265625	1449967.3190609128	0	1300	0.39147781369274526	4.95409863518379	2.4096415730682357	110.05906677246094	110.06773376464844
86	111.0433578491211	2.05785					1	DETECTED	111.0434 m/z @2.06 [N1264_1.mzXML]	111.0433578491211	2.05785	0.10099999999999999	20.005	19.904	9806.3447265625	3352171.481914944	0	1300	6.155034033393039	4.10019544531829	28.009390883239625	111.04084014892578	111.04385375976562
87	112.03609466552734	1.7725					1	DETECTED	112.0361 m/z @1.77 [N1264_1.mzXML]	112.03609466552734	1.7725	0.20199999999999999	16.707333333333334	16.505333333333333	525343.4375	7112303.212687474	0	1300	0.07343128764168738	0.5606270599174085	0.05582699813871448	112.0274429321289	112.04350280761719
88	112.89495086669922	1.7725					1	DETECTED	112.8950 m/z @1.77 [N1264_1.mzXML]	112.89495086669922	1.7725	1.6504833333333333	2.314	0.6635166666666668	121460.9140625	1670341.1992358402	0	1300	0.388961541014218	2.718959158584893	3.5371001500279196	112.8948974609375	112.8951644897461
89	113.02010345458984	2.271916666666667					1	DETECTED	113.0201 m/z @2.27 [N1264_1.mzXML]	113.02010345458984	2.271916666666667	0.2861666666666667	19.8905	19.604333333333333	1037554.875	3.1576666566819783E7	1	1300	0.3196045014569471	2.0535244615028962	2.5890188755596326	113.02006530761719	113.02090454101562
90	113.03958129882812	1.7578666666666665					1	DETECTED	113.0396 m/z @1.76 [N1264_1.mzXML]	113.03958129882812	1.7578666666666665	1.4112333333333333	18.067666666666664	16.656433333333332	10117.4736328125	4133876.8333862005	0	1300	12.60251127606594	20.797467076848406	39.95415326638065	113.03125	113.03958129882812
91	113.09539031982422	11.033216666666668					1	DETECTED	113.0954 m/z @11.03 [N1264_1.mzXML]	113.09539031982422	11.033216666666668	0.53905	16.935	16.39595	5590.92333984375	1252814.5053271786	0	1300	0.10086235921960096	0.7811935202096401	2.934344794544299	113.09514617919922	113.09587097167969
92	114.02363586425781	2.299983333333333					1	DETECTED	114.0236 m/z @2.30 [N1264_1.mzXML]	114.02363586425781	2.299983333333333	2.0437	17.420833333333334	15.377133333333335	28509.68359375	5062952.811785645	0	1300	0.2796387240341667	30.000260128763756	59.00052025752751	114.01571655273438	114.02531433105469
93	114.05098724365234	2.6726666666666667					1	DETECTED	114.0510 m/z @2.67 [N1264_1.mzXML]	114.05098724365234	2.6726666666666667	0.10099999999999999	19.971999999999998	19.871	43572.125	6851065.649388735	0	1300	0.5435384812912551	5.743308242477501	3.6717994266917273	114.0433349609375	114.05492401123047
94	114.06546020507812	1.8294					1	DETECTED	114.0655 m/z @1.83 [N1264_1.mzXML]	114.06546020507812	1.8294	1.7869333333333333	18.952166666666667	17.165233333333333	724280.4375	1.1100250334337836E7	0	1300	0.06184061646339156	8.196466626835614	10.367172087894614	114.05816650390625	114.07178497314453
95	114.08541107177734	2.6181666666666668					1	DETECTED	114.0854 m/z @2.62 [N1264_1.mzXML]	114.08541107177734	2.6181666666666668	0.11775000000000001	19.533833333333334	19.416083333333333	34080.6953125	8786216.164420072	0	1300	8.818601684568259	2.0826063323998767	4.8542556175624885	114.08055114746094	114.09474182128906
96	114.12715911865234	10.123600000000001					1	DETECTED	114.1272 m/z @10.12 [N1264_1.mzXML]	114.12715911865234	10.123600000000001	8.6288	17.6465	9.0177	8774.5146484375	1520036.6247960818	0	1300	0.11429720224731099	3.0163567032378884	5.032713406475777	114.12709045410156	114.13511657714844
97	114.89176177978516	1.7265833333333334					1	DETECTED	114.8918 m/z @1.73 [N1264_1.mzXML]	114.89176177978516	1.7265833333333334	1.6650166666666666	2.1872333333333334	0.5222166666666668	35178.56640625	449111.05018090823	0	1300	0.1703703667340699	4.241066594477525	6.48336842719858	114.8917007446289	114.89208984375
98	114.98717498779297	1.5024833333333334					1	DETECTED	114.9872 m/z @1.50 [N1264_1.mzXML]	114.98717498779297	1.5024833333333334	1.4112333333333333	11.733566666666666	10.322333333333333	45385.86328125	7048335.21217041	0	1300	0.13919979335483945	56.56073059360727	110.26480877233436	114.9860610961914	114.98717498779297
99	115.03593444824219	1.8435666666666668					1	DETECTED	115.0359 m/z @1.84 [N1264_1.mzXML]	115.03593444824219	1.8435666666666668	0.16823333333333332	19.971999999999998	19.803766666666665	126368.703125	3259646.1895485544	0	1300	0.04108536231247073	0.5536898736917344	0.015448354027689968	115.0340347290039	115.03887176513672
100	115.05387115478516	9.223216666666668					1	DETECTED	115.0539 m/z @9.22 [N1264_1.mzXML]	115.05387115478516	9.223216666666668	2.158733333333333	18.615166666666667	16.456433333333333	98251.65625	2999997.083416992	0	1300	0.10310364465685673	1.4568669338860376	1.4176194343400463	115.04960632324219	115.06246185302734
101	115.06879425048828	1.8435666666666668					1	DETECTED	115.0688 m/z @1.84 [N1264_1.mzXML]	115.06879425048828	1.8435666666666668	0.13456666666666667	19.7605	19.625933333333332	26073.361328125	3116924.1872477727	0	1300	10.382098303109688	2.8613320056535088	4.849873816781373	115.0685806274414	115.07508087158203
102	115.11100006103516	11.733566666666666					1	DETECTED	115.1110 m/z @11.73 [N1264_1.mzXML]	115.11100006103516	11.733566666666666	0.10099999999999999	20.005	19.904	7894.01123046875	2858621.657905976	0	1300	1.2068942589702125	0.8555291609475697	2.402432116211704	115.11051940917969	115.11168670654297
103	116.05707550048828	9.237133333333333					1	DETECTED	116.0571 m/z @9.24 [N1264_1.mzXML]	116.05707550048828	9.237133333333333	9.153166666666667	9.307883333333333	0.1547166666666655	9422.048828125	53620.069499267156	0	1300	0.05309596899813229	0.9212981341802395	0.8150795587005409	116.04889678955078	116.05716705322266
104	116.06964874267578	1.8580166666666666					1	DETECTED	116.0696 m/z @1.86 [N1264_1.mzXML]	116.06964874267578	1.8580166666666666	0.13456666666666667	19.955666666666666	19.821099999999998	2934366.25	2.8328161049044583E7	1	1300	0.04325689726054738	10.747020874007717	11.372613376173067	116.06964874267578	116.07046508789062
105	116.43609619140625	1.4731666666666667					1	DETECTED	116.4361 m/z @1.47 [N1264_1.mzXML]	116.43609619140625	1.4731666666666667	1.4277833333333334	12.808633333333335	11.38085	10428.119140625	3670873.1785894777	0	1300	0.060319955846163564	125.38578773411679	249.77157546823364	116.43174743652344	116.44005584716797
106	116.98500061035156	1.4731666666666667					1	DETECTED	116.9850 m/z @1.47 [N1264_1.mzXML]	116.98500061035156	1.4731666666666667	0.10099999999999999	20.005	19.904	2621106.0	4.625920586358258E7	0	1300	0.20645926021537853	81.33223326515618	2.5308068883751638	116.98064422607422	116.98563385009766
107	117.05696105957031	9.209333333333332					1	DETECTED	117.0570 m/z @9.21 [N1264_1.mzXML]	117.05696105957031	9.209333333333332	0.4548833333333333	19.162	18.707116666666664	200794.625	1.6660351294309448E7	0	1300	0.10055157626363176	0.5140703935186481	0.017965881177494727	117.05379486083984	117.05697631835938
108	117.0732421875	1.8723333333333334					1	DETECTED	117.0732 m/z @1.87 [N1264_1.mzXML]	117.0732421875	1.8723333333333334	1.8435666666666668	9.279733333333333	7.436166666666666	80245.09375	5384154.258991943	0	1300	0.15441097124434866	129.24971031286236	257.4994206257247	117.06947326660156	117.07345581054688
109	117.09021759033203	11.424633333333333					1	DETECTED	117.0902 m/z @11.42 [N1264_1.mzXML]	117.09021759033203	11.424633333333333	0.18523333333333333	19.9065	19.72126666666667	92480.71875	5075100.749905088	0	1300	0.4356017735160034	2.9549808455408666	10.170022956596588	117.09014129638672	117.09085845947266
110	117.98860931396484	1.5024833333333334					1	DETECTED	117.9886 m/z @1.50 [N1264_1.mzXML]	117.98860931396484	1.5024833333333334	1.4277833333333334	18.358333333333334	16.93055	28122.46875	8618949.207809448	0	1300	0.12799055868653597	113.3236278447122	225.6472556894244	117.9885025024414	117.98907470703125
111	118.06432342529297	9.209333333333332					1	DETECTED	118.0643 m/z @9.21 [N1264_1.mzXML]	118.06432342529297	9.209333333333332	1.4433	10.346666666666666	8.903366666666665	2439739.5	2.0435439073816452E7	1	1300	0.10226170498038378	1.4997047579884197	1.7848243934515093	118.05696105957031	118.06483459472656
112	118.08527374267578	1.9588500000000002					1	DETECTED	118.0853 m/z @1.96 [N1264_1.mzXML]	118.08527374267578	1.9588500000000002	0.10099999999999999	20.005	19.904	2686053.75	7.488269826734114E7	1	1300	0.1690380711068269	2.4903339078062006	6.039943323383322	118.08511352539062	118.093505859375
113	118.9781494140625	11.260700000000002					1	DETECTED	118.9781 m/z @11.26 [N1264_1.mzXML]	118.9781494140625	11.260700000000002	0.11775000000000001	19.988666666666667	19.870916666666666	52752.09765625	5846063.318881467	0	1300	1.2334250121644335	0.8973289042617413	0.21108855784246025	118.97791290283203	118.98307037353516
114	119.01824188232422	1.5024833333333334					1	DETECTED	119.0182 m/z @1.50 [N1264_1.mzXML]	119.01824188232422	1.5024833333333334	1.3769	18.035166666666665	16.658266666666666	287296.53125	4473500.61645764	0	1300	0.17965501856362742	38.925576791440164	82.68368282946874	119.01807403564453	119.01882934570312
115	119.04853057861328	3.9757666666666664					1	DETECTED	119.0485 m/z @3.98 [N1264_1.mzXML]	119.04853057861328	3.9757666666666664	2.0437	7.199583333333334	5.155883333333334	11861.1708984375	683759.521495361	0	1300	0.289062685916218	1.3342922949518652	1.6685845899037306	119.0440444946289	119.04884338378906
116	119.06798553466797	9.223216666666668					1	DETECTED	119.0680 m/z @9.22 [N1264_1.mzXML]	119.06798553466797	9.223216666666668	4.65565	10.332083333333333	5.676433333333334	134033.765625	1527571.3821949454	0	1300	0.10354271141190274	0.6415422530192444	0.12959683300893665	119.06758117675781	119.07271575927734
117	119.08882904052734	2.0015833333333335					1	DETECTED	119.0888 m/z @2.00 [N1264_1.mzXML]	119.08882904052734	2.0015833333333335	0.10099999999999999	19.9065	19.805500000000002	100018.734375	5221908.427760621	0	1300	0.20303303631752811	0.6263438555712871	2.392673139854678	119.08096313476562	119.08939361572266
118	119.153564453125	14.075933333333333					1	DETECTED	119.1536 m/z @14.08 [N1264_1.mzXML]	119.153564453125	14.075933333333333	0.10099999999999999	20.005	19.904	59445.75390625	1.5891542093276303E7	0	1300	6.458464181536389	0.7168401921148034	1.7952860995986362	119.1532974243164	119.15393829345703
119	119.50870513916016	8.420416666666666					1	DETECTED	119.5087 m/z @8.42 [N1264_1.mzXML]	119.50870513916016	8.420416666666666	8.068383333333333	8.478733333333333	0.4103499999999993	5584.57958984375	85203.48485516357	0	1300	0.6656024037684638	0.5828283306505062	0.16565666130101242	119.50869750976562	119.50921630859375
120	120.01905059814453	1.4878166666666668					1	DETECTED	120.0191 m/z @1.49 [N1264_1.mzXML]	120.01905059814453	1.4878166666666668	1.4112333333333333	10.913066666666667	9.501833333333334	28837.70703125	2659073.369683167	0	1300	0.17516379522538372	62.03590859630024	106.63540933167442	120.01406860351562	120.01918029785156
121	120.06472778320312	1.9588500000000002					1	DETECTED	120.0647 m/z @1.96 [N1264_1.mzXML]	120.06472778320312	1.9588500000000002	0.48861666666666664	17.146166666666666	16.65755	50426.45703125	3493926.988320925	0	1300	null	2.1713478899879846	1.2745612842660472	120.06224822998047	120.06925201416016
122	120.07988739013672	8.405983333333333					1	DETECTED	120.0799 m/z @8.41 [N1264_1.mzXML]	120.07988739013672	8.405983333333333	7.656333333333333	19.566	11.909666666666666	1658145.75	3.4899155296822436E7	1	1300	0.2561183999011245	1.3014956858199143	0.37688014548521914	120.07138061523438	120.0892105102539
123	120.15696716308594	14.747766666666667					1	DETECTED	120.1570 m/z @14.75 [N1264_1.mzXML]	120.15696716308594	14.747766666666667	9.209333333333332	19.404166666666665	10.194833333333333	4547.361328125	1276918.991348205	0	1300	4.566040854337926	0.9203715852256651	0.7056916797703938	120.15633392333984	120.15745544433594
124	120.65664672851562	7.7055					1	DETECTED	120.6566 m/z @7.71 [N1264_1.mzXML]	120.65664672851562	7.7055	5.265	11.80935	6.5443500000000006	7091.921875	1881502.46233667	0	1300	3.006285883209059	1.3407805777504611	1.681561155500922	120.65363311767578	120.65973663330078
125	120.96533203125	2.1014333333333335					1	DETECTED	120.9653 m/z @2.10 [N1264_1.mzXML]	120.96533203125	2.1014333333333335	2.01545	2.5768166666666668	0.5613666666666668	15137.7041015625	217943.6567613527	0	1300	0.029933196117393646	3.26439232409381	5.52878464818762	120.96526336669922	120.96573638916016
126	121.01581573486328	1.5762					1	DETECTED	121.0158 m/z @1.58 [N1264_1.mzXML]	121.01581573486328	1.5762	1.51715	15.268366666666667	13.751216666666668	32799.6328125	4875724.722328369	0	1300	0.0706533483545746	116.43705898955679	231.87411797911358	121.01538848876953	121.02513885498047
127	121.02763366699219	12.468416666666666					1	DETECTED	121.0276 m/z @12.47 [N1264_1.mzXML]	121.02763366699219	12.468416666666666	0.3707333333333333	19.971999999999998	19.601266666666664	28490.6796875	6741882.357280154	0	1300	0.1291258533597759	2.9505726410045554	1.3036025529054778	121.02716064453125	121.0328598022461
128	121.07124328613281	1.8435666666666668					1	DETECTED	121.0712 m/z @1.84 [N1264_1.mzXML]	121.07124328613281	1.8435666666666668	0.10099999999999999	20.005	19.904	575788.375	1.029195471329724E7	0	1300	0.1970062567891384	0.8429500573813501	6.320303862021653	121.06170654296875	121.07743835449219
129	121.08350372314453	8.405983333333333					1	DETECTED	121.0835 m/z @8.41 [N1264_1.mzXML]	121.08350372314453	8.405983333333333	5.2491	8.9052	3.6561000000000003	82167.0625	2527232.745715272	0	1300	0.28836490306889573	0.808100257738422	0.4371530345977613	121.08342742919922	121.08651733398438
130	121.98643493652344	12.468416666666666					1	DETECTED	121.9864 m/z @12.47 [N1264_1.mzXML]	121.98643493652344	12.468416666666666	10.688833333333333	19.614833333333333	8.926	27273.4921875	2404475.1370383925	0	1300	1.7702260391180307	2.761537775297895	0.1789557809250467	121.9859390258789	121.98687744140625
131	122.05719757080078	8.857850000000001					1	DETECTED	122.0572 m/z @8.86 [N1264_1.mzXML]	122.05719757080078	8.857850000000001	3.5304	18.294	14.7636	13799.552734375	3573662.411371491	0	1300	0.1991832008854768	1.9231452504719961	2.7951269819198843	122.05374145507812	122.05992889404297
132	122.09593200683594	8.65905					1	DETECTED	122.0959 m/z @8.66 [N1264_1.mzXML]	122.09593200683594	8.65905	0.11775000000000001	19.955666666666666	19.837916666666665	72060.59375	3620820.6454317593	0	1300	0.08995008101357982	16.213095179763222	18.315055877572576	122.086669921875	122.09623718261719
133	122.92362976074219	1.6650166666666666					1	DETECTED	122.9236 m/z @1.67 [N1264_1.mzXML]	122.92362976074219	1.6650166666666666	0.7753833333333334	16.11295	15.337566666666667	56606.0703125	4372728.249769042	0	1300	0.175983308213981	44.28717735525117	102.7844759740172	122.92339324951172	122.92890930175781
134	123.04341125488281	3.9332					1	DETECTED	123.0434 m/z @3.93 [N1264_1.mzXML]	123.04341125488281	3.9332	0.13456666666666667	20.005	19.87043333333333	6951.16650390625	1549021.9083441463	0	1300	0.2161753293031956	0.7295400596248222	0.338858953400445	123.03533935546875	123.0440902709961
135	123.0547103881836	3.2891333333333335					1	DETECTED	123.0547 m/z @3.29 [N1264_1.mzXML]	123.0547103881836	3.2891333333333335	3.0080666666666667	19.695833333333333	16.687766666666665	8301.4267578125	1070838.1990243532	0	1300	0.0757662079104211	29.686491935483854	58.372983870967715	123.04615020751953	123.05487060546875
136	123.09925842285156	8.6288					1	DETECTED	123.0993 m/z @8.63 [N1264_1.mzXML]	123.09925842285156	8.6288	2.398233333333333	16.789	14.390766666666668	5610.744140625	1071365.6308179325	0	1300	0.08681052756068475	1.154852153629686	1.3097043072593721	123.0910873413086	123.09963989257812
137	123.98194885253906	11.558333333333334					1	DETECTED	123.9819 m/z @11.56 [N1264_1.mzXML]	123.98194885253906	11.558333333333334	10.108533333333332	16.256083333333333	6.147550000000001	11656.958984375	1239268.8686403502	0	1300	0.8217943269746737	2.1193061206763053	7.469745187812516	123.97364044189453	123.99050903320312
138	124.03621673583984	1.8869666666666667					1	DETECTED	124.0362 m/z @1.89 [N1264_1.mzXML]	124.03621673583984	1.8869666666666667	0.2189	19.3555	19.136599999999998	46546.87890625	1678502.9911351323	0	1300	0.13817009805152525	0.6778953661729741	0.2636380786600789	124.02627563476562	124.03936004638672
139	124.97515869140625	1.4731666666666667					1	DETECTED	124.9752 m/z @1.47 [N1264_1.mzXML]	124.97515869140625	1.4731666666666667	1.4433	17.598333333333336	16.155033333333336	5547.251953125	1741316.5705683287	0	1300	0.04995680928796076	270.4525669642854	539.9051339285708	124.97341918945312	124.97527313232422
140	124.99906158447266	13.002533333333334					1	DETECTED	124.9991 m/z @13.00 [N1264_1.mzXML]	124.99906158447266	13.002533333333334	12.252833333333333	14.307566666666666	2.054733333333333	23544.16796875	780723.3681544204	0	1300	0.30230431580029027	1.370370370370369	1.8418000215869863	124.99034881591797	124.9994125366211
141	125.02269744873047	10.244133333333334					1	DETECTED	125.0227 m/z @10.24 [N1264_1.mzXML]	125.02269744873047	10.244133333333334	0.38756666666666667	19.955666666666666	19.568099999999998	29040.634765625	3035823.565994936	0	1300	8.328785606180997	53.54791730123674	0.6516313380295039	125.01982116699219	125.02655029296875
142	126.05179595947266	1.8723333333333334					1	DETECTED	126.0518 m/z @1.87 [N1264_1.mzXML]	126.05179595947266	1.8723333333333334	0.2693333333333333	19.728166666666667	19.458833333333335	76778.4296875	2627527.841075958	0	1300	0.12033571352768901	0.5665796353004452	0.035057214285206875	126.04676818847656	126.05501556396484
143	126.09085083007812	9.138200000000001					1	DETECTED	126.0909 m/z @9.14 [N1264_1.mzXML]	126.09085083007812	9.138200000000001	9.060933333333333	9.752083333333333	0.6911500000000004	17451.384765625	160935.3200385741	0	1300	0.10251442501024322	4.47249784296798	7.518768603781344	126.09066772460938	126.09101104736328
144	127.00186920166016	9.618266666666667					1	DETECTED	127.0019 m/z @9.62 [N1264_1.mzXML]	127.00186920166016	9.618266666666667	9.558383333333333	13.085	3.5266166666666674	7996.9912109375	605421.4501932983	0	1300	0.13272468547087612	29.445727804063377	57.891455608126755	127.00175476074219	127.00504302978516
145	127.03817749023438	10.866866666666665					1	DETECTED	127.0382 m/z @10.87 [N1264_1.mzXML]	127.03817749023438	10.866866666666665	0.11775000000000001	19.923000000000002	19.80525	153343.984375	4709430.331204385	1	1300	0.10728081178667104	0.5216912207552137	0.02683072874430839	127.0354232788086	127.0472640991211
146	128.0100555419922	1.7725					1	DETECTED	128.0101 m/z @1.77 [N1264_1.mzXML]	128.0100555419922	1.7725	1.7099666666666666	20.005	18.295033333333333	28261.59765625	4673321.918698245	0	1300	8.764315175650935	133.25258366372526	220.38869437460622	128.00389099121094	128.0171356201172
147	128.06976318359375	2.0723					1	DETECTED	128.0698 m/z @2.07 [N1264_1.mzXML]	128.06976318359375	2.0723	0.18523333333333333	19.8905	19.705266666666667	43974.37109375	5215788.193422732	0	1300	0.5941906983391199	1.697930775435054	1.8591201852761652	128.059814453125	128.07058715820312
148	129.01766967773438	3.3173833333333334					1	DETECTED	129.0177 m/z @3.32 [N1264_1.mzXML]	129.01766967773438	3.3173833333333334	1.4112333333333333	19.809166666666666	18.397933333333334	10205.6494140625	4650357.328816929	0	1300	16.167396383034582	4.825940595790818	8.651881191581635	129.0087432861328	129.01956176757812
149	129.05372619628906	2.0437					1	DETECTED	129.0537 m/z @2.04 [N1264_1.mzXML]	129.05372619628906	2.0437	0.10099999999999999	20.005	19.904	55438.6328125	7549660.558421882	0	1300	0.3515990160764615	11.887195233285277	0.8691357653435956	129.05075073242188	129.05430603027344
150	129.0651092529297	1.8435666666666668					1	DETECTED	129.0651 m/z @1.84 [N1264_1.mzXML]	129.0651092529297	1.8435666666666668	1.8152333333333333	14.718616666666666	12.903383333333332	58890.765625	8081105.098543701	0	1300	0.05909665184844437	227.70676470588066	454.41352941176126	129.05746459960938	129.0651092529297
151	130.04922485351562	3.3596999999999997					1	DETECTED	130.0492 m/z @3.36 [N1264_1.mzXML]	130.04922485351562	3.3596999999999997	0.11775000000000001	20.005	19.887249999999998	49782.22265625	4736522.622375974	0	1300	0.36473477158165357	1.5337185785601222	1.6458228963311148	130.0487060546875	130.0498504638672
152	130.06431579589844	10.529133333333334					1	DETECTED	130.0643 m/z @10.53 [N1264_1.mzXML]	130.06431579589844	10.529133333333334	0.30305	19.988666666666667	19.685616666666668	256747.3125	5144333.343486387	1	1300	0.07264874979948033	1.9698172180269005	2.2682356899245613	130.0576934814453	130.071533203125
153	130.0854034423828	1.9444333333333332					1	DETECTED	130.0854 m/z @1.94 [N1264_1.mzXML]	130.0854034423828	1.9444333333333332	0.13456666666666667	19.8905	19.75593333333333	55799.4765625	3755850.622662658	0	1300	0.21057495244759572	1.338927665635022	6.717063957800899	130.07716369628906	130.0865020751953
154	130.3140106201172	1.4731666666666667					1	DETECTED	130.3140 m/z @1.47 [N1264_1.mzXML]	130.3140106201172	1.4731666666666667	1.4433	1.5024833333333334	0.059183333333333366	3961.067138671875	11233.016119384774	0	1300	0.055073119948229055	0.9907924107142849	0.9815848214285697	130.31393432617188	130.31419372558594
155	130.96409606933594	1.4731666666666667					1	DETECTED	130.9641 m/z @1.47 [N1264_1.mzXML]	130.96409606933594	1.4731666666666667	0.10099999999999999	20.005	19.904	1144667.625	1.491783418128765E7	0	1300	0.1496195029436076	3.551143774371814	2.5565215218609567	130.96160888671875	130.96498107910156
156	131.0182342529297	1.4878166666666668					1	DETECTED	131.0182 m/z @1.49 [N1264_1.mzXML]	131.0182342529297	1.4878166666666668	1.4112333333333333	1.5615666666666668	0.15033333333333343	41535.703125	287237.78482397465	0	1300	0.18064938794837881	0.981501632208922	0.9004944012988461	131.01808166503906	131.01829528808594
157	131.04823303222656	8.391633333333333					1	DETECTED	131.0482 m/z @8.39 [N1264_1.mzXML]	131.04823303222656	8.391633333333333	2.0723	17.72683333333333	15.654533333333331	6742.50244140625	1476030.1796929932	0	1300	0.22118192908893342	1.238622217533495	0.03333720960684119	131.04823303222656	131.05294799804688
158	131.06776428222656	10.529133333333334					1	DETECTED	131.0678 m/z @10.53 [N1264_1.mzXML]	131.06776428222656	10.529133333333334	2.398233333333333	19.955666666666666	17.557433333333332	22050.69921875	2467494.807921386	0	1300	0.07146355974703233	0.8396493287759919	231.04184769707894	131.06700134277344	131.0725555419922
159	131.0809326171875	3.0080666666666667					1	DETECTED	131.0809 m/z @3.01 [N1264_1.mzXML]	131.0809326171875	3.0080666666666667	0.6064666666666666	9.662783333333334	9.056316666666667	7135.59228515625	1141112.3842030333	0	1300	0.3768960537187458	1.8854756551188097	1.1195541357444998	131.08013916015625	131.08123779296875
160	131.4420166015625	3.9757666666666664					1	DETECTED	131.4420 m/z @3.98 [N1264_1.mzXML]	131.4420166015625	3.9757666666666664	3.38835	4.840233333333333	1.451883333333333	10037.568359375	582107.8131830447	0	1300	1.1662512487502696	1.2358206837849341	1.4716413675698683	131.44190979003906	131.44281005859375
161	131.96038818359375	11.260700000000002					1	DETECTED	131.9604 m/z @11.26 [N1264_1.mzXML]	131.96038818359375	11.260700000000002	0.18523333333333333	19.955666666666666	19.770433333333333	18806.224609375	3862070.000302092	0	1300	10.355651386208164	1.1709971388467226	5.09221450629627	131.95985412597656	131.96786499023438
162	132.064697265625	2.76975					1	DETECTED	132.0647 m/z @2.77 [N1264_1.mzXML]	132.064697265625	2.76975	0.10099999999999999	20.005	19.904	218470.1875	2.7156480026924707E7	0	1300	0.8296996254172657	5.071705265975138	2.312978462633479	132.0642852783203	132.0651397705078
163	132.07577514648438	1.8435666666666668					1	DETECTED	132.0758 m/z @1.84 [N1264_1.mzXML]	132.07577514648438	1.8435666666666668	1.8152333333333333	10.376366666666666	8.561133333333332	1159029.625	9500600.599769771	1	1300	0.03353218266455893	136.3759677942083	6.741819005215058	132.0751495361328	132.0855255126953
164	132.09088134765625	3.9472666666666667					1	DETECTED	132.0909 m/z @3.95 [N1264_1.mzXML]	132.09088134765625	3.9472666666666667	3.4877833333333332	4.671033333333333	1.1832499999999997	5584.462890625	217584.33073028564	0	1300	0.6022152640080556	1.2875875077079322	1.5751750154158641	132.0862274169922	132.09091186523438
165	132.1009521484375	4.033366666666667					1	DETECTED	132.1010 m/z @4.03 [N1264_1.mzXML]	132.1009521484375	4.033366666666667	0.30305	19.8905	19.58745	3203093.0	2.0203999609316224E8	0	1300	1.0607716136346714	0.9138031153936325	0.7192714685465708	132.09368896484375	132.11045837402344
166	132.11363220214844	5.9444					1	DETECTED	132.1136 m/z @5.94 [N1264_1.mzXML]	132.11363220214844	5.9444	3.516233333333333	5.9444	2.428166666666667	26732.751953125	1289831.426780792	0	1300	2.0893626273551975	0.5	null	132.1110382080078	132.12353515625
167	132.45437622070312	4.033366666666667					1	DETECTED	132.4544 m/z @4.03 [N1264_1.mzXML]	132.45437622070312	4.033366666666667	3.3315333333333332	4.686283333333334	1.3547500000000006	8201.9443359375	425364.5668658448	0	1300	0.8710794151577232	0.9651507955355024	0.9303015910710047	132.45420837402344	132.4545440673828
168	132.7643585205078	4.135466666666667					1	DETECTED	132.7644 m/z @4.14 [N1264_1.mzXML]	132.7643585205078	4.135466666666667	2.4812999999999996	4.794	2.3127	10621.21875	720533.878083954	0	1300	1.0397038468318005	0.6990528967254406	0.36476160783003064	132.76402282714844	132.77049255371094
169	132.95724487304688	11.672933333333333					1	DETECTED	132.9572 m/z @11.67 [N1264_1.mzXML]	132.95724487304688	11.672933333333333	0.10099999999999999	20.005	19.904	460403.59375	4.353954249142454E7	0	1300	0.9942667331385042	1.7129346816685795	2.3886749699795122	132.95709228515625	132.96026611328125
170	132.99742126464844	1.5024833333333334					1	DETECTED	132.9974 m/z @1.50 [N1264_1.mzXML]	132.99742126464844	1.5024833333333334	1.4277833333333334	1.6058333333333332	0.17804999999999982	36448.625	285458.53015234356	0	1300	0.18025713438693303	1.1917670682730914	1.3835341365461826	132.9973602294922	132.9974365234375
171	133.0334930419922	1.5024833333333334					1	DETECTED	133.0335 m/z @1.50 [N1264_1.mzXML]	133.0334930419922	1.5024833333333334	0.7921666666666667	19.6635	18.871333333333332	1173778.25	2.0541681569225673E7	1	1300	0.15287468465963583	60.856256006670364	139.51517796818953	133.0309295654297	133.03753662109375
172	133.04852294921875	2.05785					1	DETECTED	133.0485 m/z @2.06 [N1264_1.mzXML]	133.04852294921875	2.05785	2.0295833333333335	10.317416666666666	8.287833333333333	15789.6923828125	1078662.4627096863	0	1300	0.3957660729431951	146.60082547169813	292.20165094339626	133.0481719970703	133.0518035888672
173	133.06814575195312	2.686783333333333					1	DETECTED	133.0681 m/z @2.69 [N1264_1.mzXML]	133.06814575195312	2.686783333333333	0.3707333333333333	19.955666666666666	19.584933333333332	11607.30859375	2026734.4984437868	0	1300	0.7218924110044735	1.3934355147894584	1.7111936628609716	133.0665283203125	133.06863403320312
174	133.07925415039062	1.8435666666666668					1	DETECTED	133.0793 m/z @1.84 [N1264_1.mzXML]	133.07925415039062	1.8435666666666668	1.8435666666666668	10.346666666666666	8.5031	42783.98046875	7427187.090509886	0	1300	7.38822124819199	null	null	133.07901000976562	133.0857391357422
175	133.1042938232422	4.033366666666667					1	DETECTED	133.1043 m/z @4.03 [N1264_1.mzXML]	133.1042938232422	4.033366666666667	0.20199999999999999	17.323333333333334	17.121333333333332	158480.171875	1.2834142033447439E7	0	1300	1.0948641294590642	0.7823631526226377	0.40407050173470077	133.094482421875	133.1053009033203
176	133.95736694335938	11.439216666666665					1	DETECTED	133.9574 m/z @11.44 [N1264_1.mzXML]	133.95736694335938	11.439216666666665	0.13456666666666667	19.971999999999998	19.83743333333333	12386.669921875	2369967.331493774	0	1300	0.3592582274301659	0.8774014822808902	17.58028300272754	133.95733642578125	133.96580505371094
177	134.01760864257812	1.7725					1	DETECTED	134.0176 m/z @1.77 [N1264_1.mzXML]	134.01760864257812	1.7725	1.7099666666666666	1.9588500000000002	0.24888333333333357	78606.8359375	506398.63065039046	0	1300	0.07483258176957985	1.990005330490407	2.6212921346517795	134.0175323486328	134.01800537109375
178	134.0345458984375	1.5024833333333334					1	DETECTED	134.0345 m/z @1.50 [N1264_1.mzXML]	134.0345458984375	1.5024833333333334	0.11775000000000001	20.005	19.887249999999998	109329.3515625	3536452.821943119	0	1300	0.16371921902136077	4.3833670443511545	1.667321265347753	134.0342559814453	134.04454040527344
179	134.05255126953125	14.336066666666666					1	DETECTED	134.0526 m/z @14.34 [N1264_1.mzXML]	134.05255126953125	14.336066666666666	3.0080666666666667	14.336066666666666	11.328	14585.875	3021774.953837647	0	1300	4.299287241637462	0.5	null	134.04812622070312	134.05947875976562
180	134.10537719726562	4.165066666666666					1	DETECTED	134.1054 m/z @4.17 [N1264_1.mzXML]	134.10537719726562	4.165066666666666	3.0921166666666666	9.322049999999999	6.229933333333332	9605.0859375	830620.4019263305	0	1300	0.7264992439809461	2.9031797070382286	0.5330921658565425	134.09556579589844	134.1057891845703
181	134.95765686035156	11.643550000000001					1	DETECTED	134.9577 m/z @11.64 [N1264_1.mzXML]	134.95765686035156	11.643550000000001	0.10099999999999999	20.005	19.904	67630.75	1.0193308775702735E7	0	1300	1.3267184258814737	0.7873529908029037	3.3910177740156704	134.9573211669922	134.9649200439453
182	134.99559020996094	1.4731666666666667					1	DETECTED	134.9956 m/z @1.47 [N1264_1.mzXML]	134.99559020996094	1.4731666666666667	0.2861666666666667	17.032666666666668	16.7465	181368.625	6020279.317353212	0	1300	0.7150400404646458	7.6774679188812245	16.34486432166147	134.99533081054688	135.00433349609375
183	135.0311279296875	1.5320166666666668					1	DETECTED	135.0311 m/z @1.53 [N1264_1.mzXML]	135.0311279296875	1.5320166666666668	1.5320166666666668	19.695833333333333	18.163816666666666	90792.3359375	3460936.820002685	0	1300	0.08989076493010772	null	null	135.02120971679688	135.03201293945312
184	135.0432891845703	10.185300000000002					1	DETECTED	135.0433 m/z @10.19 [N1264_1.mzXML]	135.0432891845703	10.185300000000002	0.13456666666666667	19.129833333333334	18.995266666666666	11453.4833984375	1910591.4873128966	0	1300	0.19058819219534406	0.9449691896445365	0.8899383792890732	135.0427703857422	135.04367065429688
185	135.1006622314453	9.423366666666668					1	DETECTED	135.1007 m/z @9.42 [N1264_1.mzXML]	135.1006622314453	9.423366666666668	9.365350000000001	9.483583333333334	0.11823333333333252	7405.22607421875	37307.9689592282	0	1300	0.09023878025276133	1.0189600689456915	1.0379201378913832	135.10064697265625	135.1009521484375
186	136.04714965820312	1.8435666666666668					1	DETECTED	136.0471 m/z @1.84 [N1264_1.mzXML]	136.04714965820312	1.8435666666666668	1.8009333333333333	10.185300000000002	8.384366666666669	468062.34375	5677225.189047944	0	1300	0.15101490414908758	2.876217681548858	3.69599630270112	136.0469512939453	136.054931640625
187	136.07473754882812	3.9332					1	DETECTED	136.0747 m/z @3.93 [N1264_1.mzXML]	136.07473754882812	3.9332	0.11775000000000001	19.971999999999998	19.854249999999997	31161.69921875	3617218.1524657286	0	1300	0.3281915103316222	1.021574422617845	0.3449039236283846	136.07440185546875	136.0841064453125
188	136.95298767089844	11.367433333333334					1	DETECTED	136.9530 m/z @11.37 [N1264_1.mzXML]	136.95298767089844	11.367433333333334	0.18523333333333333	19.858	19.672766666666668	31653.669921875	4328187.605950774	0	1300	1.0529126899212233	2.65624540377579	6.1129030392459835	136.95260620117188	136.9537353515625
189	136.9685516357422	1.5909833333333334					1	DETECTED	136.9686 m/z @1.59 [N1264_1.mzXML]	136.9685516357422	1.5909833333333334	1.5320166666666668	15.526283333333334	13.994266666666666	37676.8984375	5969732.206437256	0	1300	0.09669635610861405	118.6625211984173	216.14240817506712	136.9667510986328	136.9686737060547
190	137.0170440673828	10.244133333333334					1	DETECTED	137.0170 m/z @10.24 [N1264_1.mzXML]	137.0170440673828	10.244133333333334	9.618266666666667	10.30275	0.6844833333333327	6950.96826171875	121925.10599456776	0	1300	0.09286756514105221	0.5468283979548352	0.09365679590967024	137.01651000976562	137.01707458496094
191	137.058837890625	9.3511					1	DETECTED	137.0588 m/z @9.35 [N1264_1.mzXML]	137.058837890625	9.3511	1.8723333333333334	10.4539	8.581566666666667	15509.693359375	1199030.7229168098	0	1300	0.1016292402945389	0.5737287342387114	6.328814350230521	137.05059814453125	137.0592498779297
192	137.13174438476562	6.888833333333333					1	DETECTED	137.1317 m/z @6.89 [N1264_1.mzXML]	137.13174438476562	6.888833333333333	0.10099999999999999	20.005	19.904	5997.58203125	3232077.1812495138	0	1300	18.215400689687886	1.4661526751295209	0.4682326128429382	137.12564086914062	137.13226318359375
193	138.0513916015625	1.8580166666666666					1	DETECTED	138.0514 m/z @1.86 [N1264_1.mzXML]	138.0513916015625	1.8580166666666666	0.38756666666666667	19.874166666666667	19.4866	1542189.25	9601995.528705876	1	1300	0.060373560660989645	3.5742363524881116	6.463183630945655	138.04344177246094	138.05470275878906
194	139.0411376953125	14.364416666666667					1	DETECTED	139.0411 m/z @14.36 [N1264_1.mzXML]	139.0411376953125	14.364416666666667	0.11775000000000001	20.005	19.887249999999998	134199.859375	1.7395938043928694E7	0	1300	2.98892039816743	0.8133398593461214	0.5923970608892974	139.034423828125	139.04986572265625
195	139.05494689941406	1.8869666666666667					1	DETECTED	139.0549 m/z @1.89 [N1264_1.mzXML]	139.05494689941406	1.8869666666666667	1.8435666666666668	2.2014333333333336	0.3578666666666668	64672.71875	465364.88288183586	0	1300	0.06223908977039261	4.122887864823361	7.245775729646722	139.0548553466797	139.05494689941406
196	140.0408172607422	14.364416666666667					1	DETECTED	140.0408 m/z @14.36 [N1264_1.mzXML]	140.0408172607422	14.364416666666667	1.4112333333333333	16.432683333333333	15.02145	6820.50439453125	1686603.0437241513	0	1300	2.7637121756046614	0.5798362307335005	0.27071041440315907	140.03323364257812	140.0489501953125
197	140.06704711914062	1.7725					1	DETECTED	140.0670 m/z @1.77 [N1264_1.mzXML]	140.06704711914062	1.7725	1.1171499999999999	11.108833333333333	9.991683333333333	1096667.75	1.2914666364136018E7	1	1300	0.1095715089870577	0.7059695977859181	10.352282561896418	140.0664520263672	140.07044982910156
198	140.9792938232422	1.8435666666666668					1	DETECTED	140.9793 m/z @1.84 [N1264_1.mzXML]	140.9792938232422	1.8435666666666668	1.8152333333333333	13.125850000000002	11.310616666666668	39093.09765625	9374854.10227173	0	1300	0.07031748315140507	199.59911764705737	398.1982352941148	140.97906494140625	140.98768615722656
199	141.03988647460938	3.0080666666666667					1	DETECTED	141.0399 m/z @3.01 [N1264_1.mzXML]	141.03988647460938	3.0080666666666667	2.6181666666666668	16.065516666666667	13.44735	8585.5458984375	2033040.2653213195	0	1300	0.13662150165831166	16.60542902282059	32.987692322395084	141.03016662597656	141.04006958007812
200	141.05136108398438	9.379783333333334					1	DETECTED	141.0514 m/z @9.38 [N1264_1.mzXML]	141.05136108398438	9.379783333333334	6.090016666666667	10.229700000000001	4.139683333333334	192617.125	2099264.99731806	0	1300	0.11820818127582378	0.6753142564922358	0.831878703575929	141.0511932373047	141.05398559570312
201	141.0894012451172	10.80595					1	DETECTED	141.0894 m/z @10.81 [N1264_1.mzXML]	141.0894012451172	10.80595	0.16823333333333332	19.988666666666667	19.820433333333334	2463.944580078125	1437920.449771454	0	1300	15.080980368366141	0.9316112636953733	0.8632225273907466	141.0894012451172	141.09085083007812
202	141.1264190673828	11.794099999999998					1	DETECTED	141.1264 m/z @11.79 [N1264_1.mzXML]	141.1264190673828	11.794099999999998	11.139066666666668	16.368216666666665	5.229149999999997	4161.36572265625	586517.5581362302	0	1300	0.06062874682157293	3.991514426746747	6.983028853493494	141.1223602294922	141.126708984375
203	142.04638671875	1.7869333333333333					1	DETECTED	142.0464 m/z @1.79 [N1264_1.mzXML]	142.04638671875	1.7869333333333333	1.7424833333333334	19.09733333333333	17.35485	50760.75390625	1501580.3390436403	0	1300	0.21922379088735489	6.673870908358114	9.886151780248264	142.04615783691406	142.04994201660156
204	142.06455993652344	9.223216666666668					1	DETECTED	142.0646 m/z @9.22 [N1264_1.mzXML]	142.06455993652344	9.223216666666668	8.9209	11.124083333333335	2.2031833333333353	150579.859375	1139583.8656934798	0	1300	0.10797045031798014	1.4000675515051326	1.3305171328868945	142.0546417236328	142.0646209716797
205	142.94688415527344	1.6504833333333333					1	DETECTED	142.9469 m/z @1.65 [N1264_1.mzXML]	142.94688415527344	1.6504833333333333	1.5320166666666668	19.825333333333333	18.293316666666666	37176.4375	3599600.1146144406	0	1300	0.31525969149127464	73.72912381487313	11.454651290629933	142.94680786132812	142.95547485351562
206	143.0008087158203	1.4731666666666667					1	DETECTED	143.0008 m/z @1.47 [N1264_1.mzXML]	143.0008087158203	1.4731666666666667	1.4112333333333333	17.67866666666667	16.267433333333337	4657.5458984375	2034260.6677355652	0	1300	0.043151550000469774	131.33019375672757	261.6603875134551	143.00047302246094	143.00099182128906
207	143.0304718017578	1.8152333333333333					1	DETECTED	143.0305 m/z @1.82 [N1264_1.mzXML]	143.0304718017578	1.8152333333333333	1.5762	19.275	17.6988	131244.234375	4055154.838322326	0	1300	8.483574038643129	18.941768023519437	3.8089633956436115	143.0252685546875	143.03460693359375
208	143.0527801513672	1.8294					1	DETECTED	143.0528 m/z @1.83 [N1264_1.mzXML]	143.0527801513672	1.8294	1.8009333333333333	19.016666666666666	17.215733333333333	2363990.0	1.4173606056723332E7	0	1300	0.05247710486238111	2.948000865653583	3.3378694918971568	143.04469299316406	143.0601806640625
209	143.07240295410156	9.209333333333332					1	DETECTED	143.0724 m/z @9.21 [N1264_1.mzXML]	143.07240295410156	9.209333333333332	0.10099999999999999	19.988666666666667	19.887666666666668	140971.78125	5154135.624933898	0	1300	0.10437874588619778	0.5130537566238009	0.020979483066726944	143.06423950195312	143.0812225341797
210	143.1121063232422	1.7869333333333333					1	DETECTED	143.1121 m/z @1.79 [N1264_1.mzXML]	143.1121063232422	1.7869333333333333	1.39405	17.307166666666667	15.913116666666667	138927.265625	3.7572140916483924E7	0	1300	8.364420758787016	12.388634449609167	23.37146993602731	143.10513305664062	143.11825561523438
211	144.04373168945312	9.223216666666668					1	DETECTED	144.0437 m/z @9.22 [N1264_1.mzXML]	144.04373168945312	9.223216666666668	1.8723333333333334	10.273216666666666	8.400883333333333	36838.9453125	2444389.4390948177	0	1300	0.11357744890920252	1.5118634694855182	1.8484212265420399	144.03384399414062	144.05044555664062
212	144.0798797607422	9.223216666666668					1	DETECTED	144.0799 m/z @9.22 [N1264_1.mzXML]	144.0798797607422	9.223216666666668	4.519316666666667	19.695833333333333	15.176516666666666	1692193.0	1.3167573424002204E7	0	1300	0.10478584037423744	1.4048946487132026	1.3851789109768395	144.0795440673828	144.08447265625
213	144.10076904296875	1.8580166666666666					1	DETECTED	144.1008 m/z @1.86 [N1264_1.mzXML]	144.10076904296875	1.8580166666666666	0.9622666666666666	19.598333333333336	18.636066666666668	75411.1484375	2906087.7214093325	0	1300	1.025300653840616	0.9979768140730388	0.3141073773645454	144.10073852539062	144.101806640625
214	144.1374053955078	10.988416666666666					1	DETECTED	144.1374 m/z @10.99 [N1264_1.mzXML]	144.1374053955078	10.988416666666666	10.928366666666667	19.485	8.556633333333332	4576.046875	1109950.50127124	0	1300	0.3153070463971037	71.24590618928835	141.4918123785767	144.13674926757812	144.13796997070312
215	144.99107360839844	1.8435666666666668					1	DETECTED	144.9911 m/z @1.84 [N1264_1.mzXML]	144.99107360839844	1.8435666666666668	1.39405	18.535	17.14095	193410.640625	2.1220906828420103E7	0	1300	0.1105664161575981	19.893527558632044	59.32038199547314	144.9856719970703	144.99594116210938
216	145.0485076904297	2.0015833333333335					1	DETECTED	145.0485 m/z @2.00 [N1264_1.mzXML]	145.0485076904297	2.0015833333333335	0.11775000000000001	19.988666666666667	19.870916666666666	132274.265625	8887180.935905537	0	1300	0.5108363910176856	3.2979390153249164	1.9955448029485692	145.04615783691406	145.0577392578125
217	145.08349609375	9.223216666666668					1	DETECTED	145.0835 m/z @9.22 [N1264_1.mzXML]	145.08349609375	9.223216666666668	0.4044333333333333	19.210500000000003	18.80606666666667	160288.59375	3891812.4729049057	0	1300	0.10171473111891771	0.5081159135236532	0.012316396716179602	145.0831298828125	145.0855255126953
218	146.05921936035156	9.209333333333332					1	DETECTED	146.0592 m/z @9.21 [N1264_1.mzXML]	146.05921936035156	9.209333333333332	0.8601166666666666	19.858	18.997883333333334	1993401.625	1.725504277890175E7	1	1300	0.10649421839086592	1.6608533282890345	1.8728348319166956	146.05128479003906	146.06838989257812
219	146.08018493652344	2.0015833333333335					1	DETECTED	146.0802 m/z @2.00 [N1264_1.mzXML]	146.08018493652344	2.0015833333333335	0.13456666666666667	19.971999999999998	19.83743333333333	228863.4375	1.1488695381918665E7	0	1300	0.5601102468500441	0.9552924306344035	0.7111409512477931	146.0723419189453	146.0808563232422
220	146.11663818359375	1.8435666666666668					1	DETECTED	146.1166 m/z @1.84 [N1264_1.mzXML]	146.11663818359375	1.8435666666666668	1.8435666666666668	10.078683333333334	8.235116666666666	69048.7265625	2223105.809308685	0	1300	7.359402848922991	null	null	146.11659240722656	146.11715698242188
221	147.0130157470703	1.4878166666666668					1	DETECTED	147.0130 m/z @1.49 [N1264_1.mzXML]	147.0130157470703	1.4878166666666668	1.39405	19.825333333333333	18.431283333333333	301726.15625	6006641.63362204	0	1300	0.12826353274823954	55.72202223354085	111.26831749461464	147.0057373046875	147.02122497558594
222	147.0432891845703	3.9332					1	DETECTED	147.0433 m/z @3.93 [N1264_1.mzXML]	147.0432891845703	3.9332	2.686783333333333	18.615166666666667	15.928383333333334	9176.6708984375	2842232.323645875	0	1300	0.2815151649550778	6.3896703884468815	11.779340776893763	147.0430908203125	147.05015563964844
223	147.0628204345703	9.209333333333332					1	DETECTED	147.0628 m/z @9.21 [N1264_1.mzXML]	147.0628204345703	9.209333333333332	0.10099999999999999	20.005	19.904	171303.234375	3997288.6154990215	0	1300	0.10354793399863915	1.875149739347579	1.8245575311831566	147.05331420898438	147.06497192382812
224	147.07542419433594	2.0015833333333335					1	DETECTED	147.0754 m/z @2.00 [N1264_1.mzXML]	147.07542419433594	2.0015833333333335	1.7869333333333333	18.40666666666667	16.619733333333336	203664.453125	7380006.241719117	0	1300	0.2339310340592362	3.02674853873651	2.810254922876078	147.06544494628906	147.0821533203125
225	147.1117706298828	1.5909833333333334					1	DETECTED	147.1118 m/z @1.59 [N1264_1.mzXML]	147.1117706298828	1.5909833333333334	1.4731666666666667	17.969833333333334	16.496666666666666	232290.484375	5694871.92308203	0	1300	0.13883257486252654	4.102468835111155	1.5854924772189156	147.10595703125	147.12020874023438
226	148.01394653320312	1.5024833333333334					1	DETECTED	148.0139 m/z @1.50 [N1264_1.mzXML]	148.01394653320312	1.5024833333333334	1.39405	12.437666666666667	11.043616666666667	37861.96875	5170840.723802001	0	1300	0.15357166741350814	50.92353212419303	100.84706424838606	148.01361083984375	148.02194213867188
227	148.04176330566406	2.1728333333333336					1	DETECTED	148.0418 m/z @2.17 [N1264_1.mzXML]	148.04176330566406	2.1728333333333336	0.4044333333333333	10.2151	9.810666666666666	46042.74609375	3328397.094225951	0	1300	0.8925615094333341	3.6828397877787595	5.309279134536994	148.0361328125	148.04222106933594
228	148.0594482421875	2.0015833333333335					1	DETECTED	148.0594 m/z @2.00 [N1264_1.mzXML]	148.0594482421875	2.0015833333333335	1.8580166666666666	9.573366666666667	7.71535	36204.69140625	2026288.1085334166	0	1300	7.4026494998693995	25.907481947578596	50.707883763944835	148.0587921142578	148.06625366210938
229	148.08164978027344	15.713933333333333					1	DETECTED	148.0816 m/z @15.71 [N1264_1.mzXML]	148.08164978027344	15.713933333333333	3.445266666666667	20.005	16.559733333333334	4557.47509765625	1688260.4612883613	0	1300	3.663757641616554	0.6748790957995979	0.5488212309915016	148.0748748779297	148.08203125
230	148.0958709716797	2.0295833333333335					1	DETECTED	148.0959 m/z @2.03 [N1264_1.mzXML]	148.0958709716797	2.0295833333333335	0.42124999999999996	19.6635	19.24225	17611.251953125	2328992.340777954	0	1300	0.15220305244713161	5.982046632124351	10.964093264248701	148.09576416015625	148.0964813232422
231	148.93417358398438	1.7725					1	DETECTED	148.9342 m/z @1.77 [N1264_1.mzXML]	148.93417358398438	1.7725	1.6650166666666666	1.9732666666666667	0.30825000000000014	95347.390625	1019969.3607841795	0	1300	0.17542981921767553	1.433943247015041	1.8678864940300823	148.93414306640625	148.93438720703125
232	149.0112762451172	1.4731666666666667					1	DETECTED	149.0113 m/z @1.47 [N1264_1.mzXML]	149.0112762451172	1.4731666666666667	0.2525	19.339	19.086499999999997	283483.8125	1.3091029669187712E7	0	1300	0.16567290520408884	0.7480305691836793	2.593754818708374	149.00161743164062	149.01153564453125
233	149.02232360839844	12.468416666666666					1	DETECTED	149.0223 m/z @12.47 [N1264_1.mzXML]	149.02232360839844	12.468416666666666	0.10099999999999999	20.005	19.904	213271.609375	5.6665024299443275E7	1	1300	0.15256840446154918	0.5204425379632827	0.07265348467322391	149.02212524414062	149.02288818359375
234	149.99169921875	1.7725					1	DETECTED	149.9917 m/z @1.77 [N1264_1.mzXML]	149.99169921875	1.7725	1.7099666666666666	18.838666666666665	17.1287	40231.4375	6342800.429334045	0	1300	0.0454887706849747	136.9565565031983	257.05313159764086	149.9915313720703	149.9967803955078
235	150.0147247314453	1.4731666666666667					1	DETECTED	150.0147 m/z @1.47 [N1264_1.mzXML]	150.0147247314453	1.4731666666666667	1.4112333333333333	1.6944666666666668	0.28323333333333345	9740.962890625	107400.43163598639	0	1300	0.2072117267519311	2.2865984930032277	3.573196986006456	150.01258850097656	150.01490783691406
236	150.02548217773438	12.499					1	DETECTED	150.0255 m/z @12.50 [N1264_1.mzXML]	150.02548217773438	12.499	0.10099999999999999	20.005	19.904	18486.09765625	5049509.870548948	0	1300	23.939997854784323	0.6479600416779973	1.2575673756834693	150.0250244140625	150.0265350341797
237	150.05746459960938	2.76975					1	DETECTED	150.0575 m/z @2.77 [N1264_1.mzXML]	150.05746459960938	2.76975	1.7424833333333334	9.6479	7.9054166666666665	110760.6171875	3941696.6974976202	0	1300	0.7312035053428332	0.9956387771949365	0.447772174523309	150.05148315429688	150.06137084960938
238	150.93125915527344	1.7725					1	DETECTED	150.9313 m/z @1.77 [N1264_1.mzXML]	150.93125915527344	1.7725	1.6650166666666666	13.451783333333333	11.786766666666667	30529.240234375	2671413.073345703	0	1300	0.07901697561069843	54.83067142192586	108.66134284385173	150.9311065673828	150.93682861328125
239	150.97581481933594	2.1300833333333333					1	DETECTED	150.9758 m/z @2.13 [N1264_1.mzXML]	150.97581481933594	2.1300833333333333	0.13456666666666667	19.93933333333333	19.804766666666662	31876.91015625	4881047.301797851	0	1300	10.04035150424691	10.552361433338215	10.601503027322858	150.9669647216797	150.98236083984375
240	151.0079803466797	1.8294					1	DETECTED	151.0080 m/z @1.83 [N1264_1.mzXML]	151.0079803466797	1.8294	1.4582666666666666	1.9300333333333335	0.4717666666666669	75542.0859375	920008.2217618406	0	1300	0.12692546200811106	0.6417628631425196	0.38114483544447403	151.00765991210938	151.00823974609375
241	151.03797912597656	10.851833333333333					1	DETECTED	151.0380 m/z @10.85 [N1264_1.mzXML]	151.03797912597656	10.851833333333333	1.4112333333333333	17.67866666666667	16.267433333333337	44327.08984375	2468578.965370455	0	1300	0.09509589760302717	0.8616552818062473	0.8617300262811277	151.0377960205078	151.0473175048828
242	151.06088256835938	8.5532					1	DETECTED	151.0609 m/z @8.55 [N1264_1.mzXML]	151.06088256835938	8.5532	2.5497500000000004	8.65905	6.1093	11542.30078125	908521.9922208558	0	1300	0.09432866169818865	0.5088157642688788	0.31259825623511694	151.06044006347656	151.06112670898438
243	151.07420349121094	11.3087					1	DETECTED	151.0742 m/z @11.31 [N1264_1.mzXML]	151.07420349121094	11.3087	5.4906	11.353183333333334	5.862583333333334	52699.3046875	640745.2280804452	0	1300	0.06836597518924137	0.503822840217024	0.007645680434047863	151.07398986816406	151.07504272460938
244	152.0210723876953	1.8869666666666667					1	DETECTED	152.0211 m/z @1.89 [N1264_1.mzXML]	152.0210723876953	1.8869666666666667	1.7869333333333333	3.5733166666666665	1.7863833333333332	236763.609375	2569537.3775499887	0	1300	0.12469613578493344	2.420623598014252	2.0649637424446747	152.0207977294922	152.03106689453125
245	152.04638671875	3.0782000000000003					1	DETECTED	152.0464 m/z @3.08 [N1264_1.mzXML]	152.04638671875	3.0782000000000003	0.11775000000000001	20.005	19.887249999999998	4073.814453125	1858830.958224976	0	1300	18.721663780570758	3.358822138526237	4.395165282650987	152.0411376953125	152.0536346435547
246	152.06695556640625	1.9300333333333335					1	DETECTED	152.0670 m/z @1.93 [N1264_1.mzXML]	152.06695556640625	1.9300333333333335	1.9157	12.328399999999998	10.4127	18362.630859375	1177986.5224763486	0	1300	10.14276704715958	292.9254843619009	587.7424374101689	152.06028747558594	152.0703582763672
247	152.9460906982422	1.5909833333333334					1	DETECTED	152.9461 m/z @1.59 [N1264_1.mzXML]	152.9460906982422	1.5909833333333334	1.51715	1.8723333333333334	0.3551833333333334	127989.1953125	789162.4234008786	0	1300	0.0810195374119933	2.3313142729067766	1.7427665578693754	152.94577026367188	152.94639587402344
248	153.00418090820312	1.4878166666666668					1	DETECTED	153.0042 m/z @1.49 [N1264_1.mzXML]	153.00418090820312	1.4878166666666668	1.4112333333333333	1.4878166666666668	0.07658333333333345	5743.97314453125	16174.210918518082	0	1300	0.053111453192517644	0.5	null	153.00389099121094	153.00421142578125
249	153.01718139648438	11.139066666666668					1	DETECTED	153.0172 m/z @11.14 [N1264_1.mzXML]	153.01718139648438	11.139066666666668	1.8294	11.213933333333333	9.384533333333334	14825.2216796875	2305750.44974292	0	1300	0.15416742905393477	0.63656311528608	0.2954628488502607	153.01695251464844	153.02427673339844
250	153.05673217773438	13.493616666666666					1	DETECTED	153.0567 m/z @13.49 [N1264_1.mzXML]	153.05673217773438	13.493616666666666	4.033366666666667	18.487333333333332	14.453966666666666	134891.1875	2.0106319066399347E7	0	1300	2.3008613805505345	0.6786920869618605	0.33160117710690046	153.05117797851562	153.0655975341797
251	154.02545166015625	1.8580166666666666					1	DETECTED	154.0255 m/z @1.86 [N1264_1.mzXML]	154.02545166015625	1.8580166666666666	1.8152333333333333	17.6465	15.831266666666666	227548.59375	3211703.0336390384	0	1300	0.061433314873036826	3.35756169780877	0.09149875796949433	154.01748657226562	154.0281982421875
252	154.05775451660156	1.8435666666666668					1	DETECTED	154.0578 m/z @1.84 [N1264_1.mzXML]	154.05775451660156	1.8435666666666668	1.8294	17.921166666666668	16.09176666666667	135395.1875	3643200.3412213726	0	1300	0.031490335314944495	3.5449357352582096	4.210981815800027	154.04872131347656	154.06558227539062
253	154.0830841064453	3.7605833333333334					1	DETECTED	154.0831 m/z @3.76 [N1264_1.mzXML]	154.0830841064453	3.7605833333333334	2.4122	9.3511	6.9389	9302.7880859375	735355.2288081972	0	1300	0.28019981226000246	2.573044262882711	0.6367538313696337	154.08251953125	154.0860137939453
254	154.29197692871094	14.561633333333333					1	DETECTED	154.2920 m/z @14.56 [N1264_1.mzXML]	154.29197692871094	14.561633333333333	8.889466666666667	19.647166666666667	10.7577	6946.96923828125	1586439.7952497269	0	1300	0.9294153843133905	0.9482884259395294	0.8471734097807142	154.291015625	154.29281616210938
255	154.95480346679688	11.7183					1	DETECTED	154.9548 m/z @11.72 [N1264_1.mzXML]	154.95480346679688	11.7183	10.928366666666667	19.825333333333333	8.896966666666666	8941.3994140625	1968253.9938946532	0	1300	0.5991450288184019	5.63146679044646	10.26293358089292	154.9544677734375	154.95498657226562
256	155.02748107910156	2.7421					1	DETECTED	155.0275 m/z @2.74 [N1264_1.mzXML]	155.02748107910156	2.7421	0.20199999999999999	16.11295	15.910950000000001	59560.375	3934332.933052308	0	1300	0.4041018688778961	1.7210080411714614	0.23545917104578304	155.02699279785156	155.03268432617188
257	155.06704711914062	10.332083333333333					1	DETECTED	155.0670 m/z @10.33 [N1264_1.mzXML]	155.06704711914062	10.332083333333333	9.307883333333333	17.307166666666667	7.999283333333334	26047.640625	858485.5733755804	0	1300	0.11091774722389047	3.9522062080651454	19.449128801262066	155.06002807617188	155.06784057617188
258	155.07794189453125	1.6504833333333333					1	DETECTED	155.0779 m/z @1.65 [N1264_1.mzXML]	155.07794189453125	1.6504833333333333	1.5615666666666668	19.323	17.761433333333333	123298.0078125	4771913.66053302	0	1300	0.052236845950994315	48.7166323595212	123.31038570983799	155.0691375732422	155.07827758789062
259	155.12973022460938	14.732933333333333					1	DETECTED	155.1297 m/z @14.73 [N1264_1.mzXML]	155.12973022460938	14.732933333333333	0.10099999999999999	20.005	19.904	1966915.625	3.9394268159779614E8	1	1300	1.011827627850419	0.9803886720494955	0.8371594764559211	155.1286163330078	155.13059997558594
260	155.1422576904297	14.718616666666666					1	DETECTED	155.1423 m/z @14.72 [N1264_1.mzXML]	155.1422576904297	14.718616666666666	8.674116666666666	18.726999999999997	10.05288333333333	4281.30517578125	1227884.5514981078	0	1300	7.388546507199562	0.8315727796619515	0.3193056249744889	155.1397705078125	155.14962768554688
261	155.97467041015625	14.732933333333333					1	DETECTED	155.9747 m/z @14.73 [N1264_1.mzXML]	155.97467041015625	14.732933333333333	8.967833333333335	19.8905	10.922666666666665	6842.24169921875	1822787.988266236	0	1300	5.484611707826867	0.9473093846305066	0.6779720308502257	155.97402954101562	155.9757537841797
262	156.04100036621094	1.7725					1	DETECTED	156.0410 m/z @1.77 [N1264_1.mzXML]	156.04100036621094	1.7725	1.7424833333333334	2.3279666666666667	0.5854833333333334	607783.4375	3565218.128675781	0	1300	0.040989026489106406	4.48230534442506	3.939348955732108	156.0409698486328	156.04942321777344
263	156.0757293701172	2.0015833333333335					1	DETECTED	156.0757 m/z @2.00 [N1264_1.mzXML]	156.0757293701172	2.0015833333333335	1.5024833333333334	10.361433333333334	8.85895	43457.55078125	2216560.28908429	0	1300	0.5947068591905318	7.398986039977465	1.6277584283270587	156.07308959960938	156.07640075683594
264	156.13333129882812	14.43465					1	DETECTED	156.1333 m/z @14.43 [N1264_1.mzXML]	156.13333129882812	14.43465	0.2861666666666667	20.005	19.718833333333333	98001.46875	2.022356035694757E7	0	1300	1.0296718339274253	0.9560637601314478	0.9455972025448295	156.13316345214844	156.13406372070312
265	157.12689208984375	14.732933333333333					1	DETECTED	157.1269 m/z @14.73 [N1264_1.mzXML]	157.12689208984375	14.732933333333333	0.10099999999999999	20.005	19.904	517182.28125	1.083083859082837E8	0	1300	1.1157563080019095	0.6830292002277739	0.8292971481124904	157.12640380859375	157.12759399414062
266	158.13047790527344	14.378350000000001					1	DETECTED	158.1305 m/z @14.38 [N1264_1.mzXML]	158.13047790527344	14.378350000000001	0.10099999999999999	19.988666666666667	19.887666666666668	33744.66015625	6893419.911221108	0	1300	0.9146015346770326	0.9802762526395385	0.9462669851063982	158.1219940185547	158.13095092773438
267	158.1528778076172	11.733566666666666					1	DETECTED	158.1529 m/z @11.73 [N1264_1.mzXML]	158.1528778076172	11.733566666666666	1.0482666666666667	11.80935	10.761083333333334	18783.29296875	1971395.663573578	0	1300	0.2983811690687208	0.5035461490708419	0.007092298141683786	158.15286254882812	158.15371704101562
268	158.96290588378906	1.6355499999999998					1	DETECTED	158.9629 m/z @1.64 [N1264_1.mzXML]	158.96290588378906	1.6355499999999998	1.5024833333333334	1.9873666666666667	0.48488333333333333	470948.125	4306919.355354492	0	1300	0.09671545242336532	2.3683925176575085	3.0060806173157784	158.95907592773438	158.96336364746094
269	159.0130615234375	2.3560666666666665					1	DETECTED	159.0131 m/z @2.36 [N1264_1.mzXML]	159.0130615234375	2.3560666666666665	1.0482666666666667	2.9095500000000003	1.8612833333333336	14621.919921875	619788.4227787781	0	1300	0.359292028087395	0.7116085538053731	0.5714824484887623	159.01278686523438	159.0132598876953
270	159.0793914794922	11.439216666666665					1	DETECTED	159.0794 m/z @11.44 [N1264_1.mzXML]	159.0793914794922	11.439216666666665	0.9107000000000001	11.469316666666666	10.558616666666666	15971.2724609375	1748850.6055386655	0	1300	8.785410771182239	0.5014299913788955	0.006319508678233577	159.07528686523438	159.0796661376953
271	159.0911102294922	9.237133333333333					1	DETECTED	159.0911 m/z @9.24 [N1264_1.mzXML]	159.0911102294922	9.237133333333333	9.122766666666667	19.809166666666666	10.686399999999999	200973.234375	2034254.6356380593	0	1300	0.10442042299111876	1.182247872946206	1.0099219780505855	159.09060668945312	159.10037231445312
272	159.98109436035156	11.276533333333333					1	DETECTED	159.9811 m/z @11.28 [N1264_1.mzXML]	159.98109436035156	11.276533333333333	0.2189	19.210500000000003	18.991600000000002	10449.4521484375	4131922.0220383313	0	1300	0.8524450793207183	0.8587551887233255	0.8047987566881597	159.98016357421875	159.98170471191406
273	160.05955505371094	2.76975					1	DETECTED	160.0596 m/z @2.77 [N1264_1.mzXML]	160.05955505371094	2.76975	0.10099999999999999	20.005	19.904	419994.0	5.2723296085297026E7	1	1300	0.9189350786188917	5.978813562317457	8.617783608141227	160.05856323242188	160.0599822998047
274	160.0750274658203	9.223216666666668					1	DETECTED	160.0750 m/z @9.22 [N1264_1.mzXML]	160.0750274658203	9.223216666666668	9.167333333333334	19.647166666666667	10.479833333333334	81677.3828125	1922600.3860421162	0	1300	0.10686762372776748	69.04277012350461	149.40404878158702	160.07449340820312	160.07542419433594
275	160.13233947753906	10.123600000000001					1	DETECTED	160.1323 m/z @10.12 [N1264_1.mzXML]	160.13233947753906	10.123600000000001	10.063233333333333	15.313133333333333	5.2499	106756.2734375	1139534.8310012855	0	1300	0.07793662764174947	1.5405108902964826	1.575940782939214	160.13040161132812	160.13259887695312
276	161.01116943359375	1.4731666666666667					1	DETECTED	161.0112 m/z @1.47 [N1264_1.mzXML]	161.01116943359375	1.4731666666666667	1.4112333333333333	2.3279666666666667	0.9167333333333334	14463.888671875	266526.47409423813	0	1300	null	7.400968783638314	13.801937567276628	161.01089477539062	161.0115509033203
277	161.02305603027344	12.406466666666667					1	DETECTED	161.0231 m/z @12.41 [N1264_1.mzXML]	161.02305603027344	12.406466666666667	1.4878166666666668	17.339333333333332	15.851516666666665	79062.1484375	1.149918020047016E7	0	1300	1.6235189543483877	1.8799929375307787	3.296610418469044	161.01596069335938	161.0288848876953
278	161.03964233398438	1.8009333333333333					1	DETECTED	161.0396 m/z @1.80 [N1264_1.mzXML]	161.03964233398438	1.8009333333333333	1.4112333333333333	16.82133333333333	15.410099999999998	12529.0458984375	3641601.5129827876	0	1300	15.388566043561974	19.771747498075445	37.419941870129854	161.03964233398438	161.0408935546875
279	161.0631103515625	2.7421					1	DETECTED	161.0631 m/z @2.74 [N1264_1.mzXML]	161.0631103515625	2.7421	0.11775000000000001	20.005	19.887249999999998	22018.712890625	3544621.5911320783	0	1300	1.037334040491519	3.560992341211878	7.207302990741316	161.05821228027344	161.06370544433594
280	161.13577270507812	10.123600000000001					1	DETECTED	161.1358 m/z @10.12 [N1264_1.mzXML]	161.13577270507812	10.123600000000001	1.7265833333333334	15.6037	13.877116666666666	7681.81298828125	2682575.411019531	0	1300	0.08636414177444429	0.8263123212410756	0.6526246424821511	161.12725830078125	161.1360321044922
281	161.98060607910156	0.11775000000000001					1	DETECTED	161.9806 m/z @0.12 [N1264_1.mzXML]	161.98060607910156	0.11775000000000001	0.11775000000000001	20.005	19.887249999999998	2525.838134765625	1382189.590848573	0	1300	19.071631348511385	null	null	161.97996520996094	161.9871826171875
282	162.04904174804688	1.9444333333333332					1	DETECTED	162.0490 m/z @1.94 [N1264_1.mzXML]	162.04904174804688	1.9444333333333332	1.8723333333333334	10.154133333333334	8.2818	45049.58203125	1681467.434584718	0	1300	0.22643255372432036	30.493824085243933	49.11783643314567	162.04904174804688	162.05819702148438
283	162.0970001220703	14.547516666666667					1	DETECTED	162.0970 m/z @14.55 [N1264_1.mzXML]	162.0970001220703	14.547516666666667	10.078683333333334	19.162	9.083316666666665	8711.2109375	1935419.5593850412	0	1300	1.528555914358945	1.0162961996046693	0.5968253307665764	162.09654235839844	162.09776306152344
284	162.1111602783203	1.8152333333333333					1	DETECTED	162.1112 m/z @1.82 [N1264_1.mzXML]	162.1111602783203	1.8152333333333333	1.7424833333333334	17.032666666666668	15.290183333333335	2750280.75	2.7115502275333196E7	1	1300	0.18301243926492838	4.02600225663992	7.4025722464063755	162.10472106933594	162.11280822753906
285	162.99037170410156	1.4731666666666667					1	DETECTED	162.9904 m/z @1.47 [N1264_1.mzXML]	162.99037170410156	1.4731666666666667	0.15143333333333334	19.988666666666667	19.837233333333334	580139.8125	1.0899241096582264E7	0	1300	0.1086071948015841	1.6586025877790278	2.6680723715058754	162.9828338623047	162.9912109375
286	163.0378875732422	10.9733					1	DETECTED	163.0379 m/z @10.97 [N1264_1.mzXML]	163.0378875732422	10.9733	0.10099999999999999	20.005	19.904	37539.4140625	5863197.831659665	0	1300	1.255326193391328	0.9087283739368568	0.794774533238192	163.02944946289062	163.0462188720703
287	163.0595703125	10.928366666666667					1	DETECTED	163.0596 m/z @10.93 [N1264_1.mzXML]	163.0595703125	10.928366666666667	0.8089666666666666	11.260700000000002	10.451733333333335	103319.4921875	5849245.882598021	0	1300	0.2486311888955317	0.5312801411508863	0.041594578742141806	163.05426025390625	163.0597381591797
288	163.07423400878906	11.558333333333334					1	DETECTED	163.0742 m/z @11.56 [N1264_1.mzXML]	163.07423400878906	11.558333333333334	1.1343666666666665	11.643550000000001	10.509183333333334	21358.3828125	5600296.439306642	0	1300	0.11596563290588335	0.5040875354551531	0.008166422882876712	163.0740509033203	163.08065795898438
289	163.09341430664062	14.911316666666666					1	DETECTED	163.0934 m/z @14.91 [N1264_1.mzXML]	163.09341430664062	14.911316666666666	5.976683333333333	19.6635	13.686816666666665	16199.5087890625	4028264.0987304687	0	1300	2.0918133711056086	0.9060408251644904	0.9110399895647526	163.08468627929688	163.0962371826172
290	163.11473083496094	1.8009333333333333					1	DETECTED	163.1147 m/z @1.80 [N1264_1.mzXML]	163.11473083496094	1.8009333333333333	1.7725	19.695833333333333	17.923333333333332	142499.015625	9334041.675839294	0	1300	0.1968639545946096	184.40530579306682	367.35078142660313	163.1103973388672	163.11492919921875
291	163.97598266601562	0.4044333333333333					1	DETECTED	163.9760 m/z @0.40 [N1264_1.mzXML]	163.97598266601562	0.4044333333333333	0.10099999999999999	20.005	19.904	31111.7109375	8859851.45165426	0	1300	18.59998342912006	7.663976384034608	16.39072550624177	163.97506713867188	163.9766845703125
292	163.9939727783203	1.4731666666666667					1	DETECTED	163.9940 m/z @1.47 [N1264_1.mzXML]	163.9939727783203	1.4731666666666667	1.39405	19.841666666666665	18.447616666666665	19365.482421875	5122691.684545714	0	1300	0.028839569943341914	98.66670808110945	184.82441423520115	163.98629760742188	163.99404907226562
293	164.0591278076172	10.928366666666667					1	DETECTED	164.0591 m/z @10.93 [N1264_1.mzXML]	164.0591278076172	10.928366666666667	10.80595	11.108833333333333	0.30288333333333384	10509.9931640625	129021.2021425782	0	1300	0.5445367438127011	1.2371000680735085	1.474200136147017	164.05897521972656	164.05963134765625
294	164.0907745361328	2.0437					1	DETECTED	164.0908 m/z @2.04 [N1264_1.mzXML]	164.0907745361328	2.0437	1.9014833333333334	15.358583333333334	13.4571	37356.4140625	1710911.7994388426	0	1300	0.3378829808417705	5.887026202484914	6.180770239017332	164.0902862548828	164.0972442626953
295	164.92884826660156	1.6504833333333333					1	DETECTED	164.9288 m/z @1.65 [N1264_1.mzXML]	164.92884826660156	1.6504833333333333	1.6058333333333332	2.398233333333333	0.7924	51693.4375	926595.9023991703	0	1300	0.2642124415832119	8.873460246360567	12.851157322778544	164.91934204101562	164.92945861816406
296	164.98355102539062	11.614883333333333					1	DETECTED	164.9836 m/z @11.61 [N1264_1.mzXML]	164.98355102539062	11.614883333333333	0.10099999999999999	19.955666666666666	19.854666666666667	172392.65625	1.63750906999787E7	0	1300	0.7963648471066005	1.8573874881171943	2.4372403244238385	164.9786376953125	164.98672485351562
297	165.02374267578125	1.5024833333333334					1	DETECTED	165.0237 m/z @1.50 [N1264_1.mzXML]	165.02374267578125	1.5024833333333334	1.4112333333333333	1.5909833333333334	0.17975000000000008	12821.8154296875	97175.38380261231	0	1300	0.06571968134811956	0.984931506849315	0.9319490458395839	165.0231475830078	165.0238494873047
298	165.05369567871094	3.9044666666666665					1	DETECTED	165.0537 m/z @3.90 [N1264_1.mzXML]	165.05369567871094	3.9044666666666665	1.4433	17.84	16.3967	16919.806640625	3024369.792272584	0	1300	5.579066594811508	0.6377414897530536	0.7359576271282788	165.0504150390625	165.06015014648438
299	165.0746307373047	2.0295833333333335					1	DETECTED	165.0746 m/z @2.03 [N1264_1.mzXML]	165.0746307373047	2.0295833333333335	1.8723333333333334	12.0996	10.227266666666667	33657.2421875	1592658.5603263548	0	1300	0.24322899911679463	3.495970286568621	6.332330145005016	165.0687713623047	165.0753631591797
300	165.1591339111328	16.192766666666667					1	DETECTED	165.1591 m/z @16.19 [N1264_1.mzXML]	165.1591339111328	16.192766666666667	0.3707333333333333	19.955666666666666	19.584933333333332	25235.453125	6846698.589066891	0	1300	1.7571623861510357	0.7279724173540351	0.4642995041297697	165.1566619873047	165.16517639160156
301	165.58901977539062	8.377333333333333					1	DETECTED	165.5890 m/z @8.38 [N1264_1.mzXML]	165.58901977539062	8.377333333333333	8.068383333333333	10.543800000000001	2.4754166666666677	11393.0498046875	586713.828884278	0	1300	0.27686924991969875	4.006176835518162	7.012353671036325	165.5889892578125	165.59298706054688
302	166.0252685546875	1.4277833333333334					1	DETECTED	166.0253 m/z @1.43 [N1264_1.mzXML]	166.0252685546875	1.4277833333333334	0.16823333333333332	19.988666666666667	19.820433333333334	61124.328125	5332400.66531046	0	1300	0.07296165461210413	5.262988755611013	22.767804060169112	166.02439880371094	166.02609252929688
303	166.0567626953125	12.6534					1	DETECTED	166.0568 m/z @12.65 [N1264_1.mzXML]	166.0567626953125	12.6534	2.01545	12.6534	10.63795	58887.0546875	1.006670117470733E7	0	1300	10.16806153535566	0.5	null	166.0504608154297	166.06674194335938
304	166.0851287841797	8.377333333333333					1	DETECTED	166.0851 m/z @8.38 [N1264_1.mzXML]	166.0851287841797	8.377333333333333	0.53905	19.955666666666666	19.416616666666666	4236937.0	9.365601467326531E7	1	1300	0.27809248548221355	0.8453231557203152	0.5133043104075037	166.07810974121094	166.08619689941406
305	166.09719848632812	8.362983333333334					1	DETECTED	166.0972 m/z @8.36 [N1264_1.mzXML]	166.09719848632812	8.362983333333334	7.93205	8.508333333333333	0.5762833333333326	10776.70703125	130298.18505456582	0	1300	0.2992488117236274	0.6686455754950479	0.4453148277014489	166.09573364257812	166.10711669921875
306	166.1178741455078	14.0467					1	DETECTED	166.1179 m/z @14.05 [N1264_1.mzXML]	166.1178741455078	14.0467	8.0836	14.0467	5.963099999999999	15054.2197265625	2760685.8269930426	0	1300	5.709589592099576	0.5	null	166.10877990722656	166.12646484375
307	166.13290405273438	8.377333333333333					1	DETECTED	166.1329 m/z @8.38 [N1264_1.mzXML]	166.13290405273438	8.377333333333333	8.24645	8.420416666666666	0.17396666666666682	2530.001953125	16261.27750958245	0	1300	0.10746668198123288	0.6645867821214834	0.3291735642429666	166.12811279296875	166.13961791992188
308	166.58348083496094	8.391633333333333					1	DETECTED	166.5835 m/z @8.39 [N1264_1.mzXML]	166.58348083496094	8.391633333333333	8.008383333333333	8.52305	0.5146666666666668	10826.681640625	191613.82994531284	0	1300	0.48324314712379834	0.6714503152859314	0.31429302891201205	166.5833740234375	166.583740234375
309	166.98388671875	12.483783333333333					1	DETECTED	166.9839 m/z @12.48 [N1264_1.mzXML]	166.98388671875	12.483783333333333	0.10099999999999999	20.005	19.904	94101.921875	1.2723115839228759E7	0	1300	1.1461447209851183	2.326119949088329	0.8624033793912627	166.9827117919922	166.98477172851562
310	167.0211639404297	8.377333333333333					1	DETECTED	167.0212 m/z @8.38 [N1264_1.mzXML]	167.0211639404297	8.377333333333333	1.5024833333333334	8.5532	7.050716666666667	14337.2822265625	2403312.235611939	0	1300	0.26223203661547956	0.5127905820975489	0.4585615770049675	167.0182647705078	167.02159118652344
311	167.03292846679688	9.603299999999999					1	DETECTED	167.0329 m/z @9.60 [N1264_1.mzXML]	167.03292846679688	9.603299999999999	1.4277833333333334	10.705516666666666	9.277733333333332	415876.90625	4743816.408677476	1	1300	0.09009107926915938	0.5399472701864984	0.01516654204965627	167.02732849121094	167.03334045410156
312	167.0695037841797	11.260700000000002					1	DETECTED	167.0695 m/z @11.26 [N1264_1.mzXML]	167.0695037841797	11.260700000000002	10.332083333333333	11.260700000000002	0.9286166666666684	9914.865234375	185186.24438794	0	1300	0.8143222656621614	0.5	null	167.060791015625	167.0695037841797
313	167.0885772705078	8.377333333333333					1	DETECTED	167.0886 m/z @8.38 [N1264_1.mzXML]	167.0885772705078	8.377333333333333	2.4950166666666664	9.573366666666667	7.07835	281948.34375	6378838.020981815	0	1300	0.26121171963685264	0.948287376494209	0.5140055836520384	167.08038330078125	167.08926391601562
314	168.0365447998047	9.603299999999999					1	DETECTED	168.0365 m/z @9.60 [N1264_1.mzXML]	168.0365447998047	9.603299999999999	9.558383333333333	10.30275	0.7443666666666662	31154.1875	206845.0006525562	0	1300	0.09689772329054946	2.3877595322067533	4.8498069970749516	168.03619384765625	168.0366973876953
315	168.06210327148438	1.9157					1	DETECTED	168.0621 m/z @1.92 [N1264_1.mzXML]	168.06210327148438	1.9157	0.13456666666666667	19.582	19.447433333333333	35789.98046875	1687745.055849183	0	1300	1.8279411045874123	4.623475997107763	0.18306552468281068	168.06201171875	168.06517028808594
316	168.0953826904297	10.866866666666665					1	DETECTED	168.0954 m/z @10.87 [N1264_1.mzXML]	168.0953826904297	10.866866666666665	4.686283333333334	10.988416666666666	6.302133333333332	13689.8359375	1332394.431655457	0	1300	2.643791351406186	0.5098332142327451	0.04212702512515135	168.0894317626953	168.10118103027344
317	168.97930908203125	12.437666666666667					1	DETECTED	168.9793 m/z @12.44 [N1264_1.mzXML]	168.97930908203125	12.437666666666667	0.13456666666666667	20.005	19.87043333333333	40973.546875	5427971.545600863	0	1300	0.5050458411026124	0.7663036827595961	1.448822675461714	168.97898864746094	168.9801788330078
318	169.03482055664062	3.0503833333333334					1	DETECTED	169.0348 m/z @3.05 [N1264_1.mzXML]	169.03482055664062	3.0503833333333334	2.0295833333333335	18.87066666666667	16.841083333333334	313383.3125	1.214328063733056E7	1	1300	0.5766592680951677	0.9193718898335919	0.5875227976483767	169.0255889892578	169.0354766845703
319	169.0481414794922	10.866866666666665					1	DETECTED	169.0481 m/z @10.87 [N1264_1.mzXML]	169.0481414794922	10.866866666666665	0.4548833333333333	20.005	19.550116666666664	3424358.25	3.0987116978717998E7	1	1300	0.09937614469413347	0.509767820629523	2.198104681145905	169.04238891601562	169.0575714111328
320	169.0935516357422	1.6796					1	DETECTED	169.0936 m/z @1.68 [N1264_1.mzXML]	169.0935516357422	1.6796	1.5469	10.882116666666667	9.335216666666668	69599.8984375	1.0128072709663576E7	0	1300	0.09070766586710999	26.75602367352943	59.380810011508274	169.08387756347656	169.09664916992188
321	169.1456298828125	14.561633333333333					1	DETECTED	169.1456 m/z @14.56 [N1264_1.mzXML]	169.1456298828125	14.561633333333333	8.983516666666667	18.9035	9.919983333333334	8931.5654296875	1806214.263531708	0	1300	0.8570599492380744	0.8891875095238239	0.7767576836166955	169.14527893066406	169.1464385986328
322	170.03172302246094	1.8435666666666668					1	DETECTED	170.0317 m/z @1.84 [N1264_1.mzXML]	170.03172302246094	1.8435666666666668	1.8152333333333333	3.3173833333333334	1.50215	40266.5390625	663545.6746290892	0	1300	0.06769530149650005	26.50852941176451	40.61927152720606	170.031494140625	170.04139709472656
323	170.05946350097656	9.209333333333332					1	DETECTED	170.0595 m/z @9.21 [N1264_1.mzXML]	170.05946350097656	9.209333333333332	9.138200000000001	11.213933333333333	2.075733333333332	427487.8125	4511044.977905882	0	1300	0.10283581217903048	1.5746794386315812	26.910764445028068	170.05166625976562	170.05953979492188
324	170.09530639648438	13.479733333333334					1	DETECTED	170.0953 m/z @13.48 [N1264_1.mzXML]	170.09530639648438	13.479733333333334	0.10099999999999999	20.005	19.904	9810.748046875	6585411.861031623	0	1300	6.913687447469714	0.7438671324141299	0.48773426482825966	170.0912628173828	170.0961151123047
325	171.03204345703125	1.5024833333333334					1	DETECTED	171.0320 m/z @1.50 [N1264_1.mzXML]	171.03204345703125	1.5024833333333334	1.4582666666666666	18.197499999999998	16.73923333333333	5988.3466796875	3412800.6793360296	0	1300	0.0665489743719756	189.2864681492644	334.09553498842916	171.02658081054688	171.0322723388672
326	171.05184936523438	1.6796					1	DETECTED	171.0518 m/z @1.68 [N1264_1.mzXML]	171.05184936523438	1.6796	1.5909833333333334	15.328399999999998	13.737416666666665	25559.6875	6883255.958309936	0	1300	9.228521363790442	77.51034417904842	154.02068835809683	171.05001831054688	171.05282592773438
327	171.06283569335938	9.223216666666668					1	DETECTED	171.0628 m/z @9.22 [N1264_1.mzXML]	171.06283569335938	9.223216666666668	6.334149999999999	10.836333333333332	4.502183333333333	41584.35546875	2361400.4317624504	0	1300	0.10360497322026951	0.7791760891637433	0.03139525227444629	171.05284118652344	171.06288146972656
328	171.13699340820312	11.7183					1	DETECTED	171.1370 m/z @11.72 [N1264_1.mzXML]	171.13699340820312	11.7183	11.687883333333334	15.541533333333332	3.8536499999999982	5524.0185546875	538389.4694409178	0	1300	0.4799387772328316	63.3476712328788	125.6953424657576	171.13668823242188	171.1372833251953
329	171.14846801757812	11.3087					1	DETECTED	171.1485 m/z @11.31 [N1264_1.mzXML]	171.14846801757812	11.3087	0.13456666666666667	20.005	19.87043333333333	13313.05078125	6048395.945475148	0	1300	8.27714601815846	0.8891263751998663	0.41133788681023736	171.14231872558594	171.1488800048828
330	172.02365112304688	16.57845					1	DETECTED	172.0237 m/z @16.58 [N1264_1.mzXML]	172.02365112304688	16.57845	9.336450000000001	19.79283333333333	10.45638333333333	5467.25048828125	1775537.8378838503	0	1300	3.0373701953255434	0.7219264936021356	0.443852987204271	172.02268981933594	172.02398681640625
331	172.06826782226562	1.8152333333333333					1	DETECTED	172.0683 m/z @1.82 [N1264_1.mzXML]	172.06826782226562	1.8152333333333333	1.7869333333333333	15.66605	13.879116666666667	50657.09375	5322267.583518862	0	1300	0.07103443174792368	161.79227195869422	321.4966010004798	172.0630645751953	172.07485961914062
332	172.13247680664062	10.244133333333334					1	DETECTED	172.1325 m/z @10.24 [N1264_1.mzXML]	172.13247680664062	10.244133333333334	2.1445	10.60515	8.460650000000001	12727.5810546875	1591580.304497436	0	1300	0.11004586165809016	0.5222859882546125	5.661979924333774	172.13211059570312	172.13278198242188
333	172.97764587402344	1.51715					1	DETECTED	172.9776 m/z @1.52 [N1264_1.mzXML]	172.97764587402344	1.51715	1.4277833333333334	12.920216666666667	11.492433333333333	5979.97314453125	3234092.9094565427	0	1300	0.11918728390397226	64.29932860872813	127.59865721745629	172.97726440429688	172.98638916015625
334	173.01995849609375	16.27215					1	DETECTED	173.0200 m/z @16.27 [N1264_1.mzXML]	173.01995849609375	16.27215	0.2693333333333333	19.923000000000002	19.65366666666667	7395.46533203125	2646340.3956392817	0	1300	3.6735096831557605	0.8244931969181688	0.543718208579837	173.0186004638672	173.0240020751953
335	173.95994567871094	11.323883333333333					1	DETECTED	173.9599 m/z @11.32 [N1264_1.mzXML]	173.95994567871094	11.323883333333333	0.10099999999999999	19.971999999999998	19.871	13071.9990234375	2359519.4090469996	0	1300	0.7140471797878458	0.8294087811725198	0.6549791190235749	173.95957946777344	173.96298217773438
336	174.07797241210938	14.747766666666667					1	DETECTED	174.0780 m/z @14.75 [N1264_1.mzXML]	174.07797241210938	14.747766666666667	4.106133333333333	18.806833333333334	14.700700000000001	8710.8701171875	2692041.518706784	0	1300	1.854051355840154	0.6907163374043458	0.7368835639578732	174.07516479492188	174.0852508544922
337	174.12661743164062	10.80595					1	DETECTED	174.1266 m/z @10.81 [N1264_1.mzXML]	174.12661743164062	10.80595	0.13456666666666667	20.005	19.87043333333333	2831.757080078125	2295434.1234329846	0	1300	14.315730076907808	0.9310148793580338	0.8620297587160678	174.1264190673828	174.12767028808594
338	174.9368133544922	1.6355499999999998					1	DETECTED	174.9368 m/z @1.64 [N1264_1.mzXML]	174.9368133544922	1.6355499999999998	1.5762	17.1785	15.6023	112404.875	7513479.637828491	0	1300	0.09264892898429333	131.44313395113778	4.665886338502798	174.92938232421875	174.94203186035156
339	174.99050903320312	2.257833333333333					1	DETECTED	174.9905 m/z @2.26 [N1264_1.mzXML]	174.99050903320312	2.257833333333333	0.3198666666666667	19.971999999999998	19.65213333333333	71043.8984375	5498992.246820067	0	1300	0.9638993469814618	2.8882941327343854	0.8739219162159307	174.98550415039062	174.99166870117188
340	175.00746154785156	13.873600000000001					1	DETECTED	175.0075 m/z @13.87 [N1264_1.mzXML]	175.00746154785156	13.873600000000001	9.9149	18.535	8.6201	7297.8525390625	1650399.8090330807	0	1300	1.5082252438409967	1.0887538838507587	1.3499004373268157	175.00648498535156	175.00836181640625
341	175.02297973632812	3.3315333333333332					1	DETECTED	175.0230 m/z @3.33 [N1264_1.mzXML]	175.02297973632812	3.3315333333333332	1.4277833333333334	19.858	18.430216666666666	18053.126953125	2468920.7760339044	0	1300	0.3473317732588801	1.0164278810305172	0.7849264677728804	175.01873779296875	175.03114318847656
342	175.0386962890625	13.479733333333334					1	DETECTED	175.0387 m/z @13.48 [N1264_1.mzXML]	175.0386962890625	13.479733333333334	9.692666666666666	13.493616666666666	3.8009500000000003	7715.00244140625	871273.3750805665	0	1300	3.786876248178581	0.5018329929936978	0.0036659859873954394	175.0330047607422	175.0390625
343	175.0740509033203	14.747766666666667					1	DETECTED	175.0741 m/z @14.75 [N1264_1.mzXML]	175.0740509033203	14.747766666666667	9.543633333333334	19.825333333333333	10.281699999999999	11260.5166015625	2457630.893109313	0	1300	1.7103849829213065	0.8867180538493218	0.8377071265608195	175.0660400390625	175.0773468017578
344	176.06976318359375	10.529133333333334					1	DETECTED	176.0698 m/z @10.53 [N1264_1.mzXML]	176.06976318359375	10.529133333333334	4.23825	15.953316666666666	11.715066666666665	162664.828125	2442398.824736023	1	1300	0.10527565055475385	0.5579652723991981	0.09585655686662016	176.059814453125	176.0776824951172
345	176.10165405273438	1.8580166666666666					1	DETECTED	176.1017 m/z @1.86 [N1264_1.mzXML]	176.10165405273438	1.8580166666666666	1.8152333333333333	16.999833333333335	15.184600000000001	27633.5390625	3034452.1474128114	0	1300	0.04521640701710705	177.45929100116845	6.933171673383089	176.0920867919922	176.10342407226562
346	176.96974182128906	1.4731666666666667					1	DETECTED	176.9697 m/z @1.47 [N1264_1.mzXML]	176.96974182128906	1.4731666666666667	1.39405	12.4529	11.05885	34313.54296875	5633847.507169189	0	1300	0.14569080067267381	74.07067752831506	177.06999456940264	176.96685791015625	176.97027587890625
347	176.99903869628906	15.6037					1	DETECTED	176.9990 m/z @15.60 [N1264_1.mzXML]	176.99903869628906	15.6037	1.51715	18.083666666666666	16.566516666666665	4533.46826171875	2414816.544716064	0	1300	1.628566252572977	0.5880260484883334	0.07966504117646117	176.99806213378906	177.0066375732422
348	177.0300750732422	10.229700000000001					1	DETECTED	177.0301 m/z @10.23 [N1264_1.mzXML]	177.0300750732422	10.229700000000001	1.4731666666666667	10.317416666666666	8.844249999999999	6780.02197265625	1807667.9193220218	0	1300	0.059949568323379054	0.5050086411669762	0.010017282333952401	177.0232696533203	177.0301513671875
349	177.05992126464844	1.6504833333333333					1	DETECTED	177.0599 m/z @1.65 [N1264_1.mzXML]	177.05992126464844	1.6504833333333333	0.11775000000000001	15.313133333333333	15.195383333333334	96994.2265625	5683095.980960203	0	1300	0.07648543093984284	4.956955982775869	0.14289793645874	177.05142211914062	177.06057739257812
350	177.0730743408203	10.543800000000001					1	DETECTED	177.0731 m/z @10.54 [N1264_1.mzXML]	177.0730743408203	10.543800000000001	2.01545	10.655566666666665	8.640116666666666	18150.828125	1736443.1461826174	0	1300	0.08661975914919573	0.506552654773002	2.4464108964376896	177.0730743408203	177.07562255859375
351	177.08628845214844	7.900566666666666					1	DETECTED	177.0863 m/z @7.90 [N1264_1.mzXML]	177.08628845214844	7.900566666666666	0.10099999999999999	20.005	19.904	13054.6220703125	4955182.575904419	0	1300	3.558624804529332	0.6170239506703514	1.627880224248426	177.08363342285156	177.09048461914062
352	177.14950561523438	11.396133333333333					1	DETECTED	177.1495 m/z @11.40 [N1264_1.mzXML]	177.14950561523438	11.396133333333333	0.5053666666666666	19.971999999999998	19.46663333333333	8436.30859375	3019759.357819394	0	1300	7.850410031280617	0.8937218989786454	6.977399962682772	177.1470184326172	177.15948486328125
353	178.00802612304688	2.384183333333333					1	DETECTED	178.0080 m/z @2.38 [N1264_1.mzXML]	178.00802612304688	2.384183333333333	2.384183333333333	10.13835	7.754166666666668	2949.24365234375	989984.616277771	0	1300	7.348285598635	null	null	177.99813842773438	178.00802612304688
354	178.07675170898438	11.955683333333333					1	DETECTED	178.0768 m/z @11.96 [N1264_1.mzXML]	178.07675170898438	11.955683333333333	0.10099999999999999	18.326166666666666	18.225166666666667	11997.2021484375	1912197.4571709593	0	1300	0.04645871715423411	0.7686905737676109	3.5773556382572633	178.06948852539062	178.08663940429688
355	178.11758422851562	1.9588500000000002					1	DETECTED	178.1176 m/z @1.96 [N1264_1.mzXML]	178.11758422851562	1.9588500000000002	1.8723333333333334	2.1157333333333335	0.24340000000000006	21598.86328125	177468.51410766595	0	1300	0.0993398388252058	1.4066653823926007	1.6884959115735627	178.11712646484375	178.11810302734375
356	178.96279907226562	11.381916666666665					1	DETECTED	178.9628 m/z @11.38 [N1264_1.mzXML]	178.96279907226562	11.381916666666665	0.15143333333333334	19.452833333333334	19.3014	8503.0810546875	2136218.738377961	0	1300	0.5633792428769233	0.8593307797675673	0.7451998535065876	178.96189880371094	178.96351623535156
357	179.03919982910156	1.5024833333333334					1	DETECTED	179.0392 m/z @1.50 [N1264_1.mzXML]	179.03919982910156	1.5024833333333334	1.4277833333333334	16.756166666666665	15.328383333333331	22915.0	2911852.2299855957	0	1300	0.1286818387812354	102.5996207050424	204.1992414100848	179.0380401611328	179.0406951904297
358	179.05332946777344	14.378350000000001					1	DETECTED	179.0533 m/z @14.38 [N1264_1.mzXML]	179.05332946777344	14.378350000000001	10.093583333333333	19.032833333333333	8.93925	6280.5703125	1292953.940579163	0	1300	1.661704517896215	1.0431431505410638	0.8479183291720384	179.05226135253906	179.0546417236328
359	179.06936645507812	10.514733333333334					1	DETECTED	179.0694 m/z @10.51 [N1264_1.mzXML]	179.06936645507812	10.514733333333334	0.11775000000000001	20.005	19.887249999999998	39199.57421875	2169940.047272095	0	1300	0.07309371609394333	0.8689499691759854	0.012322213559511793	179.06231689453125	179.0699005126953
360	180.064697265625	9.737383333333334					1	DETECTED	180.0647 m/z @9.74 [N1264_1.mzXML]	180.064697265625	9.737383333333334	2.05785	10.4996	8.441749999999999	36969.390625	1736394.5965936293	0	1300	0.09069486118940873	1.5588004804969178	2.515769024207675	180.0644989013672	180.0727081298828
361	180.08743286132812	8.873349999999999					1	DETECTED	180.0874 m/z @8.87 [N1264_1.mzXML]	180.08743286132812	8.873349999999999	0.43803333333333333	19.955666666666666	19.517633333333333	7505.06005859375	1272969.241428161	0	1300	0.09207656000657138	0.9965772322173184	0.9920455900409407	180.0790252685547	180.08753967285156
362	180.90277099609375	1.6650166666666666					1	DETECTED	180.9028 m/z @1.67 [N1264_1.mzXML]	180.90277099609375	1.6650166666666666	1.6058333333333332	2.271916666666667	0.6660833333333336	25671.39453125	386478.8418395996	0	1300	0.06893229014311619	5.627288087862573	10.254576175725147	180.89328002929688	180.90321350097656
363	181.04847717285156	12.468416666666666					1	DETECTED	181.0485 m/z @12.47 [N1264_1.mzXML]	181.04847717285156	12.468416666666666	0.11775000000000001	19.9065	19.78875	20732.6953125	2556173.4758963	0	1300	0.17784464013101164	0.6898225184136595	1.9049937067534541	181.04550170898438	181.04971313476562
364	181.07115173339844	9.379783333333334					1	DETECTED	181.0712 m/z @9.38 [N1264_1.mzXML]	181.07115173339844	9.379783333333334	5.620283333333333	11.124083333333335	5.503800000000002	25809.564453125	1016869.2900426643	0	1300	0.08934825702938731	0.9415115516677242	5.4750545127637515	181.06773376464844	181.0715789794922
365	181.08460998535156	11.558333333333334					1	DETECTED	181.0846 m/z @11.56 [N1264_1.mzXML]	181.08460998535156	11.558333333333334	10.543800000000001	12.159716666666666	1.6159166666666653	1322653.5	9747874.507735973	1	1300	0.10137815887881274	2.023854442777954	2.5313766722148467	181.08177185058594	181.08563232421875
366	182.080078125	3.9332					1	DETECTED	182.0801 m/z @3.93 [N1264_1.mzXML]	182.080078125	3.9332	1.9873666666666667	11.969983333333333	9.982616666666667	293713.96875	1.809002527823037E7	1	1300	0.3102347266329768	0.6357083851790692	0.26232843764314223	182.0746307373047	182.08827209472656
367	182.14915466308594	15.841283333333333					1	DETECTED	182.1492 m/z @15.84 [N1264_1.mzXML]	182.14915466308594	15.841283333333333	0.10099999999999999	20.005	19.904	70201.7109375	1.9402330486578703E7	0	1300	4.202046447526643	0.7709366064194308	0.2811369828528873	182.1479949951172	182.14962768554688
368	182.96165466308594	1.5024833333333334					1	DETECTED	182.9617 m/z @1.50 [N1264_1.mzXML]	182.96165466308594	1.5024833333333334	1.4582666666666666	1.5615666666666668	0.10330000000000017	12305.833984375	50545.57272290041	0	1300	0.10233245623251208	1.1681115718055017	1.3362231436110035	182.961181640625	182.96176147460938
369	183.0781707763672	14.27955					1	DETECTED	183.0782 m/z @14.28 [N1264_1.mzXML]	183.0781707763672	14.27955	2.0437	14.27955	12.235850000000001	24458.91015625	5847632.39335492	0	1300	10.59155448960324	0.5	null	183.0781707763672	183.0841827392578
370	183.15245056152344	15.72955					1	DETECTED	183.1525 m/z @15.73 [N1264_1.mzXML]	183.15245056152344	15.72955	0.11775000000000001	20.005	19.887249999999998	5223.34619140625	2008832.9882891544	0	1300	1.1351332454153482	0.6369300785303423	0.2749811013009544	183.15138244628906	183.1533660888672
371	183.9519805908203	10.244133333333334					1	DETECTED	183.9520 m/z @10.24 [N1264_1.mzXML]	183.9519805908203	10.244133333333334	10.200283333333335	10.317416666666666	0.11713333333333154	6903.4482421875	33175.22379553195	0	1300	0.08500562051318639	1.335613835043718	1.6712276700874358	183.95111083984375	183.9519805908203
372	184.07208251953125	13.002533333333334					1	DETECTED	184.0721 m/z @13.00 [N1264_1.mzXML]	184.07208251953125	13.002533333333334	9.076366666666667	19.630999999999997	10.55463333333333	206527.90625	6670681.1348952055	0	1300	0.11903063494870914	1.6894574837265224	2.3363258127758004	184.0682830810547	184.08062744140625
373	184.09320068359375	1.8009333333333333					1	DETECTED	184.0932 m/z @1.80 [N1264_1.mzXML]	184.09320068359375	1.8009333333333333	1.7578666666666665	10.407166666666665	8.649299999999998	459290.0	4363761.971399693	0	1300	0.08811664975913347	104.89985996820016	3.5689959569769436	184.0876007080078	184.10264587402344
374	184.99853515625	1.4433					1	DETECTED	184.9985 m/z @1.44 [N1264_1.mzXML]	184.99853515625	1.4433	1.4112333333333333	7.993266666666667	6.582033333333333	12467.7607421875	2004950.7233901366	0	1300	0.10131660230468831	102.63045738045732	204.26091476091463	184.99819946289062	185.00558471679688
375	185.03111267089844	1.7424833333333334					1	DETECTED	185.0311 m/z @1.74 [N1264_1.mzXML]	185.03111267089844	1.7424833333333334	1.7424833333333334	10.30275	8.560266666666667	13380.3115234375	1328767.222787628	0	1300	8.489276786294784	null	null	185.0227508544922	185.03208923339844
376	185.04331970214844	10.244133333333334					1	DETECTED	185.0433 m/z @10.24 [N1264_1.mzXML]	185.04331970214844	10.244133333333334	1.5909833333333334	19.71216666666667	18.121183333333335	2168259.25	2.1656484821060136E7	1	1300	0.08665423950199802	0.5084423038401387	0.013135919972441084	185.0404052734375	185.04441833496094
377	185.12774658203125	9.138200000000001					1	DETECTED	185.1277 m/z @9.14 [N1264_1.mzXML]	185.12774658203125	9.138200000000001	6.806916666666667	14.002566666666667	7.19565	85471.1796875	2321283.1991014993	0	1300	0.11282015169556736	0.5597320913730583	1.5012927303929235	185.1179656982422	185.13189697265625
378	185.62637329101562	2.271916666666667					1	DETECTED	185.6264 m/z @2.27 [N1264_1.mzXML]	185.62637329101562	2.271916666666667	2.271916666666667	10.273216666666666	8.0013	43211.49609375	8798526.319545897	0	1300	8.299984861712225	null	null	185.62637329101562	185.6311798095703
379	186.04678344726562	10.244133333333334					1	DETECTED	186.0468 m/z @10.24 [N1264_1.mzXML]	186.04678344726562	10.244133333333334	1.9014833333333334	11.183766666666665	9.282283333333332	134708.796875	8375024.736328733	0	1300	0.08764400114531412	0.604439066847219	0.1726393153999862	186.0443572998047	186.0478057861328
380	186.07252502441406	1.9014833333333334					1	DETECTED	186.0725 m/z @1.90 [N1264_1.mzXML]	186.07252502441406	1.9014833333333334	0.16823333333333332	19.955666666666666	19.787433333333333	250088.5	4963895.624648073	0	1300	0.12252161867746203	2.980542392057007	120.46702413449688	186.07235717773438	186.07728576660156
381	186.22032165527344	11.424633333333333					1	DETECTED	186.2203 m/z @11.42 [N1264_1.mzXML]	186.22032165527344	11.424633333333333	9.0146	11.530033333333334	2.515433333333334	16159.986328125	1028646.0503558352	0	1300	1.443305489772591	0.5218669174700215	0.04373383494004286	186.22006225585938	186.229736328125
382	186.92173767089844	1.5469					1	DETECTED	186.9217 m/z @1.55 [N1264_1.mzXML]	186.92173767089844	1.5469	1.4277833333333334	1.5762	0.14841666666666664	13407.20703125	72534.05113189701	0	1300	0.11200093163663238	0.622988666573388	0.245977333146776	186.92152404785156	186.92189025878906
383	186.95130920410156	9.209333333333332					1	DETECTED	186.9513 m/z @9.21 [N1264_1.mzXML]	186.95130920410156	9.209333333333332	9.167333333333334	11.530033333333334	2.3627000000000002	25627.615234375	917398.3465122075	0	1300	0.10479177675547113	28.127380952382268	55.254761904764536	186.94754028320312	186.95138549804688
384	187.05645751953125	1.8723333333333334					1	DETECTED	187.0565 m/z @1.87 [N1264_1.mzXML]	187.05645751953125	1.8723333333333334	1.8294	10.361433333333334	8.532033333333334	1018770.125	1.0481716873726562E7	1	1300	0.06428219393671086	4.459593860581043	4.327607900505756	187.04714965820312	187.05686950683594
385	187.0702362060547	2.7284					1	DETECTED	187.0702 m/z @2.73 [N1264_1.mzXML]	187.0702362060547	2.7284	0.20199999999999999	19.7605	19.5585	23339.173828125	5660921.848547914	0	1300	1.6783900510775904	1.7143543512728465	2.8936122424444934	187.07015991210938	187.0759735107422
386	187.1315155029297	11.353183333333334					1	DETECTED	187.1315 m/z @11.35 [N1264_1.mzXML]	187.1315155029297	11.353183333333334	0.10099999999999999	20.005	19.904	8481.1591796875	3594682.389981017	0	1300	16.637899278164536	0.8844505732961455	2.598600037663818	187.12423706054688	187.13619995117188
387	187.47190856933594	9.223216666666668					1	DETECTED	187.4719 m/z @9.22 [N1264_1.mzXML]	187.47190856933594	9.223216666666668	9.153166666666667	9.307883333333333	0.1547166666666655	18899.64453125	120232.57799877862	0	1300	0.10924663169069859	1.1043302403045334	1.2086604806090668	187.47166442871094	187.47198486328125
388	188.02178955078125	10.866866666666665					1	DETECTED	188.0218 m/z @10.87 [N1264_1.mzXML]	188.02178955078125	10.866866666666665	9.195383333333332	13.958916666666665	4.763533333333333	13241.0263671875	1422737.636501343	0	1300	0.12837013910521122	1.4249419178573925	1.849883835714785	188.02163696289062	188.02938842773438
389	188.0596923828125	1.8580166666666666					1	DETECTED	188.0597 m/z @1.86 [N1264_1.mzXML]	188.0596923828125	1.8580166666666666	1.8580166666666666	9.307883333333333	7.449866666666666	40806.3046875	2936594.568771729	0	1300	7.465453175003215	null	null	188.0504150390625	188.0596923828125
390	188.06973266601562	9.209333333333332					1	DETECTED	188.0697 m/z @9.21 [N1264_1.mzXML]	188.06973266601562	9.209333333333332	1.8723333333333334	18.695	16.822666666666667	7975862.5	5.883051822924481E7	1	1300	0.1051732219658792	1.5927160413052357	1.8543607434889329	188.05978393554688	188.07778930664062
391	188.08294677734375	9.209333333333332					1	DETECTED	188.0829 m/z @9.21 [N1264_1.mzXML]	188.08294677734375	9.209333333333332	9.153166666666667	15.4194	6.266233333333332	23265.921875	2039954.0471372684	0	1300	0.05705823162176671	55.78249258160476	1.183016858060878	188.08253479003906	188.09288024902344
392	188.0986328125	9.209333333333332					1	DETECTED	188.0986 m/z @9.21 [N1264_1.mzXML]	188.0986328125	9.209333333333332	9.167333333333334	16.642316666666666	7.474983333333332	10320.25	1008749.4702088931	0	1300	0.09163784532286812	88.98789682540097	176.97579365080193	188.0930938720703	188.10406494140625
393	188.9547576904297	1.5469					1	DETECTED	188.9548 m/z @1.55 [N1264_1.mzXML]	188.9547576904297	1.5469	1.4582666666666666	1.5469	0.08863333333333334	6780.353515625	23205.812859008773	0	1300	0.05596294203285246	0.5	null	188.9547576904297	188.9550323486328
394	189.02279663085938	13.579166666666667					1	DETECTED	189.0228 m/z @13.58 [N1264_1.mzXML]	189.02279663085938	13.579166666666667	9.603299999999999	16.128716666666666	6.525416666666667	12909.98046875	1374506.5452818	0	1300	0.42987380127673624	0.8259387040121258	0.6261451911173277	189.01490783691406	189.02378845214844
395	189.045654296875	1.8435666666666668					1	DETECTED	189.0457 m/z @1.84 [N1264_1.mzXML]	189.045654296875	1.8435666666666668	1.4277833333333334	11.108833333333333	9.681049999999999	30455.79296875	3748369.1859631347	0	1300	9.068718282291105	11.641940914739244	20.191479467177828	189.03578186035156	189.05148315429688
396	189.0730743408203	9.209333333333332					1	DETECTED	189.0731 m/z @9.21 [N1264_1.mzXML]	189.0730743408203	9.209333333333332	9.138200000000001	9.67775	0.5395499999999984	794306.75	5438627.586094715	0	1300	0.10438302107280428	1.570831984052963	1.829792051930913	189.0728302001953	189.07322692871094
397	189.0860137939453	3.03615					1	DETECTED	189.0860 m/z @3.04 [N1264_1.mzXML]	189.0860137939453	3.03615	0.10099999999999999	20.005	19.904	75128.140625	1.9522621762426678E7	0	1300	2.0838187724828843	8.031497697757978	16.995137237294227	189.08523559570312	189.09007263183594
398	189.1585235595703	1.6944666666666668					1	DETECTED	189.1585 m/z @1.69 [N1264_1.mzXML]	189.1585235595703	1.6944666666666668	1.5615666666666668	15.713933333333333	14.152366666666666	16990.041015625	7468075.116566101	0	1300	12.974833892356937	53.24441936292951	75.78722170651749	189.15835571289062	189.16696166992188
399	189.1982421875	9.209333333333332					1	DETECTED	189.1982 m/z @9.21 [N1264_1.mzXML]	189.1982421875	9.209333333333332	9.153166666666667	9.293683333333332	0.14051666666666485	25548.228515625	146160.92628808547	0	1300	0.10442188669580688	1.2508902077151711	1.501780415430342	189.19781494140625	189.1982421875
400	190.08494567871094	10.821333333333333					1	DETECTED	190.0849 m/z @10.82 [N1264_1.mzXML]	190.08494567871094	10.821333333333333	0.13456666666666667	19.971999999999998	19.83743333333333	244091.671875	4917153.784206146	1	1300	0.08683477781918292	0.5601132830711202	0.08418721548416055	190.0763702392578	190.09007263183594
401	190.14279174804688	10.376366666666666					1	DETECTED	190.1428 m/z @10.38 [N1264_1.mzXML]	190.14279174804688	10.376366666666666	10.063233333333333	10.573366666666667	0.510133333333334	29356.75390625	494989.5672631839	0	1300	0.218517997935054	0.7969682695365831	0.6391194582812182	190.14260864257812	190.14300537109375
402	190.96707153320312	13.622566666666668					1	DETECTED	190.9671 m/z @13.62 [N1264_1.mzXML]	190.96707153320312	13.622566666666668	0.15143333333333334	19.8905	19.739066666666666	9307.58984375	1928761.2376673897	0	1300	3.5200434396908555	0.73264313321819	0.11567911776834787	190.96163940429688	190.9679718017578
403	191.01649475097656	2.9235666666666664					1	DETECTED	191.0165 m/z @2.92 [N1264_1.mzXML]	191.01649475097656	2.9235666666666664	2.426	15.5883	13.1623	8221.1923828125	1255181.2750820313	0	1300	0.05946126499529569	13.213120506033865	25.386538980169878	191.0098114013672	191.0171356201172
404	191.03904724121094	1.7725					1	DETECTED	191.0390 m/z @1.77 [N1264_1.mzXML]	191.03904724121094	1.7725	1.4112333333333333	16.465183333333332	15.053949999999999	124250.296875	2.8145410900929295E7	0	1300	0.14729932583590077	13.719857998734087	1.2079073914429506	191.0295867919922	191.03964233398438
405	191.0753631591797	1.6650166666666666					1	DETECTED	191.0754 m/z @1.67 [N1264_1.mzXML]	191.0753631591797	1.6650166666666666	1.5615666666666668	19.194333333333336	17.63276666666667	176453.453125	5968358.212007997	0	1300	0.07886619376062143	38.58408352252037	90.47810203315946	191.0655975341797	191.08067321777344
406	192.03155517578125	2.4950166666666664					1	DETECTED	192.0316 m/z @2.50 [N1264_1.mzXML]	192.03155517578125	2.4950166666666664	1.7869333333333333	10.943583333333333	9.156649999999999	15127.51953125	1545141.8366530763	0	1300	0.25141278815142254	5.174437132672108	9.259833457858027	192.02261352539062	192.03402709960938
407	192.06455993652344	7.656333333333333					1	DETECTED	192.0646 m/z @7.66 [N1264_1.mzXML]	192.06455993652344	7.656333333333333	1.9732666666666667	16.368216666666665	14.394949999999998	4774.5888671875	1340621.9045261536	0	1300	2.3040569224574785	1.2664773127184852	0.32350557743236585	192.0577850341797	192.0680694580078
408	192.96031188964844	2.1014333333333335					1	DETECTED	192.9603 m/z @2.10 [N1264_1.mzXML]	192.96031188964844	2.1014333333333335	2.0015833333333335	16.594533333333334	14.592950000000002	40138.8046875	1732580.5461591184	0	1300	0.2600994721933132	73.07436154231348	2.463950523594527	192.9600372314453	192.96438598632812
409	193.00111389160156	1.4878166666666668					1	DETECTED	193.0011 m/z @1.49 [N1264_1.mzXML]	193.00111389160156	1.4878166666666668	1.4112333333333333	15.6037	14.192466666666666	11970.1494140625	2270528.6336389766	0	1300	0.2064341248640409	89.11720957447304	177.13861169874323	192.9998321533203	193.0099334716797
410	193.0335235595703	1.6504833333333333					1	DETECTED	193.0335 m/z @1.65 [N1264_1.mzXML]	193.0335235595703	1.6504833333333333	1.5909833333333334	5.636349999999999	4.045366666666666	23562.21875	658935.7166892396	0	1300	1.7243930430138754	33.99467787114852	50.29440373250042	193.03280639648438	193.0341339111328
411	193.05482482910156	1.4433					1	DETECTED	193.0548 m/z @1.44 [N1264_1.mzXML]	193.05482482910156	1.4433	1.39405	15.104683333333332	13.710633333333332	14489.4326171875	4133225.9181514895	0	1300	0.11342289413076156	139.19424703891704	277.388494077834	193.04513549804688	193.05490112304688
412	193.08497619628906	10.529133333333334					1	DETECTED	193.0850 m/z @10.53 [N1264_1.mzXML]	193.08497619628906	10.529133333333334	0.20199999999999999	15.904950000000001	15.702950000000001	34790.3046875	2439932.209930879	0	1300	0.08527057082119249	0.5060176342886805	1.7135984480722433	193.08447265625	193.09373474121094
413	194.0038604736328	1.4433					1	DETECTED	194.0039 m/z @1.44 [N1264_1.mzXML]	194.0038604736328	1.4433	1.4112333333333333	12.084966666666666	10.673733333333333	17807.568359375	3092022.8199975584	0	1300	0.06379251621899162	166.4303534303533	331.8607068607066	194.00131225585938	194.00624084472656
414	194.031494140625	1.6650166666666666					1	DETECTED	194.0315 m/z @1.67 [N1264_1.mzXML]	194.031494140625	1.6650166666666666	1.6650166666666666	19.971999999999998	18.30698333333333	5753.64501953125	2527967.0491975727	0	1300	15.156222465833082	null	null	194.031494140625	194.03317260742188
415	194.08836364746094	10.514733333333334					1	DETECTED	194.0884 m/z @10.51 [N1264_1.mzXML]	194.08836364746094	10.514733333333334	5.027383333333333	10.558483333333333	5.5311	3143.30419921875	269628.9439716493	0	1300	0.0786348225612361	0.5039864415428211	0.0079728830856423	194.0795440673828	194.0885467529297
416	194.957275390625	2.1728333333333336					1	DETECTED	194.9573 m/z @2.17 [N1264_1.mzXML]	194.957275390625	2.1728333333333336	2.0295833333333335	17.1945	15.164916666666668	15539.2578125	2294331.4556483156	0	1300	0.04494455123502927	52.931646305991826	88.21387763706878	194.95712280273438	194.96299743652344
417	194.97593688964844	12.129683333333332					1	DETECTED	194.9759 m/z @12.13 [N1264_1.mzXML]	194.97593688964844	12.129683333333332	11.353183333333334	13.706999999999999	2.353816666666665	16024.310546875	948638.9204167487	0	1300	0.7804066457379939	1.5156578664949576	2.031315732989915	194.97496032714844	194.97634887695312
418	195.02908325195312	16.465183333333332					1	DETECTED	195.0291 m/z @16.47 [N1264_1.mzXML]	195.02908325195312	16.465183333333332	0.13456666666666667	19.841666666666665	19.707099999999997	6272.7119140625	2151477.2344962466	0	1300	9.035241379490607	0.6033789293525351	0.20675785870507032	195.0278778076172	195.0330810546875
419	195.08560180664062	10.988416666666666					1	DETECTED	195.0856 m/z @10.99 [N1264_1.mzXML]	195.08560180664062	10.988416666666666	0.10099999999999999	20.005	19.904	28599.435546875	7449445.488423894	0	1300	0.28513605870556624	8.168866502403185	0.6291705610652257	195.08534240722656	195.08721923828125
420	195.1003875732422	11.260700000000002					1	DETECTED	195.1004 m/z @11.26 [N1264_1.mzXML]	195.1003875732422	11.260700000000002	9.558383333333333	15.328399999999998	5.770016666666665	62963.15234375	2587273.14153723	0	1300	0.293190742559732	40.90276240655368	14.595764319315695	195.0929718017578	195.10972595214844
421	195.11192321777344	9.336450000000001					1	DETECTED	195.1119 m/z @9.34 [N1264_1.mzXML]	195.11192321777344	9.336450000000001	2.2437	10.317416666666666	8.073716666666666	30200.908203125	1102290.005248994	0	1300	0.1063473579487777	0.5691527733718702	0.1383055467437405	195.11170959472656	195.120361328125
422	196.0282745361328	10.244133333333334					1	DETECTED	196.0283 m/z @10.24 [N1264_1.mzXML]	196.0282745361328	10.244133333333334	10.229700000000001	10.288099999999998	0.05839999999999712	9824.5361328125	21015.91781884722	0	1300	0.04143516508752221	2.0230946882216765	3.046189376443353	196.02804565429688	196.02838134765625
423	196.0596923828125	9.122766666666667					1	DETECTED	196.0597 m/z @9.12 [N1264_1.mzXML]	196.0596923828125	9.122766666666667	8.749833333333333	18.181500000000003	9.43166666666667	6936.73193359375	1345265.892027954	0	1300	2.0834820816731163	12.645244905255613	28.091001879810626	196.05752563476562	196.06820678710938
424	196.86398315429688	2.0015833333333335					1	DETECTED	196.8640 m/z @2.00 [N1264_1.mzXML]	196.86398315429688	2.0015833333333335	1.7099666666666666	2.384183333333333	0.6742166666666665	27560.822265625	452004.06353430165	0	1300	0.11885466514201237	1.155998171115047	0.9994207792477487	196.8634796142578	196.8644256591797
425	197.02716064453125	10.866866666666665					1	DETECTED	197.0272 m/z @10.87 [N1264_1.mzXML]	197.02716064453125	10.866866666666665	0.38756666666666667	10.897516666666666	10.50995	6244.74609375	1173181.2192265014	0	1300	0.04396215211107979	0.5014624068401516	0.0029248136803032075	197.02041625976562	197.02735900878906
426	197.0635223388672	14.911316666666666					1	DETECTED	197.0635 m/z @14.91 [N1264_1.mzXML]	197.0635223388672	14.911316666666666	8.6288	19.955666666666666	11.326866666666666	12191.2666015625	2680677.0443457933	0	1300	1.8372045140041315	1.028408732635497	0.7633400346305221	197.0626220703125	197.06442260742188
427	197.07962036132812	11.048166666666667					1	DETECTED	197.0796 m/z @11.05 [N1264_1.mzXML]	197.07962036132812	11.048166666666667	1.8580166666666666	11.139066666666668	9.281050000000002	15438.1484375	2722255.5462027597	0	1300	0.6656464438615775	0.5049455123148154	0.14430415868897825	197.07701110839844	197.0885009765625
428	197.12754821777344	9.752083333333333					1	DETECTED	197.1275 m/z @9.75 [N1264_1.mzXML]	197.12754821777344	9.752083333333333	9.107216666666666	10.003549999999999	0.8963333333333328	48061.48828125	437269.87381646794	0	1300	0.07823656544700519	0.6504366002494869	0.2656200795013891	197.12716674804688	197.12803649902344
429	198.05162048339844	10.543800000000001					1	DETECTED	198.0516 m/z @10.54 [N1264_1.mzXML]	198.05162048339844	10.543800000000001	8.9209	10.655566666666665	1.7346666666666657	53974.5703125	962537.7571881098	0	1300	0.0850846742263709	0.5288289729069414	0.051188543276171276	198.05152893066406	198.05532836914062
430	198.08364868164062	1.8580166666666666					1	DETECTED	198.0836 m/z @1.86 [N1264_1.mzXML]	198.08364868164062	1.8580166666666666	1.7869333333333333	13.043583333333334	11.25665	65052.5703125	4616511.226414673	0	1300	0.16009116221006003	79.1792497069167	364.63417722609046	198.0745849609375	198.08740234375
431	198.1309814453125	9.766816666666667					1	DETECTED	198.1310 m/z @9.77 [N1264_1.mzXML]	198.1309814453125	9.766816666666667	9.692666666666666	9.826033333333333	0.1333666666666673	4145.03662109375	24208.49238995376	0	1300	0.10480890096086881	0.8993032142054282	0.7986064284108566	198.13082885742188	198.13124084472656
432	198.86093139648438	2.0015833333333335					1	DETECTED	198.8609 m/z @2.00 [N1264_1.mzXML]	198.86093139648438	2.0015833333333335	1.7099666666666666	13.396899999999999	11.686933333333332	25674.96484375	3171867.8784560543	0	1300	0.3195561162416123	20.03817797336685	1.6886755084584109	198.85736083984375	198.8698272705078
433	198.93898010253906	1.5320166666666668					1	DETECTED	198.9390 m/z @1.53 [N1264_1.mzXML]	198.93898010253906	1.5320166666666668	1.4277833333333334	1.6504833333333333	0.2226999999999999	248273.828125	1707543.4474086915	0	1300	0.11361191685716454	0.9652800092880672	0.8455351310830911	198.9333038330078	198.9393310546875
434	199.00999450683594	11.778699999999999					1	DETECTED	199.0100 m/z @11.78 [N1264_1.mzXML]	199.00999450683594	11.778699999999999	8.998866666666666	18.919500000000003	9.920633333333337	2749.63134765625	976674.0794444585	0	1300	6.416626860549128	1.7843935487739084	2.568787097547817	199.00404357910156	199.01731872558594
435	199.10829162597656	2.659066666666667					1	DETECTED	199.1083 m/z @2.66 [N1264_1.mzXML]	199.10829162597656	2.659066666666667	2.53595	8.689116666666667	6.153166666666667	3311.97216796875	971288.7031434935	0	1300	6.063070592815315	24.989170163801255	48.97834032760251	199.10675048828125	199.10829162597656
436	199.1434783935547	8.857850000000001					1	DETECTED	199.1435 m/z @8.86 [N1264_1.mzXML]	199.1434783935547	8.857850000000001	6.7905999999999995	14.704066666666668	7.913466666666668	6451.64404296875	1070203.3333810424	0	1300	0.10931546124690783	1.9140081428629008	2.8280162857258015	199.14170837402344	199.14817810058594
437	199.17959594726562	10.514733333333334					1	DETECTED	199.1796 m/z @10.51 [N1264_1.mzXML]	199.17959594726562	10.514733333333334	0.13456666666666667	19.971999999999998	19.83743333333333	2400.07763671875	1303167.487785126	0	1300	15.035534212150527	0.9555450297843642	0.9110900595687285	199.1787109375	199.18028259277344
438	200.03916931152344	1.6796					1	DETECTED	200.0392 m/z @1.68 [N1264_1.mzXML]	200.03916931152344	1.6796	1.6058333333333332	9.122766666666667	7.516933333333334	62664.953125	1503830.4220772097	0	1300	0.05303976915238007	4.51721274588554	9.35275910948641	200.03472900390625	200.04336547851562
439	200.0670928955078	1.7869333333333333					1	DETECTED	200.0671 m/z @1.79 [N1264_1.mzXML]	200.0670928955078	1.7869333333333333	1.7725	2.229633333333333	0.45713333333333317	204903.140625	2012471.5523671876	0	1300	0.12346551792568983	15.8360277136259	30.6720554272518	200.06698608398438	200.06906127929688
440	200.09934997558594	1.9300333333333335					1	DETECTED	200.0993 m/z @1.93 [N1264_1.mzXML]	200.09934997558594	1.9300333333333335	1.9300333333333335	11.984633333333333	10.054599999999999	29407.7734375	2042155.0127495113	0	1300	0.04152997029060268	null	null	200.08984375	200.09970092773438
441	200.93663024902344	1.5469					1	DETECTED	200.9366 m/z @1.55 [N1264_1.mzXML]	200.93663024902344	1.5469	1.4433	1.5615666666666668	0.11826666666666674	35930.15234375	190776.76104980474	0	1300	0.1320928771767993	0.5707850707850716	0.14157014157014325	200.9365234375	200.93687438964844
442	200.97207641601562	1.51715					1	DETECTED	200.9721 m/z @1.52 [N1264_1.mzXML]	200.97207641601562	1.51715	1.4582666666666666	1.6355499999999998	0.17728333333333324	73115.828125	445785.2524877932	0	1300	0.11337482576130453	1.5505230165158022	1.7790501985828981	200.97164916992188	200.97219848632812
443	201.01475524902344	1.8869666666666667					1	DETECTED	201.0148 m/z @1.89 [N1264_1.mzXML]	201.01475524902344	1.8869666666666667	1.7578666666666665	10.4996	8.741733333333332	72233.0625	3464286.094728088	0	1300	0.20003750198088133	33.66893195853779	65.98644975140529	201.00941467285156	201.02101135253906
444	201.11122131347656	0.6739499999999999					1	DETECTED	201.1112 m/z @0.67 [N1264_1.mzXML]	201.11122131347656	0.6739499999999999	0.10099999999999999	20.005	19.904	43185.14453125	3.2488325984777607E7	0	1300	3.0050385562134134	17.369753032550836	1.636207936308024	201.1104278564453	201.11166381835938
445	202.0464324951172	1.9157					1	DETECTED	202.0464 m/z @1.92 [N1264_1.mzXML]	202.0464324951172	1.9157	1.7424833333333334	9.826033333333333	8.083549999999999	55326.7734375	3552548.3141823728	0	1300	0.6940404964562534	23.33024895537901	1.0673972993298835	202.0459442138672	202.04669189453125
446	202.11549377441406	13.207683333333334					1	DETECTED	202.1155 m/z @13.21 [N1264_1.mzXML]	202.11549377441406	13.207683333333334	0.13456666666666667	20.005	19.87043333333333	6364.82861328125	4044866.745699892	0	1300	9.27425416800485	0.7599730745155132	0.2403477603367272	202.1059112548828	202.11766052246094
447	202.9697265625	1.51715					1	DETECTED	202.9697 m/z @1.52 [N1264_1.mzXML]	202.9697265625	1.51715	1.4433	18.96833333333333	17.52503333333333	23731.982421875	3635351.482199371	0	1300	0.08528264560627852	118.65290002256829	236.30580004513658	202.96934509277344	202.97683715820312
448	203.0303955078125	1.9014833333333334					1	DETECTED	203.0304 m/z @1.90 [N1264_1.mzXML]	203.0303955078125	1.9014833333333334	1.4582666666666666	9.498666666666667	8.0404	143043.515625	8446508.727554565	0	1300	8.203150134215834	9.00889793361397	16.710703898187415	203.0216522216797	203.0305633544922
449	203.05120849609375	1.7869333333333333					1	DETECTED	203.0512 m/z @1.79 [N1264_1.mzXML]	203.05120849609375	1.7869333333333333	1.6650166666666666	19.129833333333334	17.464816666666668	1384507.375	2.482154294762446E7	1	1300	0.10105451256976639	5.587622260213715	9.66192042172335	203.0477752685547	203.0525665283203
450	203.82281494140625	9.209333333333332					1	DETECTED	203.8228 m/z @9.21 [N1264_1.mzXML]	203.82281494140625	9.209333333333332	9.153166666666667	9.3511	0.1979333333333333	28122.91015625	174232.2746471554	0	1300	0.09399276531790512	1.762017804154378	2.524035608308756	203.8225860595703	203.82298278808594
451	204.01699829101562	10.244133333333334					1	DETECTED	204.0170 m/z @10.24 [N1264_1.mzXML]	204.01699829101562	10.244133333333334	2.1157333333333335	19.809166666666666	17.69343333333333	32212.75390625	2240336.3939548032	0	1300	0.06584839763947414	5.933094776751313	0.007884368418430002	204.0078125	204.0256805419922
452	204.0547332763672	1.8009333333333333					1	DETECTED	204.0547 m/z @1.80 [N1264_1.mzXML]	204.0547332763672	1.8009333333333333	1.8009333333333333	13.8176	12.016666666666667	68639.7578125	2933295.777547424	0	1300	0.2406170537779284	null	null	204.0546112060547	204.06463623046875
453	204.10406494140625	10.7891					1	DETECTED	204.1041 m/z @10.79 [N1264_1.mzXML]	204.10406494140625	10.7891	9.091716666666667	16.642316666666666	7.550599999999999	19962.736328125	2249003.5374295344	0	1300	0.08606792312096978	2.2241882112663616	3.448376422532723	204.103759765625	204.1116180419922
454	204.1217803955078	1.8869666666666667					1	DETECTED	204.1218 m/z @1.89 [N1264_1.mzXML]	204.1217803955078	1.8869666666666667	1.8580166666666666	10.588883333333333	8.730866666666667	809966.0625	1.2013328135728667E7	0	1300	0.07396115466736619	11.679770148234613	19.404133397858555	204.11688232421875	204.1228790283203
455	204.4155731201172	9.223216666666668					1	DETECTED	204.4156 m/z @9.22 [N1264_1.mzXML]	204.4155731201172	9.223216666666668	9.153166666666667	9.265483333333332	0.11231666666666484	23201.69140625	111945.82664599546	0	1300	0.12508263573518263	0.8016892695693403	0.6033785391386806	204.415283203125	204.4155731201172
456	204.9556884765625	1.6058333333333332					1	DETECTED	204.9557 m/z @1.61 [N1264_1.mzXML]	204.9556884765625	1.6058333333333332	1.5320166666666668	1.6650166666666666	0.13299999999999979	82808.8359375	368827.4890853268	0	1300	0.07011159866081584	0.9019524699087154	0.8605441749097241	204.9554901123047	204.9560089111328
457	205.0461883544922	9.3511					1	DETECTED	205.0462 m/z @9.35 [N1264_1.mzXML]	205.0461883544922	9.3511	1.9014833333333334	10.688833333333333	8.78735	76231.078125	3389805.59944141	0	1300	0.09285845106988155	2.5769881716027694	0.7623349566909573	205.04110717773438	205.05548095703125
458	205.084716796875	11.410383333333334					1	DETECTED	205.0847 m/z @11.41 [N1264_1.mzXML]	205.084716796875	11.410383333333334	0.13456666666666667	20.005	19.87043333333333	23187.845703125	5578163.1560653625	0	1300	1.44492137460505	0.7129529793234172	1.1267925266889036	205.07655334472656	205.08566284179688
459	205.09613037109375	9.223216666666668					1	DETECTED	205.0961 m/z @9.22 [N1264_1.mzXML]	205.09613037109375	9.223216666666668	9.107216666666666	10.7891	1.6818833333333334	8734213.0	5.94573455939159E7	1	1300	0.09473794533807123	1.3298667418913528	1.3479116761457295	205.087890625	205.09642028808594
460	205.12509155273438	1.8869666666666667					1	DETECTED	205.1251 m/z @1.89 [N1264_1.mzXML]	205.12509155273438	1.8869666666666667	1.8723333333333334	9.293683333333332	7.421349999999999	83852.765625	2617808.237068237	0	1300	0.09184869761241865	249.2778918892005	35.95878753366487	205.1165771484375	205.1328582763672
461	205.9862823486328	11.381916666666665					1	DETECTED	205.9863 m/z @11.38 [N1264_1.mzXML]	205.9862823486328	11.381916666666665	0.10099999999999999	19.988666666666667	19.887666666666668	35499.109375	5604914.998536866	0	1300	1.2197193967424376	2.2268696587192403	0.33306034322771494	205.98512268066406	205.9939727783203
462	206.04957580566406	9.3511					1	DETECTED	206.0496 m/z @9.35 [N1264_1.mzXML]	206.04957580566406	9.3511	9.322049999999999	9.988716666666667	0.6666666666666679	8400.7119140625	134137.58292071577	0	1300	0.34060995652478887	11.474469305794006	19.040369227689702	206.0413360595703	206.04978942871094
463	206.08009338378906	10.317416666666666					1	DETECTED	206.0801 m/z @10.32 [N1264_1.mzXML]	206.08009338378906	10.317416666666666	0.43803333333333333	15.72955	15.291516666666666	193933.125	2041372.7556451722	0	1300	0.094858615946956	1.6893119504933247	2.118140527901061	206.0800323486328	206.08892822265625
464	206.09945678710938	9.223216666666668					1	DETECTED	206.0995 m/z @9.22 [N1264_1.mzXML]	206.09945678710938	9.223216666666668	9.107216666666666	10.943583333333333	1.8363666666666667	892333.25	6089873.370764886	0	1300	0.09554185728056197	1.613715462371222	1.3508082135618233	206.0994110107422	206.1001739501953
465	206.38160705566406	9.223216666666668					1	DETECTED	206.3816 m/z @9.22 [N1264_1.mzXML]	206.38160705566406	9.223216666666668	9.153166666666667	9.3511	0.1979333333333333	26671.986328125	164322.92568621848	0	1300	0.1805360051168563	1.4128003806804628	1.8256007613609253	206.38075256347656	206.38162231445312
466	206.89244079589844	1.7725					1	DETECTED	206.8924 m/z @1.77 [N1264_1.mzXML]	206.89244079589844	1.7725	1.6796	2.1157333333333335	0.4361333333333335	108789.328125	961319.5236032716	0	1300	0.192392864814233	2.28723377328114	3.2105079789736943	206.8923797607422	206.892822265625
467	206.9903564453125	16.192766666666667					1	DETECTED	206.9904 m/z @16.19 [N1264_1.mzXML]	206.9903564453125	16.192766666666667	0.48861666666666664	19.971999999999998	19.483383333333332	8346.7841796875	3323670.0235676896	0	1300	7.746778647341241	0.6203259435669339	0.23822153237028404	206.98646545410156	206.9971923828125
468	207.0252227783203	10.229700000000001					1	DETECTED	207.0252 m/z @10.23 [N1264_1.mzXML]	207.0252227783203	10.229700000000001	1.4112333333333333	15.134433333333334	13.7232	314756.53125	6077827.880944808	1	1300	0.08977592345507546	0.6570143405965764	0.21483247118990914	207.0153045654297	207.0255889892578
469	207.04904174804688	1.6504833333333333					1	DETECTED	207.0490 m/z @1.65 [N1264_1.mzXML]	207.04904174804688	1.6504833333333333	1.6209	18.035166666666665	16.414266666666666	27330.119140625	6051543.3385999445	0	1300	0.08739438386966536	238.27699084230525	474.33733431213216	207.0402374267578	207.0524139404297
470	207.10968017578125	9.122766666666667					1	DETECTED	207.1097 m/z @9.12 [N1264_1.mzXML]	207.10968017578125	9.122766666666667	3.803716666666667	11.969983333333333	8.166266666666667	39029.9375	1145468.2169261472	0	1300	0.10044171312509498	2.050914820560001	3.5054344419208037	207.1000518798828	207.1156463623047
471	208.04824829101562	15.82525					1	DETECTED	208.0482 m/z @15.83 [N1264_1.mzXML]	208.04824829101562	15.82525	0.16823333333333332	19.971999999999998	19.803766666666665	13084.0390625	3807930.6777691967	0	1300	2.4752354898962174	0.6137008513436315	0.6836405316835156	208.04736328125	208.04957580566406
472	208.132568359375	8.734283333333334					1	DETECTED	208.1326 m/z @8.73 [N1264_1.mzXML]	208.132568359375	8.734283333333334	8.449466666666668	8.873349999999999	0.4238833333333307	2767.819580078125	35113.81598681623	0	1300	0.16819302848037232	0.7441336532272192	0.48826730645443844	208.1319122314453	208.1326446533203
473	208.8894500732422	1.7725					1	DETECTED	208.8895 m/z @1.77 [N1264_1.mzXML]	208.8894500732422	1.7725	1.6796	2.1872333333333334	0.5076333333333334	62098.33203125	641598.1403115235	0	1300	0.11985000844353988	2.7321492644420533	2.3815926850669022	208.8893585205078	208.88986206054688
474	208.93414306640625	2.1728333333333336					1	DETECTED	208.9341 m/z @2.17 [N1264_1.mzXML]	208.93414306640625	2.1728333333333336	2.01545	2.4672666666666667	0.45181666666666676	29243.1875	385539.88084594737	0	1300	0.17207866991625131	1.435401884994173	1.870803769988346	208.93402099609375	208.93463134765625
475	208.9777374267578	13.608049999999999					1	DETECTED	208.9777 m/z @13.61 [N1264_1.mzXML]	208.9777374267578	13.608049999999999	11.7183	14.675383333333334	2.957083333333335	12303.9423828125	1094105.852000245	0	1300	0.6616600558017449	0.782400670282666	0.5648013405653319	208.9771728515625	208.97828674316406
476	209.0323486328125	1.4433					1	DETECTED	209.0323 m/z @1.44 [N1264_1.mzXML]	209.0323486328125	1.4433	1.39405	1.5762	0.18215000000000003	37477.3203125	236252.09341577144	0	1300	0.08882132030641166	1.7248995979033581	2.1839144530263366	209.03189086914062	209.0323944091797
477	209.0443878173828	15.495883333333333					1	DETECTED	209.0444 m/z @15.50 [N1264_1.mzXML]	209.0443878173828	15.495883333333333	0.13456666666666667	20.005	19.87043333333333	26786.41015625	6282924.127112058	0	1300	2.1509103376499485	0.8561151317607136	0.6852699944969047	209.04364013671875	209.0449981689453
478	209.07957458496094	11.124083333333335					1	DETECTED	209.0796 m/z @11.12 [N1264_1.mzXML]	209.07957458496094	11.124083333333335	11.078533333333333	11.672933333333333	0.5944000000000003	31295.634765625	484469.7940041504	0	1300	0.22728609972715397	6.524698133918458	12.049396267836917	209.07923889160156	209.08009338378906
479	209.0911865234375	7.6725666666666665					1	DETECTED	209.0912 m/z @7.67 [N1264_1.mzXML]	209.0911865234375	7.6725666666666665	5.782633333333334	8.537933333333333	2.755299999999999	25340.556640625	1746365.5074353032	0	1300	1.1153479916704825	0.6493790411552278	0.27500427914126646	209.09085083007812	209.0924835205078
480	209.11587524414062	12.027083333333334					1	DETECTED	209.1159 m/z @12.03 [N1264_1.mzXML]	209.11587524414062	12.027083333333334	1.0482666666666667	12.514716666666667	11.46645	566541.125	8188136.41266539	1	1300	0.1206002856110775	0.7694489811312083	0.29354295773261113	209.1130828857422	209.11685180664062
481	209.1639862060547	9.826033333333333					1	DETECTED	209.1640 m/z @9.83 [N1264_1.mzXML]	209.1639862060547	9.826033333333333	9.752083333333333	15.72955	5.9774666666666665	7461.798828125	1056215.0182249146	0	1300	0.2689631650917086	40.415596123506894	79.83119224701379	209.16387939453125	209.1667938232422
482	210.931396484375	2.1728333333333336					1	DETECTED	210.9314 m/z @2.17 [N1264_1.mzXML]	210.931396484375	2.1728333333333336	1.6504833333333333	12.709666666666667	11.059183333333333	10393.8515625	3697679.697115112	0	1300	9.066971291908873	10.585989598289775	20.17197919657955	210.93092346191406	210.9384307861328
483	211.04112243652344	2.6040833333333335					1	DETECTED	211.0411 m/z @2.60 [N1264_1.mzXML]	211.04112243652344	2.6040833333333335	2.1300833333333333	17.016333333333332	14.886249999999999	20851.546875	1871752.8370197145	0	1300	0.06657969954863852	1.0337882758263215	1.058895652193645	211.03948974609375	211.04197692871094
484	211.05673217773438	9.40875					1	DETECTED	211.0567 m/z @9.41 [N1264_1.mzXML]	211.05673217773438	9.40875	9.322049999999999	9.483583333333334	0.16153333333333464	22430.28515625	113485.08370544399	0	1300	0.07778425872568384	0.9315647827758582	0.8496080715196221	211.0566864013672	211.05703735351562
485	211.07899475097656	14.378350000000001					1	DETECTED	211.0790 m/z @14.38 [N1264_1.mzXML]	211.07899475097656	14.378350000000001	10.95855	17.61433333333333	6.65578333333333	7180.953125	985556.236445831	0	1300	0.818516561463154	0.9731246466654965	0.5448900225705036	211.07749938964844	211.07992553710938
486	211.10696411132812	8.583533333333332					1	DETECTED	211.1070 m/z @8.58 [N1264_1.mzXML]	211.10696411132812	8.583533333333332	8.52305	15.29825	6.7752	9282.8115234375	2056036.0586450195	0	1300	0.07219633522989355	56.00881785615985	111.0176357123197	211.105224609375	211.10728454589844
487	211.13180541992188	11.643550000000001					1	DETECTED	211.1318 m/z @11.64 [N1264_1.mzXML]	211.13180541992188	11.643550000000001	0.10099999999999999	20.005	19.904	13527.8388671875	4202146.493301448	0	1300	0.18590490699289397	0.7153759526683406	1.9328715001853722	211.12721252441406	211.13259887695312
488	211.14320373535156	10.288099999999998					1	DETECTED	211.1432 m/z @10.29 [N1264_1.mzXML]	211.14320373535156	10.288099999999998	9.588583333333334	10.4848	0.8962166666666658	33097.890625	361185.3222750227	0	1300	0.14726563789831815	1.7879981910608393	2.2634414206425	211.1430206298828	211.15219116210938
489	212.01853942871094	11.353183333333334					1	DETECTED	212.0185 m/z @11.35 [N1264_1.mzXML]	212.01853942871094	11.353183333333334	11.323883333333333	11.484466666666666	0.1605833333333333	71110.1875	390586.7746391603	0	1300	0.09923459985367344	2.7403299203639566	4.641835096882413	212.017822265625	212.01856994628906
490	212.06686401367188	10.821333333333333					1	DETECTED	212.0669 m/z @10.82 [N1264_1.mzXML]	212.06686401367188	10.821333333333333	1.9732666666666667	10.9733	9.000033333333333	41172.74609375	2354595.116151856	0	1300	0.10415682069309362	0.5085875633848449	0.021132210415030293	212.06297302246094	212.06875610351562
491	212.99832153320312	1.9014833333333334					1	DETECTED	212.9983 m/z @1.90 [N1264_1.mzXML]	212.99832153320312	1.9014833333333334	1.8723333333333334	18.790833333333335	16.9185	39283.40625	1894296.5553004455	0	1300	0.11309683361714895	8.125315807593298	14.029046219632912	212.99081420898438	213.00083923339844
492	213.0223846435547	10.244133333333334					1	DETECTED	213.0224 m/z @10.24 [N1264_1.mzXML]	213.0223846435547	10.244133333333334	3.7605833333333334	18.5835	14.822916666666668	13714.212890625	1499301.9864028029	0	1300	0.043576863290388346	0.9688914766847183	0.7060158627663184	213.02220153808594	213.03236389160156
493	214.83493041992188	1.7578666666666665					1	DETECTED	214.8349 m/z @1.76 [N1264_1.mzXML]	214.83493041992188	1.7578666666666665	1.7099666666666666	8.391633333333333	6.681666666666667	15747.638671875	2074148.7783981934	0	1300	0.12673707571994752	69.74599860821179	138.49199721642358	214.82810974121094	214.83499145507812
494	214.91636657714844	1.5469					1	DETECTED	214.9164 m/z @1.55 [N1264_1.mzXML]	214.91636657714844	1.5469	1.4112333333333333	13.665333333333333	12.2541	666493.125	1.3180644025006471E7	0	1300	0.11832011440844092	0.7996637624707414	0.5376798315329692	214.91558837890625	214.9205780029297
495	214.98782348632812	1.5024833333333334					1	DETECTED	214.9878 m/z @1.50 [N1264_1.mzXML]	214.98782348632812	1.5024833333333334	1.4277833333333334	1.5762	0.14841666666666664	81922.9375	436167.2336477052	0	1300	0.09818253811238975	0.987735592142885	1.046218925283968	214.98748779296875	214.98788452148438
496	215.01492309570312	2.0015833333333335					1	DETECTED	215.0149 m/z @2.00 [N1264_1.mzXML]	215.01492309570312	2.0015833333333335	1.9014833333333334	16.772333333333332	14.870849999999999	130723.5390625	3312899.255062715	0	1300	0.12279994871844746	41.313249287540586	15.132528926626975	215.0145721435547	215.02252197265625
497	215.12643432617188	11.124083333333335					1	DETECTED	215.1264 m/z @11.12 [N1264_1.mzXML]	215.12643432617188	11.124083333333335	6.26915	19.032833333333333	12.763683333333333	6856.4443359375	1848163.614383606	0	1300	0.048603910905017145	1.3145065500384483	11.61367203729909	215.12620544433594	215.1270751953125
498	215.13919067382812	12.9889					1	DETECTED	215.1392 m/z @12.99 [N1264_1.mzXML]	215.13919067382812	12.9889	7.411616666666666	16.935	9.523383333333332	4046.360595703125	1246644.3676528942	0	1300	7.811397878639583	0.8537654234289692	0.5906123588860452	215.13919067382812	215.14288330078125
499	215.1629638671875	12.191133333333333					1	DETECTED	215.1630 m/z @12.19 [N1264_1.mzXML]	215.1629638671875	12.191133333333333	7.7055	18.455166666666667	10.749666666666666	10393.5107421875	1897024.0433540954	0	1300	0.7575534310138501	1.198232876814125	1.3964657536282503	215.15338134765625	215.16346740722656
500	216.92124938964844	1.7725					1	DETECTED	216.9212 m/z @1.77 [N1264_1.mzXML]	216.92124938964844	1.7725	1.5024833333333334	8.261149999999999	6.758666666666666	245103.265625	6153068.797075439	0	1300	0.13841657257498396	0.8241321177577579	0.4568176559043017	216.91293334960938	216.92144775390625
501	216.9495391845703	1.51715					1	DETECTED	216.9495 m/z @1.52 [N1264_1.mzXML]	216.9495391845703	1.51715	1.4112333333333333	8.613633333333333	7.202399999999999	204326.546875	5517155.007545045	0	1300	0.11496108362827973	1.2239953914530277	1.1948859785818424	216.9401397705078	216.9566650390625
502	217.04586791992188	10.928366666666667					1	DETECTED	217.0459 m/z @10.93 [N1264_1.mzXML]	217.04586791992188	10.928366666666667	1.6058333333333332	18.067666666666664	16.46183333333333	12103.28125	2576232.34385199	0	1300	0.17908461102817164	0.8185169145447253	9.009838531907425	217.0369110107422	217.05352783203125
503	217.08074951171875	2.2156000000000002					1	DETECTED	217.0807 m/z @2.22 [N1264_1.mzXML]	217.08074951171875	2.2156000000000002	0.5727333333333333	19.858	19.28526666666667	21537.4921875	3784712.2387105105	0	1300	0.5476278405254575	2.4022423093918577	4.8226051161016334	217.07666015625	217.0906524658203
504	217.1206512451172	0.30305					1	DETECTED	217.1207 m/z @0.30 [N1264_1.mzXML]	217.1206512451172	0.30305	0.10099999999999999	20.005	19.904	12036.3740234375	6325619.073159609	0	1300	19.4749307700684	40.6346501806595	76.42680080812409	217.1195068359375	217.12139892578125
505	218.04135131835938	9.153166666666667					1	DETECTED	218.0414 m/z @9.15 [N1264_1.mzXML]	218.04135131835938	9.153166666666667	5.169449999999999	15.7452	10.575750000000001	3170.072021484375	1008379.8256007386	0	1300	6.771291478122087	1.3273722612468253	1.6547445224936508	218.03933715820312	218.04922485351562
506	218.0804443359375	9.237133333333333					1	DETECTED	218.0804 m/z @9.24 [N1264_1.mzXML]	218.0804443359375	9.237133333333333	1.3596499999999998	16.674833333333332	15.315183333333332	6681.5595703125	1898165.3348892203	0	1300	0.027469585264585206	0.9720860511711651	0.9441721023423302	218.08016967773438	218.0852813720703
507	218.13743591308594	2.01545					1	DETECTED	218.1374 m/z @2.02 [N1264_1.mzXML]	218.13743591308594	2.01545	0.10099999999999999	20.005	19.904	63644.16796875	5136417.098377444	0	1300	0.17172308076740328	6.457033408546634	1.3749222511856996	218.13699340820312	218.13845825195312
508	218.2104034423828	10.422733333333333					1	DETECTED	218.2104 m/z @10.42 [N1264_1.mzXML]	218.2104034423828	10.422733333333333	10.376366666666666	10.4848	0.10843333333333405	6855.35009765625	31838.802171020623	0	1300	0.08707829958206403	1.1693026599568508	1.3386053199137018	218.21029663085938	218.210693359375
509	218.96884155273438	9.752083333333333					1	DETECTED	218.9688 m/z @9.75 [N1264_1.mzXML]	218.96884155273438	9.752083333333333	9.573366666666667	10.200283333333335	0.6269166666666681	5115.0078125	121272.24083605941	0	1300	0.44424612244845996	1.7539401286953344	2.507880257390669	218.96856689453125	218.96958923339844
510	218.98255920410156	1.51715					1	DETECTED	218.9826 m/z @1.52 [N1264_1.mzXML]	218.98255920410156	1.51715	1.4433	1.6058333333333332	0.1625333333333332	40358.43359375	240447.22198168945	0	1300	0.09426350203053224	1.100428797111261	1.2812731913132414	218.98214721679688	218.98275756835938
511	219.02490234375	1.7725					1	DETECTED	219.0249 m/z @1.77 [N1264_1.mzXML]	219.02490234375	1.7725	1.7099666666666666	18.470833333333335	16.76086666666667	1542423.125	1.6009298753093015E7	1	1300	0.04454827256776239	4.717291528308174	8.168912339923939	219.01490783691406	219.0257110595703
512	219.04623413085938	11.078533333333333					1	DETECTED	219.0462 m/z @11.08 [N1264_1.mzXML]	219.04623413085938	11.078533333333333	8.704183333333333	11.169016666666666	2.464833333333333	7199.84228515625	524083.0969866945	0	1300	2.4340967548552435	0.5190543376783822	0.038733533577116515	219.0423126220703	219.0465545654297
513	219.1162872314453	15.373733333333332					1	DETECTED	219.1163 m/z @15.37 [N1264_1.mzXML]	219.1162872314453	15.373733333333332	0.16823333333333332	19.923000000000002	19.75476666666667	15128.8173828125	3193307.80591742	0	1300	1.2147547907646121	0.8080876389007355	0.5654983310462471	219.10848999023438	219.11874389648438
514	219.15158081054688	9.076366666666667					1	DETECTED	219.1516 m/z @9.08 [N1264_1.mzXML]	219.15158081054688	9.076366666666667	9.030116666666666	18.342333333333332	9.312216666666666	2277.197998046875	928955.0163508301	0	1300	0.1454999237879644	100.67261261261137	200.34522522522275	219.15158081054688	219.1540985107422
515	219.17288208007812	12.252833333333333					1	DETECTED	219.1729 m/z @12.25 [N1264_1.mzXML]	219.17288208007812	12.252833333333333	0.13456666666666667	20.005	19.87043333333333	28489.654296875	2596021.1582085863	0	1300	1.01305746356174	1.118179768267216	5.057742019944159	219.1721954345703	219.17454528808594
516	220.02825927734375	1.7725					1	DETECTED	220.0283 m/z @1.77 [N1264_1.mzXML]	220.02825927734375	1.7725	1.7424833333333334	2.370166666666667	0.6276833333333336	98954.546875	845161.6642597655	0	1300	0.18687708278309323	9.7887917802846	15.057262418889243	220.02825927734375	220.03636169433594
517	220.11712646484375	8.9209					1	DETECTED	220.1171 m/z @8.92 [N1264_1.mzXML]	220.11712646484375	8.9209	8.780416666666667	16.416566666666668	7.636150000000001	19678.22265625	952970.7931338501	0	1300	0.1301504484615048	27.178135010084457	50.037154770924175	220.1168975830078	220.1202850341797
518	220.93319702148438	1.5909833333333334					1	DETECTED	220.9332 m/z @1.59 [N1264_1.mzXML]	220.93319702148438	1.5909833333333334	1.5320166666666668	6.073833333333334	4.5418166666666675	137502.4375	1740419.1448050537	0	1300	0.08695934682513662	2.0677583273320783	2.4314870872617083	220.93246459960938	220.93341064453125
519	220.98020935058594	1.51715					1	DETECTED	220.9802 m/z @1.52 [N1264_1.mzXML]	220.98020935058594	1.51715	1.4582666666666666	1.5762	0.11793333333333345	10274.7197265625	52998.256359375024	0	1300	0.07770588376334153	1.001415227851684	1.0028304557033678	220.98004150390625	220.98049926757812
520	220.9958038330078	2.3419833333333333					1	DETECTED	220.9958 m/z @2.34 [N1264_1.mzXML]	220.9958038330078	2.3419833333333333	1.4112333333333333	17.1945	15.783266666666668	5329.82373046875	1898690.2028432009	0	1300	6.849851455532114	8.47878950667025	6.3628660157554355	220.9936981201172	221.00579833984375
521	221.02325439453125	1.7869333333333333					1	DETECTED	221.0233 m/z @1.79 [N1264_1.mzXML]	221.02325439453125	1.7869333333333333	1.7265833333333334	16.192766666666667	14.466183333333333	97496.5390625	3936666.7410567626	0	1300	0.04332951712086497	4.336115856853746	5.450774613905387	221.02001953125	221.02537536621094
522	221.05206298828125	11.558333333333334					1	DETECTED	221.0521 m/z @11.56 [N1264_1.mzXML]	221.05206298828125	11.558333333333334	2.3419833333333333	16.610483333333335	14.268500000000001	19858.138671875	4335043.384158203	0	1300	0.07374854938473341	0.7740862705951923	0.016200113875230394	221.04965209960938	221.05258178710938
523	221.07977294921875	10.514733333333334					1	DETECTED	221.0798 m/z @10.51 [N1264_1.mzXML]	221.07977294921875	10.514733333333334	10.4848	10.622083333333334	0.1372833333333343	11072.22265625	50553.15259777883	0	1300	0.08575862621907149	2.2931514476614328	3.5863028953228655	221.07977294921875	221.08094787597656
524	221.09132385253906	8.6288					1	DETECTED	221.0913 m/z @8.63 [N1264_1.mzXML]	221.09132385253906	8.6288	1.4433	12.499	11.0557	17262.115234375	2226077.327204377	0	1300	3.868790409408227	1.1098347151739114	0.05116736587875706	221.0823974609375	221.09519958496094
525	221.1520233154297	12.9753					1	DETECTED	221.1520 m/z @12.98 [N1264_1.mzXML]	221.1520233154297	12.9753	5.011666666666667	13.002533333333334	7.990866666666667	14314.0712890625	1193849.6809201974	0	1300	0.04150149443818485	0.5017098560539787	0.0034197121079574087	221.151611328125	221.1527862548828
526	222.0635223388672	15.4042					1	DETECTED	222.0635 m/z @15.40 [N1264_1.mzXML]	222.0635223388672	15.4042	9.67775	19.306833333333334	9.629083333333334	15051.748046875	3125795.293918579	0	1300	1.4204905443494358	0.8147550515491633	0.6056157522000769	222.06297302246094	222.06423950195312
527	222.8664093017578	1.7578666666666665					1	DETECTED	222.8664 m/z @1.76 [N1264_1.mzXML]	222.8664093017578	1.7578666666666665	1.6796	18.181500000000003	16.501900000000003	74629.3671875	1.000061956973877E7	0	1300	0.11575846744850726	105.42099659284524	209.8419931856905	222.86610412597656	222.87588500976562
528	222.9932098388672	13.579166666666667					1	DETECTED	222.9932 m/z @13.58 [N1264_1.mzXML]	222.9932098388672	13.579166666666667	9.558383333333333	14.589833333333333	5.0314499999999995	56054.125	3674664.8300454114	0	1300	0.3580604188106076	0.6291653997450027	0.2555368254916579	222.99278259277344	223.00302124023438
529	223.06253051757812	11.778699999999999					1	DETECTED	223.0625 m/z @11.78 [N1264_1.mzXML]	223.06253051757812	11.778699999999999	0.47176666666666667	19.065166666666666	18.5934	33425.3828125	7529743.113843143	0	1300	4.392540453278755	0.8222123298978798	4.478394320075943	223.0530548095703	223.06732177734375
530	223.0951385498047	11.558333333333334					1	DETECTED	223.0951 m/z @11.56 [N1264_1.mzXML]	223.0951385498047	11.558333333333334	0.10099999999999999	19.988666666666667	19.887666666666668	653639.25	1.3988581665941462E7	1	1300	0.10791880477922078	0.6433810693467378	2.639193580871717	223.0855255126953	223.09933471679688
531	223.13148498535156	12.375066666666667					1	DETECTED	223.1315 m/z @12.38 [N1264_1.mzXML]	223.13148498535156	12.375066666666667	11.99875	18.019000000000002	6.0202500000000025	81178.734375	2501950.654133793	0	1300	0.11115318799285667	7.7604163043350045	0.19762429020404657	223.1238250732422	223.13182067871094
532	223.16773986816406	11.984633333333333					1	DETECTED	223.1677 m/z @11.98 [N1264_1.mzXML]	223.16773986816406	11.984633333333333	11.913083333333333	15.268366666666667	3.3552833333333343	8498.8671875	964938.0459262084	0	1300	3.0001298020455422	23.447123223852717	45.894246447705434	223.16665649414062	223.16891479492188
533	224.09857177734375	11.572116666666666					1	DETECTED	224.0986 m/z @11.57 [N1264_1.mzXML]	224.09857177734375	11.572116666666666	5.13775	19.8905	14.752749999999999	72042.8125	7887002.826342315	0	1300	null	1.146402650351498	1.2928053007029958	224.0945281982422	224.09893798828125
534	224.86341857910156	1.7725					1	DETECTED	224.8634 m/z @1.77 [N1264_1.mzXML]	224.86341857910156	1.7725	1.6796	13.3694	11.6898	58440.921875	1.007523268914087E7	0	1300	0.18373537493490155	62.916038751345546	124.8320775026911	224.86334228515625	224.87051391601562
535	224.94993591308594	11.824916666666667					1	DETECTED	224.9499 m/z @11.82 [N1264_1.mzXML]	224.94993591308594	11.824916666666667	11.01825	12.864666666666666	1.8464166666666664	29778.443359375	1609629.961677978	0	1300	0.3988020614714287	1.1444731404958677	1.0752247698142092	224.94931030273438	224.950439453125
536	225.10687255859375	1.8723333333333334					1	DETECTED	225.1069 m/z @1.87 [N1264_1.mzXML]	225.10687255859375	1.8723333333333334	1.8723333333333334	12.313083333333333	10.44075	42697.2578125	2848414.44696289	0	1300	0.0629282209878721	null	null	225.10659790039062	225.11083984375
537	225.14720153808594	12.375066666666667					1	DETECTED	225.1472 m/z @12.38 [N1264_1.mzXML]	225.14720153808594	12.375066666666667	8.613633333333333	16.0013	7.387666666666668	17610.408203125	1424940.925990418	0	1300	0.05223816481402821	0.9820281275754809	5.18430804970321	225.1470184326172	225.14791870117188
538	225.1588134765625	8.377333333333333					1	DETECTED	225.1588 m/z @8.38 [N1264_1.mzXML]	225.1588134765625	8.377333333333333	8.14265	11.80935	3.6667000000000005	5587.037109375	674097.6920104373	0	1300	0.10929189023197416	7.812016192031831	0.3122552156507785	225.1582794189453	225.15927124023438
539	226.0437774658203	2.05785					1	DETECTED	226.0438 m/z @2.06 [N1264_1.mzXML]	226.0437774658203	2.05785	0.7249666666666666	16.805166666666665	16.080199999999998	42700.6328125	2572172.029881836	0	1300	0.14076916850535426	0.6247027542873158	0.24030246828852272	226.0423126220703	226.0512237548828
540	226.07003784179688	9.841016666666667					1	DETECTED	226.0700 m/z @9.84 [N1264_1.mzXML]	226.07003784179688	9.841016666666667	9.722216666666666	10.093583333333333	0.37136666666666684	16742.341796875	133501.93462316907	0	1300	0.1201655251606546	1.5248762476252693	2.245556584234617	226.06948852539062	226.0701904296875
541	226.94989013671875	1.6355499999999998					1	DETECTED	226.9499 m/z @1.64 [N1264_1.mzXML]	226.94989013671875	1.6355499999999998	1.5615666666666668	18.149	16.587433333333333	734219.375	9684598.872986078	0	1300	0.06768945333015308	1.8500213302283781	1.7851971756427532	226.94696044921875	226.9506072998047
542	227.0536346435547	10.928366666666667					1	DETECTED	227.0536 m/z @10.93 [N1264_1.mzXML]	227.0536346435547	10.928366666666667	10.866866666666665	10.988416666666666	0.12155000000000094	12128.671875	68294.74183081077	0	1300	0.10795949613257072	0.9882113821137913	0.9764227642275826	227.05335998535156	227.05380249023438
543	227.0782928466797	9.237133333333333					1	DETECTED	227.0783 m/z @9.24 [N1264_1.mzXML]	227.0782928466797	9.237133333333333	9.122766666666667	11.855416666666667	2.7326499999999996	103500.4609375	1222042.350712584	0	1300	0.10794444990376206	1.2340004060803855	1.1657559274609783	227.0738525390625	227.08135986328125
544	227.08993530273438	11.643550000000001					1	DETECTED	227.0899 m/z @11.64 [N1264_1.mzXML]	227.08993530273438	11.643550000000001	10.772466666666666	11.80935	1.0368833333333338	39855.125	836324.1638466801	0	1300	0.1102083588643783	0.5938681781988497	0.15527365431081663	227.0899200439453	227.09027099609375
545	227.1017303466797	8.689116666666667					1	DETECTED	227.1017 m/z @8.69 [N1264_1.mzXML]	227.1017303466797	8.689116666666667	8.493450000000001	8.719333333333333	0.2258833333333321	3963.15966796875	25267.54097167949	0	1300	0.06851797656303482	0.5772146507666087	0.15442930153321746	227.10159301757812	227.1021270751953
546	227.17449951171875	9.811233333333332					1	DETECTED	227.1745 m/z @9.81 [N1264_1.mzXML]	227.17449951171875	9.811233333333332	0.15143333333333334	19.825333333333333	19.6739	99978.6328125	3012229.4118837286	0	1300	0.7869452313868859	1.053646033648964	3.117604286246292	227.17369079589844	227.17552185058594
547	228.06204223632812	10.317416666666666					1	DETECTED	228.0620 m/z @10.32 [N1264_1.mzXML]	228.06204223632812	10.317416666666666	10.229700000000001	19.858	9.6283	89474.21875	4196773.706427001	0	1300	0.09451943912921656	79.25218532143646	1.9696256519953628	228.0538330078125	228.07131958007812
548	228.07862854003906	11.484466666666666					1	DETECTED	228.0786 m/z @11.48 [N1264_1.mzXML]	228.07862854003906	11.484466666666666	9.153166666666667	11.484466666666666	2.331299999999999	88547.078125	6054125.620875855	0	1300	2.3046564143344437	0.5	null	228.07862854003906	228.0818328857422
549	228.19419860839844	11.515166666666666					1	DETECTED	228.1942 m/z @11.52 [N1264_1.mzXML]	228.19419860839844	11.515166666666666	11.515166666666666	12.422183333333333	0.9070166666666672	102071.140625	567535.3277702666	0	1300	0.04151033005778437	null	null	228.1934356689453	228.1944580078125
550	229.1422882080078	0.75855					1	DETECTED	229.1423 m/z @0.76 [N1264_1.mzXML]	229.1422882080078	0.75855	0.10099999999999999	20.005	19.904	87183.828125	6.648010216247659E7	1	1300	2.8419126842543174	15.134970724659722	1.3062126412010342	229.14169311523438	229.1427459716797
551	229.15330505371094	2.0015833333333335					1	DETECTED	229.1533 m/z @2.00 [N1264_1.mzXML]	229.15330505371094	2.0015833333333335	1.8580166666666666	2.0723	0.21428333333333316	85714.875	723147.4460917964	0	1300	0.13630297039820527	0.7462851172509852	0.4925702345019705	229.15318298339844	229.1535186767578
552	230.14564514160156	1.08285					1	DETECTED	230.1456 m/z @1.08 [N1264_1.mzXML]	230.14564514160156	1.08285	0.30305	19.71216666666667	19.40911666666667	12087.279296875	7874981.044641718	0	1300	14.755114412835827	12.444932461314869	23.889864922629734	230.14430236816406	230.14614868164062
553	230.24632263183594	11.410383333333334					1	DETECTED	230.2463 m/z @11.41 [N1264_1.mzXML]	230.24632263183594	11.410383333333334	11.367433333333334	11.7029	0.33546666666666525	307230.1875	2015655.5875684733	1	1300	0.10378195070807905	2.6223518352896553	3.0446881746201706	230.2461700439453	230.2467803955078
554	230.96511840820312	1.51715					1	DETECTED	230.9651 m/z @1.52 [N1264_1.mzXML]	230.96511840820312	1.51715	1.4277833333333334	1.6209	0.1931166666666666	200741.03125	1426264.6078505865	0	1300	0.11327476118678503	1.1015575130228574	1.147063347346294	230.96449279785156	230.96517944335938
555	230.9886474609375	1.9732666666666667					1	DETECTED	230.9886 m/z @1.97 [N1264_1.mzXML]	230.9886474609375	1.9732666666666667	1.9300333333333335	3.4025499999999997	1.4725166666666663	23285.822265625	459982.74611083965	0	1300	0.1385250852062574	17.029876638396335	6.432668664486248	230.98838806152344	230.98947143554688
556	231.13597106933594	15.238616666666667					1	DETECTED	231.1360 m/z @15.24 [N1264_1.mzXML]	231.13597106933594	15.238616666666667	0.11775000000000001	20.005	19.887249999999998	359029.59375	3.929361723676412E7	1	1300	0.8617242918832524	0.9237220608878681	2.2097460343091386	231.13253784179688	231.13697814941406
557	231.96571350097656	1.5024833333333334					1	DETECTED	231.9657 m/z @1.50 [N1264_1.mzXML]	231.96571350097656	1.5024833333333334	1.4731666666666667	1.5909833333333334	0.11781666666666668	26690.8359375	134788.82820507817	0	1300	0.07744350787484344	2.0093803297328034	3.0187606594656073	231.96530151367188	231.96571350097656
558	232.13951110839844	15.238616666666667					1	DETECTED	232.1395 m/z @15.24 [N1264_1.mzXML]	232.13951110839844	15.238616666666667	0.23563333333333333	19.988666666666667	19.753033333333335	23766.361328125	3675773.433230592	0	1300	0.9619947571594736	0.9095948132009106	0.5305515118176106	232.13539123535156	232.140869140625
559	232.15342712402344	8.464033333333333					1	DETECTED	232.1534 m/z @8.46 [N1264_1.mzXML]	232.15342712402344	8.464033333333333	8.0534	11.183766666666665	3.1303666666666654	75996.0078125	1448456.4567547902	0	1300	0.22542252766826287	0.9436331535370046	0.5613620837977702	232.1527557373047	232.15396118164062
560	232.89491271972656	1.7725					1	DETECTED	232.8949 m/z @1.77 [N1264_1.mzXML]	232.89491271972656	1.7725	1.6504833333333333	1.9588500000000002	0.3083666666666669	144798.8125	1370058.1659628907	0	1300	0.14935294758514694	1.263625187815873	2.0003257801188785	232.89471435546875	232.8953857421875
561	232.9269256591797	1.5469					1	DETECTED	232.9269 m/z @1.55 [N1264_1.mzXML]	232.9269256591797	1.5469	1.4277833333333334	1.6058333333333332	0.17804999999999982	95207.1484375	599761.1367399903	0	1300	0.10330871412981679	0.745849149550716	0.531730196235753	232.92660522460938	232.9271240234375
562	232.98403930664062	10.882116666666667					1	DETECTED	232.9840 m/z @10.88 [N1264_1.mzXML]	232.98403930664062	10.882116666666667	9.959166666666667	16.368216666666665	6.409049999999999	9515.697265625	1044957.7976944578	0	1300	0.3729947501001707	3.4720461563464964	5.944092312692993	232.9835662841797	232.98655700683594
563	232.9982147216797	1.5024833333333334					1	DETECTED	232.9982 m/z @1.50 [N1264_1.mzXML]	232.9982147216797	1.5024833333333334	1.4582666666666666	1.6058333333333332	0.14756666666666662	41554.6171875	224243.714229004	0	1300	0.17526166267998233	1.6686769694685208	2.400192842591156	232.99732971191406	232.9982452392578
564	233.02989196777344	15.268366666666667					1	DETECTED	233.0299 m/z @15.27 [N1264_1.mzXML]	233.02989196777344	15.268366666666667	10.154133333333334	18.165166666666668	8.011033333333334	2615.365966796875	793478.1533757325	0	1300	0.5870232035847813	0.7832096045676447	0.5664192091352893	233.0291748046875	233.03077697753906
565	233.11192321777344	2.7284					1	DETECTED	233.1119 m/z @2.73 [N1264_1.mzXML]	233.11192321777344	2.7284	0.18523333333333333	19.971999999999998	19.786766666666665	6547.3720703125	2163694.763428467	0	1300	0.5847792765200337	3.890182842912379	6.583237868802158	233.11122131347656	233.1158905029297
566	233.1320037841797	15.223749999999999					1	DETECTED	233.1320 m/z @15.22 [N1264_1.mzXML]	233.1320037841797	15.223749999999999	1.0654166666666667	19.67983333333333	18.614416666666664	15742.16015625	2379404.834026795	0	1300	0.9887089607060009	0.6729585784022089	0.3517593060609974	233.1249237060547	233.13668823242188
567	233.14559936523438	14.956083333333334					1	DETECTED	233.1456 m/z @14.96 [N1264_1.mzXML]	233.14559936523438	14.956083333333334	10.123600000000001	19.549833333333332	9.42623333333333	10529.490234375	2065827.1008276981	0	1300	7.845702532986497	0.9752991043252434	0.9505982086504866	233.14434814453125	233.1536102294922
568	233.15684509277344	8.478733333333333					1	DETECTED	233.1568 m/z @8.48 [N1264_1.mzXML]	233.15684509277344	8.478733333333333	8.261149999999999	8.537933333333333	0.27678333333333427	9574.40625	96136.59972534185	0	1300	0.1134665527973091	0.6360398314821919	0.27207966296438374	233.1565704345703	233.15687561035156
569	234.0784454345703	9.603299999999999					1	DETECTED	234.0784 m/z @9.60 [N1264_1.mzXML]	234.0784454345703	9.603299999999999	9.379783333333334	10.154133333333334	0.7743500000000001	3806.406005859375	93499.68094525131	0	1300	0.34032897841377974	1.7321974498546098	2.4643948997092195	234.07772827148438	234.07899475097656
570	235.06771850585938	11.898783333333334					1	DETECTED	235.0677 m/z @11.90 [N1264_1.mzXML]	235.06771850585938	11.898783333333334	11.824916666666667	11.984633333333333	0.15971666666666628	26232.140625	136212.47689648357	0	1300	0.0791679414887394	1.0811146209386147	1.1881966870205107	235.06687927246094	235.06814575195312
571	235.09121704101562	2.76975					1	DETECTED	235.0912 m/z @2.77 [N1264_1.mzXML]	235.09121704101562	2.76975	0.10099999999999999	20.005	19.904	129714.015625	3.560762183922181E7	1	1300	1.7324923394462495	4.689773774271428	24.469630507341133	235.09005737304688	235.09185791015625
572	235.1316375732422	11.643550000000001					1	DETECTED	235.1316 m/z @11.64 [N1264_1.mzXML]	235.1316375732422	11.643550000000001	11.572116666666666	11.658116666666666	0.0860000000000003	8442.52734375	32470.722296020314	0	1300	0.08975368441307907	0.6019598693420318	0.20391973868406357	235.1311798095703	235.1320037841797
573	235.1681365966797	12.298016666666665					1	DETECTED	235.1681 m/z @12.30 [N1264_1.mzXML]	235.1681365966797	12.298016666666665	1.9588500000000002	12.390666666666668	10.431816666666668	16457.1015625	2235804.9675094006	0	1300	0.06585116908758515	0.5044805351817524	0.008961070363504723	235.1634521484375	235.1687469482422
574	236.0790557861328	14.689699999999998					1	DETECTED	236.0791 m/z @14.69 [N1264_1.mzXML]	236.0790557861328	14.689699999999998	10.438133333333333	17.905166666666666	7.467033333333333	7479.41455078125	822724.5279523925	0	1300	5.237118384933266	0.8781507993131946	0.3958206339287107	236.07823181152344	236.0801544189453
575	236.09486389160156	2.659066666666667					1	DETECTED	236.0949 m/z @2.66 [N1264_1.mzXML]	236.09486389160156	2.659066666666667	0.10099999999999999	20.005	19.904	12586.7177734375	3197540.3921125797	0	1300	2.204312021305566	4.536876176118723	8.235415089419657	236.09381103515625	236.0957489013672
576	236.99673461914062	2.0015833333333335					1	DETECTED	236.9967 m/z @2.00 [N1264_1.mzXML]	236.99673461914062	2.0015833333333335	1.9014833333333334	18.0025	16.101016666666666	63373.58984375	2086044.4352978214	0	1300	0.24804725712459907	1.9978443852422128	3.995881855035355	236.98709106445312	236.99905395507812
577	237.0742950439453	11.124083333333335					1	DETECTED	237.0743 m/z @11.12 [N1264_1.mzXML]	237.0742950439453	11.124083333333335	1.6209	18.278166666666667	16.65726666666667	18286.27734375	4435154.068756722	0	1300	3.974204039911294	3.9885215443979587	10.35332656495734	237.06497192382812	237.08348083496094
578	237.110107421875	11.276533333333333					1	DETECTED	237.1101 m/z @11.28 [N1264_1.mzXML]	237.110107421875	11.276533333333333	0.2189	19.988666666666667	19.769766666666666	28628.634765625	3108455.720914429	0	1300	0.5517604836854932	0.8147153432808505	0.4530556931288055	237.1080322265625	237.1118927001953
579	238.10569763183594	13.958916666666665					1	DETECTED	238.1057 m/z @13.96 [N1264_1.mzXML]	238.10569763183594	13.958916666666665	9.811233333333332	19.776666666666664	9.965433333333332	14525.4208984375	2105230.665808776	0	1300	5.3646956514022985	1.1517997530294655	0.9657133200818859	238.10499572753906	238.10714721679688
580	238.84027099609375	1.7725					1	DETECTED	238.8403 m/z @1.77 [N1264_1.mzXML]	238.84027099609375	1.7725	1.6944666666666668	6.26915	4.574683333333333	25049.3828125	1257866.8274347228	0	1300	4.5586825931141055	29.3123665100385	57.624733020077	238.8400115966797	238.84063720703125
581	238.96551513671875	12.1447					1	DETECTED	238.9655 m/z @12.14 [N1264_1.mzXML]	238.96551513671875	12.1447	9.558383333333333	19.452833333333334	9.89445	91961.1640625	7149378.155282809	0	1300	0.9306853833948594	1.213060843610485	1.533459992847921	238.9645233154297	238.97056579589844
582	239.06231689453125	1.8580166666666666					1	DETECTED	239.0623 m/z @1.86 [N1264_1.mzXML]	239.06231689453125	1.8580166666666666	1.51715	11.778699999999999	10.26155	55123.30078125	1949519.9010961924	0	1300	0.0914061180740029	15.49691630895812	5.844576030069074	239.0567626953125	239.06773376464844
583	239.0898895263672	10.514733333333334					1	DETECTED	239.0899 m/z @10.51 [N1264_1.mzXML]	239.0898895263672	10.514733333333334	9.498666666666667	16.789	7.290333333333335	724023.125	1.0588515140067957E7	1	1300	0.0785623906125803	1.7340800414709667	2.496436136184452	239.0877227783203	239.09193420410156
584	239.13790893554688	9.737383333333334					1	DETECTED	239.1379 m/z @9.74 [N1264_1.mzXML]	239.13790893554688	9.737383333333334	9.692666666666666	9.841016666666667	0.14835000000000065	3384.84423828125	19217.479144592453	0	1300	0.10020683135603115	1.6587774878866575	2.317554975773315	239.13778686523438	239.1383514404297
585	239.23553466796875	13.789733333333334					1	DETECTED	239.2355 m/z @13.79 [N1264_1.mzXML]	239.23553466796875	13.789733333333334	6.171433333333334	19.955666666666666	13.784233333333333	45611.1484375	4012415.1905440073	0	1300	0.3397299323187877	0.9046790841351307	0.03892382198307581	239.2344512939453	239.23678588867188
586	240.0935821533203	10.514733333333334					1	DETECTED	240.0936 m/z @10.51 [N1264_1.mzXML]	240.0935821533203	10.514733333333334	8.34855	14.985966666666666	6.637416666666667	80785.46875	2099632.15302814	0	1300	0.07671339928786836	4.928026967866933	6.69214663615318	240.0846405029297	240.10015869140625
587	240.23924255371094	13.873600000000001					1	DETECTED	240.2392 m/z @13.87 [N1264_1.mzXML]	240.23924255371094	13.873600000000001	13.6932	14.0322	0.3390000000000004	8954.1943359375	102144.13305322266	0	1300	0.1928027531757408	0.9395787139689469	0.8791574279378936	240.23837280273438	240.23960876464844
588	240.96583557128906	12.0996					1	DETECTED	240.9658 m/z @12.10 [N1264_1.mzXML]	240.96583557128906	12.0996	11.048166666666667	17.759	6.710833333333333	10944.3759765625	1850366.910336548	0	1300	0.7055488942250143	3.1912785721079153	5.382557144215831	240.96035766601562	240.96697998046875
589	240.99850463867188	2.299983333333333					1	DETECTED	240.9985 m/z @2.30 [N1264_1.mzXML]	240.99850463867188	2.299983333333333	1.9588500000000002	16.16085	14.202	16013.3564453125	3126033.2602857966	0	1300	14.0666854679458	20.815907758452248	40.631815516904496	240.99798583984375	241.00732421875
590	241.04183959960938	10.438133333333333					1	DETECTED	241.0418 m/z @10.44 [N1264_1.mzXML]	241.04183959960938	10.438133333333333	2.79745	16.967499999999998	14.170049999999998	4080.848388671875	1939202.719880737	0	1300	0.10631652838151417	0.9272763561723317	0.8545527123446635	241.03262329101562	241.04916381835938
591	241.1056365966797	11.558333333333334					1	DETECTED	241.1056 m/z @11.56 [N1264_1.mzXML]	241.1056365966797	11.558333333333334	10.078683333333334	12.07	1.9913166666666662	218613.109375	4317808.543341828	0	1300	0.10802774291090245	0.570114100225623	0.29740389336060197	241.0973663330078	241.10598754882812
592	241.1533203125	1.9873666666666667					1	DETECTED	241.1533 m/z @1.99 [N1264_1.mzXML]	241.1533203125	1.9873666666666667	1.9444333333333332	11.078533333333333	9.1341	14753.888671875	1164014.6328237	0	1300	0.05645972930691445	22.397813598394485	40.71469269851095	241.1526336669922	241.1549530029297
593	242.01739501953125	2.1300833333333333					1	DETECTED	242.0174 m/z @2.13 [N1264_1.mzXML]	242.01739501953125	2.1300833333333333	1.2560166666666668	18.197499999999998	16.94148333333333	11385.8515625	6159812.6391066555	0	1300	13.716655250859368	8.38884049580229	15.486805463196294	242.01718139648438	242.0273895263672
594	242.06500244140625	9.138200000000001					1	DETECTED	242.0650 m/z @9.14 [N1264_1.mzXML]	242.06500244140625	9.138200000000001	9.030116666666666	17.453333333333333	8.423216666666667	5187.544921875	1275402.5138070679	0	1300	8.349135404877622	38.966306861988656	76.93261372397731	242.06475830078125	242.072265625
595	242.10867309570312	11.530033333333334					1	DETECTED	242.1087 m/z @11.53 [N1264_1.mzXML]	242.10867309570312	11.530033333333334	8.811033333333334	19.242666666666665	10.43163333333333	16085.5595703125	3704306.8821567376	0	1300	10.399183930326156	1.918284908667402	2.836569817334804	242.09872436523438	242.1167755126953
596	242.92367553710938	1.6355499999999998					1	DETECTED	242.9237 m/z @1.64 [N1264_1.mzXML]	242.92367553710938	1.6355499999999998	1.5469	6.432083333333334	4.885183333333334	268346.90625	3152917.739683501	0	1300	0.0733256104144746	3.0082205742618724	1.0566617742630768	242.9178466796875	242.9246826171875
597	242.96139526367188	12.4529					1	DETECTED	242.9614 m/z @12.45 [N1264_1.mzXML]	242.96139526367188	12.4529	1.4433	13.221266666666667	11.777966666666666	7588.82275390625	2218024.6688204957	0	1300	1.502029443739465	0.5348953034927094	0.06979060698541883	242.9582061767578	242.96556091308594
598	242.99371337890625	1.4731666666666667					1	DETECTED	242.9937 m/z @1.47 [N1264_1.mzXML]	242.99371337890625	1.4731666666666667	1.4277833333333334	1.5024833333333334	0.07469999999999999	18746.5078125	55204.69484130865	0	1300	0.050342775580540344	0.8229893499816379	0.7434633881309838	242.99359130859375	242.99374389648438
599	243.0255126953125	14.105033333333333					1	DETECTED	243.0255 m/z @14.11 [N1264_1.mzXML]	243.0255126953125	14.105033333333333	9.67775	18.390833333333333	8.713083333333334	2445.158447265625	754469.8825938418	0	1300	6.1635731961861	0.9840214277378527	0.9680428554757056	243.015869140625	243.0301513671875
600	243.13299560546875	9.959166666666667					1	DETECTED	243.1330 m/z @9.96 [N1264_1.mzXML]	243.13299560546875	9.959166666666667	9.796483333333333	10.063233333333333	0.26675000000000004	2758.281982421875	26742.243644378574	0	1300	0.13983148788880229	0.8198442782501774	0.6396885565003548	243.13233947753906	243.133544921875
601	244.0358123779297	10.317416666666666					1	DETECTED	244.0358 m/z @10.32 [N1264_1.mzXML]	244.0358123779297	10.317416666666666	0.38756666666666667	10.588883333333333	10.201316666666667	8571.7919921875	768960.6639819337	0	1300	0.09817025191392226	0.5136692229322027	5.6696399866953096	244.02757263183594	244.04446411132812
602	244.11668395996094	9.543633333333334					1	DETECTED	244.1167 m/z @9.54 [N1264_1.mzXML]	244.11668395996094	9.543633333333334	9.528699999999999	9.618266666666667	0.08956666666666813	8110.1962890625	26340.743323730756	0	1300	0.0579150825963648	2.9988839285710944	4.997767857142189	244.11668395996094	244.11708068847656
603	244.15338134765625	9.045633333333335					1	DETECTED	244.1534 m/z @9.05 [N1264_1.mzXML]	244.15338134765625	9.045633333333335	8.983516666666667	17.437	8.453483333333335	23305.642578125	6099233.571165834	0	1300	8.43144844069461	68.04521062516608	135.09042125033216	244.15333557128906	244.16336059570312
604	244.2010498046875	9.122766666666667					1	DETECTED	244.2010 m/z @9.12 [N1264_1.mzXML]	244.2010498046875	9.122766666666667	9.060933333333333	9.885383333333333	0.8244500000000006	104643.546875	880221.6956588129	1	1300	0.10809428361361562	2.4787285260953706	3.053652779291411	244.20065307617188	244.20201110839844
605	245.07308959960938	1.8723333333333334					1	DETECTED	245.0731 m/z @1.87 [N1264_1.mzXML]	245.07308959960938	1.8723333333333334	1.8580166666666666	12.159716666666666	10.3017	14163.78125	1861508.587062195	0	1300	0.7916042904137961	359.7799767171107	133.2146710946954	245.07276916503906	245.0822296142578
606	245.22496032714844	14.378350000000001					1	DETECTED	245.2250 m/z @14.38 [N1264_1.mzXML]	245.22496032714844	14.378350000000001	11.469316666666666	19.226499999999998	7.757183333333332	41146.44921875	2734999.7319005122	0	1300	0.5306628910198956	0.8024718925508654	2.038203526692129	245.22329711914062	245.22610473632812
607	246.1508026123047	11.88475					1	DETECTED	246.1508 m/z @11.88 [N1264_1.mzXML]	246.1508026123047	11.88475	11.763483333333333	12.041266666666667	0.2777833333333337	41982.69921875	361660.9844582527	0	1300	0.15436154294046212	1.1453408466190191	1.2906816932380383	246.15061950683594	246.1510772705078
608	246.16903686523438	9.251383333333333					1	DETECTED	246.1690 m/z @9.25 [N1264_1.mzXML]	246.16903686523438	9.251383333333333	0.13456666666666667	19.988666666666667	19.8541	158050.671875	5178460.348037477	0	1300	0.08629271473340694	1.1628701464926874	0.013326933221716264	246.16751098632812	246.16969299316406
609	246.23049926757812	2.0437					1	DETECTED	246.2305 m/z @2.04 [N1264_1.mzXML]	246.23049926757812	2.0437	2.0437	15.48075	13.437050000000001	15873.9697265625	7303426.930546021	0	1300	12.542449136539702	null	null	246.2274627685547	246.23049926757812
610	246.241455078125	10.988416666666666					1	DETECTED	246.2415 m/z @10.99 [N1264_1.mzXML]	246.241455078125	10.988416666666666	10.928366666666667	11.0633	0.13493333333333268	17016.810546875	87741.37136962877	0	1300	0.08801508592942042	1.1235081876214472	1.2470163752428947	246.24102783203125	246.241455078125
611	246.94244384765625	1.5469					1	DETECTED	246.9424 m/z @1.55 [N1264_1.mzXML]	246.94244384765625	1.5469	1.4277833333333334	8.420416666666666	6.992633333333333	84939.28125	6277459.866814941	0	1300	0.1247718125885553	28.911048208509065	0.5463309124411458	246.9423828125	246.94549560546875
612	247.01513671875	2.1157333333333335					1	DETECTED	247.0151 m/z @2.12 [N1264_1.mzXML]	247.01513671875	2.1157333333333335	1.4277833333333334	2.1872333333333334	0.75945	41477.5078125	1105282.6686169438	0	1300	0.11720191289017334	0.5519234267792551	0.10470511040098307	247.01394653320312	247.01541137695312
613	247.09124755859375	2.76975					1	DETECTED	247.0912 m/z @2.77 [N1264_1.mzXML]	247.09124755859375	2.76975	0.10099999999999999	20.005	19.904	161693.71875	2.2789581647896204E7	0	1300	1.5356782532044075	10.994496910815405	9.133998991020315	247.08807373046875	247.0961151123047
614	247.14324951171875	9.237133333333333					1	DETECTED	247.1432 m/z @9.24 [N1264_1.mzXML]	247.14324951171875	9.237133333333333	9.167333333333334	11.424633333333333	2.257299999999999	111895.53125	1294691.6388771366	0	1300	0.07101966828617456	1.3231242407092032	1.3385715899535606	247.13475036621094	247.1435089111328
615	248.09434509277344	2.96585					1	DETECTED	248.0943 m/z @2.97 [N1264_1.mzXML]	248.09434509277344	2.96585	0.18523333333333333	19.858	19.672766666666668	13593.1025390625	2963866.2092292774	0	1300	2.617607782073471	5.445932879280226	3.025178997290395	248.0905303955078	248.0962371826172
616	248.86868286132812	1.6796					1	DETECTED	248.8687 m/z @1.68 [N1264_1.mzXML]	248.86868286132812	1.6796	1.6504833333333333	1.8723333333333334	0.2218500000000001	37241.20703125	325128.28939648456	0	1300	0.14950225513530957	3.8096737263880938	6.6193474527761875	248.86865234375	248.869140625
617	248.9755096435547	1.5469					1	DETECTED	248.9755 m/z @1.55 [N1264_1.mzXML]	248.9755096435547	1.5469	1.4433	2.2437	0.8004	15196.1767578125	406863.7582016601	0	1300	0.6214479881817385	3.862934362934366	6.725868725868732	248.97421264648438	248.97592163085938
618	249.0024871826172	11.643550000000001					1	DETECTED	249.0025 m/z @11.64 [N1264_1.mzXML]	249.0024871826172	11.643550000000001	11.078533333333333	17.61433333333333	6.535799999999998	10258.4609375	1041252.219465027	0	1300	0.579237178599799	5.783723194006056	10.567446388012112	249.0002899169922	249.0064239501953
619	249.0441436767578	2.257833333333333					1	DETECTED	249.0441 m/z @2.26 [N1264_1.mzXML]	249.0441436767578	2.257833333333333	2.2156000000000002	17.355999999999998	15.140399999999998	10549.048828125	1914051.5879282528	0	1300	0.5881308526434363	179.24704025256693	357.4940805051338	249.03517150878906	249.05325317382812
620	249.10556030273438	1.8435666666666668					1	DETECTED	249.1056 m/z @1.84 [N1264_1.mzXML]	249.10556030273438	1.8435666666666668	1.8152333333333333	11.840283333333334	10.02505	79138.375	2596942.0104371333	0	1300	0.034406329651709644	9.294344242733942	14.87441104864983	249.1051483154297	249.11080932617188
621	249.15640258789062	9.811233333333332					1	DETECTED	249.1564 m/z @9.81 [N1264_1.mzXML]	249.15640258789062	9.811233333333332	7.962883333333334	13.958916666666665	5.996033333333331	22689.859375	1120877.982164276	0	1300	0.15183985653465193	0.800848647248941	0.69183865646912	249.14642333984375	249.15689086914062
622	249.21604919433594	10.332083333333333					1	DETECTED	249.2160 m/z @10.33 [N1264_1.mzXML]	249.21604919433594	10.332083333333333	10.093583333333333	19.226499999999998	9.132916666666665	17601.1015625	935661.5651083676	0	1300	0.26879676992295387	19.146575821104108	32.494811978677404	249.21597290039062	249.2219696044922
623	251.12632751464844	12.041266666666667					1	DETECTED	251.1263 m/z @12.04 [N1264_1.mzXML]	251.12632751464844	12.041266666666667	0.11775000000000001	20.005	19.887249999999998	142612.28125	1.5088798643277666E7	0	1300	10.43802783836562	0.6733123382202805	0.02010674658923288	251.1222381591797	251.1267852783203
624	252.12957763671875	12.027083333333334					1	DETECTED	252.1296 m/z @12.03 [N1264_1.mzXML]	252.12957763671875	12.027083333333334	0.4044333333333333	20.005	19.600566666666666	27903.248046875	2565766.7729730527	0	1300	0.08889248388325832	1.2448699176907707	2.2904460680697936	252.12088012695312	252.1301727294922
625	252.91567993164062	2.1157333333333335					1	DETECTED	252.9157 m/z @2.12 [N1264_1.mzXML]	252.91567993164062	2.1157333333333335	2.0870333333333333	7.5094	5.422366666666667	12690.7705078125	772482.5860662843	0	1300	0.10551113552198599	94.46631823461037	187.9326364692207	252.91519165039062	252.91830444335938
626	252.98675537109375	1.9300333333333335					1	DETECTED	252.9868 m/z @1.93 [N1264_1.mzXML]	252.98675537109375	1.9300333333333335	1.2385333333333333	18.11616666666667	16.877633333333335	8758.71484375	2326914.570255432	0	1300	13.886407192263032	12.203639431188236	21.10018339759378	252.983154296875	252.9966278076172
627	253.01853942871094	10.273216666666666					1	DETECTED	253.0185 m/z @10.27 [N1264_1.mzXML]	253.01853942871094	10.273216666666666	9.588583333333334	11.74865	2.1600666666666655	4410.017578125	291715.0975292355	0	1300	0.06152757774683337	1.5775354204196907	2.1550708408393815	253.01473999023438	253.02175903320312
628	253.04579162597656	1.5615666666666668					1	DETECTED	253.0458 m/z @1.56 [N1264_1.mzXML]	253.04579162597656	1.5615666666666668	0.15143333333333334	20.005	19.853566666666666	4655.80078125	2593482.033733914	0	1300	16.218866751560643	7.039606183812404	12.826592827552764	253.04579162597656	253.0557403564453
629	253.1255340576172	1.8294					1	DETECTED	253.1255 m/z @1.83 [N1264_1.mzXML]	253.1255340576172	1.8294	1.8009333333333333	9.0146	7.213666666666667	53219.33984375	3192703.3187664794	0	1300	0.06101962605238409	126.70374707259965	252.4074941451993	253.11688232421875	253.12615966796875
630	253.1936492919922	14.837116666666667					1	DETECTED	253.1936 m/z @14.84 [N1264_1.mzXML]	253.1936492919922	14.837116666666667	11.108833333333333	15.2534	4.144566666666666	4929.9462890625	651555.0747640381	0	1300	0.047962772628158845	0.5558277491428136	0.1116554982856272	253.19129943847656	253.19435119628906
631	254.13479614257812	13.762133333333333					1	DETECTED	254.1348 m/z @13.76 [N1264_1.mzXML]	254.13479614257812	13.762133333333333	1.8435666666666668	14.075933333333333	12.232366666666667	20155.37109375	5262806.180106565	0	1300	0.15343022072802626	0.5131643346375543	null	254.12835693359375	254.13755798339844
632	254.9935760498047	10.928366666666667					1	DETECTED	254.9936 m/z @10.93 [N1264_1.mzXML]	254.9935760498047	10.928366666666667	2.1728333333333336	15.937016666666667	13.764183333333333	18427.384765625	3542367.95067334	0	1300	0.16542061386086893	0.7860276929636877	40.30210494458543	254.98402404785156	254.9942169189453
633	255.01666259765625	10.244133333333334					1	DETECTED	255.0167 m/z @10.24 [N1264_1.mzXML]	255.01666259765625	10.244133333333334	0.5559166666666666	15.6037	15.047783333333333	8118.78369140625	2724543.9705489497	0	1300	0.10129779787892623	0.7766023330747144	0.5532046661494289	255.01576232910156	255.02586364746094
634	255.0848846435547	11.154050000000002					1	DETECTED	255.0849 m/z @11.15 [N1264_1.mzXML]	255.0848846435547	11.154050000000002	9.091716666666667	17.6465	8.554783333333333	19729.830078125	2264464.024355774	0	1300	0.0996761536664188	2.074054469048002	3.1481089380960046	255.0813446044922	255.086669921875
635	255.12120056152344	11.276533333333333					1	DETECTED	255.1212 m/z @11.28 [N1264_1.mzXML]	255.12120056152344	11.276533333333333	10.772466666666666	11.80935	1.0368833333333338	67829.828125	1245801.5956344	0	1300	0.38992544620044356	0.9533902804374474	6.7705952377022305	255.111328125	255.12152099609375
636	255.17091369628906	13.930233333333332					1	DETECTED	255.1709 m/z @13.93 [N1264_1.mzXML]	255.17091369628906	13.930233333333332	9.707483333333332	19.25883333333333	9.55135	18098.0078125	2855695.4531091293	0	1300	0.8506246697051267	1.1163453320660048	0.9621824954418974	255.16989135742188	255.17727661132812
637	256.0806579589844	9.588583333333334					1	DETECTED	256.0807 m/z @9.59 [N1264_1.mzXML]	256.0806579589844	9.588583333333334	8.889466666666667	11.139066666666668	2.249600000000001	3028.84814453125	246192.2897911988	0	1300	0.07293416303419775	1.608887405535557	2.217774811071114	256.0766296386719	256.08807373046875
638	256.26190185546875	11.367433333333334					1	DETECTED	256.2619 m/z @11.37 [N1264_1.mzXML]	256.26190185546875	11.367433333333334	0.2189	15.857366666666667	15.638466666666668	108370.7578125	1.0690529032961728E7	0	1300	0.05455721786097456	0.5983799095342183	0.2000950224732147	256.26141357421875	256.262939453125
639	256.8193664550781	2.0015833333333335					1	DETECTED	256.8194 m/z @2.00 [N1264_1.mzXML]	256.8193664550781	2.0015833333333335	1.7265833333333334	5.201	3.4744166666666665	23187.166015625	1229625.569032715	0	1300	0.155120542615937	6.317121212121209	11.634242424242416	256.8114318847656	256.8209533691406
640	257.0732727050781	2.4122					1	DETECTED	257.0733 m/z @2.41 [N1264_1.mzXML]	257.0732727050781	2.4122	2.0437	12.237483333333333	10.193783333333334	11946.861328125	1158109.5662610785	0	1300	10.008091192767115	9.335270766538438	17.631023239277575	257.0644226074219	257.0819396972656
641	257.2248840332031	11.99875					1	DETECTED	257.2249 m/z @12.00 [N1264_1.mzXML]	257.2248840332031	11.99875	11.969983333333333	13.002533333333334	1.0325500000000005	20402.408203125	457245.5560476084	0	1300	0.07223737679769293	17.946987253766395	34.89397450753279	257.2209167480469	257.2252502441406
642	257.2458801269531	13.706999999999999					1	DETECTED	257.2459 m/z @13.71 [N1264_1.mzXML]	257.2458801269531	13.706999999999999	0.16823333333333332	19.7605	19.592266666666667	30603.298828125	2996599.088752961	0	1300	0.23360530431632753	0.7414064740548421	0.0678413145201124	257.2451477050781	257.247314453125
643	257.9794006347656	10.244133333333334					1	DETECTED	257.9794 m/z @10.24 [N1264_1.mzXML]	257.9794006347656	10.244133333333334	9.265483333333332	10.4996	1.234116666666667	5479.69287109375	170412.4967015992	0	1300	0.4377225688160422	0.6305199339225794	0.26103986784515887	257.97088623046875	257.980224609375
644	258.0283508300781	11.033216666666668					1	DETECTED	258.0284 m/z @11.03 [N1264_1.mzXML]	258.0283508300781	11.033216666666668	0.11775000000000001	20.005	19.887249999999998	7035.427734375	2381409.897123137	0	1300	3.6085884527501015	0.8814295955062769	15.603572486239782	258.0187683105469	258.03021240234375
645	258.1692810058594	9.4681					1	DETECTED	258.1693 m/z @9.47 [N1264_1.mzXML]	258.1692810058594	9.4681	9.453233333333333	16.3365	6.8832666666666675	2797.855712890625	827282.689551636	0	1300	0.13437900468723285	231.50000000000477	462.00000000000955	258.1682434082031	258.1759338378906
646	258.8974304199219	1.6355499999999998					1	DETECTED	258.8974 m/z @1.64 [N1264_1.mzXML]	258.8974304199219	1.6355499999999998	1.5762	1.8009333333333333	0.22473333333333323	58779.17578125	263689.63845654286	0	1300	0.05117881880973263	1.141097831195915	2.5399317049798777	258.8972473144531	258.8984069824219
647	258.9786682128906	1.9444333333333332					1	DETECTED	258.9787 m/z @1.94 [N1264_1.mzXML]	258.9786682128906	1.9444333333333332	1.4112333333333333	2.1300833333333333	0.71885	25223.16015625	565401.5414229126	0	1300	0.6803191337613574	0.6740895857447322	0.22519543723954719	258.9707946777344	258.9794006347656
648	259.03338623046875	2.4535666666666667					1	DETECTED	259.0334 m/z @2.45 [N1264_1.mzXML]	259.03338623046875	2.4535666666666667	2.4535666666666667	18.742833333333333	16.289266666666666	8945.6083984375	3544155.3970304285	0	1300	12.323617470609836	null	null	259.02508544921875	259.03338623046875
649	259.0514831542969	10.738916666666666					1	DETECTED	259.0515 m/z @10.74 [N1264_1.mzXML]	259.0514831542969	10.738916666666666	10.407166666666665	10.75575	0.3485833333333357	4560.66015625	47878.91580755643	0	1300	0.03959740299444192	0.5253705099221315	0.050741019844263144	259.0514831542969	259.05224609375
650	259.0926513671875	11.824916666666667					1	DETECTED	259.0927 m/z @11.82 [N1264_1.mzXML]	259.0926513671875	11.824916666666667	7.786866666666667	12.4529	4.666033333333333	20781.830078125	715147.9641698919	0	1300	0.08809328273581407	0.5777582413953929	13.296464379425995	259.0909729003906	259.09674072265625
651	259.647705078125	13.564833333333333					1	DETECTED	259.6477 m/z @13.56 [N1264_1.mzXML]	259.647705078125	13.564833333333333	12.9889	13.608049999999999	0.6191499999999994	16575.744140625	337758.5103110352	0	1300	0.540733891921068	0.5375188100474586	0.07503762009491725	259.6466979980469	259.65667724609375
652	260.021484375	10.543800000000001					1	DETECTED	260.0215 m/z @10.54 [N1264_1.mzXML]	260.021484375	10.543800000000001	3.4311333333333334	12.390666666666668	8.959533333333335	6635.88671875	1668755.7092171633	0	1300	0.14115097042131097	0.6298294123160558	0.25965882463211176	260.0158386230469	260.0237121582031
653	260.1658020019531	12.07					1	DETECTED	260.1658 m/z @12.07 [N1264_1.mzXML]	260.1658020019531	12.07	12.041266666666667	13.139416666666667	1.0981500000000004	8752.0810546875	340347.90903540014	0	1300	0.07742957408073003	19.109338747099812	37.218677494199625	260.1559753417969	260.1670837402344
654	260.1846008300781	9.885383333333333					1	DETECTED	260.1846 m/z @9.89 [N1264_1.mzXML]	260.1846008300781	9.885383333333333	0.33663333333333334	19.404166666666665	19.06753333333333	66705.4453125	2047024.0466330266	0	1300	0.08078673472267539	2.1186758154660166	2.71736158905532	260.1838684082031	260.1859130859375
655	260.65557861328125	13.706999999999999					1	DETECTED	260.6556 m/z @13.71 [N1264_1.mzXML]	260.65557861328125	13.706999999999999	13.665333333333333	14.01745	0.3521166666666673	11755.240234375	198349.42504272534	0	1300	0.31826756175214044	4.225400000000068	7.450800000000135	260.65521240234375	260.6563415527344
656	260.9757385253906	1.5024833333333334					1	DETECTED	260.9757 m/z @1.50 [N1264_1.mzXML]	260.9757385253906	1.5024833333333334	1.4277833333333334	11.229416666666667	9.801633333333333	7542.11865234375	3537016.0590465087	0	1300	0.12247598537499238	65.6066488174922	130.2132976349844	260.9752197265625	260.98211669921875
657	261.0096435546875	2.01545					1	DETECTED	261.0096 m/z @2.02 [N1264_1.mzXML]	261.0096435546875	2.01545	1.4433	2.4122	0.9688999999999999	39990.953125	789797.7786520993	0	1300	0.14435806385636774	0.8467185178711876	0.5356261980933439	261.0043029785156	261.01043701171875
658	261.0719909667969	10.543800000000001					1	DETECTED	261.0720 m/z @10.54 [N1264_1.mzXML]	261.0719909667969	10.543800000000001	10.4848	12.390666666666668	1.9058666666666682	4398.90234375	275534.4459882816	0	1300	0.019973511340406702	16.151412429378254	31.302824858756512	261.0717468261719	261.0757141113281
659	261.143310546875	9.543633333333334					1	DETECTED	261.1433 m/z @9.54 [N1264_1.mzXML]	261.143310546875	9.543633333333334	0.10099999999999999	20.005	19.904	135405.734375	4059733.2763189734	0	1300	0.08400466980833698	0.9304852479854192	39.90530145776309	261.1419372558594	261.1500549316406
660	261.1880798339844	9.885383333333333					1	DETECTED	261.1881 m/z @9.89 [N1264_1.mzXML]	261.1880798339844	9.885383333333333	0.11775000000000001	19.971999999999998	19.854249999999997	8873.5185546875	2175115.470732422	0	1300	9.609770764521425	0.8775689415180287	5.211369771147849	261.1824645996094	261.1905517578125
661	262.146728515625	9.543633333333334					1	DETECTED	262.1467 m/z @9.54 [N1264_1.mzXML]	262.146728515625	9.543633333333334	6.987333333333334	19.8905	12.903166666666666	16823.501953125	4171144.867442262	0	1300	0.06814528120417229	2.523797415535474	152.85757253174495	262.1440124511719	262.1558532714844
662	262.2513122558594	12.406466666666667					1	DETECTED	262.2513 m/z @12.41 [N1264_1.mzXML]	262.2513122558594	12.406466666666667	12.343633333333335	12.514716666666667	0.17108333333333192	20808.828125	138754.158287109	0	1300	0.11425907860286877	1.361405835543785	1.72281167108757	262.2508239746094	262.25177001953125
663	263.01776123046875	11.672933333333333					1	DETECTED	263.0178 m/z @11.67 [N1264_1.mzXML]	263.01776123046875	11.672933333333333	11.078533333333333	17.566	6.487466666666666	14653.396484375	1389624.6208666991	0	1300	0.5201184212091956	5.457155675190665	9.91431135038133	263.01666259765625	263.01904296875
664	263.0873718261719	11.558333333333334					1	DETECTED	263.0874 m/z @11.56 [N1264_1.mzXML]	263.0873718261719	11.558333333333334	0.8431666666666667	19.614833333333333	18.77166666666667	530474.125	7686393.302549899	1	1300	0.10965386954074674	3.9307660510861746	0.015404227119385175	263.0795593261719	263.0926208496094
665	263.1378479003906	9.67775					1	DETECTED	263.1378 m/z @9.68 [N1264_1.mzXML]	263.1378479003906	9.67775	9.632833333333334	9.737383333333334	0.1045499999999997	27513.849609375	122496.99942968656	0	1300	0.08626967246419959	1.1638218923933452	1.3276437847866902	263.1378479003906	263.1380920410156
666	263.2355041503906	14.378350000000001					1	DETECTED	263.2355 m/z @14.38 [N1264_1.mzXML]	263.2355041503906	14.378350000000001	0.7249666666666666	19.744500000000002	19.019533333333335	109350.9375	7064025.345479062	0	1300	0.6338237880330322	1.4453936930313132	1.7035046353188787	263.2309265136719	263.23785400390625
667	264.0906677246094	11.558333333333334					1	DETECTED	264.0907 m/z @11.56 [N1264_1.mzXML]	264.0906677246094	11.558333333333334	11.139066666666668	16.352416666666667	5.213349999999998	54701.15625	1796971.988596924	0	1300	1.148475374546555	1.0553623013877724	0.3472651522226048	264.0826721191406	264.09149169921875
668	264.16986083984375	9.223216666666668					1	DETECTED	264.1699 m/z @9.22 [N1264_1.mzXML]	264.16986083984375	9.223216666666668	9.138200000000001	9.618266666666667	0.48006666666666575	58281.328125	369735.84565136675	0	1300	0.08039818723666414	1.711259183200063	1.5155520777996332	264.1689453125	264.17010498046875
669	264.2667541503906	12.639016666666667					1	DETECTED	264.2668 m/z @12.64 [N1264_1.mzXML]	264.2667541503906	12.639016666666667	12.6089	12.73805	0.1291499999999992	42179.63671875	190815.77004638722	0	1300	0.10410206400166366	2.144161593801891	3.2883231876037824	264.2666320800781	264.2669982910156
670	264.85052490234375	1.7265833333333334					1	DETECTED	264.8505 m/z @1.73 [N1264_1.mzXML]	264.85052490234375	1.7265833333333334	1.6944666666666668	1.9444333333333332	0.24996666666666645	15348.6796875	174748.25689990225	0	1300	0.09257780813868677	3.8915412558380984	6.783082511676197	264.8504333496094	264.8515625
671	265.0216979980469	2.3279666666666667					1	DETECTED	265.0217 m/z @2.33 [N1264_1.mzXML]	265.0216979980469	2.3279666666666667	1.39405	18.278166666666667	16.884116666666667	40956.29296875	3719492.366543823	0	1300	0.6232817482474597	0.8560037544601529	1.7350805503305133	265.0118408203125	265.02337646484375
672	265.08331298828125	1.6209					1	DETECTED	265.0833 m/z @1.62 [N1264_1.mzXML]	265.08331298828125	1.6209	0.10099999999999999	19.988666666666667	19.887666666666668	17631.787109375	4793968.56480243	0	1300	18.59708508613485	7.1482458232645465	14.818899153729015	265.07366943359375	265.0849304199219
673	265.1171875	9.737383333333334					1	DETECTED	265.1172 m/z @9.74 [N1264_1.mzXML]	265.1171875	9.737383333333334	9.6479	10.169483333333334	0.521583333333334	134961.3125	853074.5862307166	1	1300	0.09195461341544409	1.289833914259294	1.5552551448023826	265.11639404296875	265.1179504394531
674	265.1415710449219	11.276533333333333					1	DETECTED	265.1416 m/z @11.28 [N1264_1.mzXML]	265.1415710449219	11.276533333333333	1.7725	12.514716666666667	10.742216666666668	46154.4609375	7206832.493727416	0	1300	0.0920732429357276	0.52858053682197	35.23407504165309	265.1385192871094	265.14312744140625
675	265.9800720214844	10.244133333333334					1	DETECTED	265.9801 m/z @10.24 [N1264_1.mzXML]	265.9800720214844	10.244133333333334	10.185300000000002	10.361433333333334	0.1761333333333326	26771.16015625	144326.28704052672	0	1300	0.08438290012912653	1.4968838526912354	1.4593666742196723	265.9798278808594	265.9804992675781
676	266.0708312988281	16.11295					1	DETECTED	266.0708 m/z @16.11 [N1264_1.mzXML]	266.0708312988281	16.11295	9.588583333333334	19.598333333333336	10.009750000000002	5595.078125	1431532.7495961303	0	1300	1.738519605649259	0.7671051085418253	0.5342102170836507	266.0693359375	266.0726318359375
677	266.1204528808594	9.707483333333332					1	DETECTED	266.1205 m/z @9.71 [N1264_1.mzXML]	266.1204528808594	9.707483333333332	9.662783333333334	9.855616666666666	0.19283333333333275	17834.421875	105963.22348284941	0	1300	0.08852430998771865	2.128894058701023	2.895845432051621	266.12042236328125	266.1208801269531
678	266.60784912109375	12.878733333333335					1	DETECTED	266.6078 m/z @12.88 [N1264_1.mzXML]	266.60784912109375	12.878733333333335	12.850833333333332	12.9616	0.11076666666666846	14239.6875	66910.12653149478	0	1300	0.06383106743649059	1.9850657108720182	2.9701314217440364	266.6069030761719	266.60833740234375
679	266.9256896972656	1.5909833333333334					1	DETECTED	266.9257 m/z @1.59 [N1264_1.mzXML]	266.9256896972656	1.5909833333333334	1.51715	5.4261333333333335	3.9089833333333335	52388.95703125	4442773.934749817	0	1300	0.0719149781847046	26.471670428893876	51.16573546769963	266.92559814453125	266.93267822265625
680	267.0161437988281	9.336450000000001					1	DETECTED	267.0161 m/z @9.34 [N1264_1.mzXML]	267.0161437988281	9.336450000000001	9.293683333333332	11.048166666666667	1.7544833333333347	4480.8447265625	313926.9354655763	0	1300	0.07941109822345815	20.512275915821267	40.02455183164253	267.012451171875	267.0171203613281
681	267.0572204589844	1.9873666666666667					1	DETECTED	267.0572 m/z @1.99 [N1264_1.mzXML]	267.0572204589844	1.9873666666666667	1.9300333333333335	19.923000000000002	17.992966666666668	12737.931640625	2811033.635728576	0	1300	13.790022290221465	153.60144385924693	297.68118246331056	267.05657958984375	267.06719970703125
682	267.0972900390625	1.6650166666666666					1	DETECTED	267.0973 m/z @1.67 [N1264_1.mzXML]	267.0972900390625	1.6650166666666666	0.3707333333333333	19.841666666666665	19.47093333333333	18089.7421875	2075512.1018657833	0	1300	0.047785334827996406	2.675789016328641	5.679732310895393	267.09661865234375	267.099609375
683	267.26666259765625	12.68175					1	DETECTED	267.2667 m/z @12.68 [N1264_1.mzXML]	267.26666259765625	12.68175	12.343633333333335	12.920216666666667	0.5765833333333319	43122.18359375	608326.5125616448	0	1300	0.28591491750359843	1.287474747081095	1.4021246853607476	267.26556396484375	267.26739501953125
684	267.6452941894531	13.221266666666667					1	DETECTED	267.6453 m/z @13.22 [N1264_1.mzXML]	267.6452941894531	13.221266666666667	12.9616	14.589833333333333	1.6282333333333323	283066.28125	7244172.951478749	0	1300	0.37536237699205266	1.9016833017921402	2.1804103494387577	267.64410400390625	267.6457824707031
685	267.9778747558594	10.244133333333334					1	DETECTED	267.9779 m/z @10.24 [N1264_1.mzXML]	267.9778747558594	10.244133333333334	8.674116666666666	10.332083333333333	1.6579666666666668	24535.560546875	380142.0173093254	0	1300	0.08774227560057035	0.5280092568019445	1.5156831546281484	267.9772033691406	267.9841613769531
686	268.1134948730469	1.8580166666666666					1	DETECTED	268.1135 m/z @1.86 [N1264_1.mzXML]	268.1134948730469	1.8580166666666666	1.8294	10.928366666666667	9.098966666666668	10706.6162109375	3704178.5463984376	0	1300	9.035261443343353	158.9801980198016	316.96039603960327	268.11328125	268.1167297363281
687	268.9570617675781	11.244850000000001					1	DETECTED	268.9571 m/z @11.24 [N1264_1.mzXML]	268.9570617675781	11.244850000000001	10.95855	17.582333333333334	6.623783333333334	14097.017578125	1113235.9558822932	0	1300	0.3964633280379264	11.567906624752565	22.13581324950513	268.955322265625	268.9576416015625
688	268.9958190917969	10.244133333333334					1	DETECTED	268.9958 m/z @10.24 [N1264_1.mzXML]	268.9958190917969	10.244133333333334	9.573366666666667	10.376366666666666	0.802999999999999	13145.5009765625	208613.1720626216	0	1300	0.6984567009727645	0.5985688018685075	0.23992424661758274	268.9952087402344	268.99639892578125
689	269.0858154296875	1.4731666666666667					1	DETECTED	269.0858 m/z @1.47 [N1264_1.mzXML]	269.0858154296875	1.4731666666666667	1.39405	1.51715	0.12309999999999999	8428.9755859375	34373.60688580321	0	1300	0.08695492255044823	0.7779650305456071	0.536415365989425	269.0856628417969	269.0861511230469
690	269.1366271972656	12.041266666666667					1	DETECTED	269.1366 m/z @12.04 [N1264_1.mzXML]	269.1366271972656	12.041266666666667	11.6291	12.298016666666665	0.6689166666666662	64752.765625	653018.674478273	0	1300	0.11898864693545441	0.8114638091386953	2.7215980115897027	269.1360778808594	269.14447021484375
691	269.2248840332031	14.0322					1	DETECTED	269.2249 m/z @14.03 [N1264_1.mzXML]	269.2248840332031	14.0322	13.8596	15.4042	1.544599999999999	90325.09375	2119306.451900941	0	1300	0.3437822101003487	2.558712584077303	3.9608758314015335	269.2239685058594	269.2263488769531
692	270.14019775390625	12.013083333333332					1	DETECTED	270.1402 m/z @12.01 [N1264_1.mzXML]	270.14019775390625	12.013083333333332	12.013083333333332	12.084966666666666	0.07188333333333397	10247.84765625	36912.66582666015	0	1300	0.406771437428592	null	null	270.1393127441406	270.14019775390625
693	270.2278137207031	14.0322					1	DETECTED	270.2278 m/z @14.03 [N1264_1.mzXML]	270.2278137207031	14.0322	13.9161	14.561633333333333	0.6455333333333328	19160.55859375	387274.3096865235	0	1300	0.30215637405739315	2.780074648291714	4.560149296583428	270.2276306152344	270.2286071777344
694	270.9613037109375	1.9588500000000002					1	DETECTED	270.9613 m/z @1.96 [N1264_1.mzXML]	270.9613037109375	1.9588500000000002	1.4433	15.697750000000001	14.25445	20153.359375	2918024.5396697996	0	1300	0.6460591033951897	13.824507807196193	26.64901561439239	270.9558410644531	270.96905517578125
695	270.9735412597656	10.897516666666666					1	DETECTED	270.9735 m/z @10.90 [N1264_1.mzXML]	270.9735412597656	10.897516666666666	10.851833333333333	10.943583333333333	0.09174999999999933	4666.5068359375	16310.71596264647	0	1300	0.06047105636096717	1.0041955490696859	1.0083910981393716	270.9722900390625	270.9740295410156
696	271.038330078125	1.7869333333333333					1	DETECTED	271.0383 m/z @1.79 [N1264_1.mzXML]	271.038330078125	1.7869333333333333	1.7424833333333334	16.288483333333332	14.546	50132.625	8744897.38097644	0	1300	0.09276510721766784	163.62204724409492	326.24409448818983	271.0380554199219	271.0455017089844
697	271.05810546875	10.422733333333333					1	DETECTED	271.0581 m/z @10.42 [N1264_1.mzXML]	271.05810546875	10.422733333333333	10.200283333333335	12.267733333333332	2.0674499999999973	9973.451171875	470183.12861291465	0	1300	1.921079037454387	4.646999325691192	0.5321712938601292	271.05804443359375	271.0652160644531
698	271.2039794921875	14.791483333333334					1	DETECTED	271.2040 m/z @14.79 [N1264_1.mzXML]	271.2039794921875	14.791483333333334	14.491083333333334	15.4194	0.9283166666666656	10976.9951171875	315822.30674121063	0	1300	0.3756158884116836	1.5451342654238787	2.0902685308477573	271.2032165527344	271.2048645019531
699	271.2614440917969	12.6089					1	DETECTED	271.2614 m/z @12.61 [N1264_1.mzXML]	271.2614440917969	12.6089	0.11775000000000001	20.005	19.887249999999998	81433.109375	5331958.7247966025	0	1300	0.2156126347157592	1.114334286057747	9.658649245057267	271.2594909667969	271.26318359375
700	271.65606689453125	12.933950000000001					1	DETECTED	271.6561 m/z @12.93 [N1264_1.mzXML]	271.65606689453125	12.933950000000001	12.794616666666666	13.112233333333334	0.31761666666666777	57125.42578125	573112.7671425795	0	1300	0.18361982222677398	1.1397727272727187	1.3116234234876913	271.65606689453125	271.6568908691406
701	272.6639404296875	13.342333333333332					1	DETECTED	272.6639 m/z @13.34 [N1264_1.mzXML]	272.6639404296875	13.342333333333332	13.248133333333334	13.5504	0.30226666666666624	29975.7109375	281437.30673266563	0	1300	0.11022850684140195	1.6043878273177792	1.6485917897351028	272.6635437011719	272.6650085449219
702	272.793212890625	2.01545					1	DETECTED	272.7932 m/z @2.02 [N1264_1.mzXML]	272.793212890625	2.01545	1.7265833333333334	2.370166666666667	0.6435833333333336	15296.4951171875	309672.18056103494	0	1300	0.21130834994329506	1.1139799215324262	1.2279598430648526	272.7927551269531	272.7940368652344
703	272.9425964355469	1.6209					1	DETECTED	272.9426 m/z @1.62 [N1264_1.mzXML]	272.9425964355469	1.6209	1.5320166666666668	1.6650166666666666	0.13299999999999979	94812.8203125	379613.6850795895	0	1300	0.06542972420566318	0.7589183703049306	0.627045550661163	272.9424133300781	272.94317626953125
704	273.2191162109375	11.353183333333334					1	DETECTED	273.2191 m/z @11.35 [N1264_1.mzXML]	273.2191162109375	11.353183333333334	11.353183333333334	16.805166666666665	5.451983333333331	14254.4736328125	1915260.4623516533	0	1300	0.12627676157781842	null	null	273.2191162109375	273.2210388183594
705	273.6637268066406	14.01745					1	DETECTED	273.6637 m/z @14.02 [N1264_1.mzXML]	273.6637268066406	14.01745	13.887616666666666	15.149316666666666	1.2616999999999994	9463.5302734375	308129.89485009795	0	1300	0.185210436822846	4.858921694480078	8.717843388960157	273.6619567871094	273.6734619140625
706	274.0011291503906	11.33855					1	DETECTED	274.0011 m/z @11.34 [N1264_1.mzXML]	274.0011291503906	11.33855	10.943583333333333	17.67866666666667	6.7350833333333355	12999.564453125	1118252.5777970275	0	1300	6.522592643057321	8.52614144653557	16.05228289307114	273.9977722167969	274.00262451171875
707	274.19921875	11.154050000000002					1	DETECTED	274.1992 m/z @11.15 [N1264_1.mzXML]	274.19921875	11.154050000000002	10.123600000000001	11.213933333333333	1.0903333333333318	10998.5908203125	200757.98098712164	0	1300	0.10655071769549984	0.5290568845326468	0.05971265403177771	274.1990661621094	274.200927734375
708	274.2359313964844	12.191133333333333					1	DETECTED	274.2359 m/z @12.19 [N1264_1.mzXML]	274.2359313964844	12.191133333333333	12.159716666666666	12.313083333333333	0.15336666666666687	24041.328125	139626.08008837904	0	1300	0.1385239744456932	2.440848806366035	3.9821857353581285	274.2357482910156	274.2366638183594
709	274.27166748046875	11.353183333333334					1	DETECTED	274.2717 m/z @11.35 [N1264_1.mzXML]	274.27166748046875	11.353183333333334	2.755733333333333	16.999833333333335	14.244100000000001	4258212.0	2.814914532551366E7	1	1300	0.08105140423545798	0.5093647200185167	2.912721753235737	274.2702331542969	274.2736511230469
710	274.6231689453125	12.808633333333335					1	DETECTED	274.6232 m/z @12.81 [N1264_1.mzXML]	274.6231689453125	12.808633333333335	12.667750000000002	12.89265	0.2248999999999981	37623.62109375	224818.91978124858	0	1300	0.09734664956407535	0.7981781615994271	0.5963563231988543	274.62261962890625	274.6243591308594
711	274.65325927734375	13.564833333333333					1	DETECTED	274.6533 m/z @13.56 [N1264_1.mzXML]	274.65325927734375	13.564833333333333	13.465616666666667	13.8596	0.3939833333333329	32679.83203125	358194.90701904276	0	1300	0.09884450306889825	1.985469511170866	2.970939022341732	274.65185546875	274.6535339355469
712	274.8794860839844	1.7725					1	DETECTED	274.8795 m/z @1.77 [N1264_1.mzXML]	274.8794860839844	1.7725	1.6796	1.9444333333333332	0.26483333333333325	31037.23828125	249218.72040429682	0	1300	0.10304677190781608	1.4253677789738068	1.8507355579476137	274.87884521484375	274.8802490234375
713	274.9522705078125	1.9444333333333332					1	DETECTED	274.9523 m/z @1.94 [N1264_1.mzXML]	274.9522705078125	1.9444333333333332	1.4433	2.1445	0.7011999999999998	16646.005859375	251823.3030206298	0	1300	0.16663232328221156	0.6996142077956632	0.3960476264900567	274.94805908203125	274.9532775878906
714	274.99835205078125	11.213933333333333					1	DETECTED	274.9984 m/z @11.21 [N1264_1.mzXML]	274.99835205078125	11.213933333333333	1.4277833333333334	18.197499999999998	16.769716666666664	13234.2275390625	2526904.5226337896	0	1300	0.3219498593495427	0.856808687107119	0.713617374214238	274.9915771484375	275.00244140625
715	275.01983642578125	1.4731666666666667					1	DETECTED	275.0198 m/z @1.47 [N1264_1.mzXML]	275.01983642578125	1.4731666666666667	1.4277833333333334	1.4878166666666668	0.06003333333333338	8283.998046875	17262.291183105513	0	1300	0.06270831761976714	0.6614028644876979	0.32280572897539594	275.0189208984375	275.020263671875
716	275.08990478515625	11.260700000000002					1	DETECTED	275.0899 m/z @11.26 [N1264_1.mzXML]	275.08990478515625	11.260700000000002	7.541916666666666	11.260700000000002	3.7187833333333353	8075.8291015625	363802.65307846095	0	1300	0.6564112353195899	0.5	null	275.0863037109375	275.0929260253906
717	275.1986083984375	12.375066666666667					1	DETECTED	275.1986 m/z @12.38 [N1264_1.mzXML]	275.1986083984375	12.375066666666667	10.229700000000001	19.874166666666667	9.644466666666666	28628.359375	3793432.694593262	0	1300	0.1271438692390099	2.247743198520844	3.495486397041688	275.1905822753906	275.2046203613281
718	275.2752990722656	11.353183333333334					1	DETECTED	275.2753 m/z @11.35 [N1264_1.mzXML]	275.2752990722656	11.353183333333334	11.323883333333333	11.778699999999999	0.454816666666666	560534.6875	3253254.868039791	0	1300	0.08164711698984384	3.898437726872268	4.481620530261268	275.275146484375	275.27630615234375
719	275.6314392089844	13.194016666666666					1	DETECTED	275.6314 m/z @13.19 [N1264_1.mzXML]	275.6314392089844	13.194016666666666	12.794616666666666	13.7759	0.9812833333333337	134449.546875	2262575.1355113485	0	1300	0.22484621519396164	1.1847812135047138	1.4593862097093657	275.6233825683594	275.6325378417969
720	276.0059814453125	11.01825					1	DETECTED	276.0060 m/z @11.02 [N1264_1.mzXML]	276.0059814453125	11.01825	9.87045	19.598333333333336	9.727883333333336	5004.97216796875	1272719.8886974186	0	1300	6.517440176986293	4.237621246442471	5.580139787429834	275.9960021972656	276.0059814453125
721	276.1330261230469	13.125850000000002					1	DETECTED	276.1330 m/z @13.13 [N1264_1.mzXML]	276.1330261230469	13.125850000000002	4.135466666666667	13.8036	9.668133333333333	41496.0703125	3108030.772403379	0	1300	0.2814722705691661	0.539911570342871	0.08086607819023912	276.1318359375	276.14300537109375
722	276.17938232421875	9.091716666666667					1	DETECTED	276.1794 m/z @9.09 [N1264_1.mzXML]	276.17938232421875	9.091716666666667	8.8264	14.307566666666666	5.481166666666667	2521.731201171875	536798.0549373169	0	1300	0.08869372894739413	10.329480495005951	19.658960990011902	276.17657470703125	276.1846923828125
723	276.65045166015625	13.207683333333334					1	DETECTED	276.6505 m/z @13.21 [N1264_1.mzXML]	276.65045166015625	13.207683333333334	13.112233333333334	14.0322	0.9199666666666655	49580.265625	1019820.5351279282	0	1300	0.3908000150152482	4.819102496944313	4.103789496189481	276.6492004394531	276.6507568359375
724	276.9832763671875	2.01545					1	DETECTED	276.9833 m/z @2.02 [N1264_1.mzXML]	276.9832763671875	2.01545	1.4433	19.210500000000003	17.767200000000003	15650.927734375	1870865.6388063964	0	1300	0.11404934181296356	15.526697544350261	30.053395088700523	276.9752502441406	276.9932556152344
725	277.0369567871094	10.529133333333334					1	DETECTED	277.0370 m/z @10.53 [N1264_1.mzXML]	277.0369567871094	10.529133333333334	10.4848	10.60515	0.12035000000000018	6038.31494140625	20737.442390258962	0	1300	0.05995209632251175	1.3573308270676439	1.714661654135288	277.0361022949219	277.03765869140625
726	277.06634521484375	11.093683333333333					1	DETECTED	277.0663 m/z @11.09 [N1264_1.mzXML]	277.06634521484375	11.093683333333333	11.0633	11.88475	0.8214500000000005	31078.583984375	531917.0974467781	0	1300	0.08723988711135178	13.518102029621666	26.03620405924333	277.0663146972656	277.070556640625
727	277.10284423828125	11.244850000000001					1	DETECTED	277.1028 m/z @11.24 [N1264_1.mzXML]	277.10284423828125	11.244850000000001	3.516233333333333	11.8701	8.353866666666669	39828.7265625	4121013.016419312	0	1300	8.394454294096132	0.5411623269077065	0.07482939920341446	277.101806640625	277.1031494140625
728	277.1567077636719	15.373733333333332					1	DETECTED	277.1567 m/z @15.37 [N1264_1.mzXML]	277.1567077636719	15.373733333333332	10.13835	20.005	9.866649999999998	15278.1083984375	2579187.375460966	0	1300	0.8187118494058119	0.7352294906395253	0.48325140960986324	277.1522216796875	277.1578369140625
729	277.1780700683594	12.191133333333333					1	DETECTED	277.1781 m/z @12.19 [N1264_1.mzXML]	277.1780700683594	12.191133333333333	1.08285	19.469	18.38615	16598.75	2055685.1012795104	0	1300	0.06464921380162991	0.8271611194510501	0.6571436760294718	277.17547607421875	277.17950439453125
730	277.21417236328125	12.546316666666666					1	DETECTED	277.2142 m/z @12.55 [N1264_1.mzXML]	277.21417236328125	12.546316666666666	6.171433333333334	14.002566666666667	7.831133333333333	35232.65625	1824481.0162424324	0	1300	0.051941707005973115	0.6142177765344726	0.205639022709233	277.2111511230469	277.21588134765625
731	278.18463134765625	9.091716666666667					1	DETECTED	278.1846 m/z @9.09 [N1264_1.mzXML]	278.18463134765625	9.091716666666667	9.060933333333333	9.138200000000001	0.07726666666666837	7085.19580078125	21298.566789551056	0	1300	0.06323348882864366	1.255008121277755	1.5100162425555104	278.183837890625	278.1849365234375
732	278.6258239746094	12.933950000000001					1	DETECTED	278.6258 m/z @12.93 [N1264_1.mzXML]	278.6258239746094	12.933950000000001	12.794616666666666	16.610483333333335	3.8158666666666683	59906.12890625	1516147.1999777847	0	1300	0.07364401797771691	13.693301435406553	1.3768898607680689	278.61822509765625	278.6300964355469
733	278.98114013671875	16.642316666666666					1	DETECTED	278.9811 m/z @16.64 [N1264_1.mzXML]	278.98114013671875	16.642316666666666	9.722216666666666	19.93933333333333	10.217116666666664	4528.76513671875	1190947.585994629	0	1300	1.7341298674050662	0.7382203051015639	0.35695469875795865	278.9798583984375	278.98272705078125
734	279.0823974609375	10.514733333333334					1	DETECTED	279.0824 m/z @10.51 [N1264_1.mzXML]	279.0823974609375	10.514733333333334	7.036233333333333	19.841666666666665	12.805433333333333	211209.21875	1.282133852736823E7	0	1300	0.07674314320976983	1.181258697933495	0.027352568464225305	279.0823974609375	279.0923767089844
735	279.1571350097656	12.4529					1	DETECTED	279.1571 m/z @12.45 [N1264_1.mzXML]	279.1571350097656	12.4529	0.10099999999999999	20.005	19.904	139296.296875	3.593633912406399E7	0	1300	0.17029030342694718	0.5376645727296206	0.04252959072334919	279.15631103515625	279.1583251953125
736	279.23004150390625	13.451783333333333					1	DETECTED	279.2300 m/z @13.45 [N1264_1.mzXML]	279.23004150390625	13.451783333333333	11.7183	19.194333333333336	7.476033333333337	48887.421875	2652292.6406454155	0	1300	0.12899796057196689	2.1563614687190533	0.6060277474207285	279.229248046875	279.2325134277344
737	279.6448669433594	12.9616					1	DETECTED	279.6449 m/z @12.96 [N1264_1.mzXML]	279.6448669433594	12.9616	12.766583333333333	14.002566666666667	1.2359833333333334	158164.4375	2678338.8163784216	0	1300	0.20110045586616465	2.0014638115839656	2.1081653296762806	279.64447021484375	279.6458740234375
738	280.09002685546875	1.7725					1	DETECTED	280.0900 m/z @1.77 [N1264_1.mzXML]	280.09002685546875	1.7725	1.6650166666666666	19.306833333333334	17.641816666666667	215531.203125	6210258.531351498	0	1300	0.07080937548098554	59.35207864390749	0.2639692255221346	280.08447265625	280.0906982421875
739	280.1605529785156	12.468416666666666					1	DETECTED	280.1606 m/z @12.47 [N1264_1.mzXML]	280.1605529785156	12.468416666666666	0.10099999999999999	19.955666666666666	19.854666666666667	32606.1328125	6606180.447398691	0	1300	0.1397357032779265	1.9533012673412566	1.093699391320313	280.1595764160156	280.16217041015625
740	280.6529235839844	13.410583333333333					1	DETECTED	280.6529 m/z @13.41 [N1264_1.mzXML]	280.6529235839844	13.410583333333333	13.112233333333334	14.11965	1.007416666666666	266814.78125	4254164.5116696805	2	1300	0.20201088597816508	1.5459246954689063	1.7224613799104571	280.6517639160156	280.6536865234375
741	281.0086975097656	11.586500000000001					1	DETECTED	281.0087 m/z @11.59 [N1264_1.mzXML]	281.0086975097656	11.586500000000001	11.5443	11.6291	0.08479999999999954	13889.4599609375	58557.92441845666	0	1300	0.1765790367290201	1.0047393364928587	1.0094786729857175	281.0086364746094	281.00909423828125
742	281.08233642578125	15.5883					1	DETECTED	281.0823 m/z @15.59 [N1264_1.mzXML]	281.08233642578125	15.5883	9.973816666666666	19.3715	9.397683333333335	16169.677734375	3342366.0105006127	0	1300	5.757412409998027	0.8369143494949075	0.501567297806783	281.0813293457031	281.0831604003906
743	281.112060546875	9.498666666666667					1	DETECTED	281.1121 m/z @9.50 [N1264_1.mzXML]	281.112060546875	9.498666666666667	9.453233333333333	9.662783333333334	0.20955000000000013	8019.9326171875	69562.8547340702	0	1300	0.10967032633443807	2.3061261922230334	3.612252384446067	281.1117858886719	281.11236572265625
744	281.1346435546875	15.619416666666666					1	DETECTED	281.1346 m/z @15.62 [N1264_1.mzXML]	281.1346435546875	15.619416666666666	11.840283333333334	15.761116666666668	3.9208333333333343	16508.84375	2506224.0797687997	0	1300	3.8561807853154164	0.5187476846543302	0.037495369308660355	281.1264343261719	281.1370849609375
745	281.2458190917969	14.364416666666667					1	DETECTED	281.2458 m/z @14.36 [N1264_1.mzXML]	281.2458190917969	14.364416666666667	0.7077666666666667	19.971999999999998	19.26423333333333	176744.1875	1.0208056146279935E7	0	1300	3.68296423852958	0.9541038845334454	0.8583261055400666	281.2442932128906	281.24688720703125
746	281.660888671875	14.1774					1	DETECTED	281.6609 m/z @14.18 [N1264_1.mzXML]	281.660888671875	14.1774	11.558333333333334	15.119683333333334	3.561350000000001	207933.15625	8459976.236562504	2	1300	0.30891509554413865	1.265968739842122	1.5891725976551432	281.6547546386719	281.6612548828125
747	282.1624450683594	14.206533333333335					1	DETECTED	282.1624 m/z @14.21 [N1264_1.mzXML]	282.1624450683594	14.206533333333335	10.913066666666667	15.619416666666666	4.706349999999999	45546.9609375	3451849.3122990713	0	1300	4.108688043153981	0.702725373179524	0.3914686224035693	282.16162109375	282.1683349609375
748	282.2020263671875	11.515166666666666					1	DETECTED	282.2020 m/z @11.52 [N1264_1.mzXML]	282.2020263671875	11.515166666666666	11.469316666666666	11.6291	0.1597833333333334	19040.943359375	109911.09157543964	0	1300	0.09635762501636336	1.742457288258826	2.484914576517652	282.2018737792969	282.2023620605469
749	282.2204284667969	1.2731833333333333					1	DETECTED	282.2204 m/z @1.27 [N1264_1.mzXML]	282.2204284667969	1.2731833333333333	0.11775000000000001	20.005	19.887249999999998	4372.5966796875	3236546.074170838	0	1300	5.193433342684156	8.605970343017049	16.2119406860341	282.21917724609375	282.2236328125
750	282.258056640625	11.33855					1	DETECTED	282.2581 m/z @11.34 [N1264_1.mzXML]	282.258056640625	11.33855	11.3087	16.081333333333333	4.772633333333333	38272.34765625	5304749.32335559	0	1300	3.3735346619129984	74.08774856542513	139.79113285430734	282.24859619140625	282.25823974609375
751	282.27734375	13.958916666666665					1	DETECTED	282.2773 m/z @13.96 [N1264_1.mzXML]	282.27734375	13.958916666666665	0.4548833333333333	14.350433333333333	13.89555	102684.25	5808955.368519042	0	1300	0.3924502610402101	0.5906608684259319	0.18510595225124554	282.2763977050781	282.2809143066406
752	282.8218078613281	1.7578666666666665					1	DETECTED	282.8218 m/z @1.76 [N1264_1.mzXML]	282.8218078613281	1.7578666666666665	1.6944666666666668	1.9300333333333335	0.2355666666666667	15199.7587890625	142410.18861718746	0	1300	0.23432182578936	1.857781282860157	2.715562565720314	282.8209228515625	282.8218688964844
753	282.90338134765625	1.5762					1	DETECTED	282.9034 m/z @1.58 [N1264_1.mzXML]	282.90338134765625	1.5762	1.51715	6.301616666666666	4.784466666666666	79625.3359375	3433289.107948608	0	1300	0.05578965053497553	39.75843246920053	84.66219582927624	282.895751953125	282.90380859375
754	282.9720764160156	11.469316666666666					1	DETECTED	282.9721 m/z @11.47 [N1264_1.mzXML]	282.9720764160156	11.469316666666666	2.1728333333333336	12.252833333333333	10.08	14819.708984375	2673896.5143532706	0	1300	0.3967983003258784	0.5421404868149068	0.0842809736298135	282.9713134765625	282.9791564941406
755	283.0063781738281	10.229700000000001					1	DETECTED	283.0064 m/z @10.23 [N1264_1.mzXML]	283.0063781738281	10.229700000000001	10.185300000000002	10.39185	0.20654999999999824	24354.052734375	128572.50994695986	0	1300	0.07513179590057106	2.326013513513517	2.534228343753003	283.00567626953125	283.0064697265625
756	283.0257873535156	1.8152333333333333					1	DETECTED	283.0258 m/z @1.82 [N1264_1.mzXML]	283.0257873535156	1.8152333333333333	1.8009333333333333	17.50183333333333	15.700899999999997	20215.5234375	6000724.000371643	0	1300	0.0653730495770386	517.9083202950554	1003.7824996923922	283.02532958984375	283.027587890625
757	283.1272888183594	9.1815					1	DETECTED	283.1273 m/z @9.18 [N1264_1.mzXML]	283.1272888183594	9.1815	8.765083333333333	9.528699999999999	0.7636166666666657	5747.0595703125	129509.56791925045	0	1300	0.67605336411496	0.9168901340804472	0.8337802681608943	283.12506103515625	283.128662109375
758	283.1517333984375	12.027083333333334					1	DETECTED	283.1517 m/z @12.03 [N1264_1.mzXML]	283.1517333984375	12.027083333333334	12.013083333333332	12.878733333333335	0.8656500000000023	25114.42578125	443260.6750410163	0	1300	0.1053862693091574	30.91607142856903	27.24486966715488	283.1507568359375	283.15618896484375
759	283.2408142089844	15.134433333333334					1	DETECTED	283.2408 m/z @15.13 [N1264_1.mzXML]	283.2408142089844	15.134433333333334	14.911316666666666	16.57845	1.667133333333334	2967.530517578125	159378.7009038392	0	1300	0.7128667341584336	3.736012549488293	6.472025098976586	283.2393798828125	283.24139404296875
760	283.2612609863281	12.695666666666666					1	DETECTED	283.2613 m/z @12.70 [N1264_1.mzXML]	283.2612609863281	12.695666666666666	0.13456666666666667	20.005	19.87043333333333	38515.04296875	3539859.9574145223	0	1300	0.17179552445991675	0.6429833434597325	0.30042893416221655	283.2514343261719	283.2641906738281
761	283.28033447265625	14.0322					1	DETECTED	283.2803 m/z @14.03 [N1264_1.mzXML]	283.28033447265625	14.0322	1.0133166666666666	14.762566666666666	13.74925	19588.359375	2618488.0053259265	0	1300	0.29445808458465095	0.5280502808100541	0.03620564981855882	283.2735900878906	283.2816467285156
762	284.1877746582031	9.543633333333334					1	DETECTED	284.1878 m/z @9.54 [N1264_1.mzXML]	284.1877746582031	9.543633333333334	9.365350000000001	10.033466666666667	0.6681166666666662	3342.904052734375	74859.92628448483	0	1300	0.24673824026527846	1.8737496494344241	2.7474992988688482	284.1846923828125	284.1888427734375
763	284.292724609375	12.62395					1	DETECTED	284.2927 m/z @12.62 [N1264_1.mzXML]	284.292724609375	12.62395	11.643550000000001	17.016333333333332	5.372783333333331	18566.8984375	1730750.6000053708	0	1300	0.043625080065487154	2.7400975792193663	4.4801951584387325	284.2919921875	284.29412841796875
764	284.3293762207031	11.88475					1	DETECTED	284.3294 m/z @11.88 [N1264_1.mzXML]	284.3293762207031	11.88475	11.840283333333334	12.175099999999999	0.334816666666665	22640.658203125	188003.64250622492	0	1300	0.09657706495863394	3.7648050974512564	5.83847854052088	284.32867431640625	284.3296813964844
765	284.90777587890625	1.6796					1	DETECTED	284.9078 m/z @1.68 [N1264_1.mzXML]	284.90777587890625	1.6796	0.9450333333333333	1.9014833333333334	0.9564500000000001	32429.759765625	668581.9543742371	0	1300	0.07374886411280679	0.6510300857648501	0.30206017152970016	284.8984069824219	284.909912109375
766	285.0042419433594	10.244133333333334					1	DETECTED	285.0042 m/z @10.24 [N1264_1.mzXML]	285.0042419433594	10.244133333333334	5.232866666666666	10.332083333333333	5.099216666666667	24629.9765625	951246.1219381099	0	1300	0.10636511202734944	0.5087752264896432	0.020185764531720895	285.0041198730469	285.010986328125
767	285.0632019042969	1.4731666666666667					1	DETECTED	285.0632 m/z @1.47 [N1264_1.mzXML]	285.0632019042969	1.4731666666666667	1.4112333333333333	16.54605	15.134816666666667	17547.85546875	3377288.824300537	0	1300	0.09269187093937492	122.18635629709354	243.37271259418705	285.0629577636719	285.0685729980469
768	285.2403564453125	13.071216666666666					1	DETECTED	285.2404 m/z @13.07 [N1264_1.mzXML]	285.2403564453125	13.071216666666666	9.091716666666667	13.098683333333334	4.006966666666667	33879.109375	1154178.8521604016	0	1300	0.059809739130624706	0.503451019809859	0.2777103434795305	285.2392272949219	285.2418518066406
769	285.27655029296875	12.709666666666667					1	DETECTED	285.2766 m/z @12.71 [N1264_1.mzXML]	285.27655029296875	12.709666666666667	0.20199999999999999	19.825333333333333	19.62333333333333	23838.07421875	2527668.0124729914	0	1300	0.1430717926517442	0.9447284053468021	1.2364572021395737	285.2757263183594	285.2795104980469
770	286.1026611328125	8.749833333333333					1	DETECTED	286.1027 m/z @8.75 [N1264_1.mzXML]	286.1026611328125	8.749833333333333	8.613633333333333	8.795716666666667	0.1820833333333347	3050.5419921875	16887.939092315763	0	1300	0.13984329709577814	0.6684410181106241	0.336882036221248	286.1013488769531	286.1033630371094
771	286.1416931152344	11.913083333333333					1	DETECTED	286.1417 m/z @11.91 [N1264_1.mzXML]	286.1416931152344	11.913083333333333	9.293683333333332	12.191133333333333	2.897450000000001	149275.546875	1770188.3245541954	0	1300	0.0867903027528989	2.5164004599098777	2.7971552906140498	286.1374206542969	286.1424560546875
772	286.19976806640625	10.376366666666666					1	DETECTED	286.1998 m/z @10.38 [N1264_1.mzXML]	286.19976806640625	10.376366666666666	10.288099999999998	13.845666666666666	3.557566666666668	65235.51953125	1043607.3924685086	0	1300	0.11585672112811984	1.9139071181066016	2.110661008718534	286.1900634765625	286.2007141113281
773	286.2476501464844	9.796483333333333					1	DETECTED	286.2477 m/z @9.80 [N1264_1.mzXML]	286.2476501464844	9.796483333333333	9.045633333333335	19.923000000000002	10.877366666666667	90988.640625	2311103.0140215144	0	1300	0.13597011412302784	0.9213916930764227	1.0276745218030023	286.2462158203125	286.2493896484375
774	286.93023681640625	1.9157					1	DETECTED	286.9302 m/z @1.92 [N1264_1.mzXML]	286.93023681640625	1.9157	1.9014833333333334	16.368216666666665	14.466733333333332	14955.62109375	2913558.0626600343	0	1300	0.22660645793980705	508.7948417350571	1016.5896834701142	286.9294738769531	286.9360046386719
775	287.05548095703125	11.672933333333333					1	DETECTED	287.0555 m/z @11.67 [N1264_1.mzXML]	287.05548095703125	11.672933333333333	2.426	11.80935	9.38335	15217.9169921875	1425551.2715885623	0	1300	0.10811550609968279	0.5073763193563272	0.014752638712654354	287.05303955078125	287.05621337890625
776	287.0989074707031	9.737383333333334					1	DETECTED	287.0989 m/z @9.74 [N1264_1.mzXML]	287.0989074707031	9.737383333333334	9.67775	10.033466666666667	0.3557166666666678	134636.609375	1045080.3869569766	0	1300	0.09402569494182345	2.9825321408607874	4.965064281721575	287.09869384765625	287.09906005859375
777	287.20318603515625	10.361433333333334					1	DETECTED	287.2032 m/z @10.36 [N1264_1.mzXML]	287.20318603515625	10.361433333333334	10.30275	10.588883333333333	0.2861333333333338	10189.994140625	75970.21803915445	0	1300	0.2243129662271368	2.4379437659755294	3.8758875319510584	287.2018737792969	287.2035217285156
778	287.23468017578125	14.105033333333333					1	DETECTED	287.2347 m/z @14.11 [N1264_1.mzXML]	287.23468017578125	14.105033333333333	3.303233333333333	14.336066666666666	11.032833333333333	6919.4541015625	1737369.377393433	0	1300	0.19661398261146168	0.5106942052867731	0.02138841057354631	287.2332763671875	287.2355041503906
779	287.2677001953125	11.515166666666666					1	DETECTED	287.2677 m/z @11.52 [N1264_1.mzXML]	287.2677001953125	11.515166666666666	11.515166666666666	11.643550000000001	0.12838333333333551	22708.400390625	119509.88375317492	0	1300	0.06449516789196075	null	null	287.26666259765625	287.2677917480469
780	287.63104248046875	12.933950000000001					1	DETECTED	287.6310 m/z @12.93 [N1264_1.mzXML]	287.63104248046875	12.933950000000001	12.752283333333333	13.410583333333333	0.6583000000000006	328367.21875	2832385.311818615	0	1300	0.08883336314870505	1.109093720372504	2.259681513082885	287.6292419433594	287.6318664550781
781	288.10223388671875	9.722216666666666					1	DETECTED	288.1022 m/z @9.72 [N1264_1.mzXML]	288.10223388671875	9.722216666666666	9.67775	9.766816666666667	0.08906666666666752	18323.494140625	76608.64627368268	0	1300	0.08259762377881508	1.0014992503748223	1.002998500749645	288.10205078125	288.1025695800781
782	288.2154541015625	10.655566666666665					1	DETECTED	288.2155 m/z @10.66 [N1264_1.mzXML]	288.2154541015625	10.655566666666665	0.13456666666666667	19.988666666666667	19.8541	181529.125	3978865.5503131035	1	1300	0.09996388974159842	2.7297307129155075	3.6817197934322783	288.2137756347656	288.2171325683594
783	288.63897705078125	13.328883333333332					1	DETECTED	288.6390 m/z @13.33 [N1264_1.mzXML]	288.63897705078125	13.328883333333332	11.824916666666667	13.706999999999999	1.8820833333333322	92508.90625	1738659.6817031228	0	1300	0.1823278622992941	0.5997946493937409	2.4403921636817714	288.6300048828125	288.6484375
784	288.9200134277344	1.5909833333333334					1	DETECTED	288.9200 m/z @1.59 [N1264_1.mzXML]	288.9200134277344	1.5909833333333334	1.5320166666666668	2.1157333333333335	0.5837166666666667	291913.65625	1427004.7957241202	0	1300	0.06603313103272557	1.18798880056702	1.1054281324778314	288.9195861816406	288.9275817871094
785	289.1751708984375	2.0723					1	DETECTED	289.1752 m/z @2.07 [N1264_1.mzXML]	289.1751708984375	2.0723	0.10099999999999999	20.005	19.904	5193.95556640625	1999194.7685955197	0	1300	5.922269576274818	5.04844518845432	1.4793093290294594	289.1720886230469	289.1759948730469
786	289.2188720703125	10.655566666666665					1	DETECTED	289.2189 m/z @10.66 [N1264_1.mzXML]	289.2188720703125	10.655566666666665	10.639016666666667	17.533833333333334	6.894816666666667	29246.9453125	1568539.7272355044	0	1300	1.859625968711736	208.30261832831405	95.95730576206738	289.2122802734375	289.2203674316406
787	289.6469421386719	13.706999999999999					1	DETECTED	289.6469 m/z @13.71 [N1264_1.mzXML]	289.6469421386719	13.706999999999999	11.108833333333333	15.635	4.526166666666667	28168.69921875	2032625.1296882327	0	1300	2.762523150489349	0.757601040827333	0.45250637934408483	289.64422607421875	289.64776611328125
788	289.65814208984375	13.396899999999999					1	DETECTED	289.6581 m/z @13.40 [N1264_1.mzXML]	289.65814208984375	13.396899999999999	13.248133333333334	15.19385	1.9457166666666659	32138.3046875	568855.4730563959	0	1300	0.14041340638477173	2.2021980373908163	3.251189734487428	289.6482238769531	289.65850830078125
789	289.683349609375	1.6796					1	DETECTED	289.6833 m/z @1.68 [N1264_1.mzXML]	289.683349609375	1.6796	1.6796	15.223749999999999	13.544149999999998	18299.0625	5580766.966484741	0	1300	12.495068568668572	null	null	289.683349609375	289.68975830078125
790	290.16015625	13.438066666666666					1	DETECTED	290.1602 m/z @13.44 [N1264_1.mzXML]	290.16015625	13.438066666666666	8.434800000000001	13.438066666666666	5.003266666666665	9166.7216796875	1076450.147645019	0	1300	0.0415705766939336	0.5	null	290.1585998535156	290.16046142578125
791	290.6254577636719	12.864666666666666					1	DETECTED	290.6255 m/z @12.86 [N1264_1.mzXML]	290.6254577636719	12.864666666666666	12.808633333333335	12.9753	0.16666666666666607	27807.833984375	136517.36972851626	0	1300	0.04047219242908895	1.4872099940511947	1.9744199881023896	290.6254577636719	290.6266784667969
792	290.66583251953125	14.19195					1	DETECTED	290.6658 m/z @14.19 [N1264_1.mzXML]	290.66583251953125	14.19195	0.7249666666666666	15.572416666666667	14.84745	29965.18359375	4346970.127699099	0	1300	0.32424668112773425	0.537651753585778	4.768820067236842	290.6632995605469	290.66754150390625
793	290.852783203125	1.7869333333333333					1	DETECTED	290.8528 m/z @1.79 [N1264_1.mzXML]	290.852783203125	1.7869333333333333	1.6944666666666668	19.549833333333332	17.855366666666665	29792.2421875	7459716.284132812	0	1300	0.16377590921104823	96.5502883922136	192.1005767844272	290.8522033691406	290.8560485839844
794	290.9227294921875	2.76975					1	DETECTED	290.9227 m/z @2.77 [N1264_1.mzXML]	290.9227294921875	2.76975	0.10099999999999999	20.005	19.904	63982.28515625	8884322.722934142	0	1300	0.9098601243747058	4.81601462103222	10.816808670667536	290.91302490234375	290.9322509765625
795	291.1182556152344	12.027083333333334					1	DETECTED	291.1183 m/z @12.03 [N1264_1.mzXML]	291.1182556152344	12.027083333333334	7.427899999999999	12.343633333333335	4.9157333333333355	298839.03125	4105149.7956389207	0	1300	0.11779199695569886	0.5313323441266086	null	291.1179504394531	291.12799072265625
796	291.644775390625	12.878733333333335					1	DETECTED	291.6448 m/z @12.88 [N1264_1.mzXML]	291.644775390625	12.878733333333335	3.2751333333333337	13.098683333333334	9.823550000000001	35710.828125	2795892.992804932	0	1300	0.042167109795515856	0.5114514348785872	4.7973453204764	291.6436767578125	291.6454162597656
797	291.82281494140625	8.795716666666667					1	DETECTED	291.8228 m/z @8.80 [N1264_1.mzXML]	291.82281494140625	8.795716666666667	8.780416666666667	8.857850000000001	0.07743333333333347	21743.359375	59038.971232665324	0	1300	0.13440164601872517	2.5305010893246447	4.061002178649289	291.8224792480469	291.82305908203125
798	291.9337463378906	2.76975					1	DETECTED	291.9337 m/z @2.77 [N1264_1.mzXML]	291.9337463378906	2.76975	0.10099999999999999	20.005	19.904	50577.65234375	6692321.454992091	0	1300	0.9312056997569909	4.526272203294657	2.486021042964611	291.9327697753906	291.9347229003906
799	292.0669860839844	16.017283333333335					1	DETECTED	292.0670 m/z @16.02 [N1264_1.mzXML]	292.0669860839844	16.017283333333335	14.8066	18.470833333333335	3.6642333333333355	4224.78515625	432153.76951355016	0	1300	0.9260002823111844	1.5132913919136557	2.0265827838273114	292.0594482421875	292.06805419921875
800	292.1570739746094	8.811033333333334					1	DETECTED	292.1571 m/z @8.81 [N1264_1.mzXML]	292.1570739746094	8.811033333333334	8.765083333333333	8.8264	0.061316666666666464	10279.1943359375	27489.240565917517	0	1300	0.07002254871686553	0.6672107363075601	0.3344214726151202	292.1570739746094	292.15777587890625
801	292.8780822753906	2.5086500000000003					1	DETECTED	292.8781 m/z @2.51 [N1264_1.mzXML]	292.8780822753906	2.5086500000000003	2.4950166666666664	13.845666666666666	11.35065	7142.83544921875	1380077.4849795531	0	1300	0.893417638509824	416.28300733494814	169.88023862155717	292.8727111816406	292.88604736328125
802	292.9308776855469	2.79745					1	DETECTED	292.9309 m/z @2.80 [N1264_1.mzXML]	292.9308776855469	2.79745	2.4672666666666667	7.852483333333334	5.3852166666666665	9639.59375	596403.8506248475	0	1300	0.12375900366788306	3.442963271688433	4.541854378768524	292.9220886230469	292.9394836425781
803	292.94610595703125	3.0503833333333334					1	DETECTED	292.9461 m/z @3.05 [N1264_1.mzXML]	292.94610595703125	3.0503833333333334	2.4950166666666664	9.076366666666667	6.5813500000000005	7432.37255859375	605099.2165827331	0	1300	0.2874614587319124	5.925229578056536	2.835350212281362	292.9416809082031	292.9558410644531
804	292.9647521972656	2.8112500000000002					1	DETECTED	292.9648 m/z @2.81 [N1264_1.mzXML]	292.9647521972656	2.8112500000000002	0.8431666666666667	19.194333333333336	18.35116666666667	5504.29541015625	1272088.5080541694	0	1300	0.5452006353889782	4.662192488461702	0.9792624065407106	292.9565734863281	292.9661560058594
805	292.97625732421875	2.76975					1	DETECTED	292.9763 m/z @2.77 [N1264_1.mzXML]	292.97625732421875	2.76975	2.5086500000000003	8.719333333333333	6.210683333333333	9307.3603515625	660566.4092917483	0	1300	0.33603407581572187	4.213954338822944	7.213961022229212	292.968017578125	292.9851989746094
806	292.9913330078125	2.686783333333333					1	DETECTED	292.9913 m/z @2.69 [N1264_1.mzXML]	292.9913330078125	2.686783333333333	1.4582666666666666	10.078683333333334	8.620416666666667	8705.7294921875	994250.0228298643	0	1300	1.1247876878445973	3.5084654936169644	1.6033336676136978	292.9865417480469	292.9917297363281
807	293.0027770996094	2.686783333333333					1	DETECTED	293.0028 m/z @2.69 [N1264_1.mzXML]	293.0027770996094	2.686783333333333	0.6909333333333334	17.032666666666668	16.341733333333334	11572.3896484375	1886960.5075558159	0	1300	0.5062923033738516	1.5034859519497956	1.2039881636104115	292.9945068359375	293.0109558105469
808	293.02545166015625	2.686783333333333					1	DETECTED	293.0255 m/z @2.69 [N1264_1.mzXML]	293.02545166015625	2.686783333333333	0.15143333333333334	19.420166666666667	19.268733333333333	13802.556640625	2262213.8078613877	0	1300	0.6939266753854048	1.3162733537133215	1.5417181217810763	293.0173645019531	293.0258483886719
809	293.0362548828125	3.0782000000000003					1	DETECTED	293.0363 m/z @3.08 [N1264_1.mzXML]	293.0362548828125	3.0782000000000003	0.13456666666666667	19.809166666666666	19.674599999999998	16467.431640625	2605327.9795926805	0	1300	0.510693360474324	1.612760998290037	1.6396065475111354	293.0269470214844	293.0409851074219
810	293.05181884765625	2.6726666666666667					1	DETECTED	293.0518 m/z @2.67 [N1264_1.mzXML]	293.05181884765625	2.6726666666666667	0.16823333333333332	19.971999999999998	19.803766666666665	21119.447265625	2929640.2118251338	0	1300	0.5705443624799766	3.865323612280343	4.613210515848125	293.0438537597656	293.0521545410156
811	293.0628967285156	2.76975					1	DETECTED	293.0629 m/z @2.77 [N1264_1.mzXML]	293.0628967285156	2.76975	0.10099999999999999	20.005	19.904	35270.984375	4618450.96593746	0	1300	0.31196273011593556	3.453791083830205	1.3383822545085218	293.053466796875	293.0675354003906
812	293.0958557128906	2.76975					1	DETECTED	293.0959 m/z @2.77 [N1264_1.mzXML]	293.0958557128906	2.76975	0.10099999999999999	20.005	19.904	1.9485518E7	2.4230937563653135E9	1	1300	0.8621650708308133	4.812787768497646	9.967447366667459	293.0930480957031	293.0968933105469
813	293.11810302734375	2.6181666666666668					1	DETECTED	293.1181 m/z @2.62 [N1264_1.mzXML]	293.11810302734375	2.6181666666666668	0.13456666666666667	20.005	19.87043333333333	53307.234375	6323593.851752441	0	1300	1.0891347871889172	2.836574247309982	2.1407982154250886	293.1102294921875	293.12591552734375
814	293.1291198730469	2.64545					1	DETECTED	293.1291 m/z @2.65 [N1264_1.mzXML]	293.1291198730469	2.64545	0.20199999999999999	19.988666666666667	19.786666666666665	33167.05078125	4318294.66843225	0	1300	0.0998875892068174	3.863046046281261	1.328730923609424	293.1285705566406	293.1374816894531
815	293.15142822265625	9.841016666666667					1	DETECTED	293.1514 m/z @9.84 [N1264_1.mzXML]	293.15142822265625	9.841016666666667	0.16823333333333332	19.858	19.689766666666667	146023.890625	7175583.824291592	0	1300	0.5083423929768394	0.5552613919452	0.07832504679701317	293.1425476074219	293.1607360839844
816	293.1664733886719	2.8534					1	DETECTED	293.1665 m/z @2.85 [N1264_1.mzXML]	293.1664733886719	2.8534	0.10099999999999999	19.988666666666667	19.887666666666668	17390.8984375	2837034.0283631277	0	1300	0.2106310240974647	4.351348990837726	1.0811450106095584	293.1615295410156	293.17523193359375
817	293.1819152832031	2.6318333333333332					1	DETECTED	293.1819 m/z @2.63 [N1264_1.mzXML]	293.1819152832031	2.6318333333333332	0.7418	19.436333333333334	18.694533333333332	11028.576171875	2298365.139085418	0	1300	0.6691673581070217	1.9540855740456264	2.62401658047233	293.1775817871094	293.1914978027344
818	293.1971740722656	2.9519					1	DETECTED	293.1972 m/z @2.95 [N1264_1.mzXML]	293.1971740722656	2.9519	2.5497500000000004	10.063233333333333	7.513483333333332	8604.4052734375	852336.8148150025	0	1300	0.10324449759090948	9.341642836420908	6.756218506591085	293.1920166015625	293.19781494140625
819	293.20904541015625	12.375066666666667					1	DETECTED	293.2090 m/z @12.38 [N1264_1.mzXML]	293.20904541015625	12.375066666666667	0.8601166666666666	12.530399999999998	11.670283333333332	21240.55078125	1620548.709976196	0	1300	9.689591896932521	0.5153060834575512	0.018361708083413787	293.20001220703125	293.21875
820	293.2197570800781	2.5768166666666668					1	DETECTED	293.2198 m/z @2.58 [N1264_1.mzXML]	293.2197570800781	2.5768166666666668	2.4396666666666667	9.811233333333332	7.3715666666666655	7346.197265625	681992.0752948914	0	1300	0.3601503295160726	26.874103779317025	18.79818660882255	293.2192077636719	293.2283630371094
821	293.2425231933594	12.56205					1	DETECTED	293.2425 m/z @12.56 [N1264_1.mzXML]	293.2425231933594	12.56205	2.5497500000000004	12.709666666666667	10.159916666666668	11561.3486328125	1825954.915920288	0	1300	9.378666942260242	0.5109044195548371	0.018753432832823567	293.2341003417969	293.2513122558594
822	293.3157653808594	2.76975					1	DETECTED	293.3158 m/z @2.77 [N1264_1.mzXML]	293.3157653808594	2.76975	2.4535666666666667	19.469	17.015433333333334	8247.7470703125	1182263.2547590332	0	1300	0.4433304873734847	26.907543092087913	6.866916634155882	293.3066711425781	293.32171630859375
823	293.6794738769531	2.686783333333333					1	DETECTED	293.6795 m/z @2.69 [N1264_1.mzXML]	293.6794738769531	2.686783333333333	2.4950166666666664	8.6288	6.133783333333334	6872.529296875	628846.5376405029	0	1300	0.6417238236123297	15.992829827915873	12.170464583940017	293.67626953125	293.6822814941406
824	294.098876953125	2.76975					1	DETECTED	294.0989 m/z @2.77 [N1264_1.mzXML]	294.098876953125	2.76975	0.10099999999999999	20.005	19.904	2002325.125	2.216317030085654E8	0	1300	0.9078326526178664	5.368709207349743	9.559180871443761	294.0987854003906	294.1001281738281
825	294.264892578125	2.76975					1	DETECTED	294.2649 m/z @2.77 [N1264_1.mzXML]	294.264892578125	2.76975	0.10099999999999999	19.955666666666666	19.854666666666667	47506.84765625	8111295.2635845365	0	1300	0.7047093296306044	1.9177299349687116	2.796674698793746	294.26385498046875	294.26556396484375
826	294.864501953125	1.7725					1	DETECTED	294.8645 m/z @1.77 [N1264_1.mzXML]	294.864501953125	1.7725	1.7265833333333334	1.7869333333333333	0.060349999999999904	12555.4130859375	35315.170978027294	0	1300	0.167905798843079	0.6571687840290379	0.3143375680580759	294.864501953125	294.86541748046875
827	294.9365234375	1.6355499999999998					1	DETECTED	294.9365 m/z @1.64 [N1264_1.mzXML]	294.9365234375	1.6355499999999998	1.5762	1.8869666666666667	0.31076666666666664	130607.703125	766952.0245664059	0	1300	0.059753444854628635	2.6180848076383127	4.1365901267534575	294.9363098144531	294.9368896484375
828	295.10009765625	2.76975					1	DETECTED	295.1001 m/z @2.77 [N1264_1.mzXML]	295.10009765625	2.76975	0.10099999999999999	20.005	19.904	227963.171875	2.9063026605030183E7	0	1300	0.75153241335566	3.7313749445123827	7.53513276006498	295.0911560058594	295.10198974609375
829	295.12725830078125	9.662783333333334					1	DETECTED	295.1273 m/z @9.66 [N1264_1.mzXML]	295.12725830078125	9.662783333333334	9.618266666666667	9.722216666666666	0.10394999999999932	61541.2578125	271698.010494138	0	1300	0.08220421788152876	1.1675402470984608	1.3350804941969214	295.1267395019531	295.12725830078125
830	295.1473693847656	9.811233333333332					1	DETECTED	295.1474 m/z @9.81 [N1264_1.mzXML]	295.1473693847656	9.811233333333332	9.543633333333334	16.256083333333333	6.712449999999999	6177.4501953125	1245482.4344184566	0	1300	0.06320023467423752	12.54194693572505	24.0838938714501	295.1446838378906	295.147705078125
831	295.1924133300781	13.789733333333334					1	DETECTED	295.1924 m/z @13.79 [N1264_1.mzXML]	295.1924133300781	13.789733333333334	1.4277833333333334	16.449116666666665	15.021333333333331	43960.9453125	4278524.478158079	0	1300	0.18633192697549994	0.5759124855352742	0.21550487483483208	295.1866455078125	295.2022705078125
832	295.22479248046875	12.639016666666667					1	DETECTED	295.2248 m/z @12.64 [N1264_1.mzXML]	295.22479248046875	12.639016666666667	11.7183	13.438066666666666	1.7197666666666667	17594.4921875	658769.3376903074	0	1300	0.1410099959787523	0.9339282805061269	0.8678565610122537	295.2214050292969	295.2259216308594
833	295.29339599609375	2.76975					1	DETECTED	295.2934 m/z @2.77 [N1264_1.mzXML]	295.29339599609375	2.76975	0.11775000000000001	20.005	19.887249999999998	64617.57421875	8760468.341643505	0	1300	0.8962097628930845	5.873767549651698	3.77852461558657	295.2913818359375	295.2945556640625
834	296.03460693359375	10.244133333333334					1	DETECTED	296.0346 m/z @10.24 [N1264_1.mzXML]	296.03460693359375	10.244133333333334	10.2151	10.273216666666666	0.058116666666666816	13031.484375	35051.367584961736	0	1300	0.05398353850091553	1.0008610792192556	1.0017221584385112	296.0342712402344	296.034912109375
835	296.06365966796875	1.7725					1	DETECTED	296.0637 m/z @1.77 [N1264_1.mzXML]	296.06365966796875	1.7725	1.6504833333333333	10.529133333333334	8.87865	187508.71875	2888291.548598998	0	1300	0.07349599750120905	0.6210112936124081	0.2790426802789346	296.0594482421875	296.06439208984375
836	296.1306457519531	9.662783333333334					1	DETECTED	296.1306 m/z @9.66 [N1264_1.mzXML]	296.1306457519531	9.662783333333334	9.603299999999999	9.752083333333333	0.14878333333333416	9228.9140625	54309.904985107154	0	1300	0.10767845888993932	1.2506304286914938	1.5012608573829875	296.1300354003906	296.13079833984375
837	296.1834411621094	11.824916666666667					1	DETECTED	296.1834 m/z @11.82 [N1264_1.mzXML]	296.1834411621094	11.824916666666667	10.407166666666665	18.278166666666667	7.871000000000002	42413.453125	2143255.784590029	0	1300	0.10024188061342798	2.3068543640029824	83.62739821723149	296.1808166503906	296.1903076171875
838	296.2558898925781	13.52185					1	DETECTED	296.2559 m/z @13.52 [N1264_1.mzXML]	296.2558898925781	13.52185	12.546316666666666	13.608049999999999	1.0617333333333328	18381.0234375	645261.0644082025	0	1300	0.21867816479911362	0.5441809608419316	0.08836192168386311	296.2558898925781	296.25689697265625
839	296.9877014160156	11.733566666666666					1	DETECTED	296.9877 m/z @11.73 [N1264_1.mzXML]	296.9877014160156	11.733566666666666	10.063233333333333	16.128716666666666	6.065483333333333	12886.3486328125	1109514.6386982421	0	1300	0.41803930406357814	1.8156505687487523	2.6313011374975046	296.9788513183594	296.99273681640625
840	297.10638427734375	9.543633333333334					1	DETECTED	297.1064 m/z @9.54 [N1264_1.mzXML]	297.10638427734375	9.543633333333334	2.5633166666666667	9.662783333333334	7.099466666666666	10554.3564453125	1395782.686299683	0	1300	0.09566554124593729	0.5085347130860824	0.018779898099575167	297.1046447753906	297.10662841796875
841	297.11669921875	1.4433					1	DETECTED	297.1167 m/z @1.44 [N1264_1.mzXML]	297.11669921875	1.4433	1.4112333333333333	9.67775	8.266516666666666	11968.89453125	1039192.814252136	0	1300	0.3829948356278874	128.89579002078992	256.79158004157983	297.1067810058594	297.1169128417969
842	297.1513671875	1.8294					1	DETECTED	297.1514 m/z @1.83 [N1264_1.mzXML]	297.1513671875	1.8294	1.8152333333333333	9.558383333333333	7.74315	40240.3671875	3491032.5415598755	0	1300	10.469797165392006	258.4644285409179	514.9754144324207	297.14227294921875	297.15167236328125
843	297.1783752441406	14.075933333333333					1	DETECTED	297.1784 m/z @14.08 [N1264_1.mzXML]	297.1783752441406	14.075933333333333	8.689116666666667	19.194333333333336	10.50521666666667	16734.1953125	1977330.8384722292	0	1300	0.314222524603462	0.9421760851922424	1.0150670013804362	297.1776123046875	297.1874084472656
844	297.24017333984375	12.639016666666667					1	DETECTED	297.2402 m/z @12.64 [N1264_1.mzXML]	297.24017333984375	12.639016666666667	0.6909333333333334	12.752283333333333	12.06135	15654.546875	1608579.026013885	0	1300	0.11349997214161434	0.5047399513171569	0.009479902634313692	297.23834228515625	297.2417907714844
845	298.27203369140625	14.378350000000001					1	DETECTED	298.2720 m/z @14.38 [N1264_1.mzXML]	298.27203369140625	14.378350000000001	11.078533333333333	19.566	8.487466666666666	120807.8203125	5370691.8222098965	0	1300	0.4854819410119031	0.7121220350629828	2.7814333461878826	298.27154541015625	298.2796325683594
846	298.9560546875	2.1445					1	DETECTED	298.9561 m/z @2.14 [N1264_1.mzXML]	298.9560546875	2.1445	2.0437	2.3419833333333333	0.29828333333333346	14083.8564453125	160426.49370788585	0	1300	0.16084665558744327	1.479580026455027	1.9591600529100541	298.95458984375	298.9573974609375
847	299.1368103027344	11.3087					1	DETECTED	299.1368 m/z @11.31 [N1264_1.mzXML]	299.1368103027344	11.3087	8.967833333333335	14.40625	5.438416666666665	103187.9609375	4985766.9538082	0	1300	1.923257186325328	0.7849658456907957	0.6038658738774937	299.1358642578125	299.139892578125
848	299.275390625	14.392316666666666					1	DETECTED	299.2754 m/z @14.39 [N1264_1.mzXML]	299.275390625	14.392316666666666	14.19195	15.969266666666666	1.7773166666666658	22757.75	773409.235228698	0	1300	0.5328722642692849	4.435160539011831	5.607257947848239	299.2742919921875	299.2765197753906
849	300.1783142089844	11.558333333333334					1	DETECTED	300.1783 m/z @11.56 [N1264_1.mzXML]	300.1783142089844	11.558333333333334	9.336450000000001	11.794099999999998	2.4576499999999974	128797.2265625	1823962.0738233645	0	1300	0.18201921328589243	0.5609489075507123	0.3585397794840724	300.1775207519531	300.18359375
850	300.2153015136719	10.588883333333333					1	DETECTED	300.2153 m/z @10.59 [N1264_1.mzXML]	300.2153015136719	10.588883333333333	10.514733333333334	10.655566666666665	0.14083333333333137	24569.603515625	143448.57358202996	0	1300	0.10973588650277044	0.9400290892549625	0.9028971703613249	300.2150573730469	300.2153015136719
851	301.11590576171875	10.772466666666666					1	DETECTED	301.1159 m/z @10.77 [N1264_1.mzXML]	301.11590576171875	10.772466666666666	10.60515	10.851833333333333	0.24668333333333337	54816.18359375	381410.6650559075	1	1300	0.09638438706663344	0.7371750174320167	0.9157331363680138	301.11578369140625	301.11676025390625
852	301.1388854980469	12.468416666666666					1	DETECTED	301.1389 m/z @12.47 [N1264_1.mzXML]	301.1388854980469	12.468416666666666	0.2693333333333333	19.971999999999998	19.702666666666666	188606.28125	1.619836919372491E7	1	1300	11.03392903549944	0.5823102681598704	0.017322925210186985	301.1353454589844	301.1399230957031
853	301.21160888671875	13.493616666666666					1	DETECTED	301.2116 m/z @13.49 [N1264_1.mzXML]	301.21160888671875	13.493616666666666	4.120916666666667	13.651100000000001	9.530183333333333	55985.58203125	2846835.7416207283	0	1300	0.22071699543977807	0.5084011721986906	1.430845424092854	301.2112731933594	301.2184143066406
854	302.01702880859375	11.229416666666667					1	DETECTED	302.0170 m/z @11.23 [N1264_1.mzXML]	302.01702880859375	11.229416666666667	0.10099999999999999	20.005	19.904	53324.5625	1.4195404181091191E7	0	1300	3.8867035955869227	1.076770120080065	0.8735500741182378	302.0166320800781	302.018798828125
855	302.21270751953125	11.558333333333334					1	DETECTED	302.2127 m/z @11.56 [N1264_1.mzXML]	302.21270751953125	11.558333333333334	11.515166666666666	11.572116666666666	0.0569500000000005	36463.51171875	113038.71907910256	0	1300	0.08179818170595077	0.6596525096524964	0.31930501930499294	302.212646484375	302.2127990722656
856	302.2308044433594	10.836333333333332					1	DETECTED	302.2308 m/z @10.84 [N1264_1.mzXML]	302.2308044433594	10.836333333333332	10.738916666666666	10.988416666666666	0.2494999999999994	20814.37890625	178108.0368149411	0	1300	2.2549307078263396	1.2805816937553545	1.561163387510709	302.2293701171875	302.23089599609375
857	302.2851867675781	11.600566666666667					1	DETECTED	302.2852 m/z @11.60 [N1264_1.mzXML]	302.2851867675781	11.600566666666667	11.5443	11.643550000000001	0.09925000000000139	40347.37109375	169917.40655761803	0	1300	0.0677521539009831	0.8819609004739318	0.7639218009478635	302.2850036621094	302.28558349609375
858	302.3033752441406	11.672933333333333					1	DETECTED	302.3034 m/z @11.67 [N1264_1.mzXML]	302.3033752441406	11.672933333333333	11.658116666666666	11.926983333333334	0.2688666666666677	32262.9375	183663.5239698493	0	1300	0.28148008216513354	9.073115860517586	9.970830399584928	302.3023986816406	302.3040771484375
859	303.0256652832031	1.4582666666666666					1	DETECTED	303.0257 m/z @1.46 [N1264_1.mzXML]	303.0256652832031	1.4582666666666666	0.13456666666666667	19.93933333333333	19.804766666666662	10808.576171875	2897219.9338185424	0	1300	0.6147380269022635	7.174418024085395	375.59076883823855	303.019287109375	303.0298156738281
860	303.0725402832031	9.722216666666666					1	DETECTED	303.0725 m/z @9.72 [N1264_1.mzXML]	303.0725402832031	9.722216666666666	9.662783333333334	9.87045	0.20766666666666644	22114.177734375	130130.02196881156	0	1300	0.0906028170454487	1.6755553849880764	1.8115518753931663	303.07208251953125	303.0732421875
861	303.2272644042969	14.44885					1	DETECTED	303.2273 m/z @14.45 [N1264_1.mzXML]	303.2272644042969	14.44885	9.045633333333335	17.1945	8.148866666666667	409374.96875	1.733042364136786E7	1	1300	0.5951836331734679	0.7238911183539577	3.4935584012635497	303.2263488769531	303.23394775390625
862	304.0471496582031	16.54605					1	DETECTED	304.0471 m/z @16.55 [N1264_1.mzXML]	304.0471496582031	16.54605	0.16823333333333332	20.005	19.836766666666666	2738.531982421875	1493944.4866821899	0	1300	8.243860643247285	0.6055986298539996	0.21119725970799919	304.04522705078125	304.0484924316406
863	304.1488037109375	9.307883333333333					1	DETECTED	304.1488 m/z @9.31 [N1264_1.mzXML]	304.1488037109375	9.307883333333333	9.138200000000001	9.4382	0.29999999999999893	12822.6572265625	111737.64599737574	0	1300	0.1289510416437114	0.8839996071112914	0.7423274183213512	304.1474609375	304.1499938964844
864	304.1739807128906	8.9052					1	DETECTED	304.1740 m/z @8.91 [N1264_1.mzXML]	304.1739807128906	8.9052	8.8423	17.22683333333333	8.384533333333332	7200.67919921875	1064767.2106193847	0	1300	0.09708967034517002	66.64970853206057	132.29941706412114	304.1720886230469	304.1744689941406
865	304.2103271484375	10.078683333333334					1	DETECTED	304.2103 m/z @10.08 [N1264_1.mzXML]	304.2103271484375	10.078683333333334	10.033466666666667	12.027083333333334	1.9936166666666661	33563.08203125	504136.4686843271	0	1300	0.0847807897897912	3.203454766103319	6.36936960732976	304.2094421386719	304.2138366699219
866	304.230712890625	14.378350000000001					1	DETECTED	304.2307 m/z @14.38 [N1264_1.mzXML]	304.230712890625	14.378350000000001	11.108833333333333	18.487333333333332	7.378499999999999	84226.375	4751499.352949035	0	1300	0.44679075313339034	0.7559600069748047	0.34791896771419506	304.22955322265625	304.23944091796875
867	304.2974853515625	11.515166666666666					1	DETECTED	304.2975 m/z @11.52 [N1264_1.mzXML]	304.2974853515625	11.515166666666666	7.068866666666667	11.88475	4.815883333333334	32021.1171875	4550236.756891968	0	1300	4.531005234038592	0.5415607733771152	0.03709710929848019	304.2974548339844	304.2999267578125
868	304.89398193359375	1.5909833333333334					1	DETECTED	304.8940 m/z @1.59 [N1264_1.mzXML]	304.89398193359375	1.5909833333333334	1.5320166666666668	1.6944666666666668	0.16244999999999998	81118.296875	383852.9291550291	0	1300	0.081733607525877	1.1828299552114676	1.565247086661856	304.8927917480469	304.8944396972656
869	304.972900390625	2.1157333333333335					1	DETECTED	304.9729 m/z @2.12 [N1264_1.mzXML]	304.972900390625	2.1157333333333335	2.0295833333333335	13.125850000000002	11.096266666666668	21415.529296875	2887535.912587891	0	1300	0.18476592594246277	64.4008512284775	127.80170245695503	304.963134765625	304.97418212890625
870	305.0499572753906	1.8723333333333334					1	DETECTED	305.0500 m/z @1.87 [N1264_1.mzXML]	305.0499572753906	1.8723333333333334	1.8723333333333334	19.858	17.985666666666667	6670.2607421875	2559319.555073946	0	1300	14.601870053786367	null	null	305.041748046875	305.0499572753906
871	305.1338195800781	12.3593					1	DETECTED	305.1338 m/z @12.36 [N1264_1.mzXML]	305.1338195800781	12.3593	12.328399999999998	12.530399999999998	0.20199999999999996	44838.48828125	281932.75114074873	0	1300	0.10320615449563952	3.655823837729775	4.982582049688817	305.13348388671875	305.13446044921875
872	305.2132873535156	10.078683333333334					1	DETECTED	305.2133 m/z @10.08 [N1264_1.mzXML]	305.2132873535156	10.078683333333334	10.048499999999999	15.030566666666665	4.982066666666666	5006.27001953125	839489.2614160158	0	1300	0.05523809598912166	82.53009387078444	164.06018774156888	305.2123107910156	305.2142639160156
873	305.2427673339844	12.695666666666666					1	DETECTED	305.2428 m/z @12.70 [N1264_1.mzXML]	305.2427673339844	12.695666666666666	1.0133166666666666	19.598333333333336	18.585016666666668	72068.75	9852255.44004944	0	1300	0.1789616229361357	0.5916318081238728	0.14041286589377364	305.2332763671875	305.2468566894531
874	306.0820617675781	15.82525					1	DETECTED	306.0821 m/z @15.83 [N1264_1.mzXML]	306.0820617675781	15.82525	9.307883333333333	18.390833333333333	9.08295	5968.5703125	1408456.076477844	0	1300	1.4773701212224495	0.6968266835787459	0.3936533671574919	306.07928466796875	306.0834045410156
875	306.82659912109375	1.7725					1	DETECTED	306.8266 m/z @1.77 [N1264_1.mzXML]	306.82659912109375	1.7725	1.7099666666666666	1.7725	0.06253333333333333	9364.5224609375	31113.350744384727	0	1300	0.06969425802701856	0.5	null	306.8265380859375	306.82769775390625
876	307.16619873046875	11.033216666666668					1	DETECTED	307.1662 m/z @11.03 [N1264_1.mzXML]	307.16619873046875	11.033216666666668	0.2189	19.9065	19.6876	452162.125	1.679991025474604E7	1	1300	0.7025616018504017	2.705534827628526	1.3709379783267337	307.1650695800781	307.1679382324219
877	308.1700744628906	11.169016666666666					1	DETECTED	308.1701 m/z @11.17 [N1264_1.mzXML]	308.1700744628906	11.169016666666666	9.885383333333333	17.856333333333335	7.970950000000002	42862.09765625	2588606.630560395	0	1300	0.7010595635898227	2.8224592718940826	1.0794934220227226	308.1687927246094	308.1716003417969
878	308.876953125	2.1014333333333335					1	DETECTED	308.8770 m/z @2.10 [N1264_1.mzXML]	308.876953125	2.1014333333333335	2.0015833333333335	2.2156000000000002	0.21401666666666674	23831.158203125	194816.45984960944	0	1300	0.16506659202019858	1.0716908696377905	1.143381739275581	308.8763122558594	308.8771057128906
879	309.1463623046875	9.543633333333334					1	DETECTED	309.1464 m/z @9.54 [N1264_1.mzXML]	309.1463623046875	9.543633333333334	9.138200000000001	9.707483333333332	0.5692833333333311	5777.40234375	111876.88991064453	0	1300	0.3233120042065778	0.702067746444132	0.4041354928882639	309.14520263671875	309.1470947265625
880	309.1619567871094	11.078533333333333					1	DETECTED	309.1620 m/z @11.08 [N1264_1.mzXML]	309.1619567871094	11.078533333333333	10.514733333333334	16.368216666666665	5.853483333333331	17460.30078125	1097487.81501477	0	1300	0.6709349953457782	5.191099089511657	1.1924922792293846	309.1618347167969	309.1631774902344
881	310.1123962402344	0.35391666666666666					1	DETECTED	310.1124 m/z @0.35 [N1264_1.mzXML]	310.1123962402344	0.35391666666666666	0.10099999999999999	19.988666666666667	19.887666666666668	1468.4986572265625	973093.7985327147	0	1300	19.43671322061019	39.3166392092257	77.6332784184514	310.1087341308594	310.1132507324219
882	310.1997375488281	10.639016666666667					1	DETECTED	310.1997 m/z @10.64 [N1264_1.mzXML]	310.1997375488281	10.639016666666667	10.438133333333333	17.372166666666665	6.934033333333332	20337.8359375	977076.083187317	0	1300	0.22052768009083756	17.25885671617023	33.239311881385916	310.1978454589844	310.1998291015625
883	310.87371826171875	2.1014333333333335					1	DETECTED	310.8737 m/z @2.10 [N1264_1.mzXML]	310.87371826171875	2.1014333333333335	2.01545	13.762133333333333	11.746683333333333	19605.71875	4067506.5379948732	0	1300	0.20216427984837537	68.3079085094009	135.61581701880178	310.8705139160156	310.8740539550781
884	310.9103698730469	1.6355499999999998					1	DETECTED	310.9104 m/z @1.64 [N1264_1.mzXML]	310.9103698730469	1.6355499999999998	1.5909833333333334	1.8009333333333333	0.20994999999999986	74502.296875	339959.26564257796	0	1300	0.07316661084625253	1.378964326965172	1.5941505333147412	310.90911865234375	310.91156005859375
885	311.00286865234375	11.794099999999998					1	DETECTED	311.0029 m/z @11.79 [N1264_1.mzXML]	311.00286865234375	11.794099999999998	9.060933333333333	19.420166666666667	10.359233333333334	6553.31298828125	1255739.591473511	0	1300	0.14491097167757339	1.8950972620281732	2.0473073851847694	310.9948425292969	311.0091247558594
886	311.12225341796875	8.765083333333333					1	DETECTED	311.1223 m/z @8.77 [N1264_1.mzXML]	311.12225341796875	8.765083333333333	8.377333333333333	10.033466666666667	1.6561333333333348	30170.599609375	402291.6569180298	0	1300	0.0809897990811379	2.4291195114038535	3.597831978976179	311.11962890625	311.12384033203125
887	311.164794921875	12.375066666666667					1	DETECTED	311.1648 m/z @12.38 [N1264_1.mzXML]	311.164794921875	12.375066666666667	12.267733333333332	12.639016666666667	0.3712833333333343	53044.98046875	613213.9640312518	0	1300	0.19428655172409037	1.7295807453415952	2.136323322238962	311.16351318359375	311.1653137207031
888	312.0272521972656	13.194016666666666					1	DETECTED	312.0273 m/z @13.19 [N1264_1.mzXML]	312.0272521972656	13.194016666666666	11.672933333333333	18.82283333333333	7.149899999999999	38732.51953125	1602329.5211863392	0	1300	0.16996379356511682	2.52975920051443	0.20888165309744536	312.0209045410156	312.0284423828125
889	312.129150390625	8.857850000000001					1	DETECTED	312.1292 m/z @8.86 [N1264_1.mzXML]	312.129150390625	8.857850000000001	8.8423	12.864666666666666	4.022366666666667	10166.3642578125	1785785.3786572265	0	1300	0.12407266458776789	129.3365487674081	257.6730975348162	312.12872314453125	312.1328125
890	312.15728759765625	12.159716666666666					1	DETECTED	312.1573 m/z @12.16 [N1264_1.mzXML]	312.15728759765625	12.159716666666666	8.952466666666668	12.252833333333333	3.3003666666666653	9216.3046875	1131708.2114897456	0	1300	3.222691851224857	0.5145165900174086	0.029033180034817058	312.1492614746094	312.1578369140625
891	312.2145690917969	10.772466666666666					1	DETECTED	312.2146 m/z @10.77 [N1264_1.mzXML]	312.2145690917969	10.772466666666666	10.688833333333333	10.836333333333332	0.14749999999999908	25810.578125	158438.25398779183	0	1300	0.09863410947761331	0.8818254284575484	0.7636508569150968	312.2144470214844	312.2149658203125
892	312.36029052734375	12.0996					1	DETECTED	312.3603 m/z @12.10 [N1264_1.mzXML]	312.36029052734375	12.0996	1.5320166666666668	12.175099999999999	10.643083333333331	23091.365234375	5069064.358111938	0	1300	0.13284423878627294	0.5035722453099494	0.007144490619898727	312.3574523925781	312.3607482910156
893	312.65484619140625	2.4950166666666664					1	DETECTED	312.6548 m/z @2.50 [N1264_1.mzXML]	312.65484619140625	2.4950166666666664	2.0870333333333333	19.776666666666664	17.68963333333333	18228.0390625	1655248.1388298653	0	1300	0.5677162780755971	7.40149365448434	14.778088212709012	312.654541015625	312.65875244140625
894	313.03326416015625	1.6504833333333333					1	DETECTED	313.0333 m/z @1.65 [N1264_1.mzXML]	313.03326416015625	1.6504833333333333	1.5909833333333334	11.7183	10.127316666666665	35042.58984375	5238851.48017212	0	1300	0.056550478619032285	85.10350140056038	168.02599409688668	313.0330505371094	313.0354309082031
895	313.0940246582031	1.4878166666666668					1	DETECTED	313.0940 m/z @1.49 [N1264_1.mzXML]	313.0940246582031	1.4878166666666668	1.39405	18.742833333333333	17.348783333333333	21087.474609375	4967727.161658996	0	1300	0.11137108638816273	92.51039815143963	178.3541646197853	313.0929870605469	313.099853515625
896	313.13818359375	8.873349999999999					1	DETECTED	313.1382 m/z @8.87 [N1264_1.mzXML]	313.13818359375	8.873349999999999	8.5532	8.936433333333333	0.3832333333333331	6572.69189453125	56583.26057794219	0	1300	0.3737737931394438	0.5985215263678515	0.19704305273570294	313.13775634765625	313.1387634277344
897	313.1529541015625	10.048499999999999					1	DETECTED	313.1530 m/z @10.05 [N1264_1.mzXML]	313.1529541015625	10.048499999999999	10.003549999999999	10.123600000000001	0.12005000000000265	9298.212890625	46368.06251165772	0	1300	0.5340952591598622	1.335372636262542	1.5919277877819877	313.15289306640625	313.1537170410156
898	313.16485595703125	12.422183333333333					1	DETECTED	313.1649 m/z @12.42 [N1264_1.mzXML]	313.16485595703125	12.422183333333333	12.298016666666665	12.530399999999998	0.23238333333333294	16376.1669921875	142223.99250952134	0	1300	0.17790514377934308	0.9357718120805296	0.8715436241610592	313.1642761230469	313.1656188964844
899	313.2714538574219	13.8036					1	DETECTED	313.2715 m/z @13.80 [N1264_1.mzXML]	313.2714538574219	13.8036	0.13456666666666667	19.93933333333333	19.804766666666662	816266.4375	1.7752115835361917E7	1	1300	0.2841395594028153	1.1886583069822967	1.1698155683189455	313.27032470703125	313.2759094238281
900	313.7821044921875	2.5086500000000003					1	DETECTED	313.7821 m/z @2.51 [N1264_1.mzXML]	313.7821044921875	2.5086500000000003	2.1872333333333334	17.872333333333334	15.6851	15338.1484375	1344089.4978355714	0	1300	0.35047564603493875	13.091302569987866	20.3300932831353	313.781494140625	313.7842712402344
901	314.2303466796875	10.988416666666666					1	DETECTED	314.2303 m/z @10.99 [N1264_1.mzXML]	314.2303466796875	10.988416666666666	10.913066666666667	11.229416666666667	0.3163499999999999	321439.875	2354849.1150234374	1	1300	0.11802540127547978	1.5941192317451618	1.5635369796405492	314.2301025390625	314.2306823730469
902	315.0566711425781	2.4672666666666667					1	DETECTED	315.0567 m/z @2.47 [N1264_1.mzXML]	315.0566711425781	2.4672666666666667	1.4112333333333333	10.154133333333334	8.7429	19403.46484375	1389047.4988019106	0	1300	0.147041741566174	3.55708668389308	5.965047417242351	315.0483093261719	315.06597900390625
903	315.0771484375	2.4950166666666664					1	DETECTED	315.0771 m/z @2.50 [N1264_1.mzXML]	315.0771484375	2.4950166666666664	0.10099999999999999	20.005	19.904	5898362.0	4.069241864695503E8	1	1300	0.38632884217752794	3.636446207360576	11.679356312973765	315.0770568847656	315.08709716796875
904	315.1312255859375	11.323883333333333					1	DETECTED	315.1312 m/z @11.32 [N1264_1.mzXML]	315.1312255859375	11.323883333333333	2.398233333333333	11.8701	9.471866666666667	31456.91796875	2218772.045647461	0	1300	0.09584692485148594	0.6021784111376792	0.05966526872935946	315.1224060058594	315.13873291015625
905	315.2337341308594	10.988416666666666					1	DETECTED	315.2337 m/z @10.99 [N1264_1.mzXML]	315.2337341308594	10.988416666666666	1.6944666666666668	11.124083333333335	9.429616666666668	60082.375	1.1408237519777346E7	0	1300	0.1111104617975247	0.5072986548597027	0.0117589227038103	315.2333984375	315.23675537109375
906	316.0812683105469	2.4950166666666664					1	DETECTED	316.0813 m/z @2.50 [N1264_1.mzXML]	316.0812683105469	2.4950166666666664	0.13456666666666667	20.005	19.87043333333333	486373.875	3.7994432839836165E7	0	1300	0.42069323759393384	2.0161106130056377	1.9240319292781296	316.0801086425781	316.0821838378906
907	316.2458801269531	11.139066666666668					1	DETECTED	316.2459 m/z @11.14 [N1264_1.mzXML]	316.2458801269531	11.139066666666668	10.928366666666667	11.469316666666666	0.5409499999999987	353321.96875	2426626.45137195	1	1300	0.1018940707337741	1.2627812315509315	0.4592447923676482	316.2362365722656	316.2461242675781
908	317.0538330078125	15.104683333333332					1	DETECTED	317.0538 m/z @15.10 [N1264_1.mzXML]	317.0538330078125	15.104683333333332	1.1171499999999999	19.874166666666667	18.75701666666667	10356.732421875	3168748.7964620367	0	1300	2.3928665146171078	0.6704905082144578	1.073696930371797	317.0528259277344	317.0631408691406
909	317.0824279785156	2.4950166666666664					1	DETECTED	317.0824 m/z @2.50 [N1264_1.mzXML]	317.0824279785156	2.4950166666666664	0.11775000000000001	20.005	19.887249999999998	66956.3359375	5967407.294059573	0	1300	0.4884162745418612	1.6231640548912747	16.262891295104495	317.08099365234375	317.0866394042969
910	317.1122741699219	1.6504833333333333					1	DETECTED	317.1123 m/z @1.65 [N1264_1.mzXML]	317.1122741699219	1.6504833333333333	1.0307333333333333	12.514716666666667	11.483983333333333	32575.400390625	2941813.478785585	0	1300	0.23094149145070375	9.265012773967998	78.8251884521825	317.1026916503906	317.11376953125
911	317.1767272949219	13.479733333333334					1	DETECTED	317.1767 m/z @13.48 [N1264_1.mzXML]	317.1767272949219	13.479733333333334	5.216833333333333	13.579166666666667	8.362333333333336	38387.1328125	2093810.0472556152	0	1300	0.13626435441357998	0.5060168544538439	0.07920556512003828	317.16839599609375	317.1864318847656
912	317.249267578125	11.139066666666668					1	DETECTED	317.2493 m/z @11.14 [N1264_1.mzXML]	317.249267578125	11.139066666666668	11.093683333333333	14.163166666666665	3.0694833333333325	59120.20703125	3450917.9329367653	0	1300	2.587528459433127	33.817297098786604	58.30512668192721	317.24212646484375	317.24951171875
913	317.52777099609375	2.5086500000000003					1	DETECTED	317.5278 m/z @2.51 [N1264_1.mzXML]	317.52777099609375	2.5086500000000003	2.1157333333333335	10.169483333333334	8.05375	17335.068359375	1081969.5417562556	0	1300	0.4071840262862687	5.096946201783394	16.153391551786076	317.5250549316406	317.529541015625
914	318.0636291503906	15.904950000000001					1	DETECTED	318.0636 m/z @15.90 [N1264_1.mzXML]	318.0636291503906	15.904950000000001	15.19385	19.420166666666667	4.226316666666667	3947.907958984375	464743.8191869509	0	1300	1.408454136478392	2.9716753386771595	4.943350677354319	318.0621337890625	318.06439208984375
915	318.1893615722656	9.336450000000001					1	DETECTED	318.1894 m/z @9.34 [N1264_1.mzXML]	318.1893615722656	9.336450000000001	8.734283333333334	13.5076	4.773316666666666	14049.00390625	1315091.8465384524	0	1300	0.7868776425057291	0.9792773786998755	14.906319358897179	318.1794738769531	318.1912536621094
916	318.2977294921875	11.353183333333334					1	DETECTED	318.2977 m/z @11.35 [N1264_1.mzXML]	318.2977294921875	11.353183333333334	11.323883333333333	12.328399999999998	1.0045166666666656	429206.6875	2717368.4155511516	1	1300	0.08415368885243701	3.812231243233712	4.929495872320097	318.296875	318.2986145019531
917	318.93499755859375	1.6058333333333332					1	DETECTED	318.9350 m/z @1.61 [N1264_1.mzXML]	318.93499755859375	1.6058333333333332	1.5469	4.856	3.3091	22937.966796875	936829.0766254882	0	1300	3.3021236563112035	28.07494343891405	55.14988687782811	318.9258117675781	318.93548583984375
918	318.9676818847656	1.9873666666666667					1	DETECTED	318.9677 m/z @1.99 [N1264_1.mzXML]	318.9676818847656	1.9873666666666667	1.8723333333333334	2.28595	0.41361666666666674	19167.708984375	178134.16236108405	0	1300	0.1337049042839904	1.7978122283396123	2.1202578836619237	318.96673583984375	318.96844482421875
919	319.0537414550781	11.572116666666666					1	DETECTED	319.0537 m/z @11.57 [N1264_1.mzXML]	319.0537414550781	11.572116666666666	9.87045	19.210500000000003	9.340050000000003	18142.58984375	3193100.883756837	0	1300	6.794164065213225	2.3613243624487654	2.9607242118936377	319.0512390136719	319.0601501464844
920	319.12713623046875	10.655566666666665					1	DETECTED	319.1271 m/z @10.66 [N1264_1.mzXML]	319.12713623046875	10.655566666666665	10.4694	10.722233333333332	0.25283333333333147	7006.0546875	63656.65888092038	0	1300	0.1267151639349393	0.6790510295434208	0.3581020590868416	319.1258544921875	319.12738037109375
921	319.16650390625	11.169016666666666					1	DETECTED	319.1665 m/z @11.17 [N1264_1.mzXML]	319.16650390625	11.169016666666666	9.543633333333334	13.221266666666667	3.6776333333333326	82996.4296875	2204907.435140378	0	1300	0.5526450632360547	0.8300766995964762	3.722774937406614	319.163330078125	319.16693115234375
922	319.1923522949219	14.40625					1	DETECTED	319.1924 m/z @14.41 [N1264_1.mzXML]	319.1923522949219	14.40625	10.018566666666667	16.626549999999998	6.6079833333333315	147931.78125	6619041.56146429	0	1300	0.48727204165428795	0.9137990153927182	1.1025790183779611	319.18389892578125	319.193603515625
923	319.2603454589844	13.479733333333334					1	DETECTED	319.2603 m/z @13.48 [N1264_1.mzXML]	319.2603454589844	13.479733333333334	13.029850000000001	19.162	6.1321499999999975	15800.4384765625	1410456.8761833797	0	1300	5.825384238270816	6.815266921053619	12.630533842107239	319.2583923339844	319.2626037597656
924	319.3011474609375	11.353183333333334					1	DETECTED	319.3011 m/z @11.35 [N1264_1.mzXML]	319.3011474609375	11.353183333333334	11.323883333333333	11.643550000000001	0.3196666666666683	76301.75	682684.7581674842	0	1300	0.1265130586092802	5.455062571103371	9.910125142206741	319.29339599609375	319.30145263671875
925	320.1700134277344	11.169016666666666					1	DETECTED	320.1700 m/z @11.17 [N1264_1.mzXML]	320.1700134277344	11.169016666666666	9.6479	11.213933333333333	1.5660333333333334	11521.4306640625	352433.18103735347	0	1300	0.15745070577417408	0.5147643726648189	0.0295287453296377	320.1665954589844	320.1700439453125
926	320.1957092285156	14.561633333333333					1	DETECTED	320.1957 m/z @14.56 [N1264_1.mzXML]	320.1957092285156	14.561633333333333	14.265066666666666	15.66605	1.4009833333333344	20626.19921875	831679.6529884646	0	1300	0.5343630809366839	2.0776124093084274	3.038599296528929	320.1951599121094	320.1966247558594
927	321.08404541015625	9.3511					1	DETECTED	321.0840 m/z @9.35 [N1264_1.mzXML]	321.08404541015625	9.3511	9.307883333333333	9.379783333333334	0.07190000000000119	2844.8349609375	9701.447636840985	0	1300	0.1474913928511281	0.8318549942151868	0.6637099884303737	321.0834045410156	321.0846862792969
928	321.18194580078125	11.672933333333333					1	DETECTED	321.1819 m/z @11.67 [N1264_1.mzXML]	321.18194580078125	11.672933333333333	11.033216666666668	19.549833333333332	8.516616666666664	750794.3125	2.336601965696793E7	1	1300	0.3256121007631503	1.5837363322221392	3.435270575068247	321.18133544921875	321.1836242675781
929	322.1856384277344	11.672933333333333					1	DETECTED	322.1856 m/z @11.67 [N1264_1.mzXML]	322.1856384277344	11.672933333333333	11.439216666666665	18.262	6.822783333333335	102488.7265625	3553836.598577451	0	1300	0.4310981990499112	2.2573046433050212	2.883869199795138	322.1835021972656	322.18707275390625
930	322.6876220703125	9.453233333333333					1	DETECTED	322.6876 m/z @9.45 [N1264_1.mzXML]	322.6876220703125	9.453233333333333	9.423366666666668	9.558383333333333	0.13501666666666523	9658.2041015625	43144.08063433808	0	1300	0.06830743756967905	2.260323660714376	3.6104651612725425	322.68756103515625	322.6884460449219
931	323.16162109375	9.988716666666667					1	DETECTED	323.1616 m/z @9.99 [N1264_1.mzXML]	323.16162109375	9.988716666666667	2.755733333333333	13.873600000000001	11.117866666666668	5046.099609375	1790456.4835130614	0	1300	0.21947397298368898	0.7685533170959886	0.5371066341919772	323.1524353027344	323.1626892089844
932	323.1778869628906	11.7029					1	DETECTED	323.1779 m/z @11.70 [N1264_1.mzXML]	323.1778869628906	11.7029	8.319633333333334	19.809166666666666	11.489533333333332	36478.62109375	2206424.115280945	0	1300	0.2803595402845289	1.0490942454756156	1.30667328003541	323.1771240234375	323.1819152832031
933	323.2234802246094	14.11965					1	DETECTED	323.2235 m/z @14.12 [N1264_1.mzXML]	323.2234802246094	14.11965	13.6367	15.72955	2.0928500000000003	24327.111328125	930394.619277832	0	1300	0.3341207176534642	2.1667356869241097	3.3334713738482193	323.22216796875	323.2248229980469
934	323.9988708496094	11.033216666666668					1	DETECTED	323.9989 m/z @11.03 [N1264_1.mzXML]	323.9988708496094	11.033216666666668	0.2693333333333333	19.582	19.31266666666667	18371.830078125	3835420.7958514094	0	1300	2.7106132705623853	11.82471765715929	4.19442728113975	323.9974670410156	324.0016174316406
935	324.1779479980469	15.889183333333333					1	DETECTED	324.1779 m/z @15.89 [N1264_1.mzXML]	324.1779479980469	15.889183333333333	0.11775000000000001	19.988666666666667	19.870916666666666	14435.185546875	4658315.826176359	0	1300	2.9850292977661503	0.6317096817817792	0.23769790629350307	324.1761169433594	324.1781921386719
936	324.19000244140625	9.737383333333334					1	DETECTED	324.1900 m/z @9.74 [N1264_1.mzXML]	324.19000244140625	9.737383333333334	9.662783333333334	11.672933333333333	2.0101499999999994	25528.08984375	609364.9802758794	0	1300	0.0861217129697689	13.472855227881993	1.283404263977316	324.1840515136719	324.19061279296875
937	324.8504333496094	2.1300833333333333					1	DETECTED	324.8504 m/z @2.13 [N1264_1.mzXML]	324.8504333496094	2.1300833333333333	2.0295833333333335	19.178	17.148416666666666	15647.427734375	2418907.587965027	0	1300	0.16993241854748042	85.31550580431193	169.63101160862385	324.8480529785156	324.851318359375
938	325.0538024902344	1.8294					1	DETECTED	325.0538 m/z @1.83 [N1264_1.mzXML]	325.0538024902344	1.8294	1.8009333333333333	11.586500000000001	9.785566666666668	17235.845703125	4138760.1751743164	0	1300	0.11134943756455895	171.87763466042173	342.75526932084347	325.0524597167969	325.0552673339844
939	325.1739501953125	15.841283333333333					1	DETECTED	325.1740 m/z @15.84 [N1264_1.mzXML]	325.1739501953125	15.841283333333333	0.10099999999999999	19.988666666666667	19.887666666666668	20069.51953125	5467072.692438815	0	1300	3.679873226172232	0.6353988373057946	0.6483562714933957	325.1715393066406	325.1749267578125
940	325.20269775390625	13.7759					1	DETECTED	325.2027 m/z @13.78 [N1264_1.mzXML]	325.20269775390625	13.7759	2.6181666666666668	14.3221	11.703933333333334	8643.7666015625	2839029.195331299	0	1300	4.081562175678773	0.5244762974558752	0.04895259491175036	325.1933288574219	325.20794677734375
941	325.2320861816406	13.029850000000001					1	DETECTED	325.2321 m/z @13.03 [N1264_1.mzXML]	325.2320861816406	13.029850000000001	4.223583333333333	13.125850000000002	8.90226666666667	49547.2734375	1946916.9048006604	0	1300	0.08070000403028388	0.505450663921147	1.220942705512897	325.2238464355469	325.24151611328125
942	325.31939697265625	11.794099999999998					1	DETECTED	325.3194 m/z @11.79 [N1264_1.mzXML]	325.31939697265625	11.794099999999998	11.778699999999999	11.855416666666667	0.07671666666666788	16379.5947265625	58380.39475195398	0	1300	0.29012440568099684	2.490800865800964	3.981601731601928	325.319091796875	325.31951904296875
943	326.8475341796875	2.1014333333333335					1	DETECTED	326.8475 m/z @2.10 [N1264_1.mzXML]	326.8475341796875	2.1014333333333335	2.01545	2.299983333333333	0.2845333333333331	18525.869140625	179887.87625732436	0	1300	0.12696808001173387	1.6545842217483957	2.3091684434967914	326.8466491699219	326.84832763671875
944	327.0055236816406	0.10099999999999999					1	DETECTED	327.0055 m/z @0.10 [N1264_1.mzXML]	327.0055236816406	0.10099999999999999	0.10099999999999999	20.005	19.904	7202.8525390625	4762778.325152893	0	1300	17.433021748197206	null	null	327.00482177734375	327.0074462890625
945	327.0502014160156	11.558333333333334					1	DETECTED	327.0502 m/z @11.56 [N1264_1.mzXML]	327.0502014160156	11.558333333333334	1.6058333333333332	11.913083333333333	10.30725	72470.4453125	7774904.566041383	0	1300	10.010035853601005	0.5178221552373775	0.015047965610928044	327.04864501953125	327.05096435546875
946	327.172119140625	16.192766666666667					1	DETECTED	327.1721 m/z @16.19 [N1264_1.mzXML]	327.172119140625	16.192766666666667	9.4681	19.971999999999998	10.503899999999998	6118.4609375	1555765.7906680913	0	1300	1.396966962448758	0.7809978189749179	0.5619956379498359	327.17022705078125	327.1729736328125
947	327.22705078125	14.0322					1	DETECTED	327.2271 m/z @14.03 [N1264_1.mzXML]	327.22705078125	14.0322	12.343633333333335	14.533449999999998	2.1898166666666636	21321.00390625	1103333.262292358	0	1300	0.24547436540111534	0.6484246994492369	0.2629024208460387	327.2178649902344	327.2278137207031
948	327.25006103515625	12.191133333333333					1	DETECTED	327.2501 m/z @12.19 [N1264_1.mzXML]	327.25006103515625	12.191133333333333	12.159716666666666	12.3593	0.199583333333333	13725.9267578125	95080.79345263683	0	1300	0.049909064813244086	3.176392572944271	5.352785145888542	327.25006103515625	327.25103759765625
949	327.28704833984375	11.855416666666667					1	DETECTED	327.2870 m/z @11.86 [N1264_1.mzXML]	327.28704833984375	11.855416666666667	11.643550000000001	14.61835	2.9747999999999983	11981.6552734375	1109990.755948974	0	1300	0.7749953284790632	7.020453115166805	13.04090623033361	327.2864685058594	327.2879943847656
950	328.20965576171875	12.041266666666667					1	DETECTED	328.2097 m/z @12.04 [N1264_1.mzXML]	328.20965576171875	12.041266666666667	11.984633333333333	12.159716666666666	0.17508333333333326	55038.02734375	298896.87800781295	0	1300	0.0547232143463976	1.5457622130664914	2.007456781666816	328.2092590332031	328.20989990234375
951	328.2278747558594	11.614883333333333					1	DETECTED	328.2279 m/z @11.61 [N1264_1.mzXML]	328.2278747558594	11.614883333333333	11.600566666666667	13.973216666666668	2.37265	8582.33203125	728089.2130718995	0	1300	0.04014242495171949	82.86321303842139	164.72642607684278	328.2278747558594	328.23016357421875
952	328.2459716796875	11.139066666666668					1	DETECTED	328.2460 m/z @11.14 [N1264_1.mzXML]	328.2459716796875	11.139066666666668	11.048166666666667	12.483783333333333	1.4356166666666663	78866.96875	1478373.510115236	0	1300	0.10005372453016825	9.252736349175395	24.950356035927086	328.2447509765625	328.2461853027344
953	328.8961486816406	1.5469					1	DETECTED	328.8961 m/z @1.55 [N1264_1.mzXML]	328.8961486816406	1.5469	1.4433	1.5909833333333334	0.1476833333333334	80613.9140625	458516.47517041035	0	1300	0.09814870331168013	0.7127574002574011	0.42541353683686417	328.89544677734375	328.8963928222656
954	328.9959411621094	1.7725					1	DETECTED	328.9959 m/z @1.77 [N1264_1.mzXML]	328.9959411621094	1.7725	0.10099999999999999	20.005	19.904	16905.154296875	4680815.000476683	0	1300	18.086534224842126	4.5080894578728214	10.388986458187663	328.9957275390625	329.00506591796875
955	329.04986572265625	11.586500000000001					1	DETECTED	329.0499 m/z @11.59 [N1264_1.mzXML]	329.04986572265625	11.586500000000001	11.558333333333334	11.614883333333333	0.056549999999999656	8581.0712890625	21059.920731689665	0	1300	0.035601944888107084	1.0038461538461239	1.0076923076922475	329.0498352050781	329.0509948730469
956	329.2453918457031	13.8036					1	DETECTED	329.2454 m/z @13.80 [N1264_1.mzXML]	329.2453918457031	13.8036	11.093683333333333	14.378350000000001	3.284666666666668	32323.640625	2348956.8736926275	0	1300	2.8475573601943847	0.606045696362127	0.3390253908832477	329.2420959472656	329.2518310546875
957	330.2436218261719	11.74865					1	DETECTED	330.2436 m/z @11.75 [N1264_1.mzXML]	330.2436218261719	11.74865	11.7029	13.748466666666667	2.0455666666666676	16420.837890625	836332.880369141	0	1300	0.21492991927790506	22.355919854280543	43.71183970856109	330.2426452636719	330.2493896484375
958	330.33428955078125	11.913083333333333					1	DETECTED	330.3343 m/z @11.91 [N1264_1.mzXML]	330.33428955078125	11.913083333333333	11.855416666666667	11.955683333333333	0.10026666666666628	22739.478515625	82287.23343310504	0	1300	0.07357197159687878	0.8693641618497163	0.7387283236994328	330.3340759277344	330.3346862792969
959	331.0517883300781	2.4950166666666664					1	DETECTED	331.0518 m/z @2.50 [N1264_1.mzXML]	331.0517883300781	2.4950166666666664	0.11775000000000001	20.005	19.887249999999998	764973.6875	3.935100556724658E7	1	1300	0.47350078563699727	1.9462005623776577	1.7968960001206995	331.04266357421875	331.052734375
960	331.18597412109375	12.1447					1	DETECTED	331.1860 m/z @12.14 [N1264_1.mzXML]	331.18597412109375	12.1447	12.084966666666666	12.328399999999998	0.24343333333333206	24121.5078125	188509.41645288124	0	1300	0.10901105034678338	2.037667410714257	3.0753348214285143	331.1842956542969	331.18695068359375
961	331.20220947265625	11.229416666666667					1	DETECTED	331.2022 m/z @11.23 [N1264_1.mzXML]	331.20220947265625	11.229416666666667	11.093683333333333	11.229416666666667	0.13573333333333437	21016.44140625	123352.89716918903	0	1300	0.017853078109549614	0.5	null	331.20220947265625	331.2030029296875
962	331.22467041015625	11.048166666666667					1	DETECTED	331.2247 m/z @11.05 [N1264_1.mzXML]	331.22467041015625	11.048166666666667	11.01825	11.572116666666666	0.5538666666666661	10232.01171875	172377.7462812497	0	1300	0.05857678299218705	9.256824512534763	17.513649025069526	331.22381591796875	331.22467041015625
963	331.2607727050781	11.469316666666666					1	DETECTED	331.2608 m/z @11.47 [N1264_1.mzXML]	331.2607727050781	11.469316666666666	11.169016666666666	15.82525	4.656233333333335	25801.7734375	1457616.0586890257	0	1300	0.21886136899522768	7.003288818086846	12.013806586905362	331.2593994140625	331.2622375488281
964	331.2819519042969	13.762133333333333					1	DETECTED	331.2820 m/z @13.76 [N1264_1.mzXML]	331.2819519042969	13.762133333333333	13.424333333333333	15.4042	1.9798666666666662	600682.125	1.1148514020395875E7	1	1300	0.2647242327463655	1.2448732355503962	1.535182445442368	331.2812194824219	331.2829284667969
965	332.0553894042969	2.5223					1	DETECTED	332.0554 m/z @2.52 [N1264_1.mzXML]	332.0553894042969	2.5223	1.4112333333333333	9.4681	8.056866666666666	72630.4140625	3896179.777297181	0	1300	0.46939113466789717	1.6709435221822135	1.6981406483480734	332.0460205078125	332.0569763183594
966	332.16192626953125	10.123600000000001					1	DETECTED	332.1619 m/z @10.12 [N1264_1.mzXML]	332.16192626953125	10.123600000000001	8.362983333333334	19.695833333333333	11.332849999999999	68265.2265625	3354357.676198185	0	1300	0.528404596279648	7.928818819528408	3.023275957297869	332.1594543457031	332.1676025390625
967	332.24066162109375	10.772466666666666					1	DETECTED	332.2407 m/z @10.77 [N1264_1.mzXML]	332.24066162109375	10.772466666666666	10.722233333333332	10.851833333333333	0.1296000000000017	30790.333984375	184304.17078271543	0	1300	0.19292788501867086	1.2899800928997833	1.5799601857995667	332.24029541015625	332.24114990234375
968	332.3288269042969	11.763483333333333					1	DETECTED	332.3288 m/z @11.76 [N1264_1.mzXML]	332.3288269042969	11.763483333333333	10.75575	11.898783333333334	1.1430333333333333	35461.75390625	1053309.8042441413	0	1300	0.10248003103457926	0.5671308547234724	0.15369332955398646	332.3286437988281	332.3310241699219
969	333.1496276855469	13.479733333333334					1	DETECTED	333.1496 m/z @13.48 [N1264_1.mzXML]	333.1496276855469	13.479733333333334	10.688833333333333	16.208566666666666	5.519733333333333	12022.728515625	1910179.391924102	0	1300	5.236528362255589	0.9888805283839142	0.9777610567678282	333.14007568359375	333.1496276855469
970	333.16558837890625	10.078683333333334					1	DETECTED	333.1656 m/z @10.08 [N1264_1.mzXML]	333.16558837890625	10.078683333333334	9.766816666666667	10.514733333333334	0.7479166666666668	9910.744140625	254811.74305719	0	1300	0.4984865588116705	1.199096836254809	1.3981936725096176	333.1650695800781	333.1660461425781
971	333.1819763183594	11.913083333333333					1	DETECTED	333.1820 m/z @11.91 [N1264_1.mzXML]	333.1819763183594	11.913083333333333	11.572116666666666	15.449900000000001	3.877783333333335	47634.9609375	1915332.5888518668	0	1300	0.3832679024000569	3.630435492361067	6.23863147641469	333.1799011230469	333.1837158203125
972	333.2012939453125	12.375066666666667					1	DETECTED	333.2013 m/z @12.38 [N1264_1.mzXML]	333.2012939453125	12.375066666666667	9.138200000000001	12.530399999999998	3.392199999999997	58525.7890625	3518073.6895184317	0	1300	0.10851089408516579	0.5239943978744873	0.045326619920054344	333.20111083984375	333.2049865722656
973	334.13818359375	9.766816666666667					1	DETECTED	334.1382 m/z @9.77 [N1264_1.mzXML]	334.13818359375	9.766816666666667	9.707483333333332	11.078533333333333	1.3710500000000003	18054.568359375	214897.41429003916	0	1300	0.07097628855232507	1.3925228133951786	1.5798238376239084	334.13720703125	334.1472473144531
974	334.5086975097656	8.6288					1	DETECTED	334.5087 m/z @8.63 [N1264_1.mzXML]	334.5086975097656	8.6288	8.598466666666667	8.749833333333333	0.1513666666666662	16615.8671875	71782.45749282847	0	1300	0.07409708517682567	2.48929193603129	3.4491560370399217	334.50848388671875	334.5098876953125
975	334.8357238769531	1.7869333333333333					1	DETECTED	334.8357 m/z @1.79 [N1264_1.mzXML]	334.8357238769531	1.7869333333333333	1.7099666666666666	14.866666666666667	13.1567	12672.791015625	4600324.466782959	0	1300	0.07835344723169557	85.4701169337376	93.66131791817796	334.8338317871094	334.8442077636719
976	334.9125671386719	1.5909833333333334					1	DETECTED	334.9126 m/z @1.59 [N1264_1.mzXML]	334.9125671386719	1.5909833333333334	1.5320166666666668	1.9732666666666667	0.4412499999999999	73063.0703125	501459.48598803696	0	1300	0.05873126265081474	3.6010476754605723	6.495190470098528	334.9076843261719	334.91314697265625
977	335.1646728515625	11.6291					1	DETECTED	335.1647 m/z @11.63 [N1264_1.mzXML]	335.1646728515625	11.6291	9.030116666666666	15.68205	6.651933333333334	40841.46484375	3170734.605977023	0	1300	0.637416335899573	1.202538353796964	4.958602437004748	335.1625671386719	335.17181396484375
978	335.2165832519531	12.546316666666666					1	DETECTED	335.2166 m/z @12.55 [N1264_1.mzXML]	335.2165832519531	12.546316666666666	11.855416666666667	12.639016666666667	0.7835999999999999	52980.6640625	606555.9810507812	0	1300	0.09738385167984376	0.5670864090316984	0.19868060316793373	335.2161865234375	335.21905517578125
979	336.0733642578125	16.691333333333333					1	DETECTED	336.0734 m/z @16.69 [N1264_1.mzXML]	336.0733642578125	16.691333333333333	15.313133333333333	19.339	4.025866666666666	2472.57275390625	322910.6105410158	0	1300	2.087900391303556	1.4605524113578097	1.9211048227156193	336.0716552734375	336.0823974609375
980	336.2507019042969	12.1447					1	DETECTED	336.2507 m/z @12.14 [N1264_1.mzXML]	336.2507019042969	12.1447	11.913083333333333	14.44885	2.5357666666666674	15144.6923828125	578982.4836256106	0	1300	0.10068319321281116	5.4740591494567	9.9481182989134	336.2449035644531	336.25152587890625
981	336.66217041015625	13.288483333333334					1	DETECTED	336.6622 m/z @13.29 [N1264_1.mzXML]	336.66217041015625	13.288483333333334	13.0574	15.030566666666665	1.9731666666666658	42951.375	927106.5944765623	0	1300	0.29854119839186843	4.269383339343653	1.6337982243665643	336.6609802246094	336.66290283203125
982	337.05987548828125	2.314					1	DETECTED	337.0599 m/z @2.31 [N1264_1.mzXML]	337.05987548828125	2.314	1.6355499999999998	18.96833333333333	17.33278333333333	595658.875	2.188011848064362E7	1	1300	0.5481343569523704	1.1149282414585358	0.8815123269270945	337.0589294433594	337.0696716308594
983	337.1650695800781	14.336066666666666					1	DETECTED	337.1651 m/z @14.34 [N1264_1.mzXML]	337.1650695800781	14.336066666666666	11.154050000000002	15.4347	4.280649999999998	20971.810546875	1773234.0349876098	0	1300	0.40744490979958314	0.6380930649143304	0.28728216368668813	337.1632385253906	337.1664123535156
984	337.1798400878906	12.639016666666667					1	DETECTED	337.1798 m/z @12.64 [N1264_1.mzXML]	337.1798400878906	12.639016666666667	11.169016666666666	12.850833333333332	1.6818166666666663	98502.375	1348231.9493923339	0	1300	0.13596430854614283	0.621048981305026	0.531356549194164	337.1792297363281	337.1802062988281
985	338.06341552734375	2.370166666666667					1	DETECTED	338.0634 m/z @2.37 [N1264_1.mzXML]	338.06341552734375	2.370166666666667	1.6504833333333333	2.9235666666666664	1.2730833333333331	58702.85546875	2085622.7519716797	0	1300	0.4261390996075609	0.8844746532039549	0.7689493064079097	338.0622253417969	338.0643615722656
986	338.2301940917969	12.468416666666666					1	DETECTED	338.2302 m/z @12.47 [N1264_1.mzXML]	338.2301940917969	12.468416666666666	0.10099999999999999	20.005	19.904	670182.625	2.3016285444775168E7	0	1300	0.15385007500239034	1.8688437837051473	1.8305361891300178	338.2294921875	338.2319030761719
987	338.33917236328125	12.639016666666667					1	DETECTED	338.3392 m/z @12.64 [N1264_1.mzXML]	338.33917236328125	12.639016666666667	12.013083333333332	14.163166666666665	2.150083333333333	394730.78125	7728957.593861326	0	1300	0.16031007058596813	0.7172699567438032	0.7841303173730343	338.3387145996094	338.34002685546875
988	339.195556640625	11.763483333333333					1	DETECTED	339.1956 m/z @11.76 [N1264_1.mzXML]	339.195556640625	11.763483333333333	11.5443	12.013083333333332	0.46878333333333266	15857.01953125	328870.41673486296	0	1300	0.27797747742229184	1.0693863584518264	1.1387727169036528	339.19525146484375	339.20513916015625
989	339.2334289550781	12.437666666666667					1	DETECTED	339.2334 m/z @12.44 [N1264_1.mzXML]	339.2334289550781	12.437666666666667	0.16823333333333332	19.955666666666666	19.787433333333333	120477.0	4753638.149621642	0	1300	0.39193342290538524	3.731769530402974	8.226152544156955	339.2318420410156	339.2353515625
990	339.2655334472656	12.22235					1	DETECTED	339.2655 m/z @12.22 [N1264_1.mzXML]	339.2655334472656	12.22235	12.027083333333334	12.283083333333334	0.2560000000000002	21756.28515625	173653.48711816454	0	1300	0.2288428613516782	0.6555138272447931	0.31102765448958636	339.2649841308594	339.2661437988281
991	339.2866516113281	14.105033333333333					1	DETECTED	339.2867 m/z @14.11 [N1264_1.mzXML]	339.2866516113281	14.105033333333333	13.194016666666666	15.20865	2.014633333333334	13051.791015625	743977.6996274416	0	1300	1.1907729427205886	1.105706079288707	1.211412158577414	339.2857360839844	339.28839111328125
992	339.3423767089844	12.639016666666667					1	DETECTED	339.3424 m/z @12.64 [N1264_1.mzXML]	339.3423767089844	12.639016666666667	12.298016666666665	13.5504	1.2523833333333343	86741.9453125	1887990.702283934	0	1300	0.10160386347781092	1.8084454954803237	2.702163529558194	339.33673095703125	339.34344482421875
993	340.245849609375	11.260700000000002					1	DETECTED	340.2458 m/z @11.26 [N1264_1.mzXML]	340.245849609375	11.260700000000002	11.169016666666666	12.437666666666667	1.268650000000001	32627.931640625	1181598.2851455088	0	1300	0.11256974806632769	6.918651154335396	12.837302308670791	340.2367248535156	340.2459411621094
994	340.2573547363281	10.866866666666665					1	DETECTED	340.2574 m/z @10.87 [N1264_1.mzXML]	340.2573547363281	10.866866666666665	10.80595	10.866866666666665	0.06091666666666562	4237.400390625	12576.731014892468	0	1300	0.02062981918141915	0.5	null	340.25677490234375	340.2574768066406
995	340.92926025390625	1.6209					1	DETECTED	340.9293 m/z @1.62 [N1264_1.mzXML]	340.92926025390625	1.6209	1.5469	1.6504833333333333	0.10358333333333336	64499.63671875	230308.85794238266	0	1300	0.06937334547217189	0.699887387387387	0.3997747747747739	340.9289245605469	340.92987060546875
996	341.0294494628906	11.558333333333334					1	DETECTED	341.0294 m/z @11.56 [N1264_1.mzXML]	341.0294494628906	11.558333333333334	11.108833333333333	11.840283333333334	0.7314500000000006	132490.65625	1375934.5589892587	0	1300	0.1298647968545854	0.7370696808118142	0.32682673003869345	341.02923583984375	341.0305480957031
997	341.3022766113281	12.709666666666667					1	DETECTED	341.3023 m/z @12.71 [N1264_1.mzXML]	341.3022766113281	12.709666666666667	12.252833333333333	19.485	7.232166666666666	559417.9375	9797220.823161507	1	1300	0.2122978237819595	0.8805339762330909	1.6436567704110558	341.3009948730469	341.30474853515625
998	341.3502197265625	13.958916666666665					1	DETECTED	341.3502 m/z @13.96 [N1264_1.mzXML]	341.3502197265625	13.958916666666665	13.887616666666666	14.44885	0.5612333333333339	39920.109375	578334.1340546889	0	1300	0.20171727032345466	3.935717625058496	6.063729400243215	341.3495178222656	341.35101318359375
999	342.0132751464844	8.689116666666667					1	DETECTED	342.0133 m/z @8.69 [N1264_1.mzXML]	342.0132751464844	8.689116666666667	0.10099999999999999	20.005	19.904	10345.521484375	5468281.755570063	0	1300	11.211281946271912	1.1588105269490596	0.9021270772355922	342.011474609375	342.0145263671875
1000	342.0331115722656	11.558333333333334					1	DETECTED	342.0331 m/z @11.56 [N1264_1.mzXML]	342.0331115722656	11.558333333333334	1.4433	11.658116666666666	10.214816666666666	17703.689453125	6036634.8938461915	0	1300	0.13306561597974387	0.504932427311164	0.009864854622327779	342.028076171875	342.03399658203125
1001	342.26129150390625	11.367433333333334					1	DETECTED	342.2613 m/z @11.37 [N1264_1.mzXML]	342.26129150390625	11.367433333333334	11.29255	13.9161	2.62355	102851.0546875	2195515.195845212	0	1300	0.1265948230111853	16.58127564224404	33.09953096437238	342.2610168457031	342.26739501953125
1002	342.8662414550781	1.7725					1	DETECTED	342.8662 m/z @1.77 [N1264_1.mzXML]	342.8662414550781	1.7725	1.6650166666666666	1.8435666666666668	0.1785500000000002	28252.689453125	155720.12736914068	0	1300	0.16208951468889943	0.8305938905256636	0.661187781051327	342.8658447265625	342.8678283691406
1003	343.1904602050781	12.375066666666667					1	DETECTED	343.1905 m/z @12.38 [N1264_1.mzXML]	343.1904602050781	12.375066666666667	12.267733333333332	14.40625	2.1385166666666677	64889.96484375	1916951.9282716082	0	1300	0.2062998893862602	8.462782410679848	10.60072621800289	343.1883239746094	343.1932373046875
1004	344.01177978515625	11.01825					1	DETECTED	344.0118 m/z @11.02 [N1264_1.mzXML]	344.01177978515625	11.01825	0.10099999999999999	19.93933333333333	19.83833333333333	16274.671875	4961987.8661164865	1	1300	4.135843643274992	2.806826270806673	1.9519185389010163	344.01019287109375	344.0135498046875
1005	344.2768859863281	11.4996					1	DETECTED	344.2769 m/z @11.50 [N1264_1.mzXML]	344.2768859863281	11.4996	11.484466666666666	11.600566666666667	0.1161000000000012	79317.5546875	346424.7401005871	0	1300	0.09595402207316717	3.835903083700565	10.953735546201113	344.2766418457031	344.27728271484375
1006	344.8633728027344	1.7725					1	DETECTED	344.8634 m/z @1.77 [N1264_1.mzXML]	344.8633728027344	1.7725	1.6650166666666666	1.7725	0.10748333333333338	19007.771484375	64423.10251293944	0	1300	0.06032663339826061	0.5	null	344.862548828125	344.8633728027344
1007	344.8735656738281	1.5469					1	DETECTED	344.8736 m/z @1.55 [N1264_1.mzXML]	344.8735656738281	1.5469	1.4277833333333334	1.6058333333333332	0.17804999999999982	109963.0	630706.1004452517	0	1300	0.10590375830601184	0.7578723622464365	0.5602698863699938	344.8725280761719	344.87396240234375
1008	345.2146911621094	11.913083333333333					1	DETECTED	345.2147 m/z @11.91 [N1264_1.mzXML]	345.2146911621094	11.913083333333333	9.94455	12.041266666666667	2.0967166666666675	39615.0078125	1666630.674198974	0	1300	0.029494106083751248	0.5325580804659986	0.0651161609319972	345.208740234375	345.2154846191406
1009	346.00677490234375	11.033216666666668					1	DETECTED	346.0068 m/z @11.03 [N1264_1.mzXML]	346.00677490234375	11.033216666666668	0.10099999999999999	20.005	19.904	289757.5625	7.621449967289066E7	1	1300	3.8987982293688166	0.6527760155201628	0.5234636968451074	346.0062561035156	346.0086669921875
1010	346.9066467285156	1.5469					1	DETECTED	346.9066 m/z @1.55 [N1264_1.mzXML]	346.9066467285156	1.5469	1.4731666666666667	1.5762	0.10303333333333331	15981.9189453125	66499.31872656252	0	1300	0.07124974560895758	0.6986889692585906	0.3973779385171811	346.9061584472656	346.9067077636719
1011	347.01556396484375	10.988416666666666					1	DETECTED	347.0156 m/z @10.99 [N1264_1.mzXML]	347.01556396484375	10.988416666666666	0.10099999999999999	19.9065	19.805500000000002	90034.8125	1.2680587423158452E7	0	1300	3.750925456311812	6.6592566978585745	14.657258125636647	347.00811767578125	347.0182189941406
1012	347.1219787597656	9.781666666666666					1	DETECTED	347.1220 m/z @9.78 [N1264_1.mzXML]	347.1219787597656	9.781666666666666	1.4433	10.048499999999999	8.605199999999998	8920.8779296875	2023398.5534641114	0	1300	0.0687060749679329	0.5160003357971784	0.032000671594356926	347.12164306640625	347.13153076171875
1013	347.1586608886719	9.662783333333334					1	DETECTED	347.1587 m/z @9.66 [N1264_1.mzXML]	347.1586608886719	9.662783333333334	9.6479	10.943583333333333	1.2956833333333329	3983.833984375	185202.79496154777	0	1300	0.08427039156683769	43.52799552071594	86.05599104143188	347.1575012207031	347.1589660644531
1014	347.8670654296875	8.420416666666666					1	DETECTED	347.8671 m/z @8.42 [N1264_1.mzXML]	347.8670654296875	8.420416666666666	8.362983333333334	8.5532	0.19021666666666626	16281.521484375	87504.37079370138	0	1300	0.07829014958133307	1.6559779454440247	1.095555291708522	347.8662414550781	347.86724853515625
1015	348.0191345214844	10.988416666666666					1	DETECTED	348.0191 m/z @10.99 [N1264_1.mzXML]	348.0191345214844	10.988416666666666	8.65905	19.695833333333333	11.036783333333332	12232.9560546875	1844259.5605389706	0	1300	0.2884466276875788	1.9545573496449975	2.9243157493763547	348.0102844238281	348.0211486816406
1016	348.3084411621094	13.7759					1	DETECTED	348.3084 m/z @13.78 [N1264_1.mzXML]	348.3084411621094	13.7759	13.651100000000001	14.265066666666666	0.6139666666666646	116250.125	1826813.7741596687	0	1300	0.2538750459830794	2.459802350427368	3.9196047008547357	348.3079528808594	348.30865478515625
1017	349.0152282714844	15.104683333333332					1	DETECTED	349.0152 m/z @15.10 [N1264_1.mzXML]	349.0152282714844	15.104683333333332	0.10099999999999999	20.005	19.904	16848.44921875	5808964.195261961	0	1300	3.020686249672016	0.7527392850270942	0.5211202885799614	349.0135192871094	349.017822265625
1018	350.25506591796875	13.762133333333333					1	DETECTED	350.2551 m/z @13.76 [N1264_1.mzXML]	350.25506591796875	13.762133333333333	13.651100000000001	14.0322	0.3810999999999982	91388.3828125	1029717.5595056141	0	1300	0.20094983729016747	1.7486428422856681	2.147288240655934	350.2549133300781	350.2557373046875
1019	350.67742919921875	14.206533333333335					1	DETECTED	350.6774 m/z @14.21 [N1264_1.mzXML]	350.67742919921875	14.206533333333335	3.162783333333333	16.033333333333335	12.870550000000001	19567.83203125	4921724.357228394	0	1300	0.35761461052250354	0.5827074136955291	0.1654148273910583	350.6712951660156	350.6873779296875
1020	350.8087158203125	1.7725					1	DETECTED	350.8087 m/z @1.77 [N1264_1.mzXML]	350.8087158203125	1.7725	1.6796	1.9157	0.23609999999999998	16591.0078125	141602.74707373037	0	1300	0.1148420997563031	1.2707212055974166	1.5414424111948333	350.8069152832031	350.80963134765625
1021	350.89007568359375	1.5909833333333334					1	DETECTED	350.8901 m/z @1.59 [N1264_1.mzXML]	350.89007568359375	1.5909833333333334	1.51715	1.9300333333333335	0.4128833333333335	77722.0	618621.7434028322	0	1300	0.05715605879585306	2.8628314494771923	5.555937799164881	350.8895568847656	350.89605712890625
1022	351.0113525390625	14.661083333333332					1	DETECTED	351.0114 m/z @14.66 [N1264_1.mzXML]	351.0113525390625	14.661083333333332	0.16823333333333332	20.005	19.836766666666666	6989.6279296875	3457314.224766657	0	1300	2.193617190370732	0.6843638989800718	0.6287697496105391	351.0089111328125	351.01324462890625
1023	351.22711181640625	13.762133333333333					1	DETECTED	351.2271 m/z @13.76 [N1264_1.mzXML]	351.22711181640625	13.762133333333333	13.665333333333333	15.328399999999998	1.6630666666666656	31600.642578125	811978.7186007093	0	1300	0.3253643337147505	7.228563867843249	12.129228320552444	351.2172546386719	351.2276306152344
1024	352.1636962890625	10.003549999999999					1	DETECTED	352.1637 m/z @10.00 [N1264_1.mzXML]	352.1636962890625	10.003549999999999	9.40875	19.404166666666665	9.995416666666666	25336.6953125	1719921.3747571118	0	1300	0.07985784333425627	0.6754814416964957	0.18149127670202342	352.1578063964844	352.17120361328125
1025	353.03350830078125	2.314					1	DETECTED	353.0335 m/z @2.31 [N1264_1.mzXML]	353.03350830078125	2.314	1.6504833333333333	18.246166666666667	16.595683333333334	197790.0	8056966.8995600585	0	1300	0.36769521560160756	1.0226109890735235	0.8167602165029039	353.0238037109375	353.0361633300781
1026	353.1663513183594	9.988716666666667					1	DETECTED	353.1664 m/z @9.99 [N1264_1.mzXML]	353.1663513183594	9.988716666666667	9.885383333333333	17.6625	7.777116666666668	4868.85595703125	1197401.5339359136	0	1300	6.202263574385508	37.6312096774193	74.2624193548386	353.1657409667969	353.17633056640625
1027	353.17669677734375	16.128716666666666					1	DETECTED	353.1767 m/z @16.13 [N1264_1.mzXML]	353.17669677734375	16.128716666666666	14.8066	17.437	2.6304000000000016	3628.9443359375	331330.6128624881	0	1300	1.487257302522428	0.9947684899214653	0.6529250111176585	353.1763610839844	353.17816162109375
1028	353.2440490722656	12.027083333333334					1	DETECTED	353.2440 m/z @12.03 [N1264_1.mzXML]	353.2440490722656	12.027083333333334	11.169016666666666	12.709666666666667	1.5406500000000012	11061.0908203125	491978.3662642829	0	1300	0.3247412276544974	0.8977449304638331	0.7954898609276662	353.234375	353.2457580566406
1029	353.263671875	13.762133333333333					1	DETECTED	353.2637 m/z @13.76 [N1264_1.mzXML]	353.263671875	13.762133333333333	13.424333333333333	17.469333333333335	4.045000000000002	994652.75	1.9646674903965026E7	1	1300	0.3020787358762913	1.2962034802869238	2.458636702763284	353.262451171875	353.2658996582031
1030	355.00958251953125	19.210500000000003					1	DETECTED	355.0096 m/z @19.21 [N1264_1.mzXML]	355.00958251953125	19.210500000000003	0.13456666666666667	19.988666666666667	19.8541	9133.2353515625	2074176.3611533206	0	1300	0.7629268299691638	0.7656421338929519	0.06232376627195584	355.00787353515625	355.01177978515625
1031	355.0461120605469	11.614883333333333					1	DETECTED	355.0461 m/z @11.61 [N1264_1.mzXML]	355.0461120605469	11.614883333333333	9.209333333333332	15.149316666666666	5.939983333333334	8948.3359375	1367691.797431885	0	1300	0.09120026454632857	1.2346414194951945	1.469282838990389	355.0447692871094	355.0547180175781
1032	355.2605895996094	12.283083333333334					1	DETECTED	355.2606 m/z @12.28 [N1264_1.mzXML]	355.2605895996094	12.283083333333334	1.1343666666666665	15.4042	14.269833333333333	403329.21875	6933818.386456851	1	1300	0.1104196472498451	1.2288176417729562	0.05749072984523298	355.250732421875	355.2705383300781
1033	355.2816162109375	12.593483333333333					1	DETECTED	355.2816 m/z @12.59 [N1264_1.mzXML]	355.2816162109375	12.593483333333333	12.546316666666666	13.3694	0.8230833333333347	28053.1640625	488887.8034321296	0	1300	0.9473447209413877	8.725265017667711	16.450530035335422	355.2797546386719	355.2823181152344
1034	356.90740966796875	1.6058333333333332					1	DETECTED	356.9074 m/z @1.61 [N1264_1.mzXML]	356.90740966796875	1.6058333333333332	1.5469	1.6504833333333333	0.10358333333333336	67947.8125	250281.9277666015	0	1300	0.06203754055799027	0.8788178733031684	0.830885443999886	356.9061279296875	356.9075927734375
1035	357.00665283203125	19.469					1	DETECTED	357.0067 m/z @19.47 [N1264_1.mzXML]	357.00665283203125	19.469	0.15143333333333334	19.988666666666667	19.837233333333334	4662.17724609375	1458380.8486198732	0	1300	16.477060416917944	0.51345062438851	0.02693184525592978	357.0037841796875	357.0079040527344
1036	357.2127380371094	9.307883333333333					1	DETECTED	357.2127 m/z @9.31 [N1264_1.mzXML]	357.2127380371094	9.307883333333333	9.293683333333332	9.40875	0.11506666666666732	4842.89892578125	21055.338030029427	0	1300	0.07516090701111722	4.051643192488099	7.103286384976197	357.2119140625	357.21380615234375
1037	357.2760925292969	12.639016666666667					1	DETECTED	357.2761 m/z @12.64 [N1264_1.mzXML]	357.2760925292969	12.639016666666667	11.74865	16.57845	4.8298000000000005	637672.25	7099102.442151947	1	1300	0.10825115920443551	2.099054916870663	0.24053600717620552	357.27490234375	357.27813720703125
1038	357.2973327636719	14.1774					1	DETECTED	357.2973 m/z @14.18 [N1264_1.mzXML]	357.2973327636719	14.1774	12.56205	15.449900000000001	2.887850000000002	27552.787109375	1381253.7870755622	0	1300	0.4004406886513312	0.818687176334616	3.7403242933239107	357.2965087890625	357.298828125
1039	358.2560729980469	11.033216666666668					1	DETECTED	358.2561 m/z @11.03 [N1264_1.mzXML]	358.2560729980469	11.033216666666668	10.573366666666667	17.4045	6.831133333333332	42272.76171875	1255258.4427745054	0	1300	0.10735946352797576	9.932142259567245	3.2400606629764233	358.2548522949219	358.2575378417969
1040	358.279541015625	12.639016666666667					1	DETECTED	358.2795 m/z @12.64 [N1264_1.mzXML]	358.279541015625	12.639016666666667	11.926983333333334	12.780816666666668	0.8538333333333341	181462.5625	2326699.9497856433	0	1300	0.09477360954022984	0.5995739899817437	0.19914797996348751	358.2742614746094	358.2801208496094
1041	358.29241943359375	11.614883333333333					1	DETECTED	358.2924 m/z @11.61 [N1264_1.mzXML]	358.29241943359375	11.614883333333333	11.558333333333334	14.61835	3.060016666666666	21642.095703125	775350.1049895018	0	1300	0.11845575835489264	27.05585027998837	2.195422383598446	358.29217529296875	358.3009338378906
1042	359.0408935546875	1.6650166666666666					1	DETECTED	359.0409 m/z @1.67 [N1264_1.mzXML]	359.0408935546875	1.6650166666666666	1.6355499999999998	18.262	16.626450000000002	389195.40625	1.140989965880042E7	1	1300	0.5548876203549318	16.184392406223672	27.51832530767727	359.0402526855469	359.048828125
1043	359.31280517578125	12.709666666666667					1	DETECTED	359.3128 m/z @12.71 [N1264_1.mzXML]	359.31280517578125	12.709666666666667	0.35391666666666666	19.988666666666667	19.63475	595507.8125	1.0825621775885599E7	1	1300	0.19286007508272007	1.1708273915783758	2.3021584098379524	359.31103515625	359.3160400390625
1044	360.2110595703125	10.407166666666665					1	DETECTED	360.2111 m/z @10.41 [N1264_1.mzXML]	360.2110595703125	10.407166666666665	10.332083333333333	10.4848	0.1527166666666666	2857.327880859375	19535.361077331614	0	1300	0.1512611900797225	1.0169811320754916	1.0339622641509831	360.2099914550781	360.21148681640625
1045	360.23638916015625	3.9472666666666667					1	DETECTED	360.2364 m/z @3.95 [N1264_1.mzXML]	360.23638916015625	3.9472666666666667	3.4311333333333334	5.13775	1.7066166666666662	7001.19189453125	313623.0554534302	0	1300	0.19870186969648218	1.6532711185740114	1.586124211113222	360.2350158691406	360.2377014160156
1046	360.31439208984375	12.62395					1	DETECTED	360.3144 m/z @12.62 [N1264_1.mzXML]	360.31439208984375	12.62395	12.3593	16.6586	4.299300000000001	22725.38671875	1683637.623878418	0	1300	1.4463316513805022	8.122614774230074	15.245229548460149	360.30810546875	360.3235778808594
1047	361.13671875	10.75575					1	DETECTED	361.1367 m/z @10.76 [N1264_1.mzXML]	361.13671875	10.75575	10.078683333333334	17.242833333333333	7.164149999999999	5400.78759765625	637278.8775973205	0	1300	0.7655155669809606	5.2905794604174865	9.581158920834973	361.136474609375	361.1385498046875
1048	361.198486328125	11.198933333333335					1	DETECTED	361.1985 m/z @11.20 [N1264_1.mzXML]	361.198486328125	11.198933333333335	11.124083333333335	11.244850000000001	0.12076666666666647	27614.283203125	148806.08392822227	0	1300	0.11240596800651659	0.8067245602315768	0.5939891237655129	361.19805908203125	361.1986999511719
1049	362.8843994140625	1.5320166666666668					1	DETECTED	362.8844 m/z @1.53 [N1264_1.mzXML]	362.8843994140625	1.5320166666666668	1.5024833333333334	1.8435666666666668	0.3410833333333334	14825.865234375	205914.98294580082	0	1300	0.09832872351821464	5.774548532731363	10.549097065462727	362.88421630859375	362.8921813964844
1050	362.9234619140625	1.6355499999999998					1	DETECTED	362.9235 m/z @1.64 [N1264_1.mzXML]	362.9234619140625	1.6355499999999998	1.5762	2.299983333333333	0.723783333333333	158315.546875	767563.5225760492	0	1300	0.04618514235046978	4.95147218057783	0.7554422936959685	362.9231872558594	362.9326171875
1051	363.1097412109375	1.4731666666666667					1	DETECTED	363.1097 m/z @1.47 [N1264_1.mzXML]	363.1097412109375	1.4731666666666667	1.39405	17.22683333333333	15.832783333333332	12016.7099609375	2004921.4117324827	0	1300	0.08740518430907862	97.7855976907793	201.72363562722268	363.10919189453125	363.1109313964844
1052	363.19293212890625	11.778699999999999					1	DETECTED	363.1929 m/z @11.78 [N1264_1.mzXML]	363.19293212890625	11.778699999999999	11.658116666666666	12.191133333333333	0.5330166666666667	6023.7998046875	136184.65912792974	0	1300	0.05850306502638425	2.2101589495508125	3.420317899101625	363.19122314453125	363.1941223144531
1053	363.2138671875	11.3087					1	DETECTED	363.2139 m/z @11.31 [N1264_1.mzXML]	363.2138671875	11.3087	8.734283333333334	11.643550000000001	2.9092666666666673	213391.15625	2002412.0263063968	1	1300	0.08901710223510584	0.5374696624509612	3.4455609029119083	363.2039489746094	363.2144775390625
1054	363.994873046875	8.998866666666666					1	DETECTED	363.9949 m/z @9.00 [N1264_1.mzXML]	363.994873046875	8.998866666666666	1.0654166666666667	19.501166666666666	18.43575	2782.623779296875	1154050.4781143183	0	1300	6.8980581405379375	1.1618999300430455	1.3237998600860912	363.99261474609375	363.998046875
1055	364.217529296875	11.3087					1	DETECTED	364.2175 m/z @11.31 [N1264_1.mzXML]	364.217529296875	11.3087	11.3087	11.367433333333334	0.058733333333334414	42109.31640625	128571.39891503916	0	1300	0.061907498686325724	null	null	364.2171325683594	364.2179870605469
1056	365.1387023925781	12.3593					1	DETECTED	365.1387 m/z @12.36 [N1264_1.mzXML]	365.1387023925781	12.3593	5.410083333333334	15.4194	10.009316666666667	19603.796875	3335014.6507791434	0	1300	0.14349227620597205	0.7201758951248703	0.44035179024974047	365.1341247558594	365.14697265625
1057	365.1976013183594	14.491083333333334					1	DETECTED	365.1976 m/z @14.49 [N1264_1.mzXML]	365.1976013183594	14.491083333333334	9.781666666666666	15.809050000000001	6.027383333333335	11030.5263671875	1896576.6587992255	0	1300	4.8986532696825495	0.6399288659246545	0.13424810661805583	365.19012451171875	365.1981201171875
1058	365.2081298828125	11.658116666666666					1	DETECTED	365.2081 m/z @11.66 [N1264_1.mzXML]	365.2081298828125	11.658116666666666	11.198933333333335	16.017283333333335	4.818350000000001	49416.56640625	2252814.8578960253	0	1300	0.3127346792583108	3.989755442044027	1.494686212491767	365.1982116699219	365.2117614746094
1059	365.22930908203125	11.093683333333333					1	DETECTED	365.2293 m/z @11.09 [N1264_1.mzXML]	365.22930908203125	11.093683333333333	11.078533333333333	11.183766666666665	0.10523333333333262	8433.98046875	45084.52350561499	0	1300	0.04801929031248875	3.4730473047303994	5.946094609460799	365.22930908203125	365.2303161621094
1060	366.2040100097656	9.4382					1	DETECTED	366.2040 m/z @9.44 [N1264_1.mzXML]	366.2040100097656	9.4382	9.394116666666667	15.4042	6.010083333333332	23661.8046875	1059194.8370161122	0	1300	0.07562586042541675	68.16729678638987	135.33459357277974	366.20050048828125	366.2124328613281
1061	367.1183166503906	1.8723333333333334					1	DETECTED	367.1183 m/z @1.87 [N1264_1.mzXML]	367.1183166503906	1.8723333333333334	1.8723333333333334	2.1014333333333335	0.22910000000000008	33509.50390625	175437.8363330078	0	1300	0.025240290974102297	null	null	367.11810302734375	367.11981201171875
1062	367.1534118652344	12.530399999999998					1	DETECTED	367.1534 m/z @12.53 [N1264_1.mzXML]	367.1534118652344	12.530399999999998	6.318066666666667	12.6089	6.2908333333333335	10426.2080078125	1418019.8246793211	0	1300	4.465114200257387	0.507660049947707	0.015237507053959168	367.14605712890625	367.1540832519531
1063	367.2427062988281	12.298016666666665					1	DETECTED	367.2427 m/z @12.30 [N1264_1.mzXML]	367.2427062988281	12.298016666666665	10.063233333333333	12.406466666666667	2.343233333333334	15680.6806640625	997426.0300019541	0	1300	0.13974111528230182	0.5242640971906303	0.04852819438126051	367.2427062988281	367.2481994628906
1064	367.98834228515625	11.99875					1	DETECTED	367.9883 m/z @12.00 [N1264_1.mzXML]	367.98834228515625	11.99875	0.10099999999999999	19.988666666666667	19.887666666666668	47609.59375	1.1034880383229645E7	0	1300	2.6510908418537227	0.8388564514984882	2.0430141830461306	367.98712158203125	367.9913635253906
1065	368.2767333984375	11.469316666666666					1	DETECTED	368.2767 m/z @11.47 [N1264_1.mzXML]	368.2767333984375	11.469316666666666	3.38835	11.687883333333334	8.299533333333333	117409.375	1.3785470184194338E7	0	1300	0.12654100438887994	0.5135235471003882	0.020806888140811438	368.2762451171875	368.2808837890625
1066	368.86822509765625	1.6650166666666666					1	DETECTED	368.8682 m/z @1.67 [N1264_1.mzXML]	368.86822509765625	1.6650166666666666	1.6650166666666666	1.9157	0.25068333333333337	25971.609375	175597.3067592774	0	1300	0.09522263433108868	null	null	368.8678283691406	368.8690185546875
1067	369.0069885253906	1.9732666666666667					1	DETECTED	369.0070 m/z @1.97 [N1264_1.mzXML]	369.0069885253906	1.9732666666666667	1.9014833333333334	16.951333333333334	15.049850000000001	14707.8173828125	1476988.083042084	0	1300	0.33279246161930764	104.82830276294409	208.65660552588815	368.99725341796875	369.012939453125
1068	369.06072998046875	12.041266666666667					1	DETECTED	369.0607 m/z @12.04 [N1264_1.mzXML]	369.06072998046875	12.041266666666667	12.013083333333332	12.175099999999999	0.16201666666666625	34051.82421875	201003.65670532314	0	1300	0.1939221942981355	2.8743347131873307	4.8359820625102605	369.060302734375	369.0609436035156
1069	369.1266174316406	12.252833333333333					1	DETECTED	369.1266 m/z @12.25 [N1264_1.mzXML]	369.1266174316406	12.252833333333333	10.018566666666667	12.252833333333333	2.2342666666666666	7141.1875	600740.742719238	0	1300	1.102571800894724	0.5	null	369.12506103515625	369.1273193359375
1070	369.23760986328125	13.762133333333333					1	DETECTED	369.2376 m/z @13.76 [N1264_1.mzXML]	369.23760986328125	13.762133333333333	7.346500000000001	14.19195	6.84545	39496.6953125	6081757.977713132	0	1300	0.15277829760756667	0.5343599787993958	0.06190366542901348	369.2282409667969	369.2377624511719
1071	369.348876953125	12.639016666666667					1	DETECTED	369.3489 m/z @12.64 [N1264_1.mzXML]	369.348876953125	12.639016666666667	0.15143333333333334	20.005	19.853566666666666	202126.3125	9747642.69241	1	1300	0.5334509562626799	1.1012357142048619	1.0737242461887662	369.3467712402344	369.3515319824219
1072	370.2926330566406	11.6291					1	DETECTED	370.2926 m/z @11.63 [N1264_1.mzXML]	370.2926330566406	11.6291	7.7379999999999995	13.8036	6.0656	149438.890625	3258153.823646236	0	1300	0.12361709369786489	2.0325476152004103	2.885068390032676	370.2843017578125	370.2972412109375
1073	370.35223388671875	12.639016666666667					1	DETECTED	370.3522 m/z @12.64 [N1264_1.mzXML]	370.35223388671875	12.639016666666667	4.106133333333333	19.79283333333333	15.686699999999998	55765.8125	4351198.053050109	0	1300	0.3193099602416627	0.9191910510905846	11.320719763325098	370.35107421875	370.3536376953125
1074	371.18670654296875	15.904950000000001					1	DETECTED	371.1867 m/z @15.90 [N1264_1.mzXML]	371.18670654296875	15.904950000000001	8.598466666666667	17.598333333333336	8.99986666666667	2339.336181640625	805186.1933573612	0	1300	1.21455831764729	0.6158822415708425	0.23176448314168488	371.1842346191406	371.1923828125
1075	371.22186279296875	11.7029					1	DETECTED	371.2219 m/z @11.70 [N1264_1.mzXML]	371.22186279296875	11.7029	9.722216666666666	12.175099999999999	2.4528833333333324	20243.306640625	763955.9235615232	0	1300	0.28330797525192963	0.6192012857515502	0.8009741239696225	371.2191162109375	371.2289123535156
1076	371.2618713378906	13.479733333333334					1	DETECTED	371.2619 m/z @13.48 [N1264_1.mzXML]	371.2618713378906	13.479733333333334	13.342333333333332	13.651100000000001	0.30876666666666885	14566.109375	145956.76819653373	0	1300	0.15128886254670704	1.1236050460941265	1.2472100921882527	371.2605285644531	371.26300048828125
1077	371.296142578125	11.658116666666666					1	DETECTED	371.2961 m/z @11.66 [N1264_1.mzXML]	371.296142578125	11.658116666666666	11.600566666666667	17.242833333333333	5.642266666666666	31217.865234375	1989727.1820729985	0	1300	2.2897384050450267	49.02056183029326	43.297079122191825	371.2893981933594	371.3055419921875
1078	372.3084411621094	11.763483333333333					1	DETECTED	372.3084 m/z @11.76 [N1264_1.mzXML]	372.3084411621094	11.763483333333333	10.655566666666665	13.451783333333333	2.796216666666668	63783.43359375	1033263.3088281262	0	1300	0.09711619118711923	13.350845806405456	5.40950847382557	372.3075866699219	372.3142395019531
1079	372.8804016113281	1.6209					1	DETECTED	372.8804 m/z @1.62 [N1264_1.mzXML]	372.8804016113281	1.6209	1.5615666666666668	9.588583333333334	8.027016666666668	26069.53515625	2410399.859309998	0	1300	0.06438690779755385	67.64339887640462	134.28679775280924	372.87158203125	372.881591796875
1080	373.2710266113281	12.283083333333334					1	DETECTED	373.2710 m/z @12.28 [N1264_1.mzXML]	373.2710266113281	12.283083333333334	2.370166666666667	12.62395	10.253783333333335	300467.5	3845284.5568664568	1	1300	0.11921580421077138	0.768183373033339	1.0593789164646836	373.26171875	373.2722473144531
1081	374.32391357421875	12.1447					1	DETECTED	374.3239 m/z @12.14 [N1264_1.mzXML]	374.32391357421875	12.1447	11.733566666666666	17.6625	5.928933333333335	9764.626953125	1258082.9516589663	0	1300	0.4785027000913953	7.210475109453537	13.420950218907073	374.32232666015625	374.3258056640625
1082	375.0148010253906	1.6650166666666666					1	DETECTED	375.0148 m/z @1.67 [N1264_1.mzXML]	375.0148010253906	1.6650166666666666	1.6355499999999998	9.855616666666666	8.220066666666666	170570.421875	5051083.277900454	0	1300	0.2850506504649122	16.185345183621028	27.998003403231483	375.0069274902344	375.01629638671875
1083	375.286376953125	12.639016666666667					1	DETECTED	375.2864 m/z @12.64 [N1264_1.mzXML]	375.286376953125	12.639016666666667	11.984633333333333	12.752283333333333	0.7676499999999997	57172.41015625	866932.9657817379	0	1300	0.09051653700866069	0.5865445839594525	0.34538472081143423	375.2777404785156	375.2871398925781
1084	376.2560729980469	11.658116666666666					1	DETECTED	376.2561 m/z @11.66 [N1264_1.mzXML]	376.2560729980469	11.658116666666666	11.6291	11.7029	0.07380000000000031	8027.62841796875	24536.034589599494	0	1300	0.0355980798162161	1.2716829408385832	1.5433658816771667	376.2560729980469	376.2572937011719
1085	376.3391418457031	12.695666666666666					1	DETECTED	376.3391 m/z @12.70 [N1264_1.mzXML]	376.3391418457031	12.695666666666666	12.406466666666667	12.9889	0.5824333333333325	74933.0703125	1053135.230625244	0	1300	0.21634987519791338	1.0069732595666216	2.3817500793107382	376.33892822265625	376.3396301269531
1086	376.62261962890625	10.588883333333333					1	DETECTED	376.6226 m/z @10.59 [N1264_1.mzXML]	376.62261962890625	10.588883333333333	10.169483333333334	11.01825	0.8487666666666662	27021.974609375	268595.7662153924	0	1300	0.08841687718136448	0.6839471338219488	1.015897583006875	376.6206359863281	376.6243896484375
1087	376.89996337890625	1.5320166666666668					1	DETECTED	376.9000 m/z @1.53 [N1264_1.mzXML]	376.89996337890625	1.5320166666666668	1.4433	1.5320166666666668	0.08871666666666678	4330.22900390625	14632.18658544925	0	1300	0.04179798156115	0.5	null	376.8996276855469	376.90057373046875
1088	377.1437072753906	9.855616666666666					1	DETECTED	377.1437 m/z @9.86 [N1264_1.mzXML]	377.1437072753906	9.855616666666666	9.060933333333333	9.929633333333333	0.8687000000000005	3342.3671875	101963.8430906374	0	1300	0.10206945105626986	0.5465699125437807	0.09313982508756158	377.142822265625	377.1451721191406
1089	377.26348876953125	13.3694					1	DETECTED	377.2635 m/z @13.37 [N1264_1.mzXML]	377.26348876953125	13.3694	13.315416666666666	13.52185	0.2064333333333348	14481.861328125	113284.73964819423	0	1300	0.05186690380399206	1.9120098795924276	2.8240197591848553	377.26300048828125	377.2642517089844
1090	377.62933349609375	12.237483333333333					1	DETECTED	377.6293 m/z @12.24 [N1264_1.mzXML]	377.62933349609375	12.237483333333333	9.632833333333334	12.313083333333333	2.680249999999999	14187.3486328125	835929.9208301995	0	1300	1.189043043383565	0.5149782347070446	0.030107783575021658	377.62689208984375	377.63140869140625
1091	378.2377624511719	12.406466666666667					1	DETECTED	378.2378 m/z @12.41 [N1264_1.mzXML]	378.2377624511719	12.406466666666667	12.328399999999998	12.56205	0.2336500000000008	110474.4765625	880801.1609804685	0	1300	0.12106170614989331	1.4969748371457843	2.146859216893558	378.2373046875	378.2397155761719
1092	379.240966796875	12.422183333333333					1	DETECTED	379.2410 m/z @12.42 [N1264_1.mzXML]	379.240966796875	12.422183333333333	11.367433333333334	13.536116666666667	2.168683333333332	24597.5078125	955533.2470360107	0	1300	0.07881177220914637	1.0280556213952763	1.799117668330393	379.24005126953125	379.2489929199219
1093	379.2791442871094	14.1774					1	DETECTED	379.2791 m/z @14.18 [N1264_1.mzXML]	379.2791442871094	14.1774	4.9494	15.179	10.229600000000001	21505.294921875	2047985.2697753892	0	1300	0.45989805830511266	0.5542696142175986	2.7151848191613026	379.2743225097656	379.28094482421875
1094	380.2531433105469	12.639016666666667					1	DETECTED	380.2531 m/z @12.64 [N1264_1.mzXML]	380.2531433105469	12.639016666666667	11.586500000000001	12.808633333333335	1.2221333333333337	151211.15625	1153865.6313999044	0	1300	0.10412859245708894	0.580576712957832	0.16115342591566395	380.2478942871094	380.2541809082031
1095	381.0225524902344	1.6650166666666666					1	DETECTED	381.0226 m/z @1.67 [N1264_1.mzXML]	381.0225524902344	1.6650166666666666	1.6209	9.107216666666666	7.486316666666666	364170.625	5128201.869748231	1	1300	0.055569390102716554	10.359780601176173	23.995439486599007	381.0199279785156	381.02569580078125
1096	381.29449462890625	12.709666666666667					1	DETECTED	381.2945 m/z @12.71 [N1264_1.mzXML]	381.29449462890625	12.709666666666667	12.267733333333332	16.304433333333332	4.0367	710856.625	1.1022272969892126E7	1	1300	0.2125659961319073	0.920102591133766	1.285355379454255	381.2937927246094	381.2976379394531
1097	382.2979431152344	12.709666666666667					1	DETECTED	382.2979 m/z @12.71 [N1264_1.mzXML]	382.2979431152344	12.709666666666667	3.7318333333333333	13.002533333333334	9.270700000000001	166134.953125	4515200.850758544	0	1300	0.21957565055322803	0.6226948022311038	0.9825984593693411	382.29248046875	382.2989196777344
1098	383.1130065917969	1.8009333333333333					1	DETECTED	383.1130 m/z @1.80 [N1264_1.mzXML]	383.1130065917969	1.8009333333333333	1.7424833333333334	9.453233333333333	7.71075	95060.3125	2370591.2253649905	0	1300	0.17524423039329884	4.7367694123914825	7.4428254443651465	383.1128845214844	383.1176452636719
1099	384.1128234863281	9.030116666666666					1	DETECTED	384.1128 m/z @9.03 [N1264_1.mzXML]	384.1128234863281	9.030116666666666	1.9873666666666667	9.138200000000001	7.150833333333335	11879.7890625	936985.5068671878	0	1300	0.10096298552739036	0.5076733756936803	1.1723119075158583	384.1127014160156	384.1153869628906
1100	385.3070068359375	14.9708					1	DETECTED	385.3070 m/z @14.97 [N1264_1.mzXML]	385.3070068359375	14.9708	10.346666666666666	17.694833333333335	7.348166666666669	46878.5390625	5894734.2111170655	0	1300	1.5449822073764565	0.7455615931475088	0.4498396794282447	385.30535888671875	385.30914306640625
1101	386.0784912109375	13.706999999999999					1	DETECTED	386.0785 m/z @13.71 [N1264_1.mzXML]	386.0784912109375	13.706999999999999	0.13456666666666667	19.971999999999998	19.83743333333333	4452.01513671875	1982413.702109862	0	1300	7.079229697743056	0.7307987022715159	0.461597404543032	386.07513427734375	386.0816345214844
1102	386.2870178222656	11.439216666666665					1	DETECTED	386.2870 m/z @11.44 [N1264_1.mzXML]	386.2870178222656	11.439216666666665	11.424633333333333	11.484466666666666	0.05983333333333363	25761.78515625	72854.9601718757	0	1300	0.04634351650922852	2.051428571428698	3.1028571428573963	386.286376953125	386.2873229980469
1103	386.31011962890625	14.852233333333334					1	DETECTED	386.3101 m/z @14.85 [N1264_1.mzXML]	386.31011962890625	14.852233333333334	11.093683333333333	17.032666666666668	5.938983333333335	11623.0849609375	1430211.5010112925	0	1300	1.1606914302541558	0.7900631005751331	0.41826577108705626	386.3086853027344	386.3119812011719
1104	386.92205810546875	1.6058333333333332					1	DETECTED	386.9221 m/z @1.61 [N1264_1.mzXML]	386.92205810546875	1.6058333333333332	1.5615666666666668	1.6355499999999998	0.07398333333333307	17282.134765625	61467.75378076165	0	1300	0.071005428836461	0.8356551204819287	0.6713102409638574	386.9212341308594	386.92230224609375
1105	387.1774597167969	11.558333333333334					1	DETECTED	387.1775 m/z @11.56 [N1264_1.mzXML]	387.1774597167969	11.558333333333334	11.4996	11.80935	0.3097500000000011	315588.90625	2155783.992037112	0	1300	0.11885952020114665	2.664519755735478	2.7609501385102417	387.1772155761719	387.1780700683594
1106	387.25042724609375	11.8701					1	DETECTED	387.2504 m/z @11.87 [N1264_1.mzXML]	387.25042724609375	11.8701	7.91655	14.646716666666666	6.730166666666666	39923.5	3335935.7368037715	0	1300	0.11425465246142075	0.8511548692525281	0.06301731468232283	387.2486267089844	387.26031494140625
1107	388.0764465332031	12.07					1	DETECTED	388.0764 m/z @12.07 [N1264_1.mzXML]	388.0764465332031	12.07	0.16823333333333332	20.005	19.836766666666666	4029.163818359375	1960235.2600944513	0	1300	8.232695038104215	0.8333538718341534	0.6667077436683068	388.0749816894531	388.0788269042969
1108	388.708740234375	2.0015833333333335					1	DETECTED	388.7087 m/z @2.00 [N1264_1.mzXML]	388.708740234375	2.0015833333333335	1.9444333333333332	2.2156000000000002	0.271166666666667	10288.955078125	127407.06969897465	0	1300	0.27645596375541936	2.372411781860593	3.744823563721186	388.7085876464844	388.71002197265625
1109	389.97052001953125	12.468416666666666					1	DETECTED	389.9705 m/z @12.47 [N1264_1.mzXML]	389.97052001953125	12.468416666666666	8.598466666666667	19.93933333333333	11.340866666666663	19103.01171875	2817750.450250214	0	1300	0.8952392665304263	1.3188004962483768	1.8577803675390125	389.9678649902344	389.972900390625
1110	390.3548583984375	13.762133333333333					1	DETECTED	390.3549 m/z @13.76 [N1264_1.mzXML]	390.3548583984375	13.762133333333333	11.7029	14.134083333333333	2.4311833333333333	48674.1640625	1344864.2122412112	0	1300	0.24860861306406612	0.5903127377502955	2.0897082242000242	390.3543701171875	390.3562316894531
1111	390.9885559082031	1.6796					1	DETECTED	390.9886 m/z @1.68 [N1264_1.mzXML]	390.9885559082031	1.6796	1.6504833333333333	9.030116666666666	7.379633333333333	29899.849609375	2589320.9633798827	0	1300	0.7379433746603616	126.72524327418425	27.60484913707611	390.98712158203125	390.9974060058594
1112	391.2811279296875	12.283083333333334					1	DETECTED	391.2811 m/z @12.28 [N1264_1.mzXML]	391.2811279296875	12.283083333333334	0.10099999999999999	20.005	19.904	38640.66796875	7690703.575747807	0	1300	0.19155239440437555	0.8574092276497784	0.7935093373333841	391.27130126953125	391.2842712402344
1113	391.35772705078125	13.720683333333334					1	DETECTED	391.3577 m/z @13.72 [N1264_1.mzXML]	391.35772705078125	13.720683333333334	2.05785	13.958916666666665	11.901066666666665	13143.7734375	5938775.263142088	0	1300	0.08125993231694828	0.5102133558169112	0.020426711633822404	391.3575744628906	391.3597717285156
1114	392.79290771484375	1.7578666666666665					1	DETECTED	392.7929 m/z @1.76 [N1264_1.mzXML]	392.79290771484375	1.7578666666666665	1.7099666666666666	1.9732666666666667	0.2633000000000001	16076.716796875	192207.24673779294	0	1300	0.27854861924933716	2.748434237995835	4.49686847599167	392.7919921875	392.7937316894531
1115	394.2111511230469	3.0221					1	DETECTED	394.2112 m/z @3.02 [N1264_1.mzXML]	394.2111511230469	3.0221	3.0221	8.478733333333333	5.456633333333333	4334.81982421875	581397.4936730956	0	1300	6.728008957553087	null	null	394.2111511230469	394.22113037109375
1116	394.292724609375	11.614883333333333					1	DETECTED	394.2927 m/z @11.61 [N1264_1.mzXML]	394.292724609375	11.614883333333333	11.572116666666666	11.74865	0.17653333333333343	35171.13671875	194769.35818237212	0	1300	0.09291721772840233	2.0639127045985792	0.27537143584601076	394.2908935546875	394.2927551269531
1117	395.2739562988281	12.56205					1	DETECTED	395.2740 m/z @12.56 [N1264_1.mzXML]	395.2739562988281	12.56205	12.530399999999998	12.73805	0.207650000000001	34438.3671875	290778.32522754004	0	1300	0.14845082894021466	3.2804107424959787	5.5608214849919575	395.27349853515625	395.275390625
1118	396.30804443359375	11.7029					1	DETECTED	396.3080 m/z @11.70 [N1264_1.mzXML]	396.30804443359375	11.7029	11.672933333333333	11.898783333333334	0.22585000000000122	24962.296875	184455.43975268552	0	1300	0.11113779701465809	3.7683537263626414	6.536707452725283	396.307373046875	396.30908203125
1119	396.88299560546875	1.5762					1	DETECTED	396.8830 m/z @1.58 [N1264_1.mzXML]	396.88299560546875	1.5762	1.51715	1.5909833333333334	0.07383333333333342	29210.201171875	77500.49260253919	0	1300	0.05855874807826478	0.6129415258810642	0.32767916727391067	396.8812561035156	396.8835144042969
1120	396.9964904785156	1.6650166666666666					1	DETECTED	396.9965 m/z @1.67 [N1264_1.mzXML]	396.9964904785156	1.6650166666666666	1.6355499999999998	18.4225	16.78695	128951.6484375	4450559.381372925	0	1300	0.1301285793091833	13.049611406266214	23.716941872742698	396.9871520996094	396.99853515625
1121	397.26861572265625	12.695666666666666					1	DETECTED	397.2686 m/z @12.70 [N1264_1.mzXML]	397.26861572265625	12.695666666666666	12.483783333333333	13.901783333333332	1.4179999999999993	43444.08984375	1082300.8110039062	0	1300	0.20932580523791344	3.346181074490686	5.692362148981372	397.2677001953125	397.2706604003906
1122	397.4120788574219	12.483783333333333					1	DETECTED	397.4121 m/z @12.48 [N1264_1.mzXML]	397.4120788574219	12.483783333333333	12.0996	13.451783333333333	1.3521833333333326	82009.3046875	1824984.079617675	0	1300	0.28392865419362323	2.7997742220311714	4.905441758619246	397.41156005859375	397.4143981933594
1123	398.323974609375	11.840283333333334					1	DETECTED	398.3240 m/z @11.84 [N1264_1.mzXML]	398.323974609375	11.840283333333334	9.265483333333332	12.864666666666666	3.5991833333333343	132766.640625	2115410.684640383	0	1300	0.09706872127099508	0.5364733037559787	0.06792397384618593	398.3224182128906	398.3323974609375
1124	398.7585754394531	13.479733333333334					1	DETECTED	398.7586 m/z @13.48 [N1264_1.mzXML]	398.7585754394531	13.479733333333334	11.600566666666667	15.6037	4.0031333333333325	33657.21484375	2108530.923846131	0	1300	0.8148208811382016	0.9449797158828276	0.7081851212625716	398.75634765625	398.7620849609375
1125	399.2333068847656	8.857850000000001					1	DETECTED	399.2333 m/z @8.86 [N1264_1.mzXML]	399.2333068847656	8.857850000000001	8.765083333333333	8.967833333333335	0.20275000000000176	12425.578125	74998.91186535654	0	1300	0.11637507575354533	1.2977169266922677	0.7778008322865083	399.23272705078125	399.2342224121094
1126	399.2565002441406	13.789733333333334					1	DETECTED	399.2565 m/z @13.79 [N1264_1.mzXML]	399.2565002441406	13.789733333333334	11.154050000000002	14.940916666666668	3.7868666666666666	18100.009765625	1461523.641555481	0	1300	0.45521100994658426	0.7183842267343701	0.4367684534687402	399.2554626464844	399.26605224609375
1127	399.3273010253906	11.824916666666667					1	DETECTED	399.3273 m/z @11.82 [N1264_1.mzXML]	399.3273010253906	11.824916666666667	11.794099999999998	16.642316666666666	4.8482166666666675	29458.912109375	1545002.79842096	0	1300	0.9865520724988048	78.6622498647877	84.99549170639659	399.3206787109375	399.3277587890625
1128	400.3393249511719	11.984633333333333					1	DETECTED	400.3393 m/z @11.98 [N1264_1.mzXML]	400.3393249511719	11.984633333333333	11.926983333333334	17.582333333333334	5.65535	670708.125	5367318.772998644	1	1300	0.10233136767924478	2.0336253018359467	2.3276955277288383	400.33203125	400.34014892578125
1129	400.8244934082031	1.7725					1	DETECTED	400.8245 m/z @1.77 [N1264_1.mzXML]	400.8244934082031	1.7725	1.6796	1.8294	0.14979999999999993	27863.224609375	153751.6103374023	0	1300	0.1278121170299995	0.8062432723358448	0.6124865446716896	400.8236389160156	400.8275146484375
1130	401.6221008300781	10.913066666666667					1	DETECTED	401.6221 m/z @10.91 [N1264_1.mzXML]	401.6221008300781	10.913066666666667	4.794	10.988416666666666	6.194416666666666	10879.376953125	340582.1370500483	0	1300	0.05430566370506007	0.5569869063474817	0.11516514608000523	401.61724853515625	401.6305236816406
1131	402.28192138671875	10.9733					1	DETECTED	402.2819 m/z @10.97 [N1264_1.mzXML]	402.28192138671875	10.9733	10.622083333333334	11.048166666666667	0.4260833333333327	9725.384765625	92147.9396479488	0	1300	0.07366071636648108	0.6065818820291373	0.21316376405827467	402.2816162109375	402.28399658203125
1132	402.89923095703125	1.5909833333333334					1	DETECTED	402.8992 m/z @1.59 [N1264_1.mzXML]	402.89923095703125	1.5909833333333334	1.5320166666666668	1.6355499999999998	0.10353333333333303	64390.63671875	245765.99730249005	0	1300	0.06595534465055031	0.8629305331613717	0.7654074623348436	402.8988342285156	402.90081787109375
1133	403.00445556640625	1.6650166666666666					1	DETECTED	403.0045 m/z @1.67 [N1264_1.mzXML]	403.00445556640625	1.6650166666666666	1.6355499999999998	7.199583333333334	5.5640333333333345	354934.6875	4725997.343374453	1	1300	0.052326814221836715	13.082582887300441	23.886310751374676	403.0021667480469	403.0063781738281
1134	404.2041320800781	11.558333333333334					1	DETECTED	404.2041 m/z @11.56 [N1264_1.mzXML]	404.2041320800781	11.558333333333334	4.8094	11.733566666666666	6.924166666666666	36980.4140625	6204619.6131057115	0	1300	0.12554007425142366	0.5154160691487135	0.023949363230181618	404.1953125	404.2049560546875
1135	405.0789489746094	12.422183333333333					1	DETECTED	405.0789 m/z @12.42 [N1264_1.mzXML]	405.0789489746094	12.422183333333333	8.290266666666666	19.7605	11.470233333333335	8472.2763671875	1453351.9618016053	0	1300	7.903757660818629	0.9710452691794147	2.918145242448907	405.07354736328125	405.08514404296875
1136	405.1331481933594	10.558483333333333					1	DETECTED	405.1331 m/z @10.56 [N1264_1.mzXML]	405.1331481933594	10.558483333333333	10.4848	10.836333333333332	0.35153333333333237	13655.4033203125	107131.133189331	0	1300	0.1065245221870228	2.3334742264556487	2.1000548442233504	405.13232421875	405.1344299316406
1137	405.2224426269531	11.840283333333334					1	DETECTED	405.2224 m/z @11.84 [N1264_1.mzXML]	405.2224426269531	11.840283333333334	9.030116666666666	11.855416666666667	2.8253000000000004	8925.5517578125	511234.8023458867	0	1300	0.051850208169641476	0.5026926042346243	0.005385208469248441	405.2149963378906	405.2230224609375
1138	405.4173583984375	12.159716666666666					1	DETECTED	405.4174 m/z @12.16 [N1264_1.mzXML]	405.4173583984375	12.159716666666666	1.4277833333333334	12.237483333333333	10.8097	11345.109375	3923786.44730368	0	1300	0.5962855496624542	0.503623143391374	0.007246286782748111	405.4074401855469	405.4185791015625
1139	406.13983154296875	11.7029					1	DETECTED	406.1398 m/z @11.70 [N1264_1.mzXML]	406.13983154296875	11.7029	9.4681	11.794099999999998	2.3259999999999987	10176.4033203125	354784.3420719601	0	1300	0.05816977331052087	0.5279792073796706	0.03983879567167789	406.1370544433594	406.1422119140625
1140	406.7449035644531	12.129683333333332					1	DETECTED	406.7449 m/z @12.13 [N1264_1.mzXML]	406.7449035644531	12.129683333333332	11.0633	14.002566666666667	2.9392666666666667	52396.84765625	3401959.3032250986	0	1300	1.0363372257883814	1.518971857575006	1.3614957921125421	406.7428283691406	406.7532043457031
1141	407.0265808105469	10.229700000000001					1	DETECTED	407.0266 m/z @10.23 [N1264_1.mzXML]	407.0265808105469	10.229700000000001	10.2151	10.288099999999998	0.07299999999999862	6467.22802734375	19234.969810302915	0	1300	0.060871372062567985	2.499999999999696	3.9999999999993916	407.0265197753906	407.0269775390625
1142	408.2199401855469	8.719333333333333					1	DETECTED	408.2199 m/z @8.72 [N1264_1.mzXML]	408.2199401855469	8.719333333333333	8.689116666666667	10.185300000000002	1.4961833333333345	5903.37109375	177765.76546911645	0	1300	0.05060303983827019	24.757584114727443	48.515168229454886	408.2115478515625	408.22137451171875
1143	408.7669372558594	1.7578666666666665					1	DETECTED	408.7669 m/z @1.76 [N1264_1.mzXML]	408.7669372558594	1.7578666666666665	1.6944666666666668	14.11965	12.425183333333333	27907.712890625	3882449.8224533694	0	1300	null	97.99040483701417	195.56392760367572	408.7583923339844	408.77471923828125
1144	408.91607666015625	1.6209					1	DETECTED	408.9161 m/z @1.62 [N1264_1.mzXML]	408.91607666015625	1.6209	1.0133166666666666	1.6504833333333333	0.6371666666666667	93200.703125	569793.5142326962	0	1300	0.06281728448501234	0.5243450829790152	0.4744348422107328	408.91607666015625	408.91949462890625
1145	409.1593017578125	11.558333333333334					1	DETECTED	409.1593 m/z @11.56 [N1264_1.mzXML]	409.1593017578125	11.558333333333334	11.4996	11.969983333333333	0.47038333333333426	279263.15625	1996519.1541848155	0	1300	0.1054728277415844	11.171141414320164	2.758365222117385	409.1587219238281	409.1606750488281
1146	409.1856689453125	9.209333333333332					1	DETECTED	409.1857 m/z @9.21 [N1264_1.mzXML]	409.1856689453125	9.209333333333332	9.153166666666667	16.756166666666665	7.602999999999998	164960.484375	2376366.904455323	0	1300	0.0728038520929406	1.3394521062820173	1.5924426070245745	409.17926025390625	409.1947021484375
1147	409.3257751464844	12.375066666666667					1	DETECTED	409.3258 m/z @12.38 [N1264_1.mzXML]	409.3257751464844	12.375066666666667	12.129683333333332	12.933950000000001	0.8042666666666687	12639.107421875	369509.32871484454	0	1300	0.2678301766670437	1.6387964409427382	2.2775928818854765	409.32391357421875	409.3310852050781
1148	410.1628723144531	11.558333333333334					1	DETECTED	410.1629 m/z @11.56 [N1264_1.mzXML]	410.1628723144531	11.558333333333334	11.515166666666666	11.855416666666667	0.34025000000000105	76634.78125	558131.3996591828	0	1300	0.07845887806748664	3.94111969111959	6.88223938223918	410.16229248046875	410.1631164550781
1149	410.2520446777344	4.033366666666667					1	DETECTED	410.2520 m/z @4.03 [N1264_1.mzXML]	410.2520446777344	4.033366666666667	3.3315333333333332	5.523300000000001	2.1917666666666675	4938.3984375	265064.7753073732	0	1300	0.8356326134465468	1.561458085965329	2.122916171930658	410.2482604980469	410.2541809082031
1150	410.32354736328125	12.639016666666667					1	DETECTED	410.3235 m/z @12.64 [N1264_1.mzXML]	410.32354736328125	12.639016666666667	12.593483333333333	12.752283333333333	0.15879999999999939	19501.697265625	139014.78804101463	0	1300	0.15225629108660854	1.7437774524158107	2.4875549048316214	410.3230285644531	410.32421875
1151	410.7580871582031	13.383233333333333					1	DETECTED	410.7581 m/z @13.38 [N1264_1.mzXML]	410.7580871582031	13.383233333333333	1.9300333333333335	14.911316666666666	12.981283333333332	16019.771484375	4765271.709662534	0	1300	0.22390616994095325	0.566709886028941	0.05844762561514971	410.7560119628906	410.7660827636719
1152	410.85296630859375	1.7725					1	DETECTED	410.8530 m/z @1.77 [N1264_1.mzXML]	410.85296630859375	1.7725	1.6650166666666666	1.9157	0.25068333333333337	32523.52734375	226972.31927294927	0	1300	0.15063720693457627	1.1661497906652192	1.3322995813304384	410.8523864746094	410.854248046875
1153	411.7655334472656	13.465616666666667					1	DETECTED	411.7655 m/z @13.47 [N1264_1.mzXML]	411.7655334472656	13.465616666666667	13.098683333333334	14.881516666666666	1.7828333333333326	24757.23828125	672371.5986077882	0	1300	0.22272797083274298	2.4293695494186007	3.8587390988372015	411.7647705078125	411.7693786621094
1154	412.2817687988281	11.941333333333334					1	DETECTED	412.2818 m/z @11.94 [N1264_1.mzXML]	412.2817687988281	11.941333333333334	11.74865	15.511016666666666	3.762366666666667	109316.546875	1512615.9147838117	0	1300	0.10742968103955697	0.773258566512252	4.054175420537734	412.28057861328125	412.28363037109375
1155	412.30328369140625	11.586500000000001					1	DETECTED	412.3033 m/z @11.59 [N1264_1.mzXML]	412.30328369140625	11.586500000000001	11.530033333333334	11.672933333333333	0.14289999999999914	19616.763671875	100781.76325781216	0	1300	0.11039259849419203	1.2653482880755433	1.5306965761510865	412.30206298828125	412.30462646484375
1156	412.7744140625	13.5504					1	DETECTED	412.7744 m/z @13.55 [N1264_1.mzXML]	412.7744140625	13.5504	12.577599999999999	15.29825	2.720650000000001	19767.52734375	985564.5095120858	0	1300	0.2833945566805234	1.398360402960525	0.5428410324009278	412.77227783203125	412.7774963378906
1157	412.97088623046875	1.6796					1	DETECTED	412.9709 m/z @1.68 [N1264_1.mzXML]	412.97088623046875	1.6796	1.6504833333333333	2.398233333333333	0.7477499999999999	26241.45703125	401510.7789824221	0	1300	0.09959395221591594	12.84058385804235	24.6811677160847	412.96942138671875	412.97265625
1158	413.1391906738281	9.365350000000001					1	DETECTED	413.1392 m/z @9.37 [N1264_1.mzXML]	413.1391906738281	9.365350000000001	9.322049999999999	9.453233333333333	0.13118333333333432	12012.3720703125	55837.53141662615	0	1300	0.05954105828486256	1.5148190916088673	2.284530613107062	413.1391906738281	413.14068603515625
1159	413.2640686035156	12.191133333333333					1	DETECTED	413.2641 m/z @12.19 [N1264_1.mzXML]	413.2640686035156	12.191133333333333	0.11775000000000001	19.955666666666666	19.837916666666665	14262.2890625	2834901.12011844	0	1300	0.10955387126878513	0.9519535169393458	1.2552220439288018	413.25946044921875	413.266845703125
1160	413.2847595214844	11.99875					1	DETECTED	413.2848 m/z @12.00 [N1264_1.mzXML]	413.2847595214844	11.99875	11.941333333333334	12.07	0.12866666666666582	30121.1953125	173064.4525876465	0	1300	0.26441460558901575	1.1204644412191853	1.2409288824383709	413.2847595214844	413.28594970703125
1161	413.34686279296875	13.424333333333333					1	DETECTED	413.3469 m/z @13.42 [N1264_1.mzXML]	413.34686279296875	13.424333333333333	12.0555	15.6037	3.5481999999999996	13043.443359375	1287778.9557564086	0	1300	2.098335188483123	1.2960672105199078	1.1501394505639146	413.33697509765625	413.34686279296875
1162	413.7904357910156	14.307566666666666					1	DETECTED	413.7904 m/z @14.31 [N1264_1.mzXML]	413.7904357910156	14.307566666666666	8.319633333333334	14.732933333333333	6.4133	16372.3544921875	2222200.154191161	0	1300	0.14235315731881393	0.5355186541823	0.0710373083646	413.790283203125	413.7925109863281
1163	414.29742431640625	12.22235					1	DETECTED	414.2974 m/z @12.22 [N1264_1.mzXML]	414.29742431640625	12.22235	11.00305	17.3885	6.3854500000000005	273674.46875	4533406.714274175	1	1300	0.1298854066943651	0.8331210544784542	0.3840154038801865	414.29168701171875	414.30072021484375
1164	415.2086486816406	11.88475					1	DETECTED	415.2086 m/z @11.88 [N1264_1.mzXML]	415.2086486816406	11.88475	9.365350000000001	12.0996	2.7342499999999994	320228.59375	2658149.5730527267	1	1300	0.10683469986070016	2.030295020808473	3.6637702147072804	415.20843505859375	415.2119445800781
1165	415.2340087890625	13.720683333333334					1	DETECTED	415.2340 m/z @13.72 [N1264_1.mzXML]	415.2340087890625	13.720683333333334	9.060933333333333	14.25035	5.189416666666666	95986.265625	3475979.493648195	0	1300	0.27929829991029287	1.3860959018814532	1.8249222033161387	415.2330017089844	415.2397766113281
1166	415.2788391113281	12.639016666666667					1	DETECTED	415.2788 m/z @12.64 [N1264_1.mzXML]	415.2788391113281	12.639016666666667	12.0555	13.071216666666666	1.0157166666666662	179056.484375	1633660.3801855452	0	1300	0.09694157332536157	2.0290783933694536	0.31700436661502235	415.27813720703125	415.279541015625
1167	415.30084228515625	12.22235					1	DETECTED	415.3008 m/z @12.22 [N1264_1.mzXML]	415.30084228515625	12.22235	11.643550000000001	15.985199999999999	4.341649999999998	78472.65625	1553912.3636570447	0	1300	0.12144549397839732	0.7729790741471769	8.000069153259124	415.30059814453125	415.3026428222656
1168	416.21221923828125	11.8701					1	DETECTED	416.2122 m/z @11.87 [N1264_1.mzXML]	416.21221923828125	11.8701	11.198933333333335	12.114616666666667	0.9156833333333321	85484.453125	800610.6293307462	0	1300	0.10088013306651078	0.6821579339458649	3.212469141102702	416.2119140625	416.2136535644531
1169	416.9999694824219	1.9444333333333332					1	DETECTED	417.0000 m/z @1.94 [N1264_1.mzXML]	416.9999694824219	1.9444333333333332	1.6796	2.4950166666666664	0.8154166666666665	49000.33203125	1477489.0021242672	0	1300	0.6835090705154765	1.504167005015901	1.9677102841083873	416.9989013671875	417.0010681152344
1170	418.3854675292969	12.723783333333333					1	DETECTED	418.3855 m/z @12.72 [N1264_1.mzXML]	418.3854675292969	12.723783333333333	6.921866666666667	12.947966666666668	6.0261000000000005	27404.765625	1669573.1851859135	0	1300	0.2640707338103443	0.5193197650201802	0.038639530040360394	418.3768310546875	418.3952941894531
1171	418.7455139160156	11.926983333333334					1	DETECTED	418.7455 m/z @11.93 [N1264_1.mzXML]	418.7455139160156	11.926983333333334	11.572116666666666	13.579166666666667	2.0070500000000013	11685.232421875	736593.2377247317	0	1300	0.7526915389926909	2.827893105391688	4.655786210783376	418.742919921875	418.74798583984375
1172	418.87762451171875	1.5762					1	DETECTED	418.8776 m/z @1.58 [N1264_1.mzXML]	418.87762451171875	1.5762	1.5320166666666668	18.051666666666666	16.51965	48843.1328125	7344866.63798706	0	1300	0.06191187662718134	176.1360992989879	379.41677138135395	418.8747863769531	418.8782043457031
1173	418.9784851074219	1.6650166666666666					1	DETECTED	418.9785 m/z @1.67 [N1264_1.mzXML]	418.9784851074219	1.6650166666666666	1.6504833333333333	2.398233333333333	0.7477499999999999	92195.015625	1086092.7205327153	0	1300	0.05064954001880162	24.295375655729597	46.5602494067768	418.97821044921875	418.9800109863281
1174	419.3136901855469	12.343633333333335					1	DETECTED	419.3137 m/z @12.34 [N1264_1.mzXML]	419.3136901855469	12.343633333333335	0.13456666666666667	19.988666666666667	19.8541	6207.1474609375	2064358.975505767	0	1300	18.396392917779725	0.8130883605626418	1.009693768590811	419.31048583984375	419.3172607421875
1175	420.1565856933594	11.169016666666666					1	DETECTED	420.1566 m/z @11.17 [N1264_1.mzXML]	420.1565856933594	11.169016666666666	10.4694	11.213933333333333	0.744533333333333	6387.16796875	142125.44171392825	0	1300	0.6493830499157713	0.5321009124044125	0.064201824808825	420.15509033203125	420.1578369140625
1176	420.7607116699219	12.499					1	DETECTED	420.7607 m/z @12.50 [N1264_1.mzXML]	420.7607116699219	12.499	11.733566666666666	13.720683333333334	1.987116666666667	15030.853515625	808244.9088688962	0	1300	0.3041672707404448	1.2980337934938804	1.596067586987761	420.7546081542969	420.76910400390625
1177	420.88214111328125	1.6504833333333333					1	DETECTED	420.8821 m/z @1.65 [N1264_1.mzXML]	420.88214111328125	1.6504833333333333	1.6504833333333333	3.7605833333333334	2.1101	32076.62890625	600934.6271087648	0	1300	0.04318276081768935	null	null	420.8734436035156	420.890869140625
1178	421.7801513671875	14.392316666666666					1	DETECTED	421.7802 m/z @14.39 [N1264_1.mzXML]	421.7801513671875	14.392316666666666	14.148516666666666	15.713933333333333	1.5654166666666676	68790.046875	1563732.6576461482	0	1300	0.36598242376446244	1.875500527111975	2.2757013019563823	421.7755432128906	421.7821350097656
1179	422.3238220214844	11.794099999999998					1	DETECTED	422.3238 m/z @11.79 [N1264_1.mzXML]	422.3238220214844	11.794099999999998	11.74865	12.129683333333332	0.3810333333333329	81521.15625	530314.536112308	0	1300	0.102209325317423	4.191785845251291	2.312819649802637	422.32135009765625	422.3254699707031
1180	423.7961120605469	14.1774					1	DETECTED	423.7961 m/z @14.18 [N1264_1.mzXML]	423.7961120605469	14.1774	14.002566666666667	14.747766666666667	0.7452000000000005	16134.0400390625	219951.306018677	0	1300	0.2728180506875528	2.1311725452812156	1.8965960507913946	423.7938537597656	423.79754638671875
1181	424.3388366699219	11.913083333333333					1	DETECTED	424.3388 m/z @11.91 [N1264_1.mzXML]	424.3388366699219	11.913083333333333	11.80935	14.206533333333335	2.3971833333333343	1786420.75	1.2187066354674011E7	1	1300	0.09836567193491597	2.0967522133592267	2.3433058744485997	424.33087158203125	424.34033203125
1182	424.7745056152344	13.451783333333333					1	DETECTED	424.7745 m/z @13.45 [N1264_1.mzXML]	424.7745056152344	13.451783333333333	13.302	14.061433333333333	0.7594333333333338	14223.8154296875	338071.30914477544	0	1300	0.2798527361258216	2.535106264604426	4.070212529208852	424.7712097167969	424.7763366699219
1183	424.89361572265625	1.5909833333333334					1	DETECTED	424.8936 m/z @1.59 [N1264_1.mzXML]	424.89361572265625	1.5909833333333334	1.5469	1.6504833333333333	0.10358333333333336	96672.3515625	365635.2247421871	0	1300	0.06329219974548295	1.1918339029549314	1.606607857173378	424.8927001953125	424.8948669433594
1184	426.3185729980469	12.313083333333333					1	DETECTED	426.3186 m/z @12.31 [N1264_1.mzXML]	426.3185729980469	12.313083333333333	12.252833333333333	17.21066666666667	4.957833333333335	95803.8359375	1459539.3159252978	0	1300	0.17013842104558208	41.14384508990325	81.2876901798065	426.3118896484375	426.32110595703125
1185	426.35455322265625	12.013083333333332					1	DETECTED	426.3546 m/z @12.01 [N1264_1.mzXML]	426.35455322265625	12.013083333333332	11.88475	14.561633333333333	2.6768833333333326	1738864.0	1.2265251596995415E7	1	1300	0.0983083296905658	0.45205360393439886	null	426.34613037109375	426.3560485839844
1186	426.8277893066406	1.7869333333333333					1	DETECTED	426.8278 m/z @1.79 [N1264_1.mzXML]	426.8277893066406	1.7869333333333333	1.6650166666666666	1.9157	0.25068333333333337	21784.62890625	192143.90853320307	0	1300	0.11327717559063677	1.028092959671907	1.0561859193438143	426.8263854980469	426.83056640625
1187	427.1575012207031	11.643550000000001					1	DETECTED	427.1575 m/z @11.64 [N1264_1.mzXML]	427.1575012207031	11.643550000000001	11.614883333333333	17.242833333333333	5.62795	11362.9013671875	541195.6463088372	0	1300	0.07548727032873082	98.16191860464677	195.32383720929354	427.1559753417969	427.157958984375
1188	427.2879943847656	12.850833333333332					1	DETECTED	427.2880 m/z @12.85 [N1264_1.mzXML]	427.2879943847656	12.850833333333332	12.667750000000002	12.850833333333332	0.1830833333333306	9803.572265625	79282.7483466792	0	1300	0.13806697776235133	0.5	null	427.2866516113281	427.28900146484375
1189	427.32196044921875	12.283083333333334					1	DETECTED	427.3220 m/z @12.28 [N1264_1.mzXML]	427.32196044921875	12.283083333333334	12.252833333333333	14.881516666666666	2.628683333333333	26638.4765625	1153271.726859254	0	1300	0.08830627805544111	43.44931129476504	85.89862258953008	427.31842041015625	427.3225402832031
1190	428.29754638671875	11.469316666666666					1	DETECTED	428.2975 m/z @11.47 [N1264_1.mzXML]	428.29754638671875	11.469316666666666	11.439216666666665	11.778699999999999	0.3394833333333338	26843.189453125	229897.73000830173	0	1300	0.10608955218213545	5.639258028792751	12.616745237619394	428.2973937988281	428.298583984375
1191	428.37091064453125	12.1447					1	DETECTED	428.3709 m/z @12.14 [N1264_1.mzXML]	428.37091064453125	12.1447	11.99875	18.358333333333334	6.359583333333335	242191.53125	3315980.758839699	1	1300	0.1006619860291238	1.2072405769622652	0.8139160943555882	428.3614501953125	428.3712463378906
1192	429.2978820800781	12.593483333333333					1	DETECTED	429.2979 m/z @12.59 [N1264_1.mzXML]	429.2978820800781	12.593483333333333	12.546316666666666	17.872333333333334	5.326016666666668	10310.0947265625	1404541.137949951	0	1300	0.08248807783580858	56.45954063604145	111.9190812720829	429.2939453125	429.2981262207031
1193	430.2420959472656	9.6479					1	DETECTED	430.2421 m/z @9.65 [N1264_1.mzXML]	430.2420959472656	9.6479	9.603299999999999	9.722216666666666	0.11891666666666723	4283.14208984375	21770.807702148406	0	1300	0.09898050074277265	1.3331464872944498	1.6662929745888997	430.2414855957031	430.2423095703125
1194	430.292236328125	11.984633333333333					1	DETECTED	430.2922 m/z @11.98 [N1264_1.mzXML]	430.292236328125	11.984633333333333	11.658116666666666	12.577599999999999	0.9194833333333321	77084.5	838987.2659392075	0	1300	0.12288643916168418	1.252340966855652	1.4261971782554788	430.29119873046875	430.3009948730469
1195	430.3128967285156	11.323883333333333					1	DETECTED	430.3129 m/z @11.32 [N1264_1.mzXML]	430.3128967285156	11.323883333333333	11.29255	11.353183333333334	0.06063333333333354	18039.353515625	45252.15849780274	0	1300	0.05278206439737865	0.9675531914893892	0.9351063829787786	430.3118591308594	430.3139953613281
1196	430.3772277832031	12.159716666666666					1	DETECTED	430.3772 m/z @12.16 [N1264_1.mzXML]	430.3772277832031	12.159716666666666	11.515166666666666	12.577599999999999	1.062433333333333	25960.76171875	664784.4356076664	0	1300	0.5770586552550885	0.8241667313112496	0.9196033245565494	430.3769836425781	430.3793640136719
1197	430.9104919433594	1.6355499999999998					1	DETECTED	430.9105 m/z @1.64 [N1264_1.mzXML]	430.9104919433594	1.6355499999999998	1.5615666666666668	13.112233333333334	11.550666666666668	186473.796875	6290588.354026367	0	1300	0.04496727306448456	0.8165786411555236	0.6614256923950987	430.90960693359375	430.9195251464844
1198	431.0953674316406	10.169483333333334					1	DETECTED	431.0954 m/z @10.17 [N1264_1.mzXML]	431.0953674316406	10.169483333333334	9.796483333333333	10.332083333333333	0.5356000000000005	6427.18212890625	79131.9952039795	0	1300	0.4072547439776102	0.7179624664879343	0.4295638587885652	431.0927429199219	431.0964660644531
1199	431.17486572265625	12.639016666666667					1	DETECTED	431.1749 m/z @12.64 [N1264_1.mzXML]	431.17486572265625	12.639016666666667	9.223216666666668	14.575716666666667	5.352499999999999	29614.42578125	2320723.754480103	0	1300	0.13408719231042632	0.7834914222144155	0.566982844428831	431.16656494140625	431.1796875
1200	431.2739562988281	12.283083333333334					1	DETECTED	431.2740 m/z @12.28 [N1264_1.mzXML]	431.2739562988281	12.283083333333334	12.084966666666666	12.499	0.41403333333333414	278642.1875	2106155.5862690476	1	1300	0.11823450453293383	1.1801559715960852	2.5188984831021903	431.27301025390625	431.27471923828125
1201	431.295654296875	11.99875					1	DETECTED	431.2957 m/z @12.00 [N1264_1.mzXML]	431.295654296875	11.99875	11.913083333333333	12.07	0.15691666666666748	22123.166015625	134838.29679321393	0	1300	0.12695221478167618	0.9158560311284106	0.8317120622568211	431.295654296875	431.2963562011719
1202	431.3126525878906	12.73805					1	DETECTED	431.3127 m/z @12.74 [N1264_1.mzXML]	431.3126525878906	12.73805	7.36275	12.864666666666666	5.501916666666666	45268.171875	2011765.444291717	0	1300	0.12020714120339981	0.5117776372171476	0.023555274434295212	431.31207275390625	431.32025146484375
1203	431.32861328125	14.235633333333334					1	DETECTED	431.3286 m/z @14.24 [N1264_1.mzXML]	431.32861328125	14.235633333333334	14.0322	17.113999999999997	3.0817999999999977	3755.557373046875	263851.8484319762	0	1300	1.2744769738201533	7.574471571358292	14.148943142716584	431.3235778808594	431.33258056640625
1204	432.2349853515625	11.913083333333333					1	DETECTED	432.2350 m/z @11.91 [N1264_1.mzXML]	432.2349853515625	11.913083333333333	8.967833333333335	12.027083333333334	3.0592499999999987	50305.69140625	2079312.7274439682	0	1300	0.09374405760984139	0.5193531958237843	null	432.2349853515625	432.2432556152344
1205	432.30792236328125	12.22235					1	DETECTED	432.3079 m/z @12.22 [N1264_1.mzXML]	432.30792236328125	12.22235	11.614883333333333	15.873416666666666	4.258533333333332	253620.65625	3030899.9850503863	1	1300	0.11652168269195684	1.110401696764773	0.38014959582658303	432.3069152832031	432.31695556640625
1206	432.7821960449219	13.706999999999999					1	DETECTED	432.7822 m/z @13.71 [N1264_1.mzXML]	432.7821960449219	13.706999999999999	1.7869333333333333	13.958916666666665	12.171983333333332	24632.73046875	9713369.391518554	0	1300	0.25523243987606037	0.5105669151738524	0.01915553603859174	432.7724914550781	432.7842712402344
1207	432.973876953125	2.158733333333333					1	DETECTED	432.9739 m/z @2.16 [N1264_1.mzXML]	432.973876953125	2.158733333333333	1.6796	2.4950166666666664	0.8154166666666665	32478.3828125	841120.9546512449	0	1300	0.6047204658178507	0.8509287602615835	0.615659713604718	432.9726867675781	432.9755554199219
1208	433.2387390136719	11.913083333333333					1	DETECTED	433.2387 m/z @11.91 [N1264_1.mzXML]	433.2387390136719	11.913083333333333	3.616116666666667	11.969983333333333	8.353866666666667	13431.1044921875	2913046.3316192017	0	1300	0.031243429537141765	0.5034289639988911	0.006857927997782396	433.2362060546875	433.23907470703125
1209	433.3116149902344	12.22235					1	DETECTED	433.3116 m/z @12.22 [N1264_1.mzXML]	433.3116149902344	12.22235	11.643550000000001	15.238616666666667	3.595066666666666	71112.703125	2148957.575412839	0	1300	0.7282810817496266	3.105620824694774	0.339705654118864	433.3103332519531	433.3143615722656
1210	433.9691467285156	11.530033333333334					1	DETECTED	433.9691 m/z @11.53 [N1264_1.mzXML]	433.9691467285156	11.530033333333334	10.943583333333333	19.744500000000002	8.80091666666667	7479.650390625	1454949.664299103	0	1300	8.653056202501554	7.50355244834739	14.00710489669478	433.9656982421875	433.9691467285156
1211	434.3148498535156	12.267733333333332					1	DETECTED	434.3148 m/z @12.27 [N1264_1.mzXML]	434.3148498535156	12.267733333333332	9.87045	12.313083333333333	2.442633333333333	8686.9765625	651503.5295131224	0	1300	0.13068261135229164	0.5094586233027665	0.018917246605533032	434.3114013671875	434.31573486328125
1212	435.33038330078125	11.658116666666666					1	DETECTED	435.3304 m/z @11.66 [N1264_1.mzXML]	435.33038330078125	11.658116666666666	10.4694	11.778699999999999	1.3092999999999986	19209.404296875	521021.18839282164	0	1300	1.2012557396248233	0.5507199641069497	0.10716635942304113	435.329833984375	435.3319396972656
1213	437.19073486328125	11.88475					1	DETECTED	437.1907 m/z @11.88 [N1264_1.mzXML]	437.19073486328125	11.88475	11.824916666666667	12.252833333333333	0.4279166666666665	241580.875	1848997.685284294	0	1300	0.11379380670461536	2.4112811548005735	2.569404602771887	437.1866455078125	437.19122314453125
1214	437.2308349609375	8.795716666666667					1	DETECTED	437.2308 m/z @8.80 [N1264_1.mzXML]	437.2308349609375	8.795716666666667	5.8476	9.9149	4.0672999999999995	19754.9140625	289433.4276890563	0	1300	0.07861733844357666	1.8089669613509154	2.1525008434170503	437.2218933105469	437.234375
1215	438.2945251464844	13.396899999999999					1	DETECTED	438.2945 m/z @13.40 [N1264_1.mzXML]	438.2945251464844	13.396899999999999	12.73805	13.6367	0.89865	23860.419921875	526106.051823242	0	1300	0.16595243126735504	0.6819837595810889	0.36396751916217795	438.29345703125	438.2959289550781
1216	438.9808044433594	1.6796					1	DETECTED	438.9808 m/z @1.68 [N1264_1.mzXML]	438.9808044433594	1.6796	1.6504833333333333	2.4396666666666667	0.7891833333333333	48347.265625	900490.6534587402	0	1300	0.2114226826670662	13.141560562680768	25.039883150272985	438.97991943359375	438.9830017089844
1217	442.3137512207031	11.824916666666667					1	DETECTED	442.3138 m/z @11.82 [N1264_1.mzXML]	442.3137512207031	11.824916666666667	11.763483333333333	12.114616666666667	0.3511333333333333	48297.16796875	361558.27262963995	0	1300	0.14030588393703347	2.344167082345167	3.729371870247592	442.31243896484375	442.3144836425781
1218	442.8759765625	1.5469					1	DETECTED	442.8760 m/z @1.55 [N1264_1.mzXML]	442.8759765625	1.5469	1.4731666666666667	1.5909833333333334	0.11781666666666668	20168.701171875	82772.43989257814	0	1300	0.0588203382545609	0.798937613019893	0.5608725798625399	442.8754577636719	442.87750244140625
1219	443.24755859375	8.9209					1	DETECTED	443.2476 m/z @8.92 [N1264_1.mzXML]	443.24755859375	8.9209	8.765083333333333	8.967833333333335	0.20275000000000176	2553.816650390625	24477.991588806308	0	1300	0.40247321466177866	0.6506043427104568	0.3012086854209134	443.2439880371094	443.2483215332031
1220	443.41766357421875	12.298016666666665					1	DETECTED	443.4177 m/z @12.30 [N1264_1.mzXML]	443.41766357421875	12.298016666666665	12.129683333333332	12.468416666666666	0.3387333333333338	13986.6806640625	189812.61119592315	0	1300	0.21728852022900647	1.0061386138613895	1.012277227722779	443.4171447753906	443.41937255859375
1221	444.23638916015625	8.377333333333333					1	DETECTED	444.2364 m/z @8.38 [N1264_1.mzXML]	444.23638916015625	8.377333333333333	7.8686	8.674116666666666	0.8055166666666667	3976.43701171875	78178.141906891	0	1300	0.228724936959118	0.7916885074040108	0.5833770148080215	444.2347106933594	444.2382507324219
1222	445.39794921875	12.084966666666666					1	DETECTED	445.3979 m/z @12.08 [N1264_1.mzXML]	445.39794921875	12.084966666666666	11.926983333333334	12.639016666666667	0.7120333333333324	13102.439453125	330187.3663913569	0	1300	0.17436864028884003	2.2535077539825	3.5070155079650003	445.3959045410156	445.4007873535156
1223	446.25091552734375	11.558333333333334					1	DETECTED	446.2509 m/z @11.56 [N1264_1.mzXML]	446.25091552734375	11.558333333333334	8.795716666666667	11.941333333333334	3.145616666666667	748517.9375	2.2013001224233035E7	1	1300	0.11169675053154293	0.5606862156339659	0.057380745972097295	446.25018310546875	446.2515869140625
1224	446.7981262207031	13.6932					1	DETECTED	446.7981 m/z @13.69 [N1264_1.mzXML]	446.7981262207031	13.6932	13.6367	14.293533333333333	0.6568333333333332	32957.4921875	498012.28983300755	0	1300	0.16688100456552846	5.812684365781733	9.180104919376621	446.79681396484375	446.800048828125
1225	446.88446044921875	1.6355499999999998					1	DETECTED	446.8845 m/z @1.64 [N1264_1.mzXML]	446.88446044921875	1.6355499999999998	1.5762	1.6650166666666666	0.08881666666666654	103101.9375	281247.6563466792	0	1300	0.040548390328366324	0.741846090578158	0.5224699664324798	446.88433837890625	446.8851318359375
1226	447.09033203125	10.4539					1	DETECTED	447.0903 m/z @10.45 [N1264_1.mzXML]	447.09033203125	10.4539	10.39185	10.514733333333334	0.12288333333333412	4199.09228515625	25409.57853942884	0	1300	0.15289330364347187	0.9901960784313621	0.9803921568627243	447.08905029296875	447.0914306640625
1227	447.2169494628906	12.639016666666667					1	DETECTED	447.2169 m/z @12.64 [N1264_1.mzXML]	447.2169494628906	12.639016666666667	12.6089	12.709666666666667	0.1007666666666669	15938.16796875	75406.95966967792	0	1300	0.06401590137878443	1.6729385722191692	2.3458771444383384	447.2149963378906	447.217529296875
1228	447.34429931640625	12.468416666666666					1	DETECTED	447.3443 m/z @12.47 [N1264_1.mzXML]	447.34429931640625	12.468416666666666	2.755733333333333	15.465116666666667	12.709383333333333	19726.037109375	5556318.706462767	0	1300	0.7846946791588287	0.6542673583167028	0.27950351126068324	447.33990478515625	447.34588623046875
1229	448.339111328125	11.913083333333333					1	DETECTED	448.3391 m/z @11.91 [N1264_1.mzXML]	448.339111328125	11.913083333333333	4.824833333333333	12.22235	7.397516666666667	180128.421875	7554411.415725519	0	1300	0.08710796896514239	0.5218154457494211	5.1440431188687326	448.3368835449219	448.33978271484375
1230	448.9004821777344	9.076366666666667					1	DETECTED	448.9005 m/z @9.08 [N1264_1.mzXML]	448.9004821777344	9.076366666666667	1.5762	9.4382	7.862	16563.15234375	1865509.2742500002	0	1300	0.06716410698629005	0.5241216861847514	0.048243372369502886	448.893798828125	448.90240478515625
1231	449.00958251953125	1.6650166666666666					1	DETECTED	449.0096 m/z @1.67 [N1264_1.mzXML]	449.00958251953125	1.6650166666666666	1.6209	14.0467	12.425799999999999	52830.75390625	1711055.145938263	0	1300	0.03653365699864852	140.82886286361946	1.7716711797823579	449.00341796875	449.0099792480469
1232	449.1983642578125	12.3593					1	DETECTED	449.1984 m/z @12.36 [N1264_1.mzXML]	449.1983642578125	12.3593	4.0915333333333335	12.483783333333333	8.39225	15398.0771484375	1581860.1450769657	0	1300	0.13633900238036034	0.507528232130402	0.01505646426080408	449.1937561035156	449.19952392578125
1233	449.3427429199219	11.913083333333333					1	DETECTED	449.3427 m/z @11.91 [N1264_1.mzXML]	449.3427429199219	11.913083333333333	8.811033333333334	11.984633333333333	3.1735999999999986	55066.515625	5055815.105304686	0	1300	0.0750332657541044	0.5115326961203076	0.02306539224061516	449.3424987792969	449.3526611328125
1234	450.3186340332031	12.22235					1	DETECTED	450.3186 m/z @12.22 [N1264_1.mzXML]	450.3186340332031	12.22235	4.223583333333333	12.56205	8.338466666666665	139589.828125	4741127.424720887	0	1300	0.12561833796559085	0.8454098616280485	0.3167130324102387	450.31536865234375	450.3251953125
1235	450.3549499511719	11.984633333333333					1	DETECTED	450.3549 m/z @11.98 [N1264_1.mzXML]	450.3549499511719	11.984633333333333	0.10099999999999999	20.005	19.904	130410.65625	4830368.355434547	0	1300	0.09685726861052935	1.9175881036367837	3.1092519603746456	450.352783203125	450.3617248535156
1236	451.3218688964844	12.237483333333333					1	DETECTED	451.3219 m/z @12.24 [N1264_1.mzXML]	451.3218688964844	12.237483333333333	11.658116666666666	12.375066666666667	0.7169500000000006	31360.263671875	694007.9456542975	0	1300	0.2275303704720777	0.6187359760658192	0.23747195213163833	451.32135009765625	451.3243713378906
1237	452.37060546875	12.084966666666666					1	DETECTED	452.3706 m/z @12.08 [N1264_1.mzXML]	452.37060546875	12.084966666666666	12.041266666666667	12.252833333333333	0.21156666666666624	98691.8046875	594434.8012224083	0	1300	0.1119180021424615	2.4206712433257334	3.841342486651467	452.3695373535156	452.3711242675781
1238	453.16473388671875	11.913083333333333					1	DETECTED	453.1647 m/z @11.91 [N1264_1.mzXML]	453.16473388671875	11.913083333333333	10.169483333333334	11.955683333333333	1.7861999999999991	21344.419921875	691397.6528408203	0	1300	0.11075931688660745	0.5122161046111494	0.024432209222298818	453.1645202636719	453.16949462890625
1239	453.3413391113281	10.514733333333334					1	DETECTED	453.3413 m/z @10.51 [N1264_1.mzXML]	453.3413391113281	10.514733333333334	9.959166666666667	17.339333333333332	7.380166666666666	185688.6875	1791537.024619206	0	1300	0.09097995009273596	1.970991460427559	2.261445641460797	453.3392028808594	453.3447265625
1240	454.2901916503906	13.085					1	DETECTED	454.2902 m/z @13.09 [N1264_1.mzXML]	454.2901916503906	13.085	12.933950000000001	16.16085	3.2268999999999988	58626.92578125	962093.5404461973	0	1300	0.10594413347377873	8.7000297704513	16.977714553656277	454.2874450683594	454.29205322265625
1241	454.3859558105469	12.191133333333333					1	DETECTED	454.3860 m/z @12.19 [N1264_1.mzXML]	454.3859558105469	12.191133333333333	1.3596499999999998	12.422183333333333	11.062533333333333	60297.5	7576403.515064761	0	1300	0.11108657607679895	0.5128776168867348	0.012700391114756444	454.38397216796875	454.3890686035156
1242	454.9554748535156	1.7725					1	DETECTED	454.9555 m/z @1.77 [N1264_1.mzXML]	454.9554748535156	1.7725	1.6796	2.426	0.7464000000000002	28321.21875	554347.1816251217	0	1300	0.48580991852582556	4.055329416043657	6.879192936746775	454.9546813964844	454.9576416015625
1243	456.3283386230469	11.45425					1	DETECTED	456.3283 m/z @11.45 [N1264_1.mzXML]	456.3283386230469	11.45425	11.439216666666665	11.572116666666666	0.13290000000000113	51732.2265625	259807.71954150594	0	1300	0.1161455404295424	4.420177383591563	7.8403547671831255	456.3283386230469	456.330078125
1244	456.4018249511719	12.328399999999998					1	DETECTED	456.4018 m/z @12.33 [N1264_1.mzXML]	456.4018249511719	12.328399999999998	12.283083333333334	12.375066666666667	0.0919833333333333	16909.955078125	65560.81746191432	0	1300	0.0734402644327865	1.0148951820522694	1.029790364104539	456.4013671875	456.4031982421875
1245	457.2677307128906	8.8264					1	DETECTED	457.2677 m/z @8.83 [N1264_1.mzXML]	457.2677307128906	8.8264	8.6288	9.076366666666667	0.4475666666666669	6556.24365234375	51103.385168273875	0	1300	0.04718680379922624	1.1325067476383297	1.2650134952766594	457.26348876953125	457.2695617675781
1246	458.34442138671875	11.600566666666667					1	DETECTED	458.3444 m/z @11.60 [N1264_1.mzXML]	458.34442138671875	11.600566666666667	11.558333333333334	11.7029	0.14456666666666607	44036.3359375	269262.4293183589	0	1300	0.1115340652466017	1.7115232833464622	2.8092942620585486	458.34442138671875	458.3451232910156
1247	458.8543395996094	1.5469					1	DETECTED	458.8543 m/z @1.55 [N1264_1.mzXML]	458.8543395996094	1.5469	1.4433	14.221416666666666	12.778116666666666	29733.734375	4722648.837200684	0	1300	0.12025515754541649	59.464023411504094	124.50967332866207	458.8508605957031	458.8543395996094
1248	459.2454833984375	13.207683333333334					1	DETECTED	459.2455 m/z @13.21 [N1264_1.mzXML]	459.2454833984375	13.207683333333334	7.460433333333333	13.6932	6.232766666666667	34200.16015625	1904325.0758878475	0	1300	0.5372714592183776	0.5422390418605999	0.7240493394896146	459.235595703125	459.2510070800781
1249	460.96258544921875	1.6796					1	DETECTED	460.9626 m/z @1.68 [N1264_1.mzXML]	460.96258544921875	1.6796	1.6504833333333333	2.3279666666666667	0.6774833333333334	39419.94140625	481584.27546118165	0	1300	0.08955291433837087	11.633943903835142	14.089598575435803	460.9616394042969	460.96575927734375
1250	463.1555480957031	11.033216666666668					1	DETECTED	463.1555 m/z @11.03 [N1264_1.mzXML]	463.1555480957031	11.033216666666668	10.154133333333334	11.033216666666668	0.8790833333333339	4269.11083984375	139866.81130261248	0	1300	0.8509672322708326	0.5	null	463.1551208496094	463.1572265625
1251	463.21099853515625	12.267733333333332					1	DETECTED	463.2110 m/z @12.27 [N1264_1.mzXML]	463.21099853515625	12.267733333333332	12.237483333333333	12.406466666666667	0.16898333333333326	27121.568359375	190803.58911376985	0	1300	0.12144100164017146	2.7931129476585137	4.586225895317027	463.2104187011719	463.2123718261719
1252	464.1534118652344	11.198933333333335					1	DETECTED	464.1534 m/z @11.20 [N1264_1.mzXML]	464.1534118652344	11.198933333333335	0.10099999999999999	20.005	19.904	13337.5537109375	3165392.5923537635	0	1300	4.491730895190214	0.9325666053432857	0.6629984357074328	464.15008544921875	464.15692138671875
1253	464.1896057128906	10.836333333333332					1	DETECTED	464.1896 m/z @10.84 [N1264_1.mzXML]	464.1896057128906	10.836333333333332	10.80595	10.928366666666667	0.12241666666666795	12077.1171875	67071.38937792997	0	1300	0.11420829854343495	2.0145364783324635	3.0290729566649266	464.1883544921875	464.1896057128906
1254	464.2158203125	10.60515					1	DETECTED	464.2158 m/z @10.61 [N1264_1.mzXML]	464.2158203125	10.60515	10.558483333333333	12.313083333333333	1.7546	19985.69921875	729164.9932145991	0	1300	0.07923520509055315	18.799285714285638	32.24213372911659	464.21392822265625	464.2164306640625
1255	464.31109619140625	13.52185					1	DETECTED	464.3111 m/z @13.52 [N1264_1.mzXML]	464.31109619140625	13.52185	5.717666666666667	13.8036	8.085933333333333	11955.111328125	2532715.9650603035	0	1300	0.18173006334353659	0.5180512161212683	0.03610243224253644	464.3090515136719	464.3155517578125
1256	464.8704528808594	1.5762					1	DETECTED	464.8705 m/z @1.58 [N1264_1.mzXML]	464.8704528808594	1.5762	1.5320166666666668	1.5909833333333334	0.05896666666666661	22548.4453125	47066.55846740727	0	1300	0.03741115809517903	0.6672953602414191	0.29838884778497105	464.8689270019531	464.8704528808594
1257	465.3544006347656	12.468416666666666					1	DETECTED	465.3544 m/z @12.47 [N1264_1.mzXML]	465.3544006347656	12.468416666666666	12.422183333333333	13.7759	1.3537166666666671	12647.9853515625	466550.0670834961	0	1300	0.03924405701504163	14.640050468637346	28.280100937274693	465.3537292480469	465.3553161621094
1258	466.3135986328125	11.969983333333333					1	DETECTED	466.3136 m/z @11.97 [N1264_1.mzXML]	466.3135986328125	11.969983333333333	3.7748166666666667	12.252833333333333	8.478016666666667	219912.28125	3290788.5838317834	0	1300	0.12225649639974989	1.918470122034162	2.047981908949789	466.3114013671875	466.3153381347656
1259	467.1493835449219	11.6291					1	DETECTED	467.1494 m/z @11.63 [N1264_1.mzXML]	467.1493835449219	11.6291	11.572116666666666	11.733566666666666	0.16145000000000032	19389.849609375	115169.54283520485	0	1300	0.08888086841034948	1.4166422930681555	1.8332845861363112	467.1483459472656	467.1517639160156
1260	468.3052978515625	12.68175					1	DETECTED	468.3053 m/z @12.68 [N1264_1.mzXML]	468.3052978515625	12.68175	12.483783333333333	14.206533333333335	1.7227500000000013	501760.3125	5373345.35097046	1	1300	0.13481110007294284	1.1548807170504376	1.7430575502103038	468.3045349121094	468.3106689453125
1261	468.36602783203125	12.252833333333333					1	DETECTED	468.3660 m/z @12.25 [N1264_1.mzXML]	468.36602783203125	12.252833333333333	12.252833333333333	19.5175	7.264666666666665	16526.55078125	2557630.3071984863	0	1300	0.08558027890205366	null	null	468.3601379394531	468.3661804199219
1262	469.3250427246094	12.027083333333334					1	DETECTED	469.3250 m/z @12.03 [N1264_1.mzXML]	469.3250427246094	12.027083333333334	7.23245	15.328399999999998	8.095949999999998	11371.923828125	1384119.5541826163	0	1300	2.8311545237843987	0.8442720680761127	0.6196259996509312	469.3200988769531	469.3287353515625
1263	470.5044250488281	8.889466666666667					1	DETECTED	470.5044 m/z @8.89 [N1264_1.mzXML]	470.5044250488281	8.889466666666667	6.18795	12.313083333333333	6.125133333333333	18935.958984375	2257710.3719205935	0	1300	0.06491551339388124	1.1336471488238085	1.2672942976476171	470.4952087402344	470.5093078613281
1264	470.886474609375	1.5909833333333334					1	DETECTED	470.8865 m/z @1.59 [N1264_1.mzXML]	470.886474609375	1.5909833333333334	1.5615666666666668	19.79283333333333	18.231266666666663	36634.44140625	6530548.550887359	0	1300	0.04835666335363076	309.87988668555255	618.7597733711051	470.88531494140625	470.892578125
1265	470.991943359375	1.6504833333333333					1	DETECTED	470.9919 m/z @1.65 [N1264_1.mzXML]	470.991943359375	1.6504833333333333	1.6355499999999998	9.076366666666667	7.440816666666667	74219.0390625	2098229.9804638675	0	1300	0.038458509828754206	2.667339827992059	3.7435358766471754	470.9912414550781	471.001220703125
1266	472.2467956542969	11.558333333333334					1	DETECTED	472.2468 m/z @11.56 [N1264_1.mzXML]	472.2467956542969	11.558333333333334	9.929633333333333	11.6291	1.699466666666666	57009.66796875	1042682.8535637207	0	1300	0.10240346858702587	0.5217248930639976	0.043449786127995174	472.23724365234375	472.2472839355469
1267	472.3001708984375	12.22235					1	DETECTED	472.3002 m/z @12.22 [N1264_1.mzXML]	472.3001708984375	12.22235	11.658116666666666	12.546316666666666	0.8881999999999994	207944.3125	1904104.753641119	1	1300	0.11211419950241996	0.7578050849447053	0.36530378711668404	472.2994384765625	472.3014221191406
1268	474.28192138671875	11.88475					1	DETECTED	474.2819 m/z @11.88 [N1264_1.mzXML]	474.28192138671875	11.88475	11.80935	12.406466666666667	0.5971166666666665	1023418.9375	7620269.339375953	1	1300	0.1097133138310511	1.9462699978419746	2.527535820731442	474.2809753417969	474.2823791503906
1269	474.7608642578125	8.8423					1	DETECTED	474.7609 m/z @8.84 [N1264_1.mzXML]	474.7608642578125	8.8423	1.7424833333333334	10.185300000000002	8.442816666666669	381152.46875	3.526009427730972E7	4	1300	5.063231057983864	0.511717795689683	null	474.7563171386719	474.7641296386719
1270	474.83087158203125	1.5469					1	DETECTED	474.8309 m/z @1.55 [N1264_1.mzXML]	474.83087158203125	1.5469	1.4277833333333334	1.5762	0.14841666666666664	21300.7109375	95276.0910523987	0	1300	0.06537720321639107	0.622988666573388	0.245977333146776	474.8262634277344	474.8320007324219
1271	475.2855529785156	11.88475					1	DETECTED	475.2856 m/z @11.88 [N1264_1.mzXML]	475.2855529785156	11.88475	11.8701	12.298016666666665	0.4279166666666647	284258.375	1577981.9186262167	0	1300	0.17267636191700575	6.861045002430416	10.516645850896714	475.2852478027344	475.2862854003906
1272	475.3232116699219	10.514733333333334					1	DETECTED	475.3232 m/z @10.51 [N1264_1.mzXML]	475.3232116699219	10.514733333333334	10.063233333333333	10.836333333333332	0.7730999999999995	112322.9765625	629079.7652610802	0	1300	0.09906201207889787	1.2265905191855264	1.651662228579116	475.3201904296875	475.3257751464844
1273	476.3703308105469	12.027083333333334					1	DETECTED	476.3703 m/z @12.03 [N1264_1.mzXML]	476.3703308105469	12.027083333333334	8.478733333333333	12.22235	3.743616666666668	27572.04296875	1906491.6105919501	0	1300	0.08864639728100165	0.52751513614309	0.055030272286180015	476.36041259765625	476.3708801269531
1274	476.936767578125	1.6796					1	DETECTED	476.9368 m/z @1.68 [N1264_1.mzXML]	476.936767578125	1.6796	1.6504833333333333	2.3419833333333333	0.6915	25116.296875	422405.124409546	0	1300	0.22391202330653837	11.874642243846589	20.90898352501974	476.9354248046875	476.94049072265625
1275	477.102294921875	4.311733333333334					1	DETECTED	477.1023 m/z @4.31 [N1264_1.mzXML]	477.102294921875	4.311733333333334	3.746083333333333	4.489483333333334	0.7434000000000012	1861.056640625	54875.93391088869	0	1300	0.3468471116612051	0.657120127287192	0.314240254574384	477.09869384765625	477.1054992675781
1276	478.28973388671875	12.878733333333335					1	DETECTED	478.2897 m/z @12.88 [N1264_1.mzXML]	478.28973388671875	12.878733333333335	12.752283333333333	13.016333333333334	0.264050000000001	252307.9375	1920634.3845839929	0	1300	0.12800743694754146	1.0440885725583113	0.926294519634044	478.2891540527344	478.2899169921875
1277	478.32501220703125	13.180266666666666					1	DETECTED	478.3250 m/z @13.18 [N1264_1.mzXML]	478.32501220703125	13.180266666666666	10.943583333333333	15.635	4.691416666666667	136386.015625	5003196.476723262	0	1300	0.23171328296577087	0.7696744209862142	0.5215609548067028	478.32183837890625	478.3289794921875
1278	479.29339599609375	12.878733333333335					1	DETECTED	479.2934 m/z @12.88 [N1264_1.mzXML]	479.29339599609375	12.878733333333335	3.961383333333333	17.50183333333333	13.540449999999996	64975.2265625	5983340.422609283	0	1300	0.2741957614662951	1.1278947593185817	1.4950975802359856	479.2889709472656	479.2996520996094
1279	480.2098693847656	11.614883333333333					1	DETECTED	480.2099 m/z @11.61 [N1264_1.mzXML]	480.2098693847656	11.614883333333333	11.139066666666668	11.763483333333333	0.6244166666666651	17143.87890625	265322.24756542884	0	1300	0.09984607011185176	0.6561525797751241	0.31998311528908496	480.2082824707031	480.21673583984375
1280	480.3052673339844	13.23475					1	DETECTED	480.3053 m/z @13.23 [N1264_1.mzXML]	480.3052673339844	13.23475	12.667750000000002	13.342333333333332	0.6745833333333309	56757.25390625	963306.7743974582	0	1300	0.15790017250102473	0.5948706643151083	0.18974132863021653	480.30316162109375	480.30633544921875
1281	480.3414306640625	13.451783333333333					1	DETECTED	480.3414 m/z @13.45 [N1264_1.mzXML]	480.3414306640625	13.451783333333333	13.355866666666666	14.0906	0.7347333333333346	283973.71875	4105089.022436037	1	1300	0.19716683088261533	3.1520436425312237	4.42209957400109	480.34130859375	480.3431396484375
1282	482.32086181640625	12.89265					1	DETECTED	482.3209 m/z @12.89 [N1264_1.mzXML]	482.32086181640625	12.89265	12.723783333333333	15.495883333333333	2.7721	156905.359375	2764409.4403042654	0	1300	0.14248985129270153	7.041067386734355	1.1175896384056005	482.32012939453125	482.3231201171875
1283	482.3572692871094	13.762133333333333					1	DETECTED	482.3573 m/z @13.76 [N1264_1.mzXML]	482.3572692871094	13.762133333333333	9.6479	15.68205	6.03415	267459.59375	7033349.918057649	0	1300	0.3191304658429406	2.618684930458014	3.500279155164947	482.3482666015625	482.360595703125
1284	483.3238525390625	12.933950000000001					1	DETECTED	483.3239 m/z @12.93 [N1264_1.mzXML]	483.3238525390625	12.933950000000001	12.850833333333332	14.51935	1.668516666666667	49143.62890625	672098.6956535669	0	1300	0.05260513752157259	10.037196711449496	1.7367978518898586	483.323486328125	483.3266296386719
1285	483.3396301269531	11.941333333333334					1	DETECTED	483.3396 m/z @11.94 [N1264_1.mzXML]	483.3396301269531	11.941333333333334	11.941333333333334	12.027083333333334	0.0857499999999991	9892.4404296875	42088.74192431629	0	1300	0.020035416279018392	null	null	483.3383483886719	483.340576171875
1286	483.3609619140625	13.845666666666666					1	DETECTED	483.3610 m/z @13.85 [N1264_1.mzXML]	483.3609619140625	13.845666666666666	11.154050000000002	14.378350000000001	3.2242999999999995	67666.7578125	5634288.0678372765	0	1300	0.1781283517010248	0.5989523025195518	0.17360955026828995	483.3599853515625	483.3624572753906
1287	483.9374084472656	8.811033333333334					1	DETECTED	483.9374 m/z @8.81 [N1264_1.mzXML]	483.9374084472656	8.811033333333334	8.795716666666667	9.107216666666666	0.3114999999999988	11591.69140625	53824.10002679384	0	1300	0.08751056929346568	7.532881908581855	12.838443280446644	483.93603515625	483.940673828125
1288	484.27142333984375	8.795716666666667					1	DETECTED	484.2714 m/z @8.80 [N1264_1.mzXML]	484.27142333984375	8.795716666666667	5.3457	8.873349999999999	3.5276499999999986	10768.3603515625	300791.9731222531	0	1300	3.496247432823597	0.5112511533760703	0.022502306752140676	484.26837158203125	484.2721252441406
1289	487.1015625	11.530033333333334					1	DETECTED	487.1016 m/z @11.53 [N1264_1.mzXML]	487.1015625	11.530033333333334	9.322049999999999	11.658116666666666	2.3360666666666674	10850.873046875	810788.5361767274	0	1300	2.2500602824925497	0.5290045969549889	0.058009193909977844	487.0957946777344	487.1029968261719
1290	487.3171691894531	14.852233333333334					1	DETECTED	487.3172 m/z @14.85 [N1264_1.mzXML]	487.3171691894531	14.852233333333334	8.231616666666666	16.57845	8.346833333333334	31780.16796875	2292504.7934387834	0	1300	0.6422555777231143	0.5918059320461674	1.4377158317688032	487.31219482421875	487.31964111328125
1291	488.2952880859375	11.969983333333333					1	DETECTED	488.2953 m/z @11.97 [N1264_1.mzXML]	488.2952880859375	11.969983333333333	10.4694	12.514716666666667	2.0453166666666664	131637.609375	1468398.0784235823	0	1300	0.11886111762522411	0.8824691644764768	3.147329879046565	488.2917785644531	488.2960510253906
1292	489.3336486816406	15.904950000000001					1	DETECTED	489.3336 m/z @15.90 [N1264_1.mzXML]	489.3336486816406	15.904950000000001	13.887616666666666	18.067666666666664	4.180049999999998	18371.478515625	1917745.0868236078	0	1300	1.4650827695052495	0.918880239218894	0.7824909639533263	489.3316345214844	489.3353576660156
1293	490.2872009277344	12.667750000000002					1	DETECTED	490.2872 m/z @12.67 [N1264_1.mzXML]	490.2872009277344	12.667750000000002	12.514716666666667	12.836616666666666	0.3218999999999994	56337.49609375	491793.83744836476	0	1300	0.132752068382878	1.0517316488782273	1.308410960483451	490.2862548828125	490.2884826660156
1294	491.29107666015625	12.695666666666666					1	DETECTED	491.2911 m/z @12.70 [N1264_1.mzXML]	491.29107666015625	12.695666666666666	10.4848	12.794616666666666	2.3098166666666664	11630.1123046875	836769.2363571473	0	1300	2.258724990310508	0.52237810210174	0.046117330742413	491.2894592285156	491.2984313964844
[truncated: 109 more rows]
