# Supplementary material for: MSFC: a new feature construction method for accurate diagnosis of mass spectrometry data
Source: Sci Rep. 2023 Sep 21;13:15694. doi: 10.1038/s41598-023-42395-5 (PMC10514077; doi:10.1038/s41598-023-42395-5)
Supplement: Supplementary file 1 — Supplementary Information. [file 41598_2023_42395_MOESM1_ESM.zip › dataset/CHD dataset/1-batch/N/N1265_1.mzXML_chromatograms.csv]

row ID	row m/z	row retention time	row identity (main ID)	row identity (all IDs)	row identity (main ID + details)	row comment	row number of detected peaks	N1265_1.mzXML Peak status	N1265_1.mzXML Peak name	N1265_1.mzXML Peak m/z	N1265_1.mzXML Peak RT	N1265_1.mzXML Peak RT start	N1265_1.mzXML Peak RT end	N1265_1.mzXML Peak duration time	N1265_1.mzXML Peak height	N1265_1.mzXML Peak area	N1265_1.mzXML Peak charge	N1265_1.mzXML Peak # data points	N1265_1.mzXML Peak FWHM	N1265_1.mzXML Peak tailing factor	N1265_1.mzXML Peak asymmetry factor	N1265_1.mzXML Peak m/z min	N1265_1.mzXML Peak m/z max
1	54.054256439208984	13.233216666666667					1	DETECTED	54.0543 m/z @13.23 [N1265_1.mzXML]	54.054256439208984	13.233216666666667	0.9287500000000001	19.515666666666668	18.586916666666667	6071.53515625	1817964.1422450258	0	1301	11.34788121052713	0.7552914388812735	1.2597584552657597	54.044677734375	54.06388854980469
2	55.05374526977539	11.245066666666666					1	DETECTED	55.0537 m/z @11.25 [N1265_1.mzXML]	55.05374526977539	11.245066666666666	0.11746666666666666	20.008	19.890533333333334	4566.6474609375	1355530.7825434566	0	1301	4.335948525826829	0.8937476784451874	0.4639631711299381	55.052799224853516	55.05921936035156
3	60.08024215698242	14.9815					1	DETECTED	60.0802 m/z @14.98 [N1265_1.mzXML]	60.08024215698242	14.9815	0.10103333333333334	20.008	19.906966666666666	268471.0	6.6673799832790285E7	0	1301	5.830966671309886	0.8674184086330332	0.7796411790824955	60.07785415649414	60.08765411376953
4	61.0391731262207	1.8504666666666667					1	DETECTED	61.0392 m/z @1.85 [N1265_1.mzXML]	61.0391731262207	1.8504666666666667	0.13441666666666666	19.9585	19.824083333333334	182267.5625	4772593.902598231	0	1301	0.1428321657332523	0.883559319911458	0.45427581301695863	61.032470703125	61.04121780395508
5	61.0836296081543	14.372583333333333					1	DETECTED	61.0836 m/z @14.37 [N1265_1.mzXML]	61.0836296081543	14.372583333333333	0.5740166666666667	19.875999999999998	19.301983333333332	6664.02001953125	2232375.1971018077	0	1301	7.062209747838946	0.6994198672809011	0.9287664835106092	61.07929611206055	61.083858489990234
6	63.043495178222656	2.4816					1	DETECTED	63.0435 m/z @2.48 [N1265_1.mzXML]	63.043495178222656	2.4816	2.3282000000000003	15.57335	13.245149999999999	3825.26171875	1038700.9742960508	0	1301	0.5088053472666223	43.17193611473285	24.950610161773522	63.03439712524414	63.05251693725586
7	68.98182678222656	1.5144166666666665					1	DETECTED	68.9818 m/z @1.51 [N1265_1.mzXML]	68.98182678222656	1.5144166666666665	1.4403666666666666	13.380716666666666	11.94035	9147.544921875	2733420.542263183	0	1301	0.12606943223833889	80.62356515867663	160.24713031735322	68.9754638671875	68.98841094970703
8	69.06942749023438	2.7137499999999997					1	DETECTED	69.0694 m/z @2.71 [N1265_1.mzXML]	69.06942749023438	2.7137499999999997	0.10103333333333334	20.008	19.906966666666666	6499.779296875	3762750.809935118	0	1301	18.651145833956683	3.8096298233639323	5.521255767026708	69.06814575195312	69.06962585449219
9	70.9800033569336	1.4702166666666665					1	DETECTED	70.9800 m/z @1.47 [N1265_1.mzXML]	70.9800033569336	1.4702166666666665	1.4080166666666665	19.679166666666667	18.271150000000002	9762.7265625	1428278.0807373046	0	1301	0.10753803071933343	146.87419614147905	292.7483922829581	70.9717788696289	70.98587036132812
10	72.05712890625	11.481066666666667					1	DETECTED	72.0571 m/z @11.48 [N1265_1.mzXML]	72.05712890625	11.481066666666667	1.7077333333333333	19.6955	17.987766666666666	5221.681640625	1554692.889229737	0	1301	5.902887668565885	0.9202472714870396	3.872372539463676	72.04812622070312	72.06480407714844
11	72.08028411865234	1.9635					1	DETECTED	72.0803 m/z @1.96 [N1265_1.mzXML]	72.08028411865234	1.9635	0.5569000000000001	10.586633333333333	10.029733333333333	123457.671875	3158827.0536122723	0	1301	0.17680067539947086	0.7879873728726561	0.43484203422658463	72.07491302490234	72.08820343017578
12	73.04499053955078	13.628116666666667					1	DETECTED	73.0450 m/z @13.63 [N1265_1.mzXML]	73.04499053955078	13.628116666666667	0.11746666666666666	20.008	19.890533333333334	13289.88671875	3508043.922891237	0	1301	1.0710799901492312	1.0999929095259204	0.4501659891286075	73.03923034667969	73.05496978759766
13	73.06443786621094	9.3664					1	DETECTED	73.0644 m/z @9.37 [N1265_1.mzXML]	73.06443786621094	9.3664	4.6724499999999995	9.454066666666668	4.781616666666668	2719.09619140625	268037.26235061645	0	1301	0.08377812971490783	0.5093382616630628	0.01867652332612559	73.064208984375	73.06451416015625
14	75.94733428955078	2.5776					1	DETECTED	75.9473 m/z @2.58 [N1265_1.mzXML]	75.94733428955078	2.5776	0.7434166666666666	15.9195	15.176083333333333	6115.486328125	939082.4472871397	0	1301	0.2816458340331458	4.137013748171302	7.274027496342605	75.94710540771484	75.954833984375
15	77.03821563720703	8.3807					1	DETECTED	77.0382 m/z @8.38 [N1265_1.mzXML]	77.03821563720703	8.3807	7.7256	17.467	9.741399999999999	1895.1781005859375	353655.9154229431	0	1301	9.365504271835496	7.435048084261954	13.870096168523908	77.0371322631836	77.03971862792969
16	80.94723510742188	1.73825					1	DETECTED	80.9472 m/z @1.74 [N1265_1.mzXML]	80.94723510742188	1.73825	0.9287500000000001	17.958000000000002	17.02925	161626.34375	5375572.728263216	0	1301	0.40007750227793704	0.942775511491166	7.290020508188131	80.94591522216797	80.95125579833984
17	81.06947326660156	12.263416666666666					1	DETECTED	81.0695 m/z @12.26 [N1265_1.mzXML]	81.06947326660156	12.263416666666666	0.13441666666666666	20.008	19.873583333333332	4100.36083984375	2085171.7733445447	0	1301	8.432668875737267	0.819258938631929	2.63503005918062	81.06044006347656	81.06975555419922
18	82.94429779052734	1.73825					1	DETECTED	82.9443 m/z @1.74 [N1265_1.mzXML]	82.94429779052734	1.73825	1.6624	11.978916666666667	10.316516666666667	66247.7890625	2382236.673454346	0	1301	0.19623840270691284	68.00604262799388	135.01208525598773	82.93595123291016	82.94453430175781
19	83.02084350585938	1.83645					1	DETECTED	83.0208 m/z @1.84 [N1265_1.mzXML]	83.02084350585938	1.83645	0.13441666666666666	19.975	19.840583333333335	6328161.5	3.3134642517286018E7	0	1301	0.05519778946200682	2.003499650610063	2.694147386670316	83.02082061767578	83.02136993408203
20	83.08488464355469	11.2602					1	DETECTED	83.0849 m/z @11.26 [N1265_1.mzXML]	83.08488464355469	11.2602	0.11746666666666666	20.008	19.890533333333334	36824.44921875	4831332.664747219	0	1301	0.1392447670876109	0.6880022477874665	0.42967220841735365	83.0838851928711	83.08525848388672
21	84.02444458007812	1.83645					1	DETECTED	84.0244 m/z @1.84 [N1265_1.mzXML]	84.02444458007812	1.83645	0.8278	4.949283333333333	4.121483333333333	47259.33984375	1722530.9026467286	0	1301	0.047207661008946245	2.0430691187891408	0.11554223481814947	84.01813507080078	84.02449035644531
22	84.04386901855469	2.9635833333333332					1	DETECTED	84.0439 m/z @2.96 [N1265_1.mzXML]	84.04386901855469	2.9635833333333332	0.13441666666666666	19.909	19.774583333333332	17912.837890625	3239826.3793224148	0	1301	0.9751550200753067	2.073045737948498	1.6835853386804411	84.04373931884766	84.05208587646484
23	84.958984375	1.4847833333333333					1	DETECTED	84.9590 m/z @1.48 [N1265_1.mzXML]	84.958984375	1.4847833333333333	0.11746666666666666	20.008	19.890533333333334	1157376.25	1.9890251729055054E7	0	1301	0.14631500313535417	2.0199975862049553	1.8541327576923887	84.95767974853516	84.95944213867188
24	85.02790069580078	2.07495					1	DETECTED	85.0279 m/z @2.07 [N1265_1.mzXML]	85.02790069580078	2.07495	1.2702666666666667	19.5975	18.327233333333332	92142.046875	7361871.35246222	0	1301	0.3192781314810962	3.696753929659583	3.114078059015644	85.01835632324219	85.0340805053711
25	85.05851745605469	11.408216666666668					1	DETECTED	85.0585 m/z @11.41 [N1265_1.mzXML]	85.05851745605469	11.408216666666668	0.11746666666666666	19.975	19.857533333333336	5807.0166015625	2697184.516275877	0	1301	18.717187197801934	0.8793717571168139	5.246142015177267	85.05117797851562	85.06459045410156
26	85.9625473022461	1.5879833333333333					1	DETECTED	85.9625 m/z @1.59 [N1265_1.mzXML]	85.9625473022461	1.5879833333333333	1.4243999999999999	1.6032333333333333	0.1788333333333334	9361.5830078125	59240.01770080568	0	1301	0.15764495922629362	0.5466123280692816	0.09322465613856329	85.96235656738281	85.96278381347656
27	86.05945587158203	2.6864166666666667					1	DETECTED	86.0595 m/z @2.69 [N1265_1.mzXML]	86.05945587158203	2.6864166666666667	0.16820000000000002	19.9915	19.8233	17620.05859375	2526416.0899350285	0	1301	0.20987569024133146	4.573321215198397	7.865586337082568	86.05933380126953	86.06285858154297
28	86.09584045410156	4.0417000000000005					1	DETECTED	86.0958 m/z @4.04 [N1265_1.mzXML]	86.09584045410156	4.0417000000000005	1.9496166666666668	19.288333333333334	17.338716666666667	261583.6875	1.8000277894979984E7	1	1301	1.0951448133352901	0.7113413397352798	0.7277340398269835	86.09464263916016	86.10179901123047
29	87.07991790771484	6.698183333333334					1	DETECTED	87.0799 m/z @6.70 [N1265_1.mzXML]	87.07991790771484	6.698183333333334	0.10103333333333334	20.008	19.906966666666666	85508.359375	4.454792827448482E7	1	1301	16.079076947209593	0.944615346887194	1.3119722545656345	87.07965850830078	87.08008575439453
30	88.03862762451172	2.7274833333333333					1	DETECTED	88.0386 m/z @2.73 [N1265_1.mzXML]	88.03862762451172	2.7274833333333333	2.39855	8.438333333333334	6.039783333333334	8044.275390625	777442.0226634524	0	1301	0.6226924288890561	9.180862383461703	15.880551963709971	88.0383071899414	88.03904724121094
31	88.0752182006836	9.01585					1	DETECTED	88.0752 m/z @9.02 [N1265_1.mzXML]	88.0752182006836	9.01585	0.10103333333333334	20.008	19.906966666666666	5421.53662109375	3169117.2898604735	0	1301	12.899692758074407	1.1165101544432583	1.2330203088865164	88.0698013305664	88.08349609375
32	88.95215606689453	1.4998166666666668					1	DETECTED	88.9522 m/z @1.50 [N1265_1.mzXML]	88.95215606689453	1.4998166666666668	1.4080166666666665	13.34055	11.932533333333334	19678.0390625	3867410.4186665043	0	1301	0.1332456607683552	64.99201161946237	116.55749157678142	88.94670867919922	88.95223236083984
33	88.96782684326172	11.3519					1	DETECTED	88.9678 m/z @11.35 [N1265_1.mzXML]	88.96782684326172	11.3519	0.47276666666666667	20.008	19.535233333333334	23762.646484375	6303578.839167145	0	1301	0.7035597258549728	0.8374941168285969	0.36154060559423357	88.96196746826172	88.96814727783203
34	89.03813934326172	9.211233333333332					1	DETECTED	89.0381 m/z @9.21 [N1265_1.mzXML]	89.03813934326172	9.211233333333332	0.45589999999999997	19.663	19.2071	16735.650390625	1445559.1905043942	0	1301	0.042523775840530575	2.2813248736789764	2.9857587732534485	89.0308837890625	89.04132080078125
35	89.05926513671875	10.177283333333332					1	DETECTED	89.0593 m/z @10.18 [N1265_1.mzXML]	89.05926513671875	10.177283333333332	0.10103333333333334	20.008	19.906966666666666	14599.1953125	4728949.566294182	0	1301	1.130092860877438	1.0064398603634013	1.3278117155437674	89.05882263183594	89.06273651123047
36	89.96033477783203	11.437083333333334					1	DETECTED	89.9603 m/z @11.44 [N1265_1.mzXML]	89.96033477783203	11.437083333333334	10.670233333333334	16.14565	5.475416666666666	17630.7109375	1348426.8476673278	0	1301	0.7495959955591562	3.5700702006042038	0.36820739042842515	89.96015167236328	89.96073913574219
37	90.05440521240234	1.9355333333333333					1	DETECTED	90.0544 m/z @1.94 [N1265_1.mzXML]	90.05440521240234	1.9355333333333333	0.11746666666666666	19.975	19.857533333333336	206167.265625	8055713.571044431	0	1301	0.2829034412757896	0.5540235531381023	3.934388995319289	90.04487609863281	90.06375122070312
38	90.97599792480469	1.6479666666666666					1	DETECTED	90.9760 m/z @1.65 [N1265_1.mzXML]	90.97599792480469	1.6479666666666666	1.5144166666666665	14.074916666666667	12.560500000000001	531432.625	1.7473392956384156E7	0	1301	0.10268078235613487	55.59346704852265	3.409245738803654	90.97029113769531	90.9761962890625
39	91.03853607177734	10.009216666666667					1	DETECTED	91.0385 m/z @10.01 [N1265_1.mzXML]	91.03853607177734	10.009216666666667	0.10103333333333334	20.008	19.906966666666666	47560.55078125	2.5898506887709703E7	0	1301	17.1741426607905	1.0045719783815061	1.1719687925966644	91.03815460205078	91.04082489013672
40	91.05377960205078	9.211233333333332					1	DETECTED	91.0538 m/z @9.21 [N1265_1.mzXML]	91.05377960205078	9.211233333333332	0.11746666666666666	19.9915	19.874033333333333	192454.8125	1.2919156879757019E7	0	1301	0.09383023381827549	0.6805794915650106	0.263729808107217	91.05364990234375	91.05770111083984
41	91.95580291748047	11.437083333333334					1	DETECTED	91.9558 m/z @11.44 [N1265_1.mzXML]	91.95580291748047	11.437083333333334	11.027183333333333	16.162066666666668	5.134883333333335	7552.5791015625	967568.6642166141	0	1301	0.5987968754877198	6.263580548101158	11.527161096202317	91.95550537109375	91.95597076416016
42	92.05715942382812	9.211233333333332					1	DETECTED	92.0572 m/z @9.21 [N1265_1.mzXML]	92.05715942382812	9.211233333333332	3.7986666666666666	15.744033333333334	11.945366666666668	12160.1162109375	1223302.5411194458	0	1301	0.09139401933323121	5.420485853302655	0.21619146082800092	92.05541229248047	92.06562805175781
43	93.05690002441406	8.67605					1	DETECTED	93.0569 m/z @8.68 [N1265_1.mzXML]	93.05690002441406	8.67605	0.16820000000000002	19.975	19.806800000000003	7148.60400390625	1048984.2730940548	0	1301	0.6267691200999828	4.063710691711582	0.033503081839061165	93.05380249023438	93.0570297241211
44	93.06946563720703	8.40925					1	DETECTED	93.0695 m/z @8.41 [N1265_1.mzXML]	93.06946563720703	8.40925	0.13441666666666666	19.728333333333335	19.59391666666667	14983.2900390625	1804298.8963780522	0	1301	0.2820927769690993	0.9423331883345136	0.19078530248950154	93.06013488769531	93.06963348388672
45	94.04090118408203	8.351933333333333					1	DETECTED	94.0409 m/z @8.35 [N1265_1.mzXML]	94.04090118408203	8.351933333333333	0.2529	19.892333333333333	19.639433333333333	22529.576171875	2104194.2082395623	0	1301	0.23590915552374803	0.6389475178659343	0.05262791301233121	94.03535461425781	94.04931640625
46	95.04869842529297	8.42365					1	DETECTED	95.0487 m/z @8.42 [N1265_1.mzXML]	95.04869842529297	8.42365	0.6247333333333334	19.045	18.42026666666667	17613.056640625	2003876.2976517337	0	1301	0.3788454545077151	8.488844987119265	0.04015343923290297	95.04812622070312	95.0488510131836
47	95.08499145507812	12.632233333333334					1	DETECTED	95.0850 m/z @12.63 [N1265_1.mzXML]	95.08499145507812	12.632233333333334	0.11746666666666666	19.9585	19.841033333333336	4804.84814453125	1795679.754445831	0	1301	3.8238561857487916	0.7927048846296243	0.9449760029529608	95.08432006835938	95.08538818359375
48	96.92110443115234	1.7231333333333334					1	DETECTED	96.9211 m/z @1.72 [N1265_1.mzXML]	96.92110443115234	1.7231333333333334	1.6479666666666666	2.3282000000000003	0.6802333333333337	147931.5625	2389581.9963603527	0	1301	0.20294342600479665	4.328619438106917	7.166014447511285	96.92106628417969	96.92129516601562
49	97.02796173095703	2.35635					1	DETECTED	97.0280 m/z @2.36 [N1265_1.mzXML]	97.02796173095703	2.35635	2.1595500000000003	18.785	16.62545	27705.669921875	3559758.2820066563	0	1301	0.9605615907963259	14.907183459681276	28.427004224742024	97.02761840820312	97.02819061279297
50	97.06440734863281	13.380716666666666					1	DETECTED	97.0644 m/z @13.38 [N1265_1.mzXML]	97.06440734863281	13.380716666666666	0.13441666666666666	20.008	19.873583333333332	5687.65185546875	2399492.9584140317	0	1301	19.0102735350647	0.7501560184101724	1.1694299717360999	97.06396484375	97.06466674804688
51	97.10054779052734	11.437083333333334					1	DETECTED	97.1005 m/z @11.44 [N1265_1.mzXML]	97.10054779052734	11.437083333333334	0.11746666666666666	19.9915	19.874033333333333	7666.81689453125	2504755.774429354	0	1301	0.6487652409305564	0.8778580546749963	0.8562912425292573	97.09300231933594	97.10099029541016
52	98.91808319091797	1.73825					1	DETECTED	98.9181 m/z @1.74 [N1265_1.mzXML]	98.91808319091797	1.73825	1.6479666666666666	9.859583333333335	8.211616666666668	43119.546875	2443467.2512014164	0	1301	0.2624663483968459	45.47692449695396	89.31843643814204	98.91808319091797	98.92057037353516
53	98.98343658447266	13.044116666666667					1	DETECTED	98.9834 m/z @13.04 [N1265_1.mzXML]	98.98343658447266	13.044116666666667	0.10103333333333334	20.008	19.906966666666666	35393.37109375	7593203.255640685	0	1301	11.060148240082942	0.9305860477000362	0.8772161787181854	98.97515106201172	98.9840316772461
54	98.99492645263672	1.82255					1	DETECTED	98.9949 m/z @1.82 [N1265_1.mzXML]	98.99492645263672	1.82255	1.7668	8.027066666666666	6.260266666666666	252111.5625	7145561.813606932	0	1301	0.10053199262562895	58.11400080547482	4.029416198538337	98.99430084228516	99.00251770019531
55	99.04340362548828	2.08885					1	DETECTED	99.0434 m/z @2.09 [N1265_1.mzXML]	99.04340362548828	2.08885	0.9627	19.515666666666668	18.552966666666666	38877.6171875	8160184.167006683	0	1301	0.5323043033341295	3.283814062699279	5.343660102360095	99.03626251220703	99.04378509521484
56	100.07522583007812	8.858866666666668					1	DETECTED	100.0752 m/z @8.86 [N1265_1.mzXML]	100.07522583007812	8.858866666666668	0.15111666666666668	19.875999999999998	19.72488333333333	22506.412109375	1473574.5319685363	0	1301	0.187736395327752	0.5666378626001747	0.03923840830367878	100.0748062133789	100.07545471191406
57	100.1127700805664	14.2751					1	DETECTED	100.1128 m/z @14.28 [N1265_1.mzXML]	100.1127700805664	14.2751	0.15111666666666668	19.875999999999998	19.72488333333333	9458.248046875	2585998.161911987	0	1301	10.11466235075125	0.698654675535039	0.3961381713268321	100.11109924316406	100.1127700805664
58	101.00765228271484	1.5144166666666665					1	DETECTED	101.0077 m/z @1.51 [N1265_1.mzXML]	101.00765228271484	1.5144166666666665	0.18498333333333333	19.9915	19.806516666666663	861357.25	1.2994660357627807E7	1	1301	0.14322429659803415	1.1714040950660076	1.3413475850986638	101.00678253173828	101.00808715820312
59	101.05921173095703	8.95345					1	DETECTED	101.0592 m/z @8.95 [N1265_1.mzXML]	101.05921173095703	8.95345	2.08885	15.237150000000002	13.148300000000003	9531.6103515625	3942607.994715455	0	1301	0.2197520828254298	0.9576887218483234	0.9153774436966468	101.05908966064453	101.06587982177734
60	101.09527587890625	11.29065					1	DETECTED	101.0953 m/z @11.29 [N1265_1.mzXML]	101.09527587890625	11.29065	0.10103333333333334	20.008	19.906966666666666	30220.369140625	8308301.831402089	0	1301	10.394452638999015	0.6948028634809988	0.6492823143309201	101.08540344238281	101.09590148925781
61	102.0086441040039	1.4702166666666665					1	DETECTED	102.0086 m/z @1.47 [N1265_1.mzXML]	102.0086441040039	1.4702166666666665	1.4080166666666665	17.941666666666666	16.53365	68066.3203125	4192977.95540094	0	1301	0.16666674643408852	69.42546030097249	130.05730676195736	102.00833129882812	102.01061248779297
62	102.04594421386719	8.351933333333333					1	DETECTED	102.0459 m/z @8.35 [N1265_1.mzXML]	102.04594421386719	8.351933333333333	0.65875	19.679166666666667	19.020416666666666	40357.4140625	4727908.173093261	0	1301	5.9528002861482445	0.5306673062910233	0.07471923291134087	102.03652954101562	102.05474090576172
63	102.09046936035156	1.8086					1	DETECTED	102.0905 m/z @1.81 [N1265_1.mzXML]	102.09046936035156	1.8086	0.11746666666666666	20.008	19.890533333333334	11782.4111328125	2754198.289963473	0	1301	9.849491152827989	5.272665595563423	14.186904205796397	102.09046936035156	102.09906005859375
64	102.12700653076172	12.6463					1	DETECTED	102.1270 m/z @12.65 [N1265_1.mzXML]	102.12700653076172	12.6463	0.16820000000000002	19.843166666666665	19.674966666666666	11546.8291015625	2506224.167394745	0	1301	1.6412336276408919	1.2716372230112731	2.45277976368682	102.1267318725586	102.12747955322266
65	102.96964263916016	1.4702166666666665					1	DETECTED	102.9696 m/z @1.47 [N1265_1.mzXML]	102.96964263916016	1.4702166666666665	0.30338333333333334	8.308133333333334	8.004750000000001	399056.4375	4734436.515773923	0	1301	0.13021563601324737	2.2594310738469927	2.585291333753495	102.96941375732422	102.96994018554688
66	103.03825378417969	2.10315					1	DETECTED	103.0383 m/z @2.10 [N1265_1.mzXML]	103.03825378417969	2.10315	0.10103333333333334	19.875999999999998	19.774966666666664	286752.4375	1.4539246119266842E7	0	1301	0.3842932499381013	1.2937514174607965	5.335433280751729	103.03813934326172	103.03868865966797
67	103.05350494384766	8.395					1	DETECTED	103.0535 m/z @8.39 [N1265_1.mzXML]	103.05350494384766	8.395	4.626666666666667	15.312833333333334	10.686166666666667	425308.21875	1.332692471228158E7	1	1301	0.28394989438537976	0.8580725748543709	0.5162138873722362	103.04651641845703	103.05549621582031
68	103.07461547851562	10.980500000000001					1	DETECTED	103.0746 m/z @10.98 [N1265_1.mzXML]	103.07461547851562	10.980500000000001	0.10103333333333334	20.008	19.906966666666666	97854.8515625	1.4609927633339362E7	0	1301	0.37041425324499144	2.114389651364378	0.6098321324443263	103.07077026367188	103.08367156982422
69	104.05702209472656	8.40925					1	DETECTED	104.0570 m/z @8.41 [N1265_1.mzXML]	104.05702209472656	8.40925	7.8875166666666665	9.092966666666666	1.205449999999999	27055.6953125	547747.06078302	0	1301	0.25871760157631485	0.7841640919169629	0.6570932285684795	104.05697631835938	104.06124877929688
70	104.07002258300781	2.4679833333333336					1	DETECTED	104.0700 m/z @2.47 [N1265_1.mzXML]	104.07002258300781	2.4679833333333336	0.13441666666666666	19.9915	19.857083333333332	12923.037109375	3776467.586179474	0	1301	12.574297637470298	5.964758056353393	1.4613490678224466	104.06977081298828	104.0785140991211
71	104.10624694824219	1.7946					1	DETECTED	104.1062 m/z @1.79 [N1265_1.mzXML]	104.10624694824219	1.7946	1.3904166666666666	15.1763	13.785883333333333	1034279.625	9314693.354605902	1	1301	0.05665112155710683	2.7999037245296012	4.218714078368077	104.10602569580078	104.10662841796875
72	104.96256256103516	11.2602					1	DETECTED	104.9626 m/z @11.26 [N1265_1.mzXML]	104.96256256103516	11.2602	0.10103333333333334	20.008	19.906966666666666	18953.328125	3317269.3727594293	0	1301	11.579722677290892	0.8973962610038266	0.8134157693401289	104.96233367919922	104.9651107788086
73	105.00264739990234	1.5583333333333333					1	DETECTED	105.0026 m/z @1.56 [N1265_1.mzXML]	105.00264739990234	1.5583333333333333	1.3904166666666666	1.6479666666666666	0.25754999999999995	33096.9609375	330653.8114125976	0	1301	0.15325042967565006	0.7709646484992927	0.5910172958103117	105.00255584716797	105.00279998779297
74	105.05403900146484	4.718266666666667					1	DETECTED	105.0540 m/z @4.72 [N1265_1.mzXML]	105.05403900146484	4.718266666666667	3.314	8.481733333333333	5.167733333333333	5708.6923828125	577249.7478511957	0	1301	3.619848504580629	1.8400113938473224	1.149118299642114	105.04408264160156	105.0587158203125
75	105.07106018066406	14.074916666666667					1	DETECTED	105.0711 m/z @14.07 [N1265_1.mzXML]	105.07106018066406	14.074916666666667	0.10103333333333334	19.9915	19.890466666666665	49866.76171875	1.122350995286506E7	0	1301	1.7819302888381383	0.8702001421115979	1.0191148203871043	105.06918334960938	105.07274627685547
76	105.10968017578125	1.7946					1	DETECTED	105.1097 m/z @1.79 [N1265_1.mzXML]	105.10968017578125	1.7946	1.7527000000000001	2.0611166666666665	0.30841666666666634	50317.5234375	300752.92090966797	0	1301	0.05307550023559959	3.680389817024673	6.360779634049346	105.10943603515625	105.1098861694336
77	106.04920196533203	1.9355333333333333					1	DETECTED	106.0492 m/z @1.94 [N1265_1.mzXML]	106.04920196533203	1.9355333333333333	0.15111666666666668	13.0175	12.866383333333333	10061.0869140625	1248042.9735816957	0	1301	0.8409841633474242	4.5970178219791435	8.579582931828977	106.04399871826172	106.05216979980469
78	106.06428527832031	12.743633333333333					1	DETECTED	106.0643 m/z @12.74 [N1265_1.mzXML]	106.06428527832031	12.743633333333333	0.42188333333333333	19.975	19.553116666666668	6343.75927734375	1915401.9196472785	0	1301	3.035690812857089	0.7934391083517629	1.9193428209997216	106.06049346923828	106.06494903564453
79	106.94987487792969	1.6479666666666666					1	DETECTED	106.9499 m/z @1.65 [N1265_1.mzXML]	106.94987487792969	1.6479666666666666	1.57325	7.317883333333333	5.744633333333333	78659.2734375	2521260.485686127	0	1301	0.12246191624886293	38.44278385010044	4.173895349513336	106.94982147216797	106.95833587646484
80	106.96273040771484	1.4702166666666665					1	DETECTED	106.9627 m/z @1.47 [N1265_1.mzXML]	106.96273040771484	1.4702166666666665	1.4243999999999999	1.5438	0.11940000000000017	8415.28515625	46335.76733642578	0	1301	1.123395121440772	1.30301927973809	1.6060385594761797	106.9625473022461	106.96273040771484
81	107.05171966552734	5.198433333333333					1	DETECTED	107.0517 m/z @5.20 [N1265_1.mzXML]	107.05171966552734	5.198433333333333	0.2021	20.008	19.805899999999998	9225.962890625	2046886.931651459	0	1301	0.48045233490199735	3.2391192129944484	5.255785718406304	107.04386138916016	107.05210876464844
82	108.0797119140625	12.729683333333332					1	DETECTED	108.0797 m/z @12.73 [N1265_1.mzXML]	108.0797119140625	12.729683333333332	0.13441666666666666	19.9915	19.857083333333332	3531.82373046875	1819683.6570825512	0	1301	11.889174757654121	0.7882756220590804	1.7626387059787993	108.07522583007812	108.08067321777344
83	109.0643081665039	8.351933333333333					1	DETECTED	109.0643 m/z @8.35 [N1265_1.mzXML]	109.0643081665039	8.351933333333333	1.57325	16.388683333333333	14.815433333333333	12509.0615234375	1623216.791052246	0	1301	0.15528467763245501	0.6436073715307551	0.07317832767253117	109.06129455566406	109.06483459472656
84	109.10057067871094	11.526100000000001					1	DETECTED	109.1006 m/z @11.53 [N1265_1.mzXML]	109.10057067871094	11.526100000000001	0.16820000000000002	20.008	19.8398	7121.22607421875	1765910.9338218684	0	1301	3.7279077570084542	1.5274880324672644	2.075698615207971	109.09242248535156	109.10721588134766
85	109.96829223632812	13.32725					1	DETECTED	109.9683 m/z @13.33 [N1265_1.mzXML]	109.96829223632812	13.32725	1.4243999999999999	16.275116666666666	14.850716666666665	5851.77880859375	3319859.7346123657	0	1301	14.814800368328799	0.6238302871441154	0.24766057428823066	109.95906066894531	109.97772216796875
86	110.05943298339844	2.7962833333333332					1	DETECTED	110.0594 m/z @2.80 [N1265_1.mzXML]	110.05943298339844	2.7962833333333332	0.13441666666666666	20.008	19.873583333333332	7709.26513671875	2010347.0915803225	0	1301	2.2484288411820597	1.6960806072401056	2.4009454740420657	110.04954528808594	110.06768035888672
87	111.04344177246094	2.0333833333333335					1	DETECTED	111.0434 m/z @2.03 [N1265_1.mzXML]	111.04344177246094	2.0333833333333335	0.10103333333333334	20.008	19.906966666666666	11744.7001953125	3718967.847358154	0	1301	1.3462553741265633	4.307578428884837	7.664459185053059	111.04071044921875	111.0519027709961
88	111.11617279052734	12.841983333333333					1	DETECTED	111.1162 m/z @12.84 [N1265_1.mzXML]	111.11617279052734	12.841983333333333	1.1669333333333334	19.434666666666665	18.267733333333332	6600.98291015625	1709179.568933594	0	1301	1.6827950800541132	1.174763966516905	0.9561386900880878	111.11575317382812	111.11840057373047
89	112.03619384765625	1.7807					1	DETECTED	112.0362 m/z @1.78 [N1265_1.mzXML]	112.03619384765625	1.7807	1.6768833333333333	15.854800000000001	14.177916666666668	304347.40625	4221792.595678437	0	1301	0.14758055069992904	2.250677494242714	2.5879192641477777	112.03612518310547	112.04144287109375
90	112.89501953125	1.7077333333333333					1	DETECTED	112.8950 m/z @1.71 [N1265_1.mzXML]	112.89501953125	1.7077333333333333	1.6479666666666666	11.275033333333333	9.627066666666666	87894.2265625	4528572.543458495	0	1301	0.5441138714255993	5.565090058275037	8.996360703211842	112.8949966430664	112.89815521240234
91	113.0201187133789	2.23					1	DETECTED	113.0201 m/z @2.23 [N1265_1.mzXML]	113.0201187133789	2.23	0.28665	20.008	19.721349999999997	1059803.5	3.295069272597168E7	1	1301	0.37494891999517055	1.9995619376181453	3.0896985472812517	113.02001190185547	113.02101135253906
92	113.03632354736328	12.937183333333333					1	DETECTED	113.0363 m/z @12.94 [N1265_1.mzXML]	113.03632354736328	12.937183333333333	1.3904166666666666	16.210283333333333	14.819866666666666	6543.546875	2073922.6050832826	0	1301	3.1127780580359232	0.6417323175607601	0.28346463512152026	113.03502655029297	113.03726196289062
93	113.0472640991211	13.179083333333333					1	DETECTED	113.0473 m/z @13.18 [N1265_1.mzXML]	113.0472640991211	13.179083333333333	10.703616666666667	17.106166666666663	6.402549999999996	7665.6259765625	1185254.6917724593	0	1301	1.8138232578281368	1.0905441408238035	1.1786464917572197	113.03726959228516	113.0472640991211
94	113.09532928466797	11.074183333333334					1	DETECTED	113.0953 m/z @11.07 [N1265_1.mzXML]	113.09532928466797	11.074183333333334	0.7602833333333333	19.794	19.033716666666667	3260.56591796875	1157558.7359033506	0	1301	0.5837843842426871	0.9227216022390495	0.8454432044780991	113.09530639648438	113.09583282470703
95	114.02360534667969	2.314216666666667					1	DETECTED	114.0236 m/z @2.31 [N1265_1.mzXML]	114.02360534667969	2.314216666666667	2.08885	3.2296	1.1407500000000002	27067.5	1289735.7082573245	0	1301	0.17734602300575775	2.530875610116844	4.061751220233688	114.01472473144531	114.02373504638672
96	114.0553207397461	2.7000333333333333					1	DETECTED	114.0553 m/z @2.70 [N1265_1.mzXML]	114.0553207397461	2.7000333333333333	0.10103333333333334	20.008	19.906966666666666	38807.96875	6837164.583003569	0	1301	0.821542788802851	5.697517321077087	4.219486046240664	114.04923248291016	114.0553207397461
97	114.0655517578125	1.83645					1	DETECTED	114.0656 m/z @1.84 [N1265_1.mzXML]	114.0655517578125	1.83645	0.2529	16.9265	16.6736	561363.25	1.0195803465623535E7	0	1301	0.05357031973635196	8.581106336892663	10.860368719511223	114.06112670898438	114.07227325439453
98	114.08710479736328	2.7685666666666666					1	DETECTED	114.0871 m/z @2.77 [N1265_1.mzXML]	114.08710479736328	2.7685666666666666	0.3202333333333333	19.875999999999998	19.555766666666663	36341.546875	1.0017270124235345E7	0	1301	9.809629165773305	3.247589074234224	2.865842450720526	114.08710479736328	114.09110260009766
99	114.89185333251953	1.73825					1	DETECTED	114.8919 m/z @1.74 [N1265_1.mzXML]	114.89185333251953	1.73825	1.6479666666666666	2.21595	0.5679833333333333	30636.818359375	404173.13502880867	0	1301	0.10056911387404588	3.1455602732139503	4.415503914553387	114.89163208007812	114.89209747314453
100	114.9871597290039	1.5291					1	DETECTED	114.9872 m/z @1.53 [N1265_1.mzXML]	114.9871597290039	1.5291	1.3904166666666666	15.650166666666667	14.25975	35214.90625	7015090.8210004885	0	1301	0.17864911376214332	52.094500538435405	113.73819367861479	114.98678588867188	114.98872375488281
101	115.03598022460938	1.8504666666666667					1	DETECTED	115.0360 m/z @1.85 [N1265_1.mzXML]	115.03598022460938	1.8504666666666667	0.11746666666666666	19.9255	19.808033333333334	296942.8125	6073350.199884524	0	1301	0.04313496667781758	0.5920828326068545	0.08864992673816253	115.0356216430664	115.03902435302734
102	115.05374145507812	9.211233333333332					1	DETECTED	115.0537 m/z @9.21 [N1265_1.mzXML]	115.05374145507812	9.211233333333332	0.15111666666666668	17.4175	17.266383333333334	118651.6484375	3063811.403295378	0	1301	0.09619387820393221	21.03564255217062	49.19375827261539	115.05328369140625	115.05574035644531
103	115.07487487792969	10.039633333333335					1	DETECTED	115.0749 m/z @10.04 [N1265_1.mzXML]	115.07487487792969	10.039633333333335	0.5233166666666667	19.5485	19.025183333333334	18254.943359375	2085017.7834294736	0	1301	0.11067737934750355	18.21759427983207	0.5532605598344518	115.06868743896484	115.0821533203125
104	115.1109848022461	11.792066666666667					1	DETECTED	115.1110 m/z @11.79 [N1265_1.mzXML]	115.1109848022461	11.792066666666667	0.10103333333333334	20.008	19.906966666666666	6811.27099609375	2359154.962852111	0	1301	0.21326986203530396	0.8513775514568145	0.46501899078084913	115.11060333251953	115.11148834228516
105	116.05508422851562	13.19255					1	DETECTED	116.0551 m/z @13.19 [N1265_1.mzXML]	116.05508422851562	13.19255	9.183266666666666	13.19255	4.009283333333334	18574.662109375	2488441.0333334957	0	1301	3.983222798958476	0.5	null	116.04913330078125	116.05725860595703
106	116.06978607177734	1.8648666666666667					1	DETECTED	116.0698 m/z @1.86 [N1265_1.mzXML]	116.06978607177734	1.8648666666666667	0.13441666666666666	19.975	19.840583333333335	2371475.0	2.497798834421887E7	1	1301	0.0500486377999787	0.7929027040503828	8.639366467108983	116.06964111328125	116.0742416381836
107	116.98506164550781	1.4702166666666665					1	DETECTED	116.9851 m/z @1.47 [N1265_1.mzXML]	116.98506164550781	1.4702166666666665	0.10103333333333334	19.975	19.873966666666668	2938984.5	5.000474474784884E7	0	1301	0.1330631812519374	1.6617751018435505	2.5232613291737445	116.98180389404297	116.98588562011719
108	117.05683135986328	9.225116666666667					1	DETECTED	117.0568 m/z @9.23 [N1265_1.mzXML]	117.05683135986328	9.225116666666667	0.6758666666666666	19.826833333333333	19.150966666666665	237121.453125	1.8602789608672425E7	0	1301	0.09876126480583913	0.6103988844411458	0.03515860651169017	117.05329132080078	117.05687713623047
109	117.07329559326172	1.8648666666666667					1	DETECTED	117.0733 m/z @1.86 [N1265_1.mzXML]	117.07329559326172	1.8648666666666667	1.8504666666666667	12.436316666666666	10.58585	86158.1171875	3472356.078913085	0	1301	0.05871073014908945	367.56423611111194	734.1284722222239	117.06937408447266	117.07386016845703
110	117.09014129638672	11.46615					1	DETECTED	117.0901 m/z @11.47 [N1265_1.mzXML]	117.09014129638672	11.46615	0.11746666666666666	20.008	19.890533333333334	105114.65625	5105405.02149671	0	1301	0.23364682946417936	3.0618393074691004	2.090991767971037	117.08245086669922	117.09070587158203
111	117.98865509033203	1.4998166666666668					1	DETECTED	117.9887 m/z @1.50 [N1265_1.mzXML]	117.98865509033203	1.4998166666666668	1.4080166666666665	18.476999999999997	17.068983333333332	31826.951171875	5317508.206405457	0	1301	0.14771242470979473	85.10724866734746	167.89466135781066	117.98819732666016	117.99148559570312
112	118.06417083740234	9.211233333333332					1	DETECTED	118.0642 m/z @9.21 [N1265_1.mzXML]	118.06417083740234	9.211233333333332	0.11746666666666666	19.744666666666667	19.627200000000002	2812453.75	2.7019076022508904E7	1	1301	0.09718542109498074	1.8452680789180333	2.3489454998307595	118.05691528320312	118.06470489501953
113	118.08524322509766	1.9912999999999998					1	DETECTED	118.0852 m/z @1.99 [N1265_1.mzXML]	118.08524322509766	1.9912999999999998	0.10103333333333334	20.008	19.906966666666666	3466687.5	9.271917178465979E7	1	1301	0.1838440615126864	2.168900246330772	4.778554016065531	118.08521270751953	118.09339141845703
114	118.62487030029297	9.225116666666667					1	DETECTED	118.6249 m/z @9.23 [N1265_1.mzXML]	118.62487030029297	9.225116666666667	9.169133333333333	13.152116666666666	3.9829833333333333	9651.796875	1161197.8717492674	0	1301	0.08429986355998231	35.57293837451598	1.5386294842700416	118.62454223632812	118.63484954833984
115	118.6461181640625	1.9773333333333334					1	DETECTED	118.6461 m/z @1.98 [N1265_1.mzXML]	118.6461181640625	1.9773333333333334	1.9355333333333333	2.4266	0.49106666666666676	11020.0693359375	149899.65974804686	0	1301	0.145785764734353	5.874003189792656	10.748006379585313	118.64588165283203	118.64631652832031
116	118.97816467285156	11.437083333333334					1	DETECTED	118.9782 m/z @11.44 [N1265_1.mzXML]	118.97816467285156	11.437083333333334	0.15111666666666668	19.9915	19.84038333333333	61385.54296875	6453183.231930662	0	1301	0.40814874612713936	0.8873052959362867	0.16053987431702157	118.97785186767578	118.98148345947266
117	119.01823425292969	1.5144166666666665					1	DETECTED	119.0182 m/z @1.51 [N1265_1.mzXML]	119.01823425292969	1.5144166666666665	1.3904166666666666	16.080966666666665	14.690549999999998	256437.21875	8565877.807248231	0	1301	0.16745581690914801	1.2081102803153263	1.4378813098953247	119.01528930664062	119.01873016357422
118	119.04849243164062	3.927					1	DETECTED	119.0485 m/z @3.93 [N1265_1.mzXML]	119.04849243164062	3.927	2.10315	8.176383333333334	6.073233333333334	9498.1015625	819449.3267573243	0	1301	2.018118461896389	1.6649486891283092	0.1564057402811312	119.04821014404297	119.04866790771484
119	119.06788635253906	9.211233333333332					1	DETECTED	119.0679 m/z @9.21 [N1265_1.mzXML]	119.06788635253906	9.211233333333332	4.243883333333334	10.371283333333334	6.127400000000001	142283.703125	1620753.5813902582	0	1301	0.09430207415045544	0.5924575624780339	0.14085961164487476	119.06758880615234	119.07267761230469
120	119.08888244628906	1.9773333333333334					1	DETECTED	119.0889 m/z @1.98 [N1265_1.mzXML]	119.08888244628906	1.9773333333333334	0.26975	19.4995	19.229750000000003	128484.265625	6963523.2959741205	0	1301	0.20555639254283276	0.9325393837713573	0.5809370290766801	119.08444213867188	119.0952377319336
121	119.15351867675781	13.870383333333333					1	DETECTED	119.1535 m/z @13.87 [N1265_1.mzXML]	119.15351867675781	13.870383333333333	0.15111666666666668	20.008	19.856883333333332	74881.421875	1.708236864455904E7	0	1301	2.382214198686226	1.0564132171521834	1.2437818716910152	119.15301513671875	119.15392303466797
122	119.50961303710938	8.395					1	DETECTED	119.5096 m/z @8.39 [N1265_1.mzXML]	119.50961303710938	8.395	8.056766666666666	8.481733333333333	0.42496666666666627	6026.3046875	80820.0191450194	0	1301	0.22226520806832717	0.6282152360303536	0.25643047206070707	119.50871276855469	119.50961303710938
123	120.06487274169922	2.0194					1	DETECTED	120.0649 m/z @2.02 [N1265_1.mzXML]	120.06487274169922	2.0194	0.7094666666666666	14.261016666666666	13.55155	50734.5078125	3183663.622288849	0	1301	1.1648734186390777	2.9401029387765254	0.7121732990840106	120.06326293945312	120.06837463378906
124	120.07978057861328	8.395					1	DETECTED	120.0798 m/z @8.39 [N1265_1.mzXML]	120.07978057861328	8.395	0.7434166666666666	11.978916666666667	11.2355	1731054.625	3.1712238817932986E7	1	1301	0.2425438578120822	0.8016629367904955	0.4935592081590754	120.07125091552734	120.0881576538086
125	120.98011016845703	1.4702166666666665					1	DETECTED	120.9801 m/z @1.47 [N1265_1.mzXML]	120.98011016845703	1.4702166666666665	1.4080166666666665	15.3735	13.965483333333333	55504.85546875	4209286.9692976065	0	1301	0.1505547554446227	2.5181048297527253	4.096890837090064	120.97100830078125	120.98018646240234
126	121.02763366699219	12.482283333333333					1	DETECTED	121.0276 m/z @12.48 [N1265_1.mzXML]	121.02763366699219	12.482283333333333	0.11746666666666666	19.909	19.791533333333334	27734.208984375	7235264.697036615	0	1301	2.0122294176563056	0.8851178159984666	2.3107095396766746	121.01780700683594	121.03549194335938
127	121.07129669189453	1.8504666666666667					1	DETECTED	121.0713 m/z @1.85 [N1265_1.mzXML]	121.07129669189453	1.8504666666666667	0.10103333333333334	20.008	19.906966666666666	598163.5	1.0895379690815495E7	0	1301	0.1725212772860265	0.6686667792038345	0.23840238135710826	121.06398010253906	121.0771713256836
128	121.08342742919922	8.395					1	DETECTED	121.0834 m/z @8.39 [N1265_1.mzXML]	121.08342742919922	8.395	7.935266666666666	15.44975	7.514483333333334	83556.640625	3352747.816967651	0	1301	0.2905030116417695	0.7784918887737754	61.35366151976714	121.08341979980469	121.08370971679688
129	121.98636627197266	11.437083333333334					1	DETECTED	121.9864 m/z @11.44 [N1265_1.mzXML]	121.98636627197266	11.437083333333334	10.636733333333332	19.223666666666666	8.586933333333334	22086.736328125	2585427.7822199087	0	1301	1.2380192480079035	5.36273649976634	9.816093329454654	121.98596954345703	121.98684692382812
130	122.09596252441406	8.660983333333332					1	DETECTED	122.0960 m/z @8.66 [N1265_1.mzXML]	122.09596252441406	8.660983333333332	0.2021	20.008	19.805899999999998	59239.76171875	3465026.2605322273	0	1301	0.1022022657638022	0.5468809395780797	85.53519057721225	122.0866470336914	122.09610748291016
131	122.92377471923828	1.6624					1	DETECTED	122.9238 m/z @1.66 [N1265_1.mzXML]	122.92377471923828	1.6624	1.5583333333333333	16.584416666666666	15.026083333333332	49660.625	3967392.545698487	0	1301	0.10647372316202453	48.73736423680456	97.00788204135908	122.92362976074219	122.92936706542969
132	123.04328155517578	3.912716666666667					1	DETECTED	123.0433 m/z @3.91 [N1265_1.mzXML]	123.04328155517578	3.912716666666667	0.16820000000000002	20.008	19.8398	4966.3857421875	1611014.719526886	0	1301	0.21004629492399562	2.6491803570554278	0.8410140547043489	123.0390625	123.04399871826172
133	123.05461883544922	3.2156499999999997					1	DETECTED	123.0546 m/z @3.22 [N1265_1.mzXML]	123.05461883544922	3.2156499999999997	2.9495999999999998	16.796499999999998	13.846899999999998	11883.3671875	1241475.9485431823	0	1301	0.3373327289351913	26.02311595564744	1.4122955090834197	123.04669189453125	123.06371307373047
134	123.0992660522461	8.660983333333332					1	DETECTED	123.0993 m/z @8.66 [N1265_1.mzXML]	123.0992660522461	8.660983333333332	4.27325	17.106166666666663	12.832916666666662	6009.58056640625	1572924.4235668944	0	1301	0.07014258911272364	1.4623628752886835	0.02495520601125145	123.0908432006836	123.0995101928711
135	123.11632537841797	11.92355					1	DETECTED	123.1163 m/z @11.92 [N1265_1.mzXML]	123.11632537841797	11.92355	9.514100000000001	15.823	6.3088999999999995	6338.595703125	1093255.082206146	0	1301	0.05263129551055279	1.309199194836996	1.6183983896739922	123.11558532714844	123.11653137207031
136	123.98178100585938	11.526100000000001					1	DETECTED	123.9818 m/z @11.53 [N1265_1.mzXML]	123.98178100585938	11.526100000000001	10.541616666666666	16.894166666666667	6.352550000000001	10286.30859375	1124658.5219925535	0	1301	1.1173700455542122	3.226336995716868	1.0780407172346345	123.98136138916016	123.9822006225586
137	124.97528839111328	1.4702166666666665					1	DETECTED	124.9753 m/z @1.47 [N1265_1.mzXML]	124.97528839111328	1.4702166666666665	1.4243999999999999	1.5291	0.10470000000000002	4869.119140625	18847.75858123777	0	1301	0.026489932336234867	1.1425973081120422	1.2851946162240844	124.97502899169922	124.97554016113281
138	124.9989242553711	13.13875					1	DETECTED	124.9989 m/z @13.14 [N1265_1.mzXML]	124.9989242553711	13.13875	3.299983333333333	14.176133333333333	10.876149999999999	29354.21875	2808582.145661619	0	1301	0.24388757100965464	0.43127433104280716	1.2346154455240526	124.99854278564453	125.00557708740234
139	125.02027130126953	1.9212					1	DETECTED	125.0203 m/z @1.92 [N1265_1.mzXML]	125.02027130126953	1.9212	0.11746666666666666	19.9915	19.874033333333333	56264.20703125	3201559.4322163993	0	1301	0.18763146431079947	2.6283385279141993	2.4098558880612955	125.01969146728516	125.0263442993164
140	126.0517578125	1.8790833333333334					1	DETECTED	126.0518 m/z @1.88 [N1265_1.mzXML]	126.0517578125	1.8790833333333334	0.13441666666666666	20.008	19.873583333333332	63026.73046875	2867712.302307251	0	1301	0.06723110753273831	1.5568483624048826	1.4324402622563182	126.04508972167969	126.05887603759766
141	126.09083557128906	9.139766666666667					1	DETECTED	126.0908 m/z @9.14 [N1265_1.mzXML]	126.09083557128906	9.139766666666667	2.4403	11.730283333333334	9.289983333333334	12738.134765625	1306681.879712921	0	1301	0.1314642909081183	16.46193108534495	34.08953569908801	126.08116912841797	126.09796142578125
142	127.03820037841797	2.08885					1	DETECTED	127.0382 m/z @2.09 [N1265_1.mzXML]	127.03820037841797	2.08885	0.10103333333333334	20.008	19.906966666666666	84103.4375	1.093115475683307E7	0	1301	0.8299048427755786	3.8063604837286316	4.819682791318221	127.028564453125	127.04124450683594
143	128.00994873046875	1.7668					1	DETECTED	128.0099 m/z @1.77 [N1265_1.mzXML]	128.00994873046875	1.7668	1.7077333333333333	19.9915	18.283766666666665	18684.70703125	3159002.0605847766	0	1301	0.0883016088453279	139.36983656412949	157.57620722827374	128.00978088378906	128.01708984375
144	128.0698699951172	2.08885					1	DETECTED	128.0699 m/z @2.09 [N1265_1.mzXML]	128.0698699951172	2.08885	0.13441666666666666	19.942166666666665	19.80775	29275.548828125	4978347.425799317	0	1301	1.0854905002787851	8.494268584540444	3.8907407256840876	128.06082153320312	128.0703582763672
145	129.0129852294922	15.823					1	DETECTED	129.0130 m/z @15.82 [N1265_1.mzXML]	129.0129852294922	15.823	0.11746666666666666	19.843166666666665	19.7257	9538.8017578125	4250078.975185182	0	1301	2.068425903617225	0.6279856780837327	0.25597135616746525	129.0087890625	129.01744079589844
146	129.053955078125	2.08885					1	DETECTED	129.0540 m/z @2.09 [N1265_1.mzXML]	129.053955078125	2.08885	0.10103333333333334	20.008	19.906966666666666	19423.50390625	6847458.389397825	0	1301	1.023655609621062	2.564842868245871	4.127804839448839	129.05262756347656	129.05426025390625
147	130.04901123046875	2.0611166666666665					1	DETECTED	130.0490 m/z @2.06 [N1265_1.mzXML]	130.04901123046875	2.0611166666666665	0.11746666666666666	19.9915	19.874033333333333	45187.0	5768472.513799844	0	1301	14.59488288549803	3.5533309432402005	1.543511287743195	130.03952026367188	130.0538330078125
148	130.06411743164062	10.541616666666666					1	DETECTED	130.0641 m/z @10.54 [N1265_1.mzXML]	130.06411743164062	10.541616666666666	0.6247333333333334	19.386000000000003	18.76126666666667	268270.8125	4366255.261097841	1	1301	1.4537139924361338	0.9388860800534703	0.27521917427962944	130.0609588623047	130.0712432861328
149	130.08547973632812	2.0055					1	DETECTED	130.0855 m/z @2.01 [N1265_1.mzXML]	130.08547973632812	2.0055	0.26975	19.9585	19.688750000000002	37872.67578125	3598834.4211304323	0	1301	0.8921600063088837	6.9954709923160925	4.648376187991781	130.08517456054688	130.08663940429688
150	130.3199005126953	2.0194					1	DETECTED	130.3199 m/z @2.02 [N1265_1.mzXML]	130.3199005126953	2.0194	1.4403666666666666	12.451366666666667	11.011000000000001	38101.7578125	1.3412681475608764E7	0	1301	7.406407105059476	9.50862764868297	18.574441132850676	130.31387329101562	130.32611083984375
151	130.93235778808594	1.4998166666666668					1	DETECTED	130.9324 m/z @1.50 [N1265_1.mzXML]	130.93235778808594	1.4998166666666668	1.4553666666666667	1.5583333333333333	0.10296666666666665	10875.970703125	60255.07554272459	0	1301	0.15575023622707507	1.1582302212223443	1.3164604424446888	130.93206787109375	130.93240356445312
152	130.9641571044922	1.4702166666666665					1	DETECTED	130.9642 m/z @1.47 [N1265_1.mzXML]	130.9641571044922	1.4702166666666665	0.10103333333333334	20.008	19.906966666666666	1195881.75	1.664785036379083E7	0	1301	0.1386016697691077	1.6983642998248636	2.643145098399835	130.961669921875	130.96484375
153	131.0182342529297	1.5144166666666665					1	DETECTED	131.0182 m/z @1.51 [N1265_1.mzXML]	131.0182342529297	1.5144166666666665	1.4243999999999999	1.5438	0.11940000000000017	39247.08984375	210652.04519531253	0	1301	0.1195644336016044	0.6632105165710066	0.32642103314201315	131.01806640625	131.0182342529297
154	131.04832458496094	8.3807					1	DETECTED	131.0483 m/z @8.38 [N1265_1.mzXML]	131.04832458496094	8.3807	3.299983333333333	18.654999999999998	15.355016666666664	7102.66943359375	2015652.409773498	0	1301	0.1602250684221076	1.5111073569017495	0.03314521258074143	131.04812622070312	131.0523223876953
155	131.06753540039062	10.541616666666666					1	DETECTED	131.0675 m/z @10.54 [N1265_1.mzXML]	131.06753540039062	10.541616666666666	0.5401	19.8595	19.3194	22481.185546875	2641876.2460943605	0	1301	1.623071271977917	2.470724718690099	2.678768710444956	131.0668487548828	131.07241821289062
156	131.0805206298828	2.78245					1	DETECTED	131.0805 m/z @2.78 [N1265_1.mzXML]	131.0805206298828	2.78245	0.7262666666666667	18.218833333333336	17.49256666666667	6640.79931640625	1527615.4308137505	0	1301	0.5242064992176219	4.253649561079995	1.9467870492849695	131.08038330078125	131.0815887451172
157	131.44229125976562	4.157					1	DETECTED	131.4423 m/z @4.16 [N1265_1.mzXML]	131.44229125976562	4.157	3.0473333333333334	6.177466666666667	3.130133333333333	14274.2587890625	940360.6501318663	0	1301	1.0976957732562376	0.7503620872665868	0.6322377181484051	131.43263244628906	131.44259643554688
158	131.7488250732422	3.855633333333333					1	DETECTED	131.7488 m/z @3.86 [N1265_1.mzXML]	131.7488250732422	3.855633333333333	3.1314333333333333	16.503	13.371566666666666	10723.9677734375	4002813.2188844	0	1301	0.954859668891002	9.231957102089666	17.463914204179332	131.74462890625	131.75833129882812
159	131.9604034423828	11.437083333333334					1	DETECTED	131.9604 m/z @11.44 [N1265_1.mzXML]	131.9604034423828	11.437083333333334	0.18498333333333333	20.008	19.823016666666664	22065.796875	4364791.822769775	0	1301	0.7352569330686354	1.7973290887138218	0.6081999008952718	131.9571075439453	131.96841430664062
160	132.0646514892578	2.6180333333333334					1	DETECTED	132.0647 m/z @2.62 [N1265_1.mzXML]	132.0646514892578	2.6180333333333334	0.10103333333333334	20.008	19.906966666666666	210097.640625	2.77590230724713E7	0	1301	0.8847393759754238	6.815245845210611	3.2952551390212905	132.06227111816406	132.06503295898438
161	132.0758514404297	1.8504666666666667					1	DETECTED	132.0759 m/z @1.85 [N1265_1.mzXML]	132.0758514404297	1.8504666666666667	1.82255	10.355716666666666	8.533166666666666	900511.625	1.3249372299128726E7	0	1301	0.04996214984331515	6.309607275677913	7.267248020491697	132.0706787109375	132.08554077148438
162	132.0882568359375	8.660983333333332					1	DETECTED	132.0883 m/z @8.66 [N1265_1.mzXML]	132.0882568359375	8.660983333333332	3.299983333333333	8.660983333333332	5.360999999999999	24457.59765625	3396871.962638428	0	1301	4.9187072354946935	0.5	null	132.0863494873047	132.0908660888672
163	132.1008758544922	4.157					1	DETECTED	132.1009 m/z @4.16 [N1265_1.mzXML]	132.1008758544922	4.157	1.0301166666666668	19.4995	18.469383333333333	4142795.75	2.7278670366503805E8	1	1301	1.0979209577026685	0.8527093501934083	0.5681218553848818	132.09449768066406	132.10488891601562
164	132.12252807617188	8.890533333333334					1	DETECTED	132.1225 m/z @8.89 [N1265_1.mzXML]	132.12252807617188	8.890533333333334	3.299983333333333	8.890533333333334	5.59055	20525.486328125	2989590.4581582644	0	1301	4.928009728120983	0.5	null	132.11300659179688	132.12477111816406
165	132.13583374023438	6.340616666666667					1	DETECTED	132.1358 m/z @6.34 [N1265_1.mzXML]	132.13583374023438	6.340616666666667	3.5550166666666665	8.32265	4.7676333333333325	28160.314453125	4222699.584904967	0	1301	4.530088144075871	0.9079173532626	0.7970224860373316	132.1266632080078	132.14480590820312
166	132.45423889160156	3.9701					1	DETECTED	132.4542 m/z @3.97 [N1265_1.mzXML]	132.45423889160156	3.9701	3.0752333333333337	4.964766666666667	1.889533333333333	10054.2109375	680516.7709130859	0	1301	1.1224445911105958	1.055762497206288	1.111524994412576	132.45413208007812	132.4545135498047
167	132.76556396484375	14.922516666666667					1	DETECTED	132.7656 m/z @14.92 [N1265_1.mzXML]	132.76556396484375	14.922516666666667	3.1593333333333335	17.172	14.012666666666668	19391.248046875	8538861.481997557	0	1301	12.842724559294872	0.6138592159690214	0.2216791146860285	132.75726318359375	132.7664337158203
168	132.9571075439453	11.437083333333334					1	DETECTED	132.9571 m/z @11.44 [N1265_1.mzXML]	132.9571075439453	11.437083333333334	0.10103333333333334	20.008	19.906966666666666	487313.375	4.860177282165568E7	0	1301	1.2889604764146867	2.2787780148613734	3.1252036791319506	132.949951171875	132.96495056152344
169	132.99742126464844	1.5144166666666665					1	DETECTED	132.9974 m/z @1.51 [N1265_1.mzXML]	132.99742126464844	1.5144166666666665	1.4080166666666665	1.5879833333333333	0.17996666666666683	33105.4296875	241738.54653601063	0	1301	0.14053087083622118	0.8364934150336859	0.7006664079833733	132.99725341796875	132.99761962890625
170	133.0334930419922	1.5144166666666665					1	DETECTED	133.0335 m/z @1.51 [N1265_1.mzXML]	133.0334930419922	1.5144166666666665	0.45589999999999997	19.744666666666667	19.288766666666668	1089145.5	2.0833516977272466E7	0	1301	0.12898674635662055	54.15598117454211	123.11473604643005	133.02496337890625	133.0341033935547
171	133.04859924316406	2.10315					1	DETECTED	133.0486 m/z @2.10 [N1265_1.mzXML]	133.04859924316406	2.10315	1.2527000000000001	10.995883333333333	9.743183333333333	26398.951171875	3349900.793210694	0	1301	0.8322573244736542	3.8752416101738842	6.668943138060725	133.04835510253906	133.05642700195312
172	133.07911682128906	1.8504666666666667					1	DETECTED	133.0791 m/z @1.85 [N1265_1.mzXML]	133.07911682128906	1.8504666666666667	1.83645	18.980166666666666	17.143716666666666	24895.447265625	5089779.4104602365	0	1301	7.6954852903063085	291.71698846362295	505.63484178178385	133.07054138183594	133.0854949951172
173	133.1042022705078	4.157					1	DETECTED	133.1042 m/z @4.16 [N1265_1.mzXML]	133.1042022705078	4.157	1.4847833333333333	19.207333333333334	17.722550000000002	209635.921875	1.5357351244496118E7	0	1301	0.9698114065313015	0.7082911213817877	0.25332206005694236	133.0960235595703	133.10504150390625
174	133.96328735351562	14.074916666666667					1	DETECTED	133.9633 m/z @14.07 [N1265_1.mzXML]	133.96328735351562	14.074916666666667	0.2021	19.909	19.706899999999997	16554.041015625	4628780.008390503	0	1301	8.211195045939546	0.7240917804860564	0.43765085509730006	133.95736694335938	133.9718017578125
175	134.0177764892578	1.7668					1	DETECTED	134.0178 m/z @1.77 [N1265_1.mzXML]	134.0177764892578	1.7668	1.7077333333333333	13.783533333333333	12.0758	48644.39453125	7711362.081229979	0	1301	0.10326109949511064	102.22178329571116	2.867890273694495	134.01768493652344	134.02215576171875
176	134.0345458984375	1.4847833333333333					1	DETECTED	134.0345 m/z @1.48 [N1265_1.mzXML]	134.0345458984375	1.4847833333333333	0.16820000000000002	19.9915	19.8233	94975.75	3630901.4415126056	0	1301	0.15719905547203838	0.44244859543966575	null	134.03396606445312	134.04449462890625
177	134.0591583251953	10.281616666666668					1	DETECTED	134.0592 m/z @10.28 [N1265_1.mzXML]	134.0591583251953	10.281616666666668	3.0192666666666668	20.008	16.988733333333332	2629.81494140625	1206668.615634155	0	1301	0.2286605173257179	1.1696443529527858	1.3392887059055718	134.05882263183594	134.06887817382812
178	134.10513305664062	4.0417000000000005					1	DETECTED	134.1051 m/z @4.04 [N1265_1.mzXML]	134.10513305664062	4.0417000000000005	3.0612333333333335	9.454066666666668	6.392833333333334	14155.16015625	1226640.1859554444	0	1301	1.1493566398571482	0.8505569253237398	0.6869489457585471	134.09542846679688	134.10601806640625
179	134.95758056640625	11.422533333333332					1	DETECTED	134.9576 m/z @11.42 [N1265_1.mzXML]	134.95758056640625	11.422533333333332	0.10103333333333334	20.008	19.906966666666666	85942.28125	1.09753427518939E7	0	1301	1.646431494606249	0.7311545557414896	4.59397487156466	134.95701599121094	134.95875549316406
180	134.99560546875	1.4702166666666665					1	DETECTED	134.9956 m/z @1.47 [N1265_1.mzXML]	134.99560546875	1.4702166666666665	1.3904166666666666	9.754566666666667	8.36415	215305.578125	4929439.961780824	0	1301	0.8460216691421798	7.988257610575988	15.658517025696085	134.99537658691406	135.0039520263672
181	135.03126525878906	1.5291					1	DETECTED	135.0313 m/z @1.53 [N1265_1.mzXML]	135.03126525878906	1.5291	1.5291	19.581166666666665	18.052066666666665	86669.1953125	3918575.766335481	0	1301	0.0845828669571862	null	null	135.03077697753906	135.03529357910156
182	135.04336547851562	10.208049999999998					1	DETECTED	135.0434 m/z @10.21 [N1265_1.mzXML]	135.04336547851562	10.208049999999998	0.5569000000000001	19.7775	19.2206	10918.287109375	1548183.1359218145	0	1301	1.5340319617190161	0.9957673437880463	0.01069360839214083	135.0427703857422	135.04359436035156
183	135.06228637695312	17.958000000000002					1	DETECTED	135.0623 m/z @17.96 [N1265_1.mzXML]	135.06228637695312	17.958000000000002	0.13441666666666666	20.008	19.873583333333332	2201.031982421875	1335253.473870941	0	1301	1.6646712642387058	0.557508076845752	0.11501615369150406	135.06179809570312	135.0646514892578
184	135.10089111328125	9.4246					1	DETECTED	135.1009 m/z @9.42 [N1265_1.mzXML]	135.10089111328125	9.4246	4.44875	9.619866666666667	5.171116666666666	5828.15478515625	682036.39155307	0	1301	0.07320961724970587	0.5196214382132366	0.039242876426473255	135.09658813476562	135.10867309570312
185	136.04722595214844	1.83645					1	DETECTED	136.0472 m/z @1.84 [N1265_1.mzXML]	136.04722595214844	1.83645	1.7946	2.34225	0.54765	345979.21875	2511652.2254707045	0	1301	0.133199258239592	3.1440825236236654	3.6599715517222093	136.04698181152344	136.0474395751953
186	136.07469177246094	3.870033333333333					1	DETECTED	136.0747 m/z @3.87 [N1265_1.mzXML]	136.07469177246094	3.870033333333333	0.2021	19.942166666666665	19.740066666666664	21820.5625	2785713.4874177235	0	1301	0.3301227166010401	3.156110628581219	0.3852619136943169	136.0743408203125	136.08294677734375
187	136.95281982421875	11.2602					1	DETECTED	136.9528 m/z @11.26 [N1265_1.mzXML]	136.95281982421875	11.2602	0.2021	19.9915	19.789399999999997	37048.09375	4482477.803159116	0	1301	0.880183735303719	4.5295342557407015	7.8559903037086825	136.95272827148438	136.95376586914062
188	136.96853637695312	1.5879833333333333					1	DETECTED	136.9685 m/z @1.59 [N1265_1.mzXML]	136.96853637695312	1.5879833333333333	1.5291	9.919483333333334	8.390383333333334	41649.1171875	1764488.4573649901	0	1301	0.0790499356794423	71.24582507783747	130.91659621672807	136.96759033203125	136.96878051757812
189	137.01678466796875	10.237449999999999					1	DETECTED	137.0168 m/z @10.24 [N1265_1.mzXML]	137.01678466796875	10.237449999999999	10.237449999999999	17.27	7.0325500000000005	6795.14794921875	575475.1025928349	0	1301	0.018156792934613364	null	null	137.00921630859375	137.01708984375
190	137.0287628173828	1.5144166666666665					1	DETECTED	137.0288 m/z @1.51 [N1265_1.mzXML]	137.0287628173828	1.5144166666666665	1.4243999999999999	9.87455	8.450149999999999	5053.51611328125	1819143.2956803588	0	1301	0.0821387507331428	46.93658581744123	92.87317163488247	137.0285186767578	137.03121948242188
191	137.0589599609375	9.3664					1	DETECTED	137.0590 m/z @9.37 [N1265_1.mzXML]	137.0589599609375	9.3664	1.9355333333333333	11.058133333333334	9.1226	11961.8466796875	1290181.105584778	0	1301	0.098479214611908	0.6138314956532661	0.10292814475116628	137.04998779296875	137.05938720703125
192	137.13169860839844	6.974116666666666					1	DETECTED	137.1317 m/z @6.97 [N1265_1.mzXML]	137.13169860839844	6.974116666666666	0.10103333333333334	20.008	19.906966666666666	5280.06689453125	2808738.9467552206	0	1301	2.215602016685028	1.4481831298422592	0.4042915290482091	137.1305389404297	137.1323699951172
193	138.05160522460938	1.8648666666666667					1	DETECTED	138.0516 m/z @1.86 [N1265_1.mzXML]	138.05160522460938	1.8648666666666667	0.2529	19.9255	19.6726	924025.875	6623347.063759827	1	1301	0.06030415499023101	0.5219198058408107	4.560679831477822	138.0428924560547	138.0545654296875
194	138.9054412841797	1.73825					1	DETECTED	138.9054 m/z @1.74 [N1265_1.mzXML]	138.9054412841797	1.73825	1.6768833333333333	2.4266	0.7497166666666668	41313.6328125	576402.2052403565	0	1301	0.7146739342884108	6.108500814774568	10.254257799769169	138.90493774414062	138.90560913085938
195	139.00164794921875	3.299983333333333					1	DETECTED	139.0016 m/z @3.30 [N1265_1.mzXML]	139.00164794921875	3.299983333333333	1.4243999999999999	5.6768833333333335	4.252483333333334	5806.13525390625	378722.0001883851	0	1301	0.12141962536400053	1.1336428666637048	1.1833881112563867	138.99822998046875	139.00306701660156
196	139.04107666015625	14.089516666666666					1	DETECTED	139.0411 m/z @14.09 [N1265_1.mzXML]	139.04107666015625	14.089516666666666	0.11746666666666666	19.942166666666665	19.8247	138758.140625	1.9432727357568033E7	0	1301	3.2058605080201907	0.8338353016600885	0.7000864046020677	139.03517150878906	139.04904174804688
197	140.04058837890625	13.599733333333335					1	DETECTED	140.0406 m/z @13.60 [N1265_1.mzXML]	140.04058837890625	13.599733333333335	9.183266666666666	17.008166666666668	7.824900000000001	7679.75927734375	1282446.1062880862	0	1301	5.301375188869727	0.8858778510725012	0.5159191060369673	140.04031372070312	140.04896545410156
198	140.0671844482422	1.9355333333333333					1	DETECTED	140.0672 m/z @1.94 [N1265_1.mzXML]	140.0671844482422	1.9355333333333333	0.43901666666666667	19.711833333333335	19.272816666666667	989476.6875	1.2149925550040867E7	0	1301	0.09902274308522596	1.7016575021948013	1.0957202437553282	140.06678771972656	140.07037353515625
199	141.03794860839844	14.498099999999999					1	DETECTED	141.0379 m/z @14.50 [N1265_1.mzXML]	141.03794860839844	14.498099999999999	2.78245	16.178033333333335	13.395583333333335	7855.71826171875	1776112.5249908753	0	1301	0.6863986055898774	0.5574953396600263	0.11425529620485601	141.03736877441406	141.04002380371094
200	141.0513153076172	9.3664					1	DETECTED	141.0513 m/z @9.37 [N1265_1.mzXML]	141.0513153076172	9.3664	1.18405	19.40216666666667	18.21811666666667	300759.78125	4282831.712953581	0	1301	0.11408295880447561	1.2917375834130485	0.33392343364678384	141.0454864501953	141.05616760253906
201	141.07058715820312	1.9212					1	DETECTED	141.0706 m/z @1.92 [N1265_1.mzXML]	141.07058715820312	1.9212	1.7668	19.174833333333332	17.408033333333332	43947.359375	3179330.861090912	0	1301	0.1671571396600111	56.37316493955091	67.5017916609225	141.0641632080078	141.0708465576172
202	141.0903778076172	10.805299999999999					1	DETECTED	141.0904 m/z @10.81 [N1265_1.mzXML]	141.0903778076172	10.805299999999999	0.13441666666666666	20.008	19.873583333333332	3245.901611328125	1722738.887485016	0	1301	14.21889366116898	0.9312061013380648	1.7271654788393827	141.0896453857422	141.09100341796875
203	141.12625122070312	11.745683333333334					1	DETECTED	141.1263 m/z @11.75 [N1265_1.mzXML]	141.12625122070312	11.745683333333334	11.684483333333333	11.83845	0.15396666666666725	5665.31689453125	36880.630480468906	0	1301	0.11841755552121569	1.2578976034858178	1.5157952069716356	141.12625122070312	141.12655639648438
204	142.04653930664062	1.7946					1	DETECTED	142.0465 m/z @1.79 [N1265_1.mzXML]	142.04653930664062	1.7946	1.7527000000000001	18.915666666666667	17.162966666666666	55552.0	1395372.9125931398	0	1301	0.10056822171005075	6.284778316533184	7.835719265549374	142.04629516601562	142.04954528808594
205	142.06442260742188	9.211233333333332					1	DETECTED	142.0644 m/z @9.21 [N1265_1.mzXML]	142.06442260742188	9.211233333333332	2.4679833333333336	13.407483333333333	10.939499999999999	161511.984375	2331266.793690429	0	1301	0.09802517586107484	2.0985382464160938	2.4067076513772645	142.0546875	142.07192993164062
206	142.947021484375	1.6479666666666666					1	DETECTED	142.9470 m/z @1.65 [N1265_1.mzXML]	142.947021484375	1.6479666666666666	1.4998166666666668	12.6463	11.146483333333332	56087.10546875	2592438.764800354	0	1301	0.0631397562861098	37.42291033736505	72.91143522917476	142.93768310546875	142.94981384277344
207	143.0304718017578	1.9212					1	DETECTED	143.0305 m/z @1.92 [N1265_1.mzXML]	143.0304718017578	1.9212	1.3216666666666665	19.9255	18.603833333333334	472395.65625	9716298.01746821	0	1301	0.2202147487959265	1.6506402366438249	2.0051954000265027	143.02749633789062	143.03741455078125
208	143.0528564453125	1.83645					1	DETECTED	143.0529 m/z @1.84 [N1265_1.mzXML]	143.0528564453125	1.83645	1.8086	19.663	17.854400000000002	2490907.25	1.5792901043839774E8	0	1301	0.05116825177012596	320.5457809694802	640.0915619389604	143.05023193359375	143.059814453125
209	143.07225036621094	9.225116666666667					1	DETECTED	143.0723 m/z @9.23 [N1265_1.mzXML]	143.07225036621094	9.225116666666667	0.10103333333333334	20.008	19.906966666666666	174799.0	4328602.936890043	0	1301	0.09683281659178533	1.7426579255686845	1.8704639491991129	143.06398010253906	143.07740783691406
210	143.088134765625	1.7946					1	DETECTED	143.0881 m/z @1.79 [N1265_1.mzXML]	143.088134765625	1.7946	0.28665	19.434666666666665	19.148016666666663	507109.90625	1.3804077550884396E7	0	1301	2.981171859025332	0.8492331296468727	0.729411115505698	143.078369140625	143.09312438964844
211	143.1056365966797	11.106383333333333					1	DETECTED	143.1056 m/z @11.11 [N1265_1.mzXML]	143.1056365966797	11.106383333333333	1.18405	19.256166666666665	18.072116666666666	9751.3818359375	2644385.8468132927	0	1301	0.113995806718302	0.9106787717942687	15.349355033975979	143.10267639160156	143.1105499267578
212	144.04368591308594	9.211233333333332					1	DETECTED	144.0437 m/z @9.21 [N1265_1.mzXML]	144.04368591308594	9.211233333333332	1.7807	17.336166666666667	15.555466666666668	44562.1171875	3108430.627945128	0	1301	0.09896387425815689	1.7042722564232773	2.4322860896038474	144.0337677001953	144.0524444580078
213	144.0563507080078	1.82255					1	DETECTED	144.0564 m/z @1.82 [N1265_1.mzXML]	144.0563507080078	1.82255	0.11746666666666666	19.9915	19.874033333333333	29585.107421875	3620420.688359223	0	1301	6.179199185549817	8.206967949580953	5.910575813394385	144.05633544921875	144.0653533935547
214	144.07977294921875	9.239083333333333					1	DETECTED	144.0798 m/z @9.24 [N1265_1.mzXML]	144.07977294921875	9.239083333333333	8.8123	19.8595	11.0472	1877874.375	1.4291980416039037E7	0	1301	0.10027529295627069	1.2537624284576179	1.2800035917552284	144.07191467285156	144.0833740234375
215	144.10107421875	1.8790833333333334					1	DETECTED	144.1011 m/z @1.88 [N1265_1.mzXML]	144.10107421875	1.8790833333333334	0.15111666666666668	19.613999999999997	19.46288333333333	36417.94921875	2429406.8602778935	0	1301	2.4981608382185687	1.4161547913154744	0.27888043513023997	144.10049438476562	144.1104278564453
216	144.13731384277344	10.980500000000001					1	DETECTED	144.1373 m/z @10.98 [N1265_1.mzXML]	144.13731384277344	10.980500000000001	10.93375	11.01145	0.0777000000000001	5182.69189453125	18406.49254943862	0	1301	0.08460158168543508	0.8310160427807288	0.6620320855614575	144.13705444335938	144.13734436035156
217	144.8355712890625	9.252966666666667					1	DETECTED	144.8356 m/z @9.25 [N1265_1.mzXML]	144.8355712890625	9.252966666666667	9.211233333333332	9.267133333333334	0.05590000000000117	5692.98974609375	17784.837087158412	0	1301	0.1457336067646402	0.6697284345047804	0.3394568690095607	144.8355712890625	144.8360595703125
218	144.99118041992188	1.83645					1	DETECTED	144.9912 m/z @1.84 [N1265_1.mzXML]	144.99118041992188	1.83645	1.3904166666666666	16.421	15.030583333333333	167324.890625	4497715.146903107	0	1301	0.1651728259229137	105.33194699419711	58.80982111550029	144.99093627929688	144.9917755126953
219	145.04856872558594	2.08885					1	DETECTED	145.0486 m/z @2.09 [N1265_1.mzXML]	145.04856872558594	2.08885	0.10103333333333334	20.008	19.906966666666666	589172.0	3.389368633683008E7	0	1301	0.28133358074570736	7.258595330315995	8.799383986219064	145.04629516601562	145.05059814453125
220	145.08338928222656	9.239083333333333					1	DETECTED	145.0834 m/z @9.24 [N1265_1.mzXML]	145.08338928222656	9.239083333333333	9.169133333333333	18.899333333333335	9.730200000000002	173309.484375	2190907.607086242	0	1301	0.09215818781090412	1.5095855918440233	1.5403189860193864	145.07620239257812	145.08575439453125
221	146.05902099609375	9.225116666666667					1	DETECTED	146.0590 m/z @9.23 [N1265_1.mzXML]	146.05902099609375	9.225116666666667	0.13441666666666666	19.630333333333333	19.495916666666666	2055427.0	1.7313908606919773E7	1	1301	0.0995103229519696	1.4685210118853733	1.7273685629886817	146.0519256591797	146.06680297851562
222	146.08023071289062	2.0611166666666665					1	DETECTED	146.0802 m/z @2.06 [N1265_1.mzXML]	146.08023071289062	2.0611166666666665	0.3372833333333333	20.008	19.670716666666667	92148.78125	9846394.158791533	0	1301	0.995285389752157	4.015987539055095	3.4366823996546123	146.07943725585938	146.08326721191406
223	146.11676025390625	1.83645					1	DETECTED	146.1168 m/z @1.84 [N1265_1.mzXML]	146.11676025390625	1.83645	1.82255	12.923833333333333	11.101283333333333	51577.328125	7657807.270189757	0	1301	0.07527520553693634	260.8512808388076	510.8091165479252	146.11656188964844	146.1216583251953
224	146.83087158203125	9.225116666666667					1	DETECTED	146.8309 m/z @9.23 [N1265_1.mzXML]	146.83087158203125	9.225116666666667	9.169133333333333	9.281116666666666	0.11198333333333288	6671.14208984375	33509.8771297606	0	1301	0.0908995295563031	1.0001488538255323	0.9068913497338582	146.8305206298828	146.8311004638672
225	146.9957275390625	1.5291					1	DETECTED	146.9957 m/z @1.53 [N1265_1.mzXML]	146.9957275390625	1.5291	0.18498333333333333	13.6139	13.428916666666666	166711.0	6127576.429911986	0	1301	0.12758753916844334	15.541914160136955	25.540025581384928	146.99107360839844	147.001708984375
226	147.0130615234375	1.4998166666666668					1	DETECTED	147.0131 m/z @1.50 [N1265_1.mzXML]	147.0130615234375	1.4998166666666668	0.3372833333333333	19.158333333333335	18.821050000000003	259128.890625	1.2482832665508583E7	0	1301	0.2536311916769176	5.0757005297820825	8.99371994651612	147.00332641601562	147.01556396484375
227	147.06259155273438	9.225116666666667					1	DETECTED	147.0626 m/z @9.23 [N1265_1.mzXML]	147.06259155273438	9.225116666666667	0.10103333333333334	20.008	19.906966666666666	185607.40625	4922020.653865477	0	1301	0.09339433893511995	0.5119802434237588	1.7561850123900808	147.052978515625	147.0718536376953
228	147.0755157470703	2.0055					1	DETECTED	147.0755 m/z @2.01 [N1265_1.mzXML]	147.0755157470703	2.0055	1.83645	18.251166666666666	16.414716666666667	145526.15625	6217768.72883557	0	1301	0.24874122343370364	3.6664792756142277	4.275075696711935	147.0746307373047	147.08517456054688
229	147.11184692382812	1.6180666666666668					1	DETECTED	147.1118 m/z @1.62 [N1265_1.mzXML]	147.11184692382812	1.6180666666666668	1.4702166666666665	17.319333333333336	15.84911666666667	251825.859375	5912838.284491727	0	1301	0.19697605735888302	45.2839737767102	0.6142181345913269	147.11170959472656	147.12020874023438
230	148.01397705078125	1.5144166666666665					1	DETECTED	148.0140 m/z @1.51 [N1265_1.mzXML]	148.01397705078125	1.5144166666666665	1.4080166666666665	1.5879833333333333	0.17996666666666683	33089.875	244886.7745410155	0	1301	0.10040655931737152	0.8457080200501257	0.6758655324423343	148.01370239257812	148.01414489746094
231	148.04173278808594	2.173583333333333					1	DETECTED	148.0417 m/z @2.17 [N1265_1.mzXML]	148.04173278808594	2.173583333333333	0.3710333333333333	19.9585	19.587466666666668	53779.3125	4173275.4627310787	0	1301	0.7709838598828762	0.8488340278060316	0.5594493974786716	148.03814697265625	148.0420379638672
232	148.05943298339844	1.9355333333333333					1	DETECTED	148.0594 m/z @1.94 [N1265_1.mzXML]	148.05943298339844	1.9355333333333333	0.6418333333333333	11.6698	11.027966666666668	40036.40234375	2595619.898716309	0	1301	7.3952408606647255	3.7902708211860245	5.634441414153833	148.05616760253906	148.06814575195312
233	148.08157348632812	17.155166666666666					1	DETECTED	148.0816 m/z @17.16 [N1265_1.mzXML]	148.08157348632812	17.155166666666666	3.7269	19.975	16.2481	4053.920166015625	1886124.4797967537	0	1301	3.48907723056168	0.6049961772182064	0.2099923544364129	148.07469177246094	148.08197021484375
234	148.11126708984375	9.031266666666665					1	DETECTED	148.1113 m/z @9.03 [N1265_1.mzXML]	148.11126708984375	9.031266666666665	8.984883333333332	9.046566666666667	0.061683333333334645	3639.326416015625	11684.91137316894	0	1301	0.07447310648763938	0.6649299317283697	0.32985986345673923	148.11114501953125	148.111328125
235	148.93426513671875	1.7077333333333333					1	DETECTED	148.9343 m/z @1.71 [N1265_1.mzXML]	148.93426513671875	1.7077333333333333	1.6624	12.757633333333333	11.095233333333333	76944.296875	4193114.8715595705	0	1301	0.2806763679177	122.37389705882381	243.74779411764763	148.9342041015625	148.9405517578125
236	148.9749755859375	1.4553666666666667					1	DETECTED	148.9750 m/z @1.46 [N1265_1.mzXML]	148.9749755859375	1.4553666666666667	1.3733333333333335	8.041933333333334	6.668600000000001	178181.328125	2602660.4106578357	0	1301	7.615739154842702	49.697532250140405	130.03750450047937	148.97462463378906	148.9752960205078
237	149.0113067626953	1.4702166666666665					1	DETECTED	149.0113 m/z @1.47 [N1265_1.mzXML]	149.0113067626953	1.4702166666666665	0.6079333333333333	19.728333333333335	19.120400000000004	359565.8125	1.4910913801796172E7	0	1301	0.1253597258095278	0.8493486714640545	11.594204828520002	149.00157165527344	149.01145935058594
238	149.0222625732422	12.46695					1	DETECTED	149.0223 m/z @12.47 [N1265_1.mzXML]	149.0222625732422	12.46695	0.10103333333333334	20.008	19.906966666666666	236365.90625	5.572196804358969E7	1	1301	0.176922547257929	0.5334406692435288	0.04113980223580113	149.0220184326172	149.03160095214844
239	150.01451110839844	1.4847833333333333					1	DETECTED	150.0145 m/z @1.48 [N1265_1.mzXML]	150.01451110839844	1.4847833333333333	1.4553666666666667	1.6917666666666666	0.23639999999999994	10359.0068359375	80600.82525976561	0	1301	0.23461356062725436	4.018130311614732	7.036260623229466	150.0126190185547	150.01478576660156
240	150.02549743652344	12.482283333333333					1	DETECTED	150.0255 m/z @12.48 [N1265_1.mzXML]	150.02549743652344	12.482283333333333	0.10103333333333334	20.008	19.906966666666666	18472.23046875	5329340.283485839	0	1301	19.343607236218364	0.8039158674070335	1.337568406583429	150.0250701904297	150.02622985839844
241	150.0574493408203	2.7137499999999997					1	DETECTED	150.0574 m/z @2.71 [N1265_1.mzXML]	150.0574493408203	2.7137499999999997	1.7668	6.617383333333334	4.850583333333334	86775.578125	2713165.7453631586	0	1301	0.2811709729759224	0.7100979953998392	0.2898654815908539	150.0514373779297	150.0576934814453
242	150.93130493164062	1.7231333333333334					1	DETECTED	150.9313 m/z @1.72 [N1265_1.mzXML]	150.93130493164062	1.7231333333333334	1.6768833333333333	1.7807	0.10381666666666667	23642.478515625	122452.51059521482	0	1301	null	1.1223423423423393	1.2446846846846786	150.9312286376953	150.931396484375
243	150.97584533691406	2.1875666666666667					1	DETECTED	150.9758 m/z @2.19 [N1265_1.mzXML]	150.97584533691406	2.1875666666666667	0.15111666666666668	19.875999999999998	19.72488333333333	27930.421875	4118253.932385712	0	1301	10.609328179718036	7.30144550720911	10.496716014160171	150.9674072265625	150.9765625
244	151.0444793701172	1.5438					1	DETECTED	151.0445 m/z @1.54 [N1265_1.mzXML]	151.0444793701172	1.5438	1.3904166666666666	10.980500000000001	9.590083333333334	12493.3291015625	1065186.9722659306	0	1301	9.470847709008336	29.762828494625104	61.77635944470504	151.03773498535156	151.0445098876953
245	151.06085205078125	8.5711					1	DETECTED	151.0609 m/z @8.57 [N1265_1.mzXML]	151.06085205078125	8.5711	2.5225500000000003	8.63105	6.108499999999999	11070.794921875	617976.777155182	0	1301	5.987852598606322	0.5049557331922527	0.00991146638450548	151.05941772460938	151.06124877929688
246	151.1021728515625	13.08445					1	DETECTED	151.1022 m/z @13.08 [N1265_1.mzXML]	151.1021728515625	13.08445	0.13441666666666666	18.931500000000003	18.797083333333337	6797.1044921875	1785975.2972217717	0	1301	8.197950271155527	0.7257542451628182	0.47769852446691075	151.09483337402344	151.11154174804688
247	152.0211944580078	1.8790833333333334					1	DETECTED	152.0212 m/z @1.88 [N1265_1.mzXML]	152.0211944580078	1.8790833333333334	1.7946	3.6266166666666666	1.8320166666666666	191586.0625	2301952.5082924822	0	1301	0.14192706404502187	2.8417046145749167	3.276048647848138	152.0210418701172	152.03118896484375
248	152.05331420898438	2.7137499999999997					1	DETECTED	152.0533 m/z @2.71 [N1265_1.mzXML]	152.05331420898438	2.7137499999999997	0.10103333333333334	20.008	19.906966666666666	5144.91455078125	1756009.9473113394	0	1301	19.687180444569957	3.8096298233639323	11.870796360039582	152.04586791992188	152.05372619628906
249	152.0672149658203	1.9355333333333333					1	DETECTED	152.0672 m/z @1.94 [N1265_1.mzXML]	152.0672149658203	1.9355333333333333	0.7262666666666667	19.0935	18.36723333333333	14628.607421875	2638679.216971222	0	1301	11.568579936064447	3.8934672744336134	2.7817636012331897	152.0608367919922	152.0701446533203
250	152.9462127685547	1.57325					1	DETECTED	152.9462 m/z @1.57 [N1265_1.mzXML]	152.9462127685547	1.57325	1.5144166666666665	1.8931166666666668	0.37870000000000026	130976.4921875	942099.6599150393	0	1301	0.08468686196479402	3.2184135977337034	7.092770280021187	152.9459686279297	152.94635009765625
251	153.00408935546875	1.4702166666666665					1	DETECTED	153.0041 m/z @1.47 [N1265_1.mzXML]	153.00408935546875	1.4702166666666665	1.4243999999999999	1.5144166666666665	0.09001666666666663	7578.32470703125	24534.75427832028	0	1301	0.10273559167342339	0.9823572208075672	0.9647144416151342	153.003662109375	153.00424194335938
252	153.0245361328125	1.83645					1	DETECTED	153.0245 m/z @1.84 [N1265_1.mzXML]	153.0245361328125	1.83645	1.8086	11.168916666666666	9.360316666666666	8081.9150390625	1144850.5886972656	0	1301	9.309055349887979	168.04877318970716	335.0975463794144	153.0170440673828	153.03013610839844
253	153.05673217773438	13.812083333333334					1	DETECTED	153.0567 m/z @13.81 [N1265_1.mzXML]	153.05673217773438	13.812083333333334	2.3845666666666667	18.817666666666664	16.433099999999996	126625.9296875	2.170012650751211E7	0	1301	2.499384767201162	0.6375672069217233	0.2790059648390679	153.0504150390625	153.0654296875
254	153.09002685546875	10.805299999999999					1	DETECTED	153.0900 m/z @10.81 [N1265_1.mzXML]	153.09002685546875	10.805299999999999	0.2189	19.892333333333333	19.67343333333333	3347.240234375	1677476.8302539978	0	1301	9.29592390523535	0.9291842993526285	0.8583685987052572	153.0898895263672	153.09060668945312
255	154.025634765625	1.8648666666666667					1	DETECTED	154.0256 m/z @1.86 [N1265_1.mzXML]	154.025634765625	1.8648666666666667	1.82255	9.650216666666667	7.827666666666667	137056.1875	2060379.3501789563	0	1301	0.07772099909394159	5.666208941655912	2.88711139075792	154.01937866210938	154.0257110595703
256	154.057861328125	1.83645					1	DETECTED	154.0579 m/z @1.84 [N1265_1.mzXML]	154.057861328125	1.83645	1.82255	15.343183333333334	13.520633333333334	87204.2578125	2473829.0308572403	0	1301	12.538314529207824	440.156661893611	818.5391174546091	154.04876708984375	154.06422424316406
257	154.0829620361328	4.157					1	DETECTED	154.0830 m/z @4.16 [N1265_1.mzXML]	154.0829620361328	4.157	2.99145	8.616083333333334	5.624633333333334	14398.9560546875	891793.4448225098	0	1301	0.8208323644750801	0.9118502138930776	1.2859571908671075	154.0824737548828	154.08592224121094
258	154.29214477539062	14.176133333333333					1	DETECTED	154.2921 m/z @14.18 [N1265_1.mzXML]	154.29214477539062	14.176133333333333	9.000683333333335	19.630333333333333	10.629649999999998	6792.0380859375	1387255.6294164122	0	1301	5.14023917601817	1.0269300254084188	0.7977145023469111	154.29112243652344	154.29702758789062
259	154.95474243164062	11.214583333333334					1	DETECTED	154.9547 m/z @11.21 [N1265_1.mzXML]	154.95474243164062	11.214583333333334	11.042716666666667	18.024	6.981283333333334	9975.01171875	1094047.1991892094	0	1301	1.3906775785751666	20.310172614429824	39.62034522885965	154.95399475097656	154.95530700683594
260	155.02734375	2.7410833333333335					1	DETECTED	155.0273 m/z @2.74 [N1265_1.mzXML]	155.02734375	2.7410833333333335	0.9627	16.535766666666667	15.573066666666668	71520.2734375	3609953.8736422732	0	1301	0.6697224258252894	4.934800221008819	0.24732348059449363	155.02706909179688	155.03103637695312
261	155.06707763671875	10.31095					1	DETECTED	155.0671 m/z @10.31 [N1265_1.mzXML]	155.06707763671875	10.31095	9.337566666666667	10.526783333333332	1.189216666666665	33650.6875	422556.48737304675	0	1301	0.3511879135473386	0.7447894630383626	0.1970516319698297	155.0669403076172	155.06761169433594
262	155.07803344726562	1.6624					1	DETECTED	155.0780 m/z @1.66 [N1265_1.mzXML]	155.07803344726562	1.6624	1.57325	10.222866666666667	8.649616666666667	102942.6484375	1919990.059738892	0	1301	0.041795565573429005	48.5115909515797	1.831629636234451	155.06973266601562	155.0802764892578
263	155.12973022460938	14.456033333333332					1	DETECTED	155.1297 m/z @14.46 [N1265_1.mzXML]	155.12973022460938	14.456033333333332	0.10103333333333334	20.008	19.906966666666666	1856681.0	3.50202886060746E8	1	1301	1.1863936211687456	2.1373202229266	0.8938409927529114	155.12936401367188	155.1303253173828
264	155.9741973876953	14.176133333333333					1	DETECTED	155.9742 m/z @14.18 [N1265_1.mzXML]	155.9741973876953	14.176133333333333	8.874816666666668	18.6875	9.812683333333332	5963.4853515625	1494306.3170621654	0	1301	5.061004642960096	0.92549492421694	0.85098984843388	155.97402954101562	155.97535705566406
265	156.0411376953125	1.7807					1	DETECTED	156.0411 m/z @1.78 [N1265_1.mzXML]	156.0411376953125	1.7807	1.73825	2.3282000000000003	0.5899500000000002	266609.1875	2334960.555601562	0	1301	0.17246531094287731	4.258695242417829	10.554738961211536	156.04104614257812	156.0413360595703
266	156.07577514648438	1.5879833333333333					1	DETECTED	156.0758 m/z @1.59 [N1265_1.mzXML]	156.07577514648438	1.5879833333333333	1.5291	14.089516666666666	12.560416666666667	25986.3671875	1896556.0540421752	0	1301	0.19482507054187748	106.65510897254447	16.23110721436268	156.0677032470703	156.07666015625
267	156.13333129882812	14.456033333333332					1	DETECTED	156.1333 m/z @14.46 [N1265_1.mzXML]	156.13333129882812	14.456033333333332	0.13441666666666666	19.9915	19.857083333333332	89377.328125	1.8597568146287426E7	0	1301	1.3937636650080893	0.9179125445185059	0.8303577011864756	156.13314819335938	156.13409423828125
268	157.12693786621094	14.456033333333332					1	DETECTED	157.1269 m/z @14.46 [N1265_1.mzXML]	157.12693786621094	14.456033333333332	0.10103333333333334	20.008	19.906966666666666	523124.9375	9.656426403749171E7	0	1301	1.242580421820426	2.042395511509252	0.8301318315279559	157.12644958496094	157.12759399414062
269	158.13031005859375	14.456033333333332					1	DETECTED	158.1303 m/z @14.46 [N1265_1.mzXML]	158.13031005859375	14.456033333333332	0.10103333333333334	19.9915	19.890466666666665	29903.330078125	6058847.365769111	0	1301	1.0313590184149533	0.6931913861571937	0.8305265155340357	158.12977600097656	158.1310272216797
270	158.15284729003906	11.730283333333334					1	DETECTED	158.1528 m/z @11.73 [N1265_1.mzXML]	158.15284729003906	11.730283333333334	11.699416666666668	11.83845	0.139033333333332	19485.44140625	117190.88468115176	0	1301	0.16930793486521978	2.2521598272138226	3.504319654427645	158.15280151367188	158.1529998779297
271	158.9271697998047	1.5144166666666665					1	DETECTED	158.9272 m/z @1.51 [N1265_1.mzXML]	158.9271697998047	1.5144166666666665	1.4702166666666665	2.117166666666667	0.6469500000000004	22506.443359375	383303.83956982434	0	1301	0.13042387899702645	7.31843891402715	13.6368778280543	158.9210968017578	158.9271697998047
272	158.96299743652344	1.6479666666666666					1	DETECTED	158.9630 m/z @1.65 [N1265_1.mzXML]	158.96299743652344	1.6479666666666666	1.5438	1.9773333333333334	0.4335333333333333	549959.75	4090226.2510957033	0	1301	0.07994857425442281	2.0047129148300797	2.8525003211972586	158.96282958984375	158.97247314453125
273	159.00440979003906	1.9496166666666668					1	DETECTED	159.0044 m/z @1.95 [N1265_1.mzXML]	159.00440979003906	1.9496166666666668	1.3733333333333335	18.072666666666667	16.699333333333332	23074.72265625	2533913.2891157833	0	1301	0.5483702590311299	14.530362331770801	28.64113743367545	159.0043182373047	159.01324462890625
274	159.06436157226562	2.454016666666667					1	DETECTED	159.0644 m/z @2.45 [N1265_1.mzXML]	159.06436157226562	2.454016666666667	2.0194	19.826833333333333	17.807433333333332	22058.439453125	3931199.5382263786	0	1301	0.4843480244747025	6.901520985367604	6.169776708943151	159.0572967529297	159.06500244140625
275	159.07562255859375	5.709183333333333					1	DETECTED	159.0756 m/z @5.71 [N1265_1.mzXML]	159.07562255859375	5.709183333333333	0.38786666666666664	19.679166666666667	19.2913	2908.708251953125	1350532.0208346252	0	1301	6.610231991931091	1.8126434873574524	2.6252869747149052	159.07501220703125	159.076171875
276	159.0909423828125	9.225116666666667					1	DETECTED	159.0909 m/z @9.23 [N1265_1.mzXML]	159.0909423828125	9.225116666666667	0.28665	10.146166666666666	9.859516666666666	204406.828125	2090965.8670874024	0	1301	0.09482540122168892	0.5103555083362011	0.015923854184971987	159.09071350097656	159.10064697265625
277	159.14862060546875	8.843183333333334					1	DETECTED	159.1486 m/z @8.84 [N1265_1.mzXML]	159.14862060546875	8.843183333333334	8.766816666666667	8.921983333333333	0.15516666666666623	4253.92138671875	26901.490432861174	0	1301	0.11005552487370984	1.0159319074639834	1.0318638149279666	159.14842224121094	159.14901733398438
278	159.98110961914062	11.380033333333333					1	DETECTED	159.9811 m/z @11.38 [N1265_1.mzXML]	159.98110961914062	11.380033333333333	0.3710333333333333	19.613999999999997	19.242966666666664	14989.5068359375	3831262.6962948903	0	1301	0.38218812513458467	0.8739652405607532	0.7479304811215064	159.98077392578125	159.98171997070312
279	160.03359985351562	1.8648666666666667					1	DETECTED	160.0336 m/z @1.86 [N1265_1.mzXML]	160.03359985351562	1.8648666666666667	1.83645	1.9635	0.1270500000000001	79580.7421875	262847.74293212895	0	1301	0.04066352154555353	2.235483870967737	2.0139598055149364	160.03346252441406	160.03378295898438
280	160.05950927734375	2.75485					1	DETECTED	160.0595 m/z @2.75 [N1265_1.mzXML]	160.05950927734375	2.75485	0.10103333333333334	20.008	19.906966666666666	417727.0625	5.409712083883828E7	1	1301	0.8863365747323662	5.912432659840972	2.6245705494714198	160.05911254882812	160.05995178222656
281	160.0750274658203	9.211233333333332					1	DETECTED	160.0750 m/z @9.21 [N1265_1.mzXML]	160.0750274658203	9.211233333333332	4.61165	11.184066666666666	6.572416666666666	84048.3359375	6374313.628644225	0	1301	0.11233027601316437	0.7144578313253013	0.13020861261521632	160.0744171142578	160.07533264160156
282	160.13247680664062	10.131116666666665					1	DETECTED	160.1325 m/z @10.13 [N1265_1.mzXML]	160.13247680664062	10.131116666666665	1.8931166666666668	10.237449999999999	8.344333333333331	45413.19921875	8863167.918094972	0	1301	0.08552476097340467	0.5064538318362061	0.013799976795844174	160.1323699951172	160.132568359375
283	161.0113983154297	1.4702166666666665					1	DETECTED	161.0114 m/z @1.47 [N1265_1.mzXML]	161.0113983154297	1.4702166666666665	1.3904166666666666	9.665316666666666	8.274899999999999	16306.23828125	990606.7297509765	0	1301	0.13001035194905808	51.84774436090233	101.33376927354738	161.0102996826172	161.0115203857422
284	161.02301025390625	12.201966666666667					1	DETECTED	161.0230 m/z @12.20 [N1265_1.mzXML]	161.02301025390625	12.201966666666667	1.5438	16.4051	14.8613	85614.3125	1.0886406172327396E7	0	1301	1.9794153648708814	2.183640681534505	1.4078332858506681	161.0203399658203	161.03189086914062
285	161.06297302246094	2.7137499999999997					1	DETECTED	161.0630 m/z @2.71 [N1265_1.mzXML]	161.06297302246094	2.7137499999999997	0.11746666666666666	19.9915	19.874033333333333	24770.869140625	3905485.64698584	0	1301	0.6673530492787907	5.316680572177961	11.18929876509832	161.05828857421875	161.06349182128906
286	161.1316375732422	14.708216666666667					1	DETECTED	161.1316 m/z @14.71 [N1265_1.mzXML]	161.1316375732422	14.708216666666667	1.7668	15.854800000000001	14.088000000000001	5138.673828125	2621139.9225268555	0	1301	5.2251258742190885	0.5442989883899882	0.08859797677997648	161.12713623046875	161.13616943359375
287	161.9794921875	12.558566666666668					1	DETECTED	161.9795 m/z @12.56 [N1265_1.mzXML]	161.9794921875	12.558566666666668	0.11746666666666666	20.008	19.890533333333334	4818.00732421875	1924312.1273692627	0	1301	19.185695300831263	0.7993880498241045	0.5772584255210538	161.9794921875	161.98736572265625
288	162.04933166503906	2.0611166666666665					1	DETECTED	162.0493 m/z @2.06 [N1265_1.mzXML]	162.04933166503906	2.0611166666666665	1.8790833333333334	19.174833333333332	17.295749999999998	30767.939453125	2274359.2461969294	0	1301	0.4704175967657185	7.93746443348362	18.809748948501507	162.0489044189453	162.0578155517578
289	162.0970458984375	14.232783333333334					1	DETECTED	162.0970 m/z @14.23 [N1265_1.mzXML]	162.0970458984375	14.232783333333334	9.799916666666666	19.369666666666667	9.56975	9909.2470703125	1803490.65335312	0	1301	2.364317713612909	1.196550865888292	1.1562167129502119	162.096435546875	162.0979461669922
290	162.11129760742188	1.8086					1	DETECTED	162.1113 m/z @1.81 [N1265_1.mzXML]	162.11129760742188	1.8086	1.7231333333333334	10.653716666666666	8.930583333333333	1892735.375	2.1537877777128186E7	1	1301	0.20863778285218815	7.334944668250808	11.002593956963112	162.11102294921875	162.11216735839844
291	162.99041748046875	1.4702166666666665					1	DETECTED	162.9904 m/z @1.47 [N1265_1.mzXML]	162.99041748046875	1.4702166666666665	0.26975	19.9255	19.65575	618793.6875	1.1368927149221247E7	0	1301	0.13781127088384304	2.3694516707318476	2.5569813645750927	162.98240661621094	162.99200439453125
292	163.03805541992188	11.853766666666667					1	DETECTED	163.0381 m/z @11.85 [N1265_1.mzXML]	163.03805541992188	11.853766666666667	0.10103333333333334	19.9585	19.857466666666667	40027.8515625	5260510.041168763	0	1301	0.10980478433628527	0.7353557161497017	0.6854534060898273	163.02960205078125	163.0470428466797
293	163.0593719482422	10.93375					1	DETECTED	163.0594 m/z @10.93 [N1265_1.mzXML]	163.0593719482422	10.93375	0.18498333333333333	19.9915	19.806516666666663	172927.78125	2.0333629425079513E7	1	1301	8.64882151820936	0.8146747342127202	0.06563178799569142	163.0590362548828	163.05982971191406
294	163.07435607910156	11.583633333333333					1	DETECTED	163.0744 m/z @11.58 [N1265_1.mzXML]	163.07435607910156	11.583633333333333	11.54125	11.699416666666668	0.15816666666666812	23233.224609375	119475.2963554685	0	1301	0.12640986706462343	1.8659064097522735	2.6533174938813144	163.07421875	163.0745391845703
295	163.09339904785156	14.512					1	DETECTED	163.0934 m/z @14.51 [N1265_1.mzXML]	163.09339904785156	14.512	0.23601666666666665	19.0935	18.85748333333333	16663.69140625	4396999.309633026	0	1301	2.3694401203816273	0.6604618012302712	0.7341643431443875	163.09298706054688	163.09628295898438
296	163.1148681640625	1.8086					1	DETECTED	163.1149 m/z @1.81 [N1265_1.mzXML]	163.1148681640625	1.8086	0.5740166666666667	12.357566666666665	11.783549999999998	108493.4140625	2.72415129049649E7	0	1301	0.14641703365722103	4.761187582909848	8.51138445760957	163.1102294921875	163.11502075195312
297	163.97584533691406	1.0131666666666665					1	DETECTED	163.9758 m/z @1.01 [N1265_1.mzXML]	163.97584533691406	1.0131666666666665	0.10103333333333334	20.008	19.906966666666666	29559.966796875	9140276.998690885	0	1301	18.290034260624992	5.249670463963042	18.110918198872604	163.9749755859375	163.9853515625
298	163.99400329589844	1.4847833333333333					1	DETECTED	163.9940 m/z @1.48 [N1265_1.mzXML]	163.99400329589844	1.4847833333333333	1.4553666666666667	19.142166666666665	17.686799999999998	17278.544921875	3920593.551554138	0	1301	0.40820953665674264	236.59729677110508	492.3862091409241	163.98593139648438	163.99415588378906
299	164.09091186523438	2.08885					1	DETECTED	164.0909 m/z @2.09 [N1265_1.mzXML]	164.09091186523438	2.08885	1.9635	7.2195833333333335	5.256083333333334	16370.244140625	986958.6284376222	0	1301	0.413795846749907	14.095425612312457	20.99374977928659	164.09042358398438	164.09156799316406
300	164.9289093017578	1.6479666666666666					1	DETECTED	164.9289 m/z @1.65 [N1265_1.mzXML]	164.9289093017578	1.6479666666666666	1.6032333333333333	2.3282000000000003	0.724966666666667	81637.265625	1231989.539861817	0	1301	0.30317354910453487	8.103204172876316	14.140029533299394	164.91949462890625	164.9293212890625
301	164.98329162597656	11.2602					1	DETECTED	164.9833 m/z @11.26 [N1265_1.mzXML]	164.98329162597656	11.2602	0.11746666666666666	20.008	19.890533333333334	207987.578125	1.7340581825531784E7	0	1301	0.875172538821678	2.8673435043979967	5.507643220679749	164.98300170898438	164.984375
302	164.9948272705078	1.4998166666666668					1	DETECTED	164.9948 m/z @1.50 [N1265_1.mzXML]	164.9948272705078	1.4998166666666668	1.4403666666666666	1.5144166666666665	0.07404999999999995	4818.63330078125	18066.29548583983	0	1301	0.09463582476984711	0.6227922624053799	0.2455845248107598	164.99472045898438	164.9949951171875
303	165.02369689941406	1.4847833333333333					1	DETECTED	165.0237 m/z @1.48 [N1265_1.mzXML]	165.02369689941406	1.4847833333333333	1.4080166666666665	1.5879833333333333	0.17996666666666683	12798.9052734375	89442.71440692138	0	1301	0.13151712619749767	1.172166739036038	1.2364845452147264	165.0232696533203	165.02381896972656
304	165.05386352539062	3.9701					1	DETECTED	165.0539 m/z @3.97 [N1265_1.mzXML]	165.05386352539062	3.9701	1.4553666666666667	11.027183333333333	9.571816666666667	16798.82421875	1646232.8110651246	0	1301	0.33873148480004467	0.5892202515123143	0.20494285770560053	165.052978515625	165.05996704101562
305	165.1588897705078	15.57335					1	DETECTED	165.1589 m/z @15.57 [N1265_1.mzXML]	165.1588897705078	15.57335	0.13441666666666666	19.975	19.840583333333335	25000.212890625	6986626.22067209	0	1301	2.695981946659348	0.7905009056871648	0.5258708624173657	165.1543731689453	165.1594696044922
306	165.5889434814453	8.42365					1	DETECTED	165.5889 m/z @8.42 [N1265_1.mzXML]	165.5889434814453	8.42365	8.041933333333334	10.526783333333332	2.484849999999998	12937.9228515625	924288.5205727536	0	1301	0.22044011035925948	3.254835611055325	5.50967122211065	165.58717346191406	165.58921813964844
307	166.02523803710938	1.4243999999999999					1	DETECTED	166.0252 m/z @1.42 [N1265_1.mzXML]	166.02523803710938	1.4243999999999999	0.11746666666666666	19.9585	19.841033333333336	69117.015625	5361445.187739927	0	1301	0.07547164692749364	2.7646775575413263	1.4601819978996065	166.02487182617188	166.0282440185547
308	166.05259704589844	2.4403					1	DETECTED	166.0526 m/z @2.44 [N1265_1.mzXML]	166.05259704589844	2.4403	1.9496166666666668	8.511050000000001	6.561433333333334	25247.03515625	1832726.2345281064	0	1301	0.800110831434429	6.687693755241731	11.719235890962732	166.04708862304688	166.06178283691406
309	166.07269287109375	8.42365					1	DETECTED	166.0727 m/z @8.42 [N1265_1.mzXML]	166.07269287109375	8.42365	8.041933333333334	12.2329	4.190966666666666	11757.54296875	575981.1646259152	0	1301	0.6950681231153659	5.489630179452485	0.19035232310806854	166.063232421875	166.07418823242188
310	166.08505249023438	8.366533333333333					1	DETECTED	166.0851 m/z @8.37 [N1265_1.mzXML]	166.08505249023438	8.366533333333333	0.16820000000000002	19.564666666666668	19.39646666666667	4739211.0	1.093093883130631E8	1	1301	0.28368514374684217	0.9071668343504831	0.6869881731146176	166.08277893066406	166.09205627441406
311	166.09613037109375	8.42365					1	DETECTED	166.0961 m/z @8.42 [N1265_1.mzXML]	166.09613037109375	8.42365	7.981616666666667	11.168916666666666	3.1872999999999996	13531.0205078125	433642.32938214106	0	1301	0.12625750235115518	3.605271095694137	0.26087760038143787	166.0952606201172	166.10562133789062
312	166.1136932373047	8.42365					1	DETECTED	166.1137 m/z @8.42 [N1265_1.mzXML]	166.1136932373047	8.42365	8.102033333333333	8.511050000000001	0.4090166666666679	5880.5634765625	74159.27176708994	0	1301	0.24783428704383859	0.6358760429082247	0.29813322468657305	166.10711669921875	166.1155242919922
313	166.1272430419922	14.104366666666666					1	DETECTED	166.1272 m/z @14.10 [N1265_1.mzXML]	166.1272430419922	14.104366666666666	8.13185	14.104366666666666	5.972516666666666	14110.1181640625	2656435.869217315	0	1301	5.953586145719417	0.5	null	166.11834716796875	166.1363525390625
314	166.58340454101562	8.395					1	DETECTED	166.5834 m/z @8.39 [N1265_1.mzXML]	166.58340454101562	8.395	8.027066666666666	8.660983333333332	0.633916666666666	12627.3017578125	227011.51087707528	0	1301	0.2750355378128173	0.8198940318346957	0.5764869987338737	166.5833282470703	166.5840606689453
315	166.98377990722656	11.422533333333332					1	DETECTED	166.9838 m/z @11.42 [N1265_1.mzXML]	166.98377990722656	11.422533333333332	0.10103333333333334	20.008	19.906966666666666	107361.1953125	1.3402706182912303E7	0	1301	1.7087317764624714	5.007189210850261	0.24715972811291953	166.98292541503906	166.98468017578125
316	167.0162353515625	2.3282000000000003					1	DETECTED	167.0162 m/z @2.33 [N1265_1.mzXML]	167.0162353515625	2.3282000000000003	2.3282000000000003	8.6011	6.2729	21727.51953125	4288163.454637451	0	1301	5.977725434561341	null	null	167.0162353515625	167.02163696289062
317	167.0330810546875	9.635266666666666					1	DETECTED	167.0331 m/z @9.64 [N1265_1.mzXML]	167.0330810546875	9.635266666666666	0.11746666666666666	16.064716666666666	15.947249999999999	209164.40625	5291991.653598904	1	1301	7.79459848638968	0.5107227956099682	0.01541329264600505	167.0301971435547	167.03372192382812
318	167.06715393066406	10.355716666666666					1	DETECTED	167.0672 m/z @10.36 [N1265_1.mzXML]	167.06715393066406	10.355716666666666	10.116033333333332	17.041166666666665	6.925133333333333	9137.822265625	1373630.093571838	0	1301	0.35604940494502735	14.446422362839836	0.9782311623375356	167.06690979003906	167.06924438476562
319	167.08853149414062	8.366533333333333					1	DETECTED	167.0885 m/z @8.37 [N1265_1.mzXML]	167.08853149414062	8.366533333333333	1.1669333333333334	9.154666666666666	7.987733333333332	310681.4375	6639003.879995242	0	1301	0.27863416825737275	0.8903817202832455	0.689188996779237	167.08131408691406	167.08908081054688
320	168.0365753173828	9.635266666666666					1	DETECTED	168.0366 m/z @9.64 [N1265_1.mzXML]	168.0365753173828	9.635266666666666	1.9912999999999998	19.256166666666665	17.264866666666666	15767.3837890625	3224123.4774145507	0	1301	7.650753099394196	0.544763853930163	0.07635362083316695	168.02877807617188	168.03662109375
321	168.08937072753906	8.40925					1	DETECTED	168.0894 m/z @8.41 [N1265_1.mzXML]	168.08937072753906	8.40925	7.935266666666666	10.949250000000001	3.013983333333335	10292.5302734375	331955.85859640525	0	1301	0.2801059984413996	3.4222039229213648	0.4645696977731312	168.08160400390625	168.09524536132812
322	168.97914123535156	11.2602					1	DETECTED	168.9791 m/z @11.26 [N1265_1.mzXML]	168.97914123535156	11.2602	0.30338333333333334	20.008	19.704616666666666	43541.3828125	5226365.3321147105	0	1301	0.7997795181785694	4.949546421679608	6.082492178887199	168.97886657714844	168.98593139648438
323	169.0348358154297	3.0333666666666668					1	DETECTED	169.0348 m/z @3.03 [N1265_1.mzXML]	169.0348358154297	3.0333666666666668	1.9912999999999998	18.71966666666667	16.72836666666667	187485.328125	7671247.994598237	0	1301	0.4014761370198001	0.9874244337063294	0.7919294869618506	169.02886962890625	169.03543090820312
324	169.0481414794922	10.870299999999999					1	DETECTED	169.0481 m/z @10.87 [N1265_1.mzXML]	169.0481414794922	10.870299999999999	0.13441666666666666	20.008	19.873583333333332	774083.8125	9016871.615459664	1	1301	0.07950673694193888	0.5119274029244801	0.01877044649840924	169.04061889648438	169.0576629638672
325	169.09378051757812	1.6624					1	DETECTED	169.0938 m/z @1.66 [N1265_1.mzXML]	169.09378051757812	1.6624	1.57325	10.208049999999998	8.634799999999998	86788.515625	4924702.667120117	0	1301	0.04869779985293121	40.3750317885671	52.12737856043829	169.09262084960938	169.09661865234375
326	169.14564514160156	14.55405					1	DETECTED	169.1456 m/z @14.55 [N1265_1.mzXML]	169.14564514160156	14.55405	8.937966666666666	19.158333333333335	10.220366666666669	10244.5947265625	1585881.6598307504	0	1301	0.42197180217123353	0.870648082246543	0.47539536955733164	169.141357421875	169.1462860107422
327	170.0318145751953	1.83645					1	DETECTED	170.0318 m/z @1.84 [N1265_1.mzXML]	170.0318145751953	1.83645	1.83645	3.3561666666666667	1.5197166666666668	33198.41796875	694925.962515381	0	1301	0.056055859653598716	null	null	170.03143310546875	170.04156494140625
328	170.05923461914062	9.225116666666667					1	DETECTED	170.0592 m/z @9.23 [N1265_1.mzXML]	170.05923461914062	9.225116666666667	4.14255	11.09005	6.9475	462907.125	5369424.286889896	0	1301	0.0964767671693405	1.4824421025585952	24.66637095997205	170.05152893066406	170.0595245361328
329	170.09181213378906	1.9355333333333333					1	DETECTED	170.0918 m/z @1.94 [N1265_1.mzXML]	170.09181213378906	1.9355333333333333	0.11746666666666666	19.9915	19.874033333333333	11215.9345703125	6057736.382871455	0	1301	18.677348203303556	5.465705328004106	9.931410656008213	170.0909881591797	170.09608459472656
330	171.06275939941406	9.211233333333332					1	DETECTED	171.0628 m/z @9.21 [N1265_1.mzXML]	171.06275939941406	9.211233333333332	4.764783333333333	10.222866666666667	5.458083333333334	50256.15625	1809508.7113294064	0	1301	0.09420002404739414	0.6051494390292396	0.02821030114700591	171.0617218017578	171.06431579589844
331	171.1368408203125	12.201966666666667					1	DETECTED	171.1368 m/z @12.20 [N1265_1.mzXML]	171.1368408203125	12.201966666666667	11.699416666666668	15.967649999999999	4.268233333333331	7694.60205078125	925958.936469116	0	1301	0.06357229244713025	4.24657579676981	7.49315159353962	171.13616943359375	171.13755798339844
332	171.1479034423828	11.2602					1	DETECTED	171.1479 m/z @11.26 [N1265_1.mzXML]	171.1479034423828	11.2602	0.11746666666666666	20.008	19.890533333333334	11617.54296875	6545973.304579648	0	1301	9.36476291077232	0.8925338486666947	1.0485126194493235	171.1426544189453	171.14877319335938
333	172.0684051513672	1.8504666666666667					1	DETECTED	172.0684 m/z @1.85 [N1265_1.mzXML]	172.0684051513672	1.8504666666666667	1.8086	16.080966666666665	14.272366666666665	25706.51171875	3448026.256160645	0	1301	9.316508830914463	170.45023885350295	215.99378411531842	172.06336975097656	172.07476806640625
334	172.09608459472656	2.1455166666666665					1	DETECTED	172.0961 m/z @2.15 [N1265_1.mzXML]	172.09608459472656	2.1455166666666665	2.0194	6.909133333333333	4.889733333333333	7965.919921875	466395.6384532166	0	1301	0.0923832646894649	19.3857539315449	37.7715078630898	172.09494018554688	172.0970916748047
335	172.13253784179688	10.252					1	DETECTED	172.1325 m/z @10.25 [N1265_1.mzXML]	172.13253784179688	10.252	2.0333833333333335	10.965133333333334	8.931750000000001	14768.4892578125	1177338.363356507	0	1301	0.10648529815174079	0.5433852412307829	0.01693168220936782	172.13189697265625	172.1327667236328
336	172.98623657226562	1.4702166666666665					1	DETECTED	172.9862 m/z @1.47 [N1265_1.mzXML]	172.98623657226562	1.4702166666666665	1.4243999999999999	1.5291	0.10470000000000002	5435.3349609375	19848.787454223624	0	1301	0.08214118043170537	1.1425973081120422	1.2851946162240844	172.9771728515625	172.98646545410156
337	173.0199432373047	16.162066666666668					1	DETECTED	173.0199 m/z @16.16 [N1265_1.mzXML]	173.0199432373047	16.162066666666668	2.2439666666666667	19.9255	17.681533333333334	8382.48828125	2833762.5245624073	0	1301	2.352658112524624	0.6351992489396302	0.41731526897971494	173.01144409179688	173.02854919433594
338	173.04107666015625	1.9355333333333333					1	DETECTED	173.0411 m/z @1.94 [N1265_1.mzXML]	173.04107666015625	1.9355333333333333	1.8648666666666667	8.72125	6.856383333333333	14955.763671875	1060652.2930893553	0	1301	0.0647771453175594	48.5121462264151	96.0242924528302	173.03712463378906	173.04153442382812
339	173.96009826660156	11.3519					1	DETECTED	173.9601 m/z @11.35 [N1265_1.mzXML]	173.96009826660156	11.3519	0.10103333333333334	20.008	19.906966666666666	12369.228515625	2420010.4778649923	0	1301	0.7875036985894432	6.996480291074418	6.933590674787729	173.95887756347656	173.96133422851562
340	174.05429077148438	9.964550000000001					1	DETECTED	174.0543 m/z @9.96 [N1265_1.mzXML]	174.05429077148438	9.964550000000001	6.503299999999999	10.636733333333332	4.133433333333333	2658.323486328125	284286.9885385742	0	1301	2.22959111233443	0.597101239918141	0.19420247983628194	174.05361938476562	174.05477905273438
341	174.0777130126953	14.736416666666665					1	DETECTED	174.0777 m/z @14.74 [N1265_1.mzXML]	174.0777130126953	14.736416666666665	3.384516666666667	19.207333333333334	15.822816666666668	8766.8046875	2458656.3445174554	0	1301	2.0911681071013444	0.6969237161473705	0.9316716482001945	174.0751953125	174.0784912109375
342	174.93702697753906	1.6624					1	DETECTED	174.9370 m/z @1.66 [N1265_1.mzXML]	174.93702697753906	1.6624	1.5438	1.9071500000000001	0.36335000000000006	108515.234375	894620.485112305	0	1301	0.08872407909146562	1.531829679595278	2.6528887567268296	174.9368438720703	174.93734741210938
343	174.9906463623047	1.4702166666666665					1	DETECTED	174.9906 m/z @1.47 [N1265_1.mzXML]	174.9906463623047	1.4702166666666665	0.10103333333333334	19.9915	19.890466666666665	76753.078125	4957561.315509699	0	1301	1.0597394163392715	5.209767399734913	4.575056038388542	174.9822235107422	174.99624633789062
344	175.00741577148438	13.726783333333334					1	DETECTED	175.0074 m/z @13.73 [N1265_1.mzXML]	175.00741577148438	13.726783333333334	9.78455	18.476999999999997	8.692449999999997	8370.5166015625	1905730.0914859618	0	1301	0.11430126847617039	1.102477867875231	1.142407990143233	175.00645446777344	175.00942993164062
345	175.03054809570312	1.4403666666666666					1	DETECTED	175.0305 m/z @1.44 [N1265_1.mzXML]	175.03054809570312	1.4403666666666666	1.4403666666666666	13.571616666666667	12.131250000000001	14413.96875	2024144.6295054322	0	1301	1.7822348417267662	null	null	175.0225067138672	175.03958129882812
346	175.07420349121094	15.5112					1	DETECTED	175.0742 m/z @15.51 [N1265_1.mzXML]	175.07420349121094	15.5112	1.8648666666666667	19.663	17.798133333333332	12217.4189453125	4528544.733129816	0	1301	2.820526994896367	0.9214391013905878	0.8586169005882687	175.0668487548828	175.0839385986328
347	175.08880615234375	14.708216666666667					1	DETECTED	175.0888 m/z @14.71 [N1265_1.mzXML]	175.08880615234375	14.708216666666667	0.13441666666666666	20.008	19.873583333333332	8946.0478515625	3197688.4557326967	0	1301	9.186855869813998	0.7641032027128335	0.7732060682758989	175.0853271484375	175.0960693359375
348	175.1181640625	1.9496166666666668					1	DETECTED	175.1182 m/z @1.95 [N1265_1.mzXML]	175.1181640625	1.9496166666666668	1.7231333333333334	12.154950000000001	10.431816666666668	27495.5390625	1711976.4608532104	0	1301	0.2557032599190381	23.02998748988152	45.05997497976304	175.11058044433594	175.12120056152344
349	176.06956481933594	10.571416666666666					1	DETECTED	176.0696 m/z @10.57 [N1265_1.mzXML]	176.06956481933594	10.571416666666666	8.937966666666666	17.581	8.643033333333333	195227.0625	1864517.3721907341	1	1301	0.0945199524031306	0.5384004685265876	1.3020035788186186	176.06851196289062	176.07716369628906
350	176.9698486328125	1.4998166666666668					1	DETECTED	176.9698 m/z @1.50 [N1265_1.mzXML]	176.9698486328125	1.4998166666666668	1.4243999999999999	1.57325	0.14885000000000015	36739.7734375	233538.86086230454	0	1301	0.14632859432283407	0.9868508287292795	0.9737016574585592	176.96966552734375	176.96998596191406
351	176.998779296875	15.71285					1	DETECTED	176.9988 m/z @15.71 [N1265_1.mzXML]	176.998779296875	15.71285	1.4243999999999999	18.072666666666667	16.648266666666668	4783.09765625	2655262.636889221	0	1301	1.0509515791712598	0.5825777696904377	0.16515553938087527	176.9943084716797	177.00660705566406
352	177.03005981445312	10.237449999999999					1	DETECTED	177.0301 m/z @10.24 [N1265_1.mzXML]	177.03005981445312	10.237449999999999	10.208049999999998	10.355716666666666	0.14766666666666772	7211.83203125	38503.748225952564	0	1301	0.1096276007919581	2.5113378684806786	4.022675736961357	177.02976989746094	177.03021240234375
353	177.05990600585938	1.6479666666666666					1	DETECTED	177.0599 m/z @1.65 [N1265_1.mzXML]	177.05990600585938	1.6479666666666666	1.5879833333333333	11.699416666666668	10.111433333333334	76133.1875	2343431.823969727	0	1301	0.06282175967108095	84.2853570436233	1.5270751394728121	177.05348205566406	177.06944274902344
354	177.07473754882812	2.08885					1	DETECTED	177.0747 m/z @2.09 [N1265_1.mzXML]	177.07473754882812	2.08885	1.9635	10.670233333333334	8.706733333333334	24018.865234375	1745615.9435537106	0	1301	1.1179126596885063	34.76939839626445	68.36855766087973	177.0728759765625	177.0752410888672
355	177.08937072753906	11.29065					1	DETECTED	177.0894 m/z @11.29 [N1265_1.mzXML]	177.08937072753906	11.29065	0.10103333333333334	20.008	19.906966666666666	14054.474609375	4375844.175797488	0	1301	16.167718514107065	0.8895285361279878	0.8681930543540752	177.0856170654297	177.08995056152344
356	177.16302490234375	12.588166666666666					1	DETECTED	177.1630 m/z @12.59 [N1265_1.mzXML]	177.16302490234375	12.588166666666666	8.751316666666666	19.9585	11.207183333333335	5998.8916015625	1947785.572521301	0	1301	8.006800325304786	1.4604667022861637	2.1234319322175654	177.1582489013672	177.16302490234375
357	178.11767578125	1.9496166666666668					1	DETECTED	178.1177 m/z @1.95 [N1265_1.mzXML]	178.11767578125	1.9496166666666668	1.8790833333333334	2.21595	0.3368666666666664	35801.93359375	299246.4587011718	0	1301	0.11204983793575973	2.3879962192816615	3.7759924385633235	178.11746215820312	178.11790466308594
358	178.9625701904297	11.511016666666666					1	DETECTED	178.9626 m/z @11.51 [N1265_1.mzXML]	178.9625701904297	11.511016666666666	0.16820000000000002	19.794	19.6258	8014.49658203125	2147953.409085755	0	1301	0.77807958108672	0.8651202155843126	0.8086271639318108	178.96176147460938	178.96331787109375
359	179.03919982910156	1.5144166666666665					1	DETECTED	179.0392 m/z @1.51 [N1265_1.mzXML]	179.03919982910156	1.5144166666666665	1.4080166666666665	18.541333333333334	17.13331666666667	16275.3564453125	3326333.572261108	0	1301	0.16287605659993454	80.51370614035085	158.93617250129276	179.03428649902344	179.03939819335938
360	179.05331420898438	14.623899999999999					1	DETECTED	179.0533 m/z @14.62 [N1265_1.mzXML]	179.05331420898438	14.623899999999999	9.4246	18.0405	8.615900000000002	5764.98046875	1241808.031499939	0	1301	1.5491900691766514	0.8285634604658323	0.4705975271166498	179.0526123046875	179.05487060546875
361	179.0691680908203	10.541616666666666					1	DETECTED	179.0692 m/z @10.54 [N1265_1.mzXML]	179.0691680908203	10.541616666666666	0.11746666666666666	20.008	19.890533333333334	24384.80078125	2510379.602873019	0	1301	0.09171328420518421	0.9492479289195259	23.748337009293493	179.06150817871094	179.06968688964844
362	180.06478881835938	9.7397					1	DETECTED	180.0648 m/z @9.74 [N1265_1.mzXML]	180.06478881835938	9.7397	1.9496166666666668	10.602783333333333	8.653166666666666	28231.71484375	1087585.052671326	0	1301	0.08850983502891374	0.549364372029702	0.027395196473014128	180.06288146972656	180.0726318359375
363	180.087158203125	8.890533333333334					1	DETECTED	180.0872 m/z @8.89 [N1265_1.mzXML]	180.087158203125	8.890533333333334	0.18498333333333333	19.9915	19.806516666666663	9562.599609375	1427346.4552105407	0	1301	0.060332352854475246	1.748430819903187	1.5418497374173725	180.07882690429688	180.0883026123047
364	180.9027099609375	1.6479666666666666					1	DETECTED	180.9027 m/z @1.65 [N1265_1.mzXML]	180.9027099609375	1.6479666666666666	1.6330666666666667	2.2439666666666667	0.6109	28090.462890625	425773.6459643557	0	1301	0.11286909364925046	20.50000000000012	40.00000000000024	180.9020538330078	180.90313720703125
365	180.9602813720703	11.8074					1	DETECTED	180.9603 m/z @11.81 [N1265_1.mzXML]	180.9602813720703	11.8074	11.138033333333334	12.263416666666666	1.1253833333333318	7883.177734375	277452.6807215572	0	1301	0.46835085304628343	0.8406329366067435	0.6812658732134871	180.959716796875	180.96072387695312
366	181.0010223388672	1.5583333333333333					1	DETECTED	181.0010 m/z @1.56 [N1265_1.mzXML]	181.0010223388672	1.5583333333333333	1.4403666666666666	13.628116666666667	12.187750000000001	13998.5458984375	6025008.3105778815	0	1301	0.14602294694280782	51.657601017236466	102.31520203447292	180.9939727783203	181.00135803222656
367	181.04835510253906	12.451366666666667					1	DETECTED	181.0484 m/z @12.45 [N1265_1.mzXML]	181.04835510253906	12.451366666666667	0.10103333333333334	20.008	19.906966666666666	13651.5244140625	2382284.2056494756	0	1301	0.0929277400402313	0.8017234584776813	0.2854223767551379	181.0476531982422	181.05325317382812
368	181.06985473632812	10.93375					1	DETECTED	181.0699 m/z @10.93 [N1265_1.mzXML]	181.06985473632812	10.93375	1.0985833333333335	11.184066666666666	10.085483333333332	15076.9208984375	1343233.6136960452	0	1301	0.2225419384877778	0.5232026197085082	0.045837038800227825	181.0598907470703	181.07220458984375
369	181.08453369140625	11.597616666666665					1	DETECTED	181.0845 m/z @11.60 [N1265_1.mzXML]	181.08453369140625	11.597616666666665	1.0641833333333333	18.36433333333333	17.30015	1179090.0	1.10805451400719E7	1	1301	0.08818530059356	1.4505764045801939	1.5733654910908064	181.08203125	181.085693359375
370	182.07998657226562	3.927					1	DETECTED	182.0800 m/z @3.93 [N1265_1.mzXML]	182.07998657226562	3.927	1.9773333333333334	11.6698	9.692466666666666	277439.03125	1.5650187895809667E7	1	1301	0.3898141071119965	0.6674295307298622	0.18552026467449817	182.07952880859375	182.0885772705078
371	182.14881896972656	15.57335					1	DETECTED	182.1488 m/z @15.57 [N1265_1.mzXML]	182.14881896972656	15.57335	0.10103333333333334	20.008	19.906966666666666	90467.875	2.3602722508738324E7	0	1301	4.3157924242458705	0.6552307999915785	1.087718187013713	182.14794921875	182.1495361328125
372	183.10044860839844	11.822833333333334					1	DETECTED	183.1004 m/z @11.82 [N1265_1.mzXML]	183.10044860839844	11.822833333333334	0.2189	20.008	19.789099999999998	5867.20849609375	2471127.784546326	0	1301	8.892334853399293	0.8526893179898769	0.7053786359797539	183.097412109375	183.1012420654297
373	183.15240478515625	15.665966666666666					1	DETECTED	183.1524 m/z @15.67 [N1265_1.mzXML]	183.15240478515625	15.665966666666666	0.13441666666666666	20.008	19.873583333333332	5811.271484375	2078585.1211677846	0	1301	3.7249409822125745	0.6397810692858514	0.7907304108712743	183.15167236328125	183.15328979492188
374	183.95130920410156	10.237449999999999					1	DETECTED	183.9513 m/z @10.24 [N1265_1.mzXML]	183.95130920410156	10.237449999999999	7.2853	10.325666666666667	3.0403666666666664	4259.4462890625	447462.2621448669	0	1301	3.025335445552412	0.5149410881335074	0.029882176267014806	183.94798278808594	183.9520263671875
375	184.07200622558594	13.0709					1	DETECTED	184.0720 m/z @13.07 [N1265_1.mzXML]	184.07200622558594	13.0709	9.092966666666666	15.604033333333332	6.511066666666666	266853.84375	8340365.622503162	0	1301	0.1797770293719072	1.4489612927995545	1.7132925788435607	184.071533203125	184.0807647705078
376	184.09329223632812	1.8086					1	DETECTED	184.0933 m/z @1.81 [N1265_1.mzXML]	184.09329223632812	1.8086	1.7668	10.481083333333334	8.714283333333334	521989.375	4557327.32684656	0	1301	null	2.163544007736659	3.407780689003986	184.08392333984375	184.09674072265625
377	184.4597625732422	10.237449999999999					1	DETECTED	184.4598 m/z @10.24 [N1265_1.mzXML]	184.4597625732422	10.237449999999999	10.237449999999999	16.600983333333332	6.363533333333333	3881.6875	352156.8835109254	0	1301	0.06987572934933262	null	null	184.45957946777344	184.46710205078125
378	184.9988250732422	1.4702166666666665					1	DETECTED	184.9988 m/z @1.47 [N1265_1.mzXML]	184.9988250732422	1.4702166666666665	1.4080166666666665	11.569616666666667	10.1616	20548.16015625	1492242.1407136843	0	1301	0.09293049396390818	81.68488745980703	1.224572448527756	184.99327087402344	185.0071258544922
379	185.04306030273438	10.237449999999999					1	DETECTED	185.0431 m/z @10.24 [N1265_1.mzXML]	185.04306030273438	10.237449999999999	0.11746666666666666	19.9915	19.874033333333333	1512949.25	2.8614525711459488E7	1	1301	8.324584645303936	0.5096542732618531	0.015032771743895366	185.03977966308594	185.04454040527344
380	185.06748962402344	1.6624					1	DETECTED	185.0675 m/z @1.66 [N1265_1.mzXML]	185.06748962402344	1.6624	1.6330666666666667	13.986766666666666	12.3537	24774.630859375	3446863.442297729	0	1301	0.03403177319614881	147.2056801649377	292.83650170054125	185.05946350097656	185.07571411132812
381	185.127685546875	9.139766666666667					1	DETECTED	185.1277 m/z @9.14 [N1265_1.mzXML]	185.127685546875	9.139766666666667	9.031266666666665	9.5443	0.5130333333333343	77467.6015625	553572.7733623657	0	1301	0.10161673031974239	1.665134856474893	2.7309824238547136	185.12733459472656	185.1280517578125
382	186.04666137695312	10.237449999999999					1	DETECTED	186.0467 m/z @10.24 [N1265_1.mzXML]	186.04666137695312	10.237449999999999	1.83645	16.47025	14.6338	92637.609375	1.054548812858064E7	0	1301	8.47454343624357	0.6241621417232152	0.2217688784274651	186.0374755859375	186.05503845214844
383	186.07249450683594	1.9212					1	DETECTED	186.0725 m/z @1.92 [N1265_1.mzXML]	186.07249450683594	1.9212	0.8109333333333333	19.564666666666668	18.753733333333333	75899.390625	2613136.886144561	0	1301	0.5047338426197179	42.65995089155254	2.413773683340706	186.072265625	186.07591247558594
384	186.22047424316406	11.481066666666667					1	DETECTED	186.2205 m/z @11.48 [N1265_1.mzXML]	186.22047424316406	11.481066666666667	10.054966666666667	11.54125	1.4862833333333327	10941.71875	408525.9432781982	0	1301	1.4129059043454024	0.5211006708271976	0.041996107665578236	186.21981811523438	186.2210235595703
385	186.92184448242188	1.5144166666666665					1	DETECTED	186.9218 m/z @1.51 [N1265_1.mzXML]	186.92184448242188	1.5144166666666665	1.4403666666666666	8.027066666666666	6.5866999999999996	13007.6572265625	1793081.0559951782	0	1301	0.1350811897159756	44.474679270763026	87.94935854152605	186.9213409423828	186.93089294433594
386	186.95140075683594	9.239083333333333					1	DETECTED	186.9514 m/z @9.24 [N1265_1.mzXML]	186.95140075683594	9.239083333333333	6.925483333333333	15.9195	8.994016666666667	26463.18359375	2568476.836213012	0	1301	0.09608500693423494	1.9437276682803135	0.042178413057815306	186.94142150878906	186.9536590576172
387	187.04542541503906	1.8086					1	DETECTED	187.0454 m/z @1.81 [N1265_1.mzXML]	187.04542541503906	1.8086	1.8086	16.910333333333334	15.101733333333334	7345.41845703125	3567423.3413245236	0	1301	7.581356163949003	null	null	187.03564453125	187.04542541503906
388	187.05648803710938	1.8931166666666668					1	DETECTED	187.0565 m/z @1.89 [N1265_1.mzXML]	187.05648803710938	1.8931166666666668	1.8504666666666667	10.325666666666667	8.475200000000001	84899.9765625	2861578.726195069	0	1301	0.08674416191581669	98.83899964077281	196.59872408920393	187.0471954345703	187.0606231689453
389	187.0706329345703	2.7137499999999997					1	DETECTED	187.0706 m/z @2.71 [N1265_1.mzXML]	187.0706329345703	2.7137499999999997	0.13441666666666666	19.0775	18.943083333333334	24581.173828125	5434911.040786011	0	1301	0.5631048377105938	2.25771557136532	3.716431836606712	187.06996154785156	187.08050537109375
390	187.13095092773438	11.366033333333332					1	DETECTED	187.1310 m/z @11.37 [N1265_1.mzXML]	187.13095092773438	11.366033333333332	0.15111666666666668	20.008	19.856883333333332	5921.7080078125	3661328.6271718144	0	1301	7.427328334105727	0.8852889380958396	0.7705778761916793	187.12449645996094	187.13218688964844
391	187.47177124023438	9.225116666666667					1	DETECTED	187.4718 m/z @9.23 [N1265_1.mzXML]	187.47177124023438	9.225116666666667	9.154666666666666	9.323283333333334	0.16861666666666864	21204.2578125	126757.73820788592	0	1301	0.10038574335312767	1.178971633340005	1.5418551421992974	187.47152709960938	187.47190856933594
392	188.03402709960938	2.3000833333333333					1	DETECTED	188.0340 m/z @2.30 [N1265_1.mzXML]	188.03402709960938	2.3000833333333333	2.1595500000000003	16.19418333333333	14.034633333333332	8997.900390625	2304347.7377216187	0	1301	0.2971497957022815	49.933467741935615	98.86693548387122	188.02694702148438	188.04083251953125
393	188.05245971679688	9.211233333333332					1	DETECTED	188.0525 m/z @9.21 [N1265_1.mzXML]	188.05245971679688	9.211233333333332	9.183266666666666	14.55405	5.370783333333334	14388.4140625	1240167.0936190186	0	1301	0.049541877765159725	96.02115613826203	191.04231227652406	188.04664611816406	188.0564727783203
394	188.06947326660156	9.211233333333332					1	DETECTED	188.0695 m/z @9.21 [N1265_1.mzXML]	188.06947326660156	9.211233333333332	3.3280499999999997	18.137666666666668	14.809616666666669	7559170.0	5.5321317163174346E7	1	1301	0.0991643372216906	1.7748276590066663	2.4460742118808425	188.0618896484375	188.07757568359375
395	188.09617614746094	9.239083333333333					1	DETECTED	188.0962 m/z @9.24 [N1265_1.mzXML]	188.09617614746094	9.239083333333333	1.9212	17.106166666666663	15.184966666666663	6698.6328125	2318747.3965943595	0	1301	0.07126735691432273	1.0375245118693244	0.9734069735704498	188.09097290039062	188.10601806640625
396	189.00588989257812	5.167233333333333					1	DETECTED	189.0059 m/z @5.17 [N1265_1.mzXML]	189.00588989257812	5.167233333333333	1.4080166666666665	5.822500000000001	4.414483333333334	4146.1796875	651762.0247880252	0	1301	0.7133214475521186	0.5871546820481219	0.17430936409624376	189.0055694580078	189.00674438476562
397	189.02268981933594	13.698883333333333					1	DETECTED	189.0227 m/z @13.70 [N1265_1.mzXML]	189.02268981933594	13.698883333333333	10.602783333333333	16.796499999999998	6.193716666666665	9574.5185546875	1129265.5752112428	0	1301	0.17291767558573135	1.000244931795915	1.0004898635918302	189.01390075683594	189.0236358642578
398	189.0458984375	1.8504666666666667					1	DETECTED	189.0459 m/z @1.85 [N1265_1.mzXML]	189.0458984375	1.8504666666666667	1.4080166666666665	11.153366666666667	9.74535	23071.19921875	2063603.0381695551	0	1301	9.022809632256275	9.889764974620343	20.95670037597961	189.03591918945312	189.0550994873047
399	189.0728302001953	9.211233333333332					1	DETECTED	189.0728 m/z @9.21 [N1265_1.mzXML]	189.0728302001953	9.211233333333332	5.119983333333334	9.7249	4.604916666666666	788255.9375	1.2881019065112758E7	0	1301	0.09585271546511542	1.8923846815085907	2.4652753614970577	189.07276916503906	189.0787811279297
400	189.08592224121094	2.78245					1	DETECTED	189.0859 m/z @2.78 [N1265_1.mzXML]	189.08592224121094	2.78245	0.10103333333333334	20.008	19.906966666666666	66224.6796875	1.7393693754925765E7	0	1301	2.94440012295702	3.253506721948696	28.146532237945845	189.08493041992188	189.0902099609375
401	189.1584930419922	1.7668					1	DETECTED	189.1585 m/z @1.77 [N1265_1.mzXML]	189.1584930419922	1.7668	1.6180666666666668	15.619416666666666	14.001349999999999	13235.5	3994245.614007934	0	1301	12.834131320381418	47.06863514119234	93.02495135077204	189.15798950195312	189.16314697265625
402	189.19776916503906	9.211233333333332					1	DETECTED	189.1978 m/z @9.21 [N1265_1.mzXML]	189.19776916503906	9.211233333333332	9.154666666666666	9.309066666666666	0.15440000000000076	26555.482421875	150575.38897729467	0	1301	0.09404152966229695	1.3329027200577592	1.8113440787579496	189.19723510742188	189.19784545898438
403	190.08489990234375	10.8387					1	DETECTED	190.0849 m/z @10.84 [N1265_1.mzXML]	190.08489990234375	10.8387	0.30338333333333334	19.9585	19.655116666666668	89810.75	3384548.110035434	1	1301	0.09456534903813107	0.5140420435085742	0.15599664586356743	190.0763702392578	190.0901641845703
404	190.14280700683594	10.371283333333334					1	DETECTED	190.1428 m/z @10.37 [N1265_1.mzXML]	190.14280700683594	10.371283333333334	10.039633333333335	19.975	9.935366666666667	36573.73046875	3014058.0491085206	0	1301	0.3622554090855754	15.390649317886137	31.66551969065453	190.14254760742188	190.1429901123047
405	190.96673583984375	13.502416666666667					1	DETECTED	190.9667 m/z @13.50 [N1265_1.mzXML]	190.96673583984375	13.502416666666667	0.13441666666666666	19.975	19.840583333333335	10243.4677734375	2184010.8023165283	0	1301	2.7191775839391816	0.580291767253314	0.4752762536581854	190.9619598388672	190.96768188476562
406	191.03909301757812	1.7807					1	DETECTED	191.0391 m/z @1.78 [N1265_1.mzXML]	191.03909301757812	1.7807	1.4080166666666665	11.074183333333334	9.666166666666667	81758.4296875	3730635.53987796	0	1301	0.20578560169685844	1.284196437819041	1.3423911259977204	191.02963256835938	191.04769897460938
407	191.07546997070312	1.6624					1	DETECTED	191.0755 m/z @1.66 [N1265_1.mzXML]	191.07546997070312	1.6624	1.5583333333333333	9.239083333333333	7.68075	216442.953125	5290512.813843934	0	1301	0.05435582697942887	42.06964405058815	32.84108468214876	191.06898498535156	191.07704162597656
408	191.9762725830078	1.7668					1	DETECTED	191.9763 m/z @1.77 [N1265_1.mzXML]	191.9762725830078	1.7668	0.16820000000000002	19.909	19.7408	9769.7119140625	2275936.286205017	0	1301	18.732070497368987	7.628513935969423	14.758978483383318	191.9702606201172	191.9762725830078
409	192.00682067871094	11.306283333333333					1	DETECTED	192.0068 m/z @11.31 [N1265_1.mzXML]	192.00682067871094	11.306283333333333	0.11746666666666666	20.008	19.890533333333334	9174.0546875	2078713.2887875985	0	1301	0.6961059139351544	0.744984338932325	0.7234915360906468	192.00640869140625	192.00836181640625
410	192.03138732910156	2.6045666666666665					1	DETECTED	192.0314 m/z @2.60 [N1265_1.mzXML]	192.03138732910156	2.6045666666666665	1.83645	10.885883333333334	9.049433333333335	15012.21484375	1262385.4694299316	0	1301	0.6297823324706693	5.8906633106949915	10.781326621389981	192.02264404296875	192.0333709716797
411	192.0731964111328	1.7668					1	DETECTED	192.0732 m/z @1.77 [N1265_1.mzXML]	192.0731964111328	1.7668	1.6917666666666666	10.054966666666667	8.3632	7110.21630859375	1301274.5577812192	0	1301	5.839222655307005	42.53939619477971	83.76776412315098	192.0640106201172	192.07852172851562
412	192.9604034423828	2.08885					1	DETECTED	192.9604 m/z @2.09 [N1265_1.mzXML]	192.9604034423828	2.08885	1.2873666666666668	15.838799999999999	14.551433333333332	34377.234375	2150440.0822742004	0	1301	0.229048205777993	8.954740334602553	185.04324053905236	192.96011352539062	192.96438598632812
413	193.0011749267578	1.4702166666666665					1	DETECTED	193.0012 m/z @1.47 [N1265_1.mzXML]	193.0011749267578	1.4702166666666665	1.3904166666666666	19.826833333333333	18.436416666666666	14719.2568359375	1783156.845767761	0	1301	0.12099617147343777	51.801840260886145	102.21834335126688	193.0001983642578	193.00991821289062
414	193.03372192382812	1.6624					1	DETECTED	193.0337 m/z @1.66 [N1265_1.mzXML]	193.03372192382812	1.6624	1.6032333333333333	18.573833333333333	16.9706	16810.990234375	2772840.498192321	0	1301	1.6963113044269122	143.41352112676023	31.810768442463893	193.02761840820312	193.0380401611328
415	193.08480834960938	10.541616666666666					1	DETECTED	193.0848 m/z @10.54 [N1265_1.mzXML]	193.08480834960938	10.541616666666666	10.481083333333334	13.19255	2.7114666666666665	21399.328125	880950.2584181827	0	1301	0.07681144796619321	1.5917615235720377	1.9257723483598257	193.0845489501953	193.08726501464844
416	193.09951782226562	8.984883333333332					1	DETECTED	193.0995 m/z @8.98 [N1265_1.mzXML]	193.09951782226562	8.984883333333332	6.519583333333333	9.046566666666667	2.526983333333334	2210.70556640625	301947.69664849853	0	1301	2.52210450287785	0.5125103097662221	0.02502061953244419	193.09487915039062	193.0997772216797
417	193.15736389160156	14.498099999999999					1	DETECTED	193.1574 m/z @14.50 [N1265_1.mzXML]	193.15736389160156	14.498099999999999	10.653716666666666	18.768833333333337	8.11511666666667	6128.32275390625	1179294.3407646487	0	1301	0.31259416791462513	1.0554510259556156	1.110902051911231	193.156982421875	193.15818786621094
418	194.0039825439453	1.4553666666666667					1	DETECTED	194.0040 m/z @1.46 [N1265_1.mzXML]	194.0039825439453	1.4553666666666667	1.3904166666666666	1.5291	0.13868333333333327	20228.943359375	91207.56359765625	0	1301	0.06747461019974499	1.05005802533937	1.160652004688521	194.0037841796875	194.00401306152344
419	194.03485107421875	13.044116666666667					1	DETECTED	194.0349 m/z @13.04 [N1265_1.mzXML]	194.03485107421875	13.044116666666667	9.514100000000001	19.8595	10.3454	6464.05078125	1714258.861731078	0	1301	5.113018645370891	1.4653471891067558	2.295659052856129	194.03187561035156	194.03485107421875
420	194.11666870117188	8.146666666666667					1	DETECTED	194.1167 m/z @8.15 [N1265_1.mzXML]	194.11666870117188	8.146666666666667	0.16820000000000002	19.9585	19.790300000000002	6053.36181640625	1751247.025560669	0	1301	0.8449032682711426	1.2402320412443495	1.5056735427706693	194.11434936523438	194.11752319335938
421	194.95748901367188	2.117166666666667					1	DETECTED	194.9575 m/z @2.12 [N1265_1.mzXML]	194.95748901367188	2.117166666666667	2.0333833333333335	16.016666666666666	13.983283333333333	10363.6875	2290961.8931585094	0	1301	0.1796806573632992	83.44907499502686	165.89814999005372	194.95718383789062	194.96246337890625
422	194.97592163085938	12.201966666666667					1	DETECTED	194.9759 m/z @12.20 [N1265_1.mzXML]	194.97592163085938	12.201966666666667	9.498966666666666	13.6139	4.114933333333333	15389.1494140625	1339716.6445310046	0	1301	0.16994934584034027	0.7611789369835981	0.5223578739671962	194.97479248046875	194.97628784179688
423	195.02882385253906	15.9195					1	DETECTED	195.0288 m/z @15.92 [N1265_1.mzXML]	195.02882385253906	15.9195	0.7434166666666666	20.008	19.264583333333334	6633.91162109375	2372796.90190387	0	1301	2.4878506821348427	0.6347020805763455	0.2694041611526909	195.02821350097656	195.03121948242188
424	195.08546447753906	10.93375					1	DETECTED	195.0855 m/z @10.93 [N1265_1.mzXML]	195.08546447753906	10.93375	0.10103333333333334	20.008	19.906966666666666	39513.9609375	6099277.640765748	0	1301	0.29454018007428573	8.84644408199598	4.204263891062528	195.08526611328125	195.0877685546875
425	195.10015869140625	11.275033333333333					1	DETECTED	195.1002 m/z @11.28 [N1265_1.mzXML]	195.10015869140625	11.275033333333333	11.229700000000001	16.421	5.191299999999998	117683.1640625	2294713.1039071055	0	1301	0.07331156556738172	9.867822582011426	11.296011495862643	195.10003662109375	195.10386657714844
426	195.11192321777344	9.337566666666667					1	DETECTED	195.1119 m/z @9.34 [N1265_1.mzXML]	195.11192321777344	9.337566666666667	9.281116666666666	9.69515	0.41403333333333414	17373.310546875	149983.45871997072	0	1301	0.11757715218394615	3.667257159728272	6.334514319456544	195.11178588867188	195.11219787597656
427	196.0670928955078	11.184066666666666					1	DETECTED	196.0671 m/z @11.18 [N1265_1.mzXML]	196.0670928955078	11.184066666666666	8.82755	18.2835	9.45595	6974.2333984375	1589541.7979733276	0	1301	6.415751687837506	2.0063405733038175	2.580697473222	196.0591583251953	196.06787109375
428	196.07925415039062	1.83645					1	DETECTED	196.0793 m/z @1.84 [N1265_1.mzXML]	196.07925415039062	1.83645	1.82255	11.042716666666667	9.220166666666668	15174.93359375	4186935.172172852	0	1301	0.07897094213811151	331.6606714628292	662.3213429256584	196.07891845703125	196.08602905273438
429	196.10324096679688	11.29065					1	DETECTED	196.1032 m/z @11.29 [N1265_1.mzXML]	196.10324096679688	11.29065	2.2860666666666662	17.679	15.392933333333332	16188.3515625	3593037.7487761546	0	1301	10.897412191632888	1.1670753109938428	0.6413437352103432	196.09498596191406	196.1112518310547
430	196.86402893066406	2.0055					1	DETECTED	196.8640 m/z @2.01 [N1265_1.mzXML]	196.86402893066406	2.0055	1.7077333333333333	2.3000833333333333	0.5923499999999999	22513.287109375	401238.7606623534	0	1301	0.38334868275878664	0.9946546512929584	1.061745182384476	196.86346435546875	196.8643798828125
431	196.95504760742188	11.46615					1	DETECTED	196.9550 m/z @11.47 [N1265_1.mzXML]	196.95504760742188	11.46615	10.980500000000001	12.0503	1.069799999999999	7820.93115234375	293680.25522412104	0	1301	0.7493153188574588	1.101410480798929	1.2028209615978578	196.95460510253906	196.9560546875
432	197.0636749267578	14.9815					1	DETECTED	197.0637 m/z @14.98 [N1265_1.mzXML]	197.0636749267578	14.9815	9.409966666666666	19.630333333333333	10.220366666666667	13217.140625	2553924.7341405638	0	1301	1.094254238588329	0.8885107521038944	0.7986943751434932	197.06312561035156	197.06427001953125
433	197.07952880859375	11.042716666666667					1	DETECTED	197.0795 m/z @11.04 [N1265_1.mzXML]	197.07952880859375	11.042716666666667	5.999483333333333	11.122116666666667	5.122633333333334	13549.9267578125	808390.3074757694	0	1301	0.0959236051721426	0.5078719340105884	0.01574386802117683	197.07406616210938	197.08070373535156
434	197.1274871826172	9.754566666666667					1	DETECTED	197.1275 m/z @9.75 [N1265_1.mzXML]	197.1274871826172	9.754566666666667	1.5879833333333333	13.698883333333333	12.110899999999999	34733.95703125	1681885.4491704106	0	1301	0.08938292603702358	0.6163994544060729	0.2871732604902839	197.12591552734375	197.1302947998047
435	198.0115966796875	13.08445					1	DETECTED	198.0116 m/z @13.08 [N1265_1.mzXML]	198.0115966796875	13.08445	9.5443	18.801166666666667	9.256866666666667	5076.05810546875	1556832.3585786135	0	1301	6.008666407878492	1.3074116445160044	1.6183809057900183	198.0068817138672	198.0200958251953
436	198.05145263671875	10.556383333333335					1	DETECTED	198.0515 m/z @10.56 [N1265_1.mzXML]	198.05145263671875	10.556383333333335	8.937966666666666	10.6868	1.7488333333333337	65223.30859375	1363918.176122985	0	1301	0.07992325117238153	0.5354471938436152	0.05420459173204782	198.05137634277344	198.05511474609375
437	198.08360290527344	1.8648666666666667					1	DETECTED	198.0836 m/z @1.86 [N1265_1.mzXML]	198.08360290527344	1.8648666666666667	1.7807	13.670616666666666	11.889916666666666	36120.44921875	1905816.7194117433	0	1301	0.05837569134726972	70.63316831683163	140.26633663366326	198.07481384277344	198.0903778076172
438	198.0963134765625	10.434516666666667					1	DETECTED	198.0963 m/z @10.43 [N1265_1.mzXML]	198.0963134765625	10.434516666666667	4.243883333333334	19.0935	14.849616666666666	4115.06396484375	1469719.7999110715	0	1301	8.162438065630203	1.1993616700499141	1.398723340099828	198.0953826904297	198.09706115722656
439	198.86109924316406	2.0194					1	DETECTED	198.8611 m/z @2.02 [N1265_1.mzXML]	198.86109924316406	2.0194	1.6917666666666666	2.27205	0.5802833333333335	22907.3828125	400046.1119614258	0	1301	0.3028609578454595	0.8855682165021873	0.7711364330043746	198.86048889160156	198.861328125
440	198.9391326904297	1.5144166666666665					1	DETECTED	198.9391 m/z @1.51 [N1265_1.mzXML]	198.9391326904297	1.5144166666666665	1.4080166666666665	1.6330666666666667	0.2250500000000002	251018.046875	1635020.2862694087	0	1301	0.11046584215192068	1.1472195373158884	1.1214947739254482	198.93875122070312	198.93923950195312
441	199.00965881347656	11.951133333333333					1	DETECTED	199.0097 m/z @11.95 [N1265_1.mzXML]	199.00965881347656	11.951133333333333	9.01585	18.7525	9.736650000000001	4318.60693359375	1098134.4545370182	0	1301	6.4211669060138785	1.658553688741008	2.325012310544343	199.00021362304688	199.016845703125
442	199.05467224121094	10.541616666666666					1	DETECTED	199.0547 m/z @10.54 [N1265_1.mzXML]	199.05467224121094	10.541616666666666	9.000683333333335	11.106383333333333	2.105699999999999	7984.30908203125	262862.10088238545	0	1301	0.06099146472923955	0.6832547373885961	0.36650947477719215	199.05467224121094	199.05958557128906
443	199.09564208984375	10.602783333333333					1	DETECTED	199.0956 m/z @10.60 [N1265_1.mzXML]	199.09564208984375	10.602783333333333	10.602783333333333	11.229700000000001	0.6269166666666681	3966.72216796875	98223.1800340576	0	1301	0.0713543012176654	null	null	199.09535217285156	199.09580993652344
444	200.03936767578125	1.6768833333333333					1	DETECTED	200.0394 m/z @1.68 [N1265_1.mzXML]	200.03936767578125	1.6768833333333333	1.6032333333333333	13.314	11.710766666666666	49241.265625	2246204.8771271976	0	1301	0.6403203712933216	6.701924317136522	14.67608209055234	200.0325927734375	200.04344177246094
445	200.0672149658203	1.8086					1	DETECTED	200.0672 m/z @1.81 [N1265_1.mzXML]	200.0672149658203	1.8086	1.7807	1.9355333333333333	0.15483333333333338	192838.265625	1100032.4904687502	0	1301	0.11789760344086342	2.7747909199522076	4.549581839904415	200.067138671875	200.06735229492188
446	200.12713623046875	2.0471999999999997					1	DETECTED	200.1271 m/z @2.05 [N1265_1.mzXML]	200.12713623046875	2.0471999999999997	2.0055	15.838799999999999	13.8333	33157.01171875	1854505.5758058163	0	1301	0.5267778666060261	31.11958836390531	35.56411664664282	200.1248321533203	200.12777709960938
447	200.93670654296875	1.5144166666666665					1	DETECTED	200.9367 m/z @1.51 [N1265_1.mzXML]	200.93670654296875	1.5144166666666665	1.4403666666666666	18.85033333333333	17.409966666666666	32173.138671875	1.5865060043107297E7	0	1301	0.15835260905085868	117.5554805311727	234.1109610623454	200.93667602539062	200.9368896484375
448	200.97216796875	1.5144166666666665					1	DETECTED	200.9722 m/z @1.51 [N1265_1.mzXML]	200.97216796875	1.5144166666666665	1.4553666666666667	1.6032333333333333	0.1478666666666666	58971.84765625	300700.78723876935	0	1301	0.07910682433902161	1.2520462884561137	1.6979567722751496	200.97190856933594	200.9722442626953
449	201.01486206054688	1.9355333333333333					1	DETECTED	201.0149 m/z @1.94 [N1265_1.mzXML]	201.01486206054688	1.9355333333333333	1.7527000000000001	10.511666666666667	8.758966666666666	172196.96875	3162887.4216383053	0	1301	0.13086367929259013	23.255860010138697	2.093821486456207	201.00592041015625	201.02093505859375
450	201.11070251464844	0.10103333333333334					1	DETECTED	201.1107 m/z @0.10 [N1265_1.mzXML]	201.11070251464844	0.10103333333333334	0.10103333333333334	20.008	19.906966666666666	39805.0	2.8813306971908934E7	0	1301	3.8118068757590273	null	null	201.1102294921875	201.1115264892578
451	202.04632568359375	1.9355333333333333					1	DETECTED	202.0463 m/z @1.94 [N1265_1.mzXML]	202.04632568359375	1.9355333333333333	1.7807	9.829783333333333	8.049083333333334	14984.98828125	2201469.629043091	0	1301	0.11660516571844459	25.992734122712587	50.98546824542517	202.04539489746094	202.0469207763672
452	202.10633850097656	2.4266					1	DETECTED	202.1063 m/z @2.43 [N1265_1.mzXML]	202.10633850097656	2.4266	0.13441666666666666	19.9915	19.857083333333332	6793.92041015625	3766362.0030719587	0	1301	18.04200697766397	4.33147799405225	7.662955988104499	202.10511779785156	202.11497497558594
453	202.96975708007812	1.5144166666666665					1	DETECTED	202.9698 m/z @1.51 [N1265_1.mzXML]	202.96975708007812	1.5144166666666665	1.4403666666666666	1.57325	0.13288333333333346	19924.189453125	95641.53021557612	0	1301	0.07802731160631349	0.8972541075849666	0.6800809687325517	202.96954345703125	202.96998596191406
454	203.05099487304688	1.7946					1	DETECTED	203.0510 m/z @1.79 [N1265_1.mzXML]	203.05099487304688	1.7946	1.2356	19.581166666666665	18.345566666666663	4368755.0	8.046926929066147E7	1	1301	0.2522812388932276	4.974096046244603	8.880173002380639	203.0507354736328	203.05247497558594
455	203.14907836914062	1.8504666666666667					1	DETECTED	203.1491 m/z @1.85 [N1265_1.mzXML]	203.14907836914062	1.8504666666666667	1.83645	17.4175	15.581050000000001	75157.8046875	3651024.318916351	0	1301	0.04738859913791704	555.804399524371	8.90645296316359	203.14198303222656	203.14920043945312
456	203.8229522705078	9.239083333333333					1	DETECTED	203.8230 m/z @9.24 [N1265_1.mzXML]	203.8229522705078	9.239083333333333	9.154666666666666	9.323283333333334	0.16861666666666864	30939.3828125	181435.8599956059	0	1301	0.09364614774883329	0.9838167107627754	1.0191599678888352	203.82217407226562	203.8232421875
457	204.05467224121094	1.7946					1	DETECTED	204.0547 m/z @1.79 [N1265_1.mzXML]	204.05467224121094	1.7946	1.73825	17.237166666666667	15.498916666666666	220785.671875	5583839.380906039	0	1301	0.2730302500746915	6.4479148701083595	10.364078816109396	204.0545196533203	204.06460571289062
458	204.1038360595703	10.805299999999999					1	DETECTED	204.1038 m/z @10.81 [N1265_1.mzXML]	204.1038360595703	10.805299999999999	10.737633333333333	11.042716666666667	0.30508333333333404	27326.216796875	172612.7898339225	0	1301	0.09313039046527827	2.254310344827618	3.5086206896552357	204.10084533691406	204.10482788085938
459	204.12181091308594	1.9635					1	DETECTED	204.1218 m/z @1.96 [N1265_1.mzXML]	204.12181091308594	1.9635	1.8648666666666667	10.571416666666666	8.70655	733786.5625	1.2090153149819726E7	0	1301	0.19783365190280122	3.4415859845723578	4.416477262565019	204.12094116210938	204.1227264404297
460	204.41534423828125	9.239083333333333					1	DETECTED	204.4153 m/z @9.24 [N1265_1.mzXML]	204.41534423828125	9.239083333333333	9.169133333333333	9.351766666666666	0.18263333333333343	24088.646484375	146244.55255554192	0	1301	0.09395786703756137	1.3054562782940127	1.3993724265871168	204.41513061523438	204.4154510498047
461	204.955810546875	1.6180666666666668					1	DETECTED	204.9558 m/z @1.62 [N1265_1.mzXML]	204.955810546875	1.6180666666666668	1.5291	1.6624	0.1333000000000002	82527.78125	349068.3425932618	0	1301	0.06708290484731094	0.7466692761675158	0.5412879372871053	204.95556640625	204.95651245117188
462	205.0232696533203	1.83645					1	DETECTED	205.0233 m/z @1.84 [N1265_1.mzXML]	205.0232696533203	1.83645	1.4080166666666665	9.211233333333332	7.803216666666666	141303.234375	2.172600385620654E7	0	1301	0.062505774218514	9.223537677384677	12.900303780125036	205.02093505859375	205.0235595703125
463	205.04620361328125	9.351766666666666					1	DETECTED	205.0462 m/z @9.35 [N1265_1.mzXML]	205.04620361328125	9.351766666666666	1.8931166666666668	9.859583333333335	7.966466666666668	63352.97265625	1927766.0178585805	0	1301	7.434379064071662	1.0721073874432268	1.036230505997557	205.0438232421875	205.05606079101562
464	205.08456420898438	12.482283333333333					1	DETECTED	205.0846 m/z @12.48 [N1265_1.mzXML]	205.08456420898438	12.482283333333333	0.18498333333333333	19.892333333333333	19.707349999999998	23327.837890625	4870167.936442809	0	1301	0.1748649965010607	1.419675964213559	0.3522171669249342	205.07632446289062	205.08560180664062
465	205.0959930419922	9.239083333333333					1	DETECTED	205.0960 m/z @9.24 [N1265_1.mzXML]	205.0959930419922	9.239083333333333	9.12405	11.8074	2.683349999999999	8873433.0	6.1879681827045426E7	1	1301	0.09550235130262585	1.2534857862719535	1.3216767408213121	205.09518432617188	205.0963592529297
466	205.125244140625	1.8790833333333334					1	DETECTED	205.1252 m/z @1.88 [N1265_1.mzXML]	205.125244140625	1.8790833333333334	1.8648666666666667	9.323283333333334	7.458416666666667	67204.421875	2618322.326550537	0	1301	0.21327272111666207	261.32589171933887	514.7921100084035	205.11526489257812	205.13272094726562
467	205.9862823486328	11.366033333333332					1	DETECTED	205.9863 m/z @11.37 [N1265_1.mzXML]	205.9862823486328	11.366033333333332	0.10103333333333334	20.008	19.906966666666666	32709.478515625	5878131.008858706	0	1301	0.6112597218455011	1.258206160991618	5.115493889544657	205.98570251464844	205.9942626953125
468	206.041259765625	9.5746					1	DETECTED	206.0413 m/z @9.57 [N1265_1.mzXML]	206.041259765625	9.5746	9.351766666666666	9.93465	0.5828833333333332	11036.2646484375	134103.3752410276	0	1301	0.26249555299150984	1.3078908002991738	1.6157816005983474	206.04119873046875	206.0497283935547
469	206.08013916015625	10.325666666666667					1	DETECTED	206.0801 m/z @10.33 [N1265_1.mzXML]	206.08013916015625	10.325666666666667	4.375116666666667	19.728333333333335	15.353216666666668	175971.6875	2251320.233095914	0	1301	0.09439481197775201	1.8241410335356678	2.1516054270128793	206.0799102783203	206.08865356445312
470	206.09927368164062	9.239083333333333					1	DETECTED	206.0993 m/z @9.24 [N1265_1.mzXML]	206.09927368164062	9.239083333333333	9.12405	10.8387	1.714649999999999	909664.0625	6447588.213560425	0	1301	0.09670234466705097	1.2535395379685792	1.2952731487096756	206.09896850585938	206.10107421875
471	206.38096618652344	9.239083333333333					1	DETECTED	206.3810 m/z @9.24 [N1265_1.mzXML]	206.38096618652344	9.239083333333333	9.169133333333333	13.08445	3.9153166666666674	31820.62109375	1097352.849142578	0	1301	0.09164542908852091	27.98653800333556	54.97307600667112	206.37998962402344	206.38894653320312
472	206.8925018310547	1.73825					1	DETECTED	206.8925 m/z @1.74 [N1265_1.mzXML]	206.8925018310547	1.73825	1.6768833333333333	2.0194	0.3425166666666668	73935.0703125	768622.4748100587	0	1301	0.1250695058545659	2.790738728951652	4.581477457903304	206.89231872558594	206.89295959472656
473	206.99002075195312	16.47025					1	DETECTED	206.9900 m/z @16.47 [N1265_1.mzXML]	206.99002075195312	16.47025	0.11746666666666666	19.975	19.857533333333336	8478.3525390625	2671289.121116484	0	1301	6.90559141810262	0.7336952484794395	0.17980457058746166	206.98562622070312	206.99082946777344
474	207.0252685546875	10.237449999999999					1	DETECTED	207.0253 m/z @10.24 [N1265_1.mzXML]	207.0252685546875	10.237449999999999	1.4080166666666665	15.2219	13.813883333333333	220204.84375	4495216.844730785	1	1301	0.6826430732520059	2.2504660154206855	0.231231538576693	207.01528930664062	207.03160095214844
475	207.0494384765625	1.6624					1	DETECTED	207.0494 m/z @1.66 [N1265_1.mzXML]	207.0494384765625	1.6624	1.6032333333333333	18.31566666666667	16.712433333333337	23876.708984375	1.2654922601360748E7	0	1301	0.07853193253065771	119.93752673937446	248.11608688504097	207.04132080078125	207.05213928222656
476	207.10952758789062	9.139766666666667					1	DETECTED	207.1095 m/z @9.14 [N1265_1.mzXML]	207.10952758789062	9.139766666666667	9.031266666666665	9.55945	0.5281833333333346	40947.22265625	401689.0203030394	0	1301	0.07847434806388698	2.117970604026435	2.4176585566344366	207.10333251953125	207.10968017578125
477	208.04806518554688	15.79135					1	DETECTED	208.0481 m/z @15.79 [N1265_1.mzXML]	208.04806518554688	15.79135	0.15111666666666668	19.8595	19.708383333333334	12621.4169921875	3515807.590986023	0	1301	3.396869281032714	0.6300540060144031	0.7712624574517177	208.04737854003906	208.0485382080078
478	208.88949584960938	1.7527000000000001					1	DETECTED	208.8895 m/z @1.75 [N1265_1.mzXML]	208.88949584960938	1.7527000000000001	1.6624	1.9773333333333334	0.3149333333333333	52873.2578125	486666.6112250977	0	1301	0.20806169590015577	1.743816906607603	2.677250759789418	208.8893280029297	208.89010620117188
479	208.93431091308594	2.117166666666667					1	DETECTED	208.9343 m/z @2.12 [N1265_1.mzXML]	208.93431091308594	2.117166666666667	0.35423333333333334	13.246683333333333	12.89245	24292.66796875	4748036.413139619	0	1301	0.21385224442222572	3.6565336182120705	127.04522899318825	208.93167114257812	208.94293212890625
480	208.97776794433594	13.942733333333333					1	DETECTED	208.9778 m/z @13.94 [N1265_1.mzXML]	208.97776794433594	13.942733333333333	11.83845	15.343183333333334	3.504733333333334	12126.4765625	1100060.3899953612	0	1301	0.4424870455955787	0.8327617478634851	0.6655234957269702	208.97567749023438	208.97816467285156
481	209.03236389160156	1.4847833333333333					1	DETECTED	209.0324 m/z @1.48 [N1265_1.mzXML]	209.03236389160156	1.4847833333333333	1.0470333333333335	5.580266666666666	4.533233333333333	42678.32421875	1197289.6141593629	0	1301	0.07620445454146574	21.44002163957957	0.8444226686308232	209.0309295654297	209.03236389160156
482	209.04440307617188	15.71285					1	DETECTED	209.0444 m/z @15.71 [N1265_1.mzXML]	209.04440307617188	15.71285	0.11746666666666666	19.9915	19.874033333333333	27266.3671875	6475624.220465425	0	1301	2.435371413614046	0.8406621715468359	0.6633980115529905	209.0438995361328	209.04519653320312
483	209.07965087890625	11.122116666666667					1	DETECTED	209.0797 m/z @11.12 [N1265_1.mzXML]	209.07965087890625	11.122116666666667	11.09005	11.655149999999999	0.5650999999999993	15565.029296875	355195.4022709955	0	1301	0.11147389439390487	8.811330561330422	16.622661122660844	209.0788116455078	209.0797119140625
484	209.09100341796875	7.7584					1	DETECTED	209.0910 m/z @7.76 [N1265_1.mzXML]	209.09100341796875	7.7584	5.854416666666666	9.01585	3.161433333333334	28533.103515625	1835227.7778651733	0	1301	1.037721106523155	0.6796249531099561	0.25984773963412816	209.0905303955078	209.0915069580078
485	209.1160125732422	12.0503					1	DETECTED	209.1160 m/z @12.05 [N1265_1.mzXML]	209.1160125732422	12.0503	10.586633333333333	13.407483333333333	2.82085	403794.21875	4080598.195900225	1	1301	0.10814063023809872	0.7699594823937891	2.9391938291972677	209.11312866210938	209.11956787109375
486	209.16397094726562	9.829783333333333					1	DETECTED	209.1640 m/z @9.83 [N1265_1.mzXML]	209.16397094726562	9.829783333333333	9.7397	16.9265	7.186800000000002	8277.05859375	1229081.8895417792	0	1301	0.12963576815222666	39.88973172987937	78.77946345975874	209.1632537841797	209.1658172607422
487	210.04415893554688	15.807083333333333					1	DETECTED	210.0442 m/z @15.81 [N1265_1.mzXML]	210.04415893554688	15.807083333333333	8.2937	19.5975	11.3038	2250.010498046875	739396.2400159305	0	1301	0.5468622723665799	0.7522443284538923	0.5044886569077847	210.0431365966797	210.049560546875
488	210.9337158203125	11.422533333333332					1	DETECTED	210.9337 m/z @11.42 [N1265_1.mzXML]	210.9337158203125	11.422533333333332	1.6330666666666667	12.094	10.460933333333333	18208.095703125	3087357.8811673573	0	1301	0.24692322503794273	1.2479885443281722	6.446255919134214	210.93125915527344	210.93472290039062
489	211.0408935546875	2.4951999999999996					1	DETECTED	211.0409 m/z @2.50 [N1265_1.mzXML]	211.0408935546875	2.4951999999999996	1.4243999999999999	18.964	17.5396	22843.712890625	2284656.623875305	0	1301	0.13576977634086917	8.189951438177065	0.6211220104948111	211.0386505126953	211.05001831054688
490	211.0567626953125	9.4246					1	DETECTED	211.0568 m/z @9.42 [N1265_1.mzXML]	211.0567626953125	9.4246	9.337566666666667	13.300633333333334	3.9630666666666663	19551.01171875	860100.2796361081	0	1301	0.13790575428939178	22.767522022213953	43.573873715623904	211.0565643310547	211.0622100830078
491	211.07884216308594	14.456033333333332					1	DETECTED	211.0788 m/z @14.46 [N1265_1.mzXML]	211.07884216308594	14.456033333333332	11.868566666666668	16.991833333333332	5.123266666666664	6519.7119140625	1000148.2167453002	0	1301	0.9420303367533425	0.9900159744408951	0.5782012009933636	211.07835388183594	211.08026123046875
492	211.1070556640625	8.616083333333334					1	DETECTED	211.1071 m/z @8.62 [N1265_1.mzXML]	211.1070556640625	8.616083333333334	4.856466666666666	8.766816666666667	3.910350000000001	10782.5107421875	359602.2500384521	0	1301	0.08735555691492891	0.5200463699756623	0.040092739951324764	211.10638427734375	211.10716247558594
493	211.13143920898438	11.437083333333334					1	DETECTED	211.1314 m/z @11.44 [N1265_1.mzXML]	211.13143920898438	11.437083333333334	0.10103333333333334	20.008	19.906966666666666	18753.353515625	4312167.107658295	0	1301	1.4319410984553596	1.6905274972891804	2.5131034406249895	211.1214599609375	211.13247680664062
494	211.14312744140625	10.325666666666667					1	DETECTED	211.1431 m/z @10.33 [N1265_1.mzXML]	211.14312744140625	10.325666666666667	10.222866666666667	15.358383333333334	5.135516666666668	29222.6171875	1045528.9304584963	0	1301	0.15538795566653718	0.7180190386328579	2.731385768431129	211.14297485351562	211.14447021484375
495	211.1682586669922	14.48425					1	DETECTED	211.1683 m/z @14.48 [N1265_1.mzXML]	211.1682586669922	14.48425	14.386366666666667	15.3735	0.9871333333333325	8748.5439453125	204877.56259136938	0	1301	0.37811839695486604	5.042397411884962	9.084794823769924	211.16746520996094	211.1683349609375
496	212.01828002929688	11.380033333333333					1	DETECTED	212.0183 m/z @11.38 [N1265_1.mzXML]	212.01828002929688	11.380033333333333	11.337266666666666	11.511016666666666	0.17375000000000007	60188.46875	357694.9321826176	0	1301	0.1347286864467243	2.0313717848791715	2.774573252619418	212.0181884765625	212.01846313476562
497	212.06674194335938	10.870299999999999					1	DETECTED	212.0667 m/z @10.87 [N1265_1.mzXML]	212.06674194335938	10.870299999999999	9.3954	10.965133333333334	1.5697333333333336	16503.275390625	347793.9105825199	0	1301	0.11286214912048997	0.532149072253487	0.06429814450697381	212.06005859375	212.06703186035156
498	212.08831787109375	9.93465					1	DETECTED	212.0883 m/z @9.93 [N1265_1.mzXML]	212.08831787109375	9.93465	3.4552	10.009216666666667	6.5540166666666675	3671.442626953125	602171.1686832581	0	1301	0.08630997013793973	0.5057540892102468	0.011508178420493646	212.08773803710938	212.0911102294922
499	212.837890625	2.0471999999999997					1	DETECTED	212.8379 m/z @2.05 [N1265_1.mzXML]	212.837890625	2.0471999999999997	1.7231333333333334	2.3282000000000003	0.6050666666666669	17124.2890625	374505.98121704103	0	1301	0.46447201339742694	0.9335527669203881	0.8671055338407764	212.8374786376953	212.83816528320312
500	212.99813842773438	1.9212					1	DETECTED	212.9981 m/z @1.92 [N1265_1.mzXML]	212.99813842773438	1.9212	1.8790833333333334	13.233216666666667	11.354133333333333	27999.67578125	5504058.704693115	0	1301	0.06930452757351069	134.7938266719433	268.5876533438866	212.99794006347656	212.99874877929688
501	213.02232360839844	10.252					1	DETECTED	213.0223 m/z @10.25 [N1265_1.mzXML]	213.02232360839844	10.252	9.635266666666666	18.056833333333334	8.421566666666667	7786.57080078125	916002.7540932623	0	1301	0.6302402790840773	5.41694837608996	11.087739109614619	213.0220947265625	213.0322265625
502	214.02525329589844	10.541616666666666					1	DETECTED	214.0253 m/z @10.54 [N1265_1.mzXML]	214.02525329589844	10.541616666666666	9.000683333333335	13.1114	4.110716666666665	9496.0634765625	943629.185111694	0	1301	0.07809045036415085	1.3172874845237263	1.6766468778882289	214.0239715576172	214.02915954589844
503	214.14263916015625	4.0704666666666665					1	DETECTED	214.1426 m/z @4.07 [N1265_1.mzXML]	214.14263916015625	4.0704666666666665	3.8129333333333335	7.7746	3.961666666666667	4183.65966796875	296879.6570433654	0	1301	0.501751896110811	7.69156096298215	3.6864639405595816	214.14169311523438	214.1436004638672
504	214.17849731445312	11.29065					1	DETECTED	214.1785 m/z @11.29 [N1265_1.mzXML]	214.17849731445312	11.29065	11.2602	11.337266666666666	0.07706666666666706	19560.693359375	72273.47478906285	0	1301	0.07499183830459444	1.26546250684182	1.53092501368364	214.17849731445312	214.1789093017578
505	214.91644287109375	1.5144166666666665					1	DETECTED	214.9164 m/z @1.51 [N1265_1.mzXML]	214.91644287109375	1.5144166666666665	1.4080166666666665	12.855816666666668	11.4478	739740.75	7643258.434800291	0	1301	0.13097749544506065	1.1143214798310341	1.145542191991718	214.9081268310547	214.9167938232422
506	214.98777770996094	1.5144166666666665					1	DETECTED	214.9878 m/z @1.51 [N1265_1.mzXML]	214.98777770996094	1.5144166666666665	1.4243999999999999	1.5583333333333333	0.13393333333333346	63527.98828125	321756.812816162	0	1301	0.1009628946331067	0.7447726142988862	0.5237214069777812	214.98768615722656	214.98789978027344
507	215.01507568359375	1.9912999999999998					1	DETECTED	215.0151 m/z @1.99 [N1265_1.mzXML]	215.01507568359375	1.9912999999999998	1.4080166666666665	10.636733333333332	9.228716666666665	108251.234375	2836128.7439022204	0	1301	0.14061967618521254	7.4776577611337025	11.843646373696123	215.01443481445312	215.02206420898438
508	215.12664794921875	11.138033333333334					1	DETECTED	215.1266 m/z @11.14 [N1265_1.mzXML]	215.12664794921875	11.138033333333334	0.7939333333333334	17.809833333333334	17.015900000000002	8683.43359375	1708401.1220761715	0	1301	0.12827677272928817	0.8224930153420791	0.6449860306841579	215.1260528564453	215.1273651123047
509	215.16282653808594	12.201966666666667					1	DETECTED	215.1628 m/z @12.20 [N1265_1.mzXML]	215.16282653808594	12.201966666666667	11.937266666666666	14.289133333333332	2.351866666666666	20617.279296875	646820.7561383054	0	1301	0.0808958325137148	4.442513537337844	17.349335818165784	215.15338134765625	215.16331481933594
510	215.9198455810547	1.5583333333333333					1	DETECTED	215.9198 m/z @1.56 [N1265_1.mzXML]	215.9198455810547	1.5583333333333333	1.4243999999999999	1.5583333333333333	0.13393333333333346	19815.484375	105864.67763586428	0	1301	0.10268990693479951	0.5	null	215.91954040527344	215.9202117919922
511	216.12220764160156	2.454016666666667					1	DETECTED	216.1222 m/z @2.45 [N1265_1.mzXML]	216.12220764160156	2.454016666666667	1.9912999999999998	19.942166666666665	17.950866666666666	15470.984375	3216829.5897900695	0	1301	0.614616253550428	19.397255339840775	37.79451067968155	216.1154327392578	216.12252807617188
512	216.92140197753906	1.7807					1	DETECTED	216.9214 m/z @1.78 [N1265_1.mzXML]	216.92140197753906	1.7807	1.4553666666666667	6.405666666666666	4.9502999999999995	185102.046875	4888946.17349878	0	1301	0.2416558818229133	0.825859942824244	0.5942421871075043	216.9122314453125	216.9296875
513	216.9495849609375	1.5144166666666665					1	DETECTED	216.9496 m/z @1.51 [N1265_1.mzXML]	216.9495849609375	1.5144166666666665	1.4080166666666665	19.028833333333335	17.62081666666667	190987.40625	7733545.656002989	0	1301	0.1233548359787009	94.31087049275268	1.2051258014371453	216.9449462890625	216.94981384277344
514	217.045654296875	10.93375					1	DETECTED	217.0457 m/z @10.93 [N1265_1.mzXML]	217.045654296875	10.93375	1.4243999999999999	18.1215	16.697100000000002	11257.1162109375	2549927.8951719063	0	1301	0.14537202600311794	0.8779306682370511	0.601951975715377	217.03692626953125	217.05337524414062
515	217.08074951171875	2.0194					1	DETECTED	217.0807 m/z @2.02 [N1265_1.mzXML]	217.08074951171875	2.0194	1.9912999999999998	17.991	15.9997	20531.2265625	2654395.0899759512	0	1301	0.5150487377506447	132.56942804023754	213.79779008465027	217.07403564453125	217.0904998779297
516	217.09121704101562	10.434516666666667					1	DETECTED	217.0912 m/z @10.43 [N1265_1.mzXML]	217.09121704101562	10.434516666666667	10.131116666666665	10.450033333333332	0.3189166666666665	3036.166259765625	36680.99296716301	0	1301	0.31218605157764046	0.5255713030103243	0.051142606020648525	217.0908966064453	217.0918731689453
517	217.1206512451172	19.843166666666665					1	DETECTED	217.1207 m/z @19.84 [N1265_1.mzXML]	217.1206512451172	19.843166666666665	0.10103333333333334	20.008	19.906966666666666	10063.36328125	3994124.4683071864	0	1301	18.93400369386248	0.5190777413337099	0.04234858341414686	217.11904907226562	217.12132263183594
518	217.1419677734375	10.805299999999999					1	DETECTED	217.1420 m/z @10.81 [N1265_1.mzXML]	217.1419677734375	10.805299999999999	7.186883333333333	10.8387	3.651816666666666	8735.5771484375	539517.0784079587	0	1301	0.05820170257701207	0.5046152783215495	0.009230556643099052	217.1413116455078	217.1510772705078
519	218.13748168945312	2.0611166666666665					1	DETECTED	218.1375 m/z @2.06 [N1265_1.mzXML]	218.13748168945312	2.0611166666666665	0.10103333333333334	19.9915	19.890466666666665	89613.3125	5665284.308169441	0	1301	0.18935116372272898	5.150079086966666	0.5057697321654432	218.13690185546875	218.144775390625
520	218.21238708496094	2.6864166666666667					1	DETECTED	218.2124 m/z @2.69 [N1265_1.mzXML]	218.21238708496094	2.6864166666666667	1.0814	10.481083333333334	9.399683333333334	16671.318359375	5001861.099818969	0	1301	9.327994114939399	2.928219852337982	4.858177701910404	218.20257568359375	218.2222900390625
521	218.91848754882812	1.7807					1	DETECTED	218.9185 m/z @1.78 [N1265_1.mzXML]	218.91848754882812	1.7807	1.4243999999999999	1.9071500000000001	0.48275000000000023	66736.765625	904147.7797214359	0	1301	0.20862046942468804	0.6774487791187204	0.3548975582374408	218.90931701660156	218.9185791015625
522	218.9472198486328	1.5144166666666665					1	DETECTED	218.9472 m/z @1.51 [N1265_1.mzXML]	218.9472198486328	1.5144166666666665	1.4403666666666666	1.5144166666666665	0.07404999999999995	29939.001953125	91810.89342431628	0	1301	0.06581097116023438	0.5	null	218.9472198486328	218.9473419189453
523	218.98268127441406	1.5144166666666665					1	DETECTED	218.9827 m/z @1.51 [N1265_1.mzXML]	218.98268127441406	1.5144166666666665	1.4243999999999999	1.5879833333333333	0.1635833333333334	31201.62890625	166341.31904895013	0	1301	0.07886367582866516	0.9086280318459552	0.8172560636919105	218.9823760986328	218.98281860351562
524	219.02490234375	1.7807					1	DETECTED	219.0249 m/z @1.78 [N1265_1.mzXML]	219.02490234375	1.7807	1.6624	18.476999999999997	16.814599999999995	2632884.5	3.2844521297989637E7	1	1301	0.1739616893800866	3.857492981816513	7.131632784253129	219.0149688720703	219.02618408203125
525	219.04611206054688	11.106383333333333					1	DETECTED	219.0461 m/z @11.11 [N1265_1.mzXML]	219.04611206054688	11.106383333333333	8.67605	11.168916666666666	2.492866666666666	6294.2275390625	339101.4632139892	0	1301	0.0858217147066469	0.5128651762446851	0.02573035248937018	219.04241943359375	219.04640197753906
526	219.1163787841797	15.055383333333333					1	DETECTED	219.1164 m/z @15.06 [N1265_1.mzXML]	219.1163787841797	15.055383333333333	0.13441666666666666	19.8595	19.725083333333334	14158.080078125	2872127.9384090547	0	1301	1.3363254389951003	0.9315126479349956	0.8994023808459355	219.10935974121094	219.11705017089844
527	219.17303466796875	12.278866666666666					1	DETECTED	219.1730 m/z @12.28 [N1265_1.mzXML]	219.17303466796875	12.278866666666666	0.11746666666666666	19.975	19.857533333333336	46806.12890625	2449655.0082598883	0	1301	0.13069924913520126	2.8155827672024	24.143142551879624	219.17022705078125	219.1777801513672
528	219.2093505859375	13.826383333333332					1	DETECTED	219.2094 m/z @13.83 [N1265_1.mzXML]	219.2093505859375	13.826383333333332	5.182833333333334	15.3735	10.190666666666665	10577.1123046875	2231576.907934692	0	1301	8.859948376928578	0.5894954426518426	0.17899088530368518	219.2042694091797	219.21006774902344
529	220.0284881591797	1.7807					1	DETECTED	220.0285 m/z @1.78 [N1265_1.mzXML]	220.0284881591797	1.7807	1.7077333333333333	2.3845666666666667	0.6768333333333334	159462.046875	1855008.6033493653	0	1301	0.20239998426526973	4.440605699639656	7.6047025603374925	220.0283203125	220.0289764404297
530	220.11703491210938	8.95345					1	DETECTED	220.1170 m/z @8.95 [N1265_1.mzXML]	220.11703491210938	8.95345	3.1593333333333335	15.465433333333333	12.3061	20004.26171875	1155725.4229786377	0	1301	0.10124322493863858	0.509156078120804	38.384289250337744	220.11671447753906	220.12042236328125
531	220.16793823242188	12.814116666666667					1	DETECTED	220.1679 m/z @12.81 [N1265_1.mzXML]	220.16793823242188	12.814116666666667	12.743633333333333	12.86965	0.12601666666666667	9048.4130859375	51667.30939453077	0	1301	0.0860011309519777	0.8939465594703196	0.7878931189406392	220.1678924560547	220.16842651367188
532	220.93331909179688	1.5879833333333333					1	DETECTED	220.9333 m/z @1.59 [N1265_1.mzXML]	220.93331909179688	1.5879833333333333	1.5291	1.6768833333333333	0.14778333333333338	146011.328125	692629.1342255862	0	1301	0.08018051653493496	1.2153859888045027	1.57315198107782	220.93313598632812	220.9335479736328
533	220.9801483154297	1.5144166666666665					1	DETECTED	220.9801 m/z @1.51 [N1265_1.mzXML]	220.9801483154297	1.5144166666666665	1.4847833333333333	13.12485	11.640066666666668	7839.6552734375	3812159.3964670408	0	1301	0.0656048070226003	196.40157480315065	391.80314960630125	220.9799346923828	220.98793029785156
534	220.99607849121094	1.4403666666666666					1	DETECTED	220.9961 m/z @1.44 [N1265_1.mzXML]	220.99607849121094	1.4403666666666666	1.4080166666666665	19.679166666666667	18.271150000000002	5798.6748046875	1893839.2878612368	0	1301	15.066421524859305	282.3979907264288	461.97704881465614	220.99571228027344	221.00604248046875
535	221.02330017089844	1.7668					1	DETECTED	221.0233 m/z @1.77 [N1265_1.mzXML]	221.02330017089844	1.7668	1.7077333333333333	11.909866666666666	10.202133333333332	161319.953125	5165369.091464539	0	1301	0.14906393411746155	64.69401102799938	8.590645404581998	221.0173797607422	221.0245361328125
536	221.05203247070312	11.569616666666667					1	DETECTED	221.0520 m/z @11.57 [N1265_1.mzXML]	221.05203247070312	11.569616666666667	11.54125	16.291283333333332	4.750033333333333	26163.9453125	928756.7295401611	0	1301	0.08305872055509589	83.72561692126847	166.45123384253694	221.04263305664062	221.0564422607422
537	221.0829620361328	12.357566666666665					1	DETECTED	221.0830 m/z @12.36 [N1265_1.mzXML]	221.0829620361328	12.357566666666665	3.3280499999999997	12.603033333333334	9.274983333333335	31311.48046875	1546278.9669406433	0	1301	3.7940408614858043	0.5182760208012264	0.06315754313855926	221.07632446289062	221.09152221679688
538	221.11582946777344	11.437083333333334					1	DETECTED	221.1158 m/z @11.44 [N1265_1.mzXML]	221.11582946777344	11.437083333333334	1.3216666666666665	19.909	18.587333333333333	23826.228515625	2608819.9528654777	0	1301	10.128173072248835	0.9187626148206122	0.08346000936901223	221.11241149902344	221.11993408203125
539	222.0524444580078	11.583633333333333					1	DETECTED	222.0524 m/z @11.58 [N1265_1.mzXML]	222.0524444580078	11.583633333333333	11.569616666666667	11.684483333333333	0.114866666666666	11196.9384765625	48843.52665295364	0	1301	0.06968543669799843	4.097502972651611	7.1950059453032225	222.05162048339844	222.0524444580078
540	222.06353759765625	15.619416666666666					1	DETECTED	222.0635 m/z @15.62 [N1265_1.mzXML]	222.06353759765625	15.619416666666666	9.7249	19.826833333333333	10.101933333333333	14383.12890625	2845207.760198485	0	1301	1.4334027167986676	0.7549025911530212	0.5612183713151967	222.06292724609375	222.06459045410156
541	222.86636352539062	1.7527000000000001					1	DETECTED	222.8664 m/z @1.75 [N1265_1.mzXML]	222.86636352539062	1.7527000000000001	1.6624	10.402916666666666	8.740516666666666	73156.3828125	3369614.622669189	0	1301	0.10561650943476875	48.39710225175339	null	222.85702514648438	222.86692810058594
542	222.99307250976562	13.712883333333334					1	DETECTED	222.9931 m/z @13.71 [N1265_1.mzXML]	222.99307250976562	13.712883333333334	9.55945	16.258599999999998	6.699149999999998	47747.5078125	4035549.5038801865	0	1301	0.8248370068696875	0.8014309975746231	1.4501281545426523	222.9911346435547	222.99966430664062
543	223.0623779296875	11.730283333333334					1	DETECTED	223.0624 m/z @11.73 [N1265_1.mzXML]	223.0623779296875	11.730283333333334	0.7434166666666666	19.564666666666668	18.82125	110500.2421875	8713758.76604297	0	1301	2.4678422079166698	3.521055023097436	4.5523531829577735	223.05885314941406	223.06439208984375
544	223.09506225585938	11.583633333333333					1	DETECTED	223.0951 m/z @11.58 [N1265_1.mzXML]	223.09506225585938	11.583633333333333	0.10103333333333334	20.008	19.906966666666666	603051.75	1.1095543367958922E7	1	1301	0.11019894168757283	0.8118326868961183	0.7041415349173883	223.09010314941406	223.09616088867188
545	223.13140869140625	12.405033333333334					1	DETECTED	223.1314 m/z @12.41 [N1265_1.mzXML]	223.13140869140625	12.405033333333334	11.306283333333333	12.632233333333334	1.3259500000000006	136260.515625	1742775.2178601092	0	1301	0.1617779231521066	0.5700518740508632	1.717240069570786	223.13124084472656	223.13204956054688
546	223.1678924560547	11.993033333333333					1	DETECTED	223.1679 m/z @11.99 [N1265_1.mzXML]	223.1678924560547	11.993033333333333	0.9287500000000001	15.100850000000001	14.1721	13224.65625	5161376.023859984	0	1301	0.4888052020289493	0.6404436497619217	0.29211142562909426	223.1669464111328	223.1688995361328
547	224.09844970703125	11.583633333333333					1	DETECTED	224.0984 m/z @11.58 [N1265_1.mzXML]	224.09844970703125	11.583633333333333	1.6180666666666668	11.6698	10.051733333333333	68948.25	1895931.7923663324	0	1301	0.09083118203214724	0.5073781728527069	0.017893854529025078	224.08990478515625	224.09872436523438
548	224.1348114013672	12.405033333333334					1	DETECTED	224.1348 m/z @12.41 [N1265_1.mzXML]	224.1348114013672	12.405033333333334	0.26975	18.817666666666664	18.547916666666666	21318.861328125	3314134.3464275203	0	1301	0.28930464986656723	1.1529604787171155	1.290878546670531	224.12635803222656	224.13502502441406
549	224.94992065429688	11.699416666666668					1	DETECTED	224.9499 m/z @11.70 [N1265_1.mzXML]	224.94992065429688	11.699416666666668	11.01145	15.44975	4.4383	34260.8125	2160650.749142334	0	1301	0.8051160408653111	3.2543564236136633	0.5140888732645027	224.94895935058594	224.95138549804688
550	225.03314208984375	1.7946					1	DETECTED	225.0331 m/z @1.79 [N1265_1.mzXML]	225.03314208984375	1.7946	1.7668	15.650166666666667	13.883366666666667	133607.9375	4263958.2634489145	0	1301	0.14415190970125247	177.1554050374506	7.4925143608074976	225.02615356445312	225.0419464111328
551	225.10858154296875	10.325666666666667					1	DETECTED	225.1086 m/z @10.33 [N1265_1.mzXML]	225.10858154296875	10.325666666666667	10.296249999999999	11.106383333333333	0.8101333333333347	8577.8349609375	101481.96351080335	0	1301	0.09574339809772958	13.76997167138751	26.53994334277502	225.10726928710938	225.1089324951172
552	225.1470184326172	12.436316666666666					1	DETECTED	225.1470 m/z @12.44 [N1265_1.mzXML]	225.1470184326172	12.436316666666666	10.737633333333333	16.242433333333334	5.504800000000001	40327.96875	1574174.365634888	0	1301	0.10148422030722415	1.6203137724315895	0.07514598354964484	225.1466827392578	225.1475830078125
553	225.18360900878906	14.6379					1	DETECTED	225.1836 m/z @14.64 [N1265_1.mzXML]	225.18360900878906	14.6379	0.7262666666666667	19.223666666666666	18.4974	6584.7900390625	2372441.098205841	0	1301	0.22630855240456604	0.6648176945434157	0.06409721811339096	225.1822509765625	225.18472290039062
554	226.04380798339844	2.07495					1	DETECTED	226.0438 m/z @2.07 [N1265_1.mzXML]	226.04380798339844	2.07495	2.0055	16.34058333333333	14.335083333333332	34894.3515625	2549218.4614990233	0	1301	0.22628608638053027	103.2043436525081	3.0489803356096212	226.04356384277344	226.05087280273438
555	226.10365295410156	1.8931166666666668					1	DETECTED	226.1037 m/z @1.89 [N1265_1.mzXML]	226.10365295410156	1.8931166666666668	1.8648666666666667	10.556383333333335	8.691516666666669	86501.078125	1244724.3732485964	0	1301	0.020680372710748962	151.99398458029233	304.4603368140054	226.1033477783203	226.1083984375
556	226.11767578125	8.395					1	DETECTED	226.1177 m/z @8.39 [N1265_1.mzXML]	226.11767578125	8.395	4.749233333333334	8.511050000000001	3.7618166666666673	4293.2919921875	215093.77926123067	0	1301	0.38282606044695555	0.51591571960173	0.031831439203460085	226.11724853515625	226.11842346191406
557	226.95010375976562	1.6180666666666668					1	DETECTED	226.9501 m/z @1.62 [N1265_1.mzXML]	226.95010375976562	1.6180666666666668	1.5291	14.836266666666667	13.307166666666667	747634.6875	1.3260632071141845E7	0	1301	0.07162221953876902	2.0855147416021396	2.5348091592401634	226.94976806640625	226.95091247558594
558	227.07818603515625	9.211233333333332					1	DETECTED	227.0782 m/z @9.21 [N1265_1.mzXML]	227.07818603515625	9.211233333333332	5.72525	11.92355	6.198300000000001	95150.5546875	1638948.9932394715	0	1301	0.11749906695737167	19.733315494510716	3.1672479450674453	227.07342529296875	227.0820770263672
559	227.09007263183594	11.6698					1	DETECTED	227.0901 m/z @11.67 [N1265_1.mzXML]	227.09007263183594	11.6698	10.788233333333332	11.7767	0.9884666666666675	18893.841796875	439053.44043261686	0	1301	0.0898595239142459	0.5606306953529697	0.5795183664138043	227.08946228027344	227.09031677246094
560	227.17437744140625	9.814883333333334					1	DETECTED	227.1744 m/z @9.81 [N1265_1.mzXML]	227.17437744140625	9.814883333333334	8.176383333333334	19.909	11.732616666666665	118398.40625	2763923.8998032254	0	1301	0.1375188362119637	1.5483300148134596	0.96551669013628	227.17359924316406	227.17530822753906
561	228.06210327148438	10.325666666666667					1	DETECTED	228.0621 m/z @10.33 [N1265_1.mzXML]	228.06210327148438	10.325666666666667	10.237449999999999	10.481083333333334	0.24363333333333514	75640.2109375	510339.95110791025	0	1301	0.10109976433520984	1.3808804080861452	1.3437935379452421	228.0540771484375	228.06211853027344
562	228.1941680908203	11.526100000000001					1	DETECTED	228.1942 m/z @11.53 [N1265_1.mzXML]	228.1941680908203	11.526100000000001	11.3218	12.702033333333333	1.380233333333333	103635.71875	1274469.665345459	0	1301	0.149281973195583	2.2064926531136932	4.835956005484857	228.19384765625	228.19503784179688
563	229.1422576904297	1.2012833333333333					1	DETECTED	229.1423 m/z @1.20 [N1265_1.mzXML]	229.1422576904297	1.2012833333333333	0.10103333333333334	20.008	19.906966666666666	83176.875	6.318841581303216E7	1	1301	11.441775515910246	9.046565174581534	17.09313034916307	229.14151000976562	229.1426544189453
564	229.1533203125	2.0055					1	DETECTED	229.1533 m/z @2.01 [N1265_1.mzXML]	229.1533203125	2.0055	1.8790833333333334	2.08885	0.20976666666666643	79238.3984375	704237.9547041003	0	1301	0.19219653867147235	0.8296638101516144	0.6593276203032288	229.15322875976562	229.1535186767578
565	230.14576721191406	1.3388666666666666					1	DETECTED	230.1458 m/z @1.34 [N1265_1.mzXML]	230.14576721191406	1.3388666666666666	0.10103333333333334	19.8595	19.758466666666667	11700.4111328125	7945359.445938232	0	1301	9.634731388251499	7.9810690723037565	14.962138144607513	230.14479064941406	230.1462860107422
566	230.24615478515625	11.422533333333332					1	DETECTED	230.2462 m/z @11.42 [N1265_1.mzXML]	230.24615478515625	11.422533333333332	11.380033333333333	11.8074	0.427366666666666	196920.984375	1139463.9290694562	0	1301	0.08104424516578312	6.8511504078004455	2.9636293136017624	230.24600219726562	230.24676513671875
567	230.96511840820312	1.5144166666666665					1	DETECTED	230.9651 m/z @1.51 [N1265_1.mzXML]	230.96511840820312	1.5144166666666665	1.4080166666666665	6.225899999999999	4.817883333333333	226966.9375	2386622.1722359615	0	1301	0.11611825806416887	1.1207402733069711	1.174103437282871	230.96456909179688	230.96844482421875
568	230.98887634277344	1.9912999999999998					1	DETECTED	230.9889 m/z @1.99 [N1265_1.mzXML]	230.98887634277344	1.9912999999999998	1.9212	3.855633333333333	1.934433333333333	18117.375	637890.4672130125	0	1301	0.0877780477551835	13.79766999524492	18.92728009243738	230.98837280273438	230.98927307128906
569	231.1358184814453	15.237150000000002					1	DETECTED	231.1358 m/z @15.24 [N1265_1.mzXML]	231.1358184814453	15.237150000000002	0.10103333333333334	20.008	19.906966666666666	293138.78125	3.408136877602234E7	1	1301	1.1399461337575598	0.9362477876714873	3.0976755094294703	231.1350860595703	231.13671875
570	232.13943481445312	14.9815					1	DETECTED	232.1394 m/z @14.98 [N1265_1.mzXML]	232.13943481445312	14.9815	0.43901666666666667	19.9585	19.519483333333334	19822.70703125	3046073.241387451	0	1301	0.9975589901941202	0.6405792453674569	0.2816773030309397	232.13485717773438	232.14059448242188
571	232.15335083007812	8.5711					1	DETECTED	232.1534 m/z @8.57 [N1265_1.mzXML]	232.15335083007812	8.5711	8.0868	11.199433333333333	3.112633333333333	108784.9921875	1806207.340527894	0	1301	0.9472575316182565	0.67808220877471	0.29917424720721286	232.15252685546875	232.15362548828125
572	232.89508056640625	1.7668					1	DETECTED	232.8951 m/z @1.77 [N1265_1.mzXML]	232.89508056640625	1.7668	1.6479666666666666	1.9635	0.31553333333333344	126591.7578125	1254633.3490129397	0	1301	0.15484182536534297	1.3328733245212565	1.6095443607959963	232.89491271972656	232.89547729492188
573	232.92686462402344	1.5583333333333333					1	DETECTED	232.9269 m/z @1.56 [N1265_1.mzXML]	232.92686462402344	1.5583333333333333	1.4243999999999999	1.6032333333333333	0.1788333333333334	97681.203125	680522.481383789	0	1301	0.1339995497561084	0.665656698123847	0.36435645483289836	232.9268341064453	232.92713928222656
574	233.02984619140625	14.089516666666666					1	DETECTED	233.0298 m/z @14.09 [N1265_1.mzXML]	233.02984619140625	14.089516666666666	9.484083333333333	18.088833333333334	8.604750000000001	4145.423828125	1128502.5076560362	0	1301	5.298781295777944	0.9341954792527667	0.8683909585055333	233.0289764404297	233.03338623046875
575	233.0685577392578	10.402916666666666					1	DETECTED	233.0686 m/z @10.40 [N1265_1.mzXML]	233.0685577392578	10.402916666666666	10.116033333333332	10.526783333333332	0.41075000000000017	3615.238037109375	61214.040890685974	0	1301	0.2577392054963106	0.7158833439841971	0.4317666879683941	233.06752014160156	233.06898498535156
576	233.13180541992188	15.115983333333332					1	DETECTED	233.1318 m/z @15.12 [N1265_1.mzXML]	233.13180541992188	15.115983333333332	6.25875	19.9255	13.66675	12121.4208984375	2706482.5509926453	0	1301	1.226446909683478	0.7785782908567138	0.3189483178918474	233.12399291992188	233.13323974609375
577	233.14590454101562	14.9815					1	DETECTED	233.1459 m/z @14.98 [N1265_1.mzXML]	233.14590454101562	14.9815	9.635266666666666	19.744666666666667	10.1094	13051.73046875	2049959.296131592	0	1301	0.17940029483291653	1.027231357543559	1.0610917881447333	233.1372528076172	233.15237426757812
578	234.0785675048828	9.635266666666666					1	DETECTED	234.0786 m/z @9.64 [N1265_1.mzXML]	234.0785675048828	9.635266666666666	9.3954	11.909866666666666	2.5144666666666655	6440.5703125	473679.9256559448	0	1301	0.6940134171193737	5.241384102279056	9.482768204558113	234.06997680664062	234.07876586914062
579	234.8921356201172	1.6917666666666666					1	DETECTED	234.8921 m/z @1.69 [N1265_1.mzXML]	234.8921356201172	1.6917666666666666	1.6624	1.8648666666666667	0.20246666666666657	37367.09765625	360913.25382275385	0	1301	0.20439495503952654	3.4472190692395137	5.894438138479027	234.89212036132812	234.89254760742188
580	235.06756591796875	11.92355					1	DETECTED	235.0676 m/z @11.92 [N1265_1.mzXML]	235.06756591796875	11.92355	1.8504666666666667	12.170083333333334	10.319616666666668	55490.421875	5562286.294107419	0	1301	0.1022560606823717	0.5172615437840755	null	235.0673828125	235.0773468017578
581	235.09115600585938	2.75485					1	DETECTED	235.0912 m/z @2.75 [N1265_1.mzXML]	235.09115600585938	2.75485	0.10103333333333334	20.008	19.906966666666666	101739.8828125	3.3299173400061928E7	1	1301	4.822641603147137	5.415735681134906	23.404975360035323	235.0897979736328	235.09197998046875
582	235.16763305664062	12.310233333333334					1	DETECTED	235.1676 m/z @12.31 [N1265_1.mzXML]	235.16763305664062	12.310233333333334	9.484083333333333	16.129633333333334	6.645550000000002	22514.3515625	1427714.4574544677	0	1301	0.1014220207893981	1.1757249261362626	1.3514498522725253	235.16712951660156	235.16827392578125
583	236.0792236328125	15.100850000000001					1	DETECTED	236.0792 m/z @15.10 [N1265_1.mzXML]	236.0792236328125	15.100850000000001	9.710049999999999	18.525166666666667	8.815116666666668	4926.5458984375	1071564.5485184325	0	1301	5.4057486642005586	0.8176074670426157	0.35965526771799167	236.0784454345703	236.07986450195312
584	236.0946807861328	2.99145					1	DETECTED	236.0947 m/z @2.99 [N1265_1.mzXML]	236.0946807861328	2.99145	0.13441666666666666	19.9915	19.857083333333332	10752.982421875	3007952.1459212336	0	1301	4.36003954845083	1.9043059926524168	6.62700905750608	236.09373474121094	236.09544372558594
585	236.9071502685547	1.5879833333333333					1	DETECTED	236.9072 m/z @1.59 [N1265_1.mzXML]	236.9071502685547	1.5879833333333333	1.5583333333333333	1.6479666666666666	0.08963333333333323	12409.7900390625	48735.706356933595	0	1301	0.03564770476372092	1.5115233277121984	2.023046655424397	236.90679931640625	236.9072723388672
586	236.99673461914062	1.9496166666666668					1	DETECTED	236.9967 m/z @1.95 [N1265_1.mzXML]	236.99673461914062	1.9496166666666668	1.9071500000000001	17.809833333333334	15.902683333333334	44432.09765625	1644085.1042169794	0	1301	0.1379506062976028	91.98269202545909	130.96386898993183	236.99635314941406	237.0064697265625
587	237.06797790527344	11.8074					1	DETECTED	237.0680 m/z @11.81 [N1265_1.mzXML]	237.06797790527344	11.8074	1.5438	18.36433333333333	16.82053333333333	20616.98046875	4360270.051360474	0	1301	3.195999283646742	2.236954223166229	null	237.06423950195312	237.07797241210938
588	237.1109161376953	11.29065					1	DETECTED	237.1109 m/z @11.29 [N1265_1.mzXML]	237.1109161376953	11.29065	0.6247333333333334	19.9585	19.33376666666667	41581.69921875	3778239.778138733	0	1301	0.7413486413680648	4.9274123092239535	7.11936206830517	237.1082305908203	237.11141967773438
589	237.14414978027344	12.201966666666667					1	DETECTED	237.1441 m/z @12.20 [N1265_1.mzXML]	237.14414978027344	12.201966666666667	11.46615	12.310233333333334	0.8440833333333337	14935.5283203125	324251.5332822266	0	1301	0.286968761088092	0.5735690502616144	0.14713810052322887	237.14401245117188	237.14840698242188
590	237.21958923339844	13.812083333333334					1	DETECTED	237.2196 m/z @13.81 [N1265_1.mzXML]	237.21958923339844	13.812083333333334	0.9118166666666667	20.008	19.096183333333332	17031.28125	3663382.84116504	0	1301	0.13784417820628114	0.7401468445096742	0.4802936890193483	237.2184600830078	237.22915649414062
591	238.10594177246094	14.176133333333333					1	DETECTED	238.1059 m/z @14.18 [N1265_1.mzXML]	238.10594177246094	14.176133333333333	3.0752333333333337	19.942166666666665	16.866933333333332	15952.93359375	3481338.3152005873	0	1301	4.497941055675236	1.0768259762855774	1.0226113910141477	238.1046142578125	238.10833740234375
592	238.84007263183594	1.7668					1	DETECTED	238.8401 m/z @1.77 [N1265_1.mzXML]	238.84007263183594	1.7668	1.6768833333333333	1.7946	0.11771666666666669	24283.587890625	118335.6154499512	0	1301	0.11755943738418217	0.6545875810936055	0.309175162187211	238.8399200439453	238.84051513671875
593	238.96530151367188	12.154950000000001					1	DETECTED	238.9653 m/z @12.15 [N1265_1.mzXML]	238.96530151367188	12.154950000000001	9.7397	17.662666666666667	7.922966666666667	100142.96875	6671076.341960051	0	1301	0.8395577946131869	1.4653593487291436	1.4411963010570124	238.9645538330078	238.9697723388672
594	238.9974822998047	9.092966666666666					1	DETECTED	238.9975 m/z @9.09 [N1265_1.mzXML]	238.9974822998047	9.092966666666666	8.874816666666668	16.34058333333333	7.4657666666666636	3611.903076171875	1007133.7755558466	0	1301	0.05630642801969188	17.11154404461778	33.22308808923556	238.9972686767578	239.00474548339844
595	239.0625457763672	1.8648666666666667					1	DETECTED	239.0625 m/z @1.86 [N1265_1.mzXML]	239.0625457763672	1.8648666666666667	0.3202333333333333	12.064699999999998	11.744466666666666	56658.80078125	2029751.336300415	0	1301	0.14038267500238666	0.6777128307224491	2.649008554970206	239.05433654785156	239.07150268554688
596	239.08995056152344	10.526783333333332					1	DETECTED	239.0900 m/z @10.53 [N1265_1.mzXML]	239.08995056152344	10.526783333333332	10.177283333333332	11.027183333333333	0.8499000000000017	358606.375	2317301.6019672253	1	1301	0.09534951337708897	1.7757974744702734	2.206424967519429	239.087890625	239.0902862548828
597	239.13771057128906	9.7397					1	DETECTED	239.1377 m/z @9.74 [N1265_1.mzXML]	239.13771057128906	9.7397	4.596500000000001	9.829783333333333	5.233283333333333	2356.974853515625	332248.49487066665	0	1301	0.10383763503924648	0.5087575180173175	0.017515036034634897	239.13734436035156	239.13829040527344
598	239.16265869140625	12.573333333333332					1	DETECTED	239.1627 m/z @12.57 [N1265_1.mzXML]	239.16265869140625	12.573333333333332	0.8109333333333333	15.480566666666666	14.669633333333334	68207.0546875	6511439.530449154	0	1301	0.5080334231353021	3.1737111070654627	5.220938602336987	239.1593780517578	239.16448974609375
599	240.097900390625	12.937183333333333					1	DETECTED	240.0979 m/z @12.94 [N1265_1.mzXML]	240.097900390625	12.937183333333333	5.918633333333333	15.010733333333333	9.092099999999999	44755.75	4137530.4933245233	0	1301	0.2572572088503762	0.9114909797662802	0.8001383530962694	240.08877563476562	240.10108947753906
600	240.8375701904297	1.7668					1	DETECTED	240.8376 m/z @1.77 [N1265_1.mzXML]	240.8375701904297	1.7668	1.6768833333333333	9.469183333333332	7.792299999999998	17563.810546875	2016055.0769649656	0	1301	7.761082157409013	43.3306765523633	85.6613531047266	240.83399963378906	240.83883666992188
601	240.96604919433594	12.201966666666667					1	DETECTED	240.9660 m/z @12.20 [N1265_1.mzXML]	240.96604919433594	12.201966666666667	6.20975	18.88266666666667	12.67291666666667	13511.390625	1693467.5236549687	0	1301	0.25096678516927184	0.9916262982112026	0.4784767998789102	240.95867919921875	240.9705810546875
602	241.00738525390625	1.8086					1	DETECTED	241.0074 m/z @1.81 [N1265_1.mzXML]	241.00738525390625	1.8086	1.8086	14.8649	13.0563	32339.060546875	2830836.6378176874	0	1301	0.04351602990018688	null	null	240.99801635742188	241.00743103027344
603	241.0416717529297	10.402916666666666					1	DETECTED	241.0417 m/z @10.40 [N1265_1.mzXML]	241.0416717529297	10.402916666666666	10.386916666666668	11.6698	1.2828833333333325	5884.3212890625	227896.88640673796	0	1301	0.11282117329113639	40.090104166671054	79.18020833334211	241.03627014160156	241.04202270507812
604	241.10556030273438	11.583633333333333					1	DETECTED	241.1056 m/z @11.58 [N1265_1.mzXML]	241.10556030273438	11.583633333333333	1.9773333333333334	11.88255	9.905216666666666	188651.328125	5895363.95579602	0	1301	0.11540429643398298	0.509391574934052	0.015345588998415025	241.09832763671875	241.1060333251953
605	242.0174102783203	2.08885					1	DETECTED	242.0174 m/z @2.09 [N1265_1.mzXML]	242.0174102783203	2.08885	2.07495	18.63883333333333	16.56388333333333	7621.4921875	1930069.9866282041	0	1301	14.061374954750605	519.8503799012603	1036.8032471631768	242.01724243164062	242.02732849121094
606	242.09877014160156	8.937966666666666					1	DETECTED	242.0988 m/z @8.94 [N1265_1.mzXML]	242.09877014160156	8.937966666666666	8.79705	8.984883333333332	0.18783333333333196	15509.37109375	105244.9212524409	0	1301	0.12727121231917948	0.6664695446481369	0.3319899592305641	242.0986785888672	242.098876953125
607	242.21005249023438	12.109100000000002					1	DETECTED	242.2101 m/z @12.11 [N1265_1.mzXML]	242.21005249023438	12.109100000000002	9.9045	12.702033333333333	2.797533333333332	18059.431640625	1416490.6884218145	0	1301	0.6371330271136326	0.6344763978348297	0.2689527956696593	242.20950317382812	242.21986389160156
608	242.9238739013672	1.6479666666666666					1	DETECTED	242.9239 m/z @1.65 [N1265_1.mzXML]	242.9238739013672	1.6479666666666666	1.5438	1.9355333333333333	0.39173333333333327	253996.96875	1547404.751220215	0	1301	0.06610147947292067	1.7559745072047712	1.0443969082627	242.92349243164062	242.9243621826172
609	242.9936065673828	1.4553666666666667					1	DETECTED	242.9936 m/z @1.46 [N1265_1.mzXML]	242.9936065673828	1.4553666666666667	1.4080166666666665	3.912716666666667	2.5047000000000006	14548.658203125	753026.0348855285	0	1301	0.04745012455309805	26.37984363712588	57.00827249173796	242.9899139404297	242.99391174316406
610	243.0161895751953	13.314					1	DETECTED	243.0162 m/z @13.31 [N1265_1.mzXML]	243.0161895751953	13.314	3.984366666666667	18.931500000000003	14.947133333333337	8207.1513671875	1977144.165836976	0	1301	12.130554520339615	0.6547550835945624	0.6021399365712247	243.0128936767578	243.0240020751953
611	243.13262939453125	9.964550000000001					1	DETECTED	243.1326 m/z @9.96 [N1265_1.mzXML]	243.13262939453125	9.964550000000001	9.55945	10.0851	0.5256500000000006	3135.21337890625	47780.42095001221	0	1301	0.2288059915934344	0.6487904221179949	0.29758084423598974	243.13185119628906	243.1334228515625
612	244.03599548339844	10.31095					1	DETECTED	244.0360 m/z @10.31 [N1265_1.mzXML]	244.03599548339844	10.31095	10.281616666666668	10.586633333333333	0.30501666666666516	7832.25439453125	53478.688140990984	0	1301	0.08122941563477326	5.199147727272959	4.336316838346579	244.03497314453125	244.04432678222656
613	244.1168975830078	9.5443					1	DETECTED	244.1169 m/z @9.54 [N1265_1.mzXML]	244.1168975830078	9.5443	9.514100000000001	18.85033333333333	9.33623333333333	8262.5888671875	483057.0510025024	0	1301	0.09445576456692883	154.57339955850452	308.14679911700904	244.11605834960938	244.12193298339844
614	244.15333557128906	9.062116666666666					1	DETECTED	244.1533 m/z @9.06 [N1265_1.mzXML]	244.15333557128906	9.062116666666666	9.000683333333335	9.077466666666668	0.0767833333333332	32373.810546875	117770.91660742175	0	1301	0.0833257673306047	0.6249321758003413	0.24986435160068274	244.1531982421875	244.15333557128906
615	244.1891326904297	11.46615					1	DETECTED	244.1891 m/z @11.47 [N1265_1.mzXML]	244.1891326904297	11.46615	11.451466666666667	12.512	1.0605333333333338	33513.1640625	504313.0590815447	0	1301	0.09013891486807246	36.113507377977825	71.22701475595565	244.1886444091797	244.1892852783203
616	244.20095825195312	9.139766666666667					1	DETECTED	244.2010 m/z @9.14 [N1265_1.mzXML]	244.20095825195312	9.139766666666667	9.092966666666666	13.219633333333332	4.126666666666667	96863.109375	1440383.86699411	0	1301	0.0940766570703655	2.39858344269953	3.042653583688027	244.20050048828125	244.2059326171875
617	245.0729522705078	1.9212					1	DETECTED	245.0730 m/z @1.92 [N1265_1.mzXML]	245.0729522705078	1.9212	1.7946	11.569616666666667	9.775016666666666	46577.4609375	2719297.4904217534	0	1301	0.05326101996295041	38.60591100579251	76.24925842413668	245.07266235351562	245.0782470703125
618	245.12506103515625	13.571616666666667					1	DETECTED	245.1251 m/z @13.57 [N1265_1.mzXML]	245.12506103515625	13.571616666666667	10.481083333333334	13.571616666666667	3.090533333333333	3644.57958984375	520608.60319744877	0	1301	3.060194324268741	0.5	null	245.11924743652344	245.1273956298828
619	245.18515014648438	9.650216666666667					1	DETECTED	245.1852 m/z @9.65 [N1265_1.mzXML]	245.18515014648438	9.650216666666667	8.751316666666666	9.7249	0.9735833333333339	3465.021240234375	156438.26282885758	0	1301	0.9741994389083395	0.5415415137019316	0.08308302740386325	245.18466186523438	245.18545532226562
620	245.22509765625	14.609966666666667					1	DETECTED	245.2251 m/z @14.61 [N1265_1.mzXML]	245.22509765625	14.609966666666667	0.35423333333333334	19.467166666666667	19.112933333333334	73893.7421875	5435323.80772086	0	1301	0.6759742391582702	0.6981443745578354	1.7871680478153764	245.22279357910156	245.2266387939453
621	246.1324920654297	2.0611166666666665					1	DETECTED	246.1325 m/z @2.06 [N1265_1.mzXML]	246.1324920654297	2.0611166666666665	1.8931166666666668	3.9701	2.076983333333333	20655.9453125	683901.6349951781	0	1301	0.5852137502365844	3.8945420499231975	6.619149658664123	246.1318817138672	246.13287353515625
622	246.1509246826172	11.868566666666668					1	DETECTED	246.1509 m/z @11.87 [N1265_1.mzXML]	246.1509246826172	11.868566666666668	11.792066666666667	12.0503	0.2582333333333331	34819.73046875	287567.5262772215	0	1301	0.15462640618808265	1.6877995642701262	2.0167965136019	246.15060424804688	246.15113830566406
623	246.16888427734375	9.267133333333334					1	DETECTED	246.1689 m/z @9.27 [N1265_1.mzXML]	246.16888427734375	9.267133333333334	0.13441666666666666	19.875999999999998	19.74158333333333	238754.9375	5348042.355471956	0	1301	0.0754386028225511	0.509503094189673	0.8165569652681912	246.1668243408203	246.1697235107422
624	246.22840881347656	14.456033333333332					1	DETECTED	246.2284 m/z @14.46 [N1265_1.mzXML]	246.22840881347656	14.456033333333332	11.422533333333332	15.557649999999999	4.135116666666667	15988.5166015625	1472080.444581787	0	1301	0.29187309429033803	0.6815751881764738	0.3712097927573156	246.227783203125	246.2294464111328
625	246.2411651611328	10.995883333333333					1	DETECTED	246.2412 m/z @11.00 [N1265_1.mzXML]	246.2411651611328	10.995883333333333	10.93375	11.074183333333334	0.14043333333333408	13473.884765625	73661.76117297368	0	1301	0.09524645416708033	1.1300965665236065	1.2601931330472127	246.2408447265625	246.24139404296875
626	246.9427032470703	1.5291					1	DETECTED	246.9427 m/z @1.53 [N1265_1.mzXML]	246.9427032470703	1.5291	1.4243999999999999	8.308133333333334	6.883733333333334	89226.7734375	6748459.397372071	0	1301	0.1725170617629994	32.25779550741534	0.7445597926211608	246.9383087158203	246.9427947998047
627	247.01492309570312	2.1455166666666665					1	DETECTED	247.0149 m/z @2.15 [N1265_1.mzXML]	247.01492309570312	2.1455166666666665	1.9496166666666668	2.454016666666667	0.5044000000000002	35179.66015625	605827.9548571779	0	1301	0.23962600705453196	1.287391526288925	1.5747830525778501	247.01109313964844	247.0155029296875
628	247.0911865234375	2.75485					1	DETECTED	247.0912 m/z @2.75 [N1265_1.mzXML]	247.0911865234375	2.75485	0.11746666666666666	20.008	19.890533333333334	129984.0	2.1525618885172114E7	0	1301	0.975910863768843	5.89803070585008	3.779342661475367	247.0880584716797	247.0918426513672
629	247.13150024414062	11.275033333333333					1	DETECTED	247.1315 m/z @11.28 [N1265_1.mzXML]	247.13150024414062	11.275033333333333	8.32265	12.482283333333333	4.159633333333334	16594.47265625	2860332.5123172603	0	1301	4.022978653195539	0.72167010060148	0.4296540540562862	247.1240692138672	247.13150024414062
630	247.17233276367188	9.267133333333334					1	DETECTED	247.1723 m/z @9.27 [N1265_1.mzXML]	247.17233276367188	9.267133333333334	9.154666666666666	12.094	2.939333333333334	30971.69921875	610327.1447893064	0	1301	0.10588923495156521	1.0248596900908549	23.42997099914978	247.16763305664062	247.17257690429688
631	247.24058532714844	12.6463					1	DETECTED	247.2406 m/z @12.65 [N1265_1.mzXML]	247.24058532714844	12.6463	10.965133333333334	15.070683333333333	4.105549999999999	24708.02734375	1262195.8347239988	0	1301	0.20233375302013634	1.144982111817465	0.8560610414686474	247.23936462402344	247.24502563476562
632	248.09495544433594	2.8242333333333334					1	DETECTED	248.0950 m/z @2.82 [N1265_1.mzXML]	248.09495544433594	2.8242333333333334	0.2189	19.909	19.690099999999997	12382.060546875	2484748.000409362	0	1301	2.2967903525428355	2.50544429079401	4.0000781494743665	248.08941650390625	248.09539794921875
633	249.15623474121094	9.814883333333334					1	DETECTED	249.1562 m/z @9.81 [N1265_1.mzXML]	249.15623474121094	9.814883333333334	9.3664	10.06995	0.7035499999999999	25707.4609375	305079.11513494886	0	1301	0.16122940229470473	0.702453351851202	0.6898990352114895	249.1558074951172	249.15724182128906
634	249.21620178222656	10.325666666666667					1	DETECTED	249.2162 m/z @10.33 [N1265_1.mzXML]	249.21620178222656	10.325666666666667	10.0851	10.636733333333332	0.5516333333333314	21884.119140625	404662.9331591181	0	1301	0.27376086118247933	1.1465290286822765	1.0809020602271808	249.21568298339844	249.21636962890625
635	251.08021545410156	11.853766666666667					1	DETECTED	251.0802 m/z @11.85 [N1265_1.mzXML]	251.08021545410156	11.853766666666667	11.853766666666667	11.964983333333333	0.11121666666666563	15074.166015625	77919.7471948243	0	1301	0.019124869764505448	null	null	251.08021545410156	251.0809326171875
636	251.12644958496094	12.0503					1	DETECTED	251.1264 m/z @12.05 [N1265_1.mzXML]	251.12644958496094	12.0503	0.11746666666666666	20.008	19.890533333333334	104626.71875	1.4488830147972666E7	0	1301	10.434463990318303	0.6369170154588081	2.9342237253478114	251.12257385253906	251.12705993652344
637	252.08004760742188	11.92355					1	DETECTED	252.0800 m/z @11.92 [N1265_1.mzXML]	252.08004760742188	11.92355	11.853766666666667	11.937266666666666	0.08349999999999902	7205.93603515625	25865.742173828185	0	1301	0.03031626203708271	0.5982803916885511	0.19656078337710223	252.08004760742188	252.0812530517578
638	252.12974548339844	12.035950000000001					1	DETECTED	252.1297 m/z @12.04 [N1265_1.mzXML]	252.12974548339844	12.035950000000001	0.11746666666666666	20.008	19.890533333333334	14626.9375	2917964.2379526407	0	1301	0.10804212258271129	1.8563070579405887	4.057960202179479	252.12066650390625	252.13009643554688
639	253.0355224609375	11.569616666666667					1	DETECTED	253.0355 m/z @11.57 [N1265_1.mzXML]	253.0355224609375	11.569616666666667	11.555633333333333	11.6698	0.11416666666666764	15966.3671875	83192.83657226621	0	1301	0.22513651209015784	4.082240762812741	7.164481525625482	253.03489685058594	253.03565979003906
640	253.0459747314453	1.5583333333333333					1	DETECTED	253.0460 m/z @1.56 [N1265_1.mzXML]	253.0459747314453	1.5583333333333333	0.16820000000000002	19.9915	19.8233	6948.6953125	3494338.8576542973	0	1301	16.00954937050636	7.129999520429695	13.165753470888879	253.04591369628906	253.05209350585938
641	253.19363403320312	14.750566666666666					1	DETECTED	253.1936 m/z @14.75 [N1265_1.mzXML]	253.19363403320312	14.750566666666666	11.01145	15.604033333333332	4.592583333333332	13907.1484375	966895.1595495606	0	1301	0.2650139759930177	0.614126776823403	0.17165537626495195	253.1929473876953	253.1941680908203
642	254.98614501953125	14.694099999999999					1	DETECTED	254.9861 m/z @14.69 [N1265_1.mzXML]	254.98614501953125	14.694099999999999	2.27205	16.226483333333334	13.954433333333334	9865.486328125	3007115.821911255	0	1301	5.218202124044076	0.5616799696239081	0.12335993924781623	254.97714233398438	254.99368286132812
643	255.0166015625	10.252					1	DETECTED	255.0166 m/z @10.25 [N1265_1.mzXML]	255.0166015625	10.252	10.208049999999998	10.325666666666667	0.11761666666666848	5796.52392578125	25886.437247558835	0	1301	0.0789021226103479	1.3380735684489433	1.6761471368978866	255.01593017578125	255.01695251464844
644	255.06338500976562	10.805299999999999					1	DETECTED	255.0634 m/z @10.81 [N1265_1.mzXML]	255.06338500976562	10.805299999999999	9.799916666666666	10.805299999999999	1.0053833333333326	2967.44970703125	113768.1536491699	0	1301	1.0029434219454814	0.5	null	255.06338500976562	255.06468200683594
645	255.0850830078125	11.168916666666666					1	DETECTED	255.0851 m/z @11.17 [N1265_1.mzXML]	255.0850830078125	11.168916666666666	5.806333333333333	11.214583333333334	5.408250000000001	10551.416015625	626896.2945523375	0	1301	0.09641811621374252	0.5042578980901619	0.008515796180323677	255.08282470703125	255.08526611328125
646	255.12088012695312	11.29065					1	DETECTED	255.1209 m/z @11.29 [N1265_1.mzXML]	255.12088012695312	11.29065	11.229700000000001	13.8846	2.6548999999999996	135011.03125	3475115.787416016	1	1301	0.11120463133512537	5.9824064152231236	6.15229906552962	255.11935424804688	255.12139892578125
647	255.1329345703125	9.000683333333335					1	DETECTED	255.1329 m/z @9.00 [N1265_1.mzXML]	255.1329345703125	9.000683333333335	8.95345	9.077466666666668	0.12401666666666777	2746.829345703125	12811.36247918705	0	1301	0.08114598996300693	1.3128087508821227	1.6256175017642454	255.13279724121094	255.13333129882812
648	255.1707305908203	14.176133333333333					1	DETECTED	255.1707 m/z @14.18 [N1265_1.mzXML]	255.1707305908203	14.176133333333333	9.635266666666666	19.7775	10.142233333333333	29269.025390625	4381644.178930419	0	1301	1.2965917268720926	1.1124856892338728	0.9988789831595881	255.1612548828125	255.17674255371094
649	256.0563049316406	2.39855					1	DETECTED	256.0563 m/z @2.40 [N1265_1.mzXML]	256.0563049316406	2.39855	2.2018166666666668	9.87455	7.6727333333333325	10820.53515625	765989.8592746581	0	1301	0.38751669941924094	19.50033886818027	38.00067773636054	256.0547790527344	256.0572509765625
650	256.1896057128906	10.526783333333332					1	DETECTED	256.1896 m/z @10.53 [N1265_1.mzXML]	256.1896057128906	10.526783333333332	10.511666666666667	10.586633333333333	0.07496666666666663	3701.74853515625	13616.835987609658	0	1301	0.09985211785810044	2.479603087100475	3.95920617420095	256.1888427734375	256.1899108886719
651	256.2620849609375	11.3519					1	DETECTED	256.2621 m/z @11.35 [N1265_1.mzXML]	256.2620849609375	11.3519	0.5233166666666667	19.744666666666667	19.22135	72481.4453125	6077340.431376248	0	1301	13.263661931209844	0.6243933511319449	0.24695996931503997	256.2564697265625	256.2635192871094
652	256.8193359375	2.0611166666666665					1	DETECTED	256.8193 m/z @2.06 [N1265_1.mzXML]	256.8193359375	2.0611166666666665	1.7077333333333333	2.2579833333333337	0.5502500000000003	18117.201171875	281352.4058535157	0	1301	0.08786508621263334	0.7785454888459189	0.5509390606723177	256.81097412109375	256.8197326660156
653	257.08197021484375	12.201966666666667					1	DETECTED	257.0820 m/z @12.20 [N1265_1.mzXML]	257.08197021484375	12.201966666666667	2.2439666666666667	12.278866666666666	10.034899999999999	14061.984375	1325512.085482483	0	1301	0.17518476399993155	0.5174266992062966	0.009706221925151881	257.0720520019531	257.0820617675781
654	257.24591064453125	12.357566666666665					1	DETECTED	257.2459 m/z @12.36 [N1265_1.mzXML]	257.24591064453125	12.357566666666665	0.15111666666666668	19.8105	19.659383333333334	14155.5830078125	3091932.56887262	0	1301	6.065177783864267	0.8224890223678196	1.7471574039004836	257.2381286621094	257.2481994628906
655	258.0284118652344	15.2219					1	DETECTED	258.0284 m/z @15.22 [N1265_1.mzXML]	258.0284118652344	15.2219	0.10103333333333334	20.008	19.906966666666666	6857.22607421875	2442299.764053222	0	1301	1.4085839779846392	0.658261431223078	0.7557922828643505	258.0191345214844	258.0303649902344
656	258.1087646484375	2.3845666666666667					1	DETECTED	258.1088 m/z @2.38 [N1265_1.mzXML]	258.1087646484375	2.3845666666666667	1.7231333333333334	13.6139	11.890766666666666	26373.37890625	2098916.496578033	0	1301	0.43660479738996116	1.0606339500895763	0.7280960058617518	258.0989990234375	258.1105041503906
657	258.8977966308594	1.6330666666666667					1	DETECTED	258.8978 m/z @1.63 [N1265_1.mzXML]	258.8977966308594	1.6330666666666667	1.57325	1.7807	0.2074499999999999	47909.04296875	228190.62192236324	0	1301	0.2564228020313457	1.7340484814711623	1.3226020605383264	258.8968811035156	258.8980407714844
658	258.94287109375	1.4702166666666665					1	DETECTED	258.9429 m/z @1.47 [N1265_1.mzXML]	258.94287109375	1.4702166666666665	1.4080166666666665	1.5583333333333333	0.15031666666666688	13170.4453125	76239.41118280028	0	1301	0.1117163060338231	1.2083333333333344	1.403823781885467	258.9423522949219	258.9431457519531
659	258.971435546875	1.4702166666666665					1	DETECTED	258.9714 m/z @1.47 [N1265_1.mzXML]	258.971435546875	1.4702166666666665	1.4243999999999999	2.07495	0.65055	17479.015625	333536.74261181627	0	1301	0.6190264534248806	7.099490723899607	13.198981447799214	258.9711608886719	258.9788818359375
660	259.05169677734375	10.7712					1	DETECTED	259.0517 m/z @10.77 [N1265_1.mzXML]	259.05169677734375	10.7712	10.355716666666666	10.788233333333332	0.43251666666666644	4345.89208984375	49490.55949993897	0	1301	0.3405995829442876	0.5204982149304008	0.040996429860801674	259.0512390136719	259.05267333984375
661	259.09259033203125	11.83845					1	DETECTED	259.0926 m/z @11.84 [N1265_1.mzXML]	259.09259033203125	11.83845	11.792066666666667	12.451366666666667	0.6593	18964.02734375	245018.39831457546	0	1301	0.1026096671144856	7.10707869205898	13.21415738411796	259.0919189453125	259.09783935546875
662	259.6476135253906	13.52975					1	DETECTED	259.6476 m/z @13.53 [N1265_1.mzXML]	259.6476135253906	13.52975	13.030750000000001	13.65625	0.6254999999999988	15355.3916015625	384817.2603190919	0	1301	0.11885537299470883	0.6267535070140284	0.25350701402805687	259.64697265625	259.65728759765625
663	260.16644287109375	12.154950000000001					1	DETECTED	260.1664 m/z @12.15 [N1265_1.mzXML]	260.16644287109375	12.154950000000001	11.71475	13.0709	1.3561499999999995	9896.6767578125	394484.67206811544	0	1301	0.11282116097209283	1.5403793730122637	2.0807587460245274	260.1570739746094	260.16668701171875
664	260.1845397949219	9.9045					1	DETECTED	260.1845 m/z @9.90 [N1265_1.mzXML]	260.1845397949219	9.9045	9.665316666666666	19.40216666666667	9.736850000000004	75211.7421875	1158675.0322120658	0	1301	0.09691213647639252	1.709632939467369	2.006425946736848	260.18359375	260.1850280761719
665	260.65576171875	13.812083333333334					1	DETECTED	260.6558 m/z @13.81 [N1265_1.mzXML]	260.65576171875	13.812083333333334	1.2183833333333332	14.045583333333333	12.8272	16274.6435546875	3176827.0784431146	0	1301	0.19282229916546534	0.509270508270008	0.01854101654001599	260.6543884277344	260.6654968261719
666	260.9215393066406	1.5438					1	DETECTED	260.9215 m/z @1.54 [N1265_1.mzXML]	260.9215393066406	1.5438	1.4403666666666666	1.5583333333333333	0.11796666666666678	5939.7255859375	28909.145639160157	0	1301	0.08370353402205222	0.5702545923300029	0.14050918466000578	260.92138671875	260.92230224609375
667	260.9753112792969	1.5144166666666665					1	DETECTED	260.9753 m/z @1.51 [N1265_1.mzXML]	260.9753112792969	1.5144166666666665	1.4243999999999999	11.168916666666666	9.744516666666666	7864.8203125	2469148.905661316	0	1301	0.09836011323412075	54.12618033697465	107.2523606739493	260.9750671386719	260.98260498046875
668	261.009765625	1.9912999999999998					1	DETECTED	261.0098 m/z @1.99 [N1265_1.mzXML]	261.009765625	1.9912999999999998	1.4403666666666666	2.454016666666667	1.0136500000000004	89229.328125	2105995.3310568836	0	1301	0.18804559779573604	0.925670323558477	0.840033566745578	261.00384521484375	261.01068115234375
669	261.143310546875	9.55945					1	DETECTED	261.1433 m/z @9.56 [N1265_1.mzXML]	261.143310546875	9.55945	0.13441666666666666	19.892333333333333	19.757916666666667	153308.375	4729788.757486603	1	1301	0.08818324880258643	0.9852930143309102	0.753238810966323	261.13629150390625	261.1446533203125
670	261.18798828125	9.9045					1	DETECTED	261.1880 m/z @9.90 [N1265_1.mzXML]	261.18798828125	9.9045	0.10103333333333334	20.008	19.906966666666666	10585.1025390625	2146725.3276168825	0	1301	9.809560567542011	2.2152431053565573	1.5098425114763945	261.1824645996094	261.18829345703125
671	262.1466369628906	9.5443					1	DETECTED	262.1466 m/z @9.54 [N1265_1.mzXML]	262.1466369628906	9.5443	6.438116666666667	9.635266666666666	3.1971499999999997	14651.1669921875	405894.62940356444	0	1301	0.0734775890081174	0.5146428360635507	1.1814421117145626	262.14544677734375	262.14691162109375
672	262.2508544921875	12.420466666666666					1	DETECTED	262.2509 m/z @12.42 [N1265_1.mzXML]	262.2508544921875	12.420466666666666	6.763066666666666	12.54305	5.779983333333333	24431.759765625	1476058.574562622	0	1301	0.08746797184718957	0.5108338930722004	0.02166778614440079	262.2451477050781	262.25592041015625
673	262.9837646484375	12.841983333333333					1	DETECTED	262.9838 m/z @12.84 [N1265_1.mzXML]	262.9837646484375	12.841983333333333	1.4553666666666667	12.841983333333333	11.386616666666667	33654.05859375	1.2512342269004883E7	0	1301	11.444978960923896	0.5	null	262.9837646484375	262.9915771484375
674	263.02508544921875	11.853766666666667					1	DETECTED	263.0251 m/z @11.85 [N1265_1.mzXML]	263.02508544921875	11.853766666666667	11.027183333333333	16.682333333333336	5.655150000000003	15045.2890625	1321716.8714959722	0	1301	0.7913894162092099	3.4207984675874585	5.841596935174917	263.0167236328125	263.02508544921875
675	263.0872802734375	11.569616666666667					1	DETECTED	263.0873 m/z @11.57 [N1265_1.mzXML]	263.0872802734375	11.569616666666667	0.18498333333333333	18.622333333333334	18.43735	459053.78125	1.114898198297872E7	1	1301	9.771560545218062	2.752705177900169	0.018275788094465856	263.0830078125	263.0922546386719
676	263.1014709472656	9.498966666666666					1	DETECTED	263.1015 m/z @9.50 [N1265_1.mzXML]	263.1014709472656	9.498966666666666	0.23601666666666665	19.892333333333333	19.656316666666665	6479.6826171875	2713140.824964661	0	1301	0.10450838727152068	1.0610181781541876	1.006729361253238	263.1010437011719	263.10894775390625
677	263.1378173828125	9.68035					1	DETECTED	263.1378 m/z @9.68 [N1265_1.mzXML]	263.1378173828125	9.68035	9.58965	9.859583333333335	0.26993333333333425	26617.5	162739.01254583697	0	1301	0.08837736991551992	1.488055861815514	3.772854181186639	263.1377258300781	263.1461181640625
678	263.19537353515625	3.855633333333333					1	DETECTED	263.1954 m/z @3.86 [N1265_1.mzXML]	263.19537353515625	3.855633333333333	3.5550166666666665	4.492966666666666	0.9379499999999994	4535.64404296875	149302.55386340327	0	1301	0.11398524237177554	1.56004324444198	2.12008648888396	263.1942138671875	263.1961975097656
679	263.2353820800781	14.498099999999999					1	DETECTED	263.2354 m/z @14.50 [N1265_1.mzXML]	263.2353820800781	14.498099999999999	0.15111666666666668	19.892333333333333	19.741216666666666	199360.4375	1.3141545565362947E7	0	1301	0.634138748515575	0.7414309459304637	1.3715979639469698	263.23101806640625	263.23681640625
680	264.0908203125	11.597616666666665					1	DETECTED	264.0908 m/z @11.60 [N1265_1.mzXML]	264.0908203125	11.597616666666665	1.9212	11.83845	9.91725	57429.63671875	1.017723035995819E7	0	1301	0.12475920650602568	0.5099929222692092	0.017043623265551432	264.08642578125	264.0917053222656
681	264.1409912109375	9.69515					1	DETECTED	264.1410 m/z @9.70 [N1265_1.mzXML]	264.1409912109375	9.69515	9.650216666666667	9.710049999999999	0.05983333333333185	4416.98193359375	12248.037685790727	0	1301	0.06847897399427083	0.6658011869436112	0.3316023738872224	264.1408996582031	264.1413269042969
682	264.1694641113281	9.211233333333332					1	DETECTED	264.1695 m/z @9.21 [N1265_1.mzXML]	264.1694641113281	9.211233333333332	9.154666666666666	9.7249	0.5702333333333343	54273.2734375	366901.40352331515	0	1301	0.08305904946577058	2.197803686618631	2.5264369047400326	264.16839599609375	264.1697082519531
683	264.2388610839844	14.48425					1	DETECTED	264.2389 m/z @14.48 [N1265_1.mzXML]	264.2388610839844	14.48425	10.8387	16.9265	6.087800000000001	30993.66796875	2769151.7572296117	0	1301	3.665350781110888	0.7565896738002504	0.42034287413600907	264.2376708984375	264.2398376464844
684	265.0215759277344	1.8790833333333334					1	DETECTED	265.0216 m/z @1.88 [N1265_1.mzXML]	265.0215759277344	1.8790833333333334	1.3904166666666666	11.153366666666667	9.76295	61163.25	2865338.1956031187	0	1301	0.6691380107107658	1.5402699197931786	7.319772269187308	265.0179138183594	265.0250549316406
685	265.08380126953125	19.40216666666667					1	DETECTED	265.0838 m/z @19.40 [N1265_1.mzXML]	265.08380126953125	19.40216666666667	0.10103333333333334	20.008	19.906966666666666	7236.53369140625	2768882.7837324194	0	1301	1.7375586052000074	0.5156942424797161	0.17577813713709314	265.0738220214844	265.0874328613281
686	265.1171569824219	9.7397					1	DETECTED	265.1172 m/z @9.74 [N1265_1.mzXML]	265.1171569824219	9.7397	9.650216666666667	10.009216666666667	0.359	87954.25	551716.155080446	0	1301	0.08948787993884899	1.4371579419380343	1.6566327602113715	265.1161193847656	265.11846923828125
687	265.14166259765625	12.3735					1	DETECTED	265.1417 m/z @12.37 [N1265_1.mzXML]	265.14166259765625	12.3735	11.2602	12.482283333333333	1.2220833333333339	39183.07421875	886628.4904871841	0	1301	1.103015810248074	0.5909584771089333	0.1650973394398324	265.1387939453125	265.1423034667969
688	265.2508544921875	12.660233333333334					1	DETECTED	265.2509 m/z @12.66 [N1265_1.mzXML]	265.2508544921875	12.660233333333334	0.5401	18.63883333333333	18.098733333333332	60246.62890625	3412087.771487366	0	1301	0.19834073778443262	0.5870067058554251	20.71345365925194	265.2420654296875	265.2545471191406
689	265.9798278808594	10.237449999999999					1	DETECTED	265.9798 m/z @10.24 [N1265_1.mzXML]	265.9798278808594	10.237449999999999	10.192866666666667	10.325666666666667	0.13279999999999959	16044.0693359375	82706.9725467533	0	1301	0.08559687738722488	1.4893457943925679	1.9786915887851355	265.9797668457031	265.98004150390625
690	266.1202392578125	9.7397					1	DETECTED	266.1202 m/z @9.74 [N1265_1.mzXML]	266.1202392578125	9.7397	9.68035	9.814883333333334	0.13453333333333362	12047.1640625	61369.81059033229	0	1301	0.08202941915596718	1.1333894973322418	1.1770047019282082	266.1199951171875	266.1206970214844
691	266.8476867675781	1.7231333333333334					1	DETECTED	266.8477 m/z @1.72 [N1265_1.mzXML]	266.8476867675781	1.7231333333333334	1.6917666666666666	1.8504666666666667	0.15870000000000006	14698.73046875	103780.95129980476	0	1301	0.07945322140678468	2.5297555791710877	4.0595111583421755	266.8475036621094	266.8494873046875
692	266.9259338378906	1.5879833333333333					1	DETECTED	266.9259 m/z @1.59 [N1265_1.mzXML]	266.9259338378906	1.5879833333333333	1.5291	1.6180666666666668	0.08896666666666686	48021.87890625	190038.47552734398	0	1301	0.07366540748424288	0.7554486272289846	0.5108972544579693	266.9259338378906	266.92669677734375
693	267.0169677734375	9.3664					1	DETECTED	267.0170 m/z @9.37 [N1265_1.mzXML]	267.0169677734375	9.3664	9.337566666666667	11.8074	2.469833333333332	3652.715576171875	273550.4973151854	0	1301	0.04588194674663626	42.829479768786534	84.65895953757307	267.0133056640625	267.01702880859375
694	267.0579528808594	1.9635					1	DETECTED	267.0580 m/z @1.96 [N1265_1.mzXML]	267.0579528808594	1.9635	1.9071500000000001	20.008	18.100849999999998	8960.1201171875	2960118.2780535556	0	1301	15.468110596008774	160.61091393078996	314.9357840414488	267.0565185546875	267.0678405761719
695	267.0975036621094	1.6479666666666666					1	DETECTED	267.0975 m/z @1.65 [N1265_1.mzXML]	267.0975036621094	1.6479666666666666	1.5144166666666665	9.754566666666667	8.24015	13885.076171875	879649.6174570621	0	1301	7.517283543754289	27.503894750586152	56.97918832474918	267.0956726074219	267.0995178222656
696	267.64520263671875	13.407483333333333					1	DETECTED	267.6452 m/z @13.41 [N1265_1.mzXML]	267.64520263671875	13.407483333333333	12.964383333333334	16.080966666666665	3.116583333333331	334556.5	9373153.717270656	0	1301	0.4645224039554723	1.2629872810661853	1.1864986538760067	267.64447021484375	267.64605712890625
697	267.977783203125	10.237449999999999					1	DETECTED	267.9778 m/z @10.24 [N1265_1.mzXML]	267.977783203125	10.237449999999999	10.192866666666667	10.340683333333335	0.14781666666666737	17082.044921875	86497.54256506408	0	1301	0.08384672978646535	1.657757009345857	2.2047202331725657	267.9776916503906	267.9783630371094
698	268.11395263671875	1.9071500000000001					1	DETECTED	268.1140 m/z @1.91 [N1265_1.mzXML]	268.11395263671875	1.9071500000000001	1.7946	17.336166666666667	15.541566666666668	17300.798828125	3810063.452984711	0	1301	0.13856836999349453	69.04294387679542	137.0858877535908	268.1044006347656	268.1169128417969
699	268.95550537109375	11.275033333333333					1	DETECTED	268.9555 m/z @11.28 [N1265_1.mzXML]	268.95550537109375	11.275033333333333	1.4403666666666666	17.564833333333336	16.12446666666667	15567.2548828125	2453453.365019744	0	1301	0.5722389479226582	0.8197769793926248	1.7896009261819317	268.9501953125	268.9575500488281
700	269.01141357421875	16.178033333333335					1	DETECTED	269.0114 m/z @16.18 [N1265_1.mzXML]	269.01141357421875	16.178033333333335	15.495866666666666	18.056833333333334	2.5609666666666673	1988.612060546875	150029.6675987548	0	1301	0.1264462695527584	1.877082824334223	2.754165648668446	269.0095520019531	269.01177978515625
701	269.0469665527344	1.9635					1	DETECTED	269.0470 m/z @1.96 [N1265_1.mzXML]	269.0469665527344	1.9635	1.6768833333333333	11.937266666666666	10.260383333333333	8586.658203125	2279262.655603272	0	1301	0.650637074235662	17.89913938477641	34.798278769552816	269.04510498046875	269.0477294921875
702	269.1368408203125	12.0503					1	DETECTED	269.1368 m/z @12.05 [N1265_1.mzXML]	269.1368408203125	12.0503	2.8381	12.170083333333334	9.331983333333334	52307.2890625	1839519.377326907	0	1301	0.10819590190153505	1.5284672731796716	2.3785235675147	269.1272888183594	269.13690185546875
703	269.22467041015625	14.045583333333333					1	DETECTED	269.2247 m/z @14.05 [N1265_1.mzXML]	269.22467041015625	14.045583333333333	13.870383333333333	15.3735	1.503116666666667	80884.0390625	1938157.6693496702	0	1301	0.35183856069249053	2.846457257769074	3.6089541917503523	269.2227783203125	269.22552490234375
704	269.2820129394531	12.3735					1	DETECTED	269.2820 m/z @12.37 [N1265_1.mzXML]	269.2820129394531	12.3735	0.65875	20.008	19.349249999999998	9886.845703125	2396504.1808612375	0	1301	0.15918667200612902	1.203731745638446	0.6685492894470552	269.2811279296875	269.2837829589844
705	270.139892578125	12.0503					1	DETECTED	270.1399 m/z @12.05 [N1265_1.mzXML]	270.139892578125	12.0503	12.021733333333334	12.124083333333335	0.10235000000000127	7351.970703125	28421.017642944484	0	1301	0.06595798556884702	1.7914235705951378	2.5828471411902756	270.1387023925781	270.14044189453125
706	270.2283020019531	14.147683333333333					1	DETECTED	270.2283 m/z @14.15 [N1265_1.mzXML]	270.2283020019531	14.147683333333333	13.12485	14.609966666666667	1.4851166666666664	17536.822265625	630724.0828834227	0	1301	0.2730834434727498	0.7259817500407367	0.4519635000814735	270.22576904296875	270.2283935546875
707	271.0385437011719	1.82255					1	DETECTED	271.0385 m/z @1.82 [N1265_1.mzXML]	271.0385437011719	1.82255	1.7077333333333333	1.9773333333333334	0.26960000000000006	141174.828125	1134308.418934082	0	1301	0.13002907048527024	1.2480640122409468	1.7148351066183711	271.03802490234375	271.0389099121094
708	271.2041931152344	14.764683333333332					1	DETECTED	271.2042 m/z @14.76 [N1265_1.mzXML]	271.2041931152344	14.764683333333332	11.184066666666666	16.633433333333333	5.449366666666666	29732.79296875	2088315.111755798	0	1301	0.49395269615776805	0.7609536532347781	0.2393588720377975	271.20281982421875	271.2057189941406
709	271.261474609375	12.61755					1	DETECTED	271.2615 m/z @12.62 [N1265_1.mzXML]	271.261474609375	12.61755	0.10103333333333334	20.008	19.906966666666666	179650.578125	7091487.203161014	0	1301	0.11066227061426126	0.7561297351086711	2.1289085604332056	271.2598876953125	271.2628173828125
710	271.6565246582031	12.964383333333334					1	DETECTED	271.6565 m/z @12.96 [N1265_1.mzXML]	271.6565246582031	12.964383333333334	12.910433333333334	17.09016666666667	4.179733333333335	52788.0703125	2778870.479967623	0	1301	0.1372916682756724	38.73710225517428	76.47420451034856	271.6496276855469	271.6568298339844
711	272.1842346191406	9.3664					1	DETECTED	272.1842 m/z @9.37 [N1265_1.mzXML]	272.1842346191406	9.3664	9.351766666666666	9.409966666666666	0.05819999999999936	6765.46728515625	19559.39107592758	0	1301	0.07628034573864717	1.9886104783597742	2.9772209567195485	272.1842346191406	272.1847839355469
712	272.20721435546875	14.822049999999999					1	DETECTED	272.2072 m/z @14.82 [N1265_1.mzXML]	272.20721435546875	14.822049999999999	14.525833333333333	15.665966666666666	1.140133333333333	7452.0185546875	200247.81063586433	0	1301	0.2163252946428944	1.9244922072807096	2.848984414561419	272.2071228027344	272.2085266113281
713	272.7933349609375	2.0471999999999997					1	DETECTED	272.7933 m/z @2.05 [N1265_1.mzXML]	272.7933349609375	2.0471999999999997	1.73825	2.2579833333333337	0.5197333333333336	13032.302734375	213776.1443156738	0	1301	0.10315187638991352	0.8411285537034054	0.682257107406811	272.79119873046875	272.7938232421875
714	272.9427795410156	1.6180666666666668					1	DETECTED	272.9428 m/z @1.62 [N1265_1.mzXML]	272.9427795410156	1.6180666666666668	1.5438	1.9212	0.37739999999999996	98765.65625	495218.2257624512	0	1301	0.06407545503658496	0.8968359691948238	0.7118705885876858	272.9419250488281	272.9526672363281
715	273.21942138671875	11.394					1	DETECTED	273.2194 m/z @11.39 [N1265_1.mzXML]	273.21942138671875	11.394	10.192866666666667	17.041166666666665	6.848299999999998	7590.66552734375	1020272.1451846309	0	1301	11.402999702622662	2.8507659432757952	null	273.2186584472656	273.2207336425781
716	273.6640319824219	14.303116666666666					1	DETECTED	273.6640 m/z @14.30 [N1265_1.mzXML]	273.6640319824219	14.303116666666666	13.740883333333333	15.252033333333333	1.5111500000000007	10133.451171875	347334.309224121	0	1301	0.7825324862221663	1.3438815438430076	0.8616795993663464	273.6611328125	273.6733093261719
717	274.00091552734375	11.366033333333332					1	DETECTED	274.0009 m/z @11.37 [N1265_1.mzXML]	274.00091552734375	11.366033333333332	10.901516666666668	17.384666666666664	6.483149999999997	12279.94921875	1005795.770886536	0	1301	6.152622008043055	6.978382548168373	14.606744512773199	273.9997253417969	274.0027770996094
718	274.1996765136719	11.168916666666666					1	DETECTED	274.1997 m/z @11.17 [N1265_1.mzXML]	274.1996765136719	11.168916666666666	10.131116666666665	11.29065	1.159533333333334	18224.90625	301628.5655948176	0	1301	0.10715167447162166	0.5587193414793922	0.2081429495429093	274.1982116699219	274.2007751464844
719	274.23577880859375	12.217466666666667					1	DETECTED	274.2358 m/z @12.22 [N1265_1.mzXML]	274.23577880859375	12.217466666666667	12.13965	18.85033333333333	6.710683333333332	35146.77734375	3409923.2112538144	0	1301	0.11339910733800806	43.11854786892244	98.20289348335663	274.23565673828125	274.2364196777344
720	274.27166748046875	11.380033333333333					1	DETECTED	274.2717 m/z @11.38 [N1265_1.mzXML]	274.27166748046875	11.380033333333333	11.3218	16.388683333333333	5.066883333333333	2760910.0	1.8574547385873914E7	1	1301	0.12458427121265636	1.8548206451483995	4.819022726381052	274.27166748046875	274.27490234375
721	274.6235046386719	12.86965					1	DETECTED	274.6235 m/z @12.87 [N1265_1.mzXML]	274.6235046386719	12.86965	12.772033333333333	13.12485	0.35281666666666744	32506.3671875	357078.1786994622	0	1301	0.14136173620572556	1.807153833020313	2.614307666040626	274.6213073730469	274.63275146484375
722	274.6529541015625	13.52975					1	DETECTED	274.6530 m/z @13.53 [N1265_1.mzXML]	274.6529541015625	13.52975	13.488466666666666	13.870383333333333	0.3819166666666671	20966.0078125	247219.9102893063	0	1301	0.2292718581064328	4.6255551069841605	7.778668496214545	274.6523742675781	274.6539306640625
723	274.8793029785156	1.7807					1	DETECTED	274.8793 m/z @1.78 [N1265_1.mzXML]	274.8793029785156	1.7807	1.6768833333333333	11.074183333333334	9.397300000000001	25257.369140625	4329423.436943849	0	1301	0.12566419148405594	45.25911061165517	89.51822122331033	274.8789367675781	274.87994384765625
724	274.9403076171875	1.6180666666666668					1	DETECTED	274.9403 m/z @1.62 [N1265_1.mzXML]	274.9403076171875	1.6180666666666668	1.4243999999999999	1.6330666666666667	0.20866666666666678	13073.80859375	71725.01063012693	0	1301	0.1814370914584853	0.5387263339070565	0.07558871153880349	274.9400939941406	274.9490966796875
725	274.9983825683594	11.245066666666666					1	DETECTED	274.9984 m/z @11.25 [N1265_1.mzXML]	274.9983825683594	11.245066666666666	1.4998166666666668	19.663	18.163183333333333	13890.0498046875	2778694.422051239	0	1301	0.9452679105897204	0.8000046399475919	13.144231797304215	274.9969482421875	275.00592041015625
726	275.1236267089844	11.6117					1	DETECTED	275.1236 m/z @11.61 [N1265_1.mzXML]	275.1236267089844	11.6117	11.6117	11.6698	0.058099999999999596	16322.44140625	46362.21654638665	0	1301	0.025826019448222937	null	null	275.12335205078125	275.12396240234375
727	275.1986999511719	12.405033333333334					1	DETECTED	275.1987 m/z @12.41 [N1265_1.mzXML]	275.1986999511719	12.405033333333334	11.184066666666666	12.512	1.327933333333334	52688.83984375	1402642.1937198504	0	1301	0.12155973047827473	0.5438040896557372	0.10332685016524006	275.1983642578125	275.20257568359375
728	275.275390625	11.366033333333332					1	DETECTED	275.2754 m/z @11.37 [N1265_1.mzXML]	275.275390625	11.366033333333332	11.3218	11.8074	0.4855999999999998	394578.625	2706956.748371092	0	1301	0.1320575192127329	2.8108911765782443	3.6113660946060744	275.2750549316406	275.27593994140625
729	275.631103515625	13.165600000000001					1	DETECTED	275.6311 m/z @13.17 [N1265_1.mzXML]	275.631103515625	13.165600000000001	12.00765	13.642183333333332	1.6345333333333318	143298.96875	2913739.2839810797	0	1301	0.35954872189543785	0.7268210514598094	1.8172281041130864	275.62371826171875	275.63189697265625
730	275.99664306640625	16.178033333333335					1	DETECTED	275.9966 m/z @16.18 [N1265_1.mzXML]	275.99664306640625	16.178033333333335	10.100416666666666	19.7775	9.677083333333334	2435.120361328125	747908.8528451234	0	1301	0.2730597914617139	0.7961248515728476	0.5922497031456952	275.9950866699219	276.0020446777344
731	276.1333923339844	13.206066666666667					1	DETECTED	276.1334 m/z @13.21 [N1265_1.mzXML]	276.1333923339844	13.206066666666667	4.0273	17.401166666666665	13.373866666666665	38729.09765625	4730200.24566394	0	1301	0.0835825726857582	0.7475085122161266	0.5162844176287853	276.12432861328125	276.14312744140625
732	276.65032958984375	13.260083333333334					1	DETECTED	276.6503 m/z @13.26 [N1265_1.mzXML]	276.65032958984375	13.260083333333334	13.12485	14.161966666666666	1.037116666666666	55714.953125	1210363.0574113755	0	1301	0.26031008704845604	3.218879493010373	4.026819080431774	276.6495056152344	276.65130615234375
733	276.9530029296875	1.5291					1	DETECTED	276.9530 m/z @1.53 [N1265_1.mzXML]	276.9530029296875	1.5291	1.4702166666666665	1.5583333333333333	0.08811666666666684	9972.560546875	33051.12568823246	0	1301	0.18618404706441272	0.7482309651853956	0.49646193037079106	276.9527587890625	276.9535827636719
734	276.9834899902344	1.7807					1	DETECTED	276.9835 m/z @1.78 [N1265_1.mzXML]	276.9834899902344	1.7807	1.4243999999999999	18.7525	17.328100000000003	31327.705078125	2414886.3773971563	0	1301	0.33470109659338854	22.30646261177117	1.9039756659913685	276.9736022949219	276.99346923828125
735	277.0665588378906	11.138033333333334					1	DETECTED	277.0666 m/z @11.14 [N1265_1.mzXML]	277.0665588378906	11.138033333333334	11.09005	12.109100000000002	1.0190500000000018	18171.302734375	478481.61513854965	0	1301	0.8203570950136907	10.61879124696049	20.23758249392098	277.0660400390625	277.0711975097656
736	277.1024475097656	11.2602					1	DETECTED	277.1024 m/z @11.26 [N1265_1.mzXML]	277.1024475097656	11.2602	11.229700000000001	11.92355	0.6938499999999994	99465.7265625	1108344.4920449208	0	1301	0.07437040503168646	11.374590163935089	21.749180327870178	277.1023864746094	277.1029052734375
737	277.1514587402344	13.246683333333333					1	DETECTED	277.1515 m/z @13.25 [N1265_1.mzXML]	277.1514587402344	13.246683333333333	10.131116666666665	20.008	9.876883333333334	13037.6943359375	2831003.823037167	0	1301	5.3957914170405985	1.337091726261793	1.5331889170135933	277.1514587402344	277.15814208984375
738	277.177978515625	12.217466666666667					1	DETECTED	277.1780 m/z @12.22 [N1265_1.mzXML]	277.177978515625	12.217466666666667	1.0814	19.909	18.8276	15922.4775390625	2922328.901194153	0	1301	0.07474913729515364	0.8453433588160991	0.690686717632198	277.1768493652344	277.1799011230469
739	277.211669921875	13.755016666666668					1	DETECTED	277.2117 m/z @13.76 [N1265_1.mzXML]	277.211669921875	13.755016666666668	6.779233333333334	14.204366666666665	7.425133333333331	46050.66015625	2278599.9215690917	0	1301	1.4214463618904105	0.5322078524036725	0.23620826747525847	277.21148681640625	277.2154235839844
740	277.95635986328125	1.4702166666666665					1	DETECTED	277.9564 m/z @1.47 [N1265_1.mzXML]	277.95635986328125	1.4702166666666665	1.4403666666666666	2.1595500000000003	0.7191833333333337	4129.29931640625	161880.6322662354	0	1301	0.06231401875387754	12.046621998883339	23.093243997766677	277.95489501953125	277.9653625488281
741	278.1842956542969	9.092966666666666					1	DETECTED	278.1843 m/z @9.09 [N1265_1.mzXML]	278.1842956542969	9.092966666666666	9.077466666666668	9.154666666666666	0.07719999999999771	7876.65869140625	26691.89010229462	0	1301	0.07744241860875256	2.490322580645469	3.980645161290938	278.18389892578125	278.18463134765625
742	278.6258239746094	12.964383333333334					1	DETECTED	278.6258 m/z @12.96 [N1265_1.mzXML]	278.6258239746094	12.964383333333334	12.772033333333333	13.08445	0.31241666666666745	71038.15625	599604.0797998067	0	1301	0.10376459295008189	0.8121046703058633	1.256925141951436	278.62548828125	278.63232421875
743	278.9849548339844	12.2329					1	DETECTED	278.9850 m/z @12.23 [N1265_1.mzXML]	278.9849548339844	12.2329	1.8648666666666667	19.532	17.667133333333332	22853.646484375	5231855.190468477	0	1301	13.948921613025547	1.980415531644427	2.4090997993832515	278.9792785644531	278.9849548339844
744	279.0821533203125	10.541616666666666					1	DETECTED	279.0822 m/z @10.54 [N1265_1.mzXML]	279.0821533203125	10.541616666666666	7.317883333333333	19.337333333333333	12.01945	118427.3046875	1756765.3090650972	0	1301	0.09301667205532738	1.226327420080226	1.4765093637337015	279.0821533203125	279.0918884277344
745	279.15704345703125	12.482283333333333					1	DETECTED	279.1570 m/z @12.48 [N1265_1.mzXML]	279.15704345703125	12.482283333333333	0.10103333333333334	20.008	19.906966666666666	161233.65625	3.7281669968973115E7	0	1301	0.19547386456492788	0.5419543575945109	0.07767271131927193	279.1564025878906	279.16424560546875
746	279.2299499511719	13.52975					1	DETECTED	279.2299 m/z @13.53 [N1265_1.mzXML]	279.2299499511719	13.52975	11.761149999999999	18.476999999999997	6.715849999999998	150191.5625	4834908.094871884	0	1301	0.16988248337255918	0.9416060037418797	0.4027540648038961	279.2243957519531	279.2305603027344
747	279.64483642578125	12.923833333333333					1	DETECTED	279.6448 m/z @12.92 [N1265_1.mzXML]	279.64483642578125	12.923833333333333	11.6117	13.972299999999999	2.360599999999998	150936.5	3150707.8392120358	0	1301	0.18865233603523635	0.5837107848480471	1.7762566198448957	279.6419982910156	279.64556884765625
748	280.0900573730469	1.7668					1	DETECTED	280.0901 m/z @1.77 [N1265_1.mzXML]	280.0900573730469	1.7668	1.6330666666666667	18.9965	17.363433333333333	679482.5	7621308.408057435	1	1301	0.06216360829193546	0.8079063063048784	1.665268805428941	280.08465576171875	280.0912170410156
749	280.16046142578125	12.46695					1	DETECTED	280.1605 m/z @12.47 [N1265_1.mzXML]	280.16046142578125	12.46695	0.11746666666666666	19.9915	19.874033333333333	30608.1875	6574893.005047738	0	1301	7.5195742940688	1.0581659676909843	1.1171305955209117	280.15313720703125	280.1615905761719
750	280.65264892578125	13.4209					1	DETECTED	280.6526 m/z @13.42 [N1265_1.mzXML]	280.65264892578125	13.4209	13.219633333333332	14.147683333333333	0.9280500000000007	270586.1875	4249091.922860109	0	1301	0.267221883292887	1.825614167429163	2.31718609210865	280.65228271484375	280.65338134765625
751	281.00885009765625	11.583633333333333					1	DETECTED	281.0089 m/z @11.58 [N1265_1.mzXML]	281.00885009765625	11.583633333333333	11.555633333333333	11.6698	0.11416666666666764	14912.8818359375	66241.78549877978	0	1301	0.07192922831114501	2.0386904761904594	3.077380952380919	281.00836181640625	281.0092468261719
752	281.0819091796875	15.465433333333333					1	DETECTED	281.0819 m/z @15.47 [N1265_1.mzXML]	281.0819091796875	15.465433333333333	9.69515	19.515666666666668	9.820516666666668	16220.7275390625	3245428.205238644	0	1301	1.7027344924249093	0.8509561922147094	0.5952453181403898	281.0811767578125	281.08331298828125
753	281.09344482421875	1.7668					1	DETECTED	281.0934 m/z @1.77 [N1265_1.mzXML]	281.09344482421875	1.7668	1.6768833333333333	19.353333333333335	17.676450000000003	55978.765625	5076740.956228821	0	1301	0.063450909353854	98.29351251158484	175.90391178346687	281.0932922363281	281.0956115722656
754	281.11199951171875	9.484083333333333					1	DETECTED	281.1120 m/z @9.48 [N1265_1.mzXML]	281.11199951171875	9.484083333333333	9.4246	9.7397	0.31509999999999927	9289.203125	98206.55229486075	0	1301	0.18204022024946376	2.648641075931657	4.297282151863314	281.1113586425781	281.1124267578125
755	281.13690185546875	11.896283333333335					1	DETECTED	281.1369 m/z @11.90 [N1265_1.mzXML]	281.13690185546875	11.896283333333335	11.83845	11.993033333333333	0.15458333333333307	17062.34375	100855.25644457983	0	1301	0.10530884707675447	1.336455331412069	1.5524037282151302	281.13653564453125	281.1375732421875
756	281.2455749511719	14.498099999999999					1	DETECTED	281.2456 m/z @14.50 [N1265_1.mzXML]	281.2455749511719	14.498099999999999	0.69275	19.532	18.83925	311735.5625	1.8786536090559203E7	0	1301	0.7092864948703621	0.7270815249681449	0.4351848039325052	281.2447204589844	281.2485656738281
757	281.6606140136719	14.218683333333333					1	DETECTED	281.6606 m/z @14.22 [N1265_1.mzXML]	281.6606140136719	14.218683333333333	11.122116666666667	15.903316666666665	4.781199999999998	172439.296875	8772602.78455664	0	1301	0.15604371428447372	1.8532203227941026	2.0745091625983414	281.6543884277344	281.6612548828125
758	282.201904296875	11.526100000000001					1	DETECTED	282.2019 m/z @11.53 [N1265_1.mzXML]	282.201904296875	11.526100000000001	11.526100000000001	11.6117	0.08559999999999945	23405.79296875	64749.871921141865	0	1301	0.17080774837150514	null	null	282.2013244628906	282.20196533203125
759	282.22027587890625	17.564833333333336					1	DETECTED	282.2203 m/z @17.56 [N1265_1.mzXML]	282.22027587890625	17.564833333333336	0.10103333333333334	20.008	19.906966666666666	4460.24267578125	3284504.4138505873	0	1301	11.601089383379295	0.5699494573536877	0.1398989147073754	282.218505859375	282.22137451171875
760	282.2491149902344	14.6379					1	DETECTED	282.2491 m/z @14.64 [N1265_1.mzXML]	282.2491149902344	14.6379	10.821833333333332	16.258599999999998	5.436766666666665	59862.06640625	4972739.445243529	0	1301	3.6585597865125177	0.6913749760423461	0.3375674099798839	282.2478942871094	282.25787353515625
761	282.27716064453125	14.016016666666667					1	DETECTED	282.2772 m/z @14.02 [N1265_1.mzXML]	282.27716064453125	14.016016666666667	11.8074	14.33095	2.52355	109189.25	2772802.2031660154	0	1301	0.30394405291337456	0.575963997469209	1.27095100709761	282.2759704589844	282.27801513671875
762	282.9033508300781	1.5583333333333333					1	DETECTED	282.9034 m/z @1.56 [N1265_1.mzXML]	282.9033508300781	1.5583333333333333	1.5144166666666665	1.6032333333333333	0.08881666666666677	85685.9609375	310662.15805065946	0	1301	0.07145047593859144	1.0141707607392831	1.111771205134818	282.90313720703125	282.9035949707031
763	282.9710388183594	11.2602					1	DETECTED	282.9710 m/z @11.26 [N1265_1.mzXML]	282.9710388183594	11.2602	10.93375	15.542300000000001	4.608550000000001	15742.4306640625	1152920.2846456913	0	1301	0.5792087399624943	7.0585847756164934	24.105834333916246	282.97088623046875	282.9736328125
764	283.0062255859375	10.237449999999999					1	DETECTED	283.0062 m/z @10.24 [N1265_1.mzXML]	283.0062255859375	10.237449999999999	10.192866666666667	10.340683333333335	0.14781666666666737	16311.4013671875	74704.02727941968	0	1301	0.07524449767792518	1.657757009345857	2.109692745640712	283.0058898925781	283.0065002441406
765	283.1521301269531	12.035950000000001					1	DETECTED	283.1521 m/z @12.04 [N1265_1.mzXML]	283.1521301269531	12.035950000000001	3.9554833333333335	12.436316666666666	8.480833333333333	18857.953125	2471257.0311290296	0	1301	0.11328591170497049	0.5247737341902694	0.04954746838053886	283.1517028808594	283.1601867675781
766	283.24072265625	15.358383333333334					1	DETECTED	283.2407 m/z @15.36 [N1265_1.mzXML]	283.24072265625	15.358383333333334	14.937383333333335	17.728	2.7906166666666667	3497.568603515625	406258.505867279	0	1301	0.4518823606672324	3.314271575613623	5.628543151227246	283.23944091796875	283.2491455078125
767	283.26116943359375	12.6463					1	DETECTED	283.2612 m/z @12.65 [N1265_1.mzXML]	283.26116943359375	12.6463	0.18498333333333333	20.008	19.823016666666664	144549.5	4491528.702377109	0	1301	0.18483925533002044	5.27512734963311	3.9634380730796894	283.25152587890625	283.263427734375
768	283.2803039550781	13.986766666666666					1	DETECTED	283.2803 m/z @13.99 [N1265_1.mzXML]	283.2803039550781	13.986766666666666	7.03965	15.807083333333333	8.767433333333333	20397.29296875	2434543.178972168	0	1301	0.2839944241424721	0.6310123864337003	0.08594087522564882	283.271484375	283.28179931640625
769	283.6285400390625	11.964983333333333					1	DETECTED	283.6285 m/z @11.96 [N1265_1.mzXML]	283.6285400390625	11.964983333333333	11.88255	12.186133333333334	0.303583333333334	13039.3271484375	127118.91372094738	0	1301	0.10465825647723292	1.8413869793772977	2.6827739587545953	283.6285095214844	283.62933349609375
770	284.29296875	12.603033333333334					1	DETECTED	284.2930 m/z @12.60 [N1265_1.mzXML]	284.29296875	12.603033333333334	2.6180333333333334	12.729683333333332	10.11165	36397.87109375	2771614.5996319577	0	1301	1.2716649904428685	0.5666268321346246	0.13284145324000635	284.29254150390625	284.29388427734375
771	284.90802001953125	1.6624					1	DETECTED	284.9080 m/z @1.66 [N1265_1.mzXML]	284.90802001953125	1.6624	1.6330666666666667	1.7946	0.1615333333333333	29904.6328125	175593.10573144545	0	1301	0.14900095581662742	2.753409090909081	4.506818181818162	284.90740966796875	284.9085388183594
772	285.0040588378906	10.222866666666667					1	DETECTED	285.0041 m/z @10.22 [N1265_1.mzXML]	285.0040588378906	10.222866666666667	1.5144166666666665	10.325666666666667	8.811250000000001	13976.056640625	3624896.4676259765	0	1301	0.09483500084812846	0.5059023132704443	0.011804626540888475	284.99884033203125	285.00445556640625
773	285.0634765625	1.4702166666666665					1	DETECTED	285.0635 m/z @1.47 [N1265_1.mzXML]	285.0634765625	1.4702166666666665	1.4080166666666665	19.826833333333333	18.418816666666668	14972.7734375	2285816.8367298283	0	1301	0.15040207403536998	148.06122722400852	295.122454448017	285.05792236328125	285.0693664550781
774	286.1418151855469	11.92355					1	DETECTED	286.1418 m/z @11.92 [N1265_1.mzXML]	286.1418151855469	11.92355	9.337566666666667	18.915666666666667	9.5781	213238.359375	9379342.353212953	0	1301	0.1212668179123213	0.5451362275768922	0.07042862005801699	286.13909912109375	286.14215087890625
775	286.1998291015625	10.386916666666668					1	DETECTED	286.1998 m/z @10.39 [N1265_1.mzXML]	286.1998291015625	10.386916666666668	10.296249999999999	10.72055	0.42430000000000057	79628.0546875	708657.8881854244	0	1301	0.1236413290588132	1.7581409789656253	2.358773785630003	286.198486328125	286.1999206542969
776	286.24755859375	9.814883333333334					1	DETECTED	286.2476 m/z @9.81 [N1265_1.mzXML]	286.24755859375	9.814883333333334	9.092966666666666	19.711833333333335	10.61886666666667	103071.6015625	2172475.977734498	0	1301	0.11116405448131239	1.0266131432203802	0.8953929336910351	286.24591064453125	286.2485046386719
777	287.0119934082031	1.8086					1	DETECTED	287.0120 m/z @1.81 [N1265_1.mzXML]	287.0119934082031	1.8086	1.4243999999999999	1.9773333333333334	0.5529333333333335	55752.0390625	589296.1062954712	0	1301	0.13642476893410493	0.7195904910636821	0.4391809821273643	287.0118103027344	287.0205078125
778	287.0559997558594	11.71475					1	DETECTED	287.0560 m/z @11.71 [N1265_1.mzXML]	287.0559997558594	11.71475	1.9912999999999998	11.853766666666667	9.862466666666666	11908.8818359375	2182654.7323051766	0	1301	0.1285003917929597	0.50714852581474	0.014297051629479925	287.05255126953125	287.0574951171875
779	287.0989074707031	9.7249					1	DETECTED	287.0989 m/z @9.72 [N1265_1.mzXML]	287.0989074707031	9.7249	9.665316666666666	10.131116666666665	0.46579999999999977	87221.53125	698831.4973757659	0	1301	0.10364860818917165	11.176309385631894	41.842409073045474	287.09844970703125	287.0996398925781
780	287.20318603515625	10.371283333333334					1	DETECTED	287.2032 m/z @10.37 [N1265_1.mzXML]	287.20318603515625	10.371283333333334	10.296249999999999	10.481083333333334	0.1848333333333354	11495.3798828125	91865.11636364754	0	1301	0.13114288475670755	1.2316748111950027	1.463349622390005	287.20281982421875	287.2033996582031
781	287.235107421875	14.045583333333333					1	DETECTED	287.2351 m/z @14.05 [N1265_1.mzXML]	287.235107421875	14.045583333333333	13.855616666666666	14.6379	0.7822833333333339	13859.1201171875	323801.0888343503	0	1301	0.4548940019290306	2.0590015792244247	3.11800315844885	287.2340087890625	287.2360534667969
782	287.2510986328125	9.859583333333335					1	DETECTED	287.2511 m/z @9.86 [N1265_1.mzXML]	287.2510986328125	9.859583333333335	3.005333333333333	17.6465	14.641166666666667	8974.1640625	1492787.6414451597	0	1301	6.909886475092209	1.068035646983015	1.1360712939660302	287.2497863769531	287.2569274902344
783	287.2672119140625	11.54125					1	DETECTED	287.2672 m/z @11.54 [N1265_1.mzXML]	287.2672119140625	11.54125	11.496183333333333	11.993033333333333	0.49685000000000024	28081.26953125	236595.71509069906	0	1301	0.05932182157833488	5.512389053254395	2.6082575542522752	287.2668151855469	287.26837158203125
784	287.6308898925781	12.977766666666668					1	DETECTED	287.6309 m/z @12.98 [N1265_1.mzXML]	287.6308898925781	12.977766666666668	11.92355	13.557583333333334	1.634033333333333	295478.28125	3272416.3401412414	0	1301	0.19239631812805236	0.8472720040786781	0.7397437824855723	287.6305236816406	287.6322937011719
785	288.1020812988281	9.7397					1	DETECTED	288.1021 m/z @9.74 [N1265_1.mzXML]	288.1020812988281	9.7397	9.69515	9.754566666666667	0.05941666666666734	11138.8681640625	35021.84773828174	0	1301	0.2049203859830051	0.6668537224092975	0.33370744481859493	288.1020812988281	288.1023254394531
786	288.2152099609375	10.653716666666666					1	DETECTED	288.2152 m/z @10.65 [N1265_1.mzXML]	288.2152099609375	10.653716666666666	0.10103333333333334	20.008	19.906966666666666	221747.53125	4153845.5320691285	1	1301	0.1180044442949626	0.893511855907818	6.027824501034685	288.2131652832031	288.2166748046875
787	288.638916015625	13.380716666666666					1	DETECTED	288.6389 m/z @13.38 [N1265_1.mzXML]	288.638916015625	13.380716666666666	11.6698	13.670616666666666	2.0008166666666654	93092.71875	2753997.2956687	0	1301	0.1367980231708188	0.5900051146801111	7.213802176050656	288.6304931640625	288.6484680175781
788	288.9202575683594	1.5879833333333333					1	DETECTED	288.9203 m/z @1.59 [N1265_1.mzXML]	288.9202575683594	1.5879833333333333	1.5291	1.8931166666666668	0.3640166666666669	352637.46875	1525537.4681003424	0	1301	0.06666036433274902	5.752031215091731	1.6234236093621528	288.9192810058594	288.9212341308594
789	289.1748962402344	12.632233333333334					1	DETECTED	289.1749 m/z @12.63 [N1265_1.mzXML]	289.1748962402344	12.632233333333334	0.10103333333333334	19.9915	19.890466666666665	6512.91845703125	3203628.9264137275	0	1301	18.9661871735036	0.7936377468505277	0.775791505522496	289.1722412109375	289.1756591796875
790	289.21868896484375	10.670233333333334					1	DETECTED	289.2187 m/z @10.67 [N1265_1.mzXML]	289.21868896484375	10.670233333333334	10.670233333333334	17.352333333333334	6.6821	32679.119140625	1659718.670317931	0	1301	0.09419802872935712	null	null	289.214111328125	289.21868896484375
791	289.6468200683594	11.6698					1	DETECTED	289.6468 m/z @11.67 [N1265_1.mzXML]	289.6468200683594	11.6698	11.027183333333333	16.4862	5.459016666666667	53482.98046875	3276700.743989074	0	1301	0.4797291162571149	3.2638729438588725	5.080164471476789	289.64556884765625	289.6563415527344
792	289.65777587890625	13.394066666666667					1	DETECTED	289.6578 m/z @13.39 [N1265_1.mzXML]	289.65777587890625	13.394066666666667	13.314	13.783533333333333	0.4695333333333327	31053.69140625	347645.8856578358	0	1301	0.09649700285116758	2.932139883430452	4.864279766860904	289.65716552734375	289.65875244140625
793	290.266845703125	11.422533333333332					1	DETECTED	290.2668 m/z @11.42 [N1265_1.mzXML]	290.266845703125	11.422533333333332	10.965133333333334	11.511016666666666	0.5458833333333324	42913.59375	408884.17544030683	0	1301	0.05678450729127249	0.5863973971945732	0.21567391276745396	290.2662353515625	290.2678527832031
794	290.6256103515625	12.88335					1	DETECTED	290.6256 m/z @12.88 [N1265_1.mzXML]	290.6256103515625	12.88335	1.1157	13.0175	11.9018	65826.3203125	4879551.226138671	0	1301	0.09804480473983901	0.5056999485878659	1.0761462685592056	290.625244140625	290.6322326660156
795	290.665771484375	14.303116666666666					1	DETECTED	290.6658 m/z @14.30 [N1265_1.mzXML]	290.665771484375	14.303116666666666	13.670616666666666	15.9195	2.2488833333333336	21575.48046875	779556.1121132813	0	1301	0.660783729337517	1.346524862487253	4.420555846003479	290.6650085449219	290.6670837402344
796	290.85357666015625	1.7668					1	DETECTED	290.8536 m/z @1.77 [N1265_1.mzXML]	290.85357666015625	1.7668	1.7077333333333333	19.909	18.201266666666665	26693.669921875	7823053.797101563	0	1301	0.1057622659973596	154.0739277652372	307.1478555304744	290.8437194824219	290.8554992675781
797	290.9234313964844	2.6180333333333334					1	DETECTED	290.9234 m/z @2.62 [N1265_1.mzXML]	290.9234313964844	2.6180333333333334	0.10103333333333334	20.008	19.906966666666666	66348.953125	8521940.91673716	0	1301	0.7603936977229853	6.28076732332029	18.223077189781876	290.9213562011719	290.92474365234375
798	291.118408203125	12.0503					1	DETECTED	291.1184 m/z @12.05 [N1265_1.mzXML]	291.118408203125	12.0503	11.526100000000001	12.357566666666665	0.8314666666666639	208155.8125	2001096.2358906346	0	1301	0.12140313794161273	18.905277742910528	3.3550360147252674	291.1179504394531	291.1186828613281
799	291.6445617675781	12.910433333333334					1	DETECTED	291.6446 m/z @12.91 [N1265_1.mzXML]	291.6445617675781	12.910433333333334	2.7685666666666666	15.480566666666666	12.712	59415.578125	2967572.122116027	0	1301	0.08909205231844908	0.6267090870845603	8.568621684813605	291.6428527832031	291.64569091796875
800	291.8227233886719	8.79705					1	DETECTED	291.8227 m/z @8.80 [N1265_1.mzXML]	291.8227233886719	8.79705	8.781966666666667	17.7115	8.929533333333334	13560.53515625	997896.5627544557	0	1301	0.07399582980310804	296.00662983425843	591.0132596685169	291.8172302246094	291.82318115234375
801	291.9337158203125	2.75485					1	DETECTED	291.9337 m/z @2.75 [N1265_1.mzXML]	291.9337158203125	2.75485	0.10103333333333334	20.008	19.906966666666666	47540.90234375	6909338.439688239	0	1301	0.8993043893059363	4.922739896253879	2.39376236339999	291.93255615234375	291.9342956542969
802	292.066650390625	16.097133333333332					1	DETECTED	292.0667 m/z @16.10 [N1265_1.mzXML]	292.066650390625	16.097133333333332	10.917366666666668	19.142166666666665	8.224799999999997	3445.88232421875	1004016.2768091431	0	1301	0.5514562884330445	0.7939353767544227	0.5878707535088454	292.06549072265625	292.0673522949219
803	292.12188720703125	12.064699999999998					1	DETECTED	292.1219 m/z @12.06 [N1265_1.mzXML]	292.12188720703125	12.064699999999998	12.00765	12.170083333333334	0.16243333333333432	28609.90625	191350.7580205095	0	1301	1.3632185612752323	1.423605024832065	1.84721004966413	292.1214904785156	292.12200927734375
804	292.9230041503906	13.972299999999999					1	DETECTED	292.9230 m/z @13.97 [N1265_1.mzXML]	292.9230041503906	13.972299999999999	2.5225500000000003	13.972299999999999	11.449749999999998	108713.328125	1.8052575341363247E7	0	1301	11.47800750839562	0.5	null	292.9151306152344	292.932861328125
805	292.9419860839844	2.6045666666666665					1	DETECTED	292.9420 m/z @2.60 [N1265_1.mzXML]	292.9419860839844	2.6045666666666665	2.5776	10.131116666666665	7.553516666666665	7256.73828125	700771.8123846436	0	1301	0.3404444567787266	140.05284301606963	99.40809207193291	292.9332580566406	292.9500427246094
806	292.9715270996094	13.52975					1	DETECTED	292.9715 m/z @13.53 [N1265_1.mzXML]	292.9715270996094	13.52975	2.454016666666667	13.52975	11.075733333333332	15638.451171875	2854299.3474828484	0	1301	10.755818602365347	0.5	null	292.9643859863281	292.9802551269531
807	292.9874267578125	2.99145					1	DETECTED	292.9874 m/z @2.99 [N1265_1.mzXML]	292.9874267578125	2.99145	0.6418333333333333	19.5975	18.955666666666666	8329.66796875	1714133.001892578	0	1301	0.12661670972328531	4.0337785596232	0.7965216302794642	292.9832458496094	292.99163818359375
808	293.00238037109375	2.7000333333333333					1	DETECTED	293.0024 m/z @2.70 [N1265_1.mzXML]	293.00238037109375	2.7000333333333333	0.15111666666666668	19.646666666666665	19.495549999999998	10557.6826171875	2089798.2627090754	0	1301	0.5303851041532779	0.905354490648266	1.0478882642457077	292.9931640625	293.0067138671875
809	293.0179748535156	2.7137499999999997					1	DETECTED	293.0180 m/z @2.71 [N1265_1.mzXML]	293.0179748535156	2.7137499999999997	0.2021	19.761000000000003	19.5589	14022.5888671875	2862222.284088165	0	1301	0.5857552848721612	1.700957405080362	2.4391104517793023	293.00830078125	293.02618408203125
810	293.0362854003906	2.78245					1	DETECTED	293.0363 m/z @2.78 [N1265_1.mzXML]	293.0362854003906	2.78245	0.30338333333333334	19.975	19.67161666666667	16770.3203125	2453182.0857697153	0	1301	0.7239844523737875	4.9580583262717575	2.7885955228316246	293.0286560058594	293.0411376953125
811	293.05181884765625	2.6864166666666667					1	DETECTED	293.0518 m/z @2.69 [N1265_1.mzXML]	293.05181884765625	2.6864166666666667	0.13441666666666666	19.909	19.774583333333332	24000.626953125	3128549.674135864	0	1301	0.3696735948495409	4.746304683688312	1.4603595549850468	293.04364013671875	293.0522766113281
812	293.0630187988281	3.0890166666666667					1	DETECTED	293.0630 m/z @3.09 [N1265_1.mzXML]	293.0630187988281	3.0890166666666667	0.10103333333333334	20.008	19.906966666666666	28239.982421875	4313026.352405455	0	1301	0.2347894012764713	2.6978852480077022	6.042720240989981	293.0550231933594	293.0672302246094
813	293.0958251953125	2.75485					1	DETECTED	293.0958 m/z @2.75 [N1265_1.mzXML]	293.0958251953125	2.75485	0.10103333333333334	20.008	19.906966666666666	1.7665924E7	2.3547371325100346E9	1	1301	0.9031208822426193	10.742041578687067	10.740709991979212	293.09246826171875	293.096923828125
814	293.11407470703125	2.75485					1	DETECTED	293.1141 m/z @2.75 [N1265_1.mzXML]	293.11407470703125	2.75485	0.11746666666666666	19.975	19.857533333333336	62912.59765625	7125386.447016843	0	1301	0.37475084675155745	1.8877130522236352	1.202341521953829	293.11004638671875	293.1221008300781
815	293.1255798339844	3.0890166666666667					1	DETECTED	293.1256 m/z @3.09 [N1265_1.mzXML]	293.1255798339844	3.0890166666666667	0.10103333333333334	20.008	19.906966666666666	27901.384765625	4271207.947156067	0	1301	0.4541010533275851	3.6014466730380814	1.1411065685915958	293.1241149902344	293.135498046875
816	293.1372985839844	2.6864166666666667					1	DETECTED	293.1373 m/z @2.69 [N1265_1.mzXML]	293.1372985839844	2.6864166666666667	0.11746666666666666	19.975	19.857533333333336	21885.927734375	3162802.5528113423	0	1301	0.5425812098471741	4.1789841724477075	1.9564228376186992	293.1355895996094	293.141357421875
817	293.15142822265625	9.710049999999999					1	DETECTED	293.1514 m/z @9.71 [N1265_1.mzXML]	293.15142822265625	9.710049999999999	0.13441666666666666	20.008	19.873583333333332	42127.609375	4590864.173506258	0	1301	0.5140876270407748	3.44765607760136	0.138598662334455	293.14288330078125	293.1612243652344
818	293.1764831542969	13.797699999999999					1	DETECTED	293.1765 m/z @13.80 [N1265_1.mzXML]	293.1764831542969	13.797699999999999	0.18498333333333333	19.826833333333333	19.641849999999998	152570.1875	7822686.440413972	0	1301	0.26238047881034277	0.7230804098103204	0.032117384373270746	293.16650390625	293.1864318847656
819	293.19256591796875	2.7000333333333333					1	DETECTED	293.1926 m/z @2.70 [N1265_1.mzXML]	293.19256591796875	2.7000333333333333	1.0985833333333335	19.646666666666665	18.54808333333333	10600.04296875	1716019.8233283076	0	1301	0.4704682321321543	1.516155378930349	1.3660958455904157	293.1864929199219	293.1981506347656
820	293.2086181640625	12.389316666666668					1	DETECTED	293.2086 m/z @12.39 [N1265_1.mzXML]	293.2086181640625	12.389316666666668	0.5908	17.450333333333333	16.85953333333333	32510.06640625	4219933.357218261	0	1301	9.75693613151185	0.8221125060170261	0.5605311165248025	293.198974609375	293.2091064453125
821	293.2191162109375	13.942733333333333					1	DETECTED	293.2191 m/z @13.94 [N1265_1.mzXML]	293.2191162109375	13.942733333333333	1.3388666666666666	19.6955	18.35663333333333	97926.953125	2.5743171923203006E7	0	1301	17.12136731526868	0.7636201128685159	0.5202811743931586	293.2091369628906	293.2279357910156
822	293.2430419921875	12.61755					1	DETECTED	293.2430 m/z @12.62 [N1265_1.mzXML]	293.2430419921875	12.61755	2.4266	18.88266666666667	16.45606666666667	19048.03125	3639442.011658539	0	1301	0.2037891863710275	0.9019802957037986	0.7693187301805247	293.234130859375	293.2530212402344
823	293.3164367675781	13.543566666666667					1	DETECTED	293.3164 m/z @13.54 [N1265_1.mzXML]	293.3164367675781	13.543566666666667	2.4951999999999996	13.543566666666667	11.048366666666666	15168.9228515625	3280821.483697907	0	1301	10.681715824774134	0.5	null	293.3099670410156	293.32568359375
824	294.0989685058594	2.75485					1	DETECTED	294.0990 m/z @2.75 [N1265_1.mzXML]	294.0989685058594	2.75485	0.10103333333333334	20.008	19.906966666666666	1698402.0	2.1194490137551495E8	0	1301	0.9112879158753002	6.083822465306827	10.798884246710832	294.0982971191406	294.1004943847656
825	294.17974853515625	13.797699999999999					1	DETECTED	294.1797 m/z @13.80 [N1265_1.mzXML]	294.17974853515625	13.797699999999999	13.670616666666666	13.9573	0.2866833333333343	25110.62109375	291066.6794550788	0	1301	0.26115690374505895	1.127934426229513	1.255868852459026	294.1795654296875	294.1803894042969
826	294.9367980957031	1.6479666666666666					1	DETECTED	294.9368 m/z @1.65 [N1265_1.mzXML]	294.9367980957031	1.6479666666666666	1.5583333333333333	1.6624	0.10406666666666675	114749.75	434974.1704401856	0	1301	0.06504637430992921	0.5823451314889939	0.18748866668601188	294.9366149902344	294.9370422363281
827	294.9524230957031	11.214583333333334					1	DETECTED	294.9524 m/z @11.21 [N1265_1.mzXML]	294.9524230957031	11.214583333333334	11.042716666666667	11.229700000000001	0.18698333333333395	6151.61572265625	43948.038543335235	0	1301	0.10102362821967859	0.5439778898370856	0.08795577967417133	294.9516906738281	294.953125
828	295.1001281738281	2.7685666666666666					1	DETECTED	295.1001 m/z @2.77 [N1265_1.mzXML]	295.1001281738281	2.7685666666666666	0.10103333333333334	20.008	19.906966666666666	189915.859375	2.729860115691448E7	0	1301	0.9305411432224919	5.933528136881894	7.05484223697155	295.0921630859375	295.1016540527344
829	295.126953125	9.68035					1	DETECTED	295.1270 m/z @9.68 [N1265_1.mzXML]	295.126953125	9.68035	9.619866666666667	9.7249	0.10503333333333309	55431.00390625	251451.30838085926	0	1301	0.09654204297133262	0.868283273629089	0.7365665472581779	295.126953125	295.1272888183594
830	295.1918640136719	12.357566666666665					1	DETECTED	295.1919 m/z @12.36 [N1265_1.mzXML]	295.1918640136719	12.357566666666665	1.4553666666666667	16.959	15.503633333333333	24074.845703125	3520123.642804809	0	1301	0.17921887647399437	0.6646917714268518	0.326058901679301	295.18511962890625	295.2018127441406
831	295.2232971191406	12.558566666666668					1	DETECTED	295.2233 m/z @12.56 [N1265_1.mzXML]	295.2232971191406	12.558566666666668	11.6698	15.903316666666665	4.233516666666665	24308.654296875	1796426.6562239984	0	1301	0.5488547576528369	2.678861120158198	4.557238478967572	295.2219543457031	295.22607421875
832	295.2608642578125	13.6139					1	DETECTED	295.2609 m/z @13.61 [N1265_1.mzXML]	295.2608642578125	13.6139	13.557583333333334	15.967649999999999	2.4100666666666655	82218.9375	1855268.9770628023	0	1301	0.3270125669536057	5.8488835928076774	10.427429042588685	295.26055908203125	295.26263427734375
833	295.29248046875	2.6180333333333334					1	DETECTED	295.2925 m/z @2.62 [N1265_1.mzXML]	295.29248046875	2.6180333333333334	0.10103333333333334	20.008	19.906966666666666	63703.625	8533710.364365708	0	1301	0.7505927620806054	6.143932137394986	2.741087752794847	295.29150390625	295.2942810058594
834	296.06378173828125	1.7668					1	DETECTED	296.0638 m/z @1.77 [N1265_1.mzXML]	296.06378173828125	1.7668	1.6768833333333333	2.1875666666666667	0.5106833333333334	498366.53125	2446513.537414551	1	1301	0.07060801892615087	0.7397080216459525	1.4813535094875847	296.0630187988281	296.0641784667969
835	296.1301574707031	9.69515					1	DETECTED	296.1302 m/z @9.70 [N1265_1.mzXML]	296.1301574707031	9.69515	9.619866666666667	9.754566666666667	0.13470000000000049	7121.53955078125	41072.16843896475	0	1301	0.09741510333078018	0.8946203232233838	0.7892406464467676	296.12994384765625	296.1307067871094
836	296.1833190917969	11.822833333333334					1	DETECTED	296.1833 m/z @11.82 [N1265_1.mzXML]	296.1833190917969	11.822833333333334	10.4185	19.158333333333335	8.739833333333335	37258.015625	2510531.6183377677	0	1301	0.13631113745908507	2.5118121481899305	13.587030456407893	296.1810302734375	296.1837158203125
837	296.25628662109375	13.543566666666667					1	DETECTED	296.2563 m/z @13.54 [N1265_1.mzXML]	296.25628662109375	13.543566666666667	12.573333333333332	13.8846	1.3112666666666684	54178.546875	1236268.2440561522	0	1301	0.1848447145624803	0.6757481018311746	0.37535837432158253	296.2558898925781	296.26495361328125
838	296.9869689941406	11.526100000000001					1	DETECTED	296.9870 m/z @11.53 [N1265_1.mzXML]	296.9869689941406	11.526100000000001	11.138033333333334	16.682333333333336	5.544300000000002	11656.2109375	1144507.871299622	0	1301	0.9855128604697789	7.1434890912214355	13.286978182442871	296.98583984375	296.99273681640625
839	297.11639404296875	1.4403666666666666					1	DETECTED	297.1164 m/z @1.44 [N1265_1.mzXML]	297.11639404296875	1.4403666666666666	1.3904166666666666	9.635266666666666	8.24485	9325.73046875	684189.446163269	0	1301	0.12136804753253116	82.53103103103113	145.19926882514983	297.10693359375	297.126220703125
840	297.15118408203125	1.83645					1	DETECTED	297.1512 m/z @1.84 [N1265_1.mzXML]	297.15118408203125	1.83645	1.8086	9.469183333333332	7.6605833333333315	22272.970703125	1806269.3893366088	0	1301	0.05127649522333422	131.63314679900301	274.2673671232656	297.1423034667969	297.1529235839844
841	297.17864990234375	13.8991					1	DETECTED	297.1786 m/z @13.90 [N1265_1.mzXML]	297.17864990234375	13.8991	8.79705	19.321166666666667	10.524116666666666	15492.404296875	3114849.4558148207	0	1301	4.3961383992213285	1.1063785644560158	1.452808726163125	297.1773986816406	297.18701171875
842	298.27178955078125	14.525833333333333					1	DETECTED	298.2718 m/z @14.53 [N1265_1.mzXML]	298.27178955078125	14.525833333333333	10.949250000000001	17.59733333333333	6.6480833333333305	207183.28125	1.033602408860278E7	0	1301	0.5777198753727024	0.7589652122675231	0.39224203078804537	298.2710266113281	298.2734680175781
843	298.9563293457031	2.173583333333333					1	DETECTED	298.9563 m/z @2.17 [N1265_1.mzXML]	298.9563293457031	2.173583333333333	2.07495	2.35635	0.2814000000000001	14918.552734375	119863.74426782221	0	1301	0.13604425019689081	1.4264954376478542	1.8529908752957085	298.95550537109375	298.9579162597656
844	299.07861328125	10.355716666666666					1	DETECTED	299.0786 m/z @10.36 [N1265_1.mzXML]	299.07861328125	10.355716666666666	8.843183333333334	10.46565	1.622466666666666	4318.10205078125	142789.46481018068	0	1301	0.22421932877832695	0.5363407968970384	0.07268159379407674	299.07708740234375	299.0859680175781
845	299.1368408203125	11.3519					1	DETECTED	299.1368 m/z @11.35 [N1265_1.mzXML]	299.1368408203125	11.3519	10.371283333333334	15.010733333333333	4.639449999999998	119303.9140625	4480447.004299929	0	1301	0.1648438274981725	0.7929740799727376	2.2055058221238664	299.13580322265625	299.1380615234375
846	299.1598815917969	12.217466666666667					1	DETECTED	299.1599 m/z @12.22 [N1265_1.mzXML]	299.1598815917969	12.217466666666667	12.13965	12.217466666666667	0.07781666666666709	12156.306640625	38782.58459033176	0	1301	0.06976574608308894	0.5	null	299.1591796875	299.1603698730469
847	299.1872863769531	13.52975					1	DETECTED	299.1873 m/z @13.53 [N1265_1.mzXML]	299.1872863769531	13.52975	13.488466666666666	13.783533333333333	0.29506666666666703	24403.060546875	265376.4669826651	0	1301	0.19837230891979551	3.573677836091974	6.147355672183948	299.1866149902344	299.1924133300781
848	299.2752380371094	14.498099999999999					1	DETECTED	299.2752 m/z @14.50 [N1265_1.mzXML]	299.2752380371094	14.498099999999999	11.106383333333333	16.5681	5.461716666666668	38748.4609375	2189631.6338353897	0	1301	0.6233334775468009	0.7550011573233971	4.124107145099747	299.2745666503906	299.2763671875
849	299.2921142578125	13.599733333333335					1	DETECTED	299.2921 m/z @13.60 [N1265_1.mzXML]	299.2921142578125	13.599733333333335	0.10103333333333334	20.008	19.906966666666666	8482.0302734375	2447190.1441942733	0	1301	9.10663776651139	0.9001593032484324	0.40737857951223017	299.2911376953125	299.2940368652344
850	299.630615234375	12.896966666666666					1	DETECTED	299.6306 m/z @12.90 [N1265_1.mzXML]	299.630615234375	12.896966666666666	12.170083333333334	12.991016666666667	0.8209333333333326	149059.265625	1361458.981711667	0	1301	0.12837975133751556	0.8311425117308231	0.5424117586798262	299.6304626464844	299.6324462890625
851	300.13226318359375	12.896966666666666					1	DETECTED	300.1323 m/z @12.90 [N1265_1.mzXML]	300.13226318359375	12.896966666666666	10.8387	12.896966666666666	2.0582666666666665	50144.0546875	1315433.0575821535	0	1301	1.5245873331854742	0.5	null	300.13226318359375	300.1415100097656
852	300.1784362792969	11.597616666666665					1	DETECTED	300.1784 m/z @11.60 [N1265_1.mzXML]	300.1784362792969	11.597616666666665	9.454066666666668	11.8074	2.3533333333333317	127483.4296875	1557027.7691398908	0	1301	0.11000358283137679	0.5541483885484526	0.06691052549625988	300.1781311035156	300.18359375
853	300.19683837890625	11.408216666666668					1	DETECTED	300.1968 m/z @11.41 [N1265_1.mzXML]	300.19683837890625	11.408216666666668	8.843183333333334	11.408216666666668	2.565033333333334	16643.33203125	1383824.8306688848	0	1301	2.407967367781673	0.5	null	300.1963195800781	300.1979064941406
854	300.2149353027344	10.571416666666666					1	DETECTED	300.2149 m/z @10.57 [N1265_1.mzXML]	300.2149353027344	10.571416666666666	10.526783333333332	10.703616666666667	0.1768333333333345	18820.1796875	130463.314287842	0	1301	0.12703881015119123	1.9809559372666214	2.7987161479499334	300.2146911621094	300.2152099609375
855	301.1159973144531	10.805299999999999					1	DETECTED	301.1160 m/z @10.81 [N1265_1.mzXML]	301.1159973144531	10.805299999999999	10.602783333333333	10.854516666666665	0.25173333333333225	33332.53125	227040.30508154168	0	1301	0.09709761592761623	0.6215126327051265	0.243025265410253	301.1155700683594	301.1167297363281
856	301.13873291015625	12.46695					1	DETECTED	301.1387 m/z @12.47 [N1265_1.mzXML]	301.13873291015625	12.46695	0.13441666666666666	19.630333333333333	19.495916666666666	205363.65625	1.7260040419889025E7	1	1301	10.963479434389923	0.5655506285386366	0.031821146731096574	301.13214111328125	301.1398620605469
857	301.2114562988281	13.557583333333334					1	DETECTED	301.2115 m/z @13.56 [N1265_1.mzXML]	301.2114562988281	13.557583333333334	13.4209	13.797699999999999	0.37679999999999936	160562.21875	1961510.4466025373	0	1301	0.19067908359264507	1.3783684916473518	1.7567369832947033	301.2110290527344	301.211669921875
858	302.0171813964844	11.042716666666667					1	DETECTED	302.0172 m/z @11.04 [N1265_1.mzXML]	302.0171813964844	11.042716666666667	0.10103333333333334	20.008	19.906966666666666	49223.265625	1.5193930290511705E7	0	1301	4.89355266499247	1.4258702188013395	0.9846965006374357	302.0162353515625	302.0185546875
859	302.1419677734375	12.497216666666667					1	DETECTED	302.1420 m/z @12.50 [N1265_1.mzXML]	302.1419677734375	12.497216666666667	0.2189	18.931500000000003	18.712600000000002	32995.81640625	7086518.978318054	0	1301	6.505093518781717	1.6417819859806582	2.2474591782587368	302.13690185546875	302.14312744140625
860	302.2122497558594	11.555633333333333					1	DETECTED	302.2122 m/z @11.56 [N1265_1.mzXML]	302.2122497558594	11.555633333333333	11.526100000000001	13.712883333333334	2.1867833333333326	54022.3984375	3344700.340921385	0	1301	2.0625372692756834	37.022291196390654	73.04458239278131	302.2122497558594	302.2151184082031
861	302.2298583984375	10.854516666666665					1	DETECTED	302.2299 m/z @10.85 [N1265_1.mzXML]	302.2298583984375	10.854516666666665	10.754433333333333	11.01145	0.2570166666666669	22350.05859375	179265.2117838139	0	1301	0.1459155450348586	1.2840133222314896	2.1934819110234054	302.229736328125	302.23052978515625
862	302.2853088378906	11.6117					1	DETECTED	302.2853 m/z @11.61 [N1265_1.mzXML]	302.2853088378906	11.6117	11.555633333333333	11.8074	0.2517666666666667	40392.13671875	308810.3327114261	0	1301	0.13453028561614566	2.2452437574315742	3.4904875148631485	302.2848205566406	302.2853698730469
863	302.3033142089844	11.6698					1	DETECTED	302.3033 m/z @11.67 [N1265_1.mzXML]	302.3033142089844	11.6698	11.6698	11.7767	0.10689999999999955	30398.48046875	118742.63739501963	0	1301	0.07260018301826676	null	null	302.3028869628906	302.3033752441406
864	303.025634765625	1.4403666666666666					1	DETECTED	303.0256 m/z @1.44 [N1265_1.mzXML]	303.025634765625	1.4403666666666666	0.2189	19.975	19.7561	8390.1484375	2682430.8515211204	0	1301	9.654405066415107	8.087040170287088	12.782474488850827	303.0191345214844	303.0291748046875
865	303.0726013183594	9.7397					1	DETECTED	303.0726 m/z @9.74 [N1265_1.mzXML]	303.0726013183594	9.7397	9.68035	9.829783333333333	0.14943333333333264	14177.2021484375	74689.54046337912	0	1301	0.09709679960509199	1.258916034821706	2.435783575256598	303.07208251953125	303.0727844238281
866	303.2272644042969	14.414516666666666					1	DETECTED	303.2273 m/z @14.41 [N1265_1.mzXML]	303.2272644042969	14.414516666666666	9.68035	18.056833333333334	8.376483333333333	725998.5625	3.620146518105748E7	1	1301	0.5806359424530587	0.7219013619628956	0.34411125646094776	303.2263488769531	303.2305908203125
867	304.0473327636719	17.842666666666666					1	DETECTED	304.0473 m/z @17.84 [N1265_1.mzXML]	304.0473327636719	17.842666666666666	9.87455	19.9915	10.11695	3107.326904296875	1118445.8808015138	0	1301	0.6730740891618225	0.6348394748236199	0.2696789496472398	304.04559326171875	304.0571594238281
868	304.1486511230469	9.337566666666667					1	DETECTED	304.1487 m/z @9.34 [N1265_1.mzXML]	304.1486511230469	9.337566666666667	9.139766666666667	11.6117	2.471933333333334	18157.37890625	629488.6354866332	0	1301	0.11779357553100667	0.8775959647739983	0.4820613339962241	304.1402282714844	304.1554870605469
869	304.1734619140625	8.937966666666666					1	DETECTED	304.1735 m/z @8.94 [N1265_1.mzXML]	304.1734619140625	8.937966666666666	8.843183333333334	8.984883333333332	0.14169999999999838	3797.662841796875	20979.05338641345	0	1301	0.09537222459267447	0.7474942852118879	0.49498857042377575	304.1729736328125	304.1746826171875
870	304.2102355957031	10.0851					1	DETECTED	304.2102 m/z @10.09 [N1265_1.mzXML]	304.2102355957031	10.0851	10.039633333333335	17.728	7.688366666666667	34470.05859375	1435007.3572154534	0	1301	0.08467259191706233	3.6852207487712074	10.073209323355735	304.2010803222656	304.2105712890625
871	304.2306823730469	14.498099999999999					1	DETECTED	304.2307 m/z @14.50 [N1265_1.mzXML]	304.2306823730469	14.498099999999999	10.4185	16.894166666666667	6.475666666666667	132847.140625	7195267.702723211	0	1301	0.5512875544708464	0.7090279412463326	0.39419086683953064	304.2295227050781	304.23199462890625
872	304.89398193359375	1.5879833333333333					1	DETECTED	304.8940 m/z @1.59 [N1265_1.mzXML]	304.89398193359375	1.5879833333333333	1.3045499999999999	18.7525	17.447950000000002	109605.734375	2146954.0017466126	0	1301	0.06353967958855633	0.8205638329201586	1.7041831178518785	304.89276123046875	304.9034423828125
873	304.9728698730469	2.1595500000000003					1	DETECTED	304.9729 m/z @2.16 [N1265_1.mzXML]	304.9728698730469	2.1595500000000003	2.0471999999999997	13.434249999999999	11.387049999999999	18178.3125	3102172.5817707516	0	1301	0.19650946966237237	50.67668001780123	1.4597232322039104	304.9724426269531	304.9753723144531
874	305.043212890625	16.9265					1	DETECTED	305.0432 m/z @16.93 [N1265_1.mzXML]	305.043212890625	16.9265	0.28665	19.434666666666665	19.148016666666663	2631.864990234375	1296026.949907561	0	1301	0.9177884048516525	0.5753662643192897	0.15073252863857933	305.04229736328125	305.0491638183594
875	305.08489990234375	15.588466666666667					1	DETECTED	305.0849 m/z @15.59 [N1265_1.mzXML]	305.08489990234375	15.588466666666667	15.206666666666667	17.172	1.9653333333333336	2995.5703125	212621.0071106567	0	1301	0.735827981244281	2.5737733542867116	4.147546708573423	305.0845642089844	305.0866394042969
876	305.1336669921875	12.405033333333334					1	DETECTED	305.1337 m/z @12.41 [N1265_1.mzXML]	305.1336669921875	12.405033333333334	12.3263	12.527383333333335	0.20108333333333483	73674.6328125	533351.7243881843	0	1301	0.11890434545628104	1.2652828674585246	1.6270945461139417	305.13323974609375	305.1341857910156
877	305.2427978515625	12.660233333333334					1	DETECTED	305.2428 m/z @12.66 [N1265_1.mzXML]	305.2427978515625	12.660233333333334	12.46695	19.613999999999997	7.147049999999997	426214.8125	8206965.550649571	1	1301	0.191061108035246	5.765293547740014	15.683058814902102	305.2333984375	305.24603271484375
878	306.08154296875	15.542300000000001					1	DETECTED	306.0815 m/z @15.54 [N1265_1.mzXML]	306.08154296875	15.542300000000001	9.309066666666666	19.028833333333335	9.719766666666668	5822.03564453125	1606672.1804517822	0	1301	7.459410642877955	0.7796729359294534	0.45600240015908794	306.08013916015625	306.0835266113281
879	306.82733154296875	1.7668					1	DETECTED	306.8273 m/z @1.77 [N1265_1.mzXML]	306.82733154296875	1.7668	1.6917666666666666	1.8086	0.11683333333333334	9164.9775390625	47405.167666015644	0	1301	0.11660166151356188	0.7785428698356291	0.5570857396712584	306.8266296386719	306.8292541503906
880	307.07806396484375	15.604033333333332					1	DETECTED	307.0781 m/z @15.60 [N1265_1.mzXML]	307.07806396484375	15.604033333333332	10.06995	18.801166666666667	8.731216666666667	5895.91943359375	1348363.078680908	0	1301	2.96248189647873	0.7888584378623382	0.34179809033076475	307.077392578125	307.08056640625
881	307.1664123535156	11.042716666666667					1	DETECTED	307.1664 m/z @11.04 [N1265_1.mzXML]	307.1664123535156	11.042716666666667	0.9118166666666667	19.353333333333335	18.44151666666667	52967.52734375	4280275.646063809	0	1301	0.7229360619181566	1.979451156050572	0.9197903848188875	307.1648254394531	307.1681823730469
882	307.2611389160156	12.217466666666667					1	DETECTED	307.2611 m/z @12.22 [N1265_1.mzXML]	307.2611389160156	12.217466666666667	12.079216666666667	14.190183333333332	2.1109666666666644	14404.90625	680011.1943338617	0	1301	0.28110269421634726	7.634599156118173	14.269198312236346	307.25811767578125	307.2615966796875
883	308.87664794921875	2.173583333333333					1	DETECTED	308.8766 m/z @2.17 [N1265_1.mzXML]	308.87664794921875	2.173583333333333	2.0611166666666665	2.27205	0.21093333333333364	17768.337890625	161586.54714209007	0	1301	0.11529348681387708	0.9377593360995861	0.875518672199172	308.87628173828125	308.8772277832031
884	309.03997802734375	11.275033333333333					1	DETECTED	309.0400 m/z @11.28 [N1265_1.mzXML]	309.03997802734375	11.275033333333333	2.21595	11.655149999999999	9.4392	21151.0546875	2373598.4581005857	0	1301	9.072139416528985	0.520979863672741	0.04398199460183552	309.03607177734375	309.0488586425781
885	309.1496276855469	13.712883333333334					1	DETECTED	309.1496 m/z @13.71 [N1265_1.mzXML]	309.1496276855469	13.712883333333334	9.294966666666665	13.913549999999999	4.6185833333333335	11652.1728515625	1201486.3141521	0	1301	4.372788849457184	0.5227105536169007	0.05028998762367284	309.14501953125	309.1496276855469
886	309.20147705078125	12.814116666666667					1	DETECTED	309.2015 m/z @12.81 [N1265_1.mzXML]	309.20147705078125	12.814116666666667	11.761149999999999	14.651900000000001	2.8907500000000024	26584.080078125	1557043.0829449466	0	1301	0.5054156223225075	1.372669283611383	1.7453385672227657	309.1932067871094	309.2038879394531
887	309.2255554199219	13.783533333333333					1	DETECTED	309.2256 m/z @13.78 [N1265_1.mzXML]	309.2255554199219	13.783533333333333	13.698883333333333	14.372583333333333	0.6737000000000002	12978.0498046875	241149.19615698262	0	1301	0.1799152699797748	3.9793266391021915	4.201125680230144	309.2169494628906	309.2292175292969
888	310.1109619140625	1.0641833333333333					1	DETECTED	310.1110 m/z @1.06 [N1265_1.mzXML]	310.1109619140625	1.0641833333333333	0.10103333333333334	19.875999999999998	19.774966666666664	1635.3428955078125	1012908.8612990722	0	1301	5.274008417079753	10.265777224039176	19.531554448078353	310.1095275878906	310.1133117675781
889	310.19940185546875	10.619366666666668					1	DETECTED	310.1994 m/z @10.62 [N1265_1.mzXML]	310.19940185546875	10.619366666666668	10.4185	17.2045	6.786	29768.017578125	1002203.7159730222	0	1301	0.20109802381812258	16.909655685492957	34.15453679774446	310.197265625	310.1997375488281
890	310.8738708496094	2.08885					1	DETECTED	310.8739 m/z @2.09 [N1265_1.mzXML]	310.8738708496094	2.08885	2.0194	2.21595	0.19654999999999978	20577.494140625	171886.48596313476	0	1301	0.4333847239915509	1.4150467962563023	1.8300935925126045	310.8733825683594	310.8742370605469
891	310.9107666015625	1.6479666666666666					1	DETECTED	310.9108 m/z @1.65 [N1265_1.mzXML]	310.9107666015625	1.6479666666666666	1.57325	12.910433333333334	11.337183333333334	69230.703125	9929359.34084375	0	1301	0.07045787675283921	0.9947909202118184	0.6972179714642901	310.909912109375	310.911865234375
892	310.9978332519531	2.2579833333333337					1	DETECTED	310.9978 m/z @2.26 [N1265_1.mzXML]	310.9978332519531	2.2579833333333337	2.2579833333333337	19.142166666666665	16.884183333333333	11647.193359375	4035308.5454038708	0	1301	9.890622148525738	null	null	310.9978332519531	311.0078125
893	311.1222839355469	8.781966666666667					1	DETECTED	311.1223 m/z @8.78 [N1265_1.mzXML]	311.1222839355469	8.781966666666667	8.467166666666666	10.355716666666666	1.8885500000000004	28434.0546875	401632.39662402414	0	1301	0.08191082142837303	0.817773528754455	null	311.11956787109375	311.1242980957031
894	311.1645202636719	12.357566666666665					1	DETECTED	311.1645 m/z @12.36 [N1265_1.mzXML]	311.1645202636719	12.357566666666665	6.503299999999999	15.967649999999999	9.46435	129606.1796875	4434083.847834076	1	1301	0.24340032837475079	0.8083292527387433	0.0470320490767138	311.154541015625	311.1737060546875
895	311.1866455078125	13.797699999999999					1	DETECTED	311.1866 m/z @13.80 [N1265_1.mzXML]	311.1866455078125	13.797699999999999	13.65625	17.008166666666668	3.3519166666666678	21840.705078125	564713.5214382935	0	1301	0.19959668635393868	7.540716770671469	2.0824995745605133	311.1859130859375	311.1956481933594
896	311.6307067871094	12.827966666666667					1	DETECTED	311.6307 m/z @12.83 [N1265_1.mzXML]	311.6307067871094	12.827966666666667	12.743633333333333	18.866333333333333	6.1227	36255.37890625	5644225.239858275	0	1301	0.045027696800140404	36.30059288537548	71.60118577075096	311.6268615722656	311.6318359375
897	312.0272521972656	13.233216666666667					1	DETECTED	312.0273 m/z @13.23 [N1265_1.mzXML]	312.0272521972656	13.233216666666667	11.106383333333333	17.728	6.621616666666668	39259.65625	2652839.056555878	0	1301	0.48990123761018367	1.5595724198139866	0.20100443262214945	312.02105712890625	312.02813720703125
898	312.1325378417969	12.896966666666666					1	DETECTED	312.1325 m/z @12.90 [N1265_1.mzXML]	312.1325378417969	12.896966666666666	8.63105	12.896966666666666	4.265916666666666	12963.26953125	2148067.277576416	0	1301	3.984841115823029	0.5	null	312.1253967285156	312.13311767578125
899	312.1575012207031	12.201966666666667					1	DETECTED	312.1575 m/z @12.20 [N1265_1.mzXML]	312.1575012207031	12.201966666666667	3.4697166666666663	12.3263	8.856583333333333	21033.25390625	2689048.8184888912	0	1301	0.07227136178869564	0.5079737123481629	0.015160526708886646	312.1571960449219	312.1672058105469
900	312.2146301269531	10.805299999999999					1	DETECTED	312.2146 m/z @10.81 [N1265_1.mzXML]	312.2146301269531	10.805299999999999	10.6868	10.965133333333334	0.2783333333333342	26732.423828125	202106.02645257526	0	1301	0.10578391634079054	1.2111264362136875	1.2002439855253546	312.21392822265625	312.2154846191406
901	312.2872009277344	13.6139					1	DETECTED	312.2872 m/z @13.61 [N1265_1.mzXML]	312.2872009277344	13.6139	7.088616666666667	14.218683333333333	7.130066666666666	33133.21875	3384180.6760104964	0	1301	0.3667420565679791	0.5469589150442804	0.09266907896558685	312.28009033203125	312.2879638671875
902	312.3600769042969	12.094					1	DETECTED	312.3601 m/z @12.09 [N1265_1.mzXML]	312.3600769042969	12.094	12.0503	12.201966666666667	0.15166666666666728	24055.71484375	149841.3244169929	0	1301	0.1113819222002217	1.7353165522502214	2.470633104500443	312.3599853515625	312.36077880859375
903	312.6551513671875	2.4679833333333336					1	DETECTED	312.6552 m/z @2.47 [N1265_1.mzXML]	312.6551513671875	2.4679833333333336	2.27205	19.434666666666665	17.162616666666665	22818.21484375	1642897.0632348335	0	1301	0.369288999024346	5.816665688290768	31.991783611379695	312.65423583984375	312.65875244140625
904	313.03375244140625	1.6330666666666667					1	DETECTED	313.0338 m/z @1.63 [N1265_1.mzXML]	313.03375244140625	1.6330666666666667	1.5879833333333333	11.09005	9.502066666666666	25902.9609375	5694580.207929687	0	1301	0.06033455244743591	105.38336414048051	209.76672828096105	313.0335693359375	313.03472900390625
905	313.09423828125	1.4553666666666667					1	DETECTED	313.0942 m/z @1.46 [N1265_1.mzXML]	313.09423828125	1.4553666666666667	1.3904166666666666	19.843166666666665	18.452749999999998	25511.533203125	2503542.9020808404	0	1301	0.10302948307638626	142.05350269438014	276.3052820518667	313.09320068359375	313.0965881347656
906	313.13494873046875	12.827966666666667					1	DETECTED	313.1349 m/z @12.83 [N1265_1.mzXML]	313.13494873046875	12.827966666666667	8.858866666666668	12.827966666666667	3.969099999999999	4577.41796875	756296.7809648437	0	1301	3.9072435998878454	0.5	null	313.13494873046875	313.1385803222656
907	313.1532897949219	10.039633333333335					1	DETECTED	313.1533 m/z @10.04 [N1265_1.mzXML]	313.1532897949219	10.039633333333335	10.0247	10.146166666666666	0.12146666666666661	9880.6416015625	46412.69192102046	0	1301	0.08626348797971595	4.066964285713764	8.029126748085199	313.1529541015625	313.15338134765625
908	313.164794921875	12.357566666666665					1	DETECTED	313.1648 m/z @12.36 [N1265_1.mzXML]	313.164794921875	12.357566666666665	3.870033333333333	13.502416666666667	9.632383333333333	38385.94921875	2139740.6622561025	0	1301	0.2605346546603524	4.893848368938431	9.502879530691741	313.1643371582031	313.1736755371094
909	313.2714538574219	13.855616666666666					1	DETECTED	313.2715 m/z @13.86 [N1265_1.mzXML]	313.2714538574219	13.855616666666666	0.13441666666666666	20.008	19.873583333333332	29226.80859375	3236475.547686219	0	1301	0.32784115855788976	0.6120002732466726	0.1947142602485088	313.2688293457031	313.2736511230469
910	313.7821350097656	2.4679833333333336					1	DETECTED	313.7821 m/z @2.47 [N1265_1.mzXML]	313.7821350097656	2.4679833333333336	2.173583333333333	10.0247	7.851116666666666	16398.818359375	1068551.1498893125	0	1301	0.9315032665948482	13.014558342756755	23.814348798530887	313.7808837890625	313.78338623046875
911	314.2301330566406	11.01145					1	DETECTED	314.2301 m/z @11.01 [N1265_1.mzXML]	314.2301330566406	11.01145	9.092966666666666	11.730283333333334	2.6373166666666688	310091.65625	4563876.895978883	1	1301	0.1270396730486123	1.173460393628494	1.1936209276517082	314.2298278808594	314.237060546875
912	315.0171813964844	14.680116666666667					1	DETECTED	315.0172 m/z @14.68 [N1265_1.mzXML]	315.0171813964844	14.680116666666667	1.5291	14.680116666666667	13.151016666666667	10719.8623046875	2960344.6189971617	0	1301	13.108241027588846	0.5	null	315.01312255859375	315.0202331542969
913	315.0564270019531	2.508866666666667					1	DETECTED	315.0564 m/z @2.51 [N1265_1.mzXML]	315.0564270019531	2.508866666666667	1.4080166666666665	19.337333333333333	17.92931666666667	22442.0859375	1999778.2407668456	0	1301	0.6448143727673927	3.4332217738130786	6.228285493667407	315.0483703613281	315.0663757324219
914	315.0772399902344	2.4679833333333336					1	DETECTED	315.0772 m/z @2.47 [N1265_1.mzXML]	315.0772399902344	2.4679833333333336	0.10103333333333334	20.008	19.906966666666666	6534429.5	4.3386313634577465E8	1	1301	0.39909072116573885	3.198329601762367	2.1980684189721784	315.07684326171875	315.0862731933594
915	315.1314392089844	11.437083333333334					1	DETECTED	315.1314 m/z @11.44 [N1265_1.mzXML]	315.1314392089844	11.437083333333334	2.4679833333333336	11.909866666666666	9.441883333333333	28401.189453125	2467852.225198301	0	1301	0.14097715626198948	0.5239933765478568	0.046398319986757225	315.12213134765625	315.1347351074219
916	315.1595153808594	13.6139					1	DETECTED	315.1595 m/z @13.61 [N1265_1.mzXML]	315.1595153808594	13.6139	2.508866666666667	13.6139	11.105033333333331	31957.5234375	2041777.9920904222	0	1301	1.2257862603071867	0.5	null	315.15142822265625	315.16094970703125
917	315.19354248046875	12.13965					1	DETECTED	315.1935 m/z @12.14 [N1265_1.mzXML]	315.19354248046875	12.13965	12.124083333333335	12.248233333333333	0.12414999999999843	13593.8681640625	73302.90529296844	0	1301	0.10001618073879293	3.987687366167469	6.975374732334938	315.19268798828125	315.19354248046875
918	315.2336120605469	10.980500000000001					1	DETECTED	315.2336 m/z @10.98 [N1265_1.mzXML]	315.2336120605469	10.980500000000001	10.870299999999999	11.106383333333333	0.23608333333333498	52457.6796875	440690.0760544449	0	1301	0.12900953083172695	1.0711584996975025	1.1423169993950053	315.2333679199219	315.23406982421875
919	316.0811767578125	2.4679833333333336					1	DETECTED	316.0812 m/z @2.47 [N1265_1.mzXML]	316.0811767578125	2.4679833333333336	0.35423333333333334	19.9585	19.604266666666668	560889.4375	4.0786576352995045E7	0	1301	0.395630022646273	2.322322167206315	16.437793616658976	316.0804443359375	316.0819396972656
920	316.109619140625	1.9212					1	DETECTED	316.1096 m/z @1.92 [N1265_1.mzXML]	316.109619140625	1.9212	1.8086	1.9355333333333333	0.12693333333333334	45161.5	253932.45731835946	0	1301	0.25751831491997734	0.5636471284783895	0.1272942569567789	316.1092224121094	316.10980224609375
921	316.2458190917969	11.153366666666667					1	DETECTED	316.2458 m/z @11.15 [N1265_1.mzXML]	316.2458190917969	11.153366666666667	10.995883333333333	11.684483333333333	0.6885999999999992	505244.46875	3763484.365476547	1	1301	0.10354604455518768	null	3.8281634629787753	316.23699951171875	316.24713134765625
922	316.3798828125	2.8242333333333334					1	DETECTED	316.3799 m/z @2.82 [N1265_1.mzXML]	316.3798828125	2.8242333333333334	2.173583333333333	9.814883333333334	7.641300000000001	7859.0546875	881703.0698967592	0	1301	6.717100769790889	5.872051025897179	10.744102051794357	316.3798828125	316.3816833496094
923	317.0536193847656	15.2219					1	DETECTED	317.0536 m/z @15.22 [N1265_1.mzXML]	317.0536193847656	15.2219	0.28665	19.581166666666665	19.294516666666663	9457.7490234375	3124081.458809754	0	1301	1.405388388543658	0.6459388582938572	0.2918777165877146	317.0530700683594	317.0622253417969
924	317.0820617675781	2.5366166666666667					1	DETECTED	317.0821 m/z @2.54 [N1265_1.mzXML]	317.0820617675781	2.5366166666666667	0.11746666666666666	20.008	19.890533333333334	77297.4296875	6128287.781711004	0	1301	0.3626959079042811	0.8605844308746248	14.995497445704297	317.07879638671875	317.0843200683594
925	317.11260986328125	1.6479666666666666					1	DETECTED	317.1126 m/z @1.65 [N1265_1.mzXML]	317.11260986328125	1.6479666666666666	1.5144166666666665	12.54305	11.028633333333332	36552.46875	3594489.2316092537	0	1301	0.10074893352807024	35.42683838505671	56.01713168837166	317.1097106933594	317.1215515136719
926	317.1763000488281	13.502416666666667					1	DETECTED	317.1763 m/z @13.50 [N1265_1.mzXML]	317.1763000488281	13.502416666666667	5.854416666666666	13.826383333333332	7.971966666666666	104231.25	3846140.806955567	0	1301	1.8966955717696656	0.6207514295821952	3.8831136968168427	317.1696472167969	317.17681884765625
927	317.24285888671875	13.599733333333335					1	DETECTED	317.2429 m/z @13.60 [N1265_1.mzXML]	317.24285888671875	13.599733333333335	11.122116666666667	14.204366666666665	3.0822499999999984	98457.1328125	5749277.303975827	0	1301	2.7759822317202563	0.7600437287512554	0.5781421168505518	317.2416076660156	317.24945068359375
928	317.5277099609375	2.4679833333333336					1	DETECTED	317.5277 m/z @2.47 [N1265_1.mzXML]	317.5277099609375	2.4679833333333336	2.23	18.915666666666667	16.685666666666666	22324.52734375	1676944.5189718932	0	1301	0.37750059584280304	11.948391783400345	27.967277521076742	317.5252685546875	317.52880859375
929	318.0628356933594	15.312833333333334					1	DETECTED	318.0628 m/z @15.31 [N1265_1.mzXML]	318.0628356933594	15.312833333333334	10.177283333333332	19.045	8.86771666666667	3785.70263671875	956865.3986487421	0	1301	1.959430814703591	0.8633658193053	0.7267316386106	318.0618591308594	318.06396484375
930	318.1007080078125	12.855816666666668					1	DETECTED	318.1007 m/z @12.86 [N1265_1.mzXML]	318.1007080078125	12.855816666666668	5.088633333333333	12.855816666666668	7.767183333333334	3893.159423828125	1030185.8866418459	0	1301	4.164608335415167	0.5	null	318.1007080078125	318.11053466796875
931	318.1644287109375	9.4246					1	DETECTED	318.1644 m/z @9.42 [N1265_1.mzXML]	318.1644287109375	9.4246	9.409966666666666	9.498966666666666	0.08900000000000041	5382.46240234375	17761.859997192547	0	1301	0.30936247620425483	3.041002277904169	5.082004555808338	318.16326904296875	318.1651916503906
932	318.1794738769531	13.6139					1	DETECTED	318.1795 m/z @13.61 [N1265_1.mzXML]	318.1794738769531	13.6139	9.323283333333334	13.6139	4.290616666666665	12608.392578125	1139634.6585405264	0	1301	3.56331964398745	0.5	null	318.1726379394531	318.1894226074219
933	318.2460021972656	13.571616666666667					1	DETECTED	318.2460 m/z @13.57 [N1265_1.mzXML]	318.2460021972656	13.571616666666667	11.138033333333334	14.074916666666667	2.9368833333333324	20442.302734375	1634049.5081782215	0	1301	2.7159796509726757	0.6034071841934047	0.20681436838680936	318.2457580566406	318.2513427734375
934	318.2975769042969	11.380033333333333					1	DETECTED	318.2976 m/z @11.38 [N1265_1.mzXML]	318.2975769042969	11.380033333333333	11.3218	12.170083333333334	0.8482833333333346	355914.625	2518260.4669864513	1	1301	0.10069435465225496	2.053088318613984	2.5901142697702015	318.2972106933594	318.29931640625
935	318.967529296875	2.0055					1	DETECTED	318.9675 m/z @2.01 [N1265_1.mzXML]	318.967529296875	2.0055	1.7668	2.4126	0.6457999999999999	37078.33984375	543952.7785114745	0	1301	0.13409077557492322	1.3527440301633842	1.0109421045683824	318.96728515625	318.9686584472656
936	319.0588684082031	15.604033333333332					1	DETECTED	319.0589 m/z @15.60 [N1265_1.mzXML]	319.0588684082031	15.604033333333332	9.9045	19.012666666666668	9.108166666666667	3491.491455078125	849471.0029378659	0	1301	1.772857620591136	0.7990274057525181	0.5980548115050361	319.0567932128906	319.0600280761719
937	319.1174621582031	11.122116666666667					1	DETECTED	319.1175 m/z @11.12 [N1265_1.mzXML]	319.1174621582031	11.122116666666667	6.811633333333333	11.122116666666667	4.310483333333334	13524.869140625	433430.15969818085	0	1301	0.5487327038557908	0.5	null	319.11328125	319.1270751953125
938	319.1300048828125	10.481083333333334					1	DETECTED	319.1300 m/z @10.48 [N1265_1.mzXML]	319.1300048828125	10.481083333333334	8.984883333333332	10.556383333333335	1.5715000000000021	6578.10986328125	149734.6640710757	0	1301	0.10603521582225284	0.5251637481620105	0.049093929950909755	319.12933349609375	319.1350402832031
939	319.1633605957031	9.58965					1	DETECTED	319.1634 m/z @9.59 [N1265_1.mzXML]	319.1633605957031	9.58965	9.5443	12.0503	2.5060000000000002	27240.501953125	1139289.3909235836	0	1301	0.07638584824410977	7.372497884311971	17.288100792289843	319.16217041015625	319.1685485839844
940	319.1922302246094	14.35865					1	DETECTED	319.1922 m/z @14.36 [N1265_1.mzXML]	319.1922302246094	14.35865	9.337566666666667	16.959	7.621433333333332	214156.65625	1.0884830486051153E7	0	1301	0.6091679964051835	0.7996156528880782	5.562212119831256	319.18304443359375	319.2005310058594
941	319.2220764160156	12.632233333333334					1	DETECTED	319.2221 m/z @12.63 [N1265_1.mzXML]	319.2220764160156	12.632233333333334	12.405033333333334	13.0175	0.6124666666666663	34587.5859375	484660.04831982433	0	1301	0.13400903928273777	1.3478579812206573	1.6957159624413147	319.2140808105469	319.22259521484375
942	319.260986328125	13.4209					1	DETECTED	319.2610 m/z @13.42 [N1265_1.mzXML]	319.260986328125	13.4209	0.47276666666666667	13.841199999999999	13.368433333333332	36919.5859375	3731451.749544067	0	1301	0.19663806732543243	0.5162301387072525	0.032460277414504995	319.25732421875	319.2624206542969
943	319.3011474609375	11.380033333333333					1	DETECTED	319.3011 m/z @11.38 [N1265_1.mzXML]	319.3011474609375	11.380033333333333	11.337266666666666	11.7767	0.43943333333333356	66240.0625	647505.7327807632	0	1301	0.17134389846846965	3.984637926712785	6.476501406042864	319.29278564453125	319.30169677734375
944	320.0031433105469	16.551949999999998					1	DETECTED	320.0031 m/z @16.55 [N1265_1.mzXML]	320.0031433105469	16.551949999999998	1.2873666666666668	19.515666666666668	18.2283	2521.010498046875	1098704.5368278804	0	1301	1.89211329009329	0.5970782039033712	0.19415640780674245	320.00177001953125	320.0083923339844
945	320.19573974609375	14.428283333333333					1	DETECTED	320.1957 m/z @14.43 [N1265_1.mzXML]	320.19573974609375	14.428283333333333	10.949250000000001	16.178033333333335	5.228783333333334	42267.44140625	2278517.81344397	0	1301	4.032898020463048	0.6779213933395298	0.3275711433718764	320.19464111328125	320.1971435546875
946	320.8677062988281	1.5879833333333333					1	DETECTED	320.8677 m/z @1.59 [N1265_1.mzXML]	320.8677062988281	1.5879833333333333	1.5583333333333333	1.6330666666666667	0.07473333333333332	18598.990234375	58087.41230371093	0	1301	0.07036315936017767	1.2602585722315924	1.5205171444631849	320.8674011230469	320.8683166503906
947	321.0838928222656	9.351766666666666					1	DETECTED	321.0839 m/z @9.35 [N1265_1.mzXML]	321.0838928222656	9.351766666666666	1.35595	9.4246	8.06865	4391.95361328125	654160.0740548096	0	1301	0.24822276602478155	0.5045544649389577	0.009108929877915352	321.0829162597656	321.09222412109375
948	321.18212890625	11.6117					1	DETECTED	321.1821 m/z @11.61 [N1265_1.mzXML]	321.18212890625	11.6117	9.99425	16.47025	6.476000000000001	19791.8515625	1558302.8542028505	0	1301	0.7634665914444536	1.7296523833239859	0.8012835339523635	321.18011474609375	321.18524169921875
949	321.2073059082031	12.78605					1	DETECTED	321.2073 m/z @12.79 [N1265_1.mzXML]	321.2073059082031	12.78605	1.4243999999999999	15.681483333333334	14.257083333333334	44559.83203125	2444107.1686389474	0	1301	0.2737851482029967	0.5864784616901664	0.09570835766637413	321.1979675292969	321.2105407714844
950	321.23785400390625	12.729683333333332					1	DETECTED	321.2379 m/z @12.73 [N1265_1.mzXML]	321.23785400390625	12.729683333333332	12.674033333333334	12.729683333333332	0.0556499999999982	43066.8203125	129955.08418359136	0	1301	0.11496069497071382	0.5	null	321.2373962402344	321.23785400390625
951	321.2554931640625	12.2329					1	DETECTED	321.2555 m/z @12.23 [N1265_1.mzXML]	321.2554931640625	12.2329	11.8074	12.342366666666667	0.5349666666666675	11902.4921875	175799.56150122086	0	1301	0.48757667947304917	0.6286329808068929	0.2572659616137857	321.2550354003906	321.25726318359375
952	321.276611328125	12.154950000000001					1	DETECTED	321.2766 m/z @12.15 [N1265_1.mzXML]	321.276611328125	12.154950000000001	12.021733333333334	12.357566666666665	0.33583333333333165	10460.5849609375	145614.71343774383	0	1301	0.2660820289146315	1.2604779181783905	1.520955836356781	321.2752990722656	321.2773132324219
953	321.31256103515625	12.632233333333334					1	DETECTED	321.3126 m/z @12.63 [N1265_1.mzXML]	321.31256103515625	12.632233333333334	12.389316666666668	12.743633333333333	0.3543166666666657	24567.13671875	311127.8290541995	0	1301	0.23344732393628043	0.7292967409948543	0.4585934819897085	321.3119812011719	321.3132019042969
954	322.6880798339844	9.469183333333332					1	DETECTED	322.6881 m/z @9.47 [N1265_1.mzXML]	322.6880798339844	9.469183333333332	9.439283333333332	9.5443	0.10501666666666765	6329.37548828125	24268.48586267091	0	1301	0.07356230661367924	1.7561315496098506	2.5122630992197013	322.68780517578125	322.68841552734375
955	323.1612243652344	10.541616666666666					1	DETECTED	323.1612 m/z @10.54 [N1265_1.mzXML]	323.1612243652344	10.541616666666666	9.754566666666667	11.978916666666667	2.2243499999999994	8315.107421875	708659.265934021	0	1301	1.4611656146121685	1.4130931961120656	1.9368842552380712	323.1607360839844	323.1654357910156
956	323.18115234375	16.421					1	DETECTED	323.1812 m/z @16.42 [N1265_1.mzXML]	323.18115234375	16.421	15.358383333333334	19.305	3.9466166666666656	3242.01025390625	425148.2680921629	0	1301	3.180639275366799	1.8570274636510522	2.7140549273021044	323.1796875	323.1822204589844
957	323.22344970703125	14.074916666666667					1	DETECTED	323.2234 m/z @14.07 [N1265_1.mzXML]	323.22344970703125	14.074916666666667	11.8074	15.419316666666667	3.6119166666666676	41531.03125	2229887.2759874268	0	1301	0.3875169351664276	0.7964476556585398	0.5928953113170796	323.22308349609375	323.2242431640625
958	323.9989929199219	12.154950000000001					1	DETECTED	323.9990 m/z @12.15 [N1265_1.mzXML]	323.9989929199219	12.154950000000001	0.23601666666666665	20.008	19.77198333333333	19461.515625	4338479.509299194	0	1301	2.942101340828481	1.5949486378489985	2.513714767994429	323.989501953125	324.0022277832031
959	324.1771240234375	15.619416666666666					1	DETECTED	324.1771 m/z @15.62 [N1265_1.mzXML]	324.1771240234375	15.619416666666666	0.10103333333333334	19.9915	19.890466666666665	13221.0654296875	4617864.702309268	0	1301	1.0855049511425516	0.8625611949049331	0.7269284224807652	324.17535400390625	324.17913818359375
960	324.1902160644531	9.7249					1	DETECTED	324.1902 m/z @9.72 [N1265_1.mzXML]	324.1902160644531	9.7249	9.69515	9.814883333333334	0.11973333333333436	19359.880859375	95100.96935253992	0	1301	0.09163519859100511	2.01232492997201	3.0246498599440197	324.1898193359375	324.1902160644531
961	324.3157958984375	2.117166666666667					1	DETECTED	324.3158 m/z @2.12 [N1265_1.mzXML]	324.3157958984375	2.117166666666667	2.117166666666667	12.512	10.394833333333334	12847.15234375	4799645.980878541	0	1301	10.059782616525556	null	null	324.3157958984375	324.32415771484375
962	325.0538635253906	1.83645					1	DETECTED	325.0539 m/z @1.84 [N1265_1.mzXML]	325.0538635253906	1.83645	1.7946	11.597616666666665	9.803016666666664	41954.15625	5007156.638535889	0	1301	0.09202729106338947	117.1208681800081	233.24173636001623	325.0528869628906	325.05670166015625
963	325.1738586425781	16.34058333333333					1	DETECTED	325.1739 m/z @16.34 [N1265_1.mzXML]	325.1738586425781	16.34058333333333	0.13441666666666666	19.975	19.840583333333335	20116.396484375	5283421.903503384	0	1301	2.3256761798321435	0.61213067042381	0.5128811810629578	325.170166015625	325.17657470703125
964	325.2027587890625	13.855616666666666					1	DETECTED	325.2028 m/z @13.86 [N1265_1.mzXML]	325.2027587890625	13.855616666666666	9.7249	14.030516666666667	4.305616666666667	42160.671875	1924253.9291231697	0	1301	0.14175628089525283	0.5213361932742784	0.04131932270177708	325.1932373046875	325.21197509765625
965	326.8472900390625	2.08885					1	DETECTED	326.8473 m/z @2.09 [N1265_1.mzXML]	326.8472900390625	2.08885	2.0611166666666665	2.3000833333333333	0.23896666666666677	13935.666015625	145840.31696508804	0	1301	0.1884488483380724	4.308293269230763	7.616586538461525	326.8470153808594	326.84814453125
966	327.00628662109375	11.408216666666668					1	DETECTED	327.0063 m/z @11.41 [N1265_1.mzXML]	327.00628662109375	11.408216666666668	0.10103333333333334	20.008	19.906966666666666	11555.3095703125	5700343.032619501	0	1301	13.178105882018066	0.8802796452402675	3.7252878641026483	327.00469970703125	327.01361083984375
967	327.05023193359375	11.555633333333333					1	DETECTED	327.0502 m/z @11.56 [N1265_1.mzXML]	327.05023193359375	11.555633333333333	1.6032333333333333	11.745683333333334	10.14245	54804.1328125	3864992.028603026	0	1301	10.046750000904145	0.509547948233592	0.01912152556930944	327.0489501953125	327.0545349121094
968	327.17230224609375	16.47025					1	DETECTED	327.1723 m/z @16.47 [N1265_1.mzXML]	327.17230224609375	16.47025	9.7397	19.5975	9.857800000000001	7328.11083984375	1972654.9575728744	0	1301	0.7719393577070139	0.7323175669150367	0.46463513383007327	327.1707458496094	327.1726989746094
969	327.2272033691406	14.016016666666667					1	DETECTED	327.2272 m/z @14.02 [N1265_1.mzXML]	327.2272033691406	14.016016666666667	1.3904166666666666	14.908033333333332	13.517616666666665	91057.546875	5628059.742015626	0	1301	0.22504607100889373	2.0436112749505098	0.27761824664313034	327.2178955078125	327.22760009765625
970	328.2096862792969	12.064699999999998					1	DETECTED	328.2097 m/z @12.06 [N1265_1.mzXML]	328.2096862792969	12.064699999999998	12.00765	12.217466666666667	0.20981666666666676	31943.869140625	214950.95824463028	0	1301	0.10000560747779019	1.8388840198656644	1.8920338246778872	328.2091979980469	328.2099304199219
971	328.2459411621094	11.153366666666667					1	DETECTED	328.2459 m/z @11.15 [N1265_1.mzXML]	328.2459411621094	11.153366666666667	11.09005	12.436316666666666	1.3462666666666667	76801.203125	1485468.7175537087	0	1301	0.11354374762045083	10.631218741774074	1.914895771064474	328.24481201171875	328.2460632324219
972	328.89593505859375	1.5583333333333333					1	DETECTED	328.8959 m/z @1.56 [N1265_1.mzXML]	328.89593505859375	1.5583333333333333	1.4403666666666666	1.6032333333333333	0.16286666666666672	75855.78125	451090.8019980468	0	1301	0.10724074203022371	0.6855013826542784	0.38827189841002674	328.8955993652344	328.896484375
973	328.9964294433594	1.7807					1	DETECTED	328.9964 m/z @1.78 [N1265_1.mzXML]	328.9964294433594	1.7807	0.13441666666666666	20.008	19.873583333333332	44509.8515625	5690054.357505069	0	1301	0.06671780319811327	69.20888837165863	37.20400712344828	328.99578857421875	329.0055236816406
974	329.17474365234375	12.405033333333334					1	DETECTED	329.1747 m/z @12.41 [N1265_1.mzXML]	329.17474365234375	12.405033333333334	12.278866666666666	13.52975	1.2508833333333342	21519.94140625	690426.0885712884	0	1301	0.1453661774200974	4.957265521796513	8.914531043593026	329.17218017578125	329.1756591796875
975	329.2452392578125	13.855616666666666					1	DETECTED	329.2452 m/z @13.86 [N1265_1.mzXML]	329.2452392578125	13.855616666666666	11.106383333333333	14.442216666666667	3.3358333333333334	118736.953125	3282329.814913574	0	1301	0.283460768576445	0.6572387122942432	1.961179642814292	329.24176025390625	329.2495422363281
976	330.2485656738281	13.812083333333334					1	DETECTED	330.2486 m/z @13.81 [N1265_1.mzXML]	330.2485656738281	13.812083333333334	11.71475	14.147683333333333	2.4329333333333327	22172.248046875	1643838.3778161618	0	1301	2.1445090530497293	0.5800063572790845	0.16001271455816884	330.2436218261719	330.2490234375
977	330.3252258300781	12.201966666666667					1	DETECTED	330.3252 m/z @12.20 [N1265_1.mzXML]	330.3252258300781	12.201966666666667	11.88255	12.201966666666667	0.3194166666666671	20981.703125	269067.100659669	0	1301	0.3101886551177859	0.5	null	330.3252258300781	330.3349914550781
978	331.0516357421875	2.4679833333333336					1	DETECTED	331.0516 m/z @2.47 [N1265_1.mzXML]	331.0516357421875	2.4679833333333336	0.10103333333333334	20.008	19.906966666666666	834693.3125	4.04946943663763E7	1	1301	0.4141500607084021	2.027396131715885	1.953674694175578	331.0422058105469	331.0527038574219
979	331.18572998046875	12.154950000000001					1	DETECTED	331.1857 m/z @12.15 [N1265_1.mzXML]	331.18572998046875	12.154950000000001	12.124083333333335	12.420466666666666	0.2963833333333312	23314.267578125	200360.90474194224	0	1301	0.1334303457960626	4.801025917926577	8.602051835853153	331.1853332519531	331.1863098144531
980	331.2026062011719	11.184066666666666					1	DETECTED	331.2026 m/z @11.18 [N1265_1.mzXML]	331.2026062011719	11.184066666666666	11.138033333333334	11.229700000000001	0.09166666666666679	15652.81640625	75196.83492871097	0	1301	0.21420938178587434	0.9956553222302972	0.9913106444605945	331.2023010253906	331.20269775390625
981	331.22418212890625	11.058133333333334					1	DETECTED	331.2242 m/z @11.06 [N1265_1.mzXML]	331.22418212890625	11.058133333333334	10.980500000000001	11.122116666666667	0.14161666666666584	17564.76171875	97012.62287329102	0	1301	0.09052797070997798	0.9120867325032188	0.8241734650064377	331.2236022949219	331.224853515625
982	331.26068115234375	11.437083333333334					1	DETECTED	331.2607 m/z @11.44 [N1265_1.mzXML]	331.26068115234375	11.437083333333334	11.184066666666666	16.453516666666665	5.269449999999999	35819.484375	2069067.8416423344	0	1301	0.18653737362329537	9.557970313069552	15.8541827416175	331.2597961425781	331.2626953125
983	332.0553894042969	2.5225500000000003					1	DETECTED	332.0554 m/z @2.52 [N1265_1.mzXML]	332.0553894042969	2.5225500000000003	0.43901666666666667	18.170166666666667	17.73115	79197.6484375	4622920.900719757	0	1301	1.2705133806360216	1.086162953090463	1.7726049126491936	332.0467529296875	332.0565185546875
984	332.16217041015625	10.281616666666668					1	DETECTED	332.1622 m/z @10.28 [N1265_1.mzXML]	332.16217041015625	10.281616666666668	8.33745	18.2835	9.94605	19602.48046875	1473993.6196631454	0	1301	0.4728052403046217	6.142834155110063	12.320968459191015	332.16058349609375	332.1676330566406
985	332.2406005859375	10.805299999999999					1	DETECTED	332.2406 m/z @10.81 [N1265_1.mzXML]	332.2406005859375	10.805299999999999	10.737633333333333	10.93375	0.19611666666666672	41305.31640625	287312.5333037098	0	1301	0.11784239463144708	1.4491379310345	1.8982758620690001	332.2403259277344	332.2408752441406
986	332.32861328125	11.792066666666667					1	DETECTED	332.3286 m/z @11.79 [N1265_1.mzXML]	332.32861328125	11.792066666666667	11.761149999999999	11.92355	0.16240000000000165	11601.896484375	77943.264678467	0	1301	0.08281376433117238	2.6264150943395332	4.2528301886790665	332.3283996582031	332.3294982910156
987	332.86956787109375	9.169133333333333					1	DETECTED	332.8696 m/z @9.17 [N1265_1.mzXML]	332.86956787109375	9.169133333333333	9.139766666666667	9.197266666666668	0.057500000000000995	7497.40771484375	19429.12810693383	0	1301	0.05627935658169747	0.9790011350738084	0.9580022701476166	332.8692626953125	332.8699951171875
988	333.0498046875	2.5776					1	DETECTED	333.0498 m/z @2.58 [N1265_1.mzXML]	333.0498046875	2.5776	1.9212	18.20266666666667	16.28146666666667	44299.87890625	3464225.800111938	0	1301	2.149971177109805	1.5714826761458796	2.127758745324986	333.0474853515625	333.0517578125
989	333.1486511230469	13.6139					1	DETECTED	333.1487 m/z @13.61 [N1265_1.mzXML]	333.1486511230469	13.6139	10.237449999999999	15.542300000000001	5.304850000000002	68830.328125	4071431.3962247306	0	1301	null	0.7387432695470274	0.5468903776501827	333.13873291015625	333.1503601074219
990	333.1689453125	11.54125					1	DETECTED	333.1689 m/z @11.54 [N1265_1.mzXML]	333.1689453125	11.54125	9.93465	14.581916666666666	4.647266666666667	8017.47265625	1576292.9796072997	0	1301	4.365036666846448	1.4463048259263869	2.1906902193929687	333.164306640625	333.16943359375
991	333.1820068359375	12.109100000000002					1	DETECTED	333.1820 m/z @12.11 [N1265_1.mzXML]	333.1820068359375	12.109100000000002	11.597616666666665	16.503	4.905383333333335	92028.203125	4150587.878353246	0	1301	0.48409632181620665	2.495418534166278	3.886631614781697	333.1812438964844	333.1835632324219
992	333.2008972167969	12.405033333333334					1	DETECTED	333.2009 m/z @12.41 [N1265_1.mzXML]	333.2008972167969	12.405033333333334	9.139766666666667	12.527383333333335	3.387616666666668	101469.640625	7988250.095616215	0	1301	0.13612498211952406	0.5187350701320975	0.03747014026419511	333.2008972167969	333.20458984375
993	334.13787841796875	9.78455					1	DETECTED	334.1379 m/z @9.78 [N1265_1.mzXML]	334.13787841796875	9.78455	9.7249	10.805299999999999	1.0803999999999991	16394.189453125	268032.9771008302	0	1301	0.09845824248758284	9.056160938809786	1.728186259196217	334.1378479003906	334.14453125
994	334.50885009765625	8.646016666666666					1	DETECTED	334.5089 m/z @8.65 [N1265_1.mzXML]	334.50885009765625	8.646016666666666	8.63105	8.72125	0.09019999999999939	16921.701171875	51416.30412402256	0	1301	0.07398452457915283	3.0133630289533175	6.0757582478789285	334.50860595703125	334.50885009765625
995	334.91278076171875	1.5879833333333333					1	DETECTED	334.9128 m/z @1.59 [N1265_1.mzXML]	334.91278076171875	1.5879833333333333	1.5291	15.145833333333334	13.616733333333334	85618.1796875	1.4316481741703125E7	0	1301	0.0906327442770063	115.62468157373326	224.77722978548454	334.9044494628906	334.91339111328125
996	334.9411315917969	2.0194					1	DETECTED	334.9411 m/z @2.02 [N1265_1.mzXML]	334.9411315917969	2.0194	1.7946	19.843166666666665	18.048566666666666	10503.9404296875	2883345.4099590452	0	1301	0.21477722294385293	40.14360913404506	79.2872182680901	334.9389953613281	334.9427185058594
997	335.16424560546875	11.569616666666667					1	DETECTED	335.1642 m/z @11.57 [N1265_1.mzXML]	335.16424560546875	11.569616666666667	9.01585	16.14565	7.1297999999999995	129185.78125	7938785.245110191	0	1301	0.5621603616842314	3.5244457051709177	2.4443821998672575	335.1593933105469	335.17120361328125
998	335.217041015625	12.573333333333332					1	DETECTED	335.2170 m/z @12.57 [N1265_1.mzXML]	335.217041015625	12.573333333333332	12.035950000000001	12.674033333333334	0.6380833333333324	53957.0703125	574832.6836391599	0	1301	0.11649203135687003	0.5936947554507974	0.21984438546027157	335.2164306640625	335.2181091308594
999	336.07763671875	13.13875					1	DETECTED	336.0776 m/z @13.14 [N1265_1.mzXML]	336.07763671875	13.13875	13.13875	19.369666666666667	6.230916666666667	6736.68701171875	906456.8802706603	0	1301	2.944872585936819	null	null	336.0719299316406	336.07763671875
1000	336.2505798339844	12.201966666666667					1	DETECTED	336.2506 m/z @12.20 [N1265_1.mzXML]	336.2505798339844	12.201966666666667	11.993033333333333	14.6379	2.644866666666667	18354.740234375	926342.7004490967	0	1301	0.11382266676930008	6.329451180599844	11.658902361199688	336.2433776855469	336.2511901855469
1001	336.66143798828125	13.32725					1	DETECTED	336.6614 m/z @13.33 [N1265_1.mzXML]	336.66143798828125	13.32725	11.229700000000001	14.147683333333333	2.917983333333332	45611.171875	2546886.7197866174	0	1301	0.2791489963109868	0.6614839141163759	0.24111920168253934	336.6549377441406	336.66455078125
1002	337.05987548828125	2.3845666666666667					1	DETECTED	337.0599 m/z @2.38 [N1265_1.mzXML]	337.05987548828125	2.3845666666666667	1.6330666666666667	19.679166666666667	18.0461	507718.5	2.208582685729783E7	1	1301	0.47129706896672596	1.044387494986834	0.9502267558932332	337.05889892578125	337.0697937011719
1003	337.1649169921875	14.442216666666667					1	DETECTED	337.1649 m/z @14.44 [N1265_1.mzXML]	337.1649169921875	14.442216666666667	10.949250000000001	15.9195	4.970249999999998	45256.57421875	3295846.2491731565	0	1301	3.2356280741667067	0.6589073363852317	3.1116000025376023	337.1606140136719	337.1658630371094
1004	337.1800842285156	12.6463					1	DETECTED	337.1801 m/z @12.65 [N1265_1.mzXML]	337.1800842285156	12.6463	12.54305	12.896966666666666	0.35391666666666666	206207.65625	2901721.3502031276	0	1301	0.2844604108353934	1.7138821630346897	2.424543001226775	337.1795654296875	337.18035888671875
1005	337.2320556640625	12.201966666666667					1	DETECTED	337.2321 m/z @12.20 [N1265_1.mzXML]	337.2320556640625	12.201966666666667	11.83845	15.419316666666667	3.580866666666667	17279.12109375	817784.7998817135	0	1301	0.06919269950225271	4.925312915501343	8.850625831002686	337.2237548828125	337.2336730957031
1006	338.0633239746094	2.37045					1	DETECTED	338.0633 m/z @2.37 [N1265_1.mzXML]	338.0633239746094	2.37045	1.6768833333333333	3.8842	2.2073166666666664	51229.9453125	2234507.06494574	0	1301	1.950614785531781	1.5912793771326956	2.1825587542653913	338.0628662109375	338.0638732910156
1007	338.23016357421875	12.573333333333332					1	DETECTED	338.2302 m/z @12.57 [N1265_1.mzXML]	338.23016357421875	12.573333333333332	0.10103333333333334	20.008	19.906966666666666	271205.5625	1.9027453569763754E7	0	1301	0.40415248112626934	1.9649452427132992	2.0207376632536977	338.2281799316406	338.23193359375
1008	338.3392028808594	12.603033333333334					1	DETECTED	338.3392 m/z @12.60 [N1265_1.mzXML]	338.3392028808594	12.603033333333334	12.13965	15.3735	3.2338500000000003	1310630.375	2.1060095210814197E7	1	1301	0.1534556426029745	0.9572939433692679	0.8491800136694164	338.33856201171875	338.34002685546875
1009	339.025634765625	1.82255					1	DETECTED	339.0256 m/z @1.82 [N1265_1.mzXML]	339.025634765625	1.82255	1.7668	1.9355333333333333	0.1687333333333334	21922.6953125	134345.6624326173	0	1301	0.0814668967867207	1.5133034379671166	2.0266068759342333	339.0242919921875	339.02606201171875
1010	339.160400390625	14.512					1	DETECTED	339.1604 m/z @14.51 [N1265_1.mzXML]	339.160400390625	14.512	11.184066666666666	15.237150000000002	4.053083333333335	21745.56640625	2617118.554419554	0	1301	0.23816173307427313	0.6089489973757488	6.187892914207019	339.1583557128906	339.161376953125
1011	339.181396484375	13.797699999999999					1	DETECTED	339.1814 m/z @13.80 [N1265_1.mzXML]	339.181396484375	13.797699999999999	13.712883333333334	17.793499999999998	4.080616666666664	26696.513671875	1135076.476022644	0	1301	0.1799176241858227	24.055511888387176	22.104501709440807	339.18035888671875	339.1879577636719
1012	339.19580078125	11.909866666666666					1	DETECTED	339.1958 m/z @11.91 [N1265_1.mzXML]	339.19580078125	11.909866666666666	11.394	12.13965	0.7456499999999995	16093.0244140625	412207.15425122075	0	1301	0.42171134738218186	0.7227158180408382	0.44543163608167624	339.1950378417969	339.2044372558594
1013	339.2334289550781	12.46695					1	DETECTED	339.2334 m/z @12.47 [N1265_1.mzXML]	339.2334289550781	12.46695	0.38786666666666664	19.875999999999998	19.48813333333333	139707.234375	4921284.53257474	0	1301	0.08411529095121217	1.884158739577011	0.15919911279795607	339.2263488769531	339.2350158691406
1014	339.2655029296875	12.248233333333333					1	DETECTED	339.2655 m/z @12.25 [N1265_1.mzXML]	339.2655029296875	12.248233333333333	11.699416666666668	12.278866666666666	0.5794499999999978	26923.53515625	377772.86143603356	0	1301	0.20399481779641881	0.5279085304746568	0.05581706094931362	339.2650146484375	339.2674255371094
1015	339.286865234375	14.246916666666667					1	DETECTED	339.2869 m/z @14.25 [N1265_1.mzXML]	339.286865234375	14.246916666666667	13.755016666666668	14.922516666666667	1.1674999999999986	22482.783203125	754028.136529052	0	1301	0.5569398421448764	1.1867249440943284	0.9475123651869707	339.2862854003906	339.287841796875
1016	339.3426208496094	12.603033333333334					1	DETECTED	339.3426 m/z @12.60 [N1265_1.mzXML]	339.3426208496094	12.603033333333334	12.186133333333334	13.797699999999999	1.6115666666666648	287837.6875	5156886.03747913	0	1301	0.25249456634514367	0.9513092817552047	0.8340323379693314	339.341796875	339.34295654296875
1017	340.2455749511719	11.214583333333334					1	DETECTED	340.2456 m/z @11.21 [N1265_1.mzXML]	340.2455749511719	11.214583333333334	8.056766666666666	14.147683333333333	6.090916666666667	30829.1171875	3044027.662269561	0	1301	0.06264092816379119	0.964418981469264	0.9288379629385279	340.23779296875	340.25091552734375
1018	340.34613037109375	12.603033333333334					1	DETECTED	340.3461 m/z @12.60 [N1265_1.mzXML]	340.34613037109375	12.603033333333334	12.3263	12.729683333333332	0.4033833333333323	33732.0703125	425336.7417622061	0	1301	0.08203859323010043	0.7288304023126911	0.4576608046253823	340.3453063964844	340.3465270996094
1019	340.9297180175781	1.6180666666666668					1	DETECTED	340.9297 m/z @1.62 [N1265_1.mzXML]	340.9297180175781	1.6180666666666668	1.5583333333333333	1.6624	0.10406666666666675	60290.97265625	217511.49762939455	0	1301	0.07253314936153088	0.8710937499999996	0.8156487305216553	340.9281311035156	340.92987060546875
1020	341.0291748046875	11.555633333333333					1	DETECTED	341.0292 m/z @11.56 [N1265_1.mzXML]	341.0291748046875	11.555633333333333	11.526100000000001	11.853766666666667	0.32766666666666566	108234.1171875	840275.7515144009	0	1301	0.12624741469611145	4.167844368039739	5.759776312546128	341.02886962890625	341.02960205078125
1021	341.1758728027344	12.6463					1	DETECTED	341.1759 m/z @12.65 [N1265_1.mzXML]	341.1758728027344	12.6463	12.573333333333332	16.19418333333333	3.620849999999999	27218.748046875	997525.3229927066	0	1301	0.2444007048591228	24.811671996344995	48.62334399268999	341.1745910644531	341.1857604980469
1022	341.2664489746094	11.978916666666667					1	DETECTED	341.2664 m/z @11.98 [N1265_1.mzXML]	341.2664489746094	11.978916666666667	11.978916666666667	12.0503	0.07138333333333335	12415.25	37238.88952270503	0	1301	0.06786785524725047	null	null	341.26617431640625	341.2667236328125
1023	341.35028076171875	14.030516666666667					1	DETECTED	341.3503 m/z @14.03 [N1265_1.mzXML]	341.35028076171875	14.030516666666667	13.870383333333333	14.836266666666667	0.9658833333333341	37492.05859375	657679.7720236819	0	1301	0.23662108797814696	3.0158721898417817	2.2517085609763847	341.347412109375	341.3509826660156
1024	342.0133056640625	8.781966666666667					1	DETECTED	342.0133 m/z @8.78 [N1265_1.mzXML]	342.0133056640625	8.781966666666667	0.10103333333333334	20.008	19.906966666666666	12230.615234375	5051052.860140563	0	1301	4.125997573227385	1.1465913803431274	1.6424828946375478	342.0112609863281	342.0142822265625
1025	342.0323791503906	11.583633333333333					1	DETECTED	342.0324 m/z @11.58 [N1265_1.mzXML]	342.0323791503906	11.583633333333333	1.4080166666666665	11.71475	10.306733333333334	17262.0078125	3517959.2820185544	0	1301	0.41588464612131126	0.5064426889770809	0.012885377954161718	342.0277404785156	342.03277587890625
1026	342.2611389160156	11.380033333333333					1	DETECTED	342.2611 m/z @11.38 [N1265_1.mzXML]	342.2611389160156	11.380033333333333	11.306283333333333	11.761149999999999	0.45486666666666586	144417.453125	1159672.1151350124	0	1301	0.1260870379823018	1.2309311489134653	2.2083943939481476	342.26043701171875	342.2620849609375
1027	342.8665466308594	1.7807					1	DETECTED	342.8665 m/z @1.78 [N1265_1.mzXML]	342.8665466308594	1.7807	1.6768833333333333	1.9355333333333333	0.25865000000000005	17927.69921875	167733.46677490236	0	1301	0.26074154335509747	1.2457055707176115	1.4914111414352227	342.86578369140625	342.86688232421875
1028	343.1905212402344	12.342366666666667					1	DETECTED	343.1905 m/z @12.34 [N1265_1.mzXML]	343.1905212402344	12.342366666666667	11.868566666666668	15.237150000000002	3.3685833333333335	163734.5	3641766.2514414038	1	1301	0.266909850718843	6.32058398084845	16.686825071880566	343.1829833984375	343.1927795410156
1029	343.2603454589844	13.044116666666667					1	DETECTED	343.2603 m/z @13.04 [N1265_1.mzXML]	343.2603454589844	13.044116666666667	11.366033333333332	13.219633333333332	1.8536000000000001	42596.578125	1709924.1328442388	0	1301	0.11439844214490158	0.5522967671450558	0.10459353429011162	343.2587585449219	343.2686767578125
1030	344.01165771484375	11.106383333333333					1	DETECTED	344.0117 m/z @11.11 [N1265_1.mzXML]	344.01165771484375	11.106383333333333	0.2529	19.942166666666665	19.689266666666665	16926.833984375	5053081.863732146	1	1301	4.688691001430902	1.216961372688911	1.4871853972385614	344.0107421875	344.0141906738281
1031	344.1936340332031	12.342366666666667					1	DETECTED	344.1936 m/z @12.34 [N1265_1.mzXML]	344.1936340332031	12.342366666666667	12.248233333333333	14.089516666666666	1.8412833333333332	29813.59765625	972647.0299790037	0	1301	0.020524687726142687	9.780187677053794	18.560375354107588	344.1933898925781	344.1959533691406
1032	344.2769775390625	11.526100000000001					1	DETECTED	344.2770 m/z @11.53 [N1265_1.mzXML]	344.2769775390625	11.526100000000001	11.481066666666667	11.6698	0.18873333333333342	151844.6875	846302.0510478507	0	1301	0.09822831828530632	2.1306460389530653	2.415963342642631	344.2766418457031	344.2772521972656
1033	344.8734130859375	1.5583333333333333					1	DETECTED	344.8734 m/z @1.56 [N1265_1.mzXML]	344.8734130859375	1.5583333333333333	1.4243999999999999	1.7527000000000001	0.32830000000000026	123064.8125	843783.6880657958	0	1301	0.10020713291412231	1.1527746421963285	1.860556311141504	344.86358642578125	344.8738708496094
1034	344.97021484375	1.8086					1	DETECTED	344.9702 m/z @1.81 [N1265_1.mzXML]	344.97021484375	1.8086	1.7668	1.9355333333333333	0.1687333333333334	16594.36328125	101877.45526318366	0	1301	0.1262877814448622	2.01834130781499	3.0366826156299798	344.9678649902344	344.97137451171875
1035	345.8773498535156	1.5291					1	DETECTED	345.8773 m/z @1.53 [N1265_1.mzXML]	345.8773498535156	1.5291	1.4702166666666665	1.5583333333333333	0.08811666666666684	7690.5244140625	31967.263506591815	0	1301	0.08865551857175458	0.7482309651853956	0.49646193037079106	345.87689208984375	345.8773498535156
1036	346.0068664550781	11.042716666666667					1	DETECTED	346.0069 m/z @11.04 [N1265_1.mzXML]	346.0068664550781	11.042716666666667	0.10103333333333334	20.008	19.906966666666666	261243.875	7.674544479013589E7	1	1301	4.844461826447656	0.6491615421012339	0.4720806057672044	346.0058898925781	346.0085144042969
1037	346.9060974121094	1.5583333333333333					1	DETECTED	346.9061 m/z @1.56 [N1265_1.mzXML]	346.9060974121094	1.5583333333333333	1.4702166666666665	1.5879833333333333	0.1177666666666668	15766.279296875	74570.30388037111	0	1301	0.07842503469090212	0.668242859844902	0.336485719689804	346.9060974121094	346.906982421875
1038	347.0153503417969	10.93375					1	DETECTED	347.0154 m/z @10.93 [N1265_1.mzXML]	347.0153503417969	10.93375	0.18498333333333333	19.418333333333333	19.233349999999998	76987.265625	1.0990494022924412E7	0	1301	4.206729930803991	1.9162936186984458	14.428483063740329	347.0062561035156	347.0188293457031
1039	347.1220397949219	9.814883333333334					1	DETECTED	347.1220 m/z @9.81 [N1265_1.mzXML]	347.1220397949219	9.814883333333334	1.4080166666666665	10.054966666666667	8.64695	8158.43994140625	1385973.6320863036	0	1301	0.2683797723398822	0.5142790020855966	0.02853080614213566	347.117919921875	347.13201904296875
1040	347.86737060546875	8.40925					1	DETECTED	347.8674 m/z @8.41 [N1265_1.mzXML]	347.86737060546875	8.40925	8.351933333333333	8.5258	0.17386666666666706	12943.6572265625	57411.4197043459	0	1301	0.047048322721332525	1.5167199767374209	1.3910754392455495	347.866455078125	347.86737060546875
1041	348.0140075683594	10.496666666666666					1	DETECTED	348.0140 m/z @10.50 [N1265_1.mzXML]	348.0140075683594	10.496666666666666	7.660633333333333	19.5975	11.936866666666667	7773.44873046875	2080620.2625232544	0	1301	3.4281233855897852	2.104500417249445	2.08279863957756	348.0091552734375	348.021728515625
1042	348.0771789550781	1.7668					1	DETECTED	348.0772 m/z @1.77 [N1265_1.mzXML]	348.0771789550781	1.7668	1.6624	1.7807	0.11829999999999985	42829.765625	227357.237446289	0	1301	0.12009145541184063	0.5665708812260538	0.13314176245210774	348.0766296386719	348.0772399902344
1043	349.01531982421875	15.100850000000001					1	DETECTED	349.0153 m/z @15.10 [N1265_1.mzXML]	349.01531982421875	15.100850000000001	0.10103333333333334	20.008	19.906966666666666	16070.9140625	5384226.775645204	0	1301	2.8924779720087734	0.9857604234567446	0.8272705091076993	349.0121765136719	349.0172424316406
1044	349.2349548339844	11.042716666666667					1	DETECTED	349.2350 m/z @11.04 [N1265_1.mzXML]	349.2349548339844	11.042716666666667	11.027183333333333	12.841983333333333	1.8148	5866.06884765625	446727.8180434573	0	1301	0.07255023906088987	58.41630901287362	115.83261802574724	349.23358154296875	349.23504638671875
1045	350.677734375	13.712883333333334					1	DETECTED	350.6777 m/z @13.71 [N1265_1.mzXML]	350.677734375	13.712883333333334	13.628116666666667	15.055383333333333	1.4272666666666662	16596.279296875	540603.9002322385	0	1301	0.6542409527259299	8.418796696814763	15.837593393629524	350.676513671875	350.6783447265625
1046	350.8079528808594	1.7527000000000001					1	DETECTED	350.8080 m/z @1.75 [N1265_1.mzXML]	350.8079528808594	1.7527000000000001	1.6917666666666666	13.260083333333334	11.568316666666668	17198.4375	4293291.51637793	0	1301	0.12180886176266803	94.92601203501069	188.85202407002134	350.7991027832031	350.8096923828125
1047	350.89044189453125	1.5879833333333333					1	DETECTED	350.8904 m/z @1.59 [N1265_1.mzXML]	350.89044189453125	1.5879833333333333	1.5291	10.0247	8.4956	93855.96875	6830998.822481934	0	1301	0.06107893460328828	72.13925842060563	142.4996657066433	350.8902282714844	350.8940124511719
1048	351.01080322265625	15.252033333333333					1	DETECTED	351.0108 m/z @15.25 [N1265_1.mzXML]	351.01080322265625	15.252033333333333	0.15111666666666668	19.942166666666665	19.79105	6436.697265625	2523265.74091324	0	1301	3.177711178396258	0.6552930009767618	1.018956757171267	351.0077209472656	351.0135192871094
1049	351.2119140625	12.436316666666666					1	DETECTED	351.2119 m/z @12.44 [N1265_1.mzXML]	351.2119140625	12.436316666666666	11.496183333333333	12.54305	1.0468666666666664	17042.060546875	255072.0442767339	0	1301	0.9908261882908551	0.5567649978726418	0.11352999574528362	351.2102355957031	351.21392822265625
1050	351.22686767578125	13.783533333333333					1	DETECTED	351.2269 m/z @13.78 [N1265_1.mzXML]	351.22686767578125	13.783533333333333	11.937266666666666	15.967649999999999	4.030383333333333	103193.4296875	3152405.1434512935	0	1301	0.2351504375086968	0.7966890743462981	7.878371197535815	351.2174987792969	351.2286071777344
1051	351.5220031738281	8.751316666666666					1	DETECTED	351.5220 m/z @8.75 [N1265_1.mzXML]	351.5220031738281	8.751316666666666	8.736183333333335	8.79705	0.060866666666665736	2278.303466796875	5823.074763061399	0	1301	0.03721535536370624	2.0110132158592804	3.0220264317185612	351.5220031738281	351.52374267578125
1052	352.1635437011719	10.0247					1	DETECTED	352.1635 m/z @10.02 [N1265_1.mzXML]	352.1635437011719	10.0247	9.964550000000001	19.744666666666667	9.780116666666666	38379.0078125	782396.5579092099	0	1301	0.09166343401351007	2.02292189355731	2.0655045765392233	352.1629943847656	352.17236328125
1053	352.22265625	12.278866666666666					1	DETECTED	352.2227 m/z @12.28 [N1265_1.mzXML]	352.22265625	12.278866666666666	12.248233333333333	15.055383333333333	2.80715	26081.76171875	1851213.1876699822	0	1301	0.0769234088533235	45.81855277475656	3.707080731849423	352.2201232910156	352.23052978515625
1054	352.8983459472656	1.5438					1	DETECTED	352.8983 m/z @1.54 [N1265_1.mzXML]	352.8983459472656	1.5438	1.4702166666666665	1.6330666666666667	0.16285000000000016	6934.4755859375	48726.765086669926	0	1301	0.16260082675925314	1.1065685164212888	1.2131370328425777	352.89483642578125	352.8984680175781
1055	353.0333557128906	2.34225					1	DETECTED	353.0334 m/z @2.34 [N1265_1.mzXML]	353.0333557128906	2.34225	1.6330666666666667	18.63883333333333	17.005766666666663	163323.03125	7795905.700328944	0	1301	0.9141348902260773	1.125888600831973	0.9486540946351021	353.0236511230469	353.03643798828125
1056	353.0524597167969	10.266883333333334					1	DETECTED	353.0525 m/z @10.27 [N1265_1.mzXML]	353.0524597167969	10.266883333333334	10.208049999999998	10.355716666666666	0.14766666666666772	5443.17138671875	30135.998543701404	0	1301	0.07822877126656103	1.254957507082106	1.509915014164212	353.0520324707031	353.05328369140625
1057	353.1759338378906	12.6463					1	DETECTED	353.1759 m/z @12.65 [N1265_1.mzXML]	353.1759338378906	12.6463	9.964550000000001	16.975666666666665	7.011116666666664	8111.50732421875	1335426.0293582147	0	1301	6.084021911568382	1.3071905782915385	1.773619467662123	353.1667175292969	353.177490234375
1058	353.2430114746094	12.021733333333334					1	DETECTED	353.2430 m/z @12.02 [N1265_1.mzXML]	353.2430114746094	12.021733333333334	11.074183333333334	15.465433333333333	4.391249999999999	17315.85546875	1355395.208168335	0	1301	0.4261373535465687	2.2641929214210683	4.05747571899769	353.2332458496094	353.2439270019531
1059	353.2636413574219	13.740883333333333					1	DETECTED	353.2636 m/z @13.74 [N1265_1.mzXML]	353.2636413574219	13.740883333333333	13.65625	14.13335	0.4771000000000001	39229.49609375	557065.7555366217	0	1301	0.19925652950762718	2.81862938164634	5.090043926555033	353.2618103027344	353.264404296875
1060	355.0093994140625	19.256166666666665					1	DETECTED	355.0094 m/z @19.26 [N1265_1.mzXML]	355.0093994140625	19.256166666666665	0.10103333333333334	20.008	19.906966666666666	8311.3515625	2288139.1123653273	0	1301	15.715761610792715	0.7385194930539085	0.042000136960280904	355.0061340332031	355.0133361816406
1061	355.1900939941406	12.6463					1	DETECTED	355.1901 m/z @12.65 [N1265_1.mzXML]	355.1900939941406	12.6463	11.6117	12.86965	1.2579499999999992	16736.96875	488100.2892133789	0	1301	0.15637915098865918	0.6079402667697661	0.21588053353953227	355.18231201171875	355.19268798828125
1062	355.2491760253906	14.104366666666666					1	DETECTED	355.2492 m/z @14.10 [N1265_1.mzXML]	355.2491760253906	14.104366666666666	13.65625	15.967649999999999	2.311399999999999	15982.3720703125	596215.3094564205	0	1301	0.16561900287746312	2.5790158812809216	2.163599483622036	355.248046875	355.25048828125
1063	355.2608337402344	12.278866666666666					1	DETECTED	355.2608 m/z @12.28 [N1265_1.mzXML]	355.2608337402344	12.278866666666666	11.745683333333334	18.833833333333335	7.088150000000001	144638.65625	2924312.496985841	0	1301	0.13338546773344895	0.7647797084211498	0.5217975171534467	355.2518310546875	355.2612609863281
1064	356.2772216796875	12.436316666666666					1	DETECTED	356.2772 m/z @12.44 [N1265_1.mzXML]	356.2772216796875	12.436316666666666	10.754433333333333	12.573333333333332	1.8188999999999993	30343.578125	1277479.8242696535	0	1301	0.11346906317880112	0.5407331067355046	0.08146621347100923	356.275634765625	356.28271484375
1065	356.9072265625	1.6032333333333333					1	DETECTED	356.9072 m/z @1.60 [N1265_1.mzXML]	356.9072265625	1.6032333333333333	1.5438	16.991833333333332	15.448033333333331	82148.0078125	2.1246728474175595E7	0	1301	0.059298550182289356	123.73517254309192	259.4948471323571	356.90716552734375	356.9152526855469
1066	357.2129821777344	9.323283333333334					1	DETECTED	357.2130 m/z @9.32 [N1265_1.mzXML]	357.2129821777344	9.323283333333334	9.267133333333334	9.439283333333332	0.17214999999999847	7619.603515625	44324.40716674801	0	1301	0.10390535829414205	1.5329474621549124	2.065894924309825	357.20855712890625	357.2135925292969
1067	357.276123046875	12.632233333333334					1	DETECTED	357.2761 m/z @12.63 [N1265_1.mzXML]	357.276123046875	12.632233333333334	11.7767	17.237166666666667	5.460466666666667	696844.0	1.0366862191303784E7	1	1301	0.12434791886952645	0.9972709643736302	0.6825836343599869	357.2739562988281	357.2781677246094
1068	357.2974548339844	14.104366666666666					1	DETECTED	357.2975 m/z @14.10 [N1265_1.mzXML]	357.2974548339844	14.104366666666666	13.755016666666668	15.52675	1.7717333333333318	46041.09375	1281738.5269285266	0	1301	0.34007078615544195	1.7763663945279162	7.020758402536168	357.29571533203125	357.2994689941406
1069	358.25628662109375	11.027183333333333					1	DETECTED	358.2563 m/z @11.03 [N1265_1.mzXML]	358.25628662109375	11.027183333333333	10.602783333333333	11.853766666666667	1.250983333333334	24726.921875	423645.0597462773	0	1301	0.12143822827087902	1.4738257932767826	0.4219114410817864	358.2545166015625	358.2575988769531
1070	358.292724609375	11.6117					1	DETECTED	358.2927 m/z @11.61 [N1265_1.mzXML]	358.292724609375	11.6117	11.569616666666667	15.010733333333333	3.441116666666666	29544.34765625	1079225.5558220209	0	1301	0.11086180876072582	2.1164280728807707	2.913552530688548	358.2916259765625	358.30181884765625
1071	359.0055847167969	3.2015833333333332					1	DETECTED	359.0056 m/z @3.20 [N1265_1.mzXML]	359.0055847167969	3.2015833333333332	0.42188333333333333	20.008	19.586116666666666	3208.034423828125	1183431.5101864007	0	1301	18.54112183421452	3.5230630403760594	6.04612608075212	358.9988708496094	359.0078430175781
1072	359.0411682128906	1.6624					1	DETECTED	359.0412 m/z @1.66 [N1265_1.mzXML]	359.0411682128906	1.6624	1.6330666666666667	16.226483333333334	14.593416666666668	454522.125	1.0652781527873652E7	1	1301	0.5739966428234498	17.081557283821148	30.245821532272664	359.0404052734375	359.0433349609375
1073	360.2354431152344	3.7411666666666665					1	DETECTED	360.2354 m/z @3.74 [N1265_1.mzXML]	360.2354431152344	3.7411666666666665	3.3986333333333336	5.531766666666667	2.1331333333333333	5734.41064453125	367561.7676243592	0	1301	1.0067042038923888	3.113760217983655	3.997516716632957	360.2351379394531	360.2375183105469
1074	360.3212890625	12.603033333333334					1	DETECTED	360.3213 m/z @12.60 [N1265_1.mzXML]	360.3212890625	12.603033333333334	0.6758666666666666	12.827966666666667	12.1521	77111.078125	5935519.648900363	0	1301	0.34550727020291205	0.5094294537680085	0.7811270370022637	360.3167419433594	360.3213195800781
1075	361.1365661621094	10.7712					1	DETECTED	361.1366 m/z @10.77 [N1265_1.mzXML]	361.1365661621094	10.7712	10.100416666666666	10.885883333333334	0.7854666666666681	7249.19189453125	115032.54254028328	0	1301	0.7697997946551975	0.5854846323949613	0.1709692647899225	361.13580322265625	361.1383361816406
1076	361.1793212890625	12.201966666666667					1	DETECTED	361.1793 m/z @12.20 [N1265_1.mzXML]	361.1793212890625	12.201966666666667	9.108583333333334	12.389316666666668	3.280733333333334	17276.4765625	608870.1005734863	0	1301	0.18319065680273994	0.5302823769012355	0.06056475380247097	361.169677734375	361.1802978515625
1077	361.198486328125	11.199433333333333					1	DETECTED	361.1985 m/z @11.20 [N1265_1.mzXML]	361.198486328125	11.199433333333333	11.122116666666667	19.158333333333335	8.036216666666668	34096.45703125	2400432.977456481	0	1301	0.11781739518240997	50.06896188555323	109.06564113928894	361.1974792480469	361.2015686035156
1078	361.3108825683594	12.451366666666667					1	DETECTED	361.3109 m/z @12.45 [N1265_1.mzXML]	361.3108825683594	12.451366666666667	11.745683333333334	14.792983333333332	3.047299999999998	13058.140625	1260732.6884703976	0	1301	1.8629449669955562	2.1591129165584184	3.3182258331168364	361.3070068359375	361.3121032714844
1079	361.32476806640625	12.603033333333334					1	DETECTED	361.3248 m/z @12.60 [N1265_1.mzXML]	361.32476806640625	12.603033333333334	12.389316666666668	12.772033333333333	0.38271666666666526	23008.193359375	289084.62028173805	0	1301	0.221959879259499	0.8953832956406429	0.7907665912812858	361.3238220214844	361.32476806640625
1080	362.8840637207031	1.5583333333333333					1	DETECTED	362.8841 m/z @1.56 [N1265_1.mzXML]	362.8840637207031	1.5583333333333333	1.4998166666666668	1.5583333333333333	0.05851666666666655	16354.2080078125	40105.96257568356	0	1301	0.05597429662614384	0.5	null	362.8840637207031	362.8845520019531
1081	362.92401123046875	1.6180666666666668					1	DETECTED	362.9240 m/z @1.62 [N1265_1.mzXML]	362.92401123046875	1.6180666666666668	1.57325	2.2579833333333337	0.6847333333333336	141838.34375	833271.6311906739	0	1301	0.06036460798331156	7.639271104499807	1.3620784383926172	362.9236755371094	362.9318542480469
1082	363.10980224609375	1.4847833333333333					1	DETECTED	363.1098 m/z @1.48 [N1265_1.mzXML]	363.10980224609375	1.4847833333333333	1.4080166666666665	17.106166666666663	15.698149999999996	14613.5615234375	2981655.6400698544	0	1301	7.898224105277572	52.71187496356926	103.5635666392991	363.1016540527344	363.1100769042969
1083	363.1924133300781	11.7767					1	DETECTED	363.1924 m/z @11.78 [N1265_1.mzXML]	363.1924133300781	11.7767	7.44945	13.557583333333334	6.108133333333334	9232.5302734375	1438752.576816773	0	1301	0.27495674386874036	0.7057754154871262	0.4115508309742523	363.1824645996094	363.19989013671875
1084	363.2138366699219	11.337266666666666					1	DETECTED	363.2138 m/z @11.34 [N1265_1.mzXML]	363.2138366699219	11.337266666666666	8.79705	16.129633333333334	7.332583333333334	152312.296875	2402797.7675451115	0	1301	0.17681154402998622	8.633068707661574	0.364586593872868	363.20391845703125	363.2147521972656
1085	363.9951477050781	9.454066666666668					1	DETECTED	363.9951 m/z @9.45 [N1265_1.mzXML]	363.9951477050781	9.454066666666668	3.2575999999999996	19.061333333333334	15.803733333333334	2797.162109375	1045478.6132124328	0	1301	0.8523924188753735	1.275221362712083	1.5504427254241662	363.9938049316406	363.9982604980469
1086	364.0503845214844	1.73825					1	DETECTED	364.0504 m/z @1.74 [N1265_1.mzXML]	364.0503845214844	1.73825	1.6917666666666666	14.694099999999999	13.002333333333333	13898.3427734375	4100026.008195068	0	1301	0.09399563311417936	139.86016493366768	278.72032986733535	364.04278564453125	364.0518798828125
1087	364.10369873046875	15.085516666666667					1	DETECTED	364.1037 m/z @15.09 [N1265_1.mzXML]	364.10369873046875	15.085516666666667	1.4243999999999999	16.894166666666667	15.469766666666667	1587.7862548828125	1365940.7398474424	0	1301	14.478330729388777	0.5661970043932475	0.13239400878649502	364.10260009765625	364.1130065917969
1088	365.1383361816406	12.389316666666668					1	DETECTED	365.1383 m/z @12.39 [N1265_1.mzXML]	365.1383361816406	12.389316666666668	9.814883333333334	12.527383333333335	2.7125000000000004	39378.953125	810988.1278531504	0	1301	0.09383988934040666	0.526814962516023	0.05623186905460176	365.1329040527344	365.14373779296875
1089	365.1973876953125	14.442216666666667					1	DETECTED	365.1974 m/z @14.44 [N1265_1.mzXML]	365.1973876953125	14.442216666666667	11.422533333333332	15.870716666666668	4.448183333333336	15045.6416015625	1569205.2307136226	0	1301	0.4678206493026167	0.7365314243767284	0.35200224631218446	365.1951599121094	365.1980895996094
1090	365.2081604003906	11.6698					1	DETECTED	365.2082 m/z @11.67 [N1265_1.mzXML]	365.2081604003906	11.6698	11.496183333333333	16.080966666666665	4.584783333333332	27542.869140625	1543263.4686159673	0	1301	0.3228651938357796	12.314180769427164	19.634165891119352	365.19818115234375	365.20941162109375
1091	365.22991943359375	11.122116666666667					1	DETECTED	365.2299 m/z @11.12 [N1265_1.mzXML]	365.22991943359375	11.122116666666667	11.074183333333334	11.245066666666666	0.1708833333333324	16101.15625	110418.01739770416	0	1301	0.11804635207421654	1.7825104311543858	2.5650208623087716	365.2292175292969	365.22991943359375
1092	365.2430419921875	13.030750000000001					1	DETECTED	365.2430 m/z @13.03 [N1265_1.mzXML]	365.2430419921875	13.030750000000001	2.8242333333333334	13.08445	10.260216666666667	20896.572265625	5133243.297207033	0	1301	0.03965749680924091	0.5026306722339159	0.005261344467831747	365.2420959472656	365.24371337890625
1093	366.2040710449219	9.439283333333332					1	DETECTED	366.2041 m/z @9.44 [N1265_1.mzXML]	366.2040710449219	9.439283333333332	9.409966666666666	11.792066666666667	2.382100000000001	14571.4423828125	455071.15064398217	0	1301	0.07404701166920091	40.6270608300174	3.6474406574651552	366.20355224609375	366.2117004394531
1094	367.1536865234375	12.573333333333332					1	DETECTED	367.1537 m/z @12.57 [N1265_1.mzXML]	367.1536865234375	12.573333333333332	7.269049999999999	12.603033333333334	5.333983333333335	9428.11328125	839018.4684329834	0	1301	4.408989093804077	0.5027996242030813	0.005599248406162662	367.1473388671875	367.15399169921875
1095	367.1917419433594	13.797699999999999					1	DETECTED	367.1917 m/z @13.80 [N1265_1.mzXML]	367.1917419433594	13.797699999999999	13.726783333333334	14.176133333333333	0.44934999999999903	41958.5234375	522863.3573459486	0	1301	0.08412084325904878	3.168155111633422	5.336310223266844	367.19146728515625	367.1937255859375
1096	367.9887390136719	12.109100000000002					1	DETECTED	367.9887 m/z @12.11 [N1265_1.mzXML]	367.9887390136719	12.109100000000002	0.10103333333333334	20.008	19.906966666666666	42812.1796875	1.1119306921003217E7	0	1301	2.234950997986827	1.0618843877350044	3.0787833137387906	367.9834289550781	367.99102783203125
1097	368.27679443359375	11.496183333333333					1	DETECTED	368.2768 m/z @11.50 [N1265_1.mzXML]	368.27679443359375	11.496183333333333	11.451466666666667	11.6698	0.2183333333333337	124119.5625	855348.4760234389	0	1301	0.11293472110164693	2.4412970555348856	9.293422406402794	368.2763671875	368.2773132324219
1098	369.00689697265625	2.23					1	DETECTED	369.0069 m/z @2.23 [N1265_1.mzXML]	369.00689697265625	2.23	1.6768833333333333	17.2045	15.527616666666667	12585.892578125	2277559.361580109	0	1301	0.4416410205865784	14.036475125802271	25.194843908621554	368.9974365234375	369.0081787109375
1099	369.0606689453125	12.035950000000001					1	DETECTED	369.0607 m/z @12.04 [N1265_1.mzXML]	369.0606689453125	12.035950000000001	12.00765	12.186133333333334	0.17848333333333422	25693.974609375	161047.38657714982	0	1301	0.14355887927150235	3.153415783274284	5.519691904710414	369.0603942871094	369.0606994628906
1100	369.2289123535156	14.016016666666667					1	DETECTED	369.2289 m/z @14.02 [N1265_1.mzXML]	369.2289123535156	14.016016666666667	13.942733333333333	14.722333333333333	0.7796000000000003	7056.412109375	180444.75825036646	0	1301	0.18352799462763159	5.319081191721564	9.638162383443127	369.2278747558594	369.2302551269531
1101	369.34893798828125	12.61755					1	DETECTED	369.3489 m/z @12.62 [N1265_1.mzXML]	369.34893798828125	12.61755	0.16820000000000002	19.909	19.7408	200615.015625	7469838.538170839	0	1301	0.23138902634312508	1.001623022173601	1.1260594459530797	369.3468322753906	369.351318359375
1102	370.29248046875	11.640683333333333					1	DETECTED	370.2925 m/z @11.64 [N1265_1.mzXML]	370.29248046875	11.640683333333333	7.317883333333333	12.021733333333334	4.703850000000001	184680.078125	8219895.0220959475	0	1301	0.15085550835342687	0.5234139914370183	0.03774599901116097	370.2923278808594	370.2948913574219
1103	370.35211181640625	12.632233333333334					1	DETECTED	370.3521 m/z @12.63 [N1265_1.mzXML]	370.35211181640625	12.632233333333334	0.7939333333333334	14.540099999999999	13.746166666666666	57740.1796875	3448740.850732604	0	1301	0.46430910202300346	2.325434518456335	2.338668836916125	370.3493957519531	370.3605651855469
1104	371.18731689453125	10.496666666666666					1	DETECTED	371.1873 m/z @10.50 [N1265_1.mzXML]	371.18731689453125	10.496666666666666	8.890533333333334	17.155166666666666	8.264633333333332	2793.44677734375	839997.7129021911	0	1301	6.932349883623546	2.5728353810393507	4.145670762078701	371.18426513671875	371.1955261230469
1105	371.2211608886719	11.526100000000001					1	DETECTED	371.2212 m/z @11.53 [N1265_1.mzXML]	371.2211608886719	11.526100000000001	11.199433333333333	12.2329	1.0334666666666674	14619.779296875	489389.23241699266	0	1301	0.4717229420119704	1.5818367346938722	2.1636734693877444	371.2206115722656	371.2298889160156
1106	371.2959899902344	11.655149999999999					1	DETECTED	371.2960 m/z @11.66 [N1265_1.mzXML]	371.2959899902344	11.655149999999999	11.597616666666665	15.252033333333333	3.654416666666668	37173.04296875	713926.343368713	0	1301	0.09800499658595463	31.759125144843402	62.518250289686804	371.2939147949219	371.2997741699219
1107	372.3082580566406	11.7767					1	DETECTED	372.3083 m/z @11.78 [N1265_1.mzXML]	372.3082580566406	11.7767	3.2717	12.294516666666668	9.022816666666667	99939.4296875	1527397.4434460448	0	1301	0.10170335629688054	0.5304418969233785	10.740845535345624	372.2997741699219	372.3136901855469
1108	372.8811340332031	1.6180666666666668					1	DETECTED	372.8811 m/z @1.62 [N1265_1.mzXML]	372.8811340332031	1.6180666666666668	0.7094666666666666	3.370233333333333	2.6607666666666665	29597.1171875	704923.1328511963	0	1301	0.06771035647831991	12.021492639411269	24.11689946462141	372.87994384765625	372.8889465332031
1109	373.2712097167969	12.278866666666666					1	DETECTED	373.2712 m/z @12.28 [N1265_1.mzXML]	373.2712097167969	12.278866666666666	6.064233333333333	12.573333333333332	6.509099999999999	116725.1953125	4102250.8695457755	0	1301	0.13282355793801948	1.2983033947800442	0.5465784973410356	373.2625427246094	373.27166748046875
1110	373.3116760253906	11.7767					1	DETECTED	373.3117 m/z @11.78 [N1265_1.mzXML]	373.3116760253906	11.7767	11.745683333333334	11.822833333333334	0.07714999999999961	21375.29296875	77897.81446972687	0	1301	0.10876680579525733	1.2436861902203311	1.487372380440662	373.31146240234375	373.3120422363281
1111	374.3241271972656	14.176133333333333					1	DETECTED	374.3241 m/z @14.18 [N1265_1.mzXML]	374.3241271972656	14.176133333333333	11.8074	14.680116666666667	2.8727166666666673	9675.171875	682527.961595398	0	1301	0.12988051859645466	0.6063824547578173	0.2127649095156346	374.3221740722656	374.3257141113281
1112	375.0148010253906	1.6624					1	DETECTED	375.0148 m/z @1.66 [N1265_1.mzXML]	375.0148010253906	1.6624	1.6180666666666668	10.1617	8.543633333333332	187396.25	4713427.978878817	0	1301	0.6812737036759922	11.563068587690182	19.409345412736585	375.0050354003906	375.0168151855469
1113	375.2165222167969	12.342366666666667					1	DETECTED	375.2165 m/z @12.34 [N1265_1.mzXML]	375.2165222167969	12.342366666666667	10.821833333333332	12.573333333333332	1.7515	24827.515625	620273.6519447024	0	1301	0.062459166155464985	0.5759492283409325	0.15189845668186508	375.2067565917969	375.2174072265625
1114	375.2862243652344	12.6463					1	DETECTED	375.2862 m/z @12.65 [N1265_1.mzXML]	375.2862243652344	12.6463	5.4192	12.827966666666667	7.408766666666667	59982.734375	2998531.552632081	0	1301	0.7142297339198223	0.5125684345495888	0.438166146449172	375.2842712402344	375.287109375
1115	376.6224060058594	10.602783333333333					1	DETECTED	376.6224 m/z @10.60 [N1265_1.mzXML]	376.6224060058594	10.602783333333333	10.541616666666666	11.01145	0.46983333333333377	14746.6796875	123012.00234155304	0	1301	0.09908866319824483	4.748898220504883	8.937826326557403	376.6208801269531	376.62322998046875
1116	377.1437683105469	9.8447					1	DETECTED	377.1438 m/z @9.84 [N1265_1.mzXML]	377.1437683105469	9.8447	9.7397	9.99425	0.25455000000000005	13072.125	83428.6797481077	0	1301	0.09508559951885154	1.2229605541510242	1.2503799175007606	377.14263916015625	377.1446228027344
1117	377.2633056640625	13.434249999999999					1	DETECTED	377.2633 m/z @13.43 [N1265_1.mzXML]	377.2633056640625	13.434249999999999	13.34055	13.543566666666667	0.20301666666666662	27064.478515625	178557.7506896976	0	1301	0.11112562941066528	1.0833333333333524	1.2234292992384928	377.260986328125	377.2640075683594
1118	377.6292419433594	12.3735					1	DETECTED	377.6292 m/z @12.37 [N1265_1.mzXML]	377.6292419433594	12.3735	9.650216666666667	12.3735	2.723283333333333	13277.5029296875	490803.18784613	0	1301	0.11304653671299292	0.5	null	377.6285095214844	377.63140869140625
1119	378.2374267578125	12.405033333333334					1	DETECTED	378.2374 m/z @12.41 [N1265_1.mzXML]	378.2374267578125	12.405033333333334	12.357566666666665	13.097933333333334	0.7403666666666684	135182.390625	1136219.0793007838	1	1301	0.11270816950277762	2.6873113975548453	3.574156532842872	378.2370300292969	378.2413635253906
1120	379.15008544921875	12.342366666666667					1	DETECTED	379.1501 m/z @12.34 [N1265_1.mzXML]	379.15008544921875	12.342366666666667	10.296249999999999	12.342366666666667	2.046116666666668	6387.05224609375	345200.6851176758	0	1301	2.0025030689484034	0.5	null	379.1466064453125	379.1517333984375
1121	379.2408447265625	12.405033333333334					1	DETECTED	379.2408 m/z @12.41 [N1265_1.mzXML]	379.2408447265625	12.405033333333334	10.4185	12.527383333333335	2.1088833333333348	28389.94921875	664192.6321716007	0	1301	0.12890865684324737	0.7771071153618673	0.3584862697163382	379.2375793457031	379.2489318847656
1122	379.2791748046875	14.176133333333333					1	DETECTED	379.2792 m/z @14.18 [N1265_1.mzXML]	379.2791748046875	14.176133333333333	13.740883333333333	15.604033333333332	1.8631499999999992	45935.85546875	1258370.7510892334	0	1301	0.30976144226340985	1.8312776783811475	1.8590059140385757	379.2781066894531	379.2816467285156
1123	380.2105407714844	8.843183333333334					1	DETECTED	380.2105 m/z @8.84 [N1265_1.mzXML]	380.2105407714844	8.843183333333334	8.766816666666667	13.927966666666666	5.161149999999999	14700.1064453125	631706.7902343752	0	1301	0.07325180019543609	2.523063884300041	4.604936448970586	380.205810546875	380.2151184082031
1124	380.2529602050781	12.687833333333334					1	DETECTED	380.2530 m/z @12.69 [N1265_1.mzXML]	380.2529602050781	12.687833333333334	11.822833333333334	13.12485	1.3020166666666668	114069.6015625	1429689.8587231445	0	1301	0.12890597998667452	3.0508878249168583	1.724539875711088	380.2483825683594	380.25360107421875
1125	381.02276611328125	1.6624					1	DETECTED	381.0228 m/z @1.66 [N1265_1.mzXML]	381.02276611328125	1.6624	1.6180666666666668	18.088833333333334	16.470766666666666	352852.90625	6027353.821197878	0	1301	0.05616495129711341	10.565808626238972	25.048202157472975	381.0211486816406	381.0308837890625
1126	381.74853515625	13.516066666666667					1	DETECTED	381.7485 m/z @13.52 [N1265_1.mzXML]	381.74853515625	13.516066666666667	13.474816666666667	13.712883333333334	0.23806666666666665	33880.48046875	293766.3140122067	0	1301	0.22570425938604188	2.8856565656565802	4.7713131313131605	381.74627685546875	381.7489013671875
1127	383.1134033203125	1.7946					1	DETECTED	383.1134 m/z @1.79 [N1265_1.mzXML]	383.1134033203125	1.7946	1.7231333333333334	2.4266	0.7034666666666667	392574.5	6472976.82718457	0	1301	0.2934330320734664	5.104170057329215	9.253483085245211	383.1130676269531	383.114013671875
1128	383.1849060058594	12.772033333333333					1	DETECTED	383.1849 m/z @12.77 [N1265_1.mzXML]	383.1849060058594	12.772033333333333	9.87455	15.823	5.948450000000001	10424.1396484375	1632175.3719654847	0	1301	4.608975138018767	1.0264856283326336	1.0529712566652671	383.17974853515625	383.1934814453125
1129	384.11712646484375	1.82255					1	DETECTED	384.1171 m/z @1.82 [N1265_1.mzXML]	384.11712646484375	1.82255	1.82255	9.139766666666667	7.317216666666667	34280.609375	1922932.4981485594	0	1301	7.811083104806398	null	null	384.1120910644531	384.11712646484375
1130	384.2176818847656	12.109100000000002					1	DETECTED	384.2177 m/z @12.11 [N1265_1.mzXML]	384.2176818847656	12.109100000000002	10.237449999999999	12.186133333333334	1.948683333333335	11473.6318359375	741265.6186375738	0	1301	0.23107506571366088	0.5205789900177203	0.04115798003544066	384.21746826171875	384.2211608886719
1131	385.30670166015625	11.8074					1	DETECTED	385.3067 m/z @11.81 [N1265_1.mzXML]	385.30670166015625	11.8074	9.919483333333334	17.172	7.252516666666667	90015.5234375	8872943.920145083	0	1301	0.8702287402172093	2.091906226170327	3.5150023984766667	385.2998046875	385.30853271484375
1132	386.0778503417969	13.434249999999999					1	DETECTED	386.0779 m/z @13.43 [N1265_1.mzXML]	386.0778503417969	13.434249999999999	0.11746666666666666	19.9915	19.874033333333333	7121.833984375	2317962.474983705	0	1301	7.924566238103523	0.74620247382063	0.5051816147983056	386.0776062011719	386.0818786621094
1133	386.31097412109375	11.853766666666667					1	DETECTED	386.3110 m/z @11.85 [N1265_1.mzXML]	386.31097412109375	11.853766666666667	11.027183333333333	16.162066666666668	5.134883333333335	17432.044921875	2026756.9446396488	0	1301	2.6456633341645173	3.1060893235205156	4.1524369670998365	386.3081359863281	386.31207275390625
1134	386.9217224121094	1.6032333333333333					1	DETECTED	386.9217 m/z @1.60 [N1265_1.mzXML]	386.9217224121094	1.6032333333333333	1.5583333333333333	2.6451	1.0867666666666664	13506.072265625	502336.46944799804	0	1301	0.12895341788786885	12.102078693392738	23.204157386785475	386.9181823730469	386.92254638671875
1135	387.17742919921875	11.569616666666667					1	DETECTED	387.1774 m/z @11.57 [N1265_1.mzXML]	387.17742919921875	11.569616666666667	11.511016666666666	11.822833333333334	0.3118166666666671	347617.40625	2602239.7031694334	0	1301	0.1123449783888546	2.3183544859291185	3.0973542985819997	387.1770935058594	387.17791748046875
1136	387.2504577636719	11.88255					1	DETECTED	387.2505 m/z @11.88 [N1265_1.mzXML]	387.2504577636719	11.88255	11.83845	15.0254	3.1869499999999995	62045.41015625	1015406.0946893914	0	1301	0.12260915408725737	2.7575855858564426	3.7635241117902414	387.24920654296875	387.2545471191406
1137	388.1808166503906	11.597616666666665					1	DETECTED	388.1808 m/z @11.60 [N1265_1.mzXML]	388.1808166503906	11.597616666666665	11.597616666666665	12.079216666666667	0.481600000000002	75443.0	369321.10107995843	0	1301	0.06075588608831062	null	null	388.1799621582031	388.1826477050781
1138	389.017822265625	1.6180666666666668					1	DETECTED	389.0178 m/z @1.62 [N1265_1.mzXML]	389.017822265625	1.6180666666666668	1.5583333333333333	1.6180666666666668	0.059733333333333416	11209.603515625	28990.95223364262	0	1301	0.051101179468519886	0.5	null	389.017822265625	389.02069091796875
1139	389.9702453613281	12.588166666666666					1	DETECTED	389.9702 m/z @12.59 [N1265_1.mzXML]	389.9702453613281	12.588166666666666	8.736183333333335	19.337333333333333	10.601149999999999	21123.416015625	2700285.9120206293	0	1301	0.5027330674141073	1.1439136546953388	1.5980205165848524	389.96856689453125	389.9730224609375
1140	390.98858642578125	1.6624					1	DETECTED	390.9886 m/z @1.66 [N1265_1.mzXML]	390.98858642578125	1.6624	1.6479666666666666	2.5776	0.9296333333333333	28033.736328125	603391.618347168	0	1301	0.5356914435541518	32.20438799076171	54.370619122310565	390.9868469238281	390.9905090332031
1141	391.20648193359375	11.496183333333333					1	DETECTED	391.2065 m/z @11.50 [N1265_1.mzXML]	391.20648193359375	11.496183333333333	11.46615	11.6117	0.14555000000000007	24623.240234375	126716.75041943241	0	1301	0.08286511645835759	2.4231409544951124	3.8462819089902247	391.2055969238281	391.2067565917969
1142	391.28173828125	13.08445					1	DETECTED	391.2817 m/z @13.08 [N1265_1.mzXML]	391.28173828125	13.08445	0.10103333333333334	20.008	19.906966666666666	32242.849609375	8177211.884176153	0	1301	0.8643305952752858	0.8375388806265953	0.12452998977842206	391.27435302734375	391.2837219238281
1143	392.7929382324219	1.73825					1	DETECTED	392.7929 m/z @1.74 [N1265_1.mzXML]	392.7929382324219	1.73825	1.6917666666666666	1.9355333333333333	0.2437666666666667	21570.37109375	153277.44661718755	0	1301	0.16325084754985664	2.622086769451411	4.244173538902822	392.79034423828125	392.794189453125
1144	394.2209167480469	8.40925					1	DETECTED	394.2209 m/z @8.41 [N1265_1.mzXML]	394.2209167480469	8.40925	7.99695	8.5258	0.5288500000000003	2940.73388671875	57449.22643554691	0	1301	0.37660005461634505	0.6413412563667235	0.2826825127334468	394.2193603515625	394.22137451171875
1145	394.29248046875	11.640683333333333					1	DETECTED	394.2925 m/z @11.64 [N1265_1.mzXML]	394.29248046875	11.640683333333333	7.186883333333333	12.3263	5.1394166666666665	42098.3125	1042393.7684696647	0	1301	0.10901466273361926	0.5769698534584699	11.961327897879594	394.2849426269531	394.29833984375
1146	394.7560729980469	13.712883333333334					1	DETECTED	394.7561 m/z @13.71 [N1265_1.mzXML]	394.7560729980469	13.712883333333334	13.52975	14.104366666666666	0.5746166666666657	39210.41796875	529213.0509804696	0	1301	0.1565671441697667	1.5688478340007193	2.1376956680014385	394.7555847167969	394.7571716308594
1147	396.3082580566406	11.71475					1	DETECTED	396.3083 m/z @11.71 [N1265_1.mzXML]	396.3082580566406	11.71475	11.684483333333333	11.853766666666667	0.16928333333333434	28176.3046875	192927.1808718266	0	1301	0.13569773588760192	2.79653083700432	4.59306167400864	396.307861328125	396.30841064453125
1148	396.8829345703125	1.5583333333333333					1	DETECTED	396.8829 m/z @1.56 [N1265_1.mzXML]	396.8829345703125	1.5583333333333333	1.5291	1.5879833333333333	0.0588833333333334	34432.9375	85495.79290966789	0	1301	0.07191978158804258	1.0071265678449233	0.9783387725923874	396.8829345703125	396.8831787109375
1149	396.99676513671875	1.6624					1	DETECTED	396.9968 m/z @1.66 [N1265_1.mzXML]	396.99676513671875	1.6624	1.6330666666666667	9.7249	8.091833333333334	117273.578125	2293639.172601258	0	1301	0.048543934589232896	6.645113476055211	21.900639253342447	396.9896545410156	396.9984130859375
1150	397.3111572265625	11.761149999999999					1	DETECTED	397.3112 m/z @11.76 [N1265_1.mzXML]	397.3111572265625	11.761149999999999	11.699416666666668	11.8074	0.10798333333333154	7627.064453125	41523.23133593705	0	1301	0.07375349663713138	0.8745950323974271	0.7491900647948543	397.31036376953125	397.3122253417969
1151	397.4123229980469	12.558566666666668					1	DETECTED	397.4123 m/z @12.56 [N1265_1.mzXML]	397.4123229980469	12.558566666666668	12.2329	12.950683333333334	0.7177833333333332	123691.1484375	2307452.3367639184	0	1301	0.316736065268989	0.8248940896373393	1.320305142067983	397.410888671875	397.4128112792969
1152	398.0491027832031	9.9045					1	DETECTED	398.0491 m/z @9.90 [N1265_1.mzXML]	398.0491027832031	9.9045	9.87455	10.009216666666667	0.13466666666666782	5991.78271484375	34071.448425842435	0	1301	0.09573854927875303	2.248191430161305	3.7334374235712415	398.04815673828125	398.0501403808594
1153	398.32366943359375	11.853766666666667					1	DETECTED	398.3237 m/z @11.85 [N1265_1.mzXML]	398.32366943359375	11.853766666666667	11.792066666666667	12.154950000000001	0.36288333333333433	151213.359375	1024168.6489489764	0	1301	0.11140358488892765	2.6780106405094886	2.732153054166402	398.32318115234375	398.32476806640625
1154	398.7581481933594	13.4209					1	DETECTED	398.7581 m/z @13.42 [N1265_1.mzXML]	398.7581481933594	13.4209	13.353866666666667	14.908033333333332	1.5541666666666654	19332.767578125	494993.8936039426	0	1301	0.206493832997932	11.592491297861837	8.953051223143207	398.7573547363281	398.7610168457031
1155	399.23309326171875	8.874816666666668					1	DETECTED	399.2331 m/z @8.87 [N1265_1.mzXML]	399.23309326171875	8.874816666666668	8.781966666666667	9.062116666666666	0.280149999999999	13454.51171875	89300.11153930631	0	1301	0.4016812391390481	1.5086160473882502	0.937824858324091	399.230224609375	399.2333068847656
1156	399.3232421875	14.161966666666666					1	DETECTED	399.3232 m/z @14.16 [N1265_1.mzXML]	399.3232421875	14.161966666666666	11.978916666666667	15.807083333333333	3.8281666666666663	13741.8935546875	844826.0827233276	0	1301	0.2704760390601706	0.87679317163296	0.2780311748340712	399.3215637207031	399.32940673828125
1157	400.33935546875	11.993033333333333					1	DETECTED	400.3394 m/z @11.99 [N1265_1.mzXML]	400.33935546875	11.993033333333333	11.937266666666666	12.603033333333334	0.6657666666666682	677967.0	5238688.687397714	1	1301	0.11475472392531572	2.7965866278986606	3.1038343998288753	400.33795166015625	400.3406677246094
1158	400.82452392578125	1.7668					1	DETECTED	400.8245 m/z @1.77 [N1265_1.mzXML]	400.82452392578125	1.7668	1.6624	1.83645	0.17404999999999982	17127.83203125	140345.58648120117	0	1301	0.16025829182301088	0.8335727969348664	0.6671455938697328	400.82415771484375	400.8255920410156
1159	401.6218566894531	10.965133333333334					1	DETECTED	401.6219 m/z @10.97 [N1265_1.mzXML]	401.6218566894531	10.965133333333334	8.351933333333333	11.027183333333333	2.67525	9450.708984375	288569.02313659637	0	1301	0.04877357429995577	0.535477033490804	0.07211634700318496	401.620849609375	401.6271667480469
1160	402.28253173828125	10.995883333333333					1	DETECTED	402.2825 m/z @11.00 [N1265_1.mzXML]	402.28253173828125	10.995883333333333	10.980500000000001	11.09005	0.1095499999999987	5456.27490234375	25579.12788488758	0	1301	0.20643040454818795	3.5606717226437237	6.121343445287447	402.2812805175781	402.28253173828125
1161	402.7423095703125	12.674033333333334					1	DETECTED	402.7423 m/z @12.67 [N1265_1.mzXML]	402.7423095703125	12.674033333333334	9.604833333333334	13.726783333333334	4.12195	27102.7109375	1117809.664399414	0	1301	0.25137046494687176	0.6715023458881793	0.3519383557852776	402.74151611328125	402.7493591308594
1162	402.8999328613281	1.5879833333333333					1	DETECTED	402.8999 m/z @1.59 [N1265_1.mzXML]	402.8999328613281	1.5879833333333333	1.5291	1.6180666666666668	0.08896666666666686	70037.7421875	240469.16358911162	0	1301	0.11018857889828149	0.7554815241850159	0.5470686764638217	402.8996276855469	402.90032958984375
1163	403.0047302246094	1.6624					1	DETECTED	403.0047 m/z @1.66 [N1265_1.mzXML]	403.0047302246094	1.6624	1.6330666666666667	2.4679833333333336	0.834916666666667	402063.3125	4247514.508975099	1	1301	0.05899634179528812	13.55549760952787	21.374947725060764	403.0045166015625	403.0059509277344
1164	404.20416259765625	11.6117					1	DETECTED	404.2042 m/z @11.61 [N1265_1.mzXML]	404.20416259765625	11.6117	9.12405	11.7767	2.6526499999999995	42038.28125	994924.829091339	0	1301	0.12005954424653176	0.5296898915641863	0.05180284296144258	404.20361328125	404.2122802734375
1165	405.0802307128906	12.527383333333335					1	DETECTED	405.0802 m/z @12.53 [N1265_1.mzXML]	405.0802307128906	12.527383333333335	11.027183333333333	19.7775	8.750316666666667	8134.40771484375	1120981.4713795471	0	1301	0.14721166589629142	1.8793323850553818	2.757329576291256	405.0775451660156	405.08306884765625
1166	405.22216796875	11.853766666666667					1	DETECTED	405.2222 m/z @11.85 [N1265_1.mzXML]	405.22216796875	11.853766666666667	11.7767	11.978916666666667	0.2022166666666667	16716.28125	119997.4484589846	0	1301	0.11447671800458004	1.3119593425605471	1.6239186851210945	405.2215881347656	405.2230529785156
1167	406.1405944824219	11.745683333333334					1	DETECTED	406.1406 m/z @11.75 [N1265_1.mzXML]	406.1405944824219	11.745683333333334	9.9045	11.792066666666667	1.8875666666666664	5405.576171875	345501.86535150156	0	1301	1.8603986283196825	0.5125960659358564	0.025773202378427913	406.1391906738281	406.142333984375
1168	406.7449951171875	12.201966666666667					1	DETECTED	406.7450 m/z @12.20 [N1265_1.mzXML]	406.7449951171875	12.201966666666667	11.6698	13.097933333333334	1.4281333333333333	15960.4580078125	766256.5478790281	0	1301	0.7311858215252958	1.3418102098340112	1.6836204196680224	406.7427978515625	406.7460021972656
1169	406.75616455078125	13.516066666666667					1	DETECTED	406.7562 m/z @13.52 [N1265_1.mzXML]	406.75616455078125	13.516066666666667	12.420466666666666	13.740883333333333	1.3204166666666666	56577.03125	1127230.2049863276	0	1301	0.1900816219380772	0.6025997931118408	0.1632836590423317	406.7462158203125	406.7569274902344
1170	406.76971435546875	1.7668					1	DETECTED	406.7697 m/z @1.77 [N1265_1.mzXML]	406.76971435546875	1.7668	1.6917666666666666	1.8931166666666668	0.20135000000000014	19783.7265625	117601.99563354492	0	1301	0.07220088224665133	1.3417370057752127	1.6834740115504256	406.7693176269531	406.7709045410156
1171	408.2201232910156	8.72125					1	DETECTED	408.2201 m/z @8.72 [N1265_1.mzXML]	408.2201232910156	8.72125	8.691166666666668	10.192866666666667	1.5016999999999996	9216.1796875	222189.34346893308	0	1301	0.04819643080718983	24.95900277008428	48.91800554016856	408.21112060546875	408.2207336425781
1172	408.77191162109375	13.769333333333332					1	DETECTED	408.7719 m/z @13.77 [N1265_1.mzXML]	408.77191162109375	13.769333333333332	1.6768833333333333	14.218683333333333	12.5418	28768.8515625	6903785.901941895	0	1301	12.126139649555665	0.5193148450544662	0.03696560071894559	408.7655944824219	408.773193359375
1173	408.9165344238281	1.6180666666666668					1	DETECTED	408.9165 m/z @1.62 [N1265_1.mzXML]	408.9165344238281	1.6180666666666668	1.5583333333333333	13.726783333333334	12.16845	102006.6328125	6232516.884730773	0	1301	0.04940837798943787	101.85644531249986	0.7354446445026018	408.9085388183594	408.9169921875
1174	409.1593322753906	11.569616666666667					1	DETECTED	409.1593 m/z @11.57 [N1265_1.mzXML]	409.1593322753906	11.569616666666667	11.511016666666666	12.021733333333334	0.5107166666666672	328170.9375	2492348.233182374	0	1301	0.11093805439212545	2.5979990782462252	3.1123343767540765	409.1580810546875	409.1600036621094
1175	409.1852111816406	9.225116666666667					1	DETECTED	409.1852 m/z @9.23 [N1265_1.mzXML]	409.1852111816406	9.225116666666667	9.169133333333333	12.3263	3.157166666666667	165820.625	1478388.6300729373	0	1301	0.07343658887475257	28.15837658877589	1.3734566410439806	409.17889404296875	409.18536376953125
1176	409.3265686035156	12.2329					1	DETECTED	409.3266 m/z @12.23 [N1265_1.mzXML]	409.3265686035156	12.2329	9.635266666666666	12.603033333333334	2.9677666666666678	21468.02734375	599303.5125312497	0	1301	0.18247902014766915	0.5712443377946592	1.581801883217111	409.32373046875	409.3283996582031
1177	410.1626892089844	11.569616666666667					1	DETECTED	410.1627 m/z @11.57 [N1265_1.mzXML]	410.1626892089844	11.569616666666667	11.54125	11.7767	0.23545000000000016	71479.8828125	489531.8005720207	0	1301	0.11917638612049686	4.150117508813134	5.799951340232526	410.1623229980469	410.1630859375
1178	410.2170715332031	9.169133333333333					1	DETECTED	410.2171 m/z @9.17 [N1265_1.mzXML]	410.2170715332031	9.169133333333333	9.077466666666668	9.380799999999999	0.303333333333331	4347.140625	54613.00677807598	0	1301	0.2266033874957376	1.6545454545454719	2.3090909090909437	410.2164001464844	410.21832275390625
1179	410.2518005371094	4.200466666666666					1	DETECTED	410.2518 m/z @4.20 [N1265_1.mzXML]	410.2518005371094	4.200466666666666	3.1033166666666667	4.949283333333333	1.845966666666666	6096.78515625	270711.285476959	0	1301	0.4945958808541113	0.8412553737714381	0.6928186908130527	410.2491149902344	410.2536315917969
1180	410.3236389160156	12.660233333333334					1	DETECTED	410.3236 m/z @12.66 [N1265_1.mzXML]	410.3236389160156	12.660233333333334	12.263416666666666	12.772033333333333	0.5086166666666667	23062.244140625	306901.1726115724	0	1301	0.1397983117311039	0.6408710991641796	0.2817421983283593	410.3216552734375	410.3239440917969
1181	410.7591247558594	13.65625					1	DETECTED	410.7591 m/z @13.66 [N1265_1.mzXML]	410.7591247558594	13.65625	1.8504666666666667	14.908033333333332	13.057566666666666	15165.3916015625	5305077.776247802	0	1301	0.37375803482857783	0.5530156829915281	0.029857244643769747	410.7562561035156	410.7626953125
1182	410.85308837890625	1.7807					1	DETECTED	410.8531 m/z @1.78 [N1265_1.mzXML]	410.85308837890625	1.7807	1.6768833333333333	1.83645	0.15956666666666663	22426.55078125	142607.46390771476	0	1301	0.05272572459137481	0.7685021672820675	0.5370043345641352	410.85260009765625	410.8544921875
1183	411.1953125	12.094					1	DETECTED	411.1953 m/z @12.09 [N1265_1.mzXML]	411.1953125	12.094	9.211233333333332	12.743633333333333	3.532400000000001	19288.966796875	1175982.2600166025	0	1301	0.11275485964267773	0.6126753234739777	0.22535064694795529	411.1911315917969	411.1983642578125
1184	412.281982421875	11.951133333333333					1	DETECTED	412.2820 m/z @11.95 [N1265_1.mzXML]	412.281982421875	11.951133333333333	11.937266666666666	12.186133333333334	0.24886666666666812	38423.05078125	256705.8958354498	0	1301	0.11339330011957394	8.973557692307583	17.034192702116993	412.2801818847656	412.2826843261719
1185	412.3030700683594	11.555633333333333					1	DETECTED	412.3031 m/z @11.56 [N1265_1.mzXML]	412.3030700683594	11.555633333333333	11.526100000000001	11.6698	0.14369999999999905	17908.228515625	100624.49232519472	0	1301	0.1039599119154424	2.4328442437924673	3.865688487584934	412.302001953125	412.30364990234375
1186	412.86065673828125	1.5583333333333333					1	DETECTED	412.8607 m/z @1.56 [N1265_1.mzXML]	412.86065673828125	1.5583333333333333	1.5291	10.6868	9.1577	23119.57421875	2057009.7642812503	0	1301	0.054284090886010716	156.63112884834604	284.04786883390005	412.8512268066406	412.8646545410156
1187	412.97052001953125	1.6624					1	DETECTED	412.9705 m/z @1.66 [N1265_1.mzXML]	412.97052001953125	1.6624	1.6624	2.39855	0.7361500000000001	21396.619140625	353943.22979663097	0	1301	0.07476734459953494	null	null	412.9702453613281	412.9727783203125
1188	413.13946533203125	9.3954					1	DETECTED	413.1395 m/z @9.40 [N1265_1.mzXML]	413.13946533203125	9.3954	9.323283333333334	15.0254	5.702116666666665	9852.2998046875	1699542.705270874	0	1301	0.08033582774016779	39.533972729373964	78.06794545874793	413.132568359375	413.1405029296875
1189	413.263671875	1.6479666666666666					1	DETECTED	413.2637 m/z @1.65 [N1265_1.mzXML]	413.263671875	1.6479666666666666	0.15111666666666668	20.008	19.856883333333332	20044.513671875	2960805.2881362303	0	1301	10.611259520434402	7.470224793738419	40.450725449107274	413.2604675292969	413.267578125
1190	413.3375549316406	11.964983333333333					1	DETECTED	413.3376 m/z @11.96 [N1265_1.mzXML]	413.3375549316406	11.964983333333333	6.25875	16.5681	10.309350000000002	14717.19140625	3238640.035298373	0	1301	4.774162630580321	0.8572880017633102	0.6567951149133531	413.3332824707031	413.3402099609375
1191	413.7906188964844	14.540099999999999					1	DETECTED	413.7906 m/z @14.54 [N1265_1.mzXML]	413.7906188964844	14.540099999999999	3.4981	16.178033333333335	12.679933333333334	18598.09375	3035407.474402833	0	1301	0.38699945010170644	0.5741683269939022	0.02320448309742799	413.7859191894531	413.8005676269531
1192	414.29742431640625	12.248233333333333					1	DETECTED	414.2974 m/z @12.25 [N1265_1.mzXML]	414.29742431640625	12.248233333333333	10.371283333333334	16.991833333333332	6.620549999999998	286841.0625	5820027.151887499	1	1301	0.11675087814200502	0.7402767964407372	0.40363269442088845	414.29071044921875	414.3019714355469
1193	415.2087097167969	11.896283333333335					1	DETECTED	415.2087 m/z @11.90 [N1265_1.mzXML]	415.2087097167969	11.896283333333335	6.650049999999999	12.201966666666667	5.551916666666668	811003.0625	7071277.145645016	1	1301	0.10975825295920316	1.9926396226318248	2.693370263436122	415.2079162597656	415.20916748046875
1194	415.27874755859375	12.674033333333334					1	DETECTED	415.2787 m/z @12.67 [N1265_1.mzXML]	415.27874755859375	12.674033333333334	12.357566666666665	17.662666666666667	5.305100000000001	160856.21875	2784780.1258556526	0	1301	0.12772288289743372	0.8368636537538583	0.4959754296406064	415.2689514160156	415.27947998046875
1195	415.300537109375	12.248233333333333					1	DETECTED	415.3005 m/z @12.25 [N1265_1.mzXML]	415.300537109375	12.248233333333333	11.640683333333333	15.79135	4.150666666666666	75662.390625	4280483.994546141	0	1301	0.1193762492606556	5.532162151461772	7.591086532989424	415.3001708984375	415.3016357421875
1196	415.35333251953125	12.3735					1	DETECTED	415.3533 m/z @12.37 [N1265_1.mzXML]	415.35333251953125	12.3735	12.170083333333334	12.729683333333332	0.5595999999999979	16054.8515625	299451.8490697016	0	1301	0.4037495489943357	1.375501843506761	1.7510036870135217	415.3520812988281	415.3548583984375
1197	416.21234130859375	11.88255					1	DETECTED	416.2123 m/z @11.88 [N1265_1.mzXML]	416.21234130859375	11.88255	11.83845	12.2329	0.39445000000000086	196353.5	1499119.934909056	0	1301	0.12343581994596953	3.2890566302329804	3.9999200623305735	416.2107849121094	416.2130126953125
1198	416.9999694824219	2.21595					1	DETECTED	417.0000 m/z @2.22 [N1265_1.mzXML]	416.9999694824219	2.21595	1.6768833333333333	2.5639333333333334	0.8870500000000001	44887.9296875	1394004.4860864247	0	1301	0.3612339902116526	0.8175410512990445	0.5365602424380995	416.9991149902344	417.00140380859375
1199	417.21490478515625	11.92355					1	DETECTED	417.2149 m/z @11.92 [N1265_1.mzXML]	417.21490478515625	11.92355	11.853766666666667	12.00765	0.15388333333333293	28695.501953125	184720.3742685538	0	1301	0.15288614791969657	1.1025794124671542	1.2051588249343084	417.21466064453125	417.21551513671875
1200	418.8772888183594	1.57325					1	DETECTED	418.8773 m/z @1.57 [N1265_1.mzXML]	418.8772888183594	1.57325	1.5291	1.6180666666666668	0.08896666666666686	63739.3203125	209351.4432915041	0	1301	0.06171247266004842	1.005314880352196	1.1047796608796576	418.8769226074219	418.8786315917969
1201	418.9787902832031	1.6624					1	DETECTED	418.9788 m/z @1.66 [N1265_1.mzXML]	418.9787902832031	1.6624	1.6330666666666667	19.028833333333335	17.395766666666667	78390.609375	4995707.152488648	0	1301	0.14819588914514203	36.94011229466611	23.159730313462717	418.9768981933594	418.9828796386719
1202	419.3130187988281	12.61755					1	DETECTED	419.3130 m/z @12.62 [N1265_1.mzXML]	419.3130187988281	12.61755	0.10103333333333334	20.008	19.906966666666666	21857.84765625	2238375.719276825	0	1301	0.06943089085579857	1.0792491338201988	0.5505364798435428	419.3096618652344	419.31695556640625
1203	419.7640686035156	13.46125					1	DETECTED	419.7641 m/z @13.46 [N1265_1.mzXML]	419.7640686035156	13.46125	12.0503	13.986766666666666	1.9364666666666661	31944.35546875	995257.7073142095	0	1301	0.10468971464278098	0.6862279551602348	0.37245591032046954	419.7542724609375	419.7652282714844
1204	420.88177490234375	1.6624					1	DETECTED	420.8818 m/z @1.66 [N1265_1.mzXML]	420.88177490234375	1.6624	1.6624	10.556383333333335	8.893983333333335	50729.875	2540877.645548096	0	1301	0.01799004862216247	null	null	420.8809814453125	420.88323974609375
1205	421.7799987792969	14.414516666666666					1	DETECTED	421.7800 m/z @14.41 [N1265_1.mzXML]	421.7799987792969	14.414516666666666	11.6698	15.604033333333332	3.9342333333333315	102678.8515625	3252286.5226573492	0	1301	1.4307158017773371	1.9429708871029718	2.3570729790410727	421.7779846191406	421.7820129394531
1206	422.3237609863281	11.8074					1	DETECTED	422.3238 m/z @11.81 [N1265_1.mzXML]	422.3237609863281	11.8074	11.761149999999999	12.021733333333334	0.2605833333333347	62475.15625	421649.7947819838	0	1301	0.10864411827217424	1.8529498889769285	2.8170442886502234	422.3220520019531	422.32525634765625
1207	423.09930419921875	10.4185					1	DETECTED	423.0993 m/z @10.42 [N1265_1.mzXML]	423.09930419921875	10.4185	10.355716666666666	10.46565	0.1099333333333341	1505.2293701171875	7883.374996643069	0	1301	0.08436484007144607	0.8754977435625154	0.7509954871250308	423.0915832519531	423.10076904296875
1208	423.7960510253906	14.218683333333333					1	DETECTED	423.7961 m/z @14.22 [N1265_1.mzXML]	423.7960510253906	14.218683333333333	13.855616666666666	14.9815	1.1258833333333342	16533.58984375	409726.4873477788	0	1301	0.3672119604100281	1.5505187293426381	2.1010374586852762	423.79388427734375	423.7973937988281
1209	424.33929443359375	11.92355					1	DETECTED	424.3393 m/z @11.92 [N1265_1.mzXML]	424.33929443359375	11.92355	11.868566666666668	12.603033333333334	0.7344666666666662	1127472.125	8478467.608810537	1	1301	0.10874908053014565	2.9313073726934746	2.7988651263375037	424.33831787109375	424.3397521972656
1210	424.8938903808594	1.6032333333333333					1	DETECTED	424.8939 m/z @1.60 [N1265_1.mzXML]	424.8938903808594	1.6032333333333333	1.5583333333333333	9.062116666666666	7.503783333333333	117954.4765625	1.352258854684433E7	0	1301	0.05672631991458732	83.56106161841139	166.12212323682277	424.88818359375	424.89434814453125
1211	425.1329040527344	11.569616666666667					1	DETECTED	425.1329 m/z @11.57 [N1265_1.mzXML]	425.1329040527344	11.569616666666667	11.54125	11.761149999999999	0.2198999999999991	20434.6484375	133580.07106347644	0	1301	0.10459021705019822	3.8760282021151147	6.752056404230229	425.1321105957031	425.1339111328125
1212	426.3547668457031	12.035950000000001					1	DETECTED	426.3548 m/z @12.04 [N1265_1.mzXML]	426.3547668457031	12.035950000000001	11.896283333333335	12.841983333333333	0.9456999999999987	1234782.25	9956582.532492736	1	1301	0.11284314431510722	3.152458752855689	3.3460672399223097	426.34521484375	426.3553466796875
1213	426.8275451660156	1.7807					1	DETECTED	426.8275 m/z @1.78 [N1265_1.mzXML]	426.8275451660156	1.7807	1.6768833333333333	13.712883333333334	12.036000000000001	20686.818359375	4803632.53252124	0	1301	0.1314348500937048	57.967571038690004	114.93514207738001	426.8186950683594	426.8283386230469
1214	427.3583984375	12.035950000000001					1	DETECTED	427.3584 m/z @12.04 [N1265_1.mzXML]	427.3583984375	12.035950000000001	12.00765	14.708216666666667	2.700566666666667	303647.9375	2909311.800698997	0	1301	0.9697682669914638	5.4081651540627265	10.02906059394099	427.3570861816406	427.359130859375
1215	427.4306640625	12.603033333333334					1	DETECTED	427.4307 m/z @12.60 [N1265_1.mzXML]	427.4306640625	12.603033333333334	11.853766666666667	14.089516666666666	2.2357499999999995	19311.44921875	958605.175458618	0	1301	0.1010119683903774	1.4919588041640701	2.021686638644652	427.42364501953125	427.43280029296875
1216	428.29779052734375	11.511016666666666					1	DETECTED	428.2978 m/z @11.51 [N1265_1.mzXML]	428.29779052734375	11.511016666666666	11.451466666666667	11.8074	0.35593333333333277	50501.94140625	358463.49531543016	0	1301	0.0852155498829461	2.58906100971749	4.891165421701483	428.297119140625	428.29974365234375
1217	428.3706359863281	12.201966666666667					1	DETECTED	428.3706 m/z @12.20 [N1265_1.mzXML]	428.3706359863281	12.201966666666667	12.00765	12.451366666666667	0.443716666666667	212883.265625	1926669.4335764202	1	1301	0.11430763135403588	0.9604325193859712	0.7328683916225026	428.3612060546875	428.37115478515625
1218	429.33294677734375	12.497216666666667					1	DETECTED	429.3329 m/z @12.50 [N1265_1.mzXML]	429.33294677734375	12.497216666666667	8.781966666666667	15.57335	6.791383333333332	11899.357421875	1820330.9944660338	0	1301	1.7432909401694907	0.9139873942982751	0.8279747885965503	429.33038330078125	429.3386535644531
1219	429.3739318847656	12.154950000000001					1	DETECTED	429.3739 m/z @12.15 [N1265_1.mzXML]	429.3739318847656	12.154950000000001	12.124083333333335	14.089516666666666	1.9654333333333316	57239.82421875	910791.2596162097	0	1301	0.11746707621302832	31.75245642531486	4.239630159808743	429.3684387207031	429.3763732910156
1220	429.7667236328125	14.414516666666666					1	DETECTED	429.7667 m/z @14.41 [N1265_1.mzXML]	429.7667236328125	14.414516666666666	11.6698	15.267283333333333	3.597483333333333	13602.3056640625	798494.6045418701	0	1301	0.19708682776809994	0.6553469392712061	0.19026088672634422	429.7626953125	429.76776123046875
1221	430.2413635253906	9.68035					1	DETECTED	430.2414 m/z @9.68 [N1265_1.mzXML]	430.2413635253906	9.68035	9.604833333333334	17.434166666666666	7.829333333333333	7341.76904296875	521167.1206809691	0	1301	0.07890583169733922	51.838446259103634	97.64798208787721	430.2351989746094	430.24249267578125
1222	430.292236328125	11.978916666666667					1	DETECTED	430.2922 m/z @11.98 [N1265_1.mzXML]	430.292236328125	11.978916666666667	11.684483333333333	12.109100000000002	0.42461666666666886	26885.421875	346789.76692626975	0	1301	0.127158375909179	0.7210743801652914	0.500624032637047	430.2917175292969	430.2935485839844
1223	430.91107177734375	1.6180666666666668					1	DETECTED	430.9111 m/z @1.62 [N1265_1.mzXML]	430.91107177734375	1.6180666666666668	1.57325	1.6917666666666666	0.1185166666666666	177272.796875	638945.3663952635	0	1301	0.05473934064783825	1.243654235962455	1.3018036714820893	430.9107360839844	430.9112548828125
1224	431.095947265625	10.177283333333332					1	DETECTED	431.0959 m/z @10.18 [N1265_1.mzXML]	431.095947265625	10.177283333333332	9.814883333333334	10.281616666666668	0.4667333333333339	5613.96435546875	63256.5483454591	0	1301	0.41371837556407876	0.643947755702728	2.1019845995045454	431.09417724609375	431.09619140625
1225	431.176025390625	12.603033333333334					1	DETECTED	431.1760 m/z @12.60 [N1265_1.mzXML]	431.176025390625	12.603033333333334	7.498333333333333	19.191166666666668	11.692833333333335	129786.5546875	7405183.001512178	0	1301	0.11866144946354673	0.5464476840006989	0.06768467316707487	431.1666564941406	431.1785583496094
1226	431.2116394042969	13.841199999999999					1	DETECTED	431.2116 m/z @13.84 [N1265_1.mzXML]	431.2116394042969	13.841199999999999	13.740883333333333	14.060266666666667	0.31938333333333446	8564.0986328125	91378.4705522462	0	1301	0.08960400626934728	1.5918757268649413	2.1837514537298826	431.2101745605469	431.2125549316406
1227	431.2738342285156	12.294516666666668					1	DETECTED	431.2738 m/z @12.29 [N1265_1.mzXML]	431.2738342285156	12.294516666666668	12.124083333333335	12.389316666666668	0.26523333333333277	98091.0234375	721421.3469265152	0	1301	0.13440516352308762	1.2469700620897162	1.5445349850450019	431.2735900878906	431.2742919921875
1228	431.3125305175781	12.757633333333333					1	DETECTED	431.3125 m/z @12.76 [N1265_1.mzXML]	431.3125305175781	12.757633333333333	12.715833333333334	12.88335	0.16751666666666587	50700.82421875	321203.09320995974	0	1301	0.11043393280423253	2.003787878787941	3.0075757575758817	431.3116760253906	431.3130187988281
1229	432.1792297363281	12.603033333333334					1	DETECTED	432.1792 m/z @12.60 [N1265_1.mzXML]	432.1792297363281	12.603033333333334	12.3263	12.827966666666667	0.5016666666666669	41844.92578125	456179.6418740239	0	1301	0.1160011998832502	0.9064080944350729	0.8128161888701458	432.1781005859375	432.180908203125
1230	432.23565673828125	11.88255					1	DETECTED	432.2357 m/z @11.88 [N1265_1.mzXML]	432.23565673828125	11.88255	8.858866666666668	12.154950000000001	3.2960833333333337	120654.5	6498808.016048095	0	1301	0.11251275301711239	0.5376530617812101	0.09911459533966027	432.23455810546875	432.2453918457031
1231	432.30792236328125	12.248233333333333					1	DETECTED	432.3079 m/z @12.25 [N1265_1.mzXML]	432.30792236328125	12.248233333333333	11.640683333333333	16.421	4.780316666666666	233208.25	3680770.924238423	1	1301	0.1585250226069963	1.1588457619626016	0.26659030296996916	432.3070983886719	432.31719970703125
1232	432.9737854003906	1.9071500000000001					1	DETECTED	432.9738 m/z @1.91 [N1265_1.mzXML]	432.9737854003906	1.9071500000000001	1.6768833333333333	3.827183333333333	2.1502999999999997	27487.283203125	994410.4800695803	0	1301	0.49366616932985496	4.669151708164443	2.5173385977037577	432.9730529785156	432.97503662109375
1233	433.3638000488281	12.46695					1	DETECTED	433.3638 m/z @12.47 [N1265_1.mzXML]	433.3638000488281	12.46695	10.821833333333332	12.603033333333334	1.781200000000002	10097.9697265625	370558.8791873782	0	1301	0.19968430185506492	0.5413597819810145	0.08271956396202909	433.3633117675781	433.3661193847656
1234	433.968017578125	11.54125					1	DETECTED	433.9680 m/z @11.54 [N1265_1.mzXML]	433.968017578125	11.54125	6.373266666666667	13.6139	7.240633333333332	7100.92529296875	962946.9189632568	0	1301	0.9393737418705204	0.7005279299791343	0.40105585995826865	433.9665222167969	433.97222900390625
1235	434.7340087890625	9.650216666666667					1	DETECTED	434.7340 m/z @9.65 [N1265_1.mzXML]	434.7340087890625	9.650216666666667	4.980183333333333	9.710049999999999	4.729866666666666	2855.753662109375	214975.89156384266	0	1301	0.06947223053463425	0.5064060927473749	0.012812185494749896	434.72607421875	434.7344970703125
1236	435.32989501953125	11.6698					1	DETECTED	435.3299 m/z @11.67 [N1265_1.mzXML]	435.32989501953125	11.6698	10.46565	17.1225	6.656849999999999	20397.84375	1960200.1385481255	0	1301	1.722494531646559	3.1813657754204	5.254077440081606	435.3298034667969	435.3346862792969
1237	437.190673828125	11.896283333333335					1	DETECTED	437.1907 m/z @11.90 [N1265_1.mzXML]	437.190673828125	11.896283333333335	11.822833333333334	12.357566666666665	0.5347333333333317	606713.8125	4879487.1951696705	1	1301	0.1175372835480406	2.6224076538188306	3.030847583534904	437.18988037109375	437.1929016113281
1238	437.23089599609375	8.82755					1	DETECTED	437.2309 m/z @8.83 [N1265_1.mzXML]	437.23089599609375	8.82755	2.6045666666666665	9.919483333333334	7.314916666666667	10289.3701171875	994212.001320923	0	1301	0.1460994712648951	0.5877339111198006	17.309236183965492	437.2215881347656	437.23236083984375
1239	438.29510498046875	13.4209					1	DETECTED	438.2951 m/z @13.42 [N1265_1.mzXML]	438.29510498046875	13.4209	7.935266666666666	13.855616666666666	5.92035	21899.982421875	2816758.776398621	0	1301	0.45308056346111414	0.5396231975645474	0.07924639512909479	438.28631591796875	438.2957763671875
1240	438.9812927246094	1.6624					1	DETECTED	438.9813 m/z @1.66 [N1265_1.mzXML]	438.9812927246094	1.6624	1.6624	3.4410499999999997	1.7786499999999996	47366.640625	873068.7877719726	0	1301	0.24209719618239278	null	null	438.9806823730469	438.99041748046875
1241	440.8676452636719	1.6032333333333333					1	DETECTED	440.8676 m/z @1.60 [N1265_1.mzXML]	440.8676452636719	1.6032333333333333	1.5583333333333333	18.931500000000003	17.37316666666667	43605.4921875	5873625.28941565	0	1301	0.055844433781133684	193.4651076466224	385.9302152932449	440.866943359375	440.8690185546875
1242	441.2944030761719	12.588166666666666					1	DETECTED	441.2944 m/z @12.59 [N1265_1.mzXML]	441.2944030761719	12.588166666666666	2.7274833333333333	12.772033333333333	10.04455	14827.9853515625	1178680.5864853212	0	1301	0.08838894988038781	0.5156381007587808	0.030972775230114515	441.2869873046875	441.2984313964844
1243	442.3135070800781	11.822833333333334					1	DETECTED	442.3135 m/z @11.82 [N1265_1.mzXML]	442.3135070800781	11.822833333333334	4.764783333333333	19.761000000000003	14.996216666666669	69361.3515625	3440425.886211702	0	1301	0.1430583072733782	0.5253048132360015	7.1169654583382735	442.3059997558594	442.31951904296875
1244	442.8763122558594	1.5144166666666665					1	DETECTED	442.8763 m/z @1.51 [N1265_1.mzXML]	442.8763122558594	1.5144166666666665	1.4702166666666665	4.056033333333334	2.585816666666667	13130.40234375	949298.3536553346	0	1301	0.075333602250506	29.251319758672693	57.502639517345386	442.8732604980469	442.8767395019531
1245	443.24615478515625	8.937966666666666					1	DETECTED	443.2462 m/z @8.94 [N1265_1.mzXML]	443.24615478515625	8.937966666666666	8.906566666666667	8.969283333333333	0.06271666666666675	2284.454345703125	7026.243385192921	0	1301	0.08613746211932316	0.9986730360934307	0.9973460721868616	443.24615478515625	443.2476806640625
1246	443.3162536621094	11.853766666666667					1	DETECTED	443.3163 m/z @11.85 [N1265_1.mzXML]	443.3162536621094	11.853766666666667	11.853766666666667	13.812083333333334	1.9583166666666667	16384.666015625	577286.7971000979	0	1301	0.06500791149399276	null	null	443.3096008300781	443.31842041015625
1247	443.41815185546875	12.310233333333334					1	DETECTED	443.4182 m/z @12.31 [N1265_1.mzXML]	443.41815185546875	12.310233333333334	12.186133333333334	12.512	0.3258666666666663	16835.775390625	214146.6335048831	0	1301	0.11955527618835404	1.3129196884233096	1.6258393768466193	443.4161682128906	443.41845703125
1248	444.23614501953125	8.42365					1	DETECTED	444.2361 m/z @8.42 [N1265_1.mzXML]	444.23614501953125	8.42365	7.966466666666666	8.67605	0.7095833333333337	3480.9423828125	74625.0672791443	0	1301	0.2600606299342587	0.7760380591301805	0.5520761182603611	444.2334899902344	444.2382507324219
1249	445.3973693847656	12.109100000000002					1	DETECTED	445.3974 m/z @12.11 [N1265_1.mzXML]	445.3973693847656	12.109100000000002	11.909866666666666	12.632233333333334	0.7223666666666677	31280.939453125	839104.9563173837	0	1301	2.390152177946508	1.8128659862807248	2.6257319725614496	445.3963317871094	445.3987731933594
1250	445.7809753417969	13.855616666666666					1	DETECTED	445.7810 m/z @13.86 [N1265_1.mzXML]	445.7809753417969	13.855616666666666	13.841199999999999	13.8991	0.05790000000000184	3983.990966796875	12639.498088134922	0	1301	0.16550700596308587	2.008092485549093	3.0161849710981863	445.7785949707031	445.7809753417969
1251	446.2505798339844	11.555633333333333					1	DETECTED	446.2506 m/z @11.56 [N1265_1.mzXML]	446.2505798339844	11.555633333333333	8.79705	12.263416666666666	3.4663666666666657	785364.9375	8487190.688621458	1	1301	0.11198774710294579	3.0124366367788182	4.471520131649527	446.2493591308594	446.2515869140625
1252	446.88507080078125	1.6330666666666667					1	DETECTED	446.8851 m/z @1.63 [N1265_1.mzXML]	446.88507080078125	1.6330666666666667	1.57325	1.6768833333333333	0.10363333333333324	82630.4296875	286895.6179035643	0	1301	0.050097820602482246	0.8792615391628602	0.7497407397775359	446.8846435546875	446.8861083984375
1253	447.0887451171875	10.434516666666667					1	DETECTED	447.0887 m/z @10.43 [N1265_1.mzXML]	447.0887451171875	10.434516666666667	3.6266166666666666	10.496666666666666	6.870049999999999	4009.96728515625	712652.8686169431	0	1301	0.06853020444017233	0.5045645500080788	0.009129100016157557	447.0879821777344	447.0912170410156
1254	447.3428649902344	12.527383333333335					1	DETECTED	447.3429 m/z @12.53 [N1265_1.mzXML]	447.3428649902344	12.527383333333335	11.366033333333332	15.557649999999999	4.1916166666666665	21241.646484375	1418022.8302677611	0	1301	0.4456581826032302	1.6859947548379197	2.2069923002228227	447.3418884277344	447.34661865234375
1255	448.2570495605469	11.555633333333333					1	DETECTED	448.2570 m/z @11.56 [N1265_1.mzXML]	448.2570495605469	11.555633333333333	11.54125	11.655149999999999	0.11389999999999922	31155.177734375	165575.14660644464	0	1301	0.08760259229127776	3.959443800695322	6.918887601390644	448.25634765625	448.2578125
1256	448.3391418457031	11.909866666666666					1	DETECTED	448.3391 m/z @11.91 [N1265_1.mzXML]	448.3391418457031	11.909866666666666	4.6724499999999995	12.094	7.42155	107262.9296875	5112867.7848192435	0	1301	0.12697471893708112	0.512803512460789	3.5380717491780804	448.337890625	448.3428039550781
1257	448.7422180175781	14.609966666666667					1	DETECTED	448.7422 m/z @14.61 [N1265_1.mzXML]	448.7422180175781	14.609966666666667	8.843183333333334	14.609966666666667	5.766783333333333	5157.44775390625	1101138.3331683653	0	1301	5.777020107006056	0.5	null	448.7422180175781	448.7491455078125
1258	449.0101623535156	1.6624					1	DETECTED	449.0102 m/z @1.66 [N1265_1.mzXML]	449.0101623535156	1.6624	1.6330666666666667	2.4951999999999996	0.862133333333333	49576.5546875	356332.19611621107	0	1301	0.05153941806165929	14.695454545454488	2.1212644119567483	449.0091857910156	449.0170593261719
1259	449.1982116699219	12.342366666666667					1	DETECTED	449.1982 m/z @12.34 [N1265_1.mzXML]	449.1982116699219	12.342366666666667	4.316983333333334	12.588166666666666	8.271183333333333	37251.2265625	3098514.896083678	0	1301	0.22124120441019102	0.5153139102389709	0.030627820477941752	449.19769287109375	449.2076110839844
1260	450.29376220703125	12.715833333333334					1	DETECTED	450.2938 m/z @12.72 [N1265_1.mzXML]	450.29376220703125	12.715833333333334	12.54305	13.571616666666667	1.0285666666666682	36252.6015625	1160473.9478415533	0	1301	0.09212850204301759	2.9764637792996753	4.952927558599351	450.2918395996094	450.2971496582031
1261	450.318603515625	12.2329					1	DETECTED	450.3186 m/z @12.23 [N1265_1.mzXML]	450.318603515625	12.2329	11.655149999999999	12.482283333333333	0.8271333333333342	116948.890625	1708656.4143378884	0	1301	0.10739190382369834	0.7077522285404053	0.38818599061981623	450.31787109375	450.3193664550781
1262	450.3551330566406	13.097933333333334					1	DETECTED	450.3551 m/z @13.10 [N1265_1.mzXML]	450.3551330566406	13.097933333333334	0.10103333333333334	20.008	19.906966666666666	172627.25	5727989.4832865	0	1301	0.11901027469568248	2.465733924998894	0.4334595026917048	450.3518981933594	450.35858154296875
1263	451.3218688964844	12.263416666666666					1	DETECTED	451.3219 m/z @12.26 [N1265_1.mzXML]	451.3218688964844	12.263416666666666	11.6698	12.436316666666666	0.7665166666666661	34589.76953125	667017.7127805164	0	1301	0.1309412156632721	0.6456327034842917	0.2825806099466617	451.3209228515625	451.3224182128906
1264	452.3704528808594	12.094					1	DETECTED	452.3705 m/z @12.09 [N1265_1.mzXML]	452.3704528808594	12.094	6.291516666666666	13.855616666666666	7.5641	53620.3828125	7461342.092456971	0	1301	0.11323818564021515	0.6517985115568334	0.3035970231136669	452.3675231933594	452.3728332519531
1265	453.1649169921875	11.909866666666666					1	DETECTED	453.1649 m/z @11.91 [N1265_1.mzXML]	453.1649169921875	11.909866666666666	11.83845	12.021733333333334	0.1832833333333337	52176.94921875	344054.5353198232	0	1301	0.12061902282465198	1.2831971995332696	1.561562976478773	453.1644592285156	453.1658935546875
1266	453.2945251464844	12.772033333333333					1	DETECTED	453.2945 m/z @12.77 [N1265_1.mzXML]	453.2945251464844	12.772033333333333	12.729683333333332	19.125999999999998	6.3963166666666655	21634.921875	1790933.0130566112	0	1301	null	75.51731601731463	150.03463203462925	453.2921447753906	453.3037414550781
1267	453.3414306640625	10.526783333333332					1	DETECTED	453.3414 m/z @10.53 [N1265_1.mzXML]	453.3414306640625	10.526783333333332	9.78455	17.220666666666666	7.436116666666667	164140.3125	1890301.4829813247	0	1301	0.1139322035864545	2.093916688479625	2.106912484566683	453.33831787109375	453.3450622558594
1268	454.2901306152344	13.097933333333334					1	DETECTED	454.2901 m/z @13.10 [N1265_1.mzXML]	454.2901306152344	13.097933333333334	11.597616666666665	15.419316666666667	3.8217000000000017	75917.328125	1488267.873941252	0	1301	0.08864566881171676	1.2736311223186207	1.2080986456649867	454.28717041015625	454.2933044433594
1269	454.38616943359375	12.201966666666667					1	DETECTED	454.3862 m/z @12.20 [N1265_1.mzXML]	454.38616943359375	12.201966666666667	4.581716666666667	12.527383333333335	7.945666666666668	48267.9296875	5877654.5573711535	0	1301	0.14552116083578248	0.5213520991218574	0.02053748884526617	454.384033203125	454.38763427734375
1270	454.9268798828125	8.766816666666667					1	DETECTED	454.9269 m/z @8.77 [N1265_1.mzXML]	454.9268798828125	8.766816666666667	8.751316666666666	8.906566666666667	0.15525000000000055	6881.18212890625	32211.306016174625	0	1301	0.13002510319451943	5.321913507820849	9.007560950301983	454.925048828125	454.9281005859375
1271	454.9564208984375	1.73825					1	DETECTED	454.9564 m/z @1.74 [N1265_1.mzXML]	454.9564208984375	1.73825	1.6624	2.39855	0.7361500000000001	20370.521484375	457018.6856730957	0	1301	0.5541473361556797	4.852669742913648	8.261523306919665	454.955078125	454.95782470703125
1272	456.3286437988281	11.496183333333333					1	DETECTED	456.3286 m/z @11.50 [N1265_1.mzXML]	456.3286437988281	11.496183333333333	11.46615	11.583633333333333	0.1174833333333325	23717.5078125	101685.57622119048	0	1301	0.08839915351770955	1.955882352941248	2.911764705882496	456.3272399902344	456.3289794921875
1273	456.40142822265625	12.342366666666667					1	DETECTED	456.4014 m/z @12.34 [N1265_1.mzXML]	456.40142822265625	12.342366666666667	12.294516666666668	12.436316666666666	0.14179999999999815	21460.328125	111530.53325805563	0	1301	0.08798394186713132	1.4817136886102638	1.9634273772205277	456.4009704589844	456.4028015136719
1274	457.0177307128906	2.173583333333333					1	DETECTED	457.0177 m/z @2.17 [N1265_1.mzXML]	457.0177307128906	2.173583333333333	2.0471999999999997	2.4679833333333336	0.42078333333333395	9541.4560546875	170033.1641667482	0	1301	0.17208531356583867	1.664710536726889	2.329421073453778	457.0166320800781	457.0202941894531
1275	457.2286071777344	12.814116666666667					1	DETECTED	457.2286 m/z @12.81 [N1265_1.mzXML]	457.2286071777344	12.814116666666667	8.890533333333334	14.722333333333333	5.831799999999999	15270.568359375	1777530.8898930664	0	1301	0.059486849095186756	0.7431726950279294	0.49293779506751184	457.2255859375	457.2334289550781
1276	457.2685852050781	8.874816666666668					1	DETECTED	457.2686 m/z @8.87 [N1265_1.mzXML]	457.2685852050781	8.874816666666668	5.151483333333333	12.064699999999998	6.913216666666665	2641.18212890625	516077.2048504942	0	1301	0.07034600637368449	0.9283639212175465	0.856727842435093	457.2667541503906	457.2781982421875
1277	458.34375	11.640683333333333					1	DETECTED	458.3438 m/z @11.64 [N1265_1.mzXML]	458.34375	11.640683333333333	11.569616666666667	11.699416666666668	0.12980000000000125	19825.708984375	104428.13643188433	0	1301	0.12336093854799479	0.9132270168855601	0.8764963382664767	458.34375	458.3456115722656
1278	458.8536682128906	1.5583333333333333					1	DETECTED	458.8537 m/z @1.56 [N1265_1.mzXML]	458.8536682128906	1.5583333333333333	1.4553666666666667	1.5879833333333333	0.1326166666666666	29631.970703125	167725.53088769523	0	1301	0.10531552211311213	0.6439786338620911	0.2879572677241822	458.852294921875	458.85467529296875
1279	459.2449951171875	13.206066666666667					1	DETECTED	459.2450 m/z @13.21 [N1265_1.mzXML]	459.2449951171875	13.206066666666667	8.843183333333334	14.016016666666667	5.172833333333333	30278.41796875	2464012.2833669423	0	1301	0.42582853049752956	0.5928227892104992	0.18564557842099852	459.24212646484375	459.25079345703125
1280	459.3411865234375	12.3735					1	DETECTED	459.3412 m/z @12.37 [N1265_1.mzXML]	459.3411865234375	12.3735	11.92355	12.61755	0.6939999999999991	7433.3515625	170388.23864208988	0	1301	0.5025875247755671	0.7711967996444049	0.5423935992888098	459.3385009765625	459.3453063964844
1281	460.9635009765625	1.6768833333333333					1	DETECTED	460.9635 m/z @1.68 [N1265_1.mzXML]	460.9635009765625	1.6768833333333333	1.6624	2.37045	0.7080499999999998	37369.45703125	438483.8399353029	0	1301	0.17341018106096429	24.44361334867689	34.796487589590974	460.9615783691406	460.96588134765625
1282	463.2111511230469	12.294516666666668					1	DETECTED	463.2112 m/z @12.29 [N1265_1.mzXML]	463.2111511230469	12.294516666666668	12.248233333333333	12.357566666666665	0.10933333333333195	10358.00390625	45874.50914355451	0	1301	0.04723523225971782	1.1811307166005904	1.362261433201181	463.2095642089844	463.211669921875
1283	464.1529541015625	11.214583333333334					1	DETECTED	464.1530 m/z @11.21 [N1265_1.mzXML]	464.1529541015625	11.214583333333334	0.10103333333333334	20.008	19.906966666666666	14950.19921875	3610120.129780704	0	1301	3.9314242337086505	0.928336887768812	0.781974752917373	464.1512756347656	464.1566467285156
1284	464.18817138671875	10.854516666666665					1	DETECTED	464.1882 m/z @10.85 [N1265_1.mzXML]	464.18817138671875	10.854516666666665	10.805299999999999	10.949250000000001	0.14395000000000202	32579.994140625	177884.00574267705	0	1301	0.388431068290938	1.4624111073484924	1.835972229115639	464.1875	464.18878173828125
1285	464.2158508300781	10.619366666666668					1	DETECTED	464.2159 m/z @10.62 [N1265_1.mzXML]	464.2158508300781	10.619366666666668	10.571416666666666	10.703616666666667	0.13220000000000098	8686.4404296875	44134.41162182616	0	1301	0.09453528490691987	1.3785192909280046	1.7570385818560093	464.21551513671875	464.216552734375
1286	465.1368408203125	11.730283333333334					1	DETECTED	465.1368 m/z @11.73 [N1265_1.mzXML]	465.1368408203125	11.730283333333334	2.35635	11.88255	9.5262	5937.75830078125	2383946.4428598634	0	1301	9.418020351313793	0.5081218129707202	0.016243625941440364	465.13641357421875	465.1459045410156
1287	466.31402587890625	11.964983333333333					1	DETECTED	466.3140 m/z @11.96 [N1265_1.mzXML]	466.31402587890625	11.964983333333333	11.92355	12.389316666666668	0.4657666666666671	81343.6484375	681045.7219331067	0	1301	0.11173928381426634	5.6206757843927715	10.241351568785543	466.3134765625	466.32342529296875
1288	466.325439453125	12.13965					1	DETECTED	466.3254 m/z @12.14 [N1265_1.mzXML]	466.325439453125	12.13965	11.909866666666666	13.8991	1.9892333333333347	14193.30078125	626106.051075806	0	1301	0.2899589812133243	4.328497860303181	7.6569957206063615	466.3244934082031	466.32733154296875
1289	467.1491394042969	11.640683333333333					1	DETECTED	467.1491 m/z @11.64 [N1265_1.mzXML]	467.1491394042969	11.640683333333333	11.569616666666667	11.7767	0.20708333333333329	10949.0654296875	90150.00411144992	0	1301	0.2386333367437441	1.4569652908067505	1.913930581613501	467.1475830078125	467.1501159667969
1290	468.2164611816406	12.248233333333333					1	DETECTED	468.2165 m/z @12.25 [N1265_1.mzXML]	468.2164611816406	12.248233333333333	11.730283333333334	12.342366666666667	0.6120833333333326	20234.580078125	385742.08112329093	0	1301	0.10294410245113994	0.5908710622003416	0.18174212440068307	468.216064453125	468.2171936035156
1291	468.3050537109375	12.702033333333333					1	DETECTED	468.3051 m/z @12.70 [N1265_1.mzXML]	468.3050537109375	12.702033333333333	5.167233333333333	15.807083333333333	10.63985	1872632.375	2.887349522965707E7	1	1301	0.12682009548739437	1.3265098770757182	1.0222284469142102	468.29608154296875	468.30712890625
1292	469.32562255859375	12.079216666666667					1	DETECTED	469.3256 m/z @12.08 [N1265_1.mzXML]	469.32562255859375	12.079216666666667	11.168916666666666	15.343183333333334	4.174266666666668	19142.546875	1831753.602862122	0	1301	0.3600943065000628	2.3000350699612127	3.2685064928721173	469.3231506347656	469.3292541503906
1293	469.3856506347656	12.405033333333334					1	DETECTED	469.3857 m/z @12.41 [N1265_1.mzXML]	469.3856506347656	12.405033333333334	12.201966666666667	14.045583333333333	1.8436166666666658	66230.7109375	2618000.7302271724	0	1301	0.28707031934144567	4.5394369665134615	8.078873933026923	469.38519287109375	469.3879699707031
1294	470.31103515625	12.702033333333333					1	DETECTED	470.3110 m/z @12.70 [N1265_1.mzXML]	470.31103515625	12.702033333333333	12.6463	12.855816666666668	0.20951666666666746	65169.54296875	437609.1646999507	0	1301	0.10088261033231838	1.8796351674641492	2.7592703349282983	470.3102722167969	470.311767578125
1295	470.8866271972656	1.5879833333333333					1	DETECTED	470.8866 m/z @1.59 [N1265_1.mzXML]	470.8866271972656	1.5879833333333333	1.5438	1.6180666666666668	0.0742666666666667	36139.00390625	100870.06513867204	0	1301	0.04670220037403894	0.830252348231886	0.6960648814329847	470.8865966796875	470.8883972167969
1296	471.7362976074219	9.949733333333334					1	DETECTED	471.7363 m/z @9.95 [N1265_1.mzXML]	471.7362976074219	9.949733333333334	6.53595	9.99425	3.4582999999999995	3340.355712890625	310125.17663208005	0	1301	0.12258708320274003	0.5065201365054409	0.013040273010881792	471.7347717285156	471.7383117675781
1297	472.2469482421875	11.583633333333333					1	DETECTED	472.2469 m/z @11.58 [N1265_1.mzXML]	472.2469482421875	11.583633333333333	6.519583333333333	11.655149999999999	5.135566666666666	70916.5	1323384.366759398	0	1301	0.11505534721537813	0.5070612125341047	0.014122425068209394	472.2442932128906	472.2470703125
1298	472.30023193359375	12.248233333333333					1	DETECTED	472.3002 m/z @12.25 [N1265_1.mzXML]	472.30023193359375	12.248233333333333	11.6698	12.482283333333333	0.8124833333333328	199958.171875	2059306.436845698	1	1301	0.15004875030121312	0.7174559712853278	0.3271272049909841	472.2997741699219	472.3016052246094
1299	474.2813415527344	11.896283333333335					1	DETECTED	474.2813 m/z @11.90 [N1265_1.mzXML]	474.2813415527344	11.896283333333335	11.822833333333334	12.603033333333334	0.7802000000000007	2368747.75	1.8593704382506575E7	1	1301	0.12020014048294847	2.663622857613582	2.7255139744921406	474.28057861328125	474.2826843261719
1300	474.8314208984375	1.5583333333333333					1	DETECTED	474.8314 m/z @1.56 [N1265_1.mzXML]	474.8314208984375	1.5583333333333333	1.4553666666666667	1.57325	0.11788333333333334	21268.884765625	111076.76022021478	0	1301	0.0971003526743659	0.5724344448041438	0.1448688896082877	474.83111572265625	474.8329772949219
1301	475.2854309082031	11.896283333333335					1	DETECTED	475.2854 m/z @11.90 [N1265_1.mzXML]	475.2854309082031	11.896283333333335	9.337566666666667	12.357566666666665	3.019999999999998	617289.3125	2.9462785986511234E7	0	1301	0.12384605621993927	0.5434476924842597	0.06300700798243318	475.2844543457031	475.29046630859375
1302	475.32305908203125	10.526783333333332					1	DETECTED	475.3231 m/z @10.53 [N1265_1.mzXML]	475.32305908203125	10.526783333333332	10.266883333333334	17.581	7.314116666666665	92358.515625	1307247.6080874947	0	1301	0.10359420398350849	0.8209049084641291	1.352373701902865	475.3212585449219	475.3240966796875
1303	476.2724609375	12.687833333333334					1	DETECTED	476.2725 m/z @12.69 [N1265_1.mzXML]	476.2724609375	12.687833333333334	12.632233333333334	13.12485	0.4926166666666667	15902.111328125	302210.97468603525	0	1301	0.10441255767650048	4.43000599520383	7.86001199040766	476.27178955078125	476.2742004394531
1304	476.3706970214844	12.0503					1	DETECTED	476.3707 m/z @12.05 [N1265_1.mzXML]	476.3706970214844	12.0503	12.035950000000001	13.740883333333333	1.7049333333333312	19377.8203125	716450.5000554194	0	1301	0.12045573542531862	59.40534262486083	117.81068524972166	476.3699645996094	476.3793029785156
1305	476.9041442871094	1.6180666666666668					1	DETECTED	476.9041 m/z @1.62 [N1265_1.mzXML]	476.9041442871094	1.6180666666666668	0.9627	1.6479666666666666	0.6852666666666666	26465.921875	419573.2981586304	0	1301	0.07670846636804773	0.5228116575962564	0.04562331519251281	476.9000244140625	476.9041442871094
[truncated: 147 more rows]
