# Supplementary material for: MSFC: a new feature construction method for accurate diagnosis of mass spectrometry data
Source: Sci Rep. 2023 Sep 21;13:15694. doi: 10.1038/s41598-023-42395-5 (PMC10514077; doi:10.1038/s41598-023-42395-5)
Supplement: Supplementary file 1 — Supplementary Information. [file 41598_2023_42395_MOESM1_ESM.zip › dataset/CHD dataset/1-batch/N/N1266_1.mzXML_chromatograms.csv]

row ID	row m/z	row retention time	row identity (main ID)	row identity (all IDs)	row identity (main ID + details)	row comment	row number of detected peaks	N1266_1.mzXML Peak status	N1266_1.mzXML Peak name	N1266_1.mzXML Peak m/z	N1266_1.mzXML Peak RT	N1266_1.mzXML Peak RT start	N1266_1.mzXML Peak RT end	N1266_1.mzXML Peak duration time	N1266_1.mzXML Peak height	N1266_1.mzXML Peak area	N1266_1.mzXML Peak charge	N1266_1.mzXML Peak # data points	N1266_1.mzXML Peak FWHM	N1266_1.mzXML Peak tailing factor	N1266_1.mzXML Peak asymmetry factor	N1266_1.mzXML Peak m/z min	N1266_1.mzXML Peak m/z max
1	55.05617904663086	11.2269					1	DETECTED	55.0562 m/z @11.23 [N1266_1.mzXML]	55.05617904663086	11.2269	0.13455	19.983999999999998	19.849449999999997	8082.916015625	1575381.8747991333	0	1295	4.896282750354542	1.4811380889497987	1.9678846537542236	55.051368713378906	55.06443405151367
2	60.080257415771484	14.987266666666667					1	DETECTED	60.0803 m/z @14.99 [N1266_1.mzXML]	60.080257415771484	14.987266666666667	0.10098333333333334	20.000333333333334	19.899350000000002	271851.0	7.424604153302553E7	0	1295	7.222508686312565	0.6816583608145362	0.3285008523898254	60.07603454589844	60.08047866821289
3	61.03917694091797	1.8318333333333332					1	DETECTED	61.0392 m/z @1.83 [N1266_1.mzXML]	61.03917694091797	1.8318333333333332	0.10098333333333334	20.000333333333334	19.899350000000002	131033.59375	4107690.3034779653	0	1295	0.15562352846395622	0.6830813063338983	10.403021494966918	61.03181457519531	61.039371490478516
4	61.083621978759766	14.427966666666666					1	DETECTED	61.0836 m/z @14.43 [N1266_1.mzXML]	61.083621978759766	14.427966666666666	0.21898333333333334	19.934833333333334	19.71585	8272.62890625	2497790.2596706226	0	1295	4.4785382782108485	0.9231009257323384	0.8427022089913196	61.08052444458008	61.08384704589844
5	68.98173522949219	1.5361666666666667					1	DETECTED	68.9817 m/z @1.54 [N1266_1.mzXML]	68.98173522949219	1.5361666666666667	1.4321833333333334	8.666883333333335	7.234700000000001	13204.8681640625	1158934.4129847107	0	1295	0.12317905028358878	34.787786504247485	68.57557300849497	68.97701263427734	68.99099731445312
6	69.03297424316406	2.0427					1	DETECTED	69.0330 m/z @2.04 [N1266_1.mzXML]	69.03297424316406	2.0427	1.8602833333333335	13.74975	11.889466666666667	9633.05078125	1413166.531434723	0	1295	0.21104819242222894	32.588761991777105	64.17752398355421	69.03205108642578	69.03987121582031
7	69.06944274902344	7.522133333333333					1	DETECTED	69.0694 m/z @7.52 [N1266_1.mzXML]	69.06944274902344	7.522133333333333	0.10098333333333334	20.000333333333334	19.899350000000002	7184.8349609375	3840548.9436062006	0	1295	9.602107457438553	1.3407187565269536	1.8368293531771585	69.06399536132812	69.06965637207031
8	70.9800796508789	1.5214833333333333					1	DETECTED	70.9801 m/z @1.52 [N1266_1.mzXML]	70.9800796508789	1.5214833333333333	1.4321833333333334	18.71066666666667	17.278483333333334	12094.6025390625	1183231.7562409975	0	1295	0.14612195887624102	96.74402762224717	192.48805524449438	70.97257232666016	70.98757934570312
9	72.05300903320312	12.999183333333333					1	DETECTED	72.0530 m/z @13.00 [N1266_1.mzXML]	72.05300903320312	12.999183333333333	0.23576666666666668	19.73966666666667	19.5039	3859.13037109375	1764489.6095704953	0	1295	4.928044527598447	0.7640548181325534	1.5691008743233423	72.04351043701172	72.0560302734375
10	72.08027648925781	1.9453833333333332					1	DETECTED	72.0803 m/z @1.95 [N1266_1.mzXML]	72.08027648925781	1.9453833333333332	0.43853333333333333	18.03216666666667	17.593633333333337	62491.63671875	1811344.1718837274	0	1295	0.11297827049425369	0.7547247720721773	7.881166867097629	72.08010864257812	72.08789825439453
11	73.04487609863281	13.509983333333334					1	DETECTED	73.0449 m/z @13.51 [N1266_1.mzXML]	73.04487609863281	13.509983333333334	0.10098333333333334	20.000333333333334	19.899350000000002	9224.8974609375	3498685.9221061515	0	1295	3.1394242795369998	1.14566031371931	1.3380073320236274	73.0392837524414	73.0468978881836
12	75.94725799560547	2.6732333333333336					1	DETECTED	75.9473 m/z @2.67 [N1266_1.mzXML]	75.94725799560547	2.6732333333333336	0.3374	18.03216666666667	17.69476666666667	5141.12890625	1221341.5237637633	0	1295	0.46770815910316443	3.7876774884052806	6.57535497681056	75.94123840332031	75.94876861572266
13	77.04045867919922	1.6843333333333335					1	DETECTED	77.0405 m/z @1.68 [N1266_1.mzXML]	77.04045867919922	1.6843333333333335	0.10098333333333334	16.670166666666667	16.569183333333335	3055.763671875	965122.3926246032	0	1295	8.28011180371601	5.232318607172556	4.310916834363176	77.03489685058594	77.04833984375
14	80.94721984863281	1.7610999999999999					1	DETECTED	80.9472 m/z @1.76 [N1266_1.mzXML]	80.94721984863281	1.7610999999999999	1.6547833333333335	18.064	16.409216666666666	166279.890625	4813327.077902649	0	1295	0.18192670559276047	3.558847361132113	5.273740954273911	80.93778228759766	80.9478530883789
15	81.06920623779297	13.804933333333334					1	DETECTED	81.0692 m/z @13.80 [N1266_1.mzXML]	81.06920623779297	13.804933333333334	0.10098333333333334	20.000333333333334	19.899350000000002	7306.63525390625	2234189.493220187	0	1295	8.898297931052777	0.6059043058107921	0.4249048576712083	81.06871032714844	81.06971740722656
16	82.0169677734375	1.4321833333333334					1	DETECTED	82.0170 m/z @1.43 [N1266_1.mzXML]	82.0169677734375	1.4321833333333334	1.4146666666666665	6.4722333333333335	5.057566666666667	4154.9833984375	396516.7050245056	0	1295	0.026751873749793376	144.3644148430052	258.0751412409583	82.00704956054688	82.02070617675781
17	83.0208740234375	1.8318333333333332					1	DETECTED	83.0209 m/z @1.83 [N1266_1.mzXML]	83.0208740234375	1.8318333333333332	1.5214833333333333	20.000333333333334	18.47885	3401487.25	1.6442609950140897E7	0	1295	0.05490987597857022	1.8546503232834932	2.6372402149611256	83.0203628540039	83.02140808105469
18	83.08479309082031	11.273349999999999					1	DETECTED	83.0848 m/z @11.27 [N1266_1.mzXML]	83.08479309082031	11.273349999999999	0.13455	19.983999999999998	19.849449999999997	29863.583984375	5146048.55066674	0	1295	0.15340340117603013	1.1786766055593965	0.34461745946060157	83.0844497680664	83.08531951904297
19	84.02440643310547	1.8318333333333332					1	DETECTED	84.0244 m/z @1.83 [N1266_1.mzXML]	84.02440643310547	1.8318333333333332	0.7782	11.623349999999999	10.845149999999999	25323.40625	3742641.641121338	0	1295	0.09657332184824341	5.1465484513904265	8.627767674066668	84.0180435180664	84.03385162353516
20	84.04393005371094	2.4261833333333334					1	DETECTED	84.0439 m/z @2.43 [N1266_1.mzXML]	84.04393005371094	2.4261833333333334	0.3034166666666666	19.967666666666666	19.66425	28543.91796875	3607757.6550316783	0	1295	1.1520554346977288	1.6650548159750744	1.6859199098048439	84.03681945800781	84.04417419433594
21	84.95902252197266	1.4921833333333334					1	DETECTED	84.9590 m/z @1.49 [N1266_1.mzXML]	84.95902252197266	1.4921833333333334	0.13455	20.000333333333334	19.865783333333333	1073533.375	1.853809399020789E7	0	1295	0.15006456171055738	2.354985268763509	2.0530865323543668	84.95494079589844	84.96627807617188
22	85.0278549194336	2.0010333333333334					1	DETECTED	85.0279 m/z @2.00 [N1266_1.mzXML]	85.0278549194336	2.0010333333333334	1.8459666666666665	12.041216666666665	10.195249999999998	62906.1953125	4096458.5126912836	0	1295	0.33192871099925836	13.744303286283957	10.845146528957606	85.0203628540039	85.03533935546875
23	85.06434631347656	7.242500000000001					1	DETECTED	85.0643 m/z @7.24 [N1266_1.mzXML]	85.06434631347656	7.242500000000001	0.23576666666666668	20.000333333333334	19.764566666666667	4587.607421875	2556128.2948338646	0	1295	7.721682369074584	1.410398093262671	1.6419609542118137	85.06416320800781	85.06454467773438
24	85.9576644897461	14.987266666666667					1	DETECTED	85.9577 m/z @14.99 [N1266_1.mzXML]	85.9576644897461	14.987266666666667	1.4321833333333334	15.241866666666665	13.809683333333332	11793.9482421875	5867786.416420044	0	1295	13.734054849650434	0.5093913107628749	0.018782621525749735	85.9576644897461	85.96269989013672
25	86.05955505371094	2.8675					1	DETECTED	86.0596 m/z @2.87 [N1266_1.mzXML]	86.05955505371094	2.8675	0.2021	19.869833333333336	19.667733333333334	12696.45703125	2371362.0197166763	0	1295	0.5341980324350524	3.26137997004212	6.731162491701634	86.05301666259766	86.05982208251953
26	86.09590148925781	4.11055					1	DETECTED	86.0959 m/z @4.11 [N1266_1.mzXML]	86.09590148925781	4.11055	1.9315	14.261	12.3295	101586.390625	7516310.971250885	1	1295	1.0179018810603564	0.6976806437813943	0.7106174821151372	86.09564971923828	86.09617614746094
27	86.99230194091797	1.5069000000000001					1	DETECTED	86.9923 m/z @1.51 [N1266_1.mzXML]	86.99230194091797	1.5069000000000001	1.4477333333333333	1.8459666666666665	0.3982333333333332	41809.984375	428305.95473168924	0	1295	0.16113353355284188	3.3653521126760473	5.730704225352095	86.99209594726562	86.9923324584961
28	87.04351043701172	4.347766666666667					1	DETECTED	87.0435 m/z @4.35 [N1266_1.mzXML]	87.04351043701172	4.347766666666667	0.25270000000000004	19.983999999999998	19.731299999999997	112839.9609375	1.104636883007538E7	1	1295	0.8906469631236971	0.8934350401114163	0.23553499518545123	87.03984069824219	87.0438003540039
29	87.07990264892578	7.1439					1	DETECTED	87.0799 m/z @7.14 [N1266_1.mzXML]	87.07990264892578	7.1439	0.10098333333333334	20.000333333333334	19.899350000000002	93407.1875	4.8295109359105505E7	1	1295	8.001092620005874	1.0648609047721591	0.9669130432662765	87.07908630371094	87.08010864257812
30	88.03874206542969	2.9665000000000004					1	DETECTED	88.0387 m/z @2.97 [N1266_1.mzXML]	88.03874206542969	2.9665000000000004	2.4261833333333334	17.902333333333335	15.47615	6813.787109375	1719443.9363672487	0	1295	1.8243638100607855	14.321370184151261	5.917222791861882	88.03419494628906	88.04704284667969
31	88.07530212402344	8.94585					1	DETECTED	88.0753 m/z @8.95 [N1266_1.mzXML]	88.07530212402344	8.94585	0.10098333333333334	20.000333333333334	19.899350000000002	6130.10693359375	3328433.271242311	0	1295	12.766249978425835	1.1249095520565602	0.8797483239935185	88.0679702758789	88.08354187011719
32	88.11151123046875	13.0822					1	DETECTED	88.1115 m/z @13.08 [N1266_1.mzXML]	88.11151123046875	13.0822	6.1137	19.366666666666667	13.252966666666667	6288.70703125	1670015.66321643	0	1295	3.503932919186793	0.9509196144555261	1.9750123374321698	88.10157775878906	88.11185455322266
33	88.95211791992188	1.4775					1	DETECTED	88.9521 m/z @1.48 [N1266_1.mzXML]	88.95211791992188	1.4775	1.4321833333333334	15.618500000000001	14.186316666666668	14310.4677734375	2797776.1967714843	0	1295	0.17231086109091587	156.52427363001104	312.0485472600221	88.95203399658203	88.95584869384766
34	88.96759796142578	11.242433333333334					1	DETECTED	88.9676 m/z @11.24 [N1266_1.mzXML]	88.96759796142578	11.242433333333334	0.32055	19.837333333333333	19.516783333333333	19979.65625	3923162.1708608107	0	1295	0.719623490786347	0.8934715166645557	0.7869430333291113	88.96759796142578	88.96806335449219
35	89.03813934326172	9.1893					1	DETECTED	89.0381 m/z @9.19 [N1266_1.mzXML]	89.03813934326172	9.1893	0.5740999999999999	19.918666666666663	19.344566666666662	11880.1376953125	3589717.265656433	0	1295	0.051023714408534815	26.678977988395882	1.9380689087103578	89.03398132324219	89.04129791259766
36	89.05925750732422	10.175916666666666					1	DETECTED	89.0593 m/z @10.18 [N1266_1.mzXML]	89.05925750732422	10.175916666666666	0.10098333333333334	20.000333333333334	19.899350000000002	15040.8447265625	4666049.598416874	0	1295	1.0006569446315172	1.2136855998681038	1.722041891700076	89.05845642089844	89.05943298339844
37	90.0543441772461	1.9731166666666666					1	DETECTED	90.0543 m/z @1.97 [N1266_1.mzXML]	90.0543441772461	1.9731166666666666	0.11785	20.000333333333334	19.882483333333333	84155.6796875	4745173.5110264905	0	1295	0.24999709358889355	2.429251424009822	2.851950255533867	90.04594421386719	90.06287384033203
38	90.9759750366211	1.6547833333333335					1	DETECTED	90.9760 m/z @1.65 [N1266_1.mzXML]	90.9759750366211	1.6547833333333335	1.5511666666666666	4.11055	2.5593833333333333	605744.375	9001358.61819922	0	1295	0.09818573783915063	12.72798704161946	3.140526762915064	90.9759750366211	90.98365020751953
39	91.03850555419922	10.0988					1	DETECTED	91.0385 m/z @10.10 [N1266_1.mzXML]	91.03850555419922	10.0988	0.10098333333333334	20.000333333333334	19.899350000000002	43747.0859375	2.5727859438232895E7	0	1295	5.300814509720716	0.9951847820107391	0.3549050064664083	91.03184509277344	91.03862762451172
40	91.05374908447266	9.2032					1	DETECTED	91.0537 m/z @9.20 [N1266_1.mzXML]	91.05374908447266	9.2032	0.11785	20.000333333333334	19.882483333333333	95454.25	1.263173649269769E7	0	1295	0.9190683940682245	0.6936318797580346	15.07668130609783	91.05345916748047	91.0595703125
41	92.04179382324219	10.84275					1	DETECTED	92.0418 m/z @10.84 [N1266_1.mzXML]	92.04179382324219	10.84275	0.11785	19.967666666666666	19.849816666666666	2351.052001953125	1322627.6111658323	0	1295	9.250208007132688	0.9254080069122633	0.8508160138245267	92.04150390625	92.04217529296875
42	92.05715942382812	9.217450000000001					1	DETECTED	92.0572 m/z @9.22 [N1266_1.mzXML]	92.05715942382812	9.217450000000001	2.4122333333333335	17.951166666666666	15.538933333333333	6972.6484375	1138474.4194007567	0	1295	0.06429683006636289	1.1416927700073225	7.588747111160425	92.05689239501953	92.06179809570312
43	93.05693054199219	8.65175					1	DETECTED	93.0569 m/z @8.65 [N1266_1.mzXML]	93.05693054199219	8.65175	0.9653333333333334	19.286333333333335	18.321	5556.9677734375	1627672.3968953553	0	1295	6.614286713235988	1.1917777030909507	3.12136008891802	93.04830169677734	93.05706787109375
44	93.06953430175781	8.381633333333333					1	DETECTED	93.0695 m/z @8.38 [N1266_1.mzXML]	93.06953430175781	8.381633333333333	0.13455	20.000333333333334	19.865783333333333	12748.4697265625	1950679.2528295906	0	1295	0.28280041330357264	7.324806893659823	14.602362409515433	93.06363677978516	93.07295227050781
45	94.04095458984375	8.381633333333333					1	DETECTED	94.0410 m/z @8.38 [N1266_1.mzXML]	94.04095458984375	8.381633333333333	1.1893666666666667	18.451833333333333	17.262466666666665	19807.796875	1991199.5034888308	0	1295	0.19427709504015134	2.220730045037349	3.3883076230159537	94.04029083251953	94.04949951171875
46	95.01547241210938	2.11285					1	DETECTED	95.0155 m/z @2.11 [N1266_1.mzXML]	95.01547241210938	2.11285	1.9315	18.824	16.892500000000002	8148.31591796875	929357.1372779845	0	1295	0.12648514038752268	46.57430383236838	92.14860766473677	95.0146713256836	95.01582336425781
47	95.04878234863281	8.381633333333333					1	DETECTED	95.0488 m/z @8.38 [N1266_1.mzXML]	95.04878234863281	8.381633333333333	0.79545	17.026833333333332	16.231383333333333	15375.861328125	1838466.4064669483	0	1295	0.2365301903913668	1.5601329714116483	0.043828959086280525	95.04312133789062	95.05552673339844
48	95.0848159790039	13.722366666666666					1	DETECTED	95.0848 m/z @13.72 [N1266_1.mzXML]	95.0848159790039	13.722366666666666	0.21898333333333334	19.983999999999998	19.765016666666664	13191.873046875	2187404.324878264	0	1295	0.5675481702319463	0.6447945294478921	0.1790472031747386	95.08438110351562	95.09378814697266
49	96.9211196899414	1.7308					1	DETECTED	96.9211 m/z @1.73 [N1266_1.mzXML]	96.9211196899414	1.7308	1.6547833333333335	14.233300000000002	12.578516666666669	142511.015625	5317266.1331054075	0	1295	0.288745406822694	4.7182005808015095	7.070060726081463	96.92034912109375	96.92440795898438
50	97.02790069580078	2.3844166666666666					1	DETECTED	97.0279 m/z @2.38 [N1266_1.mzXML]	97.02790069580078	2.3844166666666666	0.3712	10.471883333333333	10.100683333333333	14109.6923828125	2307708.181098695	0	1295	0.6318334454853747	1.8254094743495775	0.645328051641423	97.01900482177734	97.03108978271484
51	97.06439971923828	10.022016666666667					1	DETECTED	97.0644 m/z @10.02 [N1266_1.mzXML]	97.06439971923828	10.022016666666667	0.11785	19.9515	19.83365	4307.357421875	2193831.383641936	0	1295	10.482137326566122	1.0012780816154816	25.388321321708567	97.05703735351562	97.0730972290039
52	97.10047912597656	13.681483333333334					1	DETECTED	97.1005 m/z @13.68 [N1266_1.mzXML]	97.10047912597656	13.681483333333334	0.10098333333333334	20.000333333333334	19.899350000000002	8141.33056640625	2633363.8431054405	0	1295	2.4140843912092347	0.7326442325393027	0.25140772467136174	97.0929183959961	97.10630798339844
53	98.91812133789062	1.7308					1	DETECTED	98.9181 m/z @1.73 [N1266_1.mzXML]	98.91812133789062	1.7308	1.6694	8.007016666666667	6.337616666666667	43076.2734375	3091555.5150546874	0	1295	0.3074362595399782	51.60925624321399	102.21851248642797	98.9180908203125	98.92427825927734
54	98.98361206054688	2.0287166666666665					1	DETECTED	98.9836 m/z @2.03 [N1266_1.mzXML]	98.98361206054688	2.0287166666666665	0.10098333333333334	20.000333333333334	19.899350000000002	32968.546875	6115942.837544687	0	1295	11.043651892264673	6.177771909183667	13.022397072710715	98.97476196289062	98.98394012451172
55	98.99494934082031	1.8318333333333332					1	DETECTED	98.9949 m/z @1.83 [N1266_1.mzXML]	98.99494934082031	1.8318333333333332	1.7896	6.701383333333334	4.911783333333334	180276.53125	4078026.8303544917	0	1295	0.07698786154783233	58.15055248618815	2.945051983696262	98.99067687988281	99.00100708007812
56	99.04344940185547	2.014866666666667					1	DETECTED	99.0434 m/z @2.01 [N1266_1.mzXML]	99.04344940185547	2.014866666666667	0.6424666666666667	19.706833333333336	19.06436666666667	25434.806640625	3334819.1830549315	0	1295	0.32948730911475366	6.945630525599922	3.571073260114063	99.04059600830078	99.04399871826172
57	100.07514190673828	8.837316666666668					1	DETECTED	100.0751 m/z @8.84 [N1266_1.mzXML]	100.07514190673828	8.837316666666668	0.21898333333333334	19.983999999999998	19.765016666666664	160259.375	2864280.957366759	1	1295	0.16131859421900785	1.2573031898018705	2.6904122973398974	100.0685806274414	100.07545471191406
58	100.11167907714844	9.841733333333334					1	DETECTED	100.1117 m/z @9.84 [N1266_1.mzXML]	100.11167907714844	9.841733333333334	0.11785	19.158333333333335	19.040483333333334	3207.4150390625	1091844.9633982545	0	1295	4.414899974310832	0.9790575781623597	0.9581151563247196	100.1109619140625	100.11185455322266
59	101.00763702392578	1.4921833333333334					1	DETECTED	101.0076 m/z @1.49 [N1266_1.mzXML]	101.00763702392578	1.4921833333333334	0.11785	19.983999999999998	19.866149999999998	1127318.625	1.389025997694183E7	1	1295	0.12413117039668675	1.6848812421636734	2.2881184320011325	101.00732421875	101.00814056396484
60	101.05916595458984	8.88375					1	DETECTED	101.0592 m/z @8.88 [N1266_1.mzXML]	101.05916595458984	8.88375	0.6424666666666667	18.1445	17.502033333333333	13842.791015625	2645701.288768128	0	1295	0.19363513621653894	1.0618512084485225	48.003884826085184	101.0590591430664	101.05940246582031
61	101.0951919555664	11.273349999999999					1	DETECTED	101.0952 m/z @11.27 [N1266_1.mzXML]	101.0951919555664	11.273349999999999	0.10098333333333334	20.000333333333334	19.899350000000002	22374.25390625	9189945.834728211	0	1295	18.377572149676986	0.6799529069207741	2.955186984622559	101.0950698852539	101.09576416015625
62	102.00865936279297	1.4921833333333334					1	DETECTED	102.0087 m/z @1.49 [N1266_1.mzXML]	102.00865936279297	1.4921833333333334	1.4146666666666665	18.839833333333335	17.42516666666667	94962.5	3086869.623184204	0	1295	0.1596766981790212	109.54711042763215	234.6062586121355	102.0008773803711	102.01203918457031
63	102.0544204711914	2.5088999999999997					1	DETECTED	102.0544 m/z @2.51 [N1266_1.mzXML]	102.0544204711914	2.5088999999999997	0.18528333333333336	19.674500000000002	19.489216666666668	36223.9609375	5165029.843860413	0	1295	6.346902072034075	2.657850267736468	1.2565862897442257	102.04560852050781	102.06257629394531
64	102.09065246582031	1.8459666666666665					1	DETECTED	102.0907 m/z @1.85 [N1266_1.mzXML]	102.09065246582031	1.8459666666666665	0.10098333333333334	20.000333333333334	19.899350000000002	9941.2236328125	2662228.3110754713	0	1295	8.925091049113252	6.127440149711204	6.598872232532549	102.09039306640625	102.09928131103516
65	102.12694549560547	12.845699999999999					1	DETECTED	102.1269 m/z @12.85 [N1266_1.mzXML]	102.12694549560547	12.845699999999999	0.15163333333333334	19.8535	19.701866666666668	12214.7451171875	2918180.725342133	0	1295	2.284336432175156	1.5782658735766666	1.0282817651245124	102.11845397949219	102.12761688232422
66	102.96965789794922	1.5214833333333333					1	DETECTED	102.9697 m/z @1.52 [N1266_1.mzXML]	102.96965789794922	1.5214833333333333	0.15163333333333334	19.8535	19.701866666666668	430571.53125	8904710.10078479	0	1295	0.13552527041956242	1.8828532032137084	1.2418511491525646	102.96404266357422	102.97027587890625
67	103.03829193115234	2.0846666666666667					1	DETECTED	103.0383 m/z @2.08 [N1266_1.mzXML]	103.03829193115234	2.0846666666666667	0.25270000000000004	10.667399999999999	10.414699999999998	148204.28125	7230487.028418639	0	1295	0.3791586000446012	null	null	103.03819274902344	103.0387191772461
68	103.05361938476562	8.381633333333333					1	DETECTED	103.0536 m/z @8.38 [N1266_1.mzXML]	103.05361938476562	8.381633333333333	7.9454	8.790683333333334	0.8452833333333336	317174.1875	5022597.973454097	1	1295	0.2120209874892982	0.7822717620168118	0.39252582045329776	103.05357360839844	103.05384826660156
69	103.07461547851562	10.962116666666667					1	DETECTED	103.0746 m/z @10.96 [N1266_1.mzXML]	103.07461547851562	10.962116666666667	0.10098333333333334	20.000333333333334	19.899350000000002	97150.7109375	1.496274046085876E7	0	1295	0.4606906590635891	0.6554061463655159	6.517423515941775	103.0720443725586	103.08165740966797
70	104.05711364746094	8.396116666666666					1	DETECTED	104.0571 m/z @8.40 [N1266_1.mzXML]	104.05711364746094	8.396116666666666	2.9945999999999997	9.5573	6.5626999999999995	18958.326171875	809290.9851506652	0	1295	0.2911640707568086	2.3929702695415536	0.4538197941786633	104.04893493652344	104.0584716796875
71	104.10625457763672	1.7896					1	DETECTED	104.1063 m/z @1.79 [N1266_1.mzXML]	104.10625457763672	1.7896	1.7308	13.681483333333334	11.950683333333334	1096092.125	8947307.934887694	1	1295	0.061392119443733684	2.598975999613124	3.773260504905556	104.10608673095703	104.10660552978516
72	104.96257019042969	11.19695					1	DETECTED	104.9626 m/z @11.20 [N1266_1.mzXML]	104.96257019042969	11.19695	0.11785	20.000333333333334	19.882483333333333	10981.34375	2572128.965760896	0	1295	11.037221664929977	0.8807296764367779	0.6582998573713859	104.96256256103516	104.9659652709961
73	105.0028305053711	1.5214833333333333					1	DETECTED	105.0028 m/z @1.52 [N1266_1.mzXML]	105.0028305053711	1.5214833333333333	1.03405	1.6843333333333335	0.6502833333333335	42736.18359375	517469.2216357421	0	1295	0.29557018567970395	0.6670484852629421	0.33409697052588416	105.0025863647461	105.0083236694336
74	105.03291320800781	9.72255					1	DETECTED	105.0329 m/z @9.72 [N1266_1.mzXML]	105.03291320800781	9.72255	2.45415	9.886983333333335	7.432833333333335	30428.4765625	1821928.53171521	0	1295	0.09495349773938422	0.51131152202227	1.8299295049905167	105.0328598022461	105.04214477539062
75	105.05412292480469	4.318250000000001					1	DETECTED	105.0541 m/z @4.32 [N1266_1.mzXML]	105.05412292480469	4.318250000000001	3.22155	8.821933333333334	5.600383333333333	21309.634765625	1500076.132521913	0	1295	1.0261113137272613	1.1084977410375225	1.0283010750422237	105.04429626464844	105.05717468261719
76	105.07097625732422	13.654349999999999					1	DETECTED	105.0710 m/z @13.65 [N1266_1.mzXML]	105.07097625732422	13.654349999999999	0.10098333333333334	20.000333333333334	19.899350000000002	52318.48828125	1.1478860048090424E7	0	1295	1.5115297539060233	1.1163217807810852	1.2095735840555368	105.06627655029297	105.07604217529297
77	105.10968017578125	1.7896					1	DETECTED	105.1097 m/z @1.79 [N1266_1.mzXML]	105.10968017578125	1.7896	1.7752666666666668	1.8459666666666665	0.07069999999999976	50035.890625	141986.69023632776	0	1295	0.0786508211183381	2.4662790697674377	3.9325581395348754	105.1096420288086	105.10977935791016
78	106.04924774169922	1.9453833333333332					1	DETECTED	106.0492 m/z @1.95 [N1266_1.mzXML]	106.04924774169922	1.9453833333333332	0.25270000000000004	19.254166666666666	19.001466666666666	13216.763671875	1295860.052504181	0	1295	0.887363173293114	2.0636650147832025	2.5128932585386736	106.04205322265625	106.05783081054688
79	106.07304382324219	13.177816666666667					1	DETECTED	106.0730 m/z @13.18 [N1266_1.mzXML]	106.07304382324219	13.177816666666667	0.18528333333333336	19.706833333333336	19.52155	5051.265625	1835747.9779685976	0	1295	3.8837722093542766	0.7512603392717869	1.1566380246318508	106.06410217285156	106.07445526123047
80	106.94985961914062	1.6547833333333335					1	DETECTED	106.9499 m/z @1.65 [N1266_1.mzXML]	106.94985961914062	1.6547833333333335	1.5803166666666668	16.408833333333334	14.828516666666667	82210.6796875	1874512.3374923703	0	1295	0.166890838334677	99.564794091316	3.768131875700971	106.94486999511719	106.95651245117188
81	106.96248626708984	1.5361666666666667					1	DETECTED	106.9625 m/z @1.54 [N1266_1.mzXML]	106.96248626708984	1.5361666666666667	0.4554	6.848916666666667	6.393516666666667	8976.1640625	1418723.976195465	0	1295	0.42177937667870213	2.9578617031119885	4.915723406223977	106.96205139160156	106.96369171142578
82	107.05169677734375	5.1086					1	DETECTED	107.0517 m/z @5.11 [N1266_1.mzXML]	107.05169677734375	5.1086	0.1684	19.9515	19.7831	9079.857421875	1845759.392368469	0	1295	0.521667273786222	0.6307613404562368	0.5617950773901633	107.0474624633789	107.05905151367188
83	108.08015441894531	2.7979666666666665					1	DETECTED	108.0802 m/z @2.80 [N1266_1.mzXML]	108.08015441894531	2.7979666666666665	0.10098333333333334	20.000333333333334	19.899350000000002	2892.748779296875	1678012.198353241	0	1295	6.95784636333769	3.689186683887554	6.32736793092266	108.07980346679688	108.08067321777344
84	109.06436157226562	8.381633333333333					1	DETECTED	109.0644 m/z @8.38 [N1266_1.mzXML]	109.06436157226562	8.381633333333333	1.5656999999999999	15.272316666666667	13.706616666666667	9040.9267578125	1801112.3748549502	0	1295	0.21472015957192347	0.5397774128813568	0.1515530195634768	109.06159210205078	109.06932067871094
85	109.10033416748047	13.667983333333332					1	DETECTED	109.1003 m/z @13.67 [N1266_1.mzXML]	109.10033416748047	13.667983333333332	0.13455	19.8535	19.71895	11611.6298828125	1984601.7482520146	0	1295	2.531742734067132	0.6427156274141052	0.8191897816076961	109.09973907470703	109.11029815673828
86	110.05957794189453	2.45415					1	DETECTED	110.0596 m/z @2.45 [N1266_1.mzXML]	110.05957794189453	2.45415	0.4722	19.4635	18.9913	6162.3271484375	2541969.124815765	0	1295	0.3040140289450255	4.791064355811196	3.3894076152966437	110.05062103271484	110.05987548828125
87	111.0433578491211	2.070683333333333					1	DETECTED	111.0434 m/z @2.07 [N1266_1.mzXML]	111.0433578491211	2.070683333333333	0.10098333333333334	20.000333333333334	19.899350000000002	10549.1484375	3435727.182941772	0	1295	0.24020794676535973	4.43737717499688	9.056147903250029	111.04273223876953	111.0439682006836
88	111.11624908447266	14.5265					1	DETECTED	111.1162 m/z @14.53 [N1266_1.mzXML]	111.11624908447266	14.5265	0.5740999999999999	20.000333333333334	19.426233333333332	7654.96142578125	1849464.1504119576	0	1295	0.3374115238440485	0.6961609950020545	0.10758262963694738	111.11587524414062	111.11675262451172
89	112.03617858886719	1.7610999999999999					1	DETECTED	112.0362 m/z @1.76 [N1266_1.mzXML]	112.03617858886719	1.7610999999999999	1.1720499999999998	15.939083333333334	14.767033333333334	147469.546875	2251632.9349447936	0	1295	0.1151474017124463	12.534617887559063	24.069235775118127	112.0264663696289	112.04093933105469
90	112.8949966430664	1.7308					1	DETECTED	112.8950 m/z @1.73 [N1266_1.mzXML]	112.8949966430664	1.7308	1.6547833333333335	14.176566666666668	12.521783333333335	106534.0546875	3369875.635213867	0	1295	0.1287778112720046	4.442686188141677	6.772512867873142	112.89494323730469	112.89907836914062
91	113.02017974853516	2.19885					1	DETECTED	113.0202 m/z @2.20 [N1266_1.mzXML]	113.02017974853516	2.19885	0.18528333333333336	19.9515	19.766216666666665	475905.0625	1.5921800103406195E7	0	1295	0.3279751773088715	1.908922296290149	3.3670204816602958	113.01934814453125	113.0229721069336
92	113.03717041015625	10.933033333333332					1	DETECTED	113.0372 m/z @10.93 [N1266_1.mzXML]	113.03717041015625	10.933033333333332	1.4146666666666665	17.8055	16.390833333333333	5387.8583984375	2178126.7328048716	0	1295	5.234211430683283	0.8610108176823056	14.835735970473634	113.03392791748047	113.03910064697266
93	114.05443572998047	2.6183833333333335					1	DETECTED	114.0544 m/z @2.62 [N1266_1.mzXML]	114.05443572998047	2.6183833333333335	0.10098333333333334	20.000333333333334	19.899350000000002	37937.95703125	5899196.1404614	0	1295	0.09752804832507023	5.054921084173855	2.66341434785625	114.05393981933594	114.05477142333984
94	114.06552124023438	1.8177833333333333					1	DETECTED	114.0655 m/z @1.82 [N1266_1.mzXML]	114.06552124023438	1.8177833333333333	1.7896	16.36015	14.57055	638648.4375	1.784097401668036E7	0	1295	0.05318112932067298	15.41479606644154	11.28171164578907	114.05764770507812	114.07221221923828
95	114.09044647216797	2.5909833333333334					1	DETECTED	114.0904 m/z @2.59 [N1266_1.mzXML]	114.09044647216797	2.5909833333333334	0.3034166666666666	19.886000000000003	19.582583333333336	27305.734375	3948889.2063050848	0	1295	8.655355312803517	2.3097342883064336	4.812134113752391	114.08049011230469	114.09119415283203
96	114.89177703857422	1.7308					1	DETECTED	114.8918 m/z @1.73 [N1266_1.mzXML]	114.89177703857422	1.7308	1.6694	12.859900000000001	11.190500000000002	32153.369140625	2469502.8083994146	0	1295	0.0751234680925561	91.12785016286661	181.25570032573322	114.89164733886719	114.90044403076172
97	114.9871597290039	1.5069000000000001					1	DETECTED	114.9872 m/z @1.51 [N1266_1.mzXML]	114.9871597290039	1.5069000000000001	1.4146666666666665	12.90235	11.487683333333333	50613.62890625	2972241.6148262327	0	1295	0.1327138595797499	61.597853833951106	1.8958438789967036	114.98441314697266	114.98722076416016
98	115.03588104248047	1.8459666666666665					1	DETECTED	115.0359 m/z @1.85 [N1266_1.mzXML]	115.03588104248047	1.8459666666666665	0.13455	19.9515	19.81695	765192.5625	8888971.591165561	0	1295	0.03526367835750088	0.5168256912860968	0.01194673945910059	115.03575134277344	115.04080200195312
99	115.05380249023438	9.217450000000001					1	DETECTED	115.0538 m/z @9.22 [N1266_1.mzXML]	115.05380249023438	9.217450000000001	2.8535833333333334	19.902333333333335	17.048750000000002	63204.6015625	3176478.4956040354	0	1295	0.09669728510863251	0.7265087969661524	34.45754146266083	115.04894256591797	115.06033325195312
100	115.07482147216797	10.022016666666667					1	DETECTED	115.0748 m/z @10.02 [N1266_1.mzXML]	115.07482147216797	10.022016666666667	1.8034833333333333	18.887833333333333	17.08435	36526.60546875	2315169.78992395	0	1295	0.0836052779770462	0.5588794490098701	0.20887883816687122	115.06831359863281	115.07617950439453
101	115.11100006103516	11.696					1	DETECTED	115.1110 m/z @11.70 [N1266_1.mzXML]	115.11100006103516	11.696	0.10098333333333334	19.983999999999998	19.883016666666666	8557.0927734375	2490673.4966328465	0	1295	4.333793636422882	0.8573949153443793	0.3280157258456684	115.11054229736328	115.111572265625
102	116.06976318359375	1.8602833333333335					1	DETECTED	116.0698 m/z @1.86 [N1266_1.mzXML]	116.06976318359375	1.8602833333333335	0.10098333333333334	19.9515	19.850516666666667	1430966.125	1.3845554205833998E7	1	1295	0.037420346642973445	0.8976725783919223	7.690624794863297	116.0611801147461	116.07820892333984
103	116.42646026611328	12.439583333333333					1	DETECTED	116.4265 m/z @12.44 [N1266_1.mzXML]	116.42646026611328	12.439583333333333	1.4321833333333334	12.439583333333333	11.0074	12995.7021484375	5543404.919211426	0	1295	10.89807492804491	0.5	null	116.42646026611328	116.43622589111328
104	116.98507690429688	1.5214833333333333					1	DETECTED	116.9851 m/z @1.52 [N1266_1.mzXML]	116.98507690429688	1.5214833333333333	0.10098333333333334	20.000333333333334	19.899350000000002	2966249.25	4.9161121061846934E7	0	1295	0.25016977816288266	56.6990434972063	1.1219434068554186	116.98491668701172	116.9856185913086
105	117.0568618774414	9.217450000000001					1	DETECTED	117.0569 m/z @9.22 [N1266_1.mzXML]	117.0568618774414	9.217450000000001	0.5058666666666667	19.625666666666667	19.1198	120256.71875	8576108.733728569	0	1295	6.81028548197565	0.5333467321817086	0.023430138496915828	117.05343627929688	117.05695343017578
106	117.09012603759766	11.449016666666667					1	DETECTED	117.0901 m/z @11.45 [N1266_1.mzXML]	117.09012603759766	11.449016666666667	0.23576666666666668	19.302	19.066233333333333	112967.9375	5174757.224889334	0	1295	0.18070441551219218	3.250606149186249	0.8272451041596827	117.08999633789062	117.09107208251953
107	117.279541015625	1.5214833333333333					1	DETECTED	117.2795 m/z @1.52 [N1266_1.mzXML]	117.279541015625	1.5214833333333333	1.4477333333333333	1.5361666666666667	0.08843333333333336	7748.32666015625	34427.90142309568	0	1295	0.07864067934926178	0.5995480225988704	0.19909604519774082	117.27945709228516	117.279541015625
108	117.98871612548828	1.5214833333333333					1	DETECTED	117.9887 m/z @1.52 [N1266_1.mzXML]	117.98871612548828	1.5214833333333333	1.4146666666666665	12.944099999999999	11.529433333333332	35948.77734375	4574596.485370239	0	1295	0.14928178154741056	53.968325791855136	106.93665158371029	117.9885025024414	117.99278259277344
109	118.06415557861328	9.2032					1	DETECTED	118.0642 m/z @9.20 [N1266_1.mzXML]	118.06415557861328	9.2032	2.0287166666666665	9.8121	7.783383333333333	1574252.0	1.3374086075302677E7	1	1295	0.0872814327441418	1.3734296700512658	1.5841693919255726	118.05686950683594	118.06484985351562
110	118.08536529541016	1.9453833333333332					1	DETECTED	118.0854 m/z @1.95 [N1266_1.mzXML]	118.08536529541016	1.9453833333333332	0.10098333333333334	20.000333333333334	19.899350000000002	1833628.125	5.604742819591646E7	1	1295	0.1558075627048039	2.501791149453474	3.663041026847795	118.08465576171875	118.08592224121094
111	118.9782485961914	11.7406					1	DETECTED	118.9782 m/z @11.74 [N1266_1.mzXML]	118.9782485961914	11.7406	0.15163333333333334	20.000333333333334	19.8487	47816.96875	5858475.2601597905	0	1295	0.2767041408036981	0.8402856350256664	0.13000995774150773	118.97767639160156	118.98143005371094
112	119.01822662353516	1.4921833333333334					1	DETECTED	119.0182 m/z @1.49 [N1266_1.mzXML]	119.01822662353516	1.4921833333333334	1.3455166666666665	17.529833333333332	16.184316666666668	341184.90625	4012216.972488099	0	1295	0.14103779716677378	1.736722912887801	2.4084101212752205	119.01786041259766	119.01881408691406
113	119.06786346435547	9.2032					1	DETECTED	119.0679 m/z @9.20 [N1266_1.mzXML]	119.06786346435547	9.2032	3.306766666666667	9.692766666666667	6.386000000000001	83009.0078125	1479407.3362580854	0	1295	0.0962209207176663	0.5202315555748617	0.3288154904027401	119.05872344970703	119.0726547241211
114	119.0888442993164	1.9592833333333333					1	DETECTED	119.0888 m/z @1.96 [N1266_1.mzXML]	119.0888442993164	1.9592833333333333	0.489	19.52766666666667	19.038666666666668	74588.3984375	3466515.6338215964	0	1295	0.14787954439901285	1.0187591162460279	3.893135841060694	119.08102416992188	119.08944702148438
115	119.1536636352539	14.987266666666667					1	DETECTED	119.1537 m/z @14.99 [N1266_1.mzXML]	119.1536636352539	14.987266666666667	0.10098333333333334	19.983999999999998	19.883016666666666	64520.5390625	1.4821732509075778E7	0	1295	2.178429691306812	0.670798408335982	0.7726485037134077	119.15326690673828	119.15402221679688
116	119.50922393798828	8.381633333333333					1	DETECTED	119.5092 m/z @8.38 [N1266_1.mzXML]	119.50922393798828	8.381633333333333	8.1887	10.699250000000001	2.5105500000000003	4463.3876953125	217166.71216741932	0	1295	0.1556722808064368	6.506262957843843	12.012525915687686	119.504150390625	119.50922393798828
117	120.06480407714844	1.8318333333333332					1	DETECTED	120.0648 m/z @1.83 [N1266_1.mzXML]	120.06480407714844	1.8318333333333332	1.7896	8.790683333333334	7.001083333333334	38541.4140625	1214492.094464386	0	1295	null	27.729197617318636	16.34733057233664	120.06158447265625	120.06925964355469
118	120.0799789428711	8.381633333333333					1	DETECTED	120.0800 m/z @8.38 [N1266_1.mzXML]	120.0799789428711	8.381633333333333	1.31105	19.3505	18.03945	1239772.125	2.2345058751907982E7	1	1295	0.15706439983152265	0.7530013096833987	0.42764838108434267	120.07950592041016	120.08940124511719
119	120.15687561035156	14.942816666666666					1	DETECTED	120.1569 m/z @14.94 [N1266_1.mzXML]	120.15687561035156	14.942816666666666	9.826933333333333	19.609333333333332	9.782399999999999	3895.6767578125	1099979.3385464784	0	1295	5.91047064186953	0.9560812241613538	0.7327524210449955	120.15609741210938	120.1573715209961
120	120.96537017822266	2.070683333333333					1	DETECTED	120.9654 m/z @2.07 [N1266_1.mzXML]	120.96537017822266	2.070683333333333	2.0427	2.45415	0.41144999999999987	17039.84765625	212963.14740844723	0	1295	0.7074499117385333	7.351697438951777	13.703394877903554	120.96524047851562	120.9655532836914
121	120.98015594482422	1.5214833333333333					1	DETECTED	120.9802 m/z @1.52 [N1266_1.mzXML]	120.98015594482422	1.5214833333333333	1.4146666666666665	17.87	16.455333333333336	60914.81640625	5490871.67726355	0	1295	0.12337986752302177	47.97307717597441	98.55484775008101	120.9705581665039	120.98890686035156
122	121.02753448486328	12.470233333333335					1	DETECTED	121.0275 m/z @12.47 [N1266_1.mzXML]	121.02753448486328	12.470233333333335	0.13455	19.983999999999998	19.849449999999997	31205.291015625	6401501.872301997	0	1295	1.6702729260667066	0.6813540832422327	0.7998615785027297	121.01995849609375	121.03350067138672
123	121.07128143310547	1.8318333333333332					1	DETECTED	121.0713 m/z @1.83 [N1266_1.mzXML]	121.07128143310547	1.8318333333333332	0.11785	20.000333333333334	19.882483333333333	349104.40625	7638896.86224054	0	1295	0.15156284627724959	0.8957766048890214	9.31253876240596	121.06391143798828	121.0798110961914
124	121.08354949951172	8.381633333333333					1	DETECTED	121.0835 m/z @8.38 [N1266_1.mzXML]	121.08354949951172	8.381633333333333	7.865783333333334	8.853	0.987216666666666	66091.6015625	1140473.2195250846	0	1295	0.1938732109230319	0.8084219707254418	0.42805153075950153	121.08348083496094	121.08377838134766
125	121.10041809082031	11.78745					1	DETECTED	121.1004 m/z @11.79 [N1266_1.mzXML]	121.10041809082031	11.78745	6.9799	19.4635	12.4836	35507.91015625	3455117.958581299	0	1295	0.11768754106812196	1.2983328306517872	1.5966656613035746	121.09388732910156	121.10984802246094
126	121.98637390136719	12.578716666666667					1	DETECTED	121.9864 m/z @12.58 [N1266_1.mzXML]	121.98637390136719	12.578716666666667	10.77895	19.3345	8.555549999999998	24143.29296875	2449755.7779888003	0	1295	0.11903059766364699	2.376849776822921	0.029907333244166175	121.98591613769531	121.9867935180664
127	122.05717468261719	8.837316666666668					1	DETECTED	122.0572 m/z @8.84 [N1266_1.mzXML]	122.05717468261719	8.837316666666668	0.9653333333333334	19.609333333333332	18.644	10071.720703125	2404015.0899978634	0	1295	0.2009633656946832	1.2126255821178875	2.934497775120608	122.05706024169922	122.06427764892578
128	122.07424926757812	1.8459666666666665					1	DETECTED	122.0742 m/z @1.85 [N1266_1.mzXML]	122.07424926757812	1.8459666666666665	0.4722	8.621083333333333	8.148883333333332	5011.1494140625	836782.1081860657	0	1295	3.7240837781871834	2.965890617038313	4.9317812340766265	122.07424926757812	122.0831069946289
129	122.09590911865234	8.636233333333333					1	DETECTED	122.0959 m/z @8.64 [N1266_1.mzXML]	122.09590911865234	8.636233333333333	0.11785	20.000333333333334	19.882483333333333	41097.4453125	3211620.9484840105	0	1295	0.0831106531479886	7.030985379615531	26.346589216610557	122.08663940429688	122.09782409667969
130	122.92371368408203	1.6547833333333335					1	DETECTED	122.9237 m/z @1.65 [N1266_1.mzXML]	122.92371368408203	1.6547833333333335	1.3628666666666667	19.886000000000003	18.523133333333337	57351.0234375	4603932.135900332	0	1295	0.07789011113219058	18.015475793797325	34.004044639407866	122.92353820800781	122.92957305908203
131	123.04351043701172	3.96305					1	DETECTED	123.0435 m/z @3.96 [N1266_1.mzXML]	123.04351043701172	3.96305	0.15163333333333334	19.886000000000003	19.73436666666667	4921.29541015625	1422826.4556219776	0	1295	0.4234257300889861	2.588849290508779	1.1057043356333767	123.04263305664062	123.0464096069336
132	123.09931945800781	8.666883333333335					1	DETECTED	123.0993 m/z @8.67 [N1266_1.mzXML]	123.09931945800781	8.666883333333335	8.590633333333333	15.906550000000001	7.315916666666668	3763.221923828125	368219.7795424806	0	1295	7.307741943217508	47.97322404371479	94.94644808742957	123.09925079345703	123.09977722167969
133	123.98171997070312	11.478716666666665					1	DETECTED	123.9817 m/z @11.48 [N1266_1.mzXML]	123.98171997070312	11.478716666666665	8.35245	19.625666666666667	11.273216666666668	10860.330078125	1719510.6268854379	0	1295	1.1417133121115555	1.8029838572098782	2.6059677144197564	123.9726791381836	123.98212432861328
134	124.03617858886719	1.8890500000000001					1	DETECTED	124.0362 m/z @1.89 [N1266_1.mzXML]	124.03617858886719	1.8890500000000001	0.3880166666666666	18.935333333333332	18.547316666666667	44857.71875	2588259.914989929	0	1295	0.14468225518114974	1.237917440883215	0.11237111867867196	124.02754211425781	124.04288482666016
135	124.0501480102539	9.360666666666667					1	DETECTED	124.0501 m/z @9.36 [N1266_1.mzXML]	124.0501480102539	9.360666666666667	9.331166666666666	9.421016666666667	0.08985000000000021	2565.176513671875	11380.306514770426	0	1295	0.10988765591355154	1.5228813559321797	2.0457627118643593	124.04987335205078	124.0501480102539
136	124.97534942626953	1.5214833333333333					1	DETECTED	124.9753 m/z @1.52 [N1266_1.mzXML]	124.97534942626953	1.5214833333333333	1.4321833333333334	1.7461833333333334	0.31400000000000006	4156.955078125	57259.53342315674	0	1295	0.08453482774308507	1.7581187010078403	2.5162374020156806	124.97441101074219	124.97544860839844
137	124.99896240234375	13.040516666666667					1	DETECTED	124.9990 m/z @13.04 [N1266_1.mzXML]	124.99896240234375	13.040516666666667	12.253833333333334	19.415000000000003	7.161166666666668	16851.072265625	1186249.1421823122	0	1295	0.874293399766831	4.551492553123881	8.102985106247761	124.99120330810547	125.00629425048828
138	125.02002716064453	1.8746166666666668					1	DETECTED	125.0200 m/z @1.87 [N1266_1.mzXML]	125.02002716064453	1.8746166666666668	1.7752666666666668	20.000333333333334	18.225066666666667	28509.048828125	2948782.4938892843	0	1295	0.9059012670913607	75.94274553621382	1.8325390921045217	125.01040649414062	125.02639770507812
139	125.09510803222656	11.094					1	DETECTED	125.0951 m/z @11.09 [N1266_1.mzXML]	125.09510803222656	11.094	0.26935000000000003	19.254166666666666	18.984816666666667	10100.08984375	1158973.4721020507	0	1295	0.06292309446537736	1.323254789839136	7.0632515427336795	125.09479522705078	125.09598541259766
140	125.13143920898438	14.289116666666667					1	DETECTED	125.1314 m/z @14.29 [N1266_1.mzXML]	125.13143920898438	14.289116666666667	13.888616666666667	15.475333333333333	1.5867166666666659	7391.2744140625	252275.982025116	0	1295	0.37719812066992375	1.9809196837286756	2.961839367457351	125.1310806274414	125.13204956054688
141	126.0519027709961	1.8459666666666665					1	DETECTED	126.0519 m/z @1.85 [N1266_1.mzXML]	126.0519027709961	1.8459666666666665	0.13455	18.743333333333332	18.60878333333333	56323.34375	1893801.851485992	0	1295	0.04860570218973659	36.904683788978105	78.12734064079467	126.04557800292969	126.05496215820312
142	126.09077453613281	9.131599999999999					1	DETECTED	126.0908 m/z @9.13 [N1266_1.mzXML]	126.09077453613281	9.131599999999999	9.07	9.174816666666667	0.10481666666666634	7609.44091796875	32780.07751269519	0	1295	0.12891856412619696	0.8507846320346495	0.7015692640692989	126.09059143066406	126.09086608886719
143	127.0359115600586	4.259216666666666					1	DETECTED	127.0359 m/z @4.26 [N1266_1.mzXML]	127.0359115600586	4.259216666666666	0.18528333333333336	20.000333333333334	19.81505	82740.359375	9897438.68397655	0	1295	2.381662759822078	1.0475114106215657	0.5129919720769416	127.03540802001953	127.0415267944336
144	127.07482147216797	9.767249999999999					1	DETECTED	127.0748 m/z @9.77 [N1266_1.mzXML]	127.07482147216797	9.767249999999999	0.13455	19.837333333333333	19.702783333333333	5965.34375	1225306.8150571596	0	1295	0.2022310981849227	1.022703049681467	1.14131174155224	127.0743408203125	127.07501983642578
145	128.01040649414062	1.8177833333333333					1	DETECTED	128.0104 m/z @1.82 [N1266_1.mzXML]	128.01040649414062	1.8177833333333333	0.40478333333333333	19.674500000000002	19.269716666666667	7496.12744140625	3377945.098358123	0	1295	15.788462543786277	6.818724935126209	12.087453466206371	128.0098114013672	128.01708984375
146	128.0699005126953	2.6732333333333336					1	DETECTED	128.0699 m/z @2.67 [N1266_1.mzXML]	128.0699005126953	2.6732333333333336	0.32055	19.237833333333334	18.917283333333334	24211.4921875	3863047.3503456116	0	1295	0.7550945641120435	1.3319038991663454	1.4963177745104048	128.06072998046875	128.07496643066406
147	129.0137939453125	1.8459666666666665					1	DETECTED	129.0138 m/z @1.85 [N1266_1.mzXML]	129.0137939453125	1.8459666666666665	1.4321833333333334	19.4635	18.031316666666665	18655.296875	4880395.58653601	0	1295	14.96721841150722	21.788355419502967	31.032129679235688	129.012451171875	129.0177001953125
148	129.0538330078125	2.0010333333333334					1	DETECTED	129.0538 m/z @2.00 [N1266_1.mzXML]	129.0538330078125	2.0010333333333334	0.10098333333333334	20.000333333333334	19.899350000000002	54128.671875	7481837.972283088	0	1295	0.28990155112146865	6.996394837400397	10.745065908987735	129.04896545410156	129.05438232421875
149	130.04901123046875	2.0427					1	DETECTED	130.0490 m/z @2.04 [N1266_1.mzXML]	130.04901123046875	2.0427	0.10098333333333334	20.000333333333334	19.899350000000002	47133.359375	4351718.396954714	0	1295	1.6666747959346613	3.1521796587442084	6.728868809110672	130.03964233398438	130.0514678955078
150	130.0640869140625	10.84275					1	DETECTED	130.0641 m/z @10.84 [N1266_1.mzXML]	130.0640869140625	10.84275	0.18528333333333336	19.869833333333336	19.68455	142885.40625	3457470.098341438	1	1295	0.2836896874921315	0.7004131318287733	0.06954080881326057	130.06396484375	130.071533203125
151	130.08543395996094	1.9453833333333332					1	DETECTED	130.0854 m/z @1.95 [N1266_1.mzXML]	130.08543395996094	1.9453833333333332	0.4722	19.73966666666667	19.267466666666667	53162.10546875	3113823.752977844	0	1295	0.23036131037431207	3.338265948962028	6.22353773814912	130.08517456054688	130.0861358642578
152	130.93214416503906	1.5361666666666667					1	DETECTED	130.9321 m/z @1.54 [N1266_1.mzXML]	130.93214416503906	1.5361666666666667	1.4321833333333334	1.6098999999999999	0.17771666666666652	16123.3212890625	95993.54378039538	0	1295	0.0813702106340497	0.8545439974354859	0.6560298460274576	130.93194580078125	130.932373046875
153	130.9641876220703	1.4921833333333334					1	DETECTED	130.9642 m/z @1.49 [N1266_1.mzXML]	130.9641876220703	1.4921833333333334	0.10098333333333334	20.000333333333334	19.899350000000002	1305088.875	1.590977706251299E7	0	1295	0.1450233782903696	3.061432752916568	2.0248498691617733	130.95999145507812	130.96485900878906
154	131.00975036621094	1.8459666666666665					1	DETECTED	131.0098 m/z @1.85 [N1266_1.mzXML]	131.00975036621094	1.8459666666666665	1.4321833333333334	19.3345	17.902316666666664	42425.96875	7478720.142258301	0	1295	17.893726457581227	21.63247673903412	42.26495347806825	131.00765991210938	131.01828002929688
155	131.05599975585938	12.1447					1	DETECTED	131.0560 m/z @12.14 [N1266_1.mzXML]	131.05599975585938	12.1447	3.34995	12.1447	8.79475	12295.546875	1906367.3260760803	0	1295	3.7616590043149873	0.5	null	131.04818725585938	131.05599975585938
156	131.0675048828125	10.84275					1	DETECTED	131.0675 m/z @10.84 [N1266_1.mzXML]	131.0675048828125	10.84275	2.0566666666666666	18.064	16.007333333333335	12456.2734375	2153383.4931895146	0	1295	1.689284955312477	0.9109481851033359	2.7682644299830907	131.0668487548828	131.0724639892578
157	131.08090209960938	2.952366666666667					1	DETECTED	131.0809 m/z @2.95 [N1266_1.mzXML]	131.08090209960938	2.952366666666667	0.11785	18.919500000000003	18.801650000000002	7273.2490234375	2389041.751622742	0	1295	1.2650981102090024	1.4932887036122975	1.9831507069668486	131.08013916015625	131.0848388671875
158	131.44212341308594	4.00665					1	DETECTED	131.4421 m/z @4.01 [N1266_1.mzXML]	131.44212341308594	4.00665	3.5082	17.107666666666667	13.599466666666666	5236.94140625	964627.1436559448	0	1295	0.954578149695362	13.641756110609567	26.283512221219134	131.43870544433594	131.44261169433594
159	131.9677734375	2.3562000000000003					1	DETECTED	131.9678 m/z @2.36 [N1266_1.mzXML]	131.9677734375	2.3562000000000003	0.2021	19.821	19.6189	41059.44921875	7937096.338809449	0	1295	10.209489830333078	7.737743915414599	9.259107807897518	131.9595184326172	131.96945190429688
160	132.04376220703125	9.5274					1	DETECTED	132.0438 m/z @9.53 [N1266_1.mzXML]	132.04376220703125	9.5274	8.666883333333335	10.683266666666666	2.016383333333332	50119.66796875	792793.0360001206	0	1295	0.07217737992993989	1.171612016036878	1.3432240320737556	132.03475952148438	132.0458526611328
161	132.064697265625	2.6732333333333336					1	DETECTED	132.0647 m/z @2.67 [N1266_1.mzXML]	132.064697265625	2.6732333333333336	0.10098333333333334	20.000333333333334	19.899350000000002	198809.40625	2.368278367574071E7	0	1295	0.719263642415993	4.9579578157146775	2.539989480062975	132.05992126464844	132.06504821777344
162	132.07577514648438	1.8459666666666665					1	DETECTED	132.0758 m/z @1.85 [N1266_1.mzXML]	132.07577514648438	1.8459666666666665	1.8177833333333333	10.667399999999999	8.849616666666666	1248503.875	9575008.718489569	0	1295	0.04353341970993663	132.02174131668417	260.94621648130584	132.07508850097656	132.0854949951172
163	132.10086059570312	4.0956					1	DETECTED	132.1009 m/z @4.10 [N1266_1.mzXML]	132.10086059570312	4.0956	2.7009333333333334	17.140333333333334	14.439400000000001	1545100.0	1.0119167952402614E8	1	1295	1.274935237576274	0.843063222329903	0.621025923909253	132.1002197265625	132.1085205078125
164	132.1110076904297	4.318250000000001					1	DETECTED	132.1110 m/z @4.32 [N1266_1.mzXML]	132.1110076904297	4.318250000000001	3.4795166666666666	4.4665333333333335	0.9870166666666669	3557.61181640625	121810.22076565561	0	1295	0.2542382083178403	0.5883971862332084	0.17679437246641663	132.1110076904297	132.11660766601562
165	132.12701416015625	5.303116666666667					1	DETECTED	132.1270 m/z @5.30 [N1266_1.mzXML]	132.12701416015625	5.303116666666667	3.7271833333333335	5.935716666666666	2.2085333333333326	28779.69921875	1736346.840859252	0	1295	1.4377249422834657	0.8259220688343973	0.5820315708368303	132.1175994873047	132.1338348388672
166	132.7642822265625	4.214966666666666					1	DETECTED	132.7643 m/z @4.21 [N1266_1.mzXML]	132.7642822265625	4.214966666666666	3.378616666666667	4.603916666666667	1.2252999999999998	5436.5078125	287974.4093476562	0	1295	0.9512633940823054	0.73252824774317	0.46505649548634015	132.76416015625	132.764892578125
167	132.9572296142578	11.609100000000002					1	DETECTED	132.9572 m/z @11.61 [N1266_1.mzXML]	132.9572296142578	11.609100000000002	0.10098333333333334	20.000333333333334	19.899350000000002	367003.34375	3.4601851997988656E7	0	1295	1.2344028360259962	0.8907637702459688	2.6922961574152806	132.95700073242188	132.96038818359375
168	132.9974822998047	1.5214833333333333					1	DETECTED	132.9975 m/z @1.52 [N1266_1.mzXML]	132.9974822998047	1.5214833333333333	1.4321833333333334	18.935333333333332	17.503149999999998	41991.32421875	1.1158173089940183E7	0	1295	0.1271345117164393	98.00195968645023	188.98615977267826	132.9956817626953	132.9974822998047
169	133.03353881835938	1.5214833333333333					1	DETECTED	133.0335 m/z @1.52 [N1266_1.mzXML]	133.03353881835938	1.5214833333333333	0.13455	19.593166666666665	19.458616666666664	1465756.375	2.464581159722642E7	1	1295	0.1424854572748877	1.207448954979937	1.3260982902813192	133.0333251953125	133.0341033935547
170	133.0485382080078	2.0427					1	DETECTED	133.0485 m/z @2.04 [N1266_1.mzXML]	133.0485382080078	2.0427	1.9871833333333333	8.052933333333334	6.06575	24783.171875	1468305.7023070683	0	1295	0.2772218824776691	46.849494045622635	46.864402057825565	133.0482177734375	133.05429077148438
171	133.07911682128906	1.8459666666666665					1	DETECTED	133.0791 m/z @1.85 [N1266_1.mzXML]	133.07911682128906	1.8459666666666665	1.8318333333333332	19.983999999999998	18.152166666666666	46214.234375	1.4879165463363308E7	0	1295	0.03313918352597778	291.85900649912287	581.2563325696908	133.0760498046875	133.08555603027344
172	133.10433959960938	4.1256					1	DETECTED	133.1043 m/z @4.13 [N1266_1.mzXML]	133.10433959960938	4.1256	0.88045	16.31105	15.430600000000002	66706.3203125	7658495.901800719	0	1295	1.03716337961921	0.7182915013342175	0.41155117453063883	133.09600830078125	133.1049346923828
173	133.95767211914062	13.46755					1	DETECTED	133.9577 m/z @13.47 [N1266_1.mzXML]	133.95767211914062	13.46755	0.1684	19.934833333333334	19.766433333333335	30848.99609375	4644579.364161742	0	1295	8.209769596184437	0.7442375016792557	4.575098961703242	133.95196533203125	133.9656524658203
174	134.0178680419922	1.7610999999999999					1	DETECTED	134.0179 m/z @1.76 [N1266_1.mzXML]	134.0178680419922	1.7610999999999999	1.715	1.9032333333333333	0.18823333333333325	26605.943359375	164350.8024418945	0	1295	0.07499761274334027	2.0415762834418008	2.9310135439775795	134.01773071289062	134.01809692382812
175	134.03460693359375	1.5214833333333333					1	DETECTED	134.0346 m/z @1.52 [N1266_1.mzXML]	134.03460693359375	1.5214833333333333	0.11785	19.886000000000003	19.768150000000002	127956.5703125	3051264.018089113	0	1295	0.12016963724530916	1.6408984329513574	1.71451106663275	134.03404235839844	134.0444793701172
176	134.0592803955078	10.160666666666666					1	DETECTED	134.0593 m/z @10.16 [N1266_1.mzXML]	134.0592803955078	10.160666666666666	5.903316666666667	16.75166666666667	10.848350000000002	8600.498046875	1010534.2950940246	0	1295	0.4797717151617906	1.2740730736256127	1.5481461472512255	134.05845642089844	134.06594848632812
177	134.1051788330078	3.948583333333333					1	DETECTED	134.1052 m/z @3.95 [N1266_1.mzXML]	134.1051788330078	3.948583333333333	3.4649833333333335	9.288116666666667	5.823133333333334	4346.99267578125	541323.3538944704	0	1295	0.38134697657892414	6.020609318996422	11.041218637992841	134.0959014892578	134.1057891845703
178	134.95751953125	11.478716666666665					1	DETECTED	134.9575 m/z @11.48 [N1266_1.mzXML]	134.95751953125	11.478716666666665	0.10098333333333334	20.000333333333334	19.899350000000002	67402.453125	9299979.30367074	0	1295	1.5293453112146143	0.6712270344435498	3.339972880759419	134.95724487304688	134.9584503173828
179	134.9956512451172	1.5214833333333333					1	DETECTED	134.9957 m/z @1.52 [N1266_1.mzXML]	134.9956512451172	1.5214833333333333	1.4146666666666665	18.289833333333334	16.87516666666667	216763.890625	5188747.632511414	0	1295	0.1440744874621509	5.039222404692471	8.550241339714473	134.99253845214844	135.0045623779297
180	135.03128051757812	1.5214833333333333					1	DETECTED	135.0313 m/z @1.52 [N1266_1.mzXML]	135.03128051757812	1.5214833333333333	1.4477333333333333	19.837333333333333	18.3896	153480.6875	5057973.883603089	0	1295	0.1285767788560681	1.5388417742058658	1.9256540826086375	135.03086853027344	135.03207397460938
181	135.04330444335938	10.190766666666667					1	DETECTED	135.0433 m/z @10.19 [N1266_1.mzXML]	135.04330444335938	10.190766666666667	0.8975166666666666	19.4635	18.56598333333333	7025.28955078125	2172350.2316515194	0	1295	0.11203116930971646	0.9988961522251812	0.9977923044503626	135.0428466796875	135.0524139404297
182	135.05694580078125	9.5274					1	DETECTED	135.0569 m/z @9.53 [N1266_1.mzXML]	135.05694580078125	9.5274	0.2021	20.000333333333334	19.798233333333332	1891.859375	1419842.311802796	0	1295	19.179287068093064	1.0615333197502135	1.1230666395004272	135.05694580078125	135.06271362304688
183	135.07913208007812	11.273349999999999					1	DETECTED	135.0791 m/z @11.27 [N1266_1.mzXML]	135.07913208007812	11.273349999999999	6.2763	12.238766666666667	5.962466666666667	29731.89453125	1630507.3519433604	0	1295	5.869742996382568	1.2832231559778358	0.5473913680511968	135.07907104492188	135.07986450195312
184	135.1007080078125	9.40585					1	DETECTED	135.1007 m/z @9.41 [N1266_1.mzXML]	135.1007080078125	9.40585	9.345766666666666	11.138416666666666	1.79265	8117.25537109375	233224.63469567875	0	1295	4.763097876650054	14.918030513176216	1.5946839818074972	135.09751892089844	135.10093688964844
185	135.1157989501953	14.427966666666666					1	DETECTED	135.1158 m/z @14.43 [N1266_1.mzXML]	135.1157989501953	14.427966666666666	9.97685	15.955233333333332	5.978383333333332	5554.53857421875	955182.1674571839	0	1295	2.821615725204241	0.6715599456316205	0.34311989126324094	135.11448669433594	135.1164093017578
186	136.04718017578125	1.8318333333333332					1	DETECTED	136.0472 m/z @1.83 [N1266_1.mzXML]	136.04718017578125	1.8318333333333332	1.7896	13.708416666666666	11.918816666666666	399578.21875	4554571.606183592	0	1295	0.09995002918473395	2.5069767447667712	3.347745883896828	136.0445556640625	136.04750061035156
187	136.07485961914062	3.9920833333333334					1	DETECTED	136.0749 m/z @3.99 [N1266_1.mzXML]	136.07485961914062	3.9920833333333334	0.26935000000000003	19.983999999999998	19.71465	22407.591796875	2263021.0939567545	0	1295	0.3915986266866702	1.3038534326691806	5.528218106211867	136.0735626220703	136.0753936767578
188	136.95306396484375	11.349716666666666					1	DETECTED	136.9531 m/z @11.35 [N1266_1.mzXML]	136.95306396484375	11.349716666666666	0.10098333333333334	19.837333333333333	19.73635	33014.51953125	3821250.7426672974	0	1295	1.3079526208709424	3.2643984582600427	6.34476667462659	136.9493865966797	136.9537353515625
189	136.9685821533203	1.6251					1	DETECTED	136.9686 m/z @1.63 [N1266_1.mzXML]	136.9685821533203	1.6251	1.5511666666666666	1.6843333333333335	0.13316666666666688	45565.80859375	217642.74122460955	0	1295	0.1013815265189375	0.9005861136158707	0.06131654909353577	136.96852111816406	136.9687042236328
190	137.02880859375	1.5069000000000001					1	DETECTED	137.0288 m/z @1.51 [N1266_1.mzXML]	137.02880859375	1.5069000000000001	1.4477333333333333	1.5511666666666666	0.10343333333333327	7226.69873046875	33015.967579589786	0	1295	0.10513436253276276	0.8740845070422508	0.7481690140845016	137.02845764160156	137.02880859375
191	137.05068969726562	1.9175166666666668					1	DETECTED	137.0507 m/z @1.92 [N1266_1.mzXML]	137.05068969726562	1.9175166666666668	0.7782	15.5229	14.7447	7996.17626953125	1754432.0534946593	0	1295	9.767758777259955	6.470852411533229	7.199859378218465	137.05030822753906	137.05931091308594
192	137.131103515625	13.77695					1	DETECTED	137.1311 m/z @13.78 [N1266_1.mzXML]	137.131103515625	13.77695	0.10098333333333334	20.000333333333334	19.899350000000002	6773.76708984375	3380742.130697814	0	1295	14.423912293359994	0.7275299247585181	1.1319425325201942	137.1310272216797	137.13221740722656
193	138.0515594482422	1.8602833333333335					1	DETECTED	138.0516 m/z @1.86 [N1266_1.mzXML]	138.0515594482422	1.8602833333333335	0.3034166666666666	19.918666666666663	19.615249999999996	544754.0	3630799.118155918	0	1295	0.06174874120544804	null	3.998723084876055	138.05137634277344	138.05496215820312
194	138.90554809570312	1.9871833333333333					1	DETECTED	138.9055 m/z @1.99 [N1266_1.mzXML]	138.90554809570312	1.9871833333333333	1.6843333333333335	2.3562000000000003	0.6718666666666668	41790.515625	925905.9094873051	0	1295	0.33688666559510794	1.109239997798691	1.2184799955973822	138.9053192138672	138.9057159423828
195	139.00169372558594	3.378616666666667					1	DETECTED	139.0017 m/z @3.38 [N1266_1.mzXML]	139.00169372558594	3.378616666666667	3.178733333333333	5.562383333333333	2.38365	5294.17236328125	177612.84080236813	0	1295	0.2512981241632506	5.962603185191353	10.925206370382705	139.0015411376953	139.0023193359375
196	139.04107666015625	14.060366666666665					1	DETECTED	139.0411 m/z @14.06 [N1266_1.mzXML]	139.04107666015625	14.060366666666665	4.9	19.869833333333336	14.969833333333336	126863.2421875	1.5486395014091238E7	0	1295	3.1888944240711794	0.8924468760892549	0.5271951526298114	139.0353546142578	139.04945373535156
197	140.04074096679688	14.1194					1	DETECTED	140.0407 m/z @14.12 [N1266_1.mzXML]	140.04074096679688	14.1194	2.6732333333333336	16.425116666666664	13.75188333333333	8417.8408203125	2045586.0983079534	0	1295	2.702265257190234	0.5644057727098708	0.34613393604630666	140.03079223632812	140.0489501953125
198	140.06710815429688	1.7896					1	DETECTED	140.0671 m/z @1.79 [N1266_1.mzXML]	140.06710815429688	1.7896	0.60825	17.043	16.43475	1665073.0	1.2550225845102057E7	1	1295	0.07173242952433334	2.762006737412881	4.071036156336598	140.06703186035156	140.0712890625
199	140.10894775390625	14.840116666666667					1	DETECTED	140.1089 m/z @14.84 [N1266_1.mzXML]	140.10894775390625	14.840116666666667	3.5808000000000004	14.840116666666667	11.259316666666667	4776.36376953125	1752656.0595099488	0	1295	4.222877505339227	0.5	null	140.1059112548828	140.10894775390625
200	141.03756713867188	13.722366666666666					1	DETECTED	141.0376 m/z @13.72 [N1266_1.mzXML]	141.03756713867188	13.722366666666666	2.8956333333333335	15.842350000000001	12.946716666666667	5390.40771484375	2253202.9481083998	0	1295	11.638575327947104	0.5979050313729596	0.13661064785170704	141.03640747070312	141.04002380371094
201	141.051513671875	9.345766666666666					1	DETECTED	141.0515 m/z @9.35 [N1266_1.mzXML]	141.051513671875	9.345766666666666	0.4554	19.967666666666666	19.512266666666665	41904.51953125	1710646.5931408997	0	1295	0.47843676229716436	0.5853732511015887	0.16177979385571117	141.05117797851562	141.05453491210938
202	141.07054138183594	1.7752666666666668					1	DETECTED	141.0705 m/z @1.78 [N1266_1.mzXML]	141.07054138183594	1.7752666666666668	1.7610999999999999	12.361966666666666	10.600866666666665	66280.2578125	1790181.528394348	0	1295	0.13274453503037975	359.2282926450469	723.9774370054338	141.06564331054688	141.0707550048828
203	141.0897216796875	10.811083333333332					1	DETECTED	141.0897 m/z @10.81 [N1266_1.mzXML]	141.0897216796875	10.811083333333332	0.11785	19.983999999999998	19.866149999999998	3781.769287109375	1574965.6730409241	0	1295	9.837449935336451	0.928912209278765	1.2572349427837708	141.08282470703125	141.0906524658203
204	141.126220703125	11.771333333333333					1	DETECTED	141.1262 m/z @11.77 [N1266_1.mzXML]	141.126220703125	11.771333333333333	7.7352333333333325	11.834766666666667	4.099533333333334	6202.15380859375	747371.7789504396	0	1295	0.1978411541637044	0.5078582459965479	0.015716491993095837	141.1221923828125	141.12643432617188
205	142.06436157226562	9.2032					1	DETECTED	142.0644 m/z @9.20 [N1266_1.mzXML]	142.06436157226562	9.2032	4.021583333333333	12.284699999999999	8.263116666666665	86883.9921875	1325139.0955740968	0	1295	0.09760188500976241	1.3792481837419435	1.5936230894623997	142.05494689941406	142.06478881835938
206	142.94703674316406	1.6694					1	DETECTED	142.9470 m/z @1.67 [N1266_1.mzXML]	142.94703674316406	1.6694	1.4775	8.976799999999999	7.499299999999999	41452.453125	2105272.4556343993	0	1295	0.24036683690677818	29.250440130400836	null	142.94247436523438	142.94969177246094
207	143.03048706054688	1.8034833333333333					1	DETECTED	143.0305 m/z @1.80 [N1266_1.mzXML]	143.03048706054688	1.8034833333333333	1.6098999999999999	19.934833333333334	18.324933333333334	410732.71875	6944621.4144221535	0	1295	0.20187942770374478	3.2391240173922027	4.3447083982314085	143.028076171875	143.03680419921875
208	143.07228088378906	9.231333333333334					1	DETECTED	143.0723 m/z @9.23 [N1266_1.mzXML]	143.07228088378906	9.231333333333334	0.10098333333333334	20.000333333333334	19.899350000000002	94965.203125	3548523.721528746	0	1295	0.08381724199874085	0.5398319150857045	0.8652644191246857	143.0642547607422	143.0723419189453
209	143.08575439453125	1.8746166666666668					1	DETECTED	143.0858 m/z @1.87 [N1266_1.mzXML]	143.08575439453125	1.8746166666666668	0.40478333333333333	19.0945	18.689716666666666	342936.0625	1.2095689762404263E7	0	1295	2.729419251792804	0.7899408705469214	0.6106680287310183	143.08042907714844	143.09530639648438
210	143.10560607910156	11.108866666666668					1	DETECTED	143.1056 m/z @11.11 [N1266_1.mzXML]	143.10560607910156	11.108866666666668	0.1684	19.788333333333334	19.619933333333336	29125.7578125	2705470.919356262	0	1295	0.0943521942831449	3.3062261744779544	2.7273619679884518	143.09674072265625	143.1084442138672
211	144.0436553955078	9.2032					1	DETECTED	144.0437 m/z @9.20 [N1266_1.mzXML]	144.0436553955078	9.2032	1.7610999999999999	9.677666666666665	7.916566666666665	26135.904296875	1375760.5742222292	0	1295	0.08104387758882403	3.650919568415798	null	144.03382873535156	144.05015563964844
212	144.0797576904297	9.2032					1	DETECTED	144.0798 m/z @9.20 [N1266_1.mzXML]	144.0797576904297	9.2032	0.25270000000000004	18.999166666666667	18.746466666666667	1085525.875	8704047.240583347	0	1295	0.09124596124759954	1.36783222116983	1.596375011880493	144.07257080078125	144.080810546875
213	144.10092163085938	1.8602833333333335					1	DETECTED	144.1009 m/z @1.86 [N1266_1.mzXML]	144.10092163085938	1.8602833333333335	1.8459666666666665	18.872	17.026033333333334	497306.65625	4487977.7274017045	0	1295	0.035946286431481234	11.859049806458184	17.77484878841054	144.10047912597656	144.10926818847656
214	144.13714599609375	10.9767					1	DETECTED	144.1371 m/z @10.98 [N1266_1.mzXML]	144.13714599609375	10.9767	10.90305	10.991516666666666	0.08846666666666536	7413.94580078125	25607.84951745606	0	1295	0.057087201769723706	0.6005883684091425	0.20117673681828518	144.13693237304688	144.1372833251953
215	144.99111938476562	1.8318333333333332					1	DETECTED	144.9911 m/z @1.83 [N1266_1.mzXML]	144.99111938476562	1.8318333333333332	1.4146666666666665	19.221833333333333	17.807166666666667	168687.90625	3.694055130982497E7	0	1295	0.07103325140027095	150.01294744114008	75.16415919755596	144.98744201660156	144.99154663085938
216	145.0485382080078	2.070683333333333					1	DETECTED	145.0485 m/z @2.07 [N1266_1.mzXML]	145.0485382080078	2.070683333333333	0.11785	19.967666666666666	19.849816666666666	267808.9375	1.3952368233825993E7	0	1295	0.2826842666925202	0.6873335175148448	0.11199396787670639	145.04629516601562	145.05197143554688
217	145.0833740234375	9.2032					1	DETECTED	145.0834 m/z @9.20 [N1266_1.mzXML]	145.0833740234375	9.2032	8.774949999999999	19.609333333333332	10.834383333333333	106329.671875	1479480.9389035958	0	1295	0.08337562177109703	0.6721350104461159	0.2626417948086788	145.08319091796875	145.08554077148438
218	145.0999755859375	11.273349999999999					1	DETECTED	145.1000 m/z @11.27 [N1266_1.mzXML]	145.0999755859375	11.273349999999999	1.8746166666666668	16.376283333333333	14.501666666666667	24351.640625	7525476.246579194	0	1295	0.052896589753496315	0.70954986977624	0.050835397948401854	145.09962463378906	145.10426330566406
219	146.0590057373047	9.2032					1	DETECTED	146.0590 m/z @9.20 [N1266_1.mzXML]	146.0590057373047	9.2032	0.79545	19.9515	19.15605	1310600.0	1.0811342292163454E7	1	1295	0.08803412716516412	1.3725793807194113	1.6296672747911194	146.0519256591797	146.06736755371094
220	146.08026123046875	2.014866666666667					1	DETECTED	146.0803 m/z @2.01 [N1266_1.mzXML]	146.08026123046875	2.014866666666667	0.4722	19.902333333333335	19.430133333333334	122781.640625	8386917.43559387	0	1295	0.7159917681201673	7.182427474642428	10.607168881706928	146.07997131347656	146.080810546875
221	146.11668395996094	1.8177833333333333					1	DETECTED	146.1167 m/z @1.82 [N1266_1.mzXML]	146.11668395996094	1.8177833333333333	1.8034833333333333	9.40585	7.602366666666666	58436.640625	7677268.534595517	0	1295	0.07676580109441145	255.14897421356565	524.9897203991311	146.11654663085938	146.12509155273438
222	147.0130615234375	1.4921833333333334					1	DETECTED	147.0131 m/z @1.49 [N1266_1.mzXML]	147.0130615234375	1.4921833333333334	0.3712	19.046833333333332	18.67563333333333	378145.90625	7783454.205057709	0	1295	0.14545212569730004	68.03135537746275	146.82161105224378	147.00704956054688	147.02243041992188
223	147.0626678466797	9.231333333333334					1	DETECTED	147.0627 m/z @9.23 [N1266_1.mzXML]	147.0626678466797	9.231333333333334	0.10098333333333334	20.000333333333334	19.899350000000002	103992.2890625	4075376.548190763	0	1295	0.08997632526767063	0.5169903589241254	0.8684992188466775	147.05284118652344	147.06488037109375
224	147.07542419433594	1.9731166666666666					1	DETECTED	147.0754 m/z @1.97 [N1266_1.mzXML]	147.07542419433594	1.9731166666666666	1.5361666666666667	19.723333333333336	18.18716666666667	273391.8125	1.0599107459646022E7	0	1295	0.1896645106035637	1.3947995850775419	2.9142045272229837	147.06558227539062	147.0794677734375
225	147.11187744140625	1.5951					1	DETECTED	147.1119 m/z @1.60 [N1266_1.mzXML]	147.11187744140625	1.5951	1.4921833333333334	19.01516666666667	17.522983333333336	217004.34375	4977575.6769873705	0	1295	0.13178910820038947	62.648259154699005	4.929929941286703	147.10760498046875	147.11627197265625
226	148.01397705078125	1.5214833333333333					1	DETECTED	148.0140 m/z @1.52 [N1266_1.mzXML]	148.01397705078125	1.5214833333333333	1.4146666666666665	1.5803166666666668	0.1656500000000003	38045.73828125	261930.37669824218	0	1295	0.1096238812171797	0.7753939772195356	0.5507879544390711	148.01382446289062	148.01397705078125
227	148.04165649414062	2.0846666666666667					1	DETECTED	148.0417 m/z @2.08 [N1266_1.mzXML]	148.04165649414062	2.0846666666666667	0.5571833333333333	19.967666666666666	19.41048333333333	52580.36328125	3800219.869208496	0	1295	7.992989900465935	6.099016363048091	null	148.03811645507812	148.04209899902344
228	148.0866241455078	13.667983333333332					1	DETECTED	148.0866 m/z @13.67 [N1266_1.mzXML]	148.0866241455078	13.667983333333332	0.26935000000000003	19.967666666666666	19.698316666666667	32224.0234375	5397737.9453773815	0	1295	15.269110360487248	1.0790978983831796	0.26968464068004044	148.07882690429688	148.0963592529297
229	148.93423461914062	1.7308					1	DETECTED	148.9342 m/z @1.73 [N1266_1.mzXML]	148.93423461914062	1.7308	1.6547833333333335	1.9592833333333333	0.30449999999999977	84823.1328125	912442.8752412106	0	1295	0.26333648667803655	2.0028502521376947	2.903954731910411	148.93418884277344	148.93446350097656
230	149.0112762451172	1.4921833333333334					1	DETECTED	149.0113 m/z @1.49 [N1266_1.mzXML]	149.0112762451172	1.4921833333333334	0.26935000000000003	19.756166666666665	19.486816666666666	377203.9375	1.4923337856755432E7	0	1295	0.1370252865167252	0.563976147472064	5.158485838024404	149.0012969970703	149.01145935058594
231	149.0222625732422	12.454883333333333					1	DETECTED	149.0223 m/z @12.45 [N1266_1.mzXML]	149.0222625732422	12.454883333333333	0.10098333333333334	20.000333333333334	19.899350000000002	252672.34375	4.9919720429054156E7	1	1295	0.141351002427907	0.5332122750082116	0.3336021427815515	149.02198791503906	149.03201293945312
232	149.07785034179688	15.106316666666666					1	DETECTED	149.0779 m/z @15.11 [N1266_1.mzXML]	149.07785034179688	15.106316666666666	0.18528333333333336	19.431333333333335	19.24605	7231.49609375	3400014.9176066592	0	1295	9.437361667644954	0.6449301992042553	0.7113708169610069	149.07763671875	149.0781707763672
233	149.13143920898438	14.5125					1	DETECTED	149.1314 m/z @14.51 [N1266_1.mzXML]	149.13143920898438	14.5125	0.4554	15.287616666666667	14.832216666666667	7008.3271484375	2758042.041504363	0	1295	0.37031347830467	0.5275702906953308	0.055140581390661476	149.1256561279297	149.1317596435547
234	150.0148468017578	1.5214833333333333					1	DETECTED	150.0148 m/z @1.52 [N1266_1.mzXML]	150.0148468017578	1.5214833333333333	1.4477333333333333	14.074933333333332	12.627199999999998	10663.6142578125	4825359.940217651	0	1295	0.04477792462027774	85.60813559322035	170.21627118644068	150.01234436035156	150.01487731933594
235	150.02572631835938	12.439583333333333					1	DETECTED	150.0257 m/z @12.44 [N1266_1.mzXML]	150.02572631835938	12.439583333333333	0.10098333333333334	20.000333333333334	19.899350000000002	19336.16015625	4507472.5105557265	0	1295	19.04049823423766	1.1126445240813745	1.0490412219239762	150.02496337890625	150.02622985839844
236	150.05752563476562	2.7423833333333336					1	DETECTED	150.0575 m/z @2.74 [N1266_1.mzXML]	150.05752563476562	2.7423833333333336	1.8034833333333333	9.632966666666666	7.829483333333333	51646.8671875	2034870.166217895	0	1295	0.16724431638229964	14.358466572575981	29.986398667297415	150.05136108398438	150.05819702148438
237	150.93124389648438	1.7610999999999999					1	DETECTED	150.9312 m/z @1.76 [N1266_1.mzXML]	150.93124389648438	1.7610999999999999	1.6694	1.9175166666666668	0.24811666666666676	24193.759765625	233830.49996630865	0	1295	0.25273240757719884	1.3528716830243568	1.7057433660487138	150.93116760253906	150.9314727783203
238	150.97579956054688	2.0846666666666667					1	DETECTED	150.9758 m/z @2.08 [N1266_1.mzXML]	150.97579956054688	2.0846666666666667	0.489	19.983999999999998	19.494999999999997	18602.25	3278366.9928173833	0	1295	10.442038448002512	11.629409493068373	24.35844600036916	150.9672393798828	150.97860717773438
239	151.0443878173828	1.5214833333333333					1	DETECTED	151.0444 m/z @1.52 [N1266_1.mzXML]	151.0443878173828	1.5214833333333333	1.4146666666666665	17.967333333333332	16.552666666666667	18397.701171875	3046312.3302590637	0	1295	9.45994126966118	76.06775064942937	86.8301292770022	151.03546142578125	151.04696655273438
240	151.07415771484375	11.273349999999999					1	DETECTED	151.0742 m/z @11.27 [N1266_1.mzXML]	151.07415771484375	11.273349999999999	0.8123833333333333	11.771333333333333	10.95895	117455.1328125	1837913.8741707434	0	1295	0.06948669522557083	0.7514761901236989	0.6020074026521592	151.0740509033203	151.07493591308594
241	152.0211639404297	1.8177833333333333					1	DETECTED	152.0212 m/z @1.82 [N1266_1.mzXML]	152.0211639404297	1.8177833333333333	1.7610999999999999	10.91835	9.157250000000001	214791.96875	2506448.264192657	0	1295	0.11638008755267282	3.9003786337457886	5.150874856634645	152.01498413085938	152.03111267089844
242	152.04579162597656	11.552666666666665					1	DETECTED	152.0458 m/z @11.55 [N1266_1.mzXML]	152.04579162597656	11.552666666666665	0.10098333333333334	19.983999999999998	19.883016666666666	4224.7373046875	2024433.0339556902	0	1295	18.69238063696317	0.8681263744340353	1.532390769948164	152.04562377929688	152.04710388183594
243	152.94619750976562	1.5951					1	DETECTED	152.9462 m/z @1.60 [N1266_1.mzXML]	152.94619750976562	1.5951	1.5511666666666666	1.8318333333333332	0.2806666666666666	141822.5	878321.3231274422	0	1295	0.08369034144929466	3.1942336874051556	4.221455303671882	152.94602966308594	152.9463348388672
244	153.0041046142578	1.5656999999999999					1	DETECTED	153.0041 m/z @1.57 [N1266_1.mzXML]	153.0041046142578	1.5656999999999999	1.4321833333333334	3.022883333333333	1.5906999999999998	4623.0166015625	321828.48164813226	0	1295	1.5944864530046259	5.9569342154537575	10.913868430907515	153.00112915039062	153.00424194335938
245	153.05661010742188	13.481599999999998					1	DETECTED	153.0566 m/z @13.48 [N1266_1.mzXML]	153.05661010742188	13.481599999999998	0.54015	18.096166666666665	17.556016666666665	151724.375	1.9581978533120565E7	0	1295	1.3482263706393383	0.686151708735679	0.6286100405521252	153.0512237548828	153.06546020507812
246	153.0901336669922	10.559050000000001					1	DETECTED	153.0901 m/z @10.56 [N1266_1.mzXML]	153.0901336669922	10.559050000000001	0.3543	10.683266666666666	10.328966666666666	3385.68212890625	1232129.077189331	0	1295	10.2789537305797	0.5060862180193864	0.012172436038772681	153.09010314941406	153.09034729003906
247	154.02554321289062	1.8602833333333335					1	DETECTED	154.0255 m/z @1.86 [N1266_1.mzXML]	154.02554321289062	1.8602833333333335	1.8602833333333335	18.5985	16.738216666666666	89419.390625	3401168.291427979	0	1295	0.030354024174491512	null	null	154.02545166015625	154.0290985107422
248	154.0828094482422	1.8459666666666665					1	DETECTED	154.0828 m/z @1.85 [N1266_1.mzXML]	154.0828094482422	1.8459666666666665	1.8459666666666665	16.9945	15.148533333333333	8412.259765625	2109775.8595802914	0	1295	1.916708430664055	null	null	154.08203125	154.08563232421875
249	154.2914581298828	14.5265					1	DETECTED	154.2915 m/z @14.53 [N1266_1.mzXML]	154.2914581298828	14.5265	0.4554	20.000333333333334	19.544933333333333	6528.55908203125	2156723.775731781	0	1295	6.452895978770739	0.6945062338173039	0.871664453203515	154.29127502441406	154.29273986816406
250	154.8793182373047	1.9731166666666666					1	DETECTED	154.8793 m/z @1.97 [N1266_1.mzXML]	154.8793182373047	1.9731166666666666	1.7308	2.1846666666666668	0.45386666666666686	15158.82421875	238650.8177656251	0	1295	0.16813622774853232	0.9365155787880873	0.8730311575761747	154.8790283203125	154.8798065185547
251	154.9545440673828	11.138416666666666					1	DETECTED	154.9545 m/z @11.14 [N1266_1.mzXML]	154.9545440673828	11.138416666666666	0.9313833333333333	12.516783333333333	11.5854	7162.88916015625	2623870.572845885	0	1295	1.075802315675947	0.5675204352554284	0.13504087051085686	154.9542236328125	154.95506286621094
252	155.02745056152344	2.7979666666666665					1	DETECTED	155.0275 m/z @2.80 [N1266_1.mzXML]	155.02745056152344	2.7979666666666665	0.54015	17.902333333333335	17.362183333333334	28820.00390625	3213307.141777619	0	1295	0.15971159259945722	1.848039984687626	2.775432393541439	155.02719116210938	155.03115844726562
253	155.06715393066406	10.0069					1	DETECTED	155.0672 m/z @10.01 [N1266_1.mzXML]	155.06715393066406	10.0069	9.259233333333333	10.426933333333332	1.1677	32634.173828125	304015.52227798523	0	1295	0.08143443767301939	0.7989702663152054	0.5938022019706505	155.06690979003906	155.06781005859375
254	155.10659790039062	14.942816666666666					1	DETECTED	155.1066 m/z @14.94 [N1266_1.mzXML]	155.10659790039062	14.942816666666666	0.21898333333333334	20.000333333333334	19.78135	3233.390380859375	2234129.9783928823	0	1295	2.393447970430401	0.6717459221443692	0.34349184428873836	155.10244750976562	155.11598205566406
255	155.12965393066406	14.5265					1	DETECTED	155.1297 m/z @14.53 [N1266_1.mzXML]	155.12965393066406	14.5265	0.10098333333333334	20.000333333333334	19.899350000000002	1984703.25	4.336104958346234E8	1	1295	2.8755787110850637	0.6920440659310813	4.715122880531483	155.12892150878906	155.13037109375
256	155.9741668701172	14.682133333333333					1	DETECTED	155.9742 m/z @14.68 [N1266_1.mzXML]	155.9741668701172	14.682133333333333	8.774949999999999	19.706833333333336	10.931883333333337	6666.4501953125	1833520.6443569043	0	1295	4.9017762534033675	0.9253042200033295	0.9425122128556324	155.97402954101562	155.97540283203125
257	156.04110717773438	1.7896					1	DETECTED	156.0411 m/z @1.79 [N1266_1.mzXML]	156.04110717773438	1.7896	1.7308	2.3133666666666666	0.5825666666666667	721762.4375	4456119.821271239	1	1295	0.06429009629760962	5.102097493040134	2.7401059850736345	156.04104614257812	156.04136657714844
258	156.0758056640625	1.9453833333333332					1	DETECTED	156.0758 m/z @1.95 [N1266_1.mzXML]	156.0758056640625	1.9453833333333332	1.5511666666666666	10.022016666666667	8.47085	48925.69921875	1929520.3676246037	0	1295	0.4297669224848901	1.8254565944312717	1.9295935375332354	156.0703582763672	156.07650756835938
259	156.10107421875	10.12975					1	DETECTED	156.1011 m/z @10.13 [N1266_1.mzXML]	156.10107421875	10.12975	6.930666666666666	10.190766666666667	3.2601000000000004	12353.4501953125	688423.7670214846	0	1295	0.07074750434262356	0.5095365860011983	0.019073172002396676	156.10101318359375	156.10198974609375
260	156.13331604003906	14.4845					1	DETECTED	156.1333 m/z @14.48 [N1266_1.mzXML]	156.13331604003906	14.4845	0.11785	20.000333333333334	19.882483333333333	90079.2734375	2.223158609147301E7	0	1295	6.4537316280126	0.6982402975045091	0.4648966373185913	156.13255310058594	156.13421630859375
261	157.12689208984375	14.4845					1	DETECTED	157.1269 m/z @14.48 [N1266_1.mzXML]	157.12689208984375	14.4845	0.10098333333333334	20.000333333333334	19.899350000000002	520408.3125	1.1965171799177791E8	0	1295	5.020997429678637	0.6985116884670977	1.5354559340516127	157.12611389160156	157.1274871826172
262	158.11688232421875	9.617966666666666					1	DETECTED	158.1169 m/z @9.62 [N1266_1.mzXML]	158.11688232421875	9.617966666666666	9.466716666666667	9.8121	0.3453833333333325	12645.9794921875	98712.9656129454	0	1295	0.09704803940515738	1.141763085399452	0.7721291064478418	158.1166229248047	158.116943359375
263	158.1304931640625	14.289116666666667					1	DETECTED	158.1305 m/z @14.29 [N1266_1.mzXML]	158.1304931640625	14.289116666666667	0.13455	19.983999999999998	19.849449999999997	30072.1484375	7162488.548839057	0	1295	4.975246136677498	0.7006849934631262	0.9467903689560555	158.12991333007812	158.13113403320312
264	158.15304565429688	11.725733333333332					1	DETECTED	158.1530 m/z @11.73 [N1266_1.mzXML]	158.15304565429688	11.725733333333332	1.3282666666666667	11.803216666666666	10.47495	21533.5078125	1798346.2827398072	0	1295	0.10736257777605296	0.5037260678883317	0.007452135776663548	158.15249633789062	158.15347290039062
265	158.92697143554688	1.5511666666666666					1	DETECTED	158.9270 m/z @1.55 [N1266_1.mzXML]	158.92697143554688	1.5511666666666666	1.4321833333333334	2.141366666666667	0.7091833333333335	25562.4921875	567574.4610235594	0	1295	0.42282005203229067	2.9801792968202867	4.960358593640573	158.92068481445312	158.9270782470703
266	158.96298217773438	1.6397333333333333					1	DETECTED	158.9630 m/z @1.64 [N1266_1.mzXML]	158.96298217773438	1.6397333333333333	1.5656999999999999	1.9592833333333333	0.3935833333333334	576947.3125	4413107.554017579	0	1295	0.09173212223060667	2.340730722949457	4.198074768279697	158.9629364013672	158.96327209472656
267	159.06431579589844	10.323649999999999					1	DETECTED	159.0643 m/z @10.32 [N1266_1.mzXML]	159.06431579589844	10.323649999999999	0.7103166666666667	18.419500000000003	17.709183333333335	27382.56640625	1960837.217265624	0	1295	0.0871079551495253	0.5077791677793562	0.02943923939975443	159.06362915039062	159.06739807128906
268	159.0908966064453	9.2032					1	DETECTED	159.0909 m/z @9.20 [N1266_1.mzXML]	159.0908966064453	9.2032	1.0166333333333333	19.9515	18.934866666666665	116459.0234375	2226050.4687327584	0	1295	0.093204538867381	1.3650282273796226	1.6708597891631305	159.0906982421875	159.10079956054688
269	159.98092651367188	11.33565					1	DETECTED	159.9809 m/z @11.34 [N1266_1.mzXML]	159.98092651367188	11.33565	0.9994999999999999	19.286333333333335	18.286833333333334	9263.7412109375	4207736.221891754	0	1295	0.8629245499559683	0.8846056478153536	0.7692112956307073	159.98086547851562	159.98171997070312
270	160.05953979492188	2.6872333333333334					1	DETECTED	160.0595 m/z @2.69 [N1266_1.mzXML]	160.05953979492188	2.6872333333333334	0.10098333333333334	20.000333333333334	19.899350000000002	415303.21875	4.75581428622399E7	1	1295	0.7306995357528807	5.742623990546175	7.170670265738374	160.05897521972656	160.06298828125
271	160.07484436035156	9.2032					1	DETECTED	160.0748 m/z @9.20 [N1266_1.mzXML]	160.07484436035156	9.2032	7.209383333333333	18.630499999999998	11.421116666666665	50365.55859375	1442567.6957294913	0	1295	0.09370171344156475	0.7863311545204414	0.6835567898520404	160.07467651367188	160.07826232910156
272	160.1324462890625	10.114383333333334					1	DETECTED	160.1324 m/z @10.11 [N1266_1.mzXML]	160.1324462890625	10.114383333333334	1.8746166666666668	10.249716666666666	8.3751	40284.8203125	6082866.202978883	0	1295	0.08660290197405018	0.5079425361681549	0.012437158744573181	160.13192749023438	160.132568359375
273	161.0230255126953	12.361966666666666					1	DETECTED	161.0230 m/z @12.36 [N1266_1.mzXML]	161.0230255126953	12.361966666666666	1.4477333333333333	16.068550000000002	14.620816666666668	63771.3046875	9704706.25738458	0	1295	2.0838855920176744	1.7987520324330737	0.2792459853289338	161.01654052734375	161.0288848876953
274	161.06280517578125	2.9240333333333335					1	DETECTED	161.0628 m/z @2.92 [N1266_1.mzXML]	161.06280517578125	2.9240333333333335	0.18528333333333336	19.967666666666666	19.782383333333332	22692.212890625	4990768.407280127	0	1295	0.3666477441591369	4.9022394742001465	3.305929528696309	161.05433654785156	161.06365966796875
275	161.12734985351562	1.7896					1	DETECTED	161.1273 m/z @1.79 [N1266_1.mzXML]	161.12734985351562	1.7896	1.5951	16.085150000000002	14.490050000000002	10654.46484375	2964119.929613281	0	1295	13.454849755280403	37.2494858611825	71.20947725301505	161.12718200683594	161.1359100341797
276	161.9806671142578	0.4217666666666667					1	DETECTED	161.9807 m/z @0.42 [N1266_1.mzXML]	161.9806671142578	0.4217666666666667	0.11785	19.967666666666666	19.849816666666666	2647.32861328125	1419913.4700941457	0	1295	1.110598358708958	32.656676720592266	64.31335344118453	161.98004150390625	161.9872589111328
277	162.04931640625	1.9175166666666668					1	DETECTED	162.0493 m/z @1.92 [N1266_1.mzXML]	162.04931640625	1.9175166666666668	1.4477333333333333	10.0988	8.651066666666667	37040.20703125	1606461.2779249877	0	1295	0.5624680247668974	4.274898574201993	16.61337270693571	162.04075622558594	162.05787658691406
278	162.09707641601562	14.3029					1	DETECTED	162.0971 m/z @14.30 [N1266_1.mzXML]	162.09707641601562	14.3029	1.6397333333333333	19.415000000000003	17.77526666666667	9120.234375	2890591.009066162	0	1295	1.364662330822096	0.6698551363824775	0.8773340638945253	162.08912658691406	162.0977783203125
279	162.11129760742188	1.8034833333333333					1	DETECTED	162.1113 m/z @1.80 [N1266_1.mzXML]	162.11129760742188	1.8034833333333333	1.7752666666666668	10.114383333333334	8.339116666666667	1553192.0	1.5021612378770873E7	1	1295	0.149612207468951	7.827371976685325	9.64340320906447	162.1112518310547	162.11221313476562
280	162.99037170410156	1.4921833333333334					1	DETECTED	162.9904 m/z @1.49 [N1266_1.mzXML]	162.99037170410156	1.4921833333333334	0.23576666666666668	19.967666666666666	19.7319	699726.0	1.1763652333798641E7	0	1295	0.12657482560042954	1.6112037632990288	2.01524095769503	162.9824676513672	162.99681091308594
281	163.01158142089844	9.931816666666666					1	DETECTED	163.0116 m/z @9.93 [N1266_1.mzXML]	163.01158142089844	9.931816666666666	1.3973666666666666	19.934833333333334	18.537466666666667	7799.7568359375	5766487.272395996	0	1295	18.131237039677693	1.0860375693024547	1.1720751386049093	163.01132202148438	163.02093505859375
282	163.0380401611328	11.834766666666667					1	DETECTED	163.0380 m/z @11.83 [N1266_1.mzXML]	163.0380401611328	11.834766666666667	0.10098333333333334	20.000333333333334	19.899350000000002	43563.4609375	5522614.858780277	0	1295	0.10232195498317864	0.8246903482546533	0.029504614713188528	163.02838134765625	163.04434204101562
283	163.05935668945312	10.933033333333332					1	DETECTED	163.0594 m/z @10.93 [N1266_1.mzXML]	163.05935668945312	10.933033333333332	0.23576666666666668	11.242433333333334	11.006666666666668	146298.6875	9898226.166352656	1	1295	9.073450655578394	0.5307307238867922	0.03132047949609013	163.05889892578125	163.06600952148438
284	163.09344482421875	14.233300000000002					1	DETECTED	163.0934 m/z @14.23 [N1266_1.mzXML]	163.09344482421875	14.233300000000002	8.790683333333334	19.221833333333333	10.431149999999999	15319.669921875	3794366.2878073407	0	1295	2.5212594389532903	0.9582844648866811	1.074327462215842	163.0850067138672	163.09400939941406
285	163.1148223876953	1.8034833333333333					1	DETECTED	163.1148 m/z @1.80 [N1266_1.mzXML]	163.1148223876953	1.8034833333333333	0.3712	12.331083333333334	11.959883333333334	104626.734375	8118674.718305023	0	1295	0.14791165543691354	4.172661905063559	7.2986042381696326	163.1063232421875	163.1151123046875
286	163.97586059570312	0.6595333333333334					1	DETECTED	163.9759 m/z @0.66 [N1266_1.mzXML]	163.97586059570312	0.6595333333333334	0.10098333333333334	20.000333333333334	19.899350000000002	32946.1484375	8992868.596844656	0	1295	18.4380263941333	8.24947876783863	7.908502106091627	163.9747314453125	163.97653198242188
287	163.99400329589844	1.5214833333333333					1	DETECTED	163.9940 m/z @1.52 [N1266_1.mzXML]	163.99400329589844	1.5214833333333333	1.46265	16.9945	15.531849999999999	17527.828125	3320414.6513807974	0	1295	0.16100379552193278	127.32325854862651	256.3897544990926	163.98626708984375	163.99404907226562
288	164.09080505371094	2.0846666666666667					1	DETECTED	164.0908 m/z @2.08 [N1266_1.mzXML]	164.09080505371094	2.0846666666666667	1.8890500000000001	15.121533333333334	13.232483333333334	16158.9765625	1409818.4617434996	0	1295	0.48273452000354755	6.935588104696889	9.913536692820319	164.0902099609375	164.0967559814453
289	164.92906188964844	1.6694					1	DETECTED	164.9291 m/z @1.67 [N1266_1.mzXML]	164.92906188964844	1.6694	1.6098999999999999	2.3562000000000003	0.7463000000000004	63883.94140625	1135300.7162070312	0	1295	0.3394209980570031	6.271428571428563	11.542857142857127	164.9195098876953	164.92941284179688
290	164.98318481445312	11.449016666666667					1	DETECTED	164.9832 m/z @11.45 [N1266_1.mzXML]	164.98318481445312	11.449016666666667	0.11785	20.000333333333334	19.882483333333333	159135.3125	1.3325595261000926E7	0	1295	0.9222694862934429	6.479373112490943	6.8271649458770325	164.9825439453125	164.9866485595703
291	165.0562286376953	10.84275					1	DETECTED	165.0562 m/z @10.84 [N1266_1.mzXML]	165.0562286376953	10.84275	1.5361666666666667	11.00595	9.469783333333334	11972.84375	1630524.8449158329	0	1295	1.539511067093045	0.5087679868193662	0.021859503942469164	165.05340576171875	165.0608367919922
292	165.07479858398438	2.0287166666666665					1	DETECTED	165.0748 m/z @2.03 [N1266_1.mzXML]	165.07479858398438	2.0287166666666665	1.8890500000000001	19.174166666666668	17.285116666666667	34720.0234375	2775451.040974487	0	1295	0.22672846306986205	61.87989260143211	122.75978520286421	165.0648956298828	165.0831756591797
293	165.15902709960938	15.81035					1	DETECTED	165.1590 m/z @15.81 [N1266_1.mzXML]	165.15902709960938	15.81035	0.15163333333333334	19.934833333333334	19.7832	25023.267578125	7571262.767412872	0	1295	2.485181345227037	0.7835317918394338	0.6184474090268558	165.14918518066406	165.15940856933594
294	166.02520751953125	1.4321833333333334					1	DETECTED	166.0252 m/z @1.43 [N1266_1.mzXML]	166.02520751953125	1.4321833333333334	0.15163333333333334	19.8535	19.701866666666668	52853.45703125	4139743.958610779	0	1295	1.118459889272737	3.364057301691145	5.322696586416381	166.0244903564453	166.02597045898438
295	166.05252075195312	2.7009333333333334					1	DETECTED	166.0525 m/z @2.70 [N1266_1.mzXML]	166.05252075195312	2.7009333333333334	1.9871833333333333	8.485183333333334	6.498	21279.18359375	1589835.7452024533	0	1295	0.8138130036536269	4.541328112509188	7.929100327243833	166.0428009033203	166.06182861328125
296	166.07421875	8.410716666666666					1	DETECTED	166.0742 m/z @8.41 [N1266_1.mzXML]	166.07421875	8.410716666666666	3.2641	8.455183333333332	5.191083333333332	7781.806640625	445166.88719378645	0	1295	0.15131805771277307	0.5043199901553448	0.175227125795533	166.06484985351562	166.0752410888672
297	166.0852813720703	8.381633333333333					1	DETECTED	166.0853 m/z @8.38 [N1266_1.mzXML]	166.0852813720703	8.381633333333333	1.2588166666666667	14.696283333333334	13.437466666666667	3033104.5	7.384012740251619E7	1	1295	0.2676323492752477	0.7949478119315914	0.46417558837864087	166.07591247558594	166.0900115966797
298	166.09742736816406	8.337833333333332					1	DETECTED	166.0974 m/z @8.34 [N1266_1.mzXML]	166.09742736816406	8.337833333333332	8.052933333333334	8.500066666666667	0.4471333333333334	5741.47802734375	81751.72144238288	0	1295	0.20844600636858246	0.7847197847197886	0.5694395694395773	166.09585571289062	166.10739135742188
299	166.1244354248047	14.261					1	DETECTED	166.1244 m/z @14.26 [N1266_1.mzXML]	166.1244354248047	14.261	6.8651	14.261	7.395899999999999	9270.046875	2089445.8899163208	0	1295	5.9375948241509775	0.5	null	166.11529541015625	166.13148498535156
300	166.58360290527344	8.381633333333333					1	DETECTED	166.5836 m/z @8.38 [N1266_1.mzXML]	166.58360290527344	8.381633333333333	8.007016666666667	10.635449999999999	2.628433333333332	8119.234375	498077.5301307981	0	1295	0.25186355065808996	3.5081639008764522	6.0163278017529045	166.5775604248047	166.58364868164062
301	166.98385620117188	11.609100000000002					1	DETECTED	166.9839 m/z @11.61 [N1266_1.mzXML]	166.98385620117188	11.609100000000002	0.10098333333333334	20.000333333333334	19.899350000000002	85253.6796875	1.0747585602398863E7	0	1295	1.6313368356270725	2.2872226536134694	0.2078457894854008	166.982177734375	166.98477172851562
302	167.0209503173828	8.381633333333333					1	DETECTED	167.0210 m/z @8.38 [N1266_1.mzXML]	167.0209503173828	8.381633333333333	1.4477333333333333	8.500066666666667	7.052333333333333	10780.146484375	865421.2421973879	0	1295	0.2299866671852122	0.5085401673901653	0.3194363938461892	167.02073669433594	167.02175903320312
303	167.0330352783203	9.617966666666666					1	DETECTED	167.0330 m/z @9.62 [N1266_1.mzXML]	167.0330352783203	9.617966666666666	1.4321833333333334	10.516183333333334	9.084000000000001	195621.296875	3478237.085876314	1	1295	7.737042650548986	1.2369117537103533	0.012586822571221401	167.0304412841797	167.03599548339844
304	167.08872985839844	8.381633333333333					1	DETECTED	167.0887 m/z @8.38 [N1266_1.mzXML]	167.08872985839844	8.381633333333333	5.0600000000000005	9.390716666666666	4.330716666666666	200910.03125	4026557.931384154	0	1295	0.30426556156298723	0.8318810178565746	0.4549763806366543	167.0886688232422	167.09742736816406
305	168.09234619140625	8.367033333333334					1	DETECTED	168.0923 m/z @8.37 [N1266_1.mzXML]	168.09234619140625	8.367033333333334	7.9454	14.316883333333333	6.371483333333333	7319.166015625	737115.5032214967	0	1295	0.29517784515015144	7.555715866866946	0.5440673602030615	168.0892791748047	168.09915161132812
306	168.97866821289062	11.349716666666666					1	DETECTED	168.9787 m/z @11.35 [N1266_1.mzXML]	168.97866821289062	11.349716666666666	0.13455	19.983999999999998	19.849449999999997	35976.31640625	4275120.654120054	0	1295	0.7827008129271	0.9269322755112085	8.233522339646752	168.97842407226562	168.9803009033203
307	169.0347442626953	2.9945999999999997					1	DETECTED	169.0347 m/z @2.99 [N1266_1.mzXML]	169.0347442626953	2.9945999999999997	1.9315	19.431333333333335	17.499833333333335	135179.640625	5320679.858739227	0	1295	0.3170703668480708	1.1187676703651934	0.7093193553122855	169.02528381347656	169.03713989257812
308	169.04818725585938	10.857750000000001					1	DETECTED	169.0482 m/z @10.86 [N1266_1.mzXML]	169.04818725585938	10.857750000000001	0.79545	19.8535	19.05805	927056.25	1.3843435165419554E7	1	1295	0.09712758390233489	0.5131939102390439	0.015107891778061452	169.0453643798828	169.0576629638672
309	169.09373474121094	1.6694					1	DETECTED	169.0937 m/z @1.67 [N1266_1.mzXML]	169.09373474121094	1.6694	1.5656999999999999	8.806133333333333	7.240433333333334	59293.80859375	3369646.169318116	0	1295	0.06084066282435985	34.702336253353025	67.27522942510087	169.08526611328125	169.09678649902344
310	170.0318145751953	1.8459666666666665					1	DETECTED	170.0318 m/z @1.85 [N1266_1.mzXML]	170.0318145751953	1.8459666666666665	1.8034833333333333	9.481966666666667	7.678483333333333	35624.515625	1957338.5133817142	0	1295	0.1689130655014679	90.37053746567308	64.978910556617	170.03173828125	170.04153442382812
311	170.059326171875	9.217450000000001					1	DETECTED	170.0593 m/z @9.22 [N1266_1.mzXML]	170.059326171875	9.217450000000001	1.7461833333333334	10.9767	9.230516666666666	259495.953125	4764654.841838378	0	1295	0.0876796054830713	1.1732085890140516	1.1690276814183744	170.0517120361328	170.0608367919922
312	170.093994140625	10.811083333333332					1	DETECTED	170.0940 m/z @10.81 [N1266_1.mzXML]	170.093994140625	10.811083333333332	0.10098333333333334	20.000333333333334	19.899350000000002	13069.7080078125	6619109.803244276	0	1295	14.347106483359893	0.9289992623785027	1.0716519801459632	170.09127807617188	170.09608459472656
313	171.06272888183594	9.2032					1	DETECTED	171.0627 m/z @9.20 [N1266_1.mzXML]	171.06272888183594	9.2032	0.9313833333333333	9.587366666666666	8.655983333333333	28051.998046875	2387350.707796357	0	1295	0.08971934680042004	0.5232214205263253	0.01591233691165463	171.0618133544922	171.06393432617188
314	171.13706970214844	11.725733333333332					1	DETECTED	171.1371 m/z @11.73 [N1266_1.mzXML]	171.13706970214844	11.725733333333332	11.68135	17.610333333333333	5.928983333333333	22520.6953125	1102422.3166973272	0	1295	0.4681609581340265	40.23319729395687	57.31471552806811	171.13648986816406	171.1427459716797
315	171.14837646484375	2.522483333333333					1	DETECTED	171.1484 m/z @2.52 [N1266_1.mzXML]	171.14837646484375	2.522483333333333	0.13455	20.000333333333334	19.865783333333333	7672.1748046875	4977421.6194971865	0	1295	3.5412877664914104	4.1596184985622155	7.319236997124431	171.14743041992188	171.1487579345703
316	172.0236053466797	14.957833333333333					1	DETECTED	172.0236 m/z @14.96 [N1266_1.mzXML]	172.0236053466797	14.957833333333333	0.4722	19.543666666666663	19.071466666666662	5569.36962890625	2150035.9386751708	0	1295	1.8905461561591892	0.6582890173942457	0.3165780347884914	172.02249145507812	172.02401733398438
317	172.03619384765625	9.5274					1	DETECTED	172.0362 m/z @9.53 [N1266_1.mzXML]	172.03619384765625	9.5274	9.466716666666667	9.602516666666666	0.1357999999999997	9681.02734375	54521.42491863956	0	1295	0.10668324278955588	1.1189233726998036	1.2378467453996072	172.03619384765625	172.0364990234375
318	172.0745086669922	10.84275					1	DETECTED	172.0745 m/z @10.84 [N1266_1.mzXML]	172.0745086669922	10.84275	1.8034833333333333	10.90305	9.099566666666668	16373.79296875	2337296.0485214842	0	1295	0.056555379401183714	0.5033354475658056	0.006670895131610949	172.0647735595703	172.07481384277344
319	172.1324462890625	10.234883333333332					1	DETECTED	172.1324 m/z @10.23 [N1266_1.mzXML]	172.1324462890625	10.234883333333332	2.9945999999999997	12.9581	9.9635	14890.4443359375	950626.5966862184	0	1295	0.10502626816015415	0.6880600897294535	0.3761201794589072	172.12864685058594	172.14111328125
320	172.9777069091797	1.4921833333333334					1	DETECTED	172.9777 m/z @1.49 [N1266_1.mzXML]	172.9777069091797	1.4921833333333334	1.4146666666666665	13.424716666666665	12.010049999999998	6276.3916015625	2019221.051915161	0	1295	0.09621242577951761	77.46753386368498	153.93506772736998	172.97682189941406	172.98727416992188
321	173.0199432373047	14.987266666666667					1	DETECTED	173.0199 m/z @14.99 [N1266_1.mzXML]	173.0199432373047	14.987266666666667	3.8453333333333335	19.8535	16.008166666666668	7239.88232421875	2522517.2944004196	0	1295	7.4847246656250075	0.9108970411660078	0.8261881944932666	173.01922607421875	173.0291290283203
322	173.0410919189453	1.9032333333333333					1	DETECTED	173.0411 m/z @1.90 [N1266_1.mzXML]	173.0410919189453	1.9032333333333333	1.8459666666666665	9.512283333333333	7.666316666666666	15141.787109375	892562.9268850097	0	1295	0.1737642945489417	60.69642431097667	119.60062833543341	173.0373077392578	173.04156494140625
323	173.9599151611328	11.349716666666666					1	DETECTED	173.9599 m/z @11.35 [N1266_1.mzXML]	173.9599151611328	11.349716666666666	0.13455	20.000333333333334	19.865783333333333	10908.1630859375	2593208.6461112327	0	1295	0.6775001249052703	0.7417512735891807	0.3782092007835524	173.95297241210938	173.96153259277344
324	174.07794189453125	16.036266666666666					1	DETECTED	174.0779 m/z @16.04 [N1266_1.mzXML]	174.07794189453125	16.036266666666666	4.78985	18.951999999999998	14.162149999999997	8141.6435546875	2179864.7870166926	0	1295	1.5901325382736307	0.7447448561092709	0.4794382842111859	174.07508850097656	174.0785369873047
325	174.1262664794922	12.668633333333334					1	DETECTED	174.1263 m/z @12.67 [N1266_1.mzXML]	174.1262664794922	12.668633333333334	0.25270000000000004	19.983999999999998	19.731299999999997	3492.82080078125	2166892.822480286	0	1295	17.776747219545246	0.7945959224437416	0.5891918448874831	174.1260986328125	174.12782287597656
326	174.93702697753906	1.6694					1	DETECTED	174.9370 m/z @1.67 [N1266_1.mzXML]	174.93702697753906	1.6694	1.5951	12.253833333333334	10.658733333333334	118271.0234375	6846296.618209962	0	1295	0.28597077015793504	71.72768057424851	3.0818225780273263	174.93487548828125	174.9373016357422
327	174.9905242919922	2.270566666666667					1	DETECTED	174.9905 m/z @2.27 [N1266_1.mzXML]	174.9905242919922	2.270566666666667	1.3973666666666666	19.902333333333335	18.504966666666668	52128.640625	3363004.5955260014	0	1295	0.9962628113946639	4.167343183667116	2.7544679029524315	174.98959350585938	174.99166870117188
328	175.00730895996094	13.568116666666667					1	DETECTED	175.0073 m/z @13.57 [N1266_1.mzXML]	175.00730895996094	13.568116666666667	9.602516666666666	18.582333333333334	8.979816666666668	6363.60595703125	1491173.530172761	0	1295	5.595837570357801	1.1322141248066708	1.005797777884739	175.0070037841797	175.00833129882812
329	175.02279663085938	3.3356833333333333					1	DETECTED	175.0228 m/z @3.34 [N1266_1.mzXML]	175.02279663085938	3.3356833333333333	0.5058666666666667	18.5985	18.092633333333335	18478.455078125	2316215.969955384	0	1295	0.348779140130004	0.8048272606722295	1.933069212300037	175.01820373535156	175.03268432617188
330	175.03843688964844	12.757299999999999					1	DETECTED	175.0384 m/z @12.76 [N1266_1.mzXML]	175.03843688964844	12.757299999999999	9.662833333333333	13.87465	4.211816666666667	6554.2236328125	738950.1273530885	0	1295	3.1106114398920006	0.6805399961221108	0.3610799922442216	175.03285217285156	175.04261779785156
331	175.06814575195312	1.8459666666666665					1	DETECTED	175.0681 m/z @1.85 [N1266_1.mzXML]	175.06814575195312	1.8459666666666665	1.8459666666666665	19.479499999999998	17.633533333333332	16363.669921875	3985761.4989179075	0	1295	13.56527245939019	null	null	175.05911254882812	175.074951171875
332	175.09857177734375	14.81115					1	DETECTED	175.0986 m/z @14.81 [N1266_1.mzXML]	175.09857177734375	14.81115	0.10098333333333334	20.000333333333334	19.899350000000002	10120.177734375	2725446.105706389	0	1295	5.864586100691934	0.6611800164377132	0.44093102994017425	175.08859252929688	175.105712890625
333	175.1179656982422	1.9453833333333332					1	DETECTED	175.1180 m/z @1.95 [N1266_1.mzXML]	175.1179656982422	1.9453833333333332	1.6098999999999999	16.246816666666668	14.636916666666668	76971.4140625	3560523.6669487315	0	1295	0.25540501031504315	14.801186585707976	24.919086773996185	175.1097412109375	175.12730407714844
334	175.14698791503906	14.427966666666666					1	DETECTED	175.1470 m/z @14.43 [N1266_1.mzXML]	175.14698791503906	14.427966666666666	11.609100000000002	15.923033333333333	4.313933333333331	14632.4208984375	1067111.7708636473	0	1295	0.21024389518338715	0.7188693078168772	0.37302797530428267	175.14634704589844	175.1475830078125
335	176.06967163085938	10.544583333333332					1	DETECTED	176.0697 m/z @10.54 [N1266_1.mzXML]	176.06967163085938	10.544583333333332	0.489	10.9767	10.487699999999998	104732.9296875	1246176.1747553118	0	1295	0.08323111677616168	0.5517616845674321	0.08456505728389922	176.0692138671875	176.0741424560547
336	176.1018524169922	1.8459666666666665					1	DETECTED	176.1019 m/z @1.85 [N1266_1.mzXML]	176.1018524169922	1.8459666666666665	1.8318333333333332	8.790683333333334	6.958850000000001	23113.4609375	770812.3290154422	0	1295	0.054417968266629035	246.18573113207555	491.3714622641511	176.10137939453125	176.1023406982422
337	176.97003173828125	1.5214833333333333					1	DETECTED	176.9700 m/z @1.52 [N1266_1.mzXML]	176.97003173828125	1.5214833333333333	1.4146666666666665	11.19695	9.782283333333332	41258.8203125	5398024.201736327	0	1295	0.3303770453038912	44.307933445637914	91.68793454958902	176.96685791015625	176.97003173828125
338	176.998779296875	16.101066666666664					1	DETECTED	176.9988 m/z @16.10 [N1266_1.mzXML]	176.998779296875	16.101066666666664	9.767249999999999	18.209166666666665	8.441916666666666	4459.04052734375	1232290.208696961	0	1295	0.27612131348140245	0.6664162471811362	0.33283249436227247	176.9982147216797	176.999755859375
339	177.0300750732422	10.234883333333332					1	DETECTED	177.0301 m/z @10.23 [N1266_1.mzXML]	177.0300750732422	10.234883333333332	10.205766666666667	10.26435	0.05858333333333299	2726.07958984375	7691.32021051019	0	1295	0.07947087607307779	1.0060103033772654	1.0120206067545308	177.02972412109375	177.03013610839844
340	177.05996704101562	1.6694					1	DETECTED	177.0600 m/z @1.67 [N1266_1.mzXML]	177.05996704101562	1.6694	1.6098999999999999	13.2322	11.622300000000001	66823.0859375	3172691.628779297	0	1295	0.06375984688570968	97.66638655462168	2.0831862054752137	177.05386352539062	177.06033325195312
341	177.07476806640625	2.0427					1	DETECTED	177.0748 m/z @2.04 [N1266_1.mzXML]	177.07476806640625	2.0427	1.9315	10.635449999999999	8.703949999999999	15400.787109375	1989376.0472202147	0	1295	0.028401774055619278	39.136465827338135	2.2362442867104217	177.0729217529297	177.07518005371094
342	177.0862579345703	8.143216666666667					1	DETECTED	177.0863 m/z @8.14 [N1266_1.mzXML]	177.0862579345703	8.143216666666667	0.11785	19.934833333333334	19.816983333333333	45644.36328125	5855904.540470456	0	1295	3.1947365293090346	0.5818526565987826	0.07695137236935869	177.08349609375	177.0897979736328
343	177.1262969970703	12.084833333333334					1	DETECTED	177.1263 m/z @12.08 [N1266_1.mzXML]	177.1262969970703	12.084833333333334	11.7106	12.238766666666667	0.5281666666666673	12582.783203125	165231.81640161184	0	1295	0.6270829909995133	0.7056649149372036	0.4113298298744072	177.12596130371094	177.1267547607422
344	177.16273498535156	12.683183333333334					1	DETECTED	177.1627 m/z @12.68 [N1266_1.mzXML]	177.16273498535156	12.683183333333334	0.13455	20.000333333333334	19.865783333333333	5497.83447265625	2463399.645613099	0	1295	7.159416693447653	0.791551669637331	0.5831033392746621	177.15719604492188	177.16302490234375
345	178.0767059326172	11.96835					1	DETECTED	178.0767 m/z @11.97 [N1266_1.mzXML]	178.0767059326172	11.96835	0.3374	19.983999999999998	19.6466	6054.36669921875	1736696.0974297796	0	1295	1.3253981787746074	0.8445827726883876	5.845499403449227	178.06932067871094	178.08580017089844
346	179.03919982910156	1.5069000000000001					1	DETECTED	179.0392 m/z @1.51 [N1266_1.mzXML]	179.03919982910156	1.5069000000000001	1.4321833333333334	1.6251	0.19291666666666663	27125.251953125	186806.69592333978	0	1295	0.1226690458901043	1.2909881775596679	1.5819763551193358	179.03909301757812	179.03948974609375
347	179.0542755126953	10.84275					1	DETECTED	179.0543 m/z @10.84 [N1266_1.mzXML]	179.0542755126953	10.84275	9.782350000000001	18.322166666666664	8.539816666666663	6722.41748046875	1265231.3750412278	0	1295	5.67935228456332	4.026695900917892	6.201306348241881	179.0504150390625	179.0543670654297
348	179.0692596435547	10.516183333333334					1	DETECTED	179.0693 m/z @10.52 [N1266_1.mzXML]	179.0692596435547	10.516183333333334	0.13455	20.000333333333334	19.865783333333333	50967.6796875	2119810.525602418	0	1295	0.08294279441661878	0.9099231416253627	0.35643529129452556	179.06016540527344	179.06979370117188
349	179.14161682128906	12.578716666666667					1	DETECTED	179.1416 m/z @12.58 [N1266_1.mzXML]	179.14161682128906	12.578716666666667	4.42195	15.5229	11.100950000000001	14146.73046875	1798355.5163593136	0	1295	1.9615546506520314	0.6804749022284158	0.2903890369702214	179.1414031982422	179.1425018310547
350	180.06430053710938	9.72255					1	DETECTED	180.0643 m/z @9.72 [N1266_1.mzXML]	180.06430053710938	9.72255	2.014866666666667	10.588600000000001	8.573733333333335	380728.375	3038781.2603452457	1	1295	0.09243769556570314	1.4178953981398361	1.5579179695553143	180.06430053710938	180.0731964111328
351	180.0894317626953	14.5404					1	DETECTED	180.0894 m/z @14.54 [N1266_1.mzXML]	180.0894317626953	14.5404	0.26935000000000003	19.254166666666666	18.984816666666667	5626.380859375	1874333.202037079	0	1295	9.19310965907496	0.6651513612056109	0.2642617086981642	180.07958984375	180.0894317626953
352	180.10093688964844	11.923983333333332					1	DETECTED	180.1009 m/z @11.92 [N1266_1.mzXML]	180.10093688964844	11.923983333333332	11.771333333333333	16.101066666666664	4.329733333333332	9558.2900390625	771382.8650126643	0	1295	0.1686894148700233	14.181897587072864	27.36379517414573	180.10037231445312	180.10159301757812
353	180.9027862548828	1.6694					1	DETECTED	180.9028 m/z @1.67 [N1266_1.mzXML]	180.9027862548828	1.6694	1.6251	2.270566666666667	0.6454666666666669	28835.9921875	434671.0618728027	0	1295	0.05204615400037005	7.285176824680212	13.237846536927517	180.8928680419922	180.90338134765625
354	181.00137329101562	1.5214833333333333					1	DETECTED	181.0014 m/z @1.52 [N1266_1.mzXML]	181.00137329101562	1.5214833333333333	1.4321833333333334	1.6098999999999999	0.17771666666666652	12999.935546875	98866.67826416012	0	1295	0.07502946676419397	0.9950541246733855	0.990108249346771	181.0007781982422	181.00137329101562
355	181.04815673828125	12.439583333333333					1	DETECTED	181.0482 m/z @12.44 [N1266_1.mzXML]	181.04815673828125	12.439583333333333	0.25270000000000004	20.000333333333334	19.747633333333333	16071.310546875	2907340.162091736	0	1295	0.1817774393754501	1.1150052399187804	0.6188185217420847	181.04568481445312	181.0496368408203
356	181.0711669921875	9.360666666666667					1	DETECTED	181.0712 m/z @9.36 [N1266_1.mzXML]	181.0711669921875	9.360666666666667	8.94585	19.5115	10.565650000000002	96399.6640625	2893854.230484221	0	1295	0.09557138024082157	2.3678064512732577	1.1279155513758765	181.067138671875	181.0719451904297
357	181.0845947265625	11.566716666666668					1	DETECTED	181.0846 m/z @11.57 [N1266_1.mzXML]	181.0845947265625	11.566716666666668	0.82935	12.532283333333334	11.702933333333334	1125121.625	9944643.181455169	1	1295	0.11029624014806316	1.7703783133233661	2.2460664772490673	181.07992553710938	181.08541870117188
358	181.09666442871094	9.901833333333334					1	DETECTED	181.0967 m/z @9.90 [N1266_1.mzXML]	181.09666442871094	9.901833333333334	9.856833333333332	9.9473	0.0904666666666678	1809.9036865234375	8833.50024041747	0	1295	0.12538648636054006	1.0051851851851596	1.0103703703703195	181.0961456298828	181.09666442871094
359	182.05674743652344	1.8602833333333335					1	DETECTED	182.0567 m/z @1.86 [N1266_1.mzXML]	182.05674743652344	1.8602833333333335	1.8459666666666665	18.112166666666667	16.2662	156408.625	2.11363290347706E7	0	1295	0.040936779319205474	568.0861466821763	1135.1722933643525	182.0517120361328	182.0568389892578
360	182.0801544189453	3.96305					1	DETECTED	182.0802 m/z @3.96 [N1266_1.mzXML]	182.0801544189453	3.96305	1.9453833333333332	11.609100000000002	9.663716666666668	191531.203125	1.2301056822711907E7	1	1295	7.8051479678646905	0.626482869265367	0.2561131360663277	182.0717010498047	182.08810424804688
361	182.1490478515625	15.507166666666667					1	DETECTED	182.1490 m/z @15.51 [N1266_1.mzXML]	182.1490478515625	15.507166666666667	0.10098333333333334	20.000333333333334	19.899350000000002	67101.5234375	1.7503975594172943E7	0	1295	3.9260348981020563	0.8136120851613016	0.3146402857945098	182.14822387695312	182.14990234375
362	182.96163940429688	1.5214833333333333					1	DETECTED	182.9616 m/z @1.52 [N1266_1.mzXML]	182.96163940429688	1.5214833333333333	1.46265	1.5656999999999999	0.10304999999999986	14538.7080078125	60628.53991723624	0	1295	0.09467444690075677	0.8757790368271949	0.7515580736543899	182.9613037109375	182.96170043945312
363	183.04800415039062	16.036266666666666					1	DETECTED	183.0480 m/z @16.04 [N1266_1.mzXML]	183.04800415039062	16.036266666666666	0.2021	19.9515	19.749399999999998	6287.8310546875	2134141.249555358	0	1295	0.8812888522942366	0.6236324403978737	0.7236999219564243	183.04779052734375	183.04908752441406
364	183.0602264404297	1.8602833333333335					1	DETECTED	183.0602 m/z @1.86 [N1266_1.mzXML]	183.0602264404297	1.8602833333333335	1.8602833333333335	10.426933333333332	8.56665	14588.7392578125	2715004.6119429306	0	1295	8.137203628858703	null	null	183.0503387451172	183.06466674804688
365	183.07937622070312	11.865350000000001					1	DETECTED	183.0794 m/z @11.87 [N1266_1.mzXML]	183.07937622070312	11.865350000000001	1.1030000000000002	17.448833333333333	16.34583333333333	87977.2265625	6865389.8920681765	0	1295	0.1066685777708134	0.8251688648417382	0.02065211050354161	183.0706329345703	183.0843048095703
366	183.10043334960938	10.933033333333332					1	DETECTED	183.1004 m/z @10.93 [N1266_1.mzXML]	183.10043334960938	10.933033333333332	0.26935000000000003	18.951999999999998	18.68265	16842.486328125	3308619.306495758	0	1295	0.6789009074652572	1.3250332692077138	1.5881310209154247	183.09153747558594	183.10906982421875
367	183.1364288330078	14.5125					1	DETECTED	183.1364 m/z @14.51 [N1266_1.mzXML]	183.1364288330078	14.5125	0.6255666666666666	15.181516666666665	14.55595	5348.61181640625	1610912.6045889594	0	1295	0.2510800150144217	0.5240879915892157	0.04817598317843147	183.13624572753906	183.1373291015625
368	183.1525115966797	15.618500000000001					1	DETECTED	183.1525 m/z @15.62 [N1266_1.mzXML]	183.1525115966797	15.618500000000001	0.15163333333333334	20.000333333333334	19.8487	4487.52099609375	1721835.2592632757	0	1295	0.8185042298549128	0.6416522631172873	0.28454739486600866	183.15185546875	183.15310668945312
369	183.9521026611328	10.234883333333332					1	DETECTED	183.9521 m/z @10.23 [N1266_1.mzXML]	183.9521026611328	10.234883333333332	10.205766666666667	10.26435	0.05858333333333299	3098.95703125	9067.392793212854	0	1295	0.09562627660750778	1.0060103033772654	1.0120206067545308	183.9520263671875	183.9523162841797
370	184.072021484375	12.999183333333333					1	DETECTED	184.0720 m/z @13.00 [N1266_1.mzXML]	184.072021484375	12.999183333333333	10.933033333333332	15.106316666666666	4.173283333333334	157990.765625	4884624.873397829	0	1295	0.4057588883448613	1.6748580525967178	2.853390667626248	184.07167053222656	184.08062744140625
371	184.08270263671875	11.865350000000001					1	DETECTED	184.0827 m/z @11.87 [N1266_1.mzXML]	184.08270263671875	11.865350000000001	11.819066666666666	11.9536	0.13453333333333362	13383.0048828125	66115.8867639158	0	1295	0.14927584510314773	1.4533669427439189	1.9067338854878375	184.08230590820312	184.08279418945312
372	184.09327697753906	1.7896					1	DETECTED	184.0933 m/z @1.79 [N1266_1.mzXML]	184.09327697753906	1.7896	1.7752666666666668	10.308416666666666	8.53315	360339.3125	2724714.81139163	0	1295	0.06536809462435134	5.009732331823519	8.685929246480798	184.09326171875	184.09678649902344
373	184.45982360839844	10.234883333333332					1	DETECTED	184.4598 m/z @10.23 [N1266_1.mzXML]	184.45982360839844	10.234883333333332	10.205766666666667	10.26435	0.05858333333333299	2419.144775390625	7277.6927402954025	0	1295	0.08148274233697528	1.0060103033772654	1.0120206067545308	184.45948791503906	184.4600372314453
374	184.9983367919922	1.46265					1	DETECTED	184.9983 m/z @1.46 [N1266_1.mzXML]	184.9983367919922	1.46265	1.4146666666666665	16.003616666666666	14.588949999999999	11692.0517578125	4655024.6414597165	0	1295	0.07715589615767837	152.0210142410554	288.62869686555587	184.9981689453125	185.006103515625
375	185.04310607910156	10.234883333333332					1	DETECTED	185.0431 m/z @10.23 [N1266_1.mzXML]	185.04310607910156	10.234883333333332	1.6251	19.983999999999998	18.3589	897110.8125	1.5324237597787635E7	1	1295	8.327311491286697	0.5085694064398228	0.01254050196033687	185.04034423828125	185.04397583007812
376	185.11587524414062	11.108866666666668					1	DETECTED	185.1159 m/z @11.11 [N1266_1.mzXML]	185.11587524414062	11.108866666666668	0.5914166666666667	19.902333333333335	19.310916666666667	11110.6494140625	2207886.2610305487	0	1295	0.07829048591823273	0.9180417623409984	0.8360835246819968	185.11367797851562	185.11669921875
377	185.12767028808594	9.11625					1	DETECTED	185.1277 m/z @9.12 [N1266_1.mzXML]	185.12767028808594	9.11625	9.023916666666667	16.62115	7.5972333333333335	41793.5390625	1441430.2406709285	0	1295	0.09286289091686406	1.6915892647230752	30.291971276149706	185.1272735595703	185.1376495361328
378	185.15234375	14.55475					1	DETECTED	185.1523 m/z @14.55 [N1266_1.mzXML]	185.15234375	14.55475	0.3374	18.839833333333335	18.502433333333336	9541.3505859375	3126125.059694733	0	1295	0.12706146554362618	0.5326233304234083	0.06469017242240366	185.15170288085938	185.15321350097656
379	186.04681396484375	10.234883333333332					1	DETECTED	186.0468 m/z @10.23 [N1266_1.mzXML]	186.04681396484375	10.234883333333332	1.6098999999999999	10.383000000000001	8.773100000000001	56741.46875	4111315.5655229506	0	1295	0.08956977494722018	0.508586490022203	0.052425052649089594	186.04656982421875	186.0470733642578
380	186.07257080078125	1.9032333333333333					1	DETECTED	186.0726 m/z @1.90 [N1266_1.mzXML]	186.07257080078125	1.9032333333333333	0.15163333333333334	19.078666666666667	18.927033333333334	102224.875	2538690.8759458004	0	1295	0.11620647802811446	1.2419513263119968	2.3564464445376405	186.07203674316406	186.07603454589844
381	186.21990966796875	11.493666666666666					1	DETECTED	186.2199 m/z @11.49 [N1266_1.mzXML]	186.21990966796875	11.493666666666666	10.0684	15.061350000000001	4.99295	15771.498046875	1439191.1155607905	0	1295	5.070973656784853	1.7515844988072422	2.479531978387243	186.21986389160156	186.22125244140625
382	186.9104766845703	1.6547833333333335					1	DETECTED	186.9105 m/z @1.65 [N1266_1.mzXML]	186.9104766845703	1.6547833333333335	1.6397333333333333	7.094533333333334	5.4548000000000005	26571.865234375	2015544.5130104984	0	1295	0.05508322583368175	181.2225913621235	361.445182724247	186.9102783203125	186.91632080078125
383	186.92172241210938	1.5361666666666667					1	DETECTED	186.9217 m/z @1.54 [N1266_1.mzXML]	186.92172241210938	1.5361666666666667	1.4477333333333333	1.5803166666666668	0.1325833333333335	13984.08984375	80335.71785791013	0	1295	0.11737839538988126	0.749623068224652	0.499246136449304	186.92156982421875	186.92210388183594
384	186.95147705078125	9.2032					1	DETECTED	186.9515 m/z @9.20 [N1266_1.mzXML]	186.95147705078125	9.2032	9.146166666666666	9.316666666666666	0.17050000000000054	16262.97265625	94143.23575527934	0	1295	0.0918972869186856	1.5025217655719232	1.896952259185439	186.9508056640625	186.9517364501953
385	187.05642700195312	1.8746166666666668					1	DETECTED	187.0564 m/z @1.87 [N1266_1.mzXML]	187.05642700195312	1.8746166666666668	1.8459666666666665	10.293633333333334	8.447666666666667	770084.0	7599338.395875489	0	1295	0.06382206404503932	5.074518593195904	5.21558072226922	187.04727172851562	187.05780029296875
386	187.07040405273438	2.6872333333333334					1	DETECTED	187.0704 m/z @2.69 [N1266_1.mzXML]	187.07040405273438	2.6872333333333334	0.13455	19.8535	19.71895	24225.783203125	4846106.4298540335	0	1295	1.3613543725537878	8.044730554180754	2.6810347290603223	187.06988525390625	187.080322265625
387	187.13075256347656	11.449016666666667					1	DETECTED	187.1308 m/z @11.45 [N1266_1.mzXML]	187.13075256347656	11.449016666666667	0.10098333333333334	20.000333333333334	19.899350000000002	12485.908203125	2922177.9404863925	0	1295	11.184127750524254	5.184052583028848	6.275910636477592	187.1243133544922	187.13209533691406
388	187.47171020507812	9.217450000000001					1	DETECTED	187.4717 m/z @9.22 [N1266_1.mzXML]	187.47171020507812	9.217450000000001	9.131599999999999	9.302349999999999	0.17074999999999996	13418.302734375	77807.06211010744	0	1295	0.09236969313607979	0.9808193939341848	1.171739362935883	187.47158813476562	187.471923828125
389	188.03404235839844	2.0846666666666667					1	DETECTED	188.0340 m/z @2.08 [N1266_1.mzXML]	188.03404235839844	2.0846666666666667	2.014866666666667	13.945066666666666	11.9302	9338.359375	1824351.1375129395	0	1295	0.16664470863263148	85.45988538681965	169.91977077363927	188.0258026123047	188.0409698486328
390	188.06939697265625	9.2032					1	DETECTED	188.0694 m/z @9.20 [N1266_1.mzXML]	188.06939697265625	9.2032	1.8459666666666665	19.431333333333335	17.58536666666667	4929272.0	3.480802649397371E7	1	1295	0.08923794497254889	1.369424006210459	1.606941522363646	188.0596466064453	188.0787811279297
391	188.0882110595703	9.217450000000001					1	DETECTED	188.0882 m/z @9.22 [N1266_1.mzXML]	188.0882110595703	9.217450000000001	2.0846666666666667	17.286833333333334	15.202166666666667	10511.5107421875	2302315.3472663574	0	1295	0.10012747584200454	1.2169186481790895	0.9788762931014728	188.08067321777344	188.09657287597656
392	188.09994506835938	9.217450000000001					1	DETECTED	188.0999 m/z @9.22 [N1266_1.mzXML]	188.09994506835938	9.217450000000001	9.1605	12.786866666666667	3.626366666666666	4838.47900390625	609610.7406114502	0	1295	0.07068703084722117	31.838162130523564	62.67632426104713	188.09994506835938	188.1094970703125
393	188.954833984375	1.4921833333333334					1	DETECTED	188.9548 m/z @1.49 [N1266_1.mzXML]	188.954833984375	1.4921833333333334	1.4321833333333334	18.03216666666667	16.599983333333334	6698.931640625	3157529.035310364	0	1295	0.07770519927499153	138.33319444444433	275.66638888888866	188.95103454589844	188.9553985595703
394	189.05105590820312	10.26435					1	DETECTED	189.0511 m/z @10.26 [N1266_1.mzXML]	189.05105590820312	10.26435	1.4146666666666665	10.293633333333334	8.878966666666667	10195.466796875	3497109.366884643	0	1295	0.13613217600486216	0.5016544848120743	0.00330896962414856	189.04611206054688	189.0604705810547
395	189.0727996826172	9.2032					1	DETECTED	189.0728 m/z @9.20 [N1266_1.mzXML]	189.0727996826172	9.2032	9.131599999999999	11.819066666666666	2.6874666666666673	480550.6875	4257624.969524417	0	1295	0.08856069337165628	1.434103699003459	1.613895899799746	189.0688018798828	189.0769805908203
396	189.0859375	2.6732333333333336					1	DETECTED	189.0859 m/z @2.67 [N1266_1.mzXML]	189.0859375	2.6732333333333336	0.10098333333333334	20.000333333333334	19.899350000000002	85047.7578125	1.8165134500187106E7	0	1295	2.597397959722999	11.915007836244868	2.8906736664822046	189.08541870117188	189.09014892578125
397	189.1333770751953	1.8034833333333333					1	DETECTED	189.1334 m/z @1.80 [N1266_1.mzXML]	189.1333770751953	1.8034833333333333	1.7752666666666668	11.637666666666666	9.8624	27469.412109375	3043034.9376574093	0	1295	0.05596883075812875	174.76196101594869	349.6410129338413	189.126220703125	189.1336212158203
398	189.14707946777344	11.725733333333332					1	DETECTED	189.1471 m/z @11.73 [N1266_1.mzXML]	189.14707946777344	11.725733333333332	11.7106	11.819066666666666	0.10846666666666671	4519.63671875	21824.182519043105	0	1295	0.43071080798660155	3.583700440528715	6.16740088105743	189.14707946777344	189.1479949951172
399	189.16273498535156	11.923983333333332					1	DETECTED	189.1627 m/z @11.92 [N1266_1.mzXML]	189.16273498535156	11.923983333333332	1.5656999999999999	16.653866666666666	15.088166666666666	23210.599609375	5829104.405164426	0	1295	2.6450817422884345	0.6612944589114897	35.68229642418902	189.158447265625	189.16346740722656
400	189.19740295410156	9.2032					1	DETECTED	189.1974 m/z @9.20 [N1266_1.mzXML]	189.19740295410156	9.2032	9.1605	9.288116666666667	0.1276166666666665	16316.298828125	81692.49208667004	0	1295	0.0880489901602477	1.4943403590944568	1.9886807181889135	189.19728088378906	189.1979522705078
401	190.0848846435547	10.8271					1	DETECTED	190.0849 m/z @10.83 [N1266_1.mzXML]	190.0848846435547	10.8271	0.28655	19.967666666666666	19.681116666666668	122592.8671875	3273822.3765402264	0	1295	0.0875594010006342	0.6425545090154003	null	190.07659912109375	190.0900421142578
402	190.14242553710938	10.4124					1	DETECTED	190.1424 m/z @10.41 [N1266_1.mzXML]	190.14242553710938	10.4124	0.18528333333333336	10.60365	10.418366666666667	22944.70703125	904904.2990605164	0	1295	0.20480955502402054	0.5093501426762512	0.5730206413907102	190.14199829101562	190.14291381835938
403	191.03907775878906	1.7752666666666668					1	DETECTED	191.0391 m/z @1.78 [N1266_1.mzXML]	191.03907775878906	1.7752666666666668	1.4146666666666665	17.756500000000003	16.341833333333337	142948.515625	4793378.284774994	0	1295	0.13382466795562853	1.6970064742447295	4.550955345912083	191.02915954589844	191.04783630371094
404	191.07545471191406	1.6694					1	DETECTED	191.0755 m/z @1.67 [N1266_1.mzXML]	191.07545471191406	1.6694	1.5656999999999999	17.772499999999997	16.206799999999998	186573.078125	2.4954615635361545E7	0	1295	0.057249127436813874	50.859334941172804	119.5463084895605	191.0681915283203	191.08233642578125
405	191.1051025390625	11.273349999999999					1	DETECTED	191.1051 m/z @11.27 [N1266_1.mzXML]	191.1051025390625	11.273349999999999	10.635449999999999	16.457866666666668	5.822416666666669	74132.8984375	1192376.2479515367	0	1295	0.08201853242096391	4.1680958636034875	8.883593957546694	191.10244750976562	191.1087188720703
406	192.03155517578125	2.5769666666666664					1	DETECTED	192.0316 m/z @2.58 [N1266_1.mzXML]	192.03155517578125	2.5769666666666664	1.9592833333333333	10.87285	8.913566666666666	10363.3291015625	887992.8437105713	0	1295	7.606989049720491	7.215320687515179	11.476719271979775	192.0261993408203	192.03323364257812
407	192.06443786621094	9.40585					1	DETECTED	192.0644 m/z @9.41 [N1266_1.mzXML]	192.06443786621094	9.40585	6.162216666666667	11.19695	5.034733333333333	2867.57666015625	418452.7778088989	0	1295	2.036811046712663	0.7760947086086591	0.5521894172173182	192.0640411376953	192.06832885742188
408	192.1044921875	9.572266666666668					1	DETECTED	192.1045 m/z @9.57 [N1266_1.mzXML]	192.1044921875	9.572266666666668	1.4921833333333334	10.022016666666667	8.529833333333334	6433.94482421875	625205.538503357	0	1295	0.07539181056125521	0.5278307773228411	0.008195657423150619	192.09475708007812	192.1044921875
409	192.96026611328125	2.1271333333333335					1	DETECTED	192.9603 m/z @2.13 [N1266_1.mzXML]	192.96026611328125	2.1271333333333335	2.0287166666666665	16.588350000000002	14.559633333333336	27106.544921875	1731056.8935819096	0	1295	0.3560343342665142	2.351471047985201	2.909983436825289	192.9601287841797	192.96377563476562
410	193.0330810546875	3.378616666666667					1	DETECTED	193.0331 m/z @3.38 [N1266_1.mzXML]	193.0330810546875	3.378616666666667	1.6397333333333333	18.305999999999997	16.666266666666665	12121.8876953125	1845066.1206367188	0	1295	1.62179702677543	0.681332237067835	0.39219713683494245	193.03302001953125	193.03988647460938
411	193.0546112060547	1.5069000000000001					1	DETECTED	193.0546 m/z @1.51 [N1266_1.mzXML]	193.0546112060547	1.5069000000000001	1.4146666666666665	10.338383333333333	8.923716666666666	13945.197265625	2307315.6075335084	0	1295	8.90211041725835	48.37576797976132	89.02910074665542	193.04818725585938	193.05484008789062
412	193.0847930908203	10.516183333333334					1	DETECTED	193.0848 m/z @10.52 [N1266_1.mzXML]	193.0847930908203	10.516183333333334	10.471883333333333	10.699250000000001	0.2273666666666685	44387.69921875	244822.23028460774	0	1295	0.08394204444694253	2.0334771276075454	2.6167687867710465	193.0845184326172	193.08541870117188
413	193.09982299804688	8.961266666666667					1	DETECTED	193.0998 m/z @8.96 [N1266_1.mzXML]	193.09982299804688	8.961266666666667	8.914566666666667	9.5573	0.6427333333333323	2133.811767578125	39966.57174588005	0	1295	0.06225147534195585	6.881513204853736	12.763026409707471	193.09927368164062	193.10696411132812
414	193.12095642089844	11.478716666666665					1	DETECTED	193.1210 m/z @11.48 [N1266_1.mzXML]	193.12095642089844	11.478716666666665	0.15163333333333334	19.431333333333335	19.279700000000002	40895.65234375	2691065.2824246525	0	1295	0.11080035763340845	0.5170972750167715	0.014133965307502444	193.1178436279297	193.13027954101562
415	193.15756225585938	14.414083333333334					1	DETECTED	193.1576 m/z @14.41 [N1266_1.mzXML]	193.15756225585938	14.414083333333334	8.65175	18.241333333333333	9.589583333333334	11560.1015625	1195534.662966034	0	1295	0.5391732907379936	0.6187270913880831	0.16222070521577292	193.15679931640625	193.1580047607422
416	194.03115844726562	1.6843333333333335					1	DETECTED	194.0312 m/z @1.68 [N1266_1.mzXML]	194.03115844726562	1.6843333333333335	1.6843333333333335	19.967666666666666	18.28333333333333	4540.97705078125	2190461.780510131	0	1295	14.628079485173727	null	null	194.03115844726562	194.0332489013672
417	194.0850067138672	10.762883333333333					1	DETECTED	194.0850 m/z @10.76 [N1266_1.mzXML]	194.0850067138672	10.762883333333333	0.3374	10.762883333333333	10.425483333333332	7690.26025390625	807845.5503006596	0	1295	0.18840528055203798	0.5	null	194.0797576904297	194.08848571777344
418	194.97564697265625	11.96835					1	DETECTED	194.9756 m/z @11.97 [N1266_1.mzXML]	194.97564697265625	11.96835	11.580683333333333	13.481599999999998	1.9009166666666655	9497.0400390625	650290.13404541	0	1295	0.36138218342218487	2.4517411865864163	3.903482373172832	194.97508239746094	194.97610473632812
419	195.02883911132812	16.897166666666667					1	DETECTED	195.0288 m/z @16.90 [N1266_1.mzXML]	195.02883911132812	16.897166666666667	0.13455	19.9515	19.81695	5784.17041015625	2119012.9596488033	0	1295	2.5797029611187803	0.5911055056042364	0.4078399576993231	195.02816772460938	195.03237915039062
420	195.08665466308594	9.916816666666668					1	DETECTED	195.0867 m/z @9.92 [N1266_1.mzXML]	195.08665466308594	9.916816666666668	0.10098333333333334	20.000333333333334	19.899350000000002	127545.84375	1.0258593701748414E7	0	1295	0.10470863816120612	1.083244887075424	0.27507082340819267	195.0786895751953	195.08961486816406
421	195.1000518798828	11.273349999999999					1	DETECTED	195.1001 m/z @11.27 [N1266_1.mzXML]	195.1000518798828	11.273349999999999	11.211649999999999	13.026633333333333	1.814983333333334	182984.96875	2559412.249381709	0	1295	0.0720757319906653	3.689216110088846	12.157753108843645	195.09033203125	195.100830078125
422	195.11209106445312	9.302349999999999					1	DETECTED	195.1121 m/z @9.30 [N1266_1.mzXML]	195.11209106445312	9.302349999999999	9.288116666666667	9.375599999999999	0.08748333333333136	9642.3779296875	44922.51446484305	0	1295	0.18749457750747922	3.073185011709919	5.146370023419838	195.11187744140625	195.11221313476562
423	195.13673400878906	12.11415					1	DETECTED	195.1367 m/z @12.11 [N1266_1.mzXML]	195.13673400878906	12.11415	11.771333333333333	17.043	5.2716666666666665	42702.37109375	1620140.0172254622	0	1295	0.15385639819802677	7.688754922456101	14.377509844912202	195.13613891601562	195.14019775390625
424	196.05970764160156	9.100683333333334					1	DETECTED	196.0597 m/z @9.10 [N1266_1.mzXML]	196.05970764160156	9.100683333333334	8.759383333333334	17.659333333333333	8.899949999999999	5224.33154296875	1230536.4351593019	0	1295	6.406724022924724	13.038309405215337	24.191169743583934	196.0592498779297	196.0680694580078
425	196.0901336669922	9.931816666666666					1	DETECTED	196.0901 m/z @9.93 [N1266_1.mzXML]	196.0901336669922	9.931816666666666	0.5232166666666667	18.484666666666666	17.96145	9450.759765625	1382815.265372192	0	1295	8.616332025255202	1.665766123697191	2.5557298476255426	196.089599609375	196.09088134765625
426	196.86392211914062	1.9592833333333333					1	DETECTED	196.8639 m/z @1.96 [N1266_1.mzXML]	196.86392211914062	1.9592833333333333	1.6994	4.273866666666667	2.574466666666667	32953.71875	726370.6854041747	0	1295	0.2822358667078326	4.953119989738988	1.0801452345278402	196.8634796142578	196.8682403564453
427	197.063720703125	14.682133333333333					1	DETECTED	197.0637 m/z @14.68 [N1266_1.mzXML]	197.063720703125	14.682133333333333	8.790683333333334	19.869833333333336	11.079150000000002	12909.22265625	2599896.5134778433	0	1295	2.364176246799854	0.9827890669796575	0.6949020670852737	197.06268310546875	197.0647430419922
428	197.0798797607422	10.501383333333333					1	DETECTED	197.0799 m/z @10.50 [N1266_1.mzXML]	197.0798797607422	10.501383333333333	10.368083333333335	11.064383333333334	0.696299999999999	17921.505859375	214213.86764874347	0	1295	0.06552817086489249	2.611777944486149	0.834640271821976	197.0764617919922	197.0821990966797
429	197.09970092773438	1.7461833333333334					1	DETECTED	197.0997 m/z @1.75 [N1266_1.mzXML]	197.09970092773438	1.7461833333333334	1.6547833333333335	14.5125	12.857716666666665	51834.20703125	2354743.048995483	0	1295	0.06274357297563515	61.3525893741733	121.37827506493646	197.09121704101562	197.10623168945312
430	197.11598205566406	11.138416666666666					1	DETECTED	197.1160 m/z @11.14 [N1266_1.mzXML]	197.11598205566406	11.138416666666666	6.260050000000001	11.983049999999999	5.722999999999998	20746.17578125	914071.2127862542	0	1295	0.1090897978178873	0.5865692752355638	0.1731385504711275	197.11587524414062	197.1163787841797
431	197.12745666503906	9.72255					1	DETECTED	197.1275 m/z @9.72 [N1266_1.mzXML]	197.12745666503906	9.72255	5.140883333333333	9.931816666666666	4.790933333333333	16149.837890625	570547.3549692995	0	1295	0.09652417913299516	0.5228373954165151	0.3510428423818243	197.12734985351562	197.13497924804688
432	197.1522674560547	14.344466666666667					1	DETECTED	197.1523 m/z @14.34 [N1266_1.mzXML]	197.1522674560547	14.344466666666667	2.7979666666666665	15.4115	12.613533333333333	12022.5947265625	2030180.35227179	0	1295	2.654534617067691	0.5462059209861573	0.09241184197231478	197.1422882080078	197.153076171875
433	198.05154418945312	10.544583333333332					1	DETECTED	198.0515 m/z @10.54 [N1266_1.mzXML]	198.05154418945312	10.544583333333332	8.94585	18.759833333333333	9.813983333333333	37694.390625	1651297.057522248	0	1295	0.07927210415027197	0.5332369135402438	0.056851328377995086	198.05116271972656	198.05506896972656
434	198.09657287597656	9.572266666666668					1	DETECTED	198.0966 m/z @9.57 [N1266_1.mzXML]	198.09657287597656	9.572266666666668	3.8453333333333335	19.479499999999998	15.634166666666665	2896.708740234375	1347438.873247314	0	1295	0.553832419782136	1.364968453157012	1.7299369063140242	198.09561157226562	198.09732055664062
435	198.86111450195312	1.9453833333333332					1	DETECTED	198.8611 m/z @1.95 [N1266_1.mzXML]	198.86111450195312	1.9453833333333332	0.26935000000000003	2.2990666666666666	2.0297166666666664	28963.810546875	877417.5073658142	0	1295	0.3921429707626807	0.6055120224339213	0.20088482385453654	198.86070251464844	198.86891174316406
436	198.9390411376953	1.5511666666666666					1	DETECTED	198.9390 m/z @1.55 [N1266_1.mzXML]	198.9390411376953	1.5511666666666666	1.4321833333333334	1.6397333333333333	0.2075499999999999	272133.875	1884818.838857421	0	1295	0.11782827521611527	0.8613693517126061	0.6075435447842452	198.9385986328125	198.93922424316406
437	199.01620483398438	11.463666666666667					1	DETECTED	199.0162 m/z @11.46 [N1266_1.mzXML]	199.01620483398438	11.463666666666667	8.128216666666667	18.566	10.437783333333332	7212.97998046875	1273463.2131567383	0	1295	3.7373198516095343	1.5646739320531462	1.897229705429264	199.009765625	199.0173797607422
438	199.0587615966797	11.094					1	DETECTED	199.0588 m/z @11.09 [N1266_1.mzXML]	199.0587615966797	11.094	9.08535	11.153250000000002	2.0679000000000016	9430.884765625	384274.28476989776	0	1295	2.088351554638658	0.5147487118213732	0.029374443576577803	199.05665588378906	199.05921936035156
439	199.09559631347656	10.573566666666666					1	DETECTED	199.0956 m/z @10.57 [N1266_1.mzXML]	199.09559631347656	10.573566666666666	10.12975	10.77895	0.6492000000000004	7833.275390625	122036.89777398694	0	1295	0.09954601688030529	0.7313830785985208	0.46276615719704156	199.0948486328125	199.09597778320312
440	199.1432342529297	8.853					1	DETECTED	199.1432 m/z @8.85 [N1266_1.mzXML]	199.1432342529297	8.853	5.708	11.771333333333333	6.063333333333333	3665.271728515625	529390.6796471252	0	1295	3.005726618271442	0.963963963963964	0.927927927927928	199.1334991455078	199.1470489501953
441	199.16807556152344	12.77215					1	DETECTED	199.1681 m/z @12.77 [N1266_1.mzXML]	199.16807556152344	12.77215	0.1684	19.902333333333335	19.733933333333336	17193.5078125	1923843.5850649413	0	1295	1.5392205401512378	0.7711052441618045	0.19534779583020612	199.1671905517578	199.1775360107422
442	200.039306640625	1.6843333333333335					1	DETECTED	200.0393 m/z @1.68 [N1266_1.mzXML]	200.039306640625	1.6843333333333335	0.4554	2.6872333333333334	2.2318333333333333	68020.3828125	1011630.1761376953	0	1295	0.056295424901560365	0.6638532818924842	3.4437766771100944	200.03909301757812	200.0437469482422
443	200.06723022460938	1.7896					1	DETECTED	200.0672 m/z @1.79 [N1266_1.mzXML]	200.06723022460938	1.7896	1.7752666666666668	1.9175166666666668	0.14225	149776.171875	635967.3236484365	0	1295	0.0652993899958838	4.985963930957134	8.643108456857584	200.06683349609375	200.06732177734375
444	200.12669372558594	2.070683333333333					1	DETECTED	200.1267 m/z @2.07 [N1266_1.mzXML]	200.12669372558594	2.070683333333333	1.9731166666666666	4.603916666666667	2.6308	19585.45703125	525441.3809887695	0	1295	0.19346084882018788	13.482063546293144	4.416269527609972	200.12649536132812	200.12806701660156
445	200.93678283691406	1.5214833333333333					1	DETECTED	200.9368 m/z @1.52 [N1266_1.mzXML]	200.93678283691406	1.5214833333333333	1.46265	1.5511666666666666	0.08851666666666658	36321.8984375	158910.68598339817	0	1295	0.09493982391455202	0.7522662889518411	0.5045325779036822	200.93658447265625	200.93690490722656
446	200.97213745117188	1.5069000000000001					1	DETECTED	200.9721 m/z @1.51 [N1266_1.mzXML]	200.97213745117188	1.5069000000000001	1.4321833333333334	1.6251	0.19291666666666663	79798.0234375	515256.00924804655	0	1295	0.10407761464509102	1.27640956435782	1.7576718801713693	200.97181701660156	200.97239685058594
447	201.01475524902344	1.9032333333333333					1	DETECTED	201.0148 m/z @1.90 [N1266_1.mzXML]	201.01475524902344	1.9032333333333333	1.7461833333333334	2.2847500000000003	0.5385666666666669	101833.8046875	1078907.0994904782	0	1295	0.13481716385152143	1.6949415859920527	2.6281245317002084	201.01470947265625	201.01499938964844
448	201.11087036132812	10.947583333333334					1	DETECTED	201.1109 m/z @10.95 [N1266_1.mzXML]	201.11087036132812	10.947583333333334	0.10098333333333334	20.000333333333334	19.899350000000002	51881.6484375	3.375610640277882E7	0	1295	12.125927811739496	0.9173081887411724	0.19640331372386985	201.11044311523438	201.1115264892578
449	202.04641723632812	9.72255					1	DETECTED	202.0464 m/z @9.72 [N1266_1.mzXML]	202.04641723632812	9.72255	1.7752666666666668	10.220383333333332	8.445116666666665	138978.703125	4058383.025412108	0	1295	0.09336692782999556	0.5089592832598326	0.014547226521283508	202.0459442138672	202.04708862304688
450	202.11459350585938	6.4722333333333335					1	DETECTED	202.1146 m/z @6.47 [N1266_1.mzXML]	202.11459350585938	6.4722333333333335	0.11785	19.983999999999998	19.866149999999998	5508.10595703125	3848323.4508353295	0	1295	7.499331986599531	1.5631847307501643	2.1263694615003286	202.105712890625	202.11512756347656
451	202.96983337402344	1.5214833333333333					1	DETECTED	202.9698 m/z @1.52 [N1266_1.mzXML]	202.96983337402344	1.5214833333333333	1.4477333333333333	1.6098999999999999	0.16216666666666657	24231.892578125	151177.44564172352	0	1295	0.1287058349393344	1.0994350282485872	1.1484460418369284	202.96937561035156	202.9699249267578
452	203.0511016845703	1.8034833333333333					1	DETECTED	203.0511 m/z @1.80 [N1266_1.mzXML]	203.0511016845703	1.8034833333333333	1.6994	20.000333333333334	18.300933333333333	3209167.0	5.054941864777689E7	1	1295	0.22291302636990085	4.0795977252826345	6.889092885878823	203.04931640625	203.05245971679688
453	203.10523986816406	12.160333333333334					1	DETECTED	203.1052 m/z @12.16 [N1266_1.mzXML]	203.10523986816406	12.160333333333334	0.5571833333333333	14.204933333333335	13.647750000000002	8473.7119140625	1518601.331715241	0	1295	7.483995268083557	0.6298950937997501	0.2615061449366366	203.10130310058594	203.11520385742188
454	203.1265106201172	11.079133333333335					1	DETECTED	203.1265 m/z @11.08 [N1266_1.mzXML]	203.1265106201172	11.079133333333335	10.383000000000001	11.18225	0.7992499999999989	13521.1259765625	289274.9906860957	0	1295	0.06948592343509574	0.5740638766519811	0.1481277533039622	203.12632751464844	203.12696838378906
455	203.14901733398438	1.8459666666666665					1	DETECTED	203.1490 m/z @1.85 [N1266_1.mzXML]	203.14901733398438	1.8459666666666665	1.8177833333333333	18.338166666666666	16.52038333333333	98956.5234375	2448822.4736181647	0	1295	0.05323942223075462	180.65951963711444	354.03795653486685	203.14047241210938	203.1555938720703
456	203.8230743408203	9.217450000000001					1	DETECTED	203.8231 m/z @9.22 [N1266_1.mzXML]	203.8230743408203	9.217450000000001	7.3742	17.675666666666665	10.301466666666665	18906.41015625	2940806.8471863405	0	1295	0.09319665730198778	2.7943758759437562	4.5887517518875125	203.8199920654297	203.82640075683594
457	204.05465698242188	1.8034833333333333					1	DETECTED	204.0547 m/z @1.80 [N1266_1.mzXML]	204.05465698242188	1.8034833333333333	1.7461833333333334	10.667399999999999	8.921216666666666	185564.34375	3489353.2323877565	0	1295	0.2692616586277905	5.670915256271807	9.024039128136671	204.0452423095703	204.0646209716797
458	204.10391235351562	10.77895					1	DETECTED	204.1039 m/z @10.78 [N1266_1.mzXML]	204.10391235351562	10.77895	10.544583333333332	10.87285	0.3282666666666678	26338.80859375	132640.91463415453	0	1295	0.052974746020298724	0.8495734732256635	0.221374841576595	204.10365295410156	204.10459899902344
459	204.1216583251953	1.8746166666666668					1	DETECTED	204.1217 m/z @1.87 [N1266_1.mzXML]	204.1216583251953	1.8746166666666668	1.8459666666666665	9.767249999999999	7.921283333333332	1373824.125	2.183838368560212E7	0	1295	0.18797611131823388	11.518521924661876	19.091138527071394	204.12155151367188	204.12294006347656
460	204.41529846191406	9.2032					1	DETECTED	204.4153 m/z @9.20 [N1266_1.mzXML]	204.41529846191406	9.2032	9.1605	9.302349999999999	0.14184999999999803	14679.1181640625	80412.08723034654	0	1295	0.09525360448297704	1.6610070257611027	2.3220140515222054	204.4151153564453	204.4154510498047
461	204.955810546875	1.6397333333333333					1	DETECTED	204.9558 m/z @1.64 [N1266_1.mzXML]	204.955810546875	1.6397333333333333	1.5511666666666666	1.6694	0.11823333333333341	74680.3046875	344234.11535546905	0	1295	0.07303817037077986	0.6648596912838719	0.3430840602023279	204.95558166503906	204.9563751220703
462	205.02325439453125	1.8318333333333332					1	DETECTED	205.0233 m/z @1.83 [N1266_1.mzXML]	205.02325439453125	1.8318333333333332	1.4477333333333333	10.26435	8.816616666666667	74209.3671875	3131914.0950058596	0	1295	0.04460332272848322	12.976909228074954	0.2142970714916322	205.01588439941406	205.02381896972656
463	205.05535888671875	1.8034833333333333					1	DETECTED	205.0554 m/z @1.80 [N1266_1.mzXML]	205.05535888671875	1.8034833333333333	1.8034833333333333	11.938533333333334	10.13505	34657.17578125	2420601.2676274413	0	1295	7.558391307590912	null	null	205.04603576660156	205.0636749267578
464	205.06980895996094	9.677666666666665					1	DETECTED	205.0698 m/z @9.68 [N1266_1.mzXML]	205.06980895996094	9.677666666666665	9.1605	9.767249999999999	0.6067499999999981	22339.271484375	294591.7366419682	0	1295	0.09749150761439651	0.5866097325169197	0.21550160613903555	205.0660400390625	205.07240295410156
465	205.0845489501953	12.470233333333335					1	DETECTED	205.0845 m/z @12.47 [N1266_1.mzXML]	205.0845489501953	12.470233333333335	0.15163333333333334	19.934833333333334	19.7832	31031.85546875	4362423.917593264	0	1295	0.18251407394142838	0.9500669082853456	0.7548599999629165	205.0748291015625	205.08547973632812
466	205.09603881835938	9.217450000000001					1	DETECTED	205.0960 m/z @9.22 [N1266_1.mzXML]	205.09603881835938	9.217450000000001	9.100683333333334	10.573566666666666	1.472883333333332	5615588.0	3.6703369248883665E7	1	1295	0.08565060567861771	1.186091378014597	1.1676913474801651	205.0958251953125	205.09637451171875
467	205.1251220703125	1.9032333333333333					1	DETECTED	205.1251 m/z @1.90 [N1266_1.mzXML]	205.1251220703125	1.9032333333333333	1.8459666666666665	11.377266666666666	9.531299999999998	115551.6328125	3936688.5936237797	0	1295	0.19918739736210456	64.54559545520101	127.69746194247067	205.11517333984375	205.1331329345703
468	205.1939239501953	11.880183333333333					1	DETECTED	205.1939 m/z @11.88 [N1266_1.mzXML]	205.1939239501953	11.880183333333333	9.1605	12.0125	2.8519999999999985	32152.560546875	1682141.3329326166	0	1295	0.144189675420078	0.5243257487084892	0.04865149741697854	205.19256591796875	205.19764709472656
469	205.98635864257812	11.123966666666666					1	DETECTED	205.9864 m/z @11.12 [N1266_1.mzXML]	205.98635864257812	11.123966666666666	0.11785	20.000333333333334	19.882483333333333	26001.3125	5244645.086648069	0	1295	0.9738612633935855	2.0238819036707545	6.580501735578091	205.98561096191406	205.99398803710938
470	206.06532287597656	8.500066666666667					1	DETECTED	206.0653 m/z @8.50 [N1266_1.mzXML]	206.06532287597656	8.500066666666667	5.043916666666666	19.5765	14.532583333333333	1828.8380126953125	727228.1432366333	0	1295	0.03721289999986688	2.102423698817084	3.204847397634168	206.0643310546875	206.06643676757812
471	206.0801544189453	10.323649999999999					1	DETECTED	206.0802 m/z @10.32 [N1266_1.mzXML]	206.0801544189453	10.323649999999999	0.3712	16.913333333333334	16.542133333333332	49559.40625	2067050.9626142578	0	1295	0.09690943003831798	0.5169590445315128	0.030853157768960308	206.07957458496094	206.08901977539062
472	206.09938049316406	9.217450000000001					1	DETECTED	206.0994 m/z @9.22 [N1266_1.mzXML]	206.09938049316406	9.217450000000001	9.131599999999999	10.220383333333332	1.0887833333333337	578001.375	3672194.147317144	0	1295	0.08407476818255155	1.196697452162643	1.167698579583549	206.09866333007812	206.09974670410156
473	206.89254760742188	1.7610999999999999					1	DETECTED	206.8925 m/z @1.76 [N1266_1.mzXML]	206.89254760742188	1.7610999999999999	1.6694	15.634549999999999	13.96515	83329.890625	2577569.7615571283	0	1295	0.18285829726846536	76.14585605234468	151.29171210468937	206.8877410888672	206.89328002929688
474	206.99012756347656	15.81035					1	DETECTED	206.9901 m/z @15.81 [N1266_1.mzXML]	206.99012756347656	15.81035	0.13455	19.967666666666666	19.833116666666665	8110.15576171875	2839769.7589232195	0	1295	2.392208616046675	0.6408861555823652	0.2783521663866556	206.98646545410156	206.99107360839844
475	207.02536010742188	10.249716666666666					1	DETECTED	207.0254 m/z @10.25 [N1266_1.mzXML]	207.02536010742188	10.249716666666666	1.4321833333333334	14.86955	13.437366666666668	132693.875	4617489.125978395	0	1295	0.6760983413080464	2.2586119169469288	0.15751946247373474	207.01536560058594	207.02569580078125
476	207.10325622558594	9.2032					1	DETECTED	207.1033 m/z @9.20 [N1266_1.mzXML]	207.10325622558594	9.2032	4.2886500000000005	11.18225	6.893599999999999	21553.095703125	853142.0497838132	0	1295	0.08680309021071331	0.5120573121144835	0.04738856723822124	207.0950927734375	207.11203002929688
477	207.1731414794922	14.372233333333332					1	DETECTED	207.1731 m/z @14.37 [N1266_1.mzXML]	207.1731414794922	14.372233333333332	11.552666666666665	16.1981	4.645433333333335	11537.4560546875	1324772.935861968	0	1295	2.209789143167134	0.8237849787792453	0.6475699575584906	207.1723175048828	207.1735076904297
478	208.0480194091797	15.73075					1	DETECTED	208.0480 m/z @15.73 [N1266_1.mzXML]	208.0480194091797	15.73075	1.7610999999999999	19.869833333333336	18.108733333333337	13045.4912109375	4179295.072355471	0	1295	2.246342330158871	0.6428378770748158	0.7031894106886846	208.04757690429688	208.0545196533203
479	208.88955688476562	1.7610999999999999					1	DETECTED	208.8896 m/z @1.76 [N1266_1.mzXML]	208.88955688476562	1.7610999999999999	1.6843333333333335	1.9731166666666666	0.28878333333333317	63066.859375	550172.4761313476	0	1295	0.20599912954961996	1.880916196265745	2.832158754647444	208.88943481445312	208.88999938964844
480	208.9345245361328	2.19885					1	DETECTED	208.9345 m/z @2.20 [N1266_1.mzXML]	208.9345245361328	2.19885	2.0427	12.653833333333333	10.611133333333333	13823.5341796875	2856787.2656215825	0	1295	0.21421555837803252	33.977372184864926	66.95474436972985	208.9339141845703	208.93699645996094
481	208.97731018066406	13.582866666666666					1	DETECTED	208.9773 m/z @13.58 [N1266_1.mzXML]	208.97731018066406	13.582866666666666	11.865350000000001	16.32735	4.461999999999998	10058.875	879043.4680023806	0	1295	0.4577872510545742	1.2989684719216708	1.5979369438433413	208.9768829345703	208.9779815673828
482	209.03225708007812	1.5069000000000001					1	DETECTED	209.0323 m/z @1.51 [N1266_1.mzXML]	209.03225708007812	1.5069000000000001	0.9313833333333333	1.5803166666666668	0.6489333333333335	29258.91796875	465342.8029999998	0	1295	0.10874417076596221	0.5637832672091744	0.19343873749861934	209.02354431152344	209.03245544433594
483	209.04441833496094	15.874383333333332					1	DETECTED	209.0444 m/z @15.87 [N1266_1.mzXML]	209.04441833496094	15.874383333333332	0.13455	19.983999999999998	19.849449999999997	24653.64453125	6053555.291229638	0	1295	2.552015275247676	0.7784700534782192	0.5755643369538471	209.0436248779297	209.0452880859375
484	209.0911407470703	7.7682166666666665					1	DETECTED	209.0911 m/z @7.77 [N1266_1.mzXML]	209.0911407470703	7.7682166666666665	3.62475	8.263266666666667	4.638516666666666	12822.220703125	875031.7062093508	0	1295	0.8267652788541353	0.5597386246621185	0.08780299577290535	209.09034729003906	209.1009521484375
485	209.11593627929688	12.026816666666667					1	DETECTED	209.1159 m/z @12.03 [N1266_1.mzXML]	209.11593627929688	12.026816666666667	1.3455166666666665	12.578716666666667	11.2332	645023.5625	6943206.618096272	1	1295	0.11356784258421904	0.6743561361324572	3.906830235949629	209.11273193359375	209.12135314941406
486	209.1637725830078	9.826933333333333					1	DETECTED	209.1638 m/z @9.83 [N1266_1.mzXML]	209.1637725830078	9.826933333333333	9.737283333333332	10.037583333333334	0.3003000000000018	8190.5888671875	66218.0891395876	0	1295	0.31473282130645686	1.6748466257668686	2.349693251533737	209.1636505126953	209.1642303466797
487	210.03504943847656	1.5069000000000001					1	DETECTED	210.0350 m/z @1.51 [N1266_1.mzXML]	210.03504943847656	1.5069000000000001	1.5069000000000001	17.837333333333333	16.330433333333332	2189.26806640625	1159939.6611094968	0	1295	14.869929506169258	null	null	210.03504943847656	210.04473876953125
488	210.0596923828125	3.3213333333333335					1	DETECTED	210.0597 m/z @3.32 [N1266_1.mzXML]	210.0596923828125	3.3213333333333335	3.0513666666666666	17.934666666666665	14.883299999999998	4350.64892578125	795834.9637355042	0	1295	0.19254278857150497	27.565069761698947	54.130139523397894	210.0497283935547	210.06109619140625
489	211.04087829589844	2.4261833333333334					1	DETECTED	211.0409 m/z @2.43 [N1266_1.mzXML]	211.04087829589844	2.4261833333333334	2.2132666666666667	16.50695	14.293683333333334	17908.6953125	1972127.0623075562	0	1295	0.6794441618002831	33.566379647749514	37.40179167998412	211.03948974609375	211.04151916503906
490	211.0568389892578	9.390716666666666					1	DETECTED	211.0568 m/z @9.39 [N1266_1.mzXML]	211.0568389892578	9.390716666666666	9.316666666666666	10.338383333333333	1.0217166666666664	11619.8896484375	219536.15176043697	0	1295	0.09277357245896134	6.898829619626402	12.797659239252804	211.05661010742188	211.059326171875
491	211.07936096191406	14.247250000000001					1	DETECTED	211.0794 m/z @14.25 [N1266_1.mzXML]	211.07936096191406	14.247250000000001	13.832966666666666	17.026833333333332	3.1938666666666666	6364.30517578125	489784.49196496565	0	1295	1.2971581577107312	3.8546888200506713	3.8425012019790494	211.07876586914062	211.07980346679688
492	211.13145446777344	11.449016666666667					1	DETECTED	211.1315 m/z @11.45 [N1266_1.mzXML]	211.13145446777344	11.449016666666667	0.10098333333333334	20.000333333333334	19.899350000000002	88451.21875	4638125.998970217	0	1295	0.9023944451464807	0.5392866801658244	1.224646990990865	211.1214599609375	211.13304138183594
493	211.14315795898438	10.27885					1	DETECTED	211.1432 m/z @10.28 [N1266_1.mzXML]	211.14315795898438	10.27885	10.234883333333332	10.441966666666668	0.20708333333333506	11579.259765625	99916.46204284727	0	1295	0.1496357007616691	2.3550037907505263	3.710007581501053	211.14276123046875	211.14320373535156
494	211.1681365966797	14.5265					1	DETECTED	211.1681 m/z @14.53 [N1266_1.mzXML]	211.1681365966797	14.5265	12.547833333333333	19.270333333333333	6.7225	12322.52734375	1033034.3051451107	0	1295	0.6241043397202297	1.6987449460916437	0.33336093363866776	211.1675567626953	211.1685791015625
495	212.01837158203125	11.349716666666666					1	DETECTED	212.0184 m/z @11.35 [N1266_1.mzXML]	212.01837158203125	11.349716666666666	11.320966666666667	11.478716666666665	0.15774999999999828	271325.46875	1186419.52306835	0	1295	0.07050280592712355	2.7434782608696575	4.486956521739315	212.01809692382812	212.01840209960938
496	212.03553771972656	15.4115					1	DETECTED	212.0355 m/z @15.41 [N1266_1.mzXML]	212.03553771972656	15.4115	15.15185	18.71066666666667	3.5588166666666687	2426.01513671875	225321.82158386242	0	1295	0.6264821639520051	6.853103536812363	12.706207073624727	212.03497314453125	212.0360565185547
497	212.0666961669922	10.84275					1	DETECTED	212.0667 m/z @10.84 [N1266_1.mzXML]	212.0666961669922	10.84275	10.811083333333332	11.637666666666666	0.8265833333333337	24569.357421875	368264.05046020594	0	1295	0.1267401468921765	13.051315789473113	25.102631578946227	212.0666961669922	212.0744171142578
498	212.83782958984375	1.9731166666666666					1	DETECTED	212.8378 m/z @1.97 [N1266_1.mzXML]	212.83782958984375	1.9731166666666666	1.715	2.3133666666666666	0.5983666666666665	24533.81640625	392736.93614111305	0	1295	0.23297115886300768	1.1591011816362111	1.14301278347867	212.83750915527344	212.83828735351562
499	213.03175354003906	14.840116666666667					1	DETECTED	213.0318 m/z @14.84 [N1266_1.mzXML]	213.03175354003906	14.840116666666667	14.782399999999999	18.322166666666664	3.539766666666665	3045.708251953125	280803.27211547847	0	1295	0.9181510240085888	30.665030320530743	60.330060641061486	213.03134155273438	213.03262329101562
500	213.11099243164062	10.559050000000001					1	DETECTED	213.1110 m/z @10.56 [N1266_1.mzXML]	213.11099243164062	10.559050000000001	9.826933333333333	10.651616666666666	0.8246833333333328	7064.93603515625	201932.69944131465	0	1295	0.8147633715874534	0.563218521638171	0.1264370432763419	213.1085968017578	213.11134338378906
501	213.15687561035156	10.368083333333335					1	DETECTED	213.1569 m/z @10.37 [N1266_1.mzXML]	213.15687561035156	10.368083333333335	10.368083333333335	18.305999999999997	7.937916666666663	9491.4970703125	1188451.0210578297	0	1295	1.6668072127587017	null	null	213.14691162109375	213.1633758544922
502	214.1785430908203	11.289483333333333					1	DETECTED	214.1785 m/z @11.29 [N1266_1.mzXML]	214.1785430908203	11.289483333333333	1.5511666666666666	11.305166666666667	9.754	38935.375	6151653.50067175	0	1295	0.028930834874946854	0.5008052384138942	0.001610476827788529	214.17791748046875	214.1866912841797
503	214.9163818359375	1.5511666666666666					1	DETECTED	214.9164 m/z @1.55 [N1266_1.mzXML]	214.9163818359375	1.5511666666666666	1.4321833333333334	1.6547833333333335	0.22260000000000013	856584.625	5366139.4870317355	0	1295	0.1268602920853794	0.8218618466183024	0.6092737253315752	214.91563415527344	214.9167022705078
504	214.98782348632812	1.5214833333333333					1	DETECTED	214.9878 m/z @1.52 [N1266_1.mzXML]	214.98782348632812	1.5214833333333333	1.4321833333333334	1.5656999999999999	0.1335166666666665	107566.0	482787.5500031732	0	1295	0.07829721837610015	0.7494457893006318	0.563116926800775	214.98757934570312	214.98789978027344
505	215.0149688720703	1.9592833333333333					1	DETECTED	215.0150 m/z @1.96 [N1266_1.mzXML]	215.0149688720703	1.9592833333333333	1.9032333333333333	18.03216666666667	16.128933333333336	143472.59375	4404713.032861419	0	1295	0.16992066024910235	16.014728003878954	7.067087607477594	215.01315307617188	215.02191162109375
506	215.12648010253906	11.138416666666666					1	DETECTED	215.1265 m/z @11.14 [N1266_1.mzXML]	215.12648010253906	11.138416666666666	0.43853333333333333	19.902333333333335	19.463800000000003	21509.029296875	2800953.5455069277	0	1295	0.9471214064733751	0.8476678100054491	110.99502766844022	215.12525939941406	215.12754821777344
507	215.14068603515625	15.061350000000001					1	DETECTED	215.1407 m/z @15.06 [N1266_1.mzXML]	215.14068603515625	15.061350000000001	14.9724	16.8	1.8276000000000003	2806.87548828125	115938.48671618647	0	1295	0.20771968164449817	10.273187183811071	19.546374367622143	215.14056396484375	215.1422119140625
508	215.16285705566406	11.983049999999999					1	DETECTED	215.1629 m/z @11.98 [N1266_1.mzXML]	215.16285705566406	11.983049999999999	9.886983333333335	12.284699999999999	2.397716666666664	21478.6953125	1002487.3978636471	0	1295	0.2135241926731073	0.5719562036830892	0.14391240736617833	215.15313720703125	215.1630401611328
509	216.9212646484375	1.6843333333333335					1	DETECTED	216.9213 m/z @1.68 [N1266_1.mzXML]	216.9212646484375	1.6843333333333335	1.46265	1.9592833333333333	0.49663333333333326	254800.375	2479401.627508179	0	1295	0.1485572276558036	3.4947183484480866	5.834819824199636	216.91261291503906	216.9215087890625
510	216.94960021972656	1.5361666666666667					1	DETECTED	216.9496 m/z @1.54 [N1266_1.mzXML]	216.94960021972656	1.5361666666666667	1.4321833333333334	1.6251	0.19291666666666663	221768.3125	1567200.7650927727	0	1295	0.11908703841767587	0.9507635424475469	0.8617389139310778	216.9492950439453	216.94973754882812
511	217.04571533203125	10.91835					1	DETECTED	217.0457 m/z @10.92 [N1266_1.mzXML]	217.04571533203125	10.91835	9.992066666666666	17.756500000000003	7.764433333333336	12408.85546875	1296553.5601561584	0	1295	0.1274063624995705	3.7530001520686613	6.1112653307938265	217.03738403320312	217.05368041992188
512	217.08042907714844	2.014866666666667					1	DETECTED	217.0804 m/z @2.01 [N1266_1.mzXML]	217.08042907714844	2.014866666666667	0.18528333333333336	19.254166666666666	19.068883333333332	15332.763671875	2883375.062446776	0	1295	2.351978904479239	3.6185249554170555	3.224578649425005	217.08026123046875	217.0885009765625
513	217.11849975585938	12.099266666666667					1	DETECTED	217.1185 m/z @12.10 [N1266_1.mzXML]	217.11849975585938	12.099266666666667	0.10098333333333334	20.000333333333334	19.899350000000002	17250.705078125	3476828.719257141	0	1295	null	0.7248874363559823	0.5105761079994755	217.1153564453125	217.12197875976562
514	217.1421661376953	11.094					1	DETECTED	217.1422 m/z @11.09 [N1266_1.mzXML]	217.1421661376953	11.094	10.8271	11.138416666666666	0.31131666666666646	7611.08935546875	74730.68814697237	0	1295	0.06284583568097091	0.5832084426127142	0.16641688522542833	217.14193725585938	217.14248657226562
515	217.95010375976562	1.5511666666666666					1	DETECTED	217.9501 m/z @1.55 [N1266_1.mzXML]	217.95010375976562	1.5511666666666666	0.23576666666666668	9.07	8.834233333333334	26951.55859375	1769701.2290491944	0	1295	7.603264829327792	3.358002635446759	62.87183048620862	217.94345092773438	217.9579315185547
516	218.02029418945312	9.72255					1	DETECTED	218.0203 m/z @9.72 [N1266_1.mzXML]	218.02029418945312	9.72255	9.662833333333333	17.010666666666665	7.347833333333332	14567.9658203125	636615.0461884766	0	1295	0.09288537083737047	61.52246720625176	1.6591332920113775	218.01849365234375	218.02099609375
517	218.137451171875	2.014866666666667					1	DETECTED	218.1375 m/z @2.01 [N1266_1.mzXML]	218.137451171875	2.014866666666667	0.10098333333333334	20.000333333333334	19.899350000000002	45588.32421875	4544919.418049225	0	1295	0.14826789298316312	5.619927357308015	11.704208753138074	218.13525390625	218.13819885253906
518	218.21011352539062	10.4124					1	DETECTED	218.2101 m/z @10.41 [N1266_1.mzXML]	218.21011352539062	10.4124	5.465416666666667	10.471883333333333	5.0064666666666655	9162.103515625	1112843.6527128904	0	1295	0.06318824030509695	0.5060120814368352	0.012024162873670353	218.20065307617188	218.21046447753906
519	218.94729614257812	1.5214833333333333					1	DETECTED	218.9473 m/z @1.52 [N1266_1.mzXML]	218.94729614257812	1.5214833333333333	1.4477333333333333	1.5361666666666667	0.08843333333333336	31486.287109375	123639.5285605468	0	1295	0.6282325344526527	0.5995480225988704	0.19909604519774082	218.94711303710938	218.94740295410156
520	218.96871948242188	9.797433333333334					1	DETECTED	218.9687 m/z @9.80 [N1266_1.mzXML]	218.96871948242188	9.797433333333334	0.2021	10.338383333333333	10.136283333333333	6603.08056640625	969783.438308716	0	1295	0.28721544968543355	0.5281881817550197	0.05637636351003946	218.96253967285156	218.96925354003906
521	218.98265075683594	1.5361666666666667					1	DETECTED	218.9827 m/z @1.54 [N1266_1.mzXML]	218.98265075683594	1.5361666666666667	1.46265	1.6098999999999999	0.14724999999999988	40726.62890625	245718.67911718722	0	1295	0.09528037308592308	1.0014735887553834	1.0029471775107668	218.9824676513672	218.98277282714844
522	219.02499389648438	1.7896					1	DETECTED	219.0250 m/z @1.79 [N1266_1.mzXML]	219.02499389648438	1.7896	1.715	17.610333333333333	15.895333333333333	2213039.0	2.3083046319780827E7	1	1295	0.06810100245942396	3.700738258606744	4.689595575659606	219.0155487060547	219.026123046875
523	219.04586791992188	11.079133333333335					1	DETECTED	219.0459 m/z @11.08 [N1266_1.mzXML]	219.04586791992188	11.079133333333335	8.6059	11.123966666666666	2.518066666666666	8725.361328125	636863.689781006	0	1295	2.431256911043505	0.509063708775287	0.018127417550573982	219.04234313964844	219.04623413085938
524	219.1162109375	15.0915					1	DETECTED	219.1162 m/z @15.09 [N1266_1.mzXML]	219.1162109375	15.0915	0.489	19.934833333333334	19.445833333333333	15296.1376953125	2700275.0759468395	0	1295	5.859405016637378	0.625189527682299	0.6339658198230544	219.10911560058594	219.12210083007812
525	219.13658142089844	11.7106					1	DETECTED	219.1366 m/z @11.71 [N1266_1.mzXML]	219.13658142089844	11.7106	0.3034166666666666	12.516783333333333	12.213366666666666	25661.83984375	3045244.6197969364	0	1295	0.9364678435436016	0.5353366519050131	0.014027496400928608	219.13340759277344	219.1414031982422
526	219.1729736328125	12.269116666666667					1	DETECTED	219.1730 m/z @12.27 [N1266_1.mzXML]	219.1729736328125	12.269116666666667	0.11785	19.983999999999998	19.866149999999998	32983.73828125	3187491.8686848455	0	1295	1.000426540106174	2.8174154013309307	25.516226273737868	219.17230224609375	219.18182373046875
527	219.2091522216797	13.74975					1	DETECTED	219.2092 m/z @13.75 [N1266_1.mzXML]	219.2091522216797	13.74975	12.470233333333335	15.538649999999999	3.068416666666664	25401.708984375	940355.4444099728	0	1295	0.27564330898796285	0.9786699320848196	0.6177387857118277	219.20872497558594	219.21041870117188
528	220.02857971191406	1.7752666666666668					1	DETECTED	220.0286 m/z @1.78 [N1266_1.mzXML]	220.02857971191406	1.7752666666666668	1.7610999999999999	9.75215	7.99105	127416.734375	1966257.9318675543	0	1295	0.14705111461055775	12.816176680076707	23.3713574862287	220.01905822753906	220.0330047607422
529	220.1171417236328	8.899233333333333					1	DETECTED	220.1171 m/z @8.90 [N1266_1.mzXML]	220.1171417236328	8.899233333333333	8.759383333333334	15.016683333333333	6.257299999999999	12667.0126953125	578964.5304145507	0	1295	0.13094902789459617	0.9677277337179585	0.8907799756086282	220.1168670654297	220.11993408203125
530	220.16787719726562	12.786866666666667					1	DETECTED	220.1679 m/z @12.79 [N1266_1.mzXML]	220.16787719726562	12.786866666666667	4.696366666666666	17.9995	13.303133333333335	15488.494140625	2819799.6671433114	0	1295	0.09775348065891265	0.8221453144634654	0.6442906289269309	220.16781616210938	220.17724609375
531	220.93331909179688	1.6098999999999999					1	DETECTED	220.9333 m/z @1.61 [N1266_1.mzXML]	220.93331909179688	1.6098999999999999	1.4775	1.7461833333333334	0.2686833333333334	154292.234375	822779.5271755375	0	1295	0.07574215361467673	1.0146651560926498	2.2690449884785013	220.9329833984375	220.9424591064453
532	220.98020935058594	1.5214833333333333					1	DETECTED	220.9802 m/z @1.52 [N1266_1.mzXML]	220.98020935058594	1.5214833333333333	1.46265	1.5656999999999999	0.10304999999999986	12665.3134765625	56444.99419384758	0	1295	0.09929750831687456	0.8757790368271949	0.7515580736543899	220.9801025390625	220.98036193847656
533	221.00552368164062	15.211716666666666					1	DETECTED	221.0055 m/z @15.21 [N1266_1.mzXML]	221.00552368164062	15.211716666666666	10.4124	18.080166666666667	7.667766666666667	3167.22119140625	723164.2294866942	0	1295	1.0646934784367321	0.7988394181116063	0.5976788362232126	221.00547790527344	221.00674438476562
534	221.02340698242188	1.7896					1	DETECTED	221.0234 m/z @1.79 [N1266_1.mzXML]	221.02340698242188	1.7896	1.715	11.803216666666666	10.088216666666666	136772.640625	2904502.3735150746	0	1295	0.07009403678825188	3.8248444299199984	5.219923628424432	221.01910400390625	221.0244903564453
535	221.0519561767578	11.5948					1	DETECTED	221.0520 m/z @11.59 [N1266_1.mzXML]	221.0519561767578	11.5948	1.4921833333333334	11.66665	10.174466666666667	26193.650390625	5485440.442467776	0	1295	0.08148059857809464	0.5035560094167023	0.007112018833404676	221.04595947265625	221.0522918701172
536	221.07998657226562	10.516183333333334					1	DETECTED	221.0800 m/z @10.52 [N1266_1.mzXML]	221.07998657226562	10.516183333333334	0.9824	15.475333333333333	14.492933333333333	15313.58984375	4343334.831188843	0	1295	0.11816361874118897	0.7600830030750296	0.014329687573442343	221.07357788085938	221.08969116210938
537	221.09117126464844	8.636233333333333					1	DETECTED	221.0912 m/z @8.64 [N1266_1.mzXML]	221.09117126464844	8.636233333333333	4.78985	9.288116666666667	4.498266666666667	11556.416015625	407504.58805169695	0	1295	0.2814734182499272	0.6052279996006527	0.20802841473992303	221.09072875976562	221.09197998046875
538	221.11587524414062	12.176250000000001					1	DETECTED	221.1159 m/z @12.18 [N1266_1.mzXML]	221.11587524414062	12.176250000000001	0.5914166666666667	12.284699999999999	11.693283333333332	10275.4951171875	932644.6784592285	0	1295	0.145039641525468	0.504680688831662	0.009361377663323976	221.11138916015625	221.12533569335938
539	221.1523895263672	11.865350000000001					1	DETECTED	221.1524 m/z @11.87 [N1266_1.mzXML]	221.1523895263672	11.865350000000001	5.465416666666667	19.5765	14.111083333333333	44033.72265625	2145510.5312856743	0	1295	0.1341584035541601	1.1024398691653037	1.3408297673724805	221.1513214111328	221.15316772460938
540	221.22499084472656	13.736083333333333					1	DETECTED	221.2250 m/z @13.74 [N1266_1.mzXML]	221.22499084472656	13.736083333333333	13.654349999999999	15.4115	1.757150000000001	15052.2451171875	639845.9293121344	0	1295	0.7804244580907174	10.749286296900395	20.49857259380079	221.22471618652344	221.22540283203125
541	222.0636749267578	15.73075					1	DETECTED	222.0637 m/z @15.73 [N1266_1.mzXML]	222.0636749267578	15.73075	9.316666666666666	19.967666666666666	10.651	15233.865234375	3221487.3430253	0	1295	1.8717422246833753	0.7794380251108526	0.45639416765895635	222.06277465820312	222.06979370117188
542	222.99295043945312	13.568116666666667					1	DETECTED	222.9930 m/z @13.57 [N1266_1.mzXML]	222.99295043945312	13.568116666666667	1.6994	17.610333333333333	15.910933333333332	50707.71484375	6219405.219628787	0	1295	0.544284588434433	1.0076220801825913	5.012464907296842	222.98548889160156	222.99957275390625
543	223.06239318847656	11.755866666666666					1	DETECTED	223.0624 m/z @11.76 [N1266_1.mzXML]	223.06239318847656	11.755866666666666	0.8633500000000001	18.517166666666665	17.653816666666664	50616.9453125	7379170.792787078	0	1295	4.240153100264459	0.8235022512636652	6.077947905865219	223.0558624267578	223.06991577148438
544	223.09498596191406	11.538016666666666					1	DETECTED	223.0950 m/z @11.54 [N1266_1.mzXML]	223.09498596191406	11.538016666666666	0.10098333333333334	20.000333333333334	19.899350000000002	541248.5	1.2864074694687676E7	1	1295	0.11955128120879799	5.056860182150547	0.01717175997536856	223.08839416503906	223.09609985351562
545	223.1313934326172	12.361966666666666					1	DETECTED	223.1314 m/z @12.36 [N1266_1.mzXML]	223.1313934326172	12.361966666666666	10.77895	13.012866666666667	2.2339166666666674	88642.1484375	2216951.072909183	0	1295	1.0640113549634407	0.5615925337207692	0.17901012986239043	223.1284942626953	223.1339569091797
546	223.16796875	11.983049999999999					1	DETECTED	223.1680 m/z @11.98 [N1266_1.mzXML]	223.16796875	11.983049999999999	11.725733333333332	15.257200000000001	3.5314666666666685	13846.9169921875	1387081.1946609498	0	1295	0.8986027540817147	6.862102467776427	12.317472672476269	223.16722106933594	223.1686248779297
547	224.05824279785156	12.1928					1	DETECTED	224.0582 m/z @12.19 [N1266_1.mzXML]	224.05824279785156	12.1928	10.699250000000001	18.064	7.364749999999999	11174.2822265625	1769911.2648301085	0	1295	4.1450556786627235	1.5578371231824677	2.033476068358953	224.05824279785156	224.064453125
548	224.09840393066406	11.566716666666668					1	DETECTED	224.0984 m/z @11.57 [N1266_1.mzXML]	224.09840393066406	11.566716666666668	1.6098999999999999	17.967333333333332	16.357433333333333	68529.2734375	4073761.872265563	0	1295	0.1133325159918499	0.8214188269677891	0.6428376539355781	224.09548950195312	224.1024932861328
549	224.86346435546875	1.7461833333333334					1	DETECTED	224.8635 m/z @1.75 [N1266_1.mzXML]	224.86346435546875	1.7461833333333334	1.6694	1.9592833333333333	0.28988333333333327	55531.12109375	559060.966980957	0	1295	0.10881998481740429	1.887670935532882	2.775341871065764	224.86338806152344	224.86370849609375
550	224.94989013671875	11.623349999999999					1	DETECTED	224.9499 m/z @11.62 [N1266_1.mzXML]	224.94989013671875	11.623349999999999	11.064383333333334	13.481599999999998	2.417216666666665	25253.966796875	1374418.9807453612	0	1295	0.6143022332499584	2.162218975490494	3.324437950980988	224.9486083984375	224.9505157470703
551	225.03318786621094	1.7896					1	DETECTED	225.0332 m/z @1.79 [N1266_1.mzXML]	225.03318786621094	1.7896	1.7752666666666668	11.819066666666666	10.0438	98278.7734375	1959757.857365051	0	1295	0.10039710248111744	342.80210550109564	739.1802403984406	225.0330810546875	225.04263305664062
552	225.1069793701172	1.9453833333333332					1	DETECTED	225.1070 m/z @1.95 [N1266_1.mzXML]	225.1069793701172	1.9453833333333332	1.9453833333333332	13.040516666666667	11.095133333333333	22470.5234375	3373748.9812028813	0	1295	9.216066505834865	null	null	225.09976196289062	225.11109924316406
553	225.14694213867188	12.377316666666667					1	DETECTED	225.1469 m/z @12.38 [N1266_1.mzXML]	225.14694213867188	12.377316666666667	11.609100000000002	17.7245	6.1153999999999975	26281.04296875	1898491.166132813	0	1295	0.11637027671118894	3.9802573058815907	6.960514611763181	225.1438446044922	225.14776611328125
554	225.18356323242188	14.372233333333332					1	DETECTED	225.1836 m/z @14.37 [N1266_1.mzXML]	225.18356323242188	14.372233333333332	0.9482833333333333	17.513666666666666	16.565383333333333	17589.90234375	2674518.384186309	0	1295	0.28910221471244846	0.5375140059799429	5.27906401065517	225.18240356445312	225.18478393554688
555	226.0437774658203	2.0846666666666667					1	DETECTED	226.0438 m/z @2.08 [N1266_1.mzXML]	226.0437774658203	2.0846666666666667	1.9731166666666666	16.832333333333334	14.859216666666669	35996.5703125	1784002.6156679078	0	1295	0.16629656331486853	66.60339160316748	1.7831082789443462	226.0386505126953	226.0442657470703
556	226.06991577148438	9.8121					1	DETECTED	226.0699 m/z @9.81 [N1266_1.mzXML]	226.06991577148438	9.8121	0.5058666666666667	9.9473	9.441433333333334	2206.131591796875	616919.426504364	0	1295	0.08829622384490676	0.5072639485362858	0.01452789707257155	226.06942749023438	226.0706024169922
557	226.95001220703125	1.6397333333333333					1	DETECTED	226.9500 m/z @1.64 [N1266_1.mzXML]	226.95001220703125	1.6397333333333333	1.5511666666666666	19.674500000000002	18.123333333333335	853101.5	1.5559245943167515E7	0	1295	0.07621860917204737	1.7109384371537848	1.4624386604178057	226.94679260253906	226.9505615234375
558	227.07814025878906	9.217450000000001					1	DETECTED	227.0781 m/z @9.22 [N1266_1.mzXML]	227.07814025878906	9.217450000000001	9.131599999999999	9.436016666666665	0.30441666666666656	69636.65625	451906.4599191892	0	1295	0.09212280915214066	1.7729567074353987	1.3577453071983845	227.0780792236328	227.07846069335938
559	227.12596130371094	11.273349999999999					1	DETECTED	227.1260 m/z @11.27 [N1266_1.mzXML]	227.12596130371094	11.273349999999999	1.9315	11.391533333333333	9.460033333333334	70185.5703125	5485669.493088867	0	1295	10.159743261629222	1.1964825891518005	0.012763643124708172	227.12374877929688	227.13221740722656
560	227.1741943359375	9.797433333333334					1	DETECTED	227.1742 m/z @9.80 [N1266_1.mzXML]	227.1741943359375	9.797433333333334	0.9824	19.983999999999998	19.0016	107714.2890625	3140866.490114929	0	1295	0.14671867166871877	1.114334154293087	0.8316966895982966	227.1721954345703	227.1752471923828
561	228.06214904785156	10.308416666666666					1	DETECTED	228.0621 m/z @10.31 [N1266_1.mzXML]	228.06214904785156	10.308416666666666	10.249716666666666	10.516183333333334	0.26646666666666796	22375.107421875	172680.19670996137	0	1295	0.09599831028658379	2.269733106189677	3.539466212379354	228.0537109375	228.06214904785156
562	228.1941680908203	11.5084					1	DETECTED	228.1942 m/z @11.51 [N1266_1.mzXML]	228.1941680908203	11.5084	11.449016666666667	12.608733333333333	1.1597166666666663	150831.078125	1370282.66791015	0	1295	0.1027601120874877	3.8013002724892164	2.1410722128371797	228.19297790527344	228.1949005126953
563	229.14173889160156	11.449016666666667					1	DETECTED	229.1417 m/z @11.45 [N1266_1.mzXML]	229.14173889160156	11.449016666666667	0.10098333333333334	20.000333333333334	19.899350000000002	130526.3671875	6.0005380503335014E7	1	1295	11.625756949726627	0.8767752708986286	0.17156395965762505	229.14149475097656	229.14268493652344
564	229.15325927734375	1.9871833333333333					1	DETECTED	229.1533 m/z @1.99 [N1266_1.mzXML]	229.15325927734375	1.9871833333333333	1.8602833333333335	2.11285	0.2525666666666664	114981.40625	1116894.5303554675	0	1295	0.17387936315122654	0.9951405306015241	0.990281061203048	229.1531524658203	229.1534423828125
565	230.1452178955078	11.258000000000001					1	DETECTED	230.1452 m/z @11.26 [N1266_1.mzXML]	230.1452178955078	11.258000000000001	0.11785	19.967666666666666	19.849816666666666	11727.2216796875	7465514.246310302	0	1295	10.882553950893307	0.8909133479650931	0.7818266959301863	230.14431762695312	230.1464080810547
566	230.24615478515625	11.449016666666667					1	DETECTED	230.2462 m/z @11.45 [N1266_1.mzXML]	230.24615478515625	11.449016666666667	11.349716666666666	11.834766666666667	0.4850500000000011	326870.9375	2121422.9525329657	1	1295	0.09690161750455673	1.1509410801615645	2.027418093651728	230.24530029296875	230.2466278076172
567	230.9652557373047	1.5214833333333333					1	DETECTED	230.9653 m/z @1.52 [N1266_1.mzXML]	230.9652557373047	1.5214833333333333	1.4321833333333334	1.6397333333333333	0.2075499999999999	268552.625	1717721.9091376944	0	1295	0.1091910870888857	1.1181308679939175	1.171142565832623	230.96470642089844	230.9652557373047
568	230.98854064941406	1.9731166666666666					1	DETECTED	230.9885 m/z @1.97 [N1266_1.mzXML]	230.98854064941406	1.9731166666666666	1.9175166666666668	3.52305	1.6055333333333333	21876.880859375	479415.4579089355	0	1295	0.09949491742794758	14.438249400479648	24.89449247668599	230.98846435546875	230.98924255371094
569	231.13584899902344	15.0915					1	DETECTED	231.1358 m/z @15.09 [N1266_1.mzXML]	231.13584899902344	15.0915	0.11785	20.000333333333334	19.882483333333333	354536.34375	3.2677178223645497E7	1	1295	0.43781917092606903	0.9394704428876948	2.2412390797595982	231.13543701171875	231.14332580566406
570	232.13946533203125	15.0915					1	DETECTED	232.1395 m/z @15.09 [N1266_1.mzXML]	232.13946533203125	15.0915	9.587366666666666	19.886000000000003	10.298633333333337	21545.224609375	2873787.4018274522	0	1295	0.8613563148570886	0.8505882731920877	0.5269545349786618	232.13421630859375	232.1402587890625
571	232.15350341796875	8.53015					1	DETECTED	232.1535 m/z @8.53 [N1266_1.mzXML]	232.15350341796875	8.53015	8.052933333333334	12.88855	4.835616666666667	34245.26171875	1315593.798819947	0	1295	0.2035513560160318	0.7036250620281127	0.27739435047206074	232.1468048095703	232.15367126464844
572	232.8950653076172	1.6843333333333335					1	DETECTED	232.8951 m/z @1.68 [N1266_1.mzXML]	232.8950653076172	1.6843333333333335	1.6547833333333335	1.9731166666666666	0.31833333333333313	137045.09375	1388026.155350097	0	1295	0.1575092555209936	5.300015801550477	8.706115144803581	232.89454650878906	232.8954620361328
573	232.92694091796875	1.5656999999999999					1	DETECTED	232.9269 m/z @1.57 [N1266_1.mzXML]	232.92694091796875	1.5656999999999999	1.4321833333333334	1.6251	0.19291666666666663	121400.2734375	738312.5161074217	0	1295	0.1123250559221749	0.7272681907520228	0.428727506038786	232.9268035888672	232.9271697998047
574	232.9839324951172	10.77895					1	DETECTED	232.9839 m/z @10.78 [N1266_1.mzXML]	232.9839324951172	10.77895	10.457166666666666	18.3705	7.913333333333334	18175.189453125	1284487.3284205326	0	1295	0.40985115412701667	12.296058424405624	22.628373452166635	232.9829559326172	232.98765563964844
575	232.998291015625	1.5214833333333333					1	DETECTED	232.9983 m/z @1.52 [N1266_1.mzXML]	232.998291015625	1.5214833333333333	1.4321833333333334	1.5511666666666666	0.11898333333333322	41683.12890625	194794.1832390134	0	1295	0.1106506688867035	0.6662000746547218	0.3324001493094435	232.99798583984375	232.998291015625
576	233.0283660888672	13.654349999999999					1	DETECTED	233.0284 m/z @13.65 [N1266_1.mzXML]	233.0283660888672	13.654349999999999	9.632966666666666	19.5765	9.943533333333333	5374.580078125	1417709.4041131283	0	1295	6.0890170257276335	1.2363324395005038	0.9443014456409856	233.0283660888672	233.03082275390625
577	233.11219787597656	2.522483333333333					1	DETECTED	233.1122 m/z @2.52 [N1266_1.mzXML]	233.11219787597656	2.522483333333333	0.4554	19.886000000000003	19.430600000000002	7936.9111328125	3602280.7798562623	0	1295	0.3575188749295224	4.700004031445274	2.143875413272799	233.11099243164062	233.11607360839844
578	233.1318817138672	15.0915					1	DETECTED	233.1319 m/z @15.09 [N1266_1.mzXML]	233.1318817138672	15.0915	0.3034166666666666	19.8045	19.501083333333334	15341.5625	2158804.35763797	0	1295	0.750002428789438	0.6320597883553967	0.1508635483661184	233.1234130859375	233.13729858398438
579	233.14588928222656	14.957833333333333					1	DETECTED	233.1459 m/z @14.96 [N1266_1.mzXML]	233.14588928222656	14.957833333333333	8.94585	19.399	10.45315	9955.392578125	1851307.9381681518	0	1295	2.326390280315426	0.8693595291625893	0.5642294985379587	233.14503479003906	233.15444946289062
580	233.1567840576172	8.5604					1	DETECTED	233.1568 m/z @8.56 [N1266_1.mzXML]	233.1567840576172	8.5604	8.367033333333334	8.590633333333333	0.22359999999999935	4082.39306640625	36305.964827880896	0	1295	0.06117915234836602	0.5781761765212897	0.15635235304257938	233.1562042236328	233.15724182128906
581	234.89222717285156	1.6694					1	DETECTED	234.8922 m/z @1.67 [N1266_1.mzXML]	234.89222717285156	1.6694	1.6547833333333335	1.9032333333333333	0.24844999999999984	49369.37109375	448113.7444399412	0	1295	0.14591600576070474	8.498859749144904	11.443544719215012	234.89215087890625	234.89305114746094
582	235.0673828125	11.880183333333333					1	DETECTED	235.0674 m/z @11.88 [N1266_1.mzXML]	235.0673828125	11.880183333333333	11.850216666666666	11.923983333333332	0.07376666666666587	14410.935546875	50236.18226122959	0	1295	0.050914813300602546	1.2308120133481502	1.4616240266963	235.0670928955078	235.06768798828125
583	235.09130859375	8.143216666666667					1	DETECTED	235.0913 m/z @8.14 [N1266_1.mzXML]	235.09130859375	8.143216666666667	0.10098333333333334	20.000333333333334	19.899350000000002	137242.96875	3.28326404521565E7	1	1295	2.844473106543278	1.1868500183132416	0.35352183754899913	235.0891876220703	235.0920867919922
584	235.16763305664062	12.269116666666667					1	DETECTED	235.1676 m/z @12.27 [N1266_1.mzXML]	235.16763305664062	12.269116666666667	1.2588166666666667	14.0169	12.758083333333333	15815.693359375	1438175.7641577148	0	1295	0.13838085587350868	0.5793703774344628	0.1587407548689257	235.16729736328125	235.1685333251953
585	236.07904052734375	14.739433333333332					1	DETECTED	236.0790 m/z @14.74 [N1266_1.mzXML]	236.07904052734375	14.739433333333332	13.973733333333334	18.112166666666667	4.138433333333333	4721.587890625	508731.78280822805	0	1295	1.6265604146277006	2.7023856166470805	3.365594321066315	236.07852172851562	236.08067321777344
586	236.0946502685547	8.143216666666667					1	DETECTED	236.0947 m/z @8.14 [N1266_1.mzXML]	236.0946502685547	8.143216666666667	0.13455	20.000333333333334	19.865783333333333	10272.337890625	3086158.270733458	0	1295	1.4195316094234505	1.2171258257830422	1.4470230343093602	236.0935516357422	236.09608459472656
587	236.90708923339844	1.6098999999999999					1	DETECTED	236.9071 m/z @1.61 [N1266_1.mzXML]	236.90708923339844	1.6098999999999999	1.5803166666666668	16.848666666666666	15.26835	14470.8955078125	3618856.279845703	0	1295	0.3716683463983168	258.0566197183121	515.1132394366242	236.8983917236328	236.90757751464844
588	236.99671936035156	1.9731166666666666					1	DETECTED	236.9967 m/z @1.97 [N1266_1.mzXML]	236.99671936035156	1.9731166666666666	1.9032333333333333	16.052366666666668	14.149133333333335	66454.578125	1951384.1156111755	0	1295	0.11703313124178183	56.296746090791615	4.4315847705259275	236.99652099609375	237.00665283203125
589	237.07821655273438	11.78745					1	DETECTED	237.0782 m/z @11.79 [N1266_1.mzXML]	237.07821655273438	11.78745	8.53015	18.678333333333335	10.148183333333334	11187.4033203125	2013335.9742576596	0	1295	5.725845620991722	1.5577600057307182	2.2757332712113336	237.06964111328125	237.0863800048828
590	237.1104736328125	11.273349999999999					1	DETECTED	237.1105 m/z @11.27 [N1266_1.mzXML]	237.1104736328125	11.273349999999999	0.32055	19.9515	19.63095	85331.65625	4535440.824993528	0	1295	0.1338118511595212	2.136028609246989	14.983799238564961	237.10467529296875	237.1140594482422
591	237.14720153808594	11.90945					1	DETECTED	237.1472 m/z @11.91 [N1266_1.mzXML]	237.14720153808594	11.90945	11.420066666666665	15.89075	4.470683333333335	28621.576171875	2147907.2562377946	0	1295	0.49960791570377516	4.567670197186928	0.8004027268263723	237.14369201660156	237.14993286132812
592	237.21974182128906	13.722366666666666					1	DETECTED	237.2197 m/z @13.72 [N1266_1.mzXML]	237.21974182128906	13.722366666666666	0.43853333333333333	19.190166666666666	18.751633333333334	26742.154296875	5619733.401837097	0	1295	0.19845594177546566	0.7058065568422771	0.411613113684554	237.21893310546875	237.22940063476562
593	238.10568237304688	14.1483					1	DETECTED	238.1057 m/z @14.15 [N1266_1.mzXML]	238.10568237304688	14.1483	6.734133333333333	19.062666666666665	12.328533333333333	10530.7919921875	1923535.2410017385	0	1295	0.9739982093059378	0.7374721896896731	0.9405502684935678	238.099853515625	238.1136474609375
594	238.8400421142578	1.7308					1	DETECTED	238.8400 m/z @1.73 [N1266_1.mzXML]	238.8400421142578	1.7308	1.6843333333333335	19.031	17.346666666666664	24283.125	4200388.291226165	0	1295	0.10263997519422952	186.6571018651372	372.31420373027447	238.8306121826172	238.8405303955078
595	238.96539306640625	12.160333333333334					1	DETECTED	238.9654 m/z @12.16 [N1266_1.mzXML]	238.96539306640625	12.160333333333334	9.648133333333334	18.61433333333333	8.966199999999997	64609.22265625	5073309.740659455	0	1295	0.8427041524257319	0.7611436841866956	1.419623011947139	238.9642333984375	238.9701690673828
596	239.0624237060547	1.8459666666666665					1	DETECTED	239.0624 m/z @1.85 [N1266_1.mzXML]	239.0624237060547	1.8459666666666665	1.5361666666666667	19.609333333333332	18.073166666666665	73020.7109375	5102120.312719483	0	1295	0.1491982224896209	1.2045383970355745	2.083238040761869	239.05348205566406	239.0684051513672
597	239.08953857421875	10.516183333333334					1	DETECTED	239.0895 m/z @10.52 [N1266_1.mzXML]	239.08953857421875	10.516183333333334	10.145316666666668	11.18225	1.036933333333332	1012534.0625	5817115.920724138	1	1295	0.08202713303276532	1.667033892993295	2.281795374004079	239.08737182617188	239.0904083251953
598	239.13783264160156	9.72255					1	DETECTED	239.1378 m/z @9.72 [N1266_1.mzXML]	239.13783264160156	9.72255	9.648133333333334	9.97685	0.32871666666666677	28187.326171875	176469.53569879147	0	1295	0.09604264249875705	1.3519819853894448	1.6722833699547797	239.13763427734375	239.1383514404297
599	239.16256713867188	12.578716666666667					1	DETECTED	239.1626 m/z @12.58 [N1266_1.mzXML]	239.16256713867188	12.578716666666667	11.771333333333333	12.71255	0.9412166666666675	173682.0	1405348.5868540062	0	1295	0.09981190232108794	0.7923357457933153	0.172359936487082	239.15972900390625	239.16322326660156
600	239.2353515625	13.681483333333334					1	DETECTED	239.2354 m/z @13.68 [N1266_1.mzXML]	239.2353515625	13.681483333333334	6.097616666666667	14.162433333333333	8.064816666666665	91041.078125	3404240.4758432927	0	1295	0.25189294697645614	2.148746227296412	2.3131145339851074	239.23460388183594	239.23580932617188
601	240.09335327148438	10.516183333333334					1	DETECTED	240.0934 m/z @10.52 [N1266_1.mzXML]	240.09335327148438	10.516183333333334	10.457166666666666	13.396116666666668	2.938950000000002	103075.5390625	1648704.0340878929	0	1295	0.08326732223284417	23.197407967264205	48.48304038316559	240.0930633544922	240.09840393066406
602	240.1072235107422	8.868416666666667					1	DETECTED	240.1072 m/z @8.87 [N1266_1.mzXML]	240.1072235107422	8.868416666666667	8.774949999999999	8.930299999999999	0.15535000000000032	2510.968994140625	13562.352306335411	0	1295	0.15539977665753213	0.831044935805982	0.6620898716119641	240.10646057128906	240.1072235107422
603	240.96585083007812	12.253833333333334					1	DETECTED	240.9659 m/z @12.25 [N1266_1.mzXML]	240.96585083007812	12.253833333333334	11.523483333333333	19.110333333333333	7.58685	10231.8876953125	1149902.3626619573	0	1295	0.43543968663386146	5.193982337235562	9.387964674471124	240.96034240722656	240.9667205810547
604	241.09352111816406	10.516183333333334					1	DETECTED	241.0935 m/z @10.52 [N1266_1.mzXML]	241.09352111816406	10.516183333333334	10.471883333333333	10.619666666666665	0.14778333333333293	6898.54638671875	30767.336335693395	0	1295	0.08675516138800532	1.6679834462000873	2.3359668924001746	241.09312438964844	241.09539794921875
605	241.1055145263672	11.566716666666668					1	DETECTED	241.1055 m/z @11.57 [N1266_1.mzXML]	241.1055145263672	11.566716666666668	2.0566666666666666	14.942816666666666	12.886149999999999	192237.125	6778069.654102542	0	1295	0.10928827432880617	0.5102136576992381	0.014443878177632475	241.0977325439453	241.10597229003906
606	241.1417694091797	11.349716666666666					1	DETECTED	241.1418 m/z @11.35 [N1266_1.mzXML]	241.1417694091797	11.349716666666666	7.04505	11.420066666666665	4.375016666666665	39539.38671875	573070.0219153747	0	1295	0.18903517621982147	0.508171364410717	0.01634272882143398	241.133056640625	241.14236450195312
607	241.98855590820312	1.4921833333333334					1	DETECTED	241.9886 m/z @1.49 [N1266_1.mzXML]	241.98855590820312	1.4921833333333334	1.46265	8.233483333333334	6.770833333333334	3356.603271484375	603927.8830839844	0	1295	0.214137220674814	114.6303611738146	228.2607223476292	241.98292541503906	241.98977661132812
608	242.01766967773438	2.0566666666666666					1	DETECTED	242.0177 m/z @2.06 [N1266_1.mzXML]	242.01766967773438	2.0566666666666666	2.0287166666666665	18.419500000000003	16.390783333333335	10470.3056640625	3040384.911341217	0	1295	0.05073420069788215	271.4273368398609	541.994234935972	242.0170440673828	242.02755737304688
609	242.2096405029297	11.493666666666666					1	DETECTED	242.2096 m/z @11.49 [N1266_1.mzXML]	242.2096405029297	11.493666666666666	10.84275	12.757299999999999	1.9145499999999984	43929.5234375	2034433.3590771467	0	1295	0.680949889350984	0.7040781432344306	0.45673020865652453	242.2068328857422	242.21078491210938
610	242.9238739013672	1.6397333333333333					1	DETECTED	242.9239 m/z @1.64 [N1266_1.mzXML]	242.9238739013672	1.6397333333333333	1.5656999999999999	1.9032333333333333	0.33753333333333346	299136.84375	1709237.463062989	1	1295	0.0698335940499264	2.368783620832301	1.962185179080857	242.92372131347656	242.92417907714844
611	242.9938201904297	1.4921833333333334					1	DETECTED	242.9938 m/z @1.49 [N1266_1.mzXML]	242.9938201904297	1.4921833333333334	1.4321833333333334	18.289833333333334	16.85765	23723.95703125	6462264.59131299	0	1295	0.05494726942741601	140.48041666666654	279.9608333333331	242.99363708496094	243.0035858154297
612	243.02227783203125	14.86955					1	DETECTED	243.0223 m/z @14.87 [N1266_1.mzXML]	243.02227783203125	14.86955	10.368083333333335	19.1265	8.758416666666665	2182.970947265625	673178.8173083497	0	1295	6.154590454200925	0.9728403335209266	0.9456806670418532	243.01295471191406	243.02415466308594
613	243.1328125	9.931816666666666					1	DETECTED	243.1328 m/z @9.93 [N1266_1.mzXML]	243.1328125	9.931816666666666	9.797433333333334	12.0125	2.215066666666665	10274.7216796875	326073.87959600834	0	1295	2.0280168071212064	8.241597420315085	4.934321822566747	243.13229370117188	243.1373748779297
614	244.12522888183594	12.971883333333333					1	DETECTED	244.1252 m/z @12.97 [N1266_1.mzXML]	244.12522888183594	12.971883333333333	9.512283333333333	18.257833333333334	8.745550000000001	4725.82666015625	1464809.303065613	0	1295	8.694541314040343	1.2639539253092846	1.527907850618569	244.11672973632812	244.1282501220703
615	244.18869018554688	11.478716666666665					1	DETECTED	244.1887 m/z @11.48 [N1266_1.mzXML]	244.18869018554688	11.478716666666665	2.659466666666667	12.501116666666666	9.84165	50338.921875	6774807.095005004	0	1295	0.0651642395352745	0.5410762758364633	0.11184402934335741	244.18228149414062	244.18983459472656
616	244.20095825195312	9.131599999999999					1	DETECTED	244.2010 m/z @9.13 [N1266_1.mzXML]	244.20095825195312	9.131599999999999	9.039250000000001	12.470233333333335	3.4309833333333337	53217.05078125	892559.3779521475	0	1295	0.10266414630624965	1.9439785089926043	1.0997819030960398	244.1982421875	244.20127868652344
617	244.92218017578125	1.6397333333333333					1	DETECTED	244.9222 m/z @1.64 [N1266_1.mzXML]	244.92218017578125	1.6397333333333333	1.5361666666666667	1.6694	0.13323333333333331	23454.755859375	75808.35647070318	0	1295	0.03880588610381008	0.6432249758609595	0.28644995172191906	244.9217529296875	244.92726135253906
618	244.9912109375	1.4775					1	DETECTED	244.9912 m/z @1.48 [N1266_1.mzXML]	244.9912109375	1.4775	1.4321833333333334	1.4921833333333334	0.06000000000000005	6156.9150390625	15901.684928039584	0	1295	0.06038922458622675	0.6620080912100041	0.3240161824200084	244.9908905029297	244.99232482910156
619	245.06211853027344	8.88375					1	DETECTED	245.0621 m/z @8.88 [N1266_1.mzXML]	245.06211853027344	8.88375	8.307983333333333	8.992600000000001	0.6846166666666686	33586.2890625	342988.9527910765	0	1295	0.09569377274246982	0.6042266069837237	0.7436345538974566	245.06150817871094	245.06289672851562
620	245.07318115234375	1.8318333333333332					1	DETECTED	245.0732 m/z @1.83 [N1266_1.mzXML]	245.07318115234375	1.8318333333333332	1.8318333333333332	4.11055	2.278716666666667	20649.181640625	436568.0004647827	0	1295	0.029572556701787045	null	null	245.072509765625	245.0771942138672
621	245.148681640625	10.220383333333332					1	DETECTED	245.1487 m/z @10.22 [N1266_1.mzXML]	245.148681640625	10.220383333333332	10.190766666666667	16.897166666666667	6.7064	14450.8955078125	960006.7177270197	0	1295	0.07275813304722689	113.22003376477565	225.4400675295513	245.14776611328125	245.1526641845703
622	245.224853515625	14.386416666666666					1	DETECTED	245.2249 m/z @14.39 [N1266_1.mzXML]	245.224853515625	14.386416666666666	0.4722	19.4635	18.9913	133040.859375	7875655.467872565	0	1295	0.7105827224966585	1.6494669927673782	0.688199510497753	245.22349548339844	245.2267303466797
623	246.13198852539062	1.9871833333333333					1	DETECTED	246.1320 m/z @1.99 [N1266_1.mzXML]	246.13198852539062	1.9871833333333333	1.8890500000000001	2.6732333333333336	0.7841833333333335	16089.58203125	288400.1862348632	0	1295	0.15415725435722516	3.9954993206521805	6.990998641304361	246.13165283203125	246.13250732421875
624	246.15081787109375	11.880183333333333					1	DETECTED	246.1508 m/z @11.88 [N1266_1.mzXML]	246.15081787109375	11.880183333333333	10.501383333333333	12.129283333333332	1.6278999999999986	41044.41015625	731972.338909424	0	1295	0.1970200984461652	0.590332172903974	1.3448451848077174	246.1470184326172	246.15121459960938
625	246.16900634765625	9.231333333333334					1	DETECTED	246.1690 m/z @9.23 [N1266_1.mzXML]	246.16900634765625	9.231333333333334	0.10098333333333334	20.000333333333334	19.899350000000002	42840.55078125	4863419.992064879	0	1295	0.11350437953482206	3.4627040027148035	2.4536823627737694	246.1677703857422	246.16989135742188
626	246.22837829589844	14.3029					1	DETECTED	246.2284 m/z @14.30 [N1266_1.mzXML]	246.22837829589844	14.3029	14.162433333333333	15.666733333333333	1.5043000000000006	26845.794921875	1040129.98864026	0	1295	0.5751599789491362	5.354651162790697	8.303322750306508	246.2278594970703	246.2288360595703
627	246.24098205566406	10.9767					1	DETECTED	246.2410 m/z @10.98 [N1266_1.mzXML]	246.24098205566406	10.9767	10.91835	15.939083333333334	5.020733333333334	20538.751953125	1121373.176898926	0	1295	0.0851091812143494	43.02256498143461	79.40458707635256	246.2406463623047	246.2456512451172
628	246.94256591796875	1.5656999999999999					1	DETECTED	246.9426 m/z @1.57 [N1266_1.mzXML]	246.94256591796875	1.5656999999999999	1.4321833333333334	1.9315	0.49931666666666663	104652.0	902793.3827465818	0	1295	0.12108728655981427	0.7302200967803666	0.43225824042786143	246.94227600097656	246.94888305664062
629	247.09121704101562	2.6732333333333336					1	DETECTED	247.0912 m/z @2.67 [N1266_1.mzXML]	247.09121704101562	2.6732333333333336	0.10098333333333334	20.000333333333334	19.899350000000002	143524.53125	2.0833674768287275E7	0	1295	1.0956122856588388	6.681368700093066	9.383179323199284	247.08740234375	247.092041015625
630	247.14315795898438	9.217450000000001					1	DETECTED	247.1432 m/z @9.22 [N1266_1.mzXML]	247.14315795898438	9.217450000000001	9.146166666666666	11.020483333333335	1.8743166666666689	62295.23046875	877590.5031949463	0	1295	0.07819995648209854	1.341362512731345	1.4121809321719994	247.14288330078125	247.1525421142578
631	247.16534423828125	12.7423					1	DETECTED	247.1653 m/z @12.74 [N1266_1.mzXML]	247.16534423828125	12.7423	9.131599999999999	19.3505	10.218900000000001	12948.751953125	2807889.145142639	0	1295	7.207881249671933	1.4150857174509095	1.830171434901819	247.16534423828125	247.1727294921875
632	247.24014282226562	12.653833333333333					1	DETECTED	247.2401 m/z @12.65 [N1266_1.mzXML]	247.24014282226562	12.653833333333333	12.547833333333333	14.753716666666666	2.2058833333333325	24443.720703125	661422.4533020011	0	1295	0.13652520580138727	10.40511006289309	19.81022012578618	247.23080444335938	247.2410430908203
633	248.09445190429688	2.7285833333333334					1	DETECTED	248.0945 m/z @2.73 [N1266_1.mzXML]	248.09445190429688	2.7285833333333334	0.23576666666666668	19.983999999999998	19.74823333333333	16001.390625	2502119.7293328857	0	1295	2.634902132546439	1.602811337003828	1.7499731491156987	248.08978271484375	248.09555053710938
634	248.1464385986328	9.217450000000001					1	DETECTED	248.1464 m/z @9.22 [N1266_1.mzXML]	248.1464385986328	9.217450000000001	1.9453833333333332	9.390716666666666	7.445333333333333	11711.212890625	1643242.6051422728	0	1295	0.04420906155573867	0.5119131654458612	0.023826330891722418	248.1459197998047	248.148681640625
635	248.868896484375	1.6843333333333335					1	DETECTED	248.8689 m/z @1.68 [N1266_1.mzXML]	248.868896484375	1.6843333333333335	1.6694	14.372233333333332	12.702833333333333	41547.29296875	9875381.122428223	0	1295	0.15282384277619898	425.3180803571391	849.6361607142782	248.8600311279297	248.869384765625
636	249.060302734375	9.288116666666667					1	DETECTED	249.0603 m/z @9.29 [N1266_1.mzXML]	249.060302734375	9.288116666666667	8.697416666666667	16.408833333333334	7.711416666666667	4182.2763671875	577412.6563208312	0	1295	0.03637874091739057	6.5273545510975675	12.054709102195135	249.05352783203125	249.06077575683594
637	249.10806274414062	11.258000000000001					1	DETECTED	249.1081 m/z @11.26 [N1266_1.mzXML]	249.10806274414062	11.258000000000001	1.8034833333333333	11.363533333333333	9.56005	48860.83984375	2289460.403968627	0	1295	0.13851917144754466	0.8297328814078005	1.3948693847411417	249.10546875	249.1083984375
638	249.1561279296875	9.782350000000001					1	DETECTED	249.1561 m/z @9.78 [N1266_1.mzXML]	249.1561279296875	9.782350000000001	9.375599999999999	12.786866666666667	3.411266666666668	25119.341796875	1072638.4796735537	0	1295	0.1611650015571069	1.05119036865458	0.9770022535086635	249.14657592773438	249.1573944091797
639	249.1833953857422	11.938533333333334					1	DETECTED	249.1834 m/z @11.94 [N1266_1.mzXML]	249.1833953857422	11.938533333333334	5.594733333333334	12.8314	7.236666666666666	126431.3828125	4421673.482751829	0	1295	0.1255991165653878	0.5412996070290423	7.652064558238141	249.1822509765625	249.1840057373047
640	249.21588134765625	10.368083333333335					1	DETECTED	249.2159 m/z @10.37 [N1266_1.mzXML]	249.21588134765625	10.368083333333335	10.114383333333334	12.547833333333333	2.433449999999999	11128.4169921875	683428.646113525	0	1295	0.7729260504269853	4.7959203783996776	8.591840756799355	249.21575927734375	249.2197723388672
641	251.12632751464844	12.041216666666665					1	DETECTED	251.1263 m/z @12.04 [N1266_1.mzXML]	251.12632751464844	12.041216666666665	0.11785	20.000333333333334	19.882483333333333	190880.21875	1.394294030978663E7	0	1295	10.475434407857302	1.4619745291771327	0.04586376379551651	251.12205505371094	251.1269073486328
642	251.1986083984375	12.88855					1	DETECTED	251.1986 m/z @12.89 [N1266_1.mzXML]	251.1986083984375	12.88855	12.269116666666667	13.0822	0.8130833333333332	9953.4267578125	392430.44482641557	0	1295	0.6970940919474007	0.6563122208470106	0.31262444169402126	251.1968231201172	251.19964599609375
643	252.129638671875	12.041216666666665					1	DETECTED	252.1296 m/z @12.04 [N1266_1.mzXML]	252.129638671875	12.041216666666665	0.13455	20.000333333333334	19.865783333333333	32558.12890625	3936608.6908995053	0	1295	0.2253851118580794	1.8002571297845913	2.023389639344567	252.12063598632812	252.1298828125
644	252.98663330078125	1.9032333333333333					1	DETECTED	252.9866 m/z @1.90 [N1266_1.mzXML]	252.98663330078125	1.9032333333333333	1.9032333333333333	19.886000000000003	17.98276666666667	10955.955078125	3882740.216703463	0	1295	14.381556564704077	null	null	252.98350524902344	252.99542236328125
645	253.0503692626953	11.771333333333333					1	DETECTED	253.0504 m/z @11.77 [N1266_1.mzXML]	253.0503692626953	11.771333333333333	1.5803166666666668	19.983999999999998	18.40368333333333	15844.5703125	3608810.699006532	0	1295	0.13724736986958064	2.165818211663653	3.6802152315018786	253.04554748535156	253.05201721191406
646	253.12586975097656	1.8177833333333333					1	DETECTED	253.1259 m/z @1.82 [N1266_1.mzXML]	253.12586975097656	1.8177833333333333	1.7896	12.11415	10.32455	86443.1328125	3316751.794336853	0	1295	0.04282940645041022	119.73873502970305	3.072679966525891	253.11888122558594	253.1326446533203
647	253.17823791503906	12.653833333333333					1	DETECTED	253.1782 m/z @12.65 [N1266_1.mzXML]	253.17823791503906	12.653833333333333	12.624283333333333	12.816699999999999	0.19241666666666646	12969.216796875	97431.40339379861	0	1295	0.1281082243272227	3.2557811618724837	5.511562323744967	253.17794799804688	253.17889404296875
648	253.19386291503906	14.840116666666667					1	DETECTED	253.1939 m/z @14.84 [N1266_1.mzXML]	253.19386291503906	14.840116666666667	14.344466666666667	15.971300000000001	1.6268333333333338	18095.826171875	607949.5942725835	0	1295	0.40464221603862427	1.1837609022338265	1.4039705614121156	253.1931915283203	253.1943359375
649	254.82254028320312	1.9731166666666666					1	DETECTED	254.8225 m/z @1.97 [N1266_1.mzXML]	254.82254028320312	1.9731166666666666	1.7308	14.65365	12.92285	20917.259765625	2227976.9136098633	0	1295	0.2451005173744778	26.66521081229795	1.0640134663540604	254.8134765625	254.82275390625
650	255.12106323242188	11.258000000000001					1	DETECTED	255.1211 m/z @11.26 [N1266_1.mzXML]	255.12106323242188	11.258000000000001	11.211649999999999	11.637666666666666	0.4260166666666674	210837.453125	1532304.9628456973	1	1295	0.07508728473716886	1.7936892807578684	8.076037926086908	255.12049865722656	255.12127685546875
651	255.1576385498047	11.696					1	DETECTED	255.1576 m/z @11.70 [N1266_1.mzXML]	255.1576385498047	11.696	10.947583333333334	15.364483333333334	4.4169	23862.02734375	1712795.5183659666	0	1295	0.10398037800783122	2.950829529005683	0.17500594725052068	255.15716552734375	255.16476440429688
652	255.17062377929688	14.176566666666668					1	DETECTED	255.1706 m/z @14.18 [N1266_1.mzXML]	255.17062377929688	14.176566666666668	7.160200000000001	18.872	11.7118	16549.888671875	2412044.706383301	0	1295	0.9568613403524928	0.9110454518284162	0.8300425751136621	255.16973876953125	255.1785888671875
653	255.20965576171875	11.865350000000001					1	DETECTED	255.2097 m/z @11.87 [N1266_1.mzXML]	255.20965576171875	11.865350000000001	3.1645499999999998	17.546	14.38145	8158.39501953125	2582380.33859198	0	1295	8.77373969772253	0.826444120080912	0.6528882401618239	255.2088623046875	255.217041015625
654	255.23020935058594	13.74975					1	DETECTED	255.2302 m/z @13.75 [N1266_1.mzXML]	255.23020935058594	13.74975	0.13455	19.821	19.68645	71004.546875	3569861.1061040037	0	1295	0.27046300574088633	0.7578823598155566	0.5500696717231854	255.22598266601562	255.23239135742188
655	256.0565185546875	2.4122333333333335					1	DETECTED	256.0565 m/z @2.41 [N1266_1.mzXML]	256.0565185546875	2.4122333333333335	2.227433333333333	3.8010666666666664	1.5736333333333334	10443.650390625	438352.1212702332	0	1295	1.572892459691483	4.257665945165933	7.515331890331867	256.0557861328125	256.0586242675781
656	256.26165771484375	11.349716666666666					1	DETECTED	256.2617 m/z @11.35 [N1266_1.mzXML]	256.26165771484375	11.349716666666666	0.3880166666666666	19.52766666666667	19.139650000000003	96339.4375	3505929.4997513085	0	1295	2.300995451491511	0.5085778255917531	0.011421075840339714	256.2607421875	256.2635803222656
657	256.8193359375	1.9871833333333333					1	DETECTED	256.8193 m/z @1.99 [N1266_1.mzXML]	256.8193359375	1.9871833333333333	1.715	2.2132666666666667	0.49826666666666664	25562.986328125	383922.77187573246	0	1295	0.22800443554652494	0.9153144326740558	0.775694834447343	256.8188171386719	256.81982421875
658	257.0819091796875	12.1928					1	DETECTED	257.0819 m/z @12.19 [N1266_1.mzXML]	257.0819091796875	12.1928	2.0010333333333334	12.284699999999999	10.283666666666665	28774.23828125	1484394.7573355713	0	1295	0.42383122409890284	0.5055939703535339	0.01098580234581581	257.0721435546875	257.0821228027344
659	257.1459045410156	1.7896					1	DETECTED	257.1459 m/z @1.79 [N1266_1.mzXML]	257.1459045410156	1.7896	1.7610999999999999	10.457166666666666	8.696066666666667	82793.3828125	4268609.442934814	0	1295	0.07051839064550935	160.50795058712575	3.6094840932827794	257.1455078125	257.1487121582031
660	257.17327880859375	11.865350000000001					1	DETECTED	257.1733 m/z @11.87 [N1266_1.mzXML]	257.17327880859375	11.865350000000001	11.138416666666666	11.983049999999999	0.8446333333333325	31257.490234375	451127.98109167453	0	1295	0.10290206075443287	0.5809565297138646	0.9934439010524856	257.1727294921875	257.17376708984375
661	257.224609375	12.0125					1	DETECTED	257.2246 m/z @12.01 [N1266_1.mzXML]	257.224609375	12.0125	11.997933333333332	12.859900000000001	0.8619666666666692	8834.33203125	298972.9333789069	0	1295	0.07509316287542767	29.58695652173842	58.17391304347684	257.224609375	257.22515869140625
662	257.24591064453125	13.708416666666666					1	DETECTED	257.2459 m/z @13.71 [N1266_1.mzXML]	257.24591064453125	13.708416666666666	0.1684	19.593166666666665	19.424766666666667	57890.98828125	3492774.581197327	0	1295	0.5741125824415683	0.5256442361243184	0.04824922910039138	257.2449645996094	257.247314453125
663	257.97930908203125	10.26435					1	DETECTED	257.9793 m/z @10.26 [N1266_1.mzXML]	257.97930908203125	10.26435	9.737283333333332	10.383000000000001	0.6457166666666687	4074.215087890625	91519.93659976199	0	1295	0.3598070776742279	0.6125569187958515	0.225113837591703	257.9790344238281	257.9801025390625
664	258.0281982421875	11.0351					1	DETECTED	258.0282 m/z @11.04 [N1266_1.mzXML]	258.0281982421875	11.0351	0.11785	20.000333333333334	19.882483333333333	9719.38671875	2219496.4261607965	0	1295	3.5204837531194	0.9092271377004022	14.915052429262273	258.02178955078125	258.0306091308594
665	258.1689147949219	9.45145					1	DETECTED	258.1689 m/z @9.45 [N1266_1.mzXML]	258.1689147949219	9.45145	8.837316666666668	11.938533333333334	3.101216666666666	6753.0517578125	396783.76255126967	0	1295	0.17363219166278476	2.524872448979599	51.106171716477576	258.1683654785156	258.17742919921875
666	258.89788818359375	1.6397333333333333					1	DETECTED	258.8979 m/z @1.64 [N1266_1.mzXML]	258.89788818359375	1.6397333333333333	1.5951	15.181516666666665	13.586416666666665	59204.62890625	4728032.7121284185	0	1295	0.04553672428170996	152.20033607169538	1.6408577501817425	258.8974304199219	258.89923095703125
667	258.9787902832031	1.9175166666666668					1	DETECTED	258.9788 m/z @1.92 [N1266_1.mzXML]	258.9787902832031	1.9175166666666668	1.4321833333333334	15.380216666666666	13.948033333333333	18628.65234375	2986702.745905029	0	1295	0.6256565920452073	14.369539835164833	27.739079670329662	258.9705810546875	258.97918701171875
668	259.092529296875	11.834766666666667					1	DETECTED	259.0925 m/z @11.83 [N1266_1.mzXML]	259.092529296875	11.834766666666667	1.2761666666666664	17.6265	16.350333333333335	23879.05078125	2232265.894640748	0	1295	0.08401988372286873	0.774266159023608	0.5485323180472158	259.0835266113281	259.0995788574219
669	259.65655517578125	13.218766666666665					1	DETECTED	259.6566 m/z @13.22 [N1266_1.mzXML]	259.65655517578125	13.218766666666665	12.971883333333333	13.568116666666667	0.5962333333333341	15911.2744140625	347002.28357031266	0	1295	0.2765435313976585	1.2075204212516069	1.415040842503214	259.6473693847656	259.6578063964844
670	260.1665344238281	12.099266666666667					1	DETECTED	260.1665 m/z @12.10 [N1266_1.mzXML]	260.1665344238281	12.099266666666667	12.026816666666667	12.176250000000001	0.14943333333333442	10761.369140625	60312.40482885735	0	1295	0.05934343316577184	1.0312859443294315	1.0625718886588629	260.1658630371094	260.16668701171875
671	260.1842346191406	9.886983333333335					1	DETECTED	260.1842 m/z @9.89 [N1266_1.mzXML]	260.1842346191406	9.886983333333335	9.677666666666665	10.635449999999999	0.9577833333333334	200270.46875	1150355.7163130208	1	1295	0.08652702136912183	1.5632526990344051	1.9829393024492452	260.1834411621094	260.18505859375
672	261.0096435546875	1.9731166666666666					1	DETECTED	261.0096 m/z @1.97 [N1266_1.mzXML]	261.0096435546875	1.9731166666666666	1.4321833333333334	11.696	10.263816666666667	71078.2109375	3688936.868903809	0	1295	0.3064730884905891	0.9280920048680487	1.6029731481933869	261.00396728515625	261.018798828125
673	261.0442199707031	2.0566666666666666					1	DETECTED	261.0442 m/z @2.06 [N1266_1.mzXML]	261.0442199707031	2.0566666666666666	2.0566666666666666	15.364483333333334	13.307816666666668	8390.1357421875	2905572.295703613	0	1295	9.050363251359995	null	null	261.0350646972656	261.0442199707031
674	261.072021484375	10.516183333333334					1	DETECTED	261.0720 m/z @10.52 [N1266_1.mzXML]	261.072021484375	10.516183333333334	10.486799999999999	10.9767	0.48990000000000045	8709.25390625	108754.08912371828	0	1295	0.04416913459890992	8.336358479863314	15.672716959726628	261.0711669921875	261.07232666015625
675	261.1434326171875	9.5274					1	DETECTED	261.1434 m/z @9.53 [N1266_1.mzXML]	261.1434326171875	9.5274	0.21898333333333334	18.403333333333332	18.18435	79049.8125	4242383.012732178	0	1295	3.048550133190176	7.686531238016473	0.9324071661204293	261.1420593261719	261.1531677246094
676	261.18780517578125	9.886983333333335					1	DETECTED	261.1878 m/z @9.89 [N1266_1.mzXML]	261.18780517578125	9.886983333333335	0.11785	20.000333333333334	19.882483333333333	23673.908203125	2612732.9950348213	0	1295	0.11113638212463961	2.4738552822090893	1.17235328694547	261.1814880371094	261.18865966796875
677	263.0068359375	2.0287166666666665					1	DETECTED	263.0068 m/z @2.03 [N1266_1.mzXML]	263.0068359375	2.0287166666666665	1.4921833333333334	15.683	14.190816666666667	20175.455078125	3317458.3446552125	0	1295	0.6100145226059002	13.22454336481114	25.44908672962228	263.0002746582031	263.0165100097656
678	263.0173034667969	11.7406					1	DETECTED	263.0173 m/z @11.74 [N1266_1.mzXML]	263.0173034667969	11.7406	11.049716666666665	12.176250000000001	1.1265333333333363	11419.3154296875	506623.0442238776	0	1295	2.0035948894144706	0.815284780353653	0.6305695607073062	263.016845703125	263.01861572265625
679	263.0873107910156	11.566716666666668					1	DETECTED	263.0873 m/z @11.57 [N1266_1.mzXML]	263.0873107910156	11.566716666666668	1.1030000000000002	19.788333333333334	18.685333333333332	392208.8125	1.03339137617529E7	1	1295	9.827110058128243	0.5111683400803809	0.016680714855664316	263.0788879394531	263.0915832519531
680	263.1379699707031	9.662833333333333					1	DETECTED	263.1380 m/z @9.66 [N1266_1.mzXML]	263.1379699707031	9.662833333333333	9.632966666666666	9.707699999999999	0.07473333333333265	12936.294921875	49177.632506836206	0	1295	0.09551759943344784	1.251116071428549	1.502232142857098	263.13775634765625	263.1380310058594
681	263.1599426269531	12.238766666666667					1	DETECTED	263.1599 m/z @12.24 [N1266_1.mzXML]	263.1599426269531	12.238766666666667	11.834766666666667	12.315583333333333	0.4808166666666658	30194.1484375	297905.5137816154	0	1295	0.10021176450519143	0.5950701320132004	0.1901402640264007	263.1595764160156	263.1638488769531
682	263.23529052734375	14.386416666666666					1	DETECTED	263.2353 m/z @14.39 [N1266_1.mzXML]	263.23529052734375	14.386416666666666	0.3543	19.983999999999998	19.6297	358952.15625	1.90628218633657E7	0	1295	0.594013335209441	3.2076602204424693	0.4106944938815011	263.2309875488281	263.2375793457031
683	264.0905456542969	11.5948					1	DETECTED	264.0905 m/z @11.59 [N1266_1.mzXML]	264.0905456542969	11.5948	1.8890500000000001	12.084833333333334	10.195783333333335	47373.76171875	3306707.045646303	0	1295	0.1087730216268703	0.5252444856571278	0.05048897131425544	264.08416748046875	264.0941162109375
684	264.16973876953125	9.217450000000001					1	DETECTED	264.1697 m/z @9.22 [N1266_1.mzXML]	264.16973876953125	9.217450000000001	9.131599999999999	12.269116666666667	3.1375166666666683	36921.3515625	622013.7166083378	0	1295	0.08247905875983541	17.413378436730103	1.2023745416405138	264.1644287109375	264.17010498046875
685	265.02166748046875	1.7896					1	DETECTED	265.0217 m/z @1.79 [N1266_1.mzXML]	265.02166748046875	1.7896	1.7610999999999999	15.794383333333334	14.033283333333333	56686.00390625	2511623.546905517	0	1295	0.13877072787381173	20.54169876579063	25.721408238211943	265.0128479003906	265.0229187011719
686	265.0840148925781	19.609333333333332					1	DETECTED	265.0840 m/z @19.61 [N1266_1.mzXML]	265.0840148925781	19.609333333333332	0.10098333333333334	20.000333333333334	19.899350000000002	4120.73876953125	1756157.9956740725	0	1295	19.650483799177085	0.5100213498322513	0.020642122202151038	265.0740966796875	265.0849914550781
687	265.1167297363281	9.72255					1	DETECTED	265.1167 m/z @9.72 [N1266_1.mzXML]	265.1167297363281	9.72255	9.632966666666666	10.175916666666666	0.5429499999999994	212273.03125	1251811.3932833858	1	1295	0.08494431062186081	1.9251693193296722	1.4995221298650505	265.1138610839844	265.1180419921875
688	265.14141845703125	11.273349999999999					1	DETECTED	265.1414 m/z @11.27 [N1266_1.mzXML]	265.14141845703125	11.273349999999999	11.242433333333334	13.096016666666666	1.8535833333333311	88801.5234375	1595649.442107907	0	1295	0.07605022897007174	5.98111859557533	10.118769124560286	265.13909912109375	265.1462097167969
689	265.1756591796875	12.439583333333333					1	DETECTED	265.1757 m/z @12.44 [N1266_1.mzXML]	265.1756591796875	12.439583333333333	9.174816666666667	12.532283333333334	3.3574666666666673	35079.75	851675.2259399416	0	1295	0.11338662551583667	0.6551780868970144	0.22501122653135716	265.17315673828125	265.17962646484375
690	265.250732421875	12.653833333333333					1	DETECTED	265.2507 m/z @12.65 [N1266_1.mzXML]	265.250732421875	12.653833333333333	0.18528333333333336	15.650450000000001	15.465166666666669	54298.984375	2439861.0209299307	0	1295	0.21744624315737404	0.5818861259955351	12.025334154424884	265.2410888671875	265.2524719238281
691	265.97991943359375	10.220383333333332					1	DETECTED	265.9799 m/z @10.22 [N1266_1.mzXML]	265.97991943359375	10.220383333333332	10.190766666666667	10.338383333333333	0.14761666666666606	14501.171875	77318.30945825162	0	1295	0.1106120675414175	2.492121553179584	4.0670237058624785	265.97967529296875	265.98004150390625
692	266.0704650878906	16.3925					1	DETECTED	266.0705 m/z @16.39 [N1266_1.mzXML]	266.0704650878906	16.3925	0.9653333333333334	19.560333333333332	18.595	6157.90087890625	2037360.4123694752	0	1295	2.260784413027576	0.6026706135280836	0.20534122705616722	266.06903076171875	266.0732727050781
693	266.1203308105469	9.72255					1	DETECTED	266.1203 m/z @9.72 [N1266_1.mzXML]	266.1203308105469	9.72255	9.648133333333334	9.931816666666666	0.2836833333333324	28317.525390625	160698.8439556883	0	1295	0.08325164843319044	1.419121052847355	1.4969524655677091	266.1175537109375	266.12091064453125
694	266.84814453125	1.7308					1	DETECTED	266.8481 m/z @1.73 [N1266_1.mzXML]	266.84814453125	1.7308	1.6994	1.8177833333333333	0.11838333333333328	15675.8740234375	79785.1089733886	0	1295	0.09405481817482486	1.8850849256900282	2.7701698513800563	266.84747314453125	266.84869384765625
695	266.9259338378906	1.5951					1	DETECTED	266.9259 m/z @1.60 [N1266_1.mzXML]	266.9259338378906	1.5951	1.5511666666666666	1.6397333333333333	0.08856666666666668	56346.1015625	201796.36984277362	0	1295	0.061645193955315314	1.0079666160849763	1.0159332321699528	266.9258728027344	266.9262390136719
696	267.0667724609375	16.036266666666666					1	DETECTED	267.0668 m/z @16.04 [N1266_1.mzXML]	267.0667724609375	16.036266666666666	1.9315	19.723333333333336	17.791833333333336	7524.95751953125	2463577.4703754005	0	1295	2.3136983879251556	0.6307028593170632	0.49573414417884726	267.0570373535156	267.0677185058594
697	267.11846923828125	10.8271					1	DETECTED	267.1185 m/z @10.83 [N1266_1.mzXML]	267.11846923828125	10.8271	10.619666666666665	11.637666666666666	1.0180000000000007	23905.8125	470002.25654498395	0	1295	0.7881115438296771	2.4005212806318394	0.25943408769571485	267.1181945800781	267.1224670410156
698	267.19390869140625	12.223749999999999					1	DETECTED	267.1939 m/z @12.22 [N1266_1.mzXML]	267.19390869140625	12.223749999999999	0.15163333333333334	12.624283333333333	12.47265	13834.599609375	3397003.0605782475	0	1295	0.09776973495429964	0.5165891924503712	0.03317838490074237	267.1878356933594	267.20306396484375
699	267.6452331542969	13.218766666666665					1	DETECTED	267.6452 m/z @13.22 [N1266_1.mzXML]	267.6452331542969	13.218766666666665	12.944099999999999	16.0201	3.0760000000000005	374098.40625	7262098.3325734995	2	1295	0.306709239760373	1.3096827642085425	2.2550155567532264	267.6445617675781	267.64599609375
700	267.9778747558594	10.220383333333332					1	DETECTED	267.9779 m/z @10.22 [N1266_1.mzXML]	267.9778747558594	10.220383333333332	10.190766666666667	10.338383333333333	0.14761666666666606	14674.642578125	77725.52735583471	0	1295	0.0893874238882475	2.734608999456928	3.529844598368189	267.9775085449219	267.9781799316406
701	268.06005859375	9.662833333333333					1	DETECTED	268.0601 m/z @9.66 [N1266_1.mzXML]	268.06005859375	9.662833333333333	9.617966666666666	17.010666666666665	7.3927	39220.63671875	887284.3638552246	0	1295	0.08297423108265356	2.123674488166125	2.514289453784371	268.0599670410156	268.0657043457031
702	268.1468200683594	13.205166666666665					1	DETECTED	268.1468 m/z @13.21 [N1266_1.mzXML]	268.1468200683594	13.205166666666665	9.1605	13.538983333333334	4.3784833333333335	91750.0703125	3304119.949048222	0	1295	4.242210736271359	0.5427893103334497	0.08823124395537381	268.14654541015625	268.1537780761719
703	268.1894226074219	9.841733333333334					1	DETECTED	268.1894 m/z @9.84 [N1266_1.mzXML]	268.1894226074219	9.841733333333334	9.8121	9.916816666666668	0.10471666666666835	4719.62646484375	20289.541487060607	0	1295	0.07772457358620422	1.7668728908885838	2.642334144269773	268.1890869140625	268.1896667480469
704	269.0465087890625	1.9453833333333332					1	DETECTED	269.0465 m/z @1.95 [N1266_1.mzXML]	269.0465087890625	1.9453833333333332	1.6843333333333335	11.923983333333332	10.23965	8629.90234375	2544230.4948327634	0	1295	0.39696053688067834	19.612430568856556	38.224861137713106	269.04498291015625	269.04815673828125
705	269.08563232421875	1.4775					1	DETECTED	269.0856 m/z @1.48 [N1266_1.mzXML]	269.08563232421875	1.4775	1.4146666666666665	1.5511666666666666	0.13650000000000007	8293.9951171875	42579.8147125244	0	1295	0.0828730228579273	1.0862068965517215	1.1724137931034428	269.08563232421875	269.08612060546875
706	269.1366882324219	12.041216666666665					1	DETECTED	269.1367 m/z @12.04 [N1266_1.mzXML]	269.1366882324219	12.041216666666665	10.933033333333332	12.1928	1.2597666666666676	77569.4453125	1307616.383491457	0	1295	0.12233494438107151	0.5677815827721454	0.14130024827503881	269.13397216796875	269.1369323730469
707	269.2247009277344	14.0169					1	DETECTED	269.2247 m/z @14.02 [N1266_1.mzXML]	269.2247009277344	14.0169	13.819116666666668	15.586333333333332	1.7672166666666644	114141.546875	2625642.483177431	0	1295	0.31784560463315614	2.7593166374941296	4.007322049272399	269.2242736816406	269.2262268066406
708	269.2819519042969	12.485466666666667					1	DETECTED	269.2820 m/z @12.49 [N1266_1.mzXML]	269.2819519042969	12.485466666666667	0.3543	19.967666666666666	19.613366666666668	13936.1708984375	2589141.805999847	0	1295	0.3243718189297393	1.1632332994912205	1.1650870309916423	269.2803955078125	269.2840576171875
709	270.1397705078125	12.055516666666668					1	DETECTED	270.1398 m/z @12.06 [N1266_1.mzXML]	270.1397705078125	12.055516666666668	12.0125	13.245650000000001	1.233150000000002	11497.1279296875	527523.8160244143	0	1295	0.13625894210456657	14.333397907787171	27.666795815574343	270.1397705078125	270.14453125
710	270.228271484375	14.0169					1	DETECTED	270.2283 m/z @14.02 [N1266_1.mzXML]	270.228271484375	14.0169	13.9026	14.4845	0.581900000000001	25832.84375	448319.5442475594	0	1295	0.31315039049109217	2.545494313210851	4.090988626421702	270.2276916503906	270.2288818359375
711	270.7957458496094	1.9731166666666666					1	DETECTED	270.7957 m/z @1.97 [N1266_1.mzXML]	270.7957458496094	1.9731166666666666	1.9453833333333332	8.697416666666667	6.752033333333334	13964.4501953125	1579957.1254577942	0	1295	0.2654393936101098	121.73137019230747	242.46274038461493	270.7867431640625	270.7965393066406
712	271.03857421875	1.7896					1	DETECTED	271.0386 m/z @1.79 [N1266_1.mzXML]	271.03857421875	1.7896	1.7308	17.546	15.815199999999999	103315.2890625	1.1071551063598081E7	0	1295	0.09846570849382186	134.4829931972785	266.17112047923206	271.0356750488281	271.0386047363281
713	271.0583801269531	11.153250000000002					1	DETECTED	271.0584 m/z @11.15 [N1266_1.mzXML]	271.0583801269531	11.153250000000002	10.220383333333332	16.767833333333336	6.547450000000003	83686.8671875	3354602.6515408955	0	1295	0.37317113129070734	3.172054487046007	5.032674436273935	271.0575256347656	271.065185546875
714	271.14263916015625	12.377316666666667					1	DETECTED	271.1426 m/z @12.38 [N1266_1.mzXML]	271.14263916015625	12.377316666666667	10.715216666666667	13.438766666666668	2.7235500000000012	20928.376953125	1317170.4697332764	0	1295	0.18301483853354839	0.819309909151074	0.6386198183021481	271.1409606933594	271.15240478515625
715	271.2041931152344	14.739433333333332					1	DETECTED	271.2042 m/z @14.74 [N1266_1.mzXML]	271.2041931152344	14.739433333333332	14.35835	16.32735	1.9689999999999994	45398.171875	1515284.6834934696	0	1295	0.44273710631196295	2.141624392919064	2.0157752447786574	271.2032775878906	271.2105712890625
716	271.2401123046875	12.129283333333332					1	DETECTED	271.2401 m/z @12.13 [N1266_1.mzXML]	271.2401123046875	12.129283333333332	12.069983333333333	12.176250000000001	0.10626666666666829	11714.197265625	55231.22870459038	0	1295	0.10936666935835326	0.8960089938167861	0.7920179876335723	271.23931884765625	271.2407531738281
717	271.2612609863281	13.708416666666666					1	DETECTED	271.2613 m/z @13.71 [N1266_1.mzXML]	271.2612609863281	13.708416666666666	0.11785	20.000333333333334	19.882483333333333	16047.03125	4095335.182150023	0	1295	0.20706208045636387	0.89441690854571	0.6272729236058142	271.2598876953125	271.2637939453125
718	271.6561279296875	12.944099999999999					1	DETECTED	271.6561 m/z @12.94 [N1266_1.mzXML]	271.6561279296875	12.944099999999999	12.859900000000001	13.109649999999998	0.24974999999999703	56318.83203125	429311.7347851547	0	1295	0.13455083210837238	1.483076009501216	1.9731659458956308	271.656005859375	271.6565856933594
719	272.0617980957031	11.19695					1	DETECTED	272.0618 m/z @11.20 [N1266_1.mzXML]	272.0617980957031	11.19695	10.426933333333332	11.19695	0.7700166666666668	12847.51171875	207884.8600447998	0	1295	0.06680010315888829	0.5	null	272.0610046386719	272.0626525878906
720	272.1840515136719	11.66665					1	DETECTED	272.1841 m/z @11.67 [N1266_1.mzXML]	272.1840515136719	11.66665	9.302349999999999	11.7406	2.438250000000002	5491.587890625	350623.37622897374	0	1295	2.392255072547588	0.5156388783149346	0.041193591824365966	272.1826171875	272.1850280761719
721	272.2073974609375	14.753716666666666					1	DETECTED	272.2074 m/z @14.75 [N1266_1.mzXML]	272.2073974609375	14.753716666666666	14.441833333333333	15.60215	1.1603166666666667	8710.56640625	292114.6176361697	0	1295	0.4680646580198946	1.8601774167690965	2.213470823485685	272.2066955566406	272.20831298828125
722	272.2562255859375	11.405666666666667					1	DETECTED	272.2562 m/z @11.41 [N1266_1.mzXML]	272.2562255859375	11.405666666666667	0.3880166666666666	19.543666666666663	19.155649999999998	38196.5234375	3128796.847643617	0	1295	0.12731669742077756	0.8709241005299512	0.0491849067593159	272.2562255859375	272.26611328125
723	272.7931213378906	1.9731166666666666					1	DETECTED	272.7931 m/z @1.97 [N1266_1.mzXML]	272.7931213378906	1.9731166666666666	1.6994	2.2847500000000003	0.5853500000000003	18356.5703125	281829.98426892096	0	1295	0.3305718887218052	1.0692626194970476	0.7018467479336631	272.79217529296875	272.79437255859375
724	272.9427795410156	1.6251					1	DETECTED	272.9428 m/z @1.63 [N1266_1.mzXML]	272.9427795410156	1.6251	1.5511666666666666	1.6694	0.11823333333333341	92683.6796875	371396.9538237308	0	1295	0.06739471196356561	0.8048286525710768	0.6956847382776056	272.9425964355469	272.9430236816406
725	273.1829833984375	12.253833333333334					1	DETECTED	273.1830 m/z @12.25 [N1266_1.mzXML]	273.1829833984375	12.253833333333334	12.223749999999999	13.068433333333333	0.8446833333333341	16777.560546875	343985.8366894536	0	1295	0.1046974609043616	14.039058171744173	27.078116343488347	273.1816101074219	273.1836242675781
726	274.1267395019531	10.5303					1	DETECTED	274.1267 m/z @10.53 [N1266_1.mzXML]	274.1267395019531	10.5303	10.501383333333333	10.559050000000001	0.057666666666667865	3739.820068359375	10672.118632568432	0	1295	0.09099132116212338	0.997118155619593	0.9942363112391862	274.126708984375	274.1278076171875
727	274.1814270019531	11.211649999999999					1	DETECTED	274.1814 m/z @11.21 [N1266_1.mzXML]	274.1814270019531	11.211649999999999	11.153250000000002	11.211649999999999	0.05839999999999712	18633.30859375	44964.12859228406	0	1295	0.06325870339475159	0.5	null	274.18121337890625	274.18194580078125
728	274.19927978515625	11.138416666666666					1	DETECTED	274.1993 m/z @11.14 [N1266_1.mzXML]	274.19927978515625	11.138416666666666	10.12975	14.5404	4.41065	6756.74658203125	1104739.221276245	0	1295	4.284813947318527	2.1863764044943825	5.042938985233011	274.1985168457031	274.2053527832031
729	274.2359924316406	12.1928					1	DETECTED	274.2360 m/z @12.19 [N1266_1.mzXML]	274.2359924316406	12.1928	12.1447	12.346300000000001	0.2016000000000009	36340.1796875	255234.53593945305	0	1295	0.1219976504850635	2.095634095634113	3.191268191268226	274.2357177734375	274.2360534667969
730	274.27142333984375	11.363533333333333					1	DETECTED	274.2714 m/z @11.36 [N1266_1.mzXML]	274.27142333984375	11.363533333333333	5.011716666666667	16.0201	11.008383333333333	5782111.5	3.1942911586129576E7	1	1295	0.07073484060170898	1.7320705934913607	1.938717773469441	274.27142333984375	274.2764892578125
731	274.8793640136719	1.715					1	DETECTED	274.8794 m/z @1.72 [N1266_1.mzXML]	274.8793640136719	1.715	1.6843333333333335	9.316666666666666	7.632333333333333	26886.609375	2695240.9979392085	0	1295	0.16738076032450033	124.44021739130454	247.88043478260906	274.8792419433594	274.8883972167969
732	274.9407043457031	1.6251					1	DETECTED	274.9407 m/z @1.63 [N1266_1.mzXML]	274.9407043457031	1.6251	1.5803166666666668	1.6547833333333335	0.07446666666666668	12653.451171875	41304.973916015646	0	1295	0.06693639965025167	0.8314104949758125	0.6628209899516251	274.9402770996094	274.94110107421875
733	274.95263671875	1.9871833333333333					1	DETECTED	274.9526 m/z @1.99 [N1266_1.mzXML]	274.95263671875	1.9871833333333333	1.4477333333333333	2.141366666666667	0.6936333333333335	14430.833984375	261706.14331469728	0	1295	0.0812899325202987	0.6429079000216272	0.28581580004325435	274.9477844238281	274.9527282714844
734	274.99798583984375	11.19695					1	DETECTED	274.9980 m/z @11.20 [N1266_1.mzXML]	274.99798583984375	11.19695	11.049716666666665	17.951166666666666	6.9014500000000005	12230.6552734375	1166490.2980536805	0	1295	7.248223382613716	18.55172286807648	37.50754546585086	274.9971923828125	275.0023498535156
735	275.0196838378906	1.4921833333333334					1	DETECTED	275.0197 m/z @1.49 [N1266_1.mzXML]	275.0196838378906	1.4921833333333334	1.4321833333333334	2.3418666666666668	0.9096833333333334	7792.296875	204730.81152520754	0	1295	0.06661446029398732	7.580694444444438	14.161388888888876	275.0192565917969	275.028076171875
736	275.19854736328125	12.377316666666667					1	DETECTED	275.1985 m/z @12.38 [N1266_1.mzXML]	275.19854736328125	12.377316666666667	12.069983333333333	12.624283333333333	0.5542999999999996	70674.296875	929469.6168559577	0	1295	0.15817613820889598	0.9017895878524915	0.8035791757049832	275.1981201171875	275.1987609863281
737	275.275146484375	11.363533333333333					1	DETECTED	275.2751 m/z @11.36 [N1266_1.mzXML]	275.275146484375	11.363533333333333	11.320966666666667	11.938533333333334	0.6175666666666668	748773.125	4397113.797330794	0	1295	0.07915272657150751	2.223410004496033	7.896429454417304	275.27459716796875	275.27606201171875
738	275.63128662109375	13.164166666666667					1	DETECTED	275.6313 m/z @13.16 [N1266_1.mzXML]	275.63128662109375	13.164166666666667	12.944099999999999	13.597683333333332	0.6535833333333336	99949.1484375	1373051.2166784666	0	1295	0.1990325745711239	1.124793235601817	1.070341495728026	275.63067626953125	275.6317443847656
739	275.9968566894531	16.47425					1	DETECTED	275.9969 m/z @16.47 [N1266_1.mzXML]	275.9968566894531	16.47425	9.466716666666667	18.403333333333332	8.936616666666666	2138.758056640625	636163.2476952212	0	1295	1.4013451779461086	0.6376435360041097	0.27528707200821934	275.9949645996094	275.99755859375
740	276.1328125	13.136816666666666					1	DETECTED	276.1328 m/z @13.14 [N1266_1.mzXML]	276.1328125	13.136816666666666	4.48135	13.300083333333333	8.818733333333334	30977.142578125	1941107.443765931	0	1295	0.18356640064845386	0.5236959986756378	0.04638694092698612	276.12445068359375	276.1427001953125
741	276.1794128417969	8.868416666666667					1	DETECTED	276.1794 m/z @8.87 [N1266_1.mzXML]	276.1794128417969	8.868416666666667	8.774949999999999	9.100683333333334	0.32573333333333565	4212.3671875	41989.722420257676	0	1295	0.11616472107491482	1.7425106990014156	2.4850213980028313	276.1785888671875	276.180419921875
742	276.2784118652344	11.377266666666666					1	DETECTED	276.2784 m/z @11.38 [N1266_1.mzXML]	276.2784118652344	11.377266666666666	11.349716666666666	11.449016666666667	0.09930000000000128	51203.60546875	220449.64695654638	0	1295	0.6924447586778122	1.8021778584392416	2.604355716878483	276.2781982421875	276.279052734375
743	276.650390625	13.164166666666667					1	DETECTED	276.6504 m/z @13.16 [N1266_1.mzXML]	276.650390625	13.164166666666667	13.068433333333333	13.612	0.543566666666667	72686.1796875	881390.4101127962	0	1295	0.08470249690699205	2.379920820363198	3.3435857722870663	276.6492004394531	276.65093994140625
744	276.9833984375	1.8034833333333333					1	DETECTED	276.9834 m/z @1.80 [N1266_1.mzXML]	276.9833984375	1.8034833333333333	1.7896	19.918666666666663	18.129066666666663	21524.8515625	1579110.4276388546	0	1295	0.33354698484811096	563.2294693098559	979.6899172095975	276.98272705078125	276.99334716796875
745	277.03680419921875	10.5303					1	DETECTED	277.0368 m/z @10.53 [N1266_1.mzXML]	277.03680419921875	10.5303	10.471883333333333	17.659333333333333	7.18745	6490.90673828125	682986.8657622071	0	1295	0.052321450323526975	61.51883024250941	1.5119324833906096	277.0308532714844	277.0373840332031
746	277.1022644042969	11.242433333333334					1	DETECTED	277.1023 m/z @11.24 [N1266_1.mzXML]	277.1022644042969	11.242433333333334	2.0566666666666666	11.363533333333333	9.306866666666666	94414.0390625	4614939.410838868	0	1295	0.09321661286082517	1.8358426265777372	2.860134407721177	277.09381103515625	277.1033020019531
747	277.1391906738281	11.696					1	DETECTED	277.1392 m/z @11.70 [N1266_1.mzXML]	277.1391906738281	11.696	11.580683333333333	17.448833333333333	5.86815	60024.51953125	1420859.8613402098	0	1295	0.15689959188126323	2.0003736323302475	1.995574039590467	277.1387939453125	277.1467590332031
748	277.1564636230469	15.333733333333333					1	DETECTED	277.1565 m/z @15.33 [N1266_1.mzXML]	277.1564636230469	15.333733333333333	10.083283333333332	19.190166666666666	9.106883333333334	11340.3974609375	2025758.8748839712	0	1295	0.711729474752163	0.7846073667213991	5.59651176932573	277.1515808105469	277.16046142578125
749	277.1822204589844	11.538016666666666					1	DETECTED	277.1822 m/z @11.54 [N1266_1.mzXML]	277.1822204589844	11.538016666666666	0.8123833333333333	19.73966666666667	18.927283333333335	40296.4375	7877684.958534209	0	1295	9.980766702160443	0.8854697322956775	0.05509125387335339	277.1737976074219	277.191650390625
750	277.21405029296875	12.578716666666667					1	DETECTED	277.2141 m/z @12.58 [N1266_1.mzXML]	277.21405029296875	12.578716666666667	11.90945	14.65365	2.744200000000001	167652.484375	2960576.0891008293	0	1295	0.10252639238424877	1.627543125778083	14.831434099878964	277.21124267578125	277.21551513671875
751	278.1587219238281	10.323649999999999					1	DETECTED	278.1587 m/z @10.32 [N1266_1.mzXML]	278.1587219238281	10.323649999999999	10.27885	15.4595	5.18065	5002.880859375	586083.4208886109	0	1295	0.10079824590947162	57.8197544642875	114.639508928575	278.1581115722656	278.16009521484375
752	278.1820983886719	12.9581					1	DETECTED	278.1821 m/z @12.96 [N1266_1.mzXML]	278.1820983886719	12.9581	2.3276833333333333	18.694833333333335	16.367150000000002	16905.59375	4125463.4700639653	0	1295	7.205929182123718	0.6418403034326469	0.7815903919383308	278.172119140625	278.18450927734375
753	278.981201171875	1.8177833333333333					1	DETECTED	278.9812 m/z @1.82 [N1266_1.mzXML]	278.981201171875	1.8177833333333333	1.8177833333333333	19.5765	17.758716666666665	9321.43359375	3196509.2269105264	0	1295	13.835407375002305	null	null	278.9794616699219	278.9820556640625
754	279.0821228027344	10.516183333333334					1	DETECTED	279.0821 m/z @10.52 [N1266_1.mzXML]	279.0821228027344	10.516183333333334	10.471883333333333	17.918666666666663	7.446783333333331	300072.46875	2803548.5133909956	1	1295	0.08159676012791728	1.75975229067164	2.265263946326557	279.0818176269531	279.0909118652344
755	279.15704345703125	12.439583333333333					1	DETECTED	279.1570 m/z @12.44 [N1266_1.mzXML]	279.15704345703125	12.439583333333333	0.10098333333333334	20.000333333333334	19.899350000000002	187255.640625	3.247067077661863E7	0	1295	0.6571125983344803	0.5262534337583782	0.7238298204838901	279.1544494628906	279.158203125
756	279.22979736328125	13.481599999999998					1	DETECTED	279.2298 m/z @13.48 [N1266_1.mzXML]	279.22979736328125	13.481599999999998	11.68135	18.451833333333333	6.770483333333333	231486.4375	5749694.634460697	0	1295	0.1799356769749192	5.195044666783842	4.119147812400996	279.2283630371094	279.2303771972656
757	279.64483642578125	12.985566666666667					1	DETECTED	279.6448 m/z @12.99 [N1266_1.mzXML]	279.64483642578125	12.985566666666667	12.77215	13.597683333333332	0.8255333333333326	161576.28125	2093166.1596245128	0	1295	0.17703337641260752	1.4476601263015427	2.3144796279759667	279.644287109375	279.64569091796875
758	280.0901184082031	1.7610999999999999					1	DETECTED	280.0901 m/z @1.76 [N1266_1.mzXML]	280.0901184082031	1.7610999999999999	1.6694	18.241333333333333	16.571933333333334	125472.53125	5355118.01338458	0	1295	8.852130093667299	80.99874913469841	0.6541883707478934	280.0848388671875	280.0903625488281
759	280.1531982421875	9.390716666666666					1	DETECTED	280.1532 m/z @9.39 [N1266_1.mzXML]	280.1531982421875	9.390716666666666	0.11785	19.967666666666666	19.849816666666666	35789.32421875	6623363.6739981705	0	1295	3.169618569868078	4.119751973584249	0.46376778410674646	280.1459045410156	280.1617126464844
760	280.2328796386719	13.46755					1	DETECTED	280.2329 m/z @13.47 [N1266_1.mzXML]	280.2328796386719	13.46755	13.396116666666668	14.625316666666667	1.2291999999999987	47286.3203125	709754.8936168208	0	1295	0.2325869514694432	3.007558972917314	4.8998150546349155	280.2316589355469	280.2339172363281
761	280.65277099609375	13.382399999999999					1	DETECTED	280.6528 m/z @13.38 [N1266_1.mzXML]	280.65277099609375	13.382399999999999	13.026633333333333	17.740333333333336	4.713700000000003	222386.90625	3816323.4704194316	2	1295	0.17750219142764578	1.117465119163625	1.2987139487485984	280.6454162597656	280.653076171875
762	281.082275390625	15.955233333333332					1	DETECTED	281.0823 m/z @15.96 [N1266_1.mzXML]	281.082275390625	15.955233333333332	9.331166666666666	18.678333333333335	9.347166666666668	14163.267578125	3515031.8941560057	0	1295	2.4048184619481603	0.7055459385473175	0.4571396443676504	281.0810241699219	281.08544921875
763	281.1703796386719	12.041216666666665					1	DETECTED	281.1704 m/z @12.04 [N1266_1.mzXML]	281.1703796386719	12.041216666666665	4.588616666666667	19.918666666666663	15.330049999999996	45363.78125	5680594.282438262	0	1295	0.10650281747188295	1.0285034752972118	47.20179995119458	281.1632385253906	281.173095703125
764	281.2454833984375	14.386416666666666					1	DETECTED	281.2455 m/z @14.39 [N1266_1.mzXML]	281.2454833984375	14.386416666666666	0.9653333333333334	19.543666666666663	18.57833333333333	700420.75	3.0841454862505075E7	1	1295	0.5553412308165058	0.752238347669765	0.6905215046037435	281.24151611328125	281.247314453125
765	281.66064453125	14.10455					1	DETECTED	281.6606 m/z @14.10 [N1266_1.mzXML]	281.66064453125	14.10455	13.27265	15.7149	2.4422499999999996	61822.70703125	2191211.3793769525	0	1295	0.3802042387600295	1.5439810620635575	0.3734905100212948	281.6549377441406	281.6612243652344
766	282.2018737792969	11.493666666666666					1	DETECTED	282.2019 m/z @11.49 [N1266_1.mzXML]	282.2018737792969	11.493666666666666	11.493666666666666	11.623349999999999	0.12968333333333248	28073.884765625	118412.30039013604	0	1295	0.054517395500443655	null	null	282.2013854980469	282.20257568359375
767	282.2192687988281	10.947583333333334					1	DETECTED	282.2193 m/z @10.95 [N1266_1.mzXML]	282.2192687988281	10.947583333333334	0.11785	20.000333333333334	19.882483333333333	4731.20556640625	3095688.6572294296	0	1295	9.306872439897639	0.9179581214680571	1.2940663505140966	282.2190246582031	282.2212829589844
768	282.2489929199219	14.386416666666666					1	DETECTED	282.2490 m/z @14.39 [N1266_1.mzXML]	282.2489929199219	14.386416666666666	11.349716666666666	16.670166666666667	5.320450000000001	120187.828125	1.1982704105585935E7	0	1295	3.41489433523817	0.753075445587274	0.373429438440734	282.2486877441406	282.2578430175781
769	282.2772521972656	13.973733333333334					1	DETECTED	282.2773 m/z @13.97 [N1266_1.mzXML]	282.2772521972656	13.973733333333334	11.819066666666666	14.219333333333333	2.400266666666667	196494.890625	3853805.8316303696	0	1295	0.26922535415600457	0.5569872273534168	1.0183865878010825	282.2762145996094	282.2782897949219
770	282.82171630859375	1.7610999999999999					1	DETECTED	282.8217 m/z @1.76 [N1266_1.mzXML]	282.82171630859375	1.7610999999999999	1.6994	1.9315	0.23209999999999997	17261.548828125	129175.57982177736	0	1295	0.20350472552056242	1.8808752025931967	2.7617504051863935	282.82135009765625	282.8220520019531
771	282.9034729003906	1.5951					1	DETECTED	282.9035 m/z @1.60 [N1266_1.mzXML]	282.9034729003906	1.5951	1.5361666666666667	1.6397333333333333	0.10356666666666658	108321.3671875	356300.45828808605	0	1295	0.06523719427885366	0.8667495423490811	0.8091310791723378	282.9031677246094	282.9036560058594
772	282.971435546875	11.19695					1	DETECTED	282.9714 m/z @11.20 [N1266_1.mzXML]	282.971435546875	11.19695	11.108866666666668	17.918666666666663	6.809799999999996	10739.439453125	1244406.5158410636	0	1295	0.6649827652753721	38.65543992431477	76.31087984862954	282.9710998535156	282.97491455078125
773	283.0062561035156	10.220383333333332					1	DETECTED	283.0063 m/z @10.22 [N1266_1.mzXML]	283.0062561035156	10.220383333333332	10.190766666666667	10.308416666666666	0.11764999999999937	13856.5517578125	65219.72963989226	0	1295	0.08602945275360874	1.9862127180642049	2.9724254361284097	283.00579833984375	283.0064697265625
774	283.1055908203125	10.746966666666667					1	DETECTED	283.1056 m/z @10.75 [N1266_1.mzXML]	283.1055908203125	10.746966666666667	8.545283333333334	12.393466666666665	3.8481833333333313	10185.9853515625	843849.1031047363	0	1295	2.3088141776997926	0.8739184411927232	0.7478368823854465	283.09576416015625	283.11407470703125
775	283.15216064453125	12.084833333333334					1	DETECTED	283.1522 m/z @12.08 [N1266_1.mzXML]	283.15216064453125	12.084833333333334	1.8602833333333335	12.408716666666667	10.548433333333334	30724.6796875	9818775.714513917	0	1295	0.47204434627560765	0.5158385128603866	0.008089256992970218	283.1511535644531	283.160888671875
776	283.2406005859375	15.287616666666667					1	DETECTED	283.2406 m/z @15.29 [N1266_1.mzXML]	283.2406005859375	15.287616666666667	14.957833333333333	17.0595	2.1016666666666666	5207.13623046875	262689.3926303098	0	1295	0.4468890550505211	3.1864355384848637	4.145316334687928	283.2398986816406	283.249267578125
777	283.26104736328125	12.653833333333333					1	DETECTED	283.2610 m/z @12.65 [N1266_1.mzXML]	283.26104736328125	12.653833333333333	0.13455	20.000333333333334	19.865783333333333	121097.9921875	4829603.221658812	0	1295	0.18192353685091334	2.375204429013758	2.4480372019427183	283.25146484375	283.2639465332031
778	283.2806091308594	13.973733333333334					1	DETECTED	283.2806 m/z @13.97 [N1266_1.mzXML]	283.2806091308594	13.973733333333334	13.819116666666668	14.441833333333333	0.6227166666666655	38936.4296875	612520.8406580809	0	1295	0.23864724938678705	2.01374366713378	3.02748733426756	283.2798767089844	283.2808532714844
779	284.0547790527344	10.220383333333332					1	DETECTED	284.0548 m/z @10.22 [N1266_1.mzXML]	284.0547790527344	10.220383333333332	10.160666666666666	10.683266666666666	0.5226000000000006	194220.875	1088893.552509032	0	1295	0.1337413116155446	1.5935689720298216	1.9302153467363268	284.0536193847656	284.0553283691406
780	284.1844482421875	9.039250000000001					1	DETECTED	284.1844 m/z @9.04 [N1266_1.mzXML]	284.1844482421875	9.039250000000001	8.961266666666667	16.913333333333334	7.952066666666667	13332.8193359375	632331.5778812866	0	1295	0.05733421675633821	5.650439694410058	0.9825776398406859	284.1833190917969	284.18841552734375
781	284.292724609375	12.578716666666667					1	DETECTED	284.2927 m/z @12.58 [N1266_1.mzXML]	284.292724609375	12.578716666666667	0.28655	12.859900000000001	12.573350000000001	45821.0078125	2437232.4334206544	0	1295	0.18221780251452735	0.5114375008474232	3.3866402100499644	284.2914733886719	284.2940979003906
782	284.3294372558594	11.880183333333333					1	DETECTED	284.3294 m/z @11.88 [N1266_1.mzXML]	284.3294372558594	11.880183333333333	6.14605	12.176250000000001	6.030200000000002	27472.150390625	5284824.3840684835	0	1295	5.824358755817097	0.5258161651862532	0.04621822539448613	284.32183837890625	284.3294982910156
783	284.9079284667969	1.6843333333333335					1	DETECTED	284.9079 m/z @1.68 [N1266_1.mzXML]	284.9079284667969	1.6843333333333335	1.6547833333333335	1.9032333333333333	0.24844999999999984	41844.5	264216.4352492675	0	1295	0.054537124171816664	4.203891708967853	7.407783417935707	284.90777587890625	284.9085998535156
784	284.9239807128906	1.5656999999999999					1	DETECTED	284.9240 m/z @1.57 [N1266_1.mzXML]	284.9239807128906	1.5656999999999999	1.5069000000000001	1.5656999999999999	0.05879999999999974	6491.71533203125	17855.857766967732	0	1295	0.03618449045103467	0.5	null	284.923828125	284.92462158203125
785	285.058349609375	10.220383333333332					1	DETECTED	285.0583 m/z @10.22 [N1266_1.mzXML]	285.058349609375	10.220383333333332	1.4146666666666665	17.6265	16.211833333333335	17417.021484375	1935008.068891632	0	1295	8.731978005651536	62.82895936662629	129.40056843079776	285.0575866699219	285.06378173828125
786	285.0740051269531	11.609100000000002					1	DETECTED	285.0740 m/z @11.61 [N1266_1.mzXML]	285.0740051269531	11.609100000000002	2.1846666666666668	15.778333333333334	13.593666666666667	23438.12109375	2726172.6451188046	0	1295	0.5821937691680077	0.6619097906050952	0.31852132425581925	285.0672302246094	285.07794189453125
787	285.2039794921875	12.238766666666667					1	DETECTED	285.2040 m/z @12.24 [N1266_1.mzXML]	285.2039794921875	12.238766666666667	12.176250000000001	12.346300000000001	0.1700499999999998	10682.3720703125	76718.47224731422	0	1295	0.10530831438106603	1.360037323380457	1.720074646760914	285.20367431640625	285.2048645019531
788	285.2403869628906	13.040516666666667					1	DETECTED	285.2404 m/z @13.04 [N1266_1.mzXML]	285.2403869628906	13.040516666666667	12.845699999999999	13.27265	0.4269500000000015	99912.234375	882390.7708041988	0	1295	0.12068798199989317	1.0957738044315133	0.8077854009972816	285.2397766113281	285.2407531738281
789	285.27777099609375	7.176516666666667					1	DETECTED	285.2778 m/z @7.18 [N1266_1.mzXML]	285.27777099609375	7.176516666666667	0.11785	19.967666666666666	19.849816666666666	3253.4443359375	1654789.6353190911	0	1295	0.7390488964557838	1.406059926331696	1.8121198526633921	285.2762451171875	285.27911376953125
790	286.0506896972656	10.220383333333332					1	DETECTED	286.0507 m/z @10.22 [N1266_1.mzXML]	286.0506896972656	10.220383333333332	10.190766666666667	11.094	0.9032333333333327	7910.896484375	240720.33886120567	0	1295	0.07665699593045261	15.248733821047177	29.497467642094353	286.044677734375	286.0508728027344
791	286.1416320800781	11.923983333333332					1	DETECTED	286.1416 m/z @11.92 [N1266_1.mzXML]	286.1416320800781	11.923983333333332	1.0682666666666667	12.069983333333333	11.001716666666667	27610.97265625	2637963.0174156493	0	1295	0.12706497344146328	0.5067245675473598	0.013915449742588588	286.13958740234375	286.1422424316406
792	286.1990966796875	10.368083333333335					1	DETECTED	286.1991 m/z @10.37 [N1266_1.mzXML]	286.1990966796875	10.368083333333335	10.27885	10.947583333333334	0.6687333333333338	477126.09375	3388992.859288082	1	1295	0.11135466112565062	1.5855072697994603	1.7616039303758388	286.1988220214844	286.2001647949219
793	286.2473449707031	9.797433333333334					1	DETECTED	286.2473 m/z @9.80 [N1266_1.mzXML]	286.2473449707031	9.797433333333334	9.08535	18.61433333333333	9.528983333333331	83752.9765625	2269419.721342134	0	1295	0.13911681165408396	1.3642889196845935	1.0534221558433852	286.24603271484375	286.2496337890625
794	287.0120544433594	1.7896					1	DETECTED	287.0121 m/z @1.79 [N1266_1.mzXML]	287.0120544433594	1.7896	1.7461833333333334	7.686466666666666	5.9402833333333325	40033.2578125	1364727.472627411	0	1295	0.06523317313818677	68.41017274472169	3.7473916479660314	287.0044250488281	287.0123291015625
795	287.0986328125	9.72255					1	DETECTED	287.0986 m/z @9.72 [N1266_1.mzXML]	287.0986328125	9.72255	9.662833333333333	9.931816666666666	0.2689833333333329	191367.390625	1110427.558749512	0	1295	0.08672168821924409	1.6875888677447939	1.6690903265580044	287.09857177734375	287.0992736816406
796	287.12261962890625	11.273349999999999					1	DETECTED	287.1226 m/z @11.27 [N1266_1.mzXML]	287.12261962890625	11.273349999999999	3.3213333333333335	12.71255	9.391216666666667	29185.349609375	6276644.964884765	0	1295	0.07583667359520341	0.5904927680818913	0.18098553616378255	287.1224670410156	287.13055419921875
797	287.1623840332031	11.96835					1	DETECTED	287.1624 m/z @11.97 [N1266_1.mzXML]	287.1623840332031	11.96835	11.880183333333333	12.129283333333332	0.24909999999999854	6824.8623046875	69240.20339111291	0	1295	0.5490917520241769	1.4126654064272226	1.8253308128544452	287.1614685058594	287.162841796875
798	287.2027282714844	10.3536					1	DETECTED	287.2027 m/z @10.35 [N1266_1.mzXML]	287.2027282714844	10.3536	10.27885	12.269116666666667	1.9902666666666669	60374.3828125	886280.5326230465	0	1295	0.1176428065823778	2.1676233367683935	2.4205049321195533	287.19757080078125	287.2032775878906
799	287.23504638671875	13.973733333333334					1	DETECTED	287.2350 m/z @13.97 [N1266_1.mzXML]	287.23504638671875	13.973733333333334	13.832966666666666	14.625316666666667	0.7923500000000008	25516.953125	390790.15475939924	0	1295	0.19622272655673179	2.814409187781178	2.8774152705555314	287.2335205078125	287.2358703613281
800	287.2672424316406	11.566716666666668					1	DETECTED	287.2672 m/z @11.57 [N1266_1.mzXML]	287.2672424316406	11.566716666666668	11.5084	12.099266666666667	0.5908666666666669	26014.919921875	227692.00015869125	0	1295	0.11349368470355081	5.066018862532027	9.132037725064054	287.2667236328125	287.2678527832031
801	287.6309814453125	12.916366666666667					1	DETECTED	287.6310 m/z @12.92 [N1266_1.mzXML]	287.6309814453125	12.916366666666667	12.757299999999999	13.424716666666665	0.6674166666666661	155166.84375	1775661.0773203121	0	1295	0.1783668156203575	2.0979149203688015	1.0281684794940726	287.630615234375	287.6313171386719
802	288.1020202636719	9.72255					1	DETECTED	288.1020 m/z @9.72 [N1266_1.mzXML]	288.1020202636719	9.72255	9.662833333333333	9.782350000000001	0.1195166666666676	24011.890625	117258.11981201214	0	1295	0.09687767350231802	1.0006977393245966	0.9054014109902655	288.1019592285156	288.102294921875
803	288.1969909667969	12.563283333333334					1	DETECTED	288.1970 m/z @12.56 [N1266_1.mzXML]	288.1969909667969	12.563283333333334	10.683266666666666	12.608733333333333	1.9254666666666669	18350.3984375	776449.4608623047	0	1295	0.12191099719537135	0.5118162890094141	0.024209108909911552	288.189697265625	288.1973571777344
804	288.21478271484375	10.667399999999999					1	DETECTED	288.2148 m/z @10.67 [N1266_1.mzXML]	288.21478271484375	10.667399999999999	0.21898333333333334	20.000333333333334	19.78135	1113425.0	9832261.273179583	1	1295	0.09915014005442835	1.7643464410826761	2.147074968458199	288.20562744140625	288.21710205078125
805	288.2382507324219	14.0169					1	DETECTED	288.2383 m/z @14.02 [N1266_1.mzXML]	288.2382507324219	14.0169	9.039250000000001	14.796783333333334	5.757533333333333	4500.89453125	978962.1237777099	0	1295	4.112263835618998	0.5783385064571971	0.1566770129143942	288.2293701171875	288.2467346191406
806	288.6388244628906	13.28645					1	DETECTED	288.6388 m/z @13.29 [N1266_1.mzXML]	288.6388244628906	13.28645	12.786866666666667	18.935333333333332	6.148466666666666	54414.92578125	2191772.4353063353	0	1295	0.10967006483860509	6.15359466221851	0.3483905478661679	288.63018798828125	288.6402893066406
807	288.76580810546875	13.27265					1	DETECTED	288.7658 m/z @13.27 [N1266_1.mzXML]	288.76580810546875	13.27265	1.9592833333333333	13.27265	11.313366666666667	34333.33984375	1.2038622920972107E7	0	1295	11.209484106189201	0.5	null	288.7655334472656	288.76824951171875
808	288.9201965332031	1.5951					1	DETECTED	288.9202 m/z @1.60 [N1266_1.mzXML]	288.9201965332031	1.5951	1.5511666666666666	1.7896	0.2384333333333335	351401.125	1550742.65758252	0	1295	0.06114885007365234	1.6812689088996755	2.1741200446610374	288.9189758300781	288.9207458496094
809	289.17547607421875	11.923983333333332					1	DETECTED	289.1755 m/z @11.92 [N1266_1.mzXML]	289.17547607421875	11.923983333333332	0.11785	19.983999999999998	19.866149999999998	69110.71875	5113496.324339936	0	1295	0.11102354640104295	0.512504029604867	0.02325894513477579	289.1689758300781	289.178955078125
810	289.2186279296875	10.651616666666666					1	DETECTED	289.2186 m/z @10.65 [N1266_1.mzXML]	289.2186279296875	10.651616666666666	10.635449999999999	12.668633333333334	2.0331833333333353	139484.140625	1629151.2454939059	0	1295	0.11333883960697655	62.881958762885816	124.76391752577163	289.2119445800781	289.2186584472656
811	289.6468811035156	11.696					1	DETECTED	289.6469 m/z @11.70 [N1266_1.mzXML]	289.6468811035156	11.696	11.108866666666668	14.10455	2.995683333333332	20182.072265625	1814689.2001772462	0	1295	0.2908968393018707	2.551109912569551	4.004443612927175	289.6393127441406	289.6475524902344
812	289.6580505371094	13.313633333333334					1	DETECTED	289.6581 m/z @13.31 [N1266_1.mzXML]	289.6580505371094	13.313633333333334	13.28645	13.524616666666667	0.23816666666666642	19942.08203125	163878.53173413064	0	1295	0.11799793783144708	4.380748007357444	7.761496014714888	289.65740966796875	289.6585388183594
813	290.17889404296875	11.90945					1	DETECTED	290.1789 m/z @11.91 [N1266_1.mzXML]	290.17889404296875	11.90945	11.90945	12.084833333333334	0.17538333333333433	11642.4912109375	77112.99536889646	0	1295	0.09854766341108245	null	null	290.1782531738281	290.17926025390625
814	290.2217102050781	10.651616666666666					1	DETECTED	290.2217 m/z @10.65 [N1266_1.mzXML]	290.2217102050781	10.651616666666666	10.635449999999999	10.699250000000001	0.0638000000000023	9755.4033203125	33993.88188549881	0	1295	0.09932722273503458	1.9731958762887043	2.9463917525774086	290.2210998535156	290.2217712402344
815	290.2669677734375	11.405666666666667					1	DETECTED	290.2670 m/z @11.41 [N1266_1.mzXML]	290.2669677734375	11.405666666666667	10.991516666666666	12.501116666666666	1.5096000000000007	52340.1171875	895319.6992323003	0	1295	0.02771314832317806	1.8225280695400177	0.25810200454221455	290.26593017578125	290.2676086425781
816	290.66961669921875	2.256333333333333					1	DETECTED	290.6696 m/z @2.26 [N1266_1.mzXML]	290.66961669921875	2.256333333333333	2.256333333333333	15.136516666666667	12.880183333333335	10294.466796875	5451709.4353207415	0	1295	11.848260044105725	null	null	290.6650695800781	290.66961669921875
817	290.9239196777344	2.7561000000000004					1	DETECTED	290.9239 m/z @2.76 [N1266_1.mzXML]	290.9239196777344	2.7561000000000004	0.11785	19.983999999999998	19.866149999999998	63491.85546875	8063409.2956366325	0	1295	0.7779495493970083	6.0480583240198245	9.9445645829068	290.91412353515625	290.9278869628906
818	291.11822509765625	12.041216666666665					1	DETECTED	291.1182 m/z @12.04 [N1266_1.mzXML]	291.11822509765625	12.041216666666665	11.00595	20.000333333333334	8.994383333333333	318815.875	4881938.517705085	1	1295	0.11432517463682323	4.343993496039674	136.08002613127314	291.1173095703125	291.1241455078125
819	291.16009521484375	12.176250000000001					1	DETECTED	291.1601 m/z @12.18 [N1266_1.mzXML]	291.16009521484375	12.176250000000001	5.610816666666667	18.9835	13.372683333333333	48122.40625	6223813.249629639	0	1295	7.324987448082348	10.544284177554516	21.828291733143168	291.15020751953125	291.1687316894531
820	291.1934814453125	12.11415					1	DETECTED	291.1935 m/z @12.11 [N1266_1.mzXML]	291.1934814453125	12.11415	6.652533333333333	12.624283333333333	5.971749999999999	33036.65234375	6046480.630793823	0	1295	5.64169581991809	0.5467016786848826	0.08813026731127277	291.1861572265625	291.1971435546875
821	291.6448669433594	12.88855					1	DETECTED	291.6449 m/z @12.89 [N1266_1.mzXML]	291.6448669433594	12.88855	12.801783333333333	13.0822	0.2804166666666674	44478.375	357642.3820187982	0	1295	0.06936518352666177	1.6159239339223852	2.2318478678447704	291.6439208984375	291.6451721191406
822	291.9336242675781	2.6732333333333336					1	DETECTED	291.9336 m/z @2.67 [N1266_1.mzXML]	291.9336242675781	2.6732333333333336	0.11785	19.9515	19.83365	50142.0859375	6324954.531889105	0	1295	0.8068752893740005	6.853264274437654	2.079267869741964	291.9326477050781	291.93450927734375
823	292.0667419433594	15.858216666666667					1	DETECTED	292.0667 m/z @15.86 [N1266_1.mzXML]	292.0667419433594	15.858216666666667	10.0684	19.110333333333333	9.041933333333333	3689.293212890625	797358.7603479612	0	1295	0.6748162686777324	0.7808479830967588	0.5616959661935178	292.06524658203125	292.06756591796875
824	292.12164306640625	12.041216666666665					1	DETECTED	292.1216 m/z @12.04 [N1266_1.mzXML]	292.12164306640625	12.041216666666665	2.098716666666667	12.176250000000001	10.077533333333335	48013.65234375	1878230.0037904677	0	1295	0.12308705033828993	0.5067907132679575	2.725502832015687	292.1122741699219	292.12188720703125
825	292.51556396484375	11.138416666666666					1	DETECTED	292.5156 m/z @11.14 [N1266_1.mzXML]	292.51556396484375	11.138416666666666	2.4679166666666665	16.3925	13.92458333333333	24024.14453125	7096090.631357665	0	1295	13.788113592292405	0.8752394652804469	0.6729495292759742	292.5114440917969	292.5249938964844
826	292.9305419921875	2.81185					1	DETECTED	292.9305 m/z @2.81 [N1266_1.mzXML]	292.9305419921875	2.81185	2.3562000000000003	8.143216666666667	5.787016666666667	7645.8994140625	621273.5370567625	0	1295	0.48861497068295767	2.6842629969811886	3.2107642579902778	292.9233093261719	292.93841552734375
827	292.94342041015625	2.8956333333333335					1	DETECTED	292.9434 m/z @2.90 [N1266_1.mzXML]	292.94342041015625	2.8956333333333335	2.4261833333333334	4.836683333333334	2.4105000000000008	6360.32958984375	325254.69589489745	0	1295	0.05653184715549919	2.567366066673767	4.134732133347534	292.941162109375	292.9533996582031
828	292.9646911621094	2.9945999999999997					1	DETECTED	292.9647 m/z @2.99 [N1266_1.mzXML]	292.9646911621094	2.9945999999999997	2.5088999999999997	8.636233333333333	6.1273333333333335	5944.39404296875	526675.5947221984	0	1295	0.3631616655313201	6.307734541211996	11.615469082423992	292.9564514160156	292.9649963378906
829	292.9755554199219	2.7561000000000004					1	DETECTED	292.9756 m/z @2.76 [N1266_1.mzXML]	292.9755554199219	2.7561000000000004	1.46265	8.2185	6.755850000000001	7900.2373046875	716286.6932344056	0	1295	0.7013373822494358	2.6115621013568355	2.340910594183164	292.9657897949219	292.9812927246094
830	292.9913330078125	2.6732333333333336					1	DETECTED	292.9913 m/z @2.67 [N1266_1.mzXML]	292.9913330078125	2.6732333333333336	2.39835	9.390716666666666	6.9923666666666655	10240.1376953125	750484.1192938539	0	1295	0.25290437529168397	5.026560409494065	5.672367186889194	292.98162841796875	292.9914855957031
831	293.00152587890625	13.888616666666667					1	DETECTED	293.0015 m/z @13.89 [N1266_1.mzXML]	293.00152587890625	13.888616666666667	2.3133666666666666	16.8	14.486633333333334	167932.765625	2.6080020394995574E7	0	1295	14.885190710670924	0.6325695315789012	0.25685447688348073	292.9918518066406	293.0107116699219
832	293.0219421386719	2.6872333333333334					1	DETECTED	293.0219 m/z @2.69 [N1266_1.mzXML]	293.0219421386719	2.6872333333333334	0.1684	10.308416666666666	10.140016666666666	19138.62109375	1763815.2371145333	0	1295	0.36140935967945165	0.9269454565725435	0.8038578312683955	293.0132141113281	293.0230712890625
833	293.0331115722656	2.6732333333333336					1	DETECTED	293.0331 m/z @2.67 [N1266_1.mzXML]	293.0331115722656	2.6732333333333336	0.18528333333333336	19.723333333333336	19.538050000000002	20114.841796875	2164192.9246745924	0	1295	0.21875917019480973	1.9487993915984245	1.4445057005512214	293.02337646484375	293.0408020019531
834	293.0442810058594	2.7423833333333336					1	DETECTED	293.0443 m/z @2.74 [N1266_1.mzXML]	293.0442810058594	2.7423833333333336	0.18528333333333336	20.000333333333334	19.81505	17486.255859375	2836180.1837630603	0	1295	0.6173399352620952	1.4628660890360163	1.178841067244616	293.0436706542969	293.04827880859375
835	293.0592346191406	2.659466666666667					1	DETECTED	293.0592 m/z @2.66 [N1266_1.mzXML]	293.0592346191406	2.659466666666667	0.11785	19.967666666666666	19.849816666666666	31739.330078125	3854311.8514340254	0	1295	0.7269418664942533	3.231902443774891	2.495024968595784	293.0514221191406	293.069091796875
836	293.0958251953125	2.6732333333333336					1	DETECTED	293.0958 m/z @2.67 [N1266_1.mzXML]	293.0958251953125	2.6732333333333336	0.10098333333333334	20.000333333333334	19.899350000000002	1.7724684E7	2.1704815827778726E9	1	1295	0.7425434042698713	11.697377132031171	10.227296409411395	293.0897521972656	293.097412109375
837	293.1219177246094	2.6321					1	DETECTED	293.1219 m/z @2.63 [N1266_1.mzXML]	293.1219177246094	2.6321	0.11785	19.967666666666666	19.849816666666666	36752.38671875	3987686.830663574	0	1295	0.28609328015027957	5.321353693285599	14.674020685250287	293.12091064453125	293.13189697265625
838	293.1370544433594	10.383000000000001					1	DETECTED	293.1371 m/z @10.38 [N1266_1.mzXML]	293.1370544433594	10.383000000000001	0.13455	19.983999999999998	19.849449999999997	27936.083984375	5179322.473404206	0	1295	9.20559923866999	2.1781574317575463	0.3008527339901855	293.1319274902344	293.1408386230469
839	293.1510314941406	9.72255					1	DETECTED	293.1510 m/z @9.72 [N1266_1.mzXML]	293.1510314941406	9.72255	0.26935000000000003	19.967666666666666	19.698316666666667	188738.234375	8617714.026823364	0	1295	0.45314102056249084	0.553054947258992	0.08672449712082056	293.142333984375	293.1600341796875
840	293.1628723144531	2.6183833333333335					1	DETECTED	293.1629 m/z @2.62 [N1266_1.mzXML]	293.1628723144531	2.6183833333333335	0.18528333333333336	19.69066666666667	19.505383333333334	15993.875	2421927.8571922304	0	1295	1.451839784826923	1.3457156082921733	17.867947611847846	293.16107177734375	293.16650390625
841	293.176513671875	13.722366666666666					1	DETECTED	293.1765 m/z @13.72 [N1266_1.mzXML]	293.176513671875	13.722366666666666	0.5571833333333333	19.886000000000003	19.32881666666667	132583.34375	1.0075791916374657E7	0	1295	11.336151879815521	0.5578625517060315	0.1016459253025249	293.1665344238281	293.1864318847656
842	293.1888427734375	2.7979666666666665					1	DETECTED	293.1888 m/z @2.80 [N1266_1.mzXML]	293.1888427734375	2.7979666666666665	0.67635	15.923033333333333	15.246683333333333	9034.4609375	1410652.9636906125	0	1295	0.4641553282671387	3.5931758014721487	1.4300150480093385	293.1866149902344	293.19769287109375
843	293.2087097167969	12.377316666666667					1	DETECTED	293.2087 m/z @12.38 [N1266_1.mzXML]	293.2087097167969	12.377316666666667	2.3133666666666666	12.786866666666667	10.4735	43333.12890625	1685984.0679808657	0	1295	0.34307622953865646	0.5238401558604195	0.022967568630321084	293.1994323730469	293.21868896484375
844	293.21881103515625	2.7561000000000004					1	DETECTED	293.2188 m/z @2.76 [N1266_1.mzXML]	293.21881103515625	2.7561000000000004	2.5909833333333334	7.5058	4.914816666666667	8007.412109375	468593.3225008544	0	1295	0.3276131324315954	5.558019191317883	13.081712549148174	293.21875	293.2286071777344
845	293.23858642578125	2.6183833333333335					1	DETECTED	293.2386 m/z @2.62 [N1266_1.mzXML]	293.23858642578125	2.6183833333333335	2.4679166666666665	9.602516666666666	7.1346	6452.58056640625	603565.2789368896	0	1295	0.3658936420826375	23.70824102791311	11.396313131240545	293.2303161621094	293.2484130859375
846	293.2541198730469	2.6183833333333335					1	DETECTED	293.2541 m/z @2.62 [N1266_1.mzXML]	293.2541198730469	2.6183833333333335	2.536083333333333	6.373516666666666	3.8374333333333333	4364.0322265625	347114.56889053347	0	1295	0.6589648652757214	23.313689752936273	45.62737950587255	293.2486877441406	293.25872802734375
847	293.3142395019531	2.909683333333333					1	DETECTED	293.3142 m/z @2.91 [N1266_1.mzXML]	293.3142395019531	2.909683333333333	2.45415	9.901833333333334	7.447683333333334	6190.3974609375	594736.2991293333	0	1295	0.2429707247208004	8.174685350504904	3.9301968313044693	293.3059997558594	293.3177490234375
848	293.604248046875	2.7423833333333336					1	DETECTED	293.6042 m/z @2.74 [N1266_1.mzXML]	293.604248046875	2.7423833333333336	2.4953833333333337	6.210766666666667	3.7153833333333335	5554.619140625	362560.7187584838	0	1295	0.753505321791557	7.5210188933873185	8.977479493001503	293.5951843261719	293.6141357421875
849	293.68115234375	13.068433333333333					1	DETECTED	293.6812 m/z @13.07 [N1266_1.mzXML]	293.68115234375	13.068433333333333	2.4953833333333337	13.068433333333333	10.573049999999999	12489.3642578125	2200663.766501922	0	1295	10.367541225597199	0.5	null	293.67633056640625	293.6821594238281
850	294.0989074707031	2.6732333333333336					1	DETECTED	294.0989 m/z @2.67 [N1266_1.mzXML]	294.0989074707031	2.6732333333333336	0.10098333333333334	20.000333333333334	19.899350000000002	1784373.625	1.969970718930368E8	0	1295	0.7951726443300804	4.904834057762415	10.10610489056095	294.09857177734375	294.1002197265625
851	294.2649230957031	2.6732333333333336					1	DETECTED	294.2649 m/z @2.67 [N1266_1.mzXML]	294.2649230957031	2.6732333333333336	0.3880166666666666	19.674500000000002	19.286483333333337	48563.2890625	6864032.815806278	0	1295	0.7427215440821828	2.1953289836078698	3.365369987313103	294.2640075683594	294.2654113769531
852	294.9367370605469	1.6397333333333333					1	DETECTED	294.9367 m/z @1.64 [N1266_1.mzXML]	294.9367370605469	1.6397333333333333	1.5803166666666668	1.6843333333333335	0.10401666666666665	152573.75	553572.4127324224	0	1295	0.05963942368515496	0.8664522910847755	0.7821784964284011	294.9364318847656	294.93701171875
853	295.1000671386719	2.6732333333333336					1	DETECTED	295.1001 m/z @2.67 [N1266_1.mzXML]	295.1000671386719	2.6732333333333336	0.10098333333333334	20.000333333333334	19.899350000000002	200945.734375	2.421782084257474E7	0	1295	0.7742892072516554	5.224459501737067	7.298589934870466	295.09576416015625	295.10284423828125
854	295.1270751953125	9.632966666666666					1	DETECTED	295.1271 m/z @9.63 [N1266_1.mzXML]	295.1270751953125	9.632966666666666	9.602516666666666	16.34345	6.740933333333334	43622.4921875	2886860.8928923365	0	1295	0.08904797128924358	110.68856048166363	220.37712096332726	295.1215515136719	295.1315612792969
855	295.14837646484375	11.405666666666667					1	DETECTED	295.1484 m/z @11.41 [N1266_1.mzXML]	295.14837646484375	11.405666666666667	9.75215	11.566716666666668	1.8145666666666678	29299.705078125	1253404.680246095	0	1295	0.18656317185216054	0.5486992369797707	0.09739847395954154	295.1466369628906	295.1495056152344
856	295.1922912597656	13.681483333333334					1	DETECTED	295.1923 m/z @13.68 [N1266_1.mzXML]	295.1922912597656	13.681483333333334	1.4321833333333334	15.683	14.250816666666667	50775.9765625	4760094.52221582	0	1295	1.493447470854985	0.5818504306801537	0.03231761066531309	295.18707275390625	295.2022399902344
857	295.2242431640625	12.578716666666667					1	DETECTED	295.2242 m/z @12.58 [N1266_1.mzXML]	295.2242431640625	12.578716666666667	11.7106	13.340766666666667	1.6301666666666677	83582.34375	1128637.6521671135	0	1295	0.1174350094868597	0.9393167939659852	0.13030770386430202	295.2219543457031	295.2256774902344
858	295.2923889160156	2.7423833333333336					1	DETECTED	295.2924 m/z @2.74 [N1266_1.mzXML]	295.2923889160156	2.7423833333333336	0.11785	19.934833333333334	19.816983333333333	61525.046875	7865583.333833077	0	1295	0.7210308571774231	5.148969659842343	2.8433477974752295	295.2915344238281	295.2943420410156
859	296.0638732910156	1.7461833333333334					1	DETECTED	296.0639 m/z @1.75 [N1266_1.mzXML]	296.0638732910156	1.7461833333333334	1.6994	1.7896	0.09020000000000006	97197.2890625	392394.70783593785	0	1295	0.08797192153450295	0.9640185251157812	0.9280370502315625	296.06353759765625	296.0638732910156
860	296.13037109375	9.648133333333334					1	DETECTED	296.1304 m/z @9.65 [N1266_1.mzXML]	296.13037109375	9.648133333333334	9.602516666666666	9.72255	0.12003333333333366	7227.31103515625	33030.164465576316	0	1295	0.07218207361595574	1.3156740957252253	1.809870461223893	296.1297302246094	296.1306457519531
861	296.1833801269531	11.834766666666667					1	DETECTED	296.1834 m/z @11.83 [N1266_1.mzXML]	296.1833801269531	11.834766666666667	9.826933333333333	18.872	9.045066666666667	41923.99609375	1853941.380182221	0	1295	0.10834323591597439	1.4421944173311796	36.40998876353442	296.17510986328125	296.1839904785156
862	296.2560729980469	13.481599999999998					1	DETECTED	296.2561 m/z @13.48 [N1266_1.mzXML]	296.2560729980469	13.481599999999998	10.486799999999999	13.846833333333333	3.360033333333334	99121.875	1841095.914937346	0	1295	0.165341052911943	0.5910529869253084	2.5268224411204185	296.25360107421875	296.25762939453125
863	296.9875793457031	11.609100000000002					1	DETECTED	296.9876 m/z @11.61 [N1266_1.mzXML]	296.9875793457031	11.609100000000002	11.609100000000002	12.393466666666665	0.7843666666666635	10361.0029296875	212851.1154322503	0	1295	0.15173008123973375	null	null	296.9863586425781	296.9881896972656
864	297.1059875488281	9.5274					1	DETECTED	297.1060 m/z @9.53 [N1266_1.mzXML]	297.1059875488281	9.5274	2.6321	9.572266666666668	6.940166666666668	3786.68603515625	1007095.547550415	0	1295	0.12000725905529741	0.5032534238297585	0.006506847659516989	297.1036682128906	297.1067199707031
865	297.1518249511719	1.8177833333333333					1	DETECTED	297.1518 m/z @1.82 [N1266_1.mzXML]	297.1518249511719	1.8177833333333333	1.8034833333333333	9.466716666666667	7.663233333333333	26790.669921875	1761769.560176758	0	1295	0.030299399637602642	268.2205863012524	533.9458095372811	297.1423034667969	297.1518249511719
866	297.1788635253906	13.763333333333332					1	DETECTED	297.1789 m/z @13.76 [N1266_1.mzXML]	297.1788635253906	13.763333333333332	10.145316666666668	18.209166666666665	8.063849999999997	10349.654296875	2018231.5116986078	0	1295	2.6863496294469016	1.0454040877864725	1.1567461075989711	297.1767578125	297.1873474121094
867	297.23992919921875	12.454883333333333					1	DETECTED	297.2399 m/z @12.45 [N1266_1.mzXML]	297.23992919921875	12.454883333333333	11.983049999999999	12.9581	0.9750500000000013	17530.478515625	488607.2947851562	0	1295	0.36248779228972694	1.0332567997174134	1.0665135994348267	297.238525390625	297.2409362792969
868	298.1996154785156	10.052850000000001					1	DETECTED	298.1996 m/z @10.05 [N1266_1.mzXML]	298.1996154785156	10.052850000000001	9.662833333333333	10.12975	0.4669166666666662	7416.27001953125	61452.13046179207	0	1295	0.1219988841068762	0.5985855305328809	0.1971710610657618	298.1988830566406	298.2012634277344
869	298.2718505859375	14.372233333333332					1	DETECTED	298.2719 m/z @14.37 [N1266_1.mzXML]	298.2718505859375	14.372233333333332	7.670233333333333	18.3705	10.700266666666668	360047.8125	1.6035387801460199E7	0	1295	0.5698343055726323	2.9983504652284485	4.3982288503937115	298.2714538574219	298.27410888671875
870	299.1363220214844	11.349716666666666					1	DETECTED	299.1363 m/z @11.35 [N1266_1.mzXML]	299.1363220214844	11.349716666666666	9.886983333333335	15.257200000000001	5.370216666666666	147227.5	8758069.893557614	0	1295	1.2132561537002804	0.9126529858359765	4.28254723734022	299.1357727050781	299.1378479003906
871	299.1871643066406	13.568116666666667					1	DETECTED	299.1872 m/z @13.57 [N1266_1.mzXML]	299.1871643066406	13.568116666666667	11.938533333333334	13.626100000000001	1.687566666666667	33191.6953125	1192253.5199799815	0	1295	0.04336855529089689	0.517790846330862	0.04462458654412569	299.18353271484375	299.18756103515625
872	299.255615234375	12.683183333333334					1	DETECTED	299.2556 m/z @12.68 [N1266_1.mzXML]	299.255615234375	12.683183333333334	12.346300000000001	14.074933333333332	1.728633333333331	69231.7109375	2046239.1643815904	0	1295	0.10520847016131363	2.5167402987490304	3.2045612596934796	299.2552795410156	299.2569274902344
873	299.2753601074219	14.386416666666666					1	DETECTED	299.2754 m/z @14.39 [N1266_1.mzXML]	299.2753601074219	14.386416666666666	4.48135	16.457866666666668	11.976516666666669	70762.546875	6009288.757317657	0	1295	0.5839597541845016	2.9318958139128264	4.5973288295026755	299.27191162109375	299.2765197753906
874	299.6307373046875	12.88855					1	DETECTED	299.6307 m/z @12.89 [N1266_1.mzXML]	299.6307373046875	12.88855	12.8314	12.944099999999999	0.11269999999999847	59029.23046875	278577.38151952974	0	1295	0.0960650716759055	0.9860017497812633	0.9720034995625267	299.6304016113281	299.63092041015625
875	300.13983154296875	12.377316666666667					1	DETECTED	300.1398 m/z @12.38 [N1266_1.mzXML]	300.13983154296875	12.377316666666667	10.471883333333333	13.0822	2.6103166666666677	29094.81640625	1743892.7834994525	0	1295	1.9313503525932738	0.6849666742473276	0.36993334849465526	300.1327819824219	300.1409606933594
876	300.1783142089844	11.609100000000002					1	DETECTED	300.1783 m/z @11.61 [N1266_1.mzXML]	300.1783142089844	11.609100000000002	9.316666666666666	11.803216666666666	2.4865499999999994	98769.328125	2093350.3193612064	0	1295	0.19196190876296448	0.5347659747039994	0.05787066447036571	300.1776428222656	300.18310546875
877	300.19647216796875	11.405666666666667					1	DETECTED	300.1965 m/z @11.41 [N1266_1.mzXML]	300.19647216796875	11.405666666666667	8.821933333333334	11.493666666666666	2.671733333333332	39011.28125	2494587.6196370837	0	1295	0.0706103957418982	0.51702962121994	0.036345655553959896	300.19598388671875	300.1969909667969
878	300.2160339355469	14.1483					1	DETECTED	300.2160 m/z @14.15 [N1266_1.mzXML]	300.2160339355469	14.1483	10.516183333333334	14.1483	3.6321166666666667	13501.0498046875	2907228.533204957	0	1295	3.5367952172020445	0.5	null	300.214599609375	300.2160339355469
879	301.1159973144531	10.77895					1	DETECTED	301.1160 m/z @10.78 [N1266_1.mzXML]	301.1159973144531	10.77895	10.559050000000001	10.857750000000001	0.2987000000000002	93076.09375	577117.9022319317	0	1295	0.07696761643880379	0.6791723510686708	0.34381362404666455	301.1156005859375	301.1253967285156
880	301.1387634277344	12.454883333333333					1	DETECTED	301.1388 m/z @12.45 [N1266_1.mzXML]	301.1387634277344	12.454883333333333	0.11785	20.000333333333334	19.882483333333333	232023.421875	1.5196371831515994E7	1	1295	0.13989385431888657	0.9669114949221246	0.016883366738179747	301.1351318359375	301.1400451660156
881	301.2113342285156	13.495733333333334					1	DETECTED	301.2113 m/z @13.50 [N1266_1.mzXML]	301.2113342285156	13.495733333333334	11.7106	13.93095	2.22035	315530.71875	5543133.302402835	1	1295	0.17578192973698492	1.617629022117129	1.395900304364883	301.2088317871094	301.21429443359375
882	302.0173645019531	11.0351					1	DETECTED	302.0174 m/z @11.04 [N1266_1.mzXML]	302.0173645019531	11.0351	0.10098333333333334	20.000333333333334	19.899350000000002	56076.29296875	1.332087268912427E7	0	1295	4.3532137884571025	0.6653083060201237	1.933599145954671	302.01556396484375	302.0187683105469
883	302.14215087890625	12.439583333333333					1	DETECTED	302.1422 m/z @12.44 [N1266_1.mzXML]	302.14215087890625	12.439583333333333	0.7782	18.048000000000002	17.269800000000004	40550.16796875	6059169.911124818	0	1295	10.670240210668917	1.5181541270240897	1.9167308976120145	302.1401672363281	302.1435546875
884	302.1944885253906	10.0069					1	DETECTED	302.1945 m/z @10.01 [N1266_1.mzXML]	302.1944885253906	10.0069	8.575566666666667	10.083283333333332	1.5077166666666653	4858.11376953125	205586.33272088622	0	1295	1.278402314089936	0.5266825803446666	0.05336516068933329	302.19403076171875	302.195068359375
885	302.2125549316406	11.552666666666665					1	DETECTED	302.2126 m/z @11.55 [N1266_1.mzXML]	302.2125549316406	11.552666666666665	9.916816666666668	14.002633333333334	4.085816666666666	87564.140625	4521265.838528443	0	1295	2.0271415472495367	1.2550306196819263	0.18595651394497317	302.2049865722656	302.2181396484375
886	302.2300720214844	10.84275					1	DETECTED	302.2301 m/z @10.84 [N1266_1.mzXML]	302.2300720214844	10.84275	10.762883333333333	10.933033333333332	0.17014999999999958	63841.2734375	386201.4221621093	0	1295	0.30312371509570113	1.0652128547579143	1.1304257095158285	302.2298278808594	302.2304992675781
887	302.30291748046875	11.66665					1	DETECTED	302.3029 m/z @11.67 [N1266_1.mzXML]	302.30291748046875	11.66665	11.652199999999999	11.819066666666666	0.16686666666666738	39852.921875	209092.97918872247	0	1295	0.48885326218119474	5.773933102652111	10.632430124142877	302.3026428222656	302.30328369140625
888	303.02557373046875	1.46265					1	DETECTED	303.0256 m/z @1.46 [N1266_1.mzXML]	303.02557373046875	1.46265	0.1684	20.000333333333334	19.831933333333335	10898.3759765625	2439353.9941396187	0	1295	0.06252455751670039	11.468077405453192	12.223079033021556	303.01776123046875	303.0289611816406
889	303.0724182128906	9.72255					1	DETECTED	303.0724 m/z @9.72 [N1266_1.mzXML]	303.0724182128906	9.72255	9.662833333333333	9.886983333333335	0.22415000000000163	24467.294921875	142845.22022052004	0	1295	0.10385706172911036	1.7315708026271808	1.7464564882502522	303.07159423828125	303.07269287109375
890	303.1548767089844	11.923983333333332					1	DETECTED	303.1549 m/z @11.92 [N1266_1.mzXML]	303.1548767089844	11.923983333333332	5.22185	12.026816666666667	6.804966666666667	16563.53125	581182.3500822148	0	1295	0.1039985265723189	0.5076716866271437	0.015343373254287394	303.1455993652344	303.15673828125
891	303.226806640625	14.386416666666666					1	DETECTED	303.2268 m/z @14.39 [N1266_1.mzXML]	303.226806640625	14.386416666666666	9.931816666666666	18.646166666666666	8.71435	1514611.75	6.1335503133419335E7	1	1295	0.4498229648726557	2.772446456100851	3.495562637287523	303.2184753417969	303.23333740234375
892	303.2506103515625	13.012866666666667					1	DETECTED	303.2506 m/z @13.01 [N1266_1.mzXML]	303.2506103515625	13.012866666666667	12.874283333333333	14.5125	1.6382166666666667	57284.79296875	1206479.7251867675	0	1295	0.13780185145591695	5.910583283223026	10.821166566446053	303.24969482421875	303.2576904296875
893	304.1738586425781	8.899233333333333					1	DETECTED	304.1739 m/z @8.90 [N1266_1.mzXML]	304.1738586425781	8.899233333333333	8.853	19.69066666666667	10.837666666666669	2636.337158203125	557441.5657680054	0	1295	0.09219500900650424	117.2062004325883	233.4124008651766	304.1697692871094	304.17431640625
894	304.21014404296875	10.083283333333332					1	DETECTED	304.2101 m/z @10.08 [N1266_1.mzXML]	304.21014404296875	10.083283333333332	9.5573	10.619666666666665	1.0623666666666658	97845.4765625	903107.7028300754	0	1295	0.09549036068844785	4.546537709002224	4.329349949766084	304.2091369628906	304.2110595703125
895	304.2306213378906	14.330683333333333					1	DETECTED	304.2306 m/z @14.33 [N1266_1.mzXML]	304.2306213378906	14.330683333333333	10.486799999999999	17.091833333333334	6.605033333333335	246929.734375	1.2510648847407099E7	0	1295	0.5812837719241379	0.7840659921539194	4.768068391509375	304.2284240722656	304.2335510253906
896	304.8940734863281	1.6098999999999999					1	DETECTED	304.8941 m/z @1.61 [N1266_1.mzXML]	304.8940734863281	1.6098999999999999	1.5511666666666666	1.9315	0.3803333333333334	101942.1328125	541257.5322866214	0	1295	0.06569502454312315	1.3541587756272693	1.6227553760496367	304.89306640625	304.89520263671875
897	304.97308349609375	2.141366666666667					1	DETECTED	304.9731 m/z @2.14 [N1266_1.mzXML]	304.97308349609375	2.141366666666667	2.0846666666666667	2.3562000000000003	0.2715333333333336	10786.3466796875	103524.21098706067	0	1295	0.15166621270204317	2.3944738389182776	3.7889476778365556	304.9724426269531	304.9737548828125
898	305.0863342285156	10.8271					1	DETECTED	305.0863 m/z @10.83 [N1266_1.mzXML]	305.0863342285156	10.8271	10.8271	16.376283333333333	5.549183333333334	2722.2900390625	789235.5238439031	0	1295	4.453860304595731	null	null	305.084716796875	305.0867919921875
899	305.13348388671875	12.361966666666666					1	DETECTED	305.1335 m/z @12.36 [N1266_1.mzXML]	305.13348388671875	12.361966666666666	11.623349999999999	12.516783333333333	0.8934333333333342	51532.69140625	1372665.0111196293	0	1295	0.8470036709633568	0.6048017690728165	0.20960353814563298	305.1318664550781	305.1341247558594
900	305.1705017089844	12.084833333333334					1	DETECTED	305.1705 m/z @12.08 [N1266_1.mzXML]	305.1705017089844	12.084833333333334	11.66665	12.176250000000001	0.5096000000000007	21046.3203125	265083.6083309329	0	1295	0.11983280548881403	0.6093021402096378	0.4464301250339087	305.1697692871094	305.1736755371094
901	305.2137756347656	10.0988					1	DETECTED	305.2138 m/z @10.10 [N1266_1.mzXML]	305.2137756347656	10.0988	10.037583333333334	14.190933333333334	4.15335	14377.1396484375	1134215.2952637936	0	1295	0.15837374668698345	33.92335965151101	2.8099454927923158	305.2126770019531	305.2138671875
902	305.2427673339844	12.71255					1	DETECTED	305.2428 m/z @12.71 [N1266_1.mzXML]	305.2427673339844	12.71255	0.26935000000000003	17.642666666666667	17.373316666666668	308676.84375	9914615.723269956	1	1295	1.3898279512720837	1.0869070716142182	9.3091016539555	305.2332763671875	305.24755859375
903	306.0820007324219	15.634549999999999					1	DETECTED	306.0820 m/z @15.63 [N1266_1.mzXML]	306.0820007324219	15.634549999999999	9.302349999999999	18.22533333333333	8.922983333333333	6429.142578125	1632568.7183721322	0	1295	1.962437538200101	0.704572133960814	0.41013579943689193	306.0796813964844	306.0829162597656
904	307.0809326171875	3.83075					1	DETECTED	307.0809 m/z @3.83 [N1266_1.mzXML]	307.0809326171875	3.83075	0.67635	17.481166666666663	16.804816666666664	5936.07373046875	1776633.0772023923	0	1295	0.2661384932904838	2.6637104784850787	2.1716269717489345	307.0755310058594	307.0830078125
905	307.1662292480469	11.0351					1	DETECTED	307.1662 m/z @11.04 [N1266_1.mzXML]	307.1662292480469	11.0351	9.481966666666667	19.967666666666666	10.4857	474891.15625	2.0217287743203703E7	1	1295	0.3729186405874856	4.827382230775023	2.0991545654183303	307.1649169921875	307.1679382324219
906	307.18572998046875	12.223749999999999					1	DETECTED	307.1857 m/z @12.22 [N1266_1.mzXML]	307.18572998046875	12.223749999999999	12.1928	12.331083333333334	0.13828333333333376	58527.671875	351595.30716699385	0	1295	0.10376630404248033	2.2339795368875377	3.467959073775075	307.1853332519531	307.185791015625
907	308.04852294921875	10.457166666666666					1	DETECTED	308.0485 m/z @10.46 [N1266_1.mzXML]	308.04852294921875	10.457166666666666	10.4124	10.5303	0.11790000000000056	194052.578125	1002071.1616445244	0	1295	0.0894089398562965	1.3168279970216206	1.6336559940432414	308.0483703613281	308.0487365722656
908	308.16973876953125	11.049716666666665					1	DETECTED	308.1697 m/z @11.05 [N1266_1.mzXML]	308.16973876953125	11.049716666666665	9.481966666666667	18.160666666666668	8.678700000000001	66078.6171875	3793277.826819489	0	1295	1.4108417042753203	0.9537902421105652	2.6192545183067453	308.1676940917969	308.17205810546875
909	308.87664794921875	2.1702166666666667					1	DETECTED	308.8766 m/z @2.17 [N1266_1.mzXML]	308.87664794921875	2.1702166666666667	2.014866666666667	2.3844166666666666	0.3695499999999998	17307.50390625	204217.57072473151	0	1295	0.13225200262807935	1.1894110074026396	1.1789334166917678	308.8757019042969	308.87786865234375
910	309.0759582519531	11.68135					1	DETECTED	309.0760 m/z @11.68 [N1266_1.mzXML]	309.0759582519531	11.68135	11.552666666666665	11.8948	0.34213333333333473	22963.701171875	244019.72514013672	0	1295	0.15745270846608328	1.3293614816733486	1.658722963346697	309.07470703125	309.0765380859375
911	309.14874267578125	13.722366666666666					1	DETECTED	309.1487 m/z @13.72 [N1266_1.mzXML]	309.14874267578125	13.722366666666666	9.07	15.30275	6.232749999999999	64232.43359375	2219255.7006587535	0	1295	1.593724052764383	0.6954179810703985	0.2513953839813004	309.14544677734375	309.1494445800781
912	309.201171875	12.393466666666665					1	DETECTED	309.2012 m/z @12.39 [N1266_1.mzXML]	309.201171875	12.393466666666665	6.75085	12.859900000000001	6.109050000000002	78494.8203125	1648709.3723699339	0	1295	null	1.2308523194640444	1.6169221196104768	309.20086669921875	309.2044677734375
913	309.2251281738281	13.694916666666668					1	DETECTED	309.2251 m/z @13.69 [N1266_1.mzXML]	309.2251281738281	13.694916666666668	13.626100000000001	14.1194	0.4932999999999996	15300.046875	260934.53608557096	0	1295	0.3897734011771714	3.5841608137563505	6.168321627512701	309.22406005859375	309.2260437011719
914	309.240234375	12.578716666666667					1	DETECTED	309.2402 m/z @12.58 [N1266_1.mzXML]	309.240234375	12.578716666666667	4.931933333333333	15.016683333333333	10.08475	26883.8203125	1977488.0375969857	0	1295	0.07679402247560674	0.6443788835444979	0.2825503616519683	309.2375183105469	309.2403564453125
915	310.04541015625	10.457166666666666					1	DETECTED	310.0454 m/z @10.46 [N1266_1.mzXML]	310.04541015625	10.457166666666666	10.397616666666666	12.532283333333334	2.134666666666668	69282.3671875	1664071.8114787575	0	1295	1.9281945192394616	17.78294944127629	1.9816171021367313	310.04364013671875	310.05120849609375
916	310.1994323730469	10.619666666666665					1	DETECTED	310.1994 m/z @10.62 [N1266_1.mzXML]	310.1994323730469	10.619666666666665	10.426933333333332	16.2949	5.867966666666666	199039.75	3401420.71345236	1	1295	0.17871435861888152	1.139865567115821	0.7356005858657442	310.1979675292969	310.2059326171875
917	310.873779296875	2.0846666666666667					1	DETECTED	310.8738 m/z @2.08 [N1266_1.mzXML]	310.873779296875	2.0846666666666667	2.0287166666666665	13.763333333333332	11.734616666666666	18641.072265625	6326839.163252442	0	1295	0.193426841430012	104.86699434018436	208.73398868036872	310.86895751953125	310.8741455078125
918	310.9105529785156	1.6397333333333333					1	DETECTED	310.9106 m/z @1.64 [N1266_1.mzXML]	310.9105529785156	1.6397333333333333	1.5803166666666668	1.8177833333333333	0.2374666666666665	87239.6328125	435023.2749628907	0	1295	0.06492144651513443	1.8896282336940722	1.1475369751180202	310.9101257324219	310.9116516113281
919	311.0021057128906	11.7406					1	DETECTED	311.0021 m/z @11.74 [N1266_1.mzXML]	311.0021057128906	11.7406	7.865783333333334	18.354666666666667	10.488883333333334	5096.93212890625	1233990.1312499708	0	1295	4.265011390746458	1.3534683361363333	1.2229806486968566	310.99371337890625	311.0094909667969
920	311.0921936035156	11.880183333333333					1	DETECTED	311.0922 m/z @11.88 [N1266_1.mzXML]	311.0921936035156	11.880183333333333	11.755866666666666	12.055516666666668	0.2996500000000015	32404.474609375	263394.35978723096	0	1295	0.12724469400431104	1.2051883630513496	0.9783655390660211	311.0914611816406	311.0921936035156
921	311.1222229003906	8.759383333333334					1	DETECTED	311.1222 m/z @8.76 [N1266_1.mzXML]	311.1222229003906	8.759383333333334	8.410716666666666	18.646166666666666	10.23545	24974.875	950353.6710550542	0	1295	0.08413410056440007	2.793438890953024	4.65810413478403	311.12152099609375	311.1280212402344
922	311.1643371582031	12.377316666666667					1	DETECTED	311.1643 m/z @12.38 [N1266_1.mzXML]	311.1643371582031	12.377316666666667	12.208183333333332	12.624283333333333	0.41610000000000014	93790.171875	1278933.9639182112	0	1295	0.25673783969636865	1.2435405333417344	1.4452597117076573	311.16412353515625	311.16497802734375
923	311.20281982421875	10.635449999999999					1	DETECTED	311.2028 m/z @10.64 [N1266_1.mzXML]	311.20281982421875	10.635449999999999	9.481966666666667	17.368	7.886033333333332	31824.59765625	1292082.251497832	0	1295	6.80671415367056	3.418355994162612	5.836711988325224	311.193603515625	311.20281982421875
924	311.6305847167969	12.845699999999999					1	DETECTED	311.6306 m/z @12.85 [N1266_1.mzXML]	311.6305847167969	12.845699999999999	5.043916666666666	12.930333333333333	7.886416666666667	36553.49609375	3316901.239394777	0	1295	0.10581054671473034	0.5054239735786904	0.011664394157046508	311.6235656738281	311.6349182128906
925	312.02728271484375	13.123183333333333					1	DETECTED	312.0273 m/z @13.12 [N1266_1.mzXML]	312.02728271484375	13.123183333333333	11.609100000000002	17.18933333333333	5.580233333333329	24682.791015625	2650638.269639526	0	1295	0.17014847972778746	1.8427761571908197	2.6855523143816393	312.01995849609375	312.028076171875
926	312.1678161621094	12.346300000000001					1	DETECTED	312.1678 m/z @12.35 [N1266_1.mzXML]	312.1678161621094	12.346300000000001	12.269116666666667	12.532283333333334	0.26316666666666677	16443.064453125	159005.03125195284	0	1295	0.1029704421433646	1.7048153746490888	2.4096307492981777	312.1674499511719	312.1683654785156
927	312.2145080566406	10.77895					1	DETECTED	312.2145 m/z @10.78 [N1266_1.mzXML]	312.2145080566406	10.77895	10.516183333333334	12.129283333333332	1.6130999999999975	90218.609375	986487.7803530862	0	1295	0.1372722415695371	0.9426249502750207	0.41264162599648413	312.20538330078125	312.2152099609375
928	312.2293701171875	13.667983333333332					1	DETECTED	312.2294 m/z @13.67 [N1266_1.mzXML]	312.2293701171875	13.667983333333332	13.626100000000001	13.988166666666666	0.3620666666666654	17926.939453125	199536.58562097143	0	1295	0.21067467971407616	4.3223239156389	7.1603893736130955	312.22796630859375	312.2376708984375
929	312.3604431152344	12.084833333333334					1	DETECTED	312.3604 m/z @12.08 [N1266_1.mzXML]	312.3604431152344	12.084833333333334	12.041216666666665	12.223749999999999	0.18253333333333366	39611.38671875	202124.15891235467	0	1295	0.08281425622882388	2.0924722965226454	3.0103499057751555	312.35980224609375	312.3606262207031
930	312.6564636230469	2.4261833333333334					1	DETECTED	312.6565 m/z @2.43 [N1266_1.mzXML]	312.6564636230469	2.4261833333333334	1.9453833333333332	19.967666666666666	18.022283333333334	17385.208984375	1693722.9539746388	0	1295	0.4811200480839575	6.174802846640248	14.582032720982253	312.6543273925781	312.6595764160156
931	313.0940856933594	1.4775					1	DETECTED	313.0941 m/z @1.48 [N1266_1.mzXML]	313.0940856933594	1.4775	0.15163333333333334	19.869833333333336	19.718200000000003	21421.1796875	5402113.644915284	0	1295	10.447498767356139	7.435966411906678	7.903099356713211	313.09161376953125	313.10009765625
932	313.1533203125	10.052850000000001					1	DETECTED	313.1533 m/z @10.05 [N1266_1.mzXML]	313.1533203125	10.052850000000001	10.0069	10.145316666666668	0.13841666666666796	7623.51171875	38185.58342474374	0	1295	0.08667571913302297	1.5061661225969982	2.058307423724042	313.15264892578125	313.1535949707031
933	313.16473388671875	12.315583333333333					1	DETECTED	313.1647 m/z @12.32 [N1266_1.mzXML]	313.16473388671875	12.315583333333333	12.253833333333334	13.640266666666667	1.3864333333333327	30697.912109375	1234327.0266191408	0	1295	0.18825070883235107	11.226180836707476	21.452361673414952	313.1644592285156	313.1673278808594
934	313.2350769042969	12.547833333333333					1	DETECTED	313.2351 m/z @12.55 [N1266_1.mzXML]	313.2350769042969	12.547833333333333	11.771333333333333	12.668633333333334	0.8973000000000013	45069.08203125	462317.07280029345	0	1295	0.08281140107512819	0.6073473414176658	0.15547008743582574	313.2341613769531	313.2355651855469
935	313.27105712890625	13.763333333333332					1	DETECTED	313.2711 m/z @13.76 [N1266_1.mzXML]	313.27105712890625	13.763333333333332	0.43853333333333333	19.918666666666663	19.48013333333333	1637668.25	3.369754570856331E7	1	1295	0.28048161960770557	1.1401520800341243	1.0040974814639703	313.2690124511719	313.2740478515625
936	313.7821960449219	2.4261833333333334					1	DETECTED	313.7822 m/z @2.43 [N1266_1.mzXML]	313.7821960449219	2.4261833333333334	2.2132666666666667	19.609333333333332	17.396066666666666	13489.1650390625	1375809.7950397641	0	1295	0.48199673884667504	6.878583128690673	30.908682067012446	313.7808532714844	313.7836608886719
937	314.09326171875	2.0846666666666667					1	DETECTED	314.0933 m/z @2.08 [N1266_1.mzXML]	314.09326171875	2.0846666666666667	2.0427	2.4122333333333335	0.3695333333333335	7213.27880859375	109590.72879956063	0	1295	0.23694394042240496	4.40270055599682	7.805401111993641	314.0931091308594	314.0945129394531
938	314.229736328125	10.947583333333334					1	DETECTED	314.2297 m/z @10.95 [N1266_1.mzXML]	314.229736328125	10.947583333333334	10.887966666666667	17.124166666666667	6.2362	1487659.625	1.1792303093337841E7	1	1295	0.11402590301049997	2.0864737954091677	3.2769320663659673	314.22918701171875	314.238525390625
939	315.06072998046875	2.4261833333333334					1	DETECTED	315.0607 m/z @2.43 [N1266_1.mzXML]	315.06072998046875	2.4261833333333334	1.4146666666666665	19.674500000000002	18.259833333333336	20691.75390625	2428565.3608333133	0	1295	1.2509807256092986	9.02596760639963	18.654101034189935	315.0508728027344	315.0660095214844
940	315.0771789550781	2.4261833333333334					1	DETECTED	315.0772 m/z @2.43 [N1266_1.mzXML]	315.0771789550781	2.4261833333333334	0.10098333333333334	20.000333333333334	19.899350000000002	5212425.5	4.0131422460985154E8	1	1295	0.45536785884276343	2.9839010543678763	2.5868055431123125	315.0749816894531	315.08709716796875
941	315.2334289550781	10.947583333333334					1	DETECTED	315.2334 m/z @10.95 [N1266_1.mzXML]	315.2334289550781	10.947583333333334	10.887966666666667	11.153250000000002	0.2652833333333344	246036.25	1765304.8224077167	0	1295	0.10211374842688947	1.9801202778068185	3.3948634116745	315.2332458496094	315.2341613769531
942	315.2777099609375	13.763333333333332					1	DETECTED	315.2777 m/z @13.76 [N1266_1.mzXML]	315.2777099609375	13.763333333333332	12.593416666666666	13.860766666666667	1.2673500000000004	31215.033203125	811478.3313024889	0	1295	0.18759425706882205	0.54164114253152	0.08328228506304002	315.2768859863281	315.2875671386719
943	316.081298828125	2.5088999999999997					1	DETECTED	316.0813 m/z @2.51 [N1266_1.mzXML]	316.081298828125	2.5088999999999997	0.23576666666666668	19.983999999999998	19.74823333333333	461203.90625	3.755861477053567E7	0	1295	0.4034820429976249	7.154384778034321	null	316.08038330078125	316.0882568359375
944	316.24505615234375	11.153250000000002					1	DETECTED	316.2451 m/z @11.15 [N1266_1.mzXML]	316.24505615234375	11.153250000000002	10.91835	12.624283333333333	1.7059333333333324	2139226.5	1.3757506511244934E7	1	1295	0.09207046502130112	0.5678720446901201	1.6541826015229215	316.2356262207031	316.2466735839844
945	316.28271484375	12.683183333333334					1	DETECTED	316.2827 m/z @12.68 [N1266_1.mzXML]	316.28271484375	12.683183333333334	12.668633333333334	13.945066666666666	1.2764333333333315	13910.2041015625	306893.1505124501	0	1295	0.04163261413284047	43.863688430699156	86.72737686139831	316.2789306640625	316.2832336425781
946	317.0535583496094	15.16675					1	DETECTED	317.0536 m/z @15.17 [N1266_1.mzXML]	317.0535583496094	15.16675	0.25270000000000004	18.582333333333334	18.329633333333334	9801.849609375	2620598.7415076587	0	1295	1.3141362027361705	0.6145089138541622	0.2483425928116054	317.05303955078125	317.0609436035156
947	317.0822448730469	2.4679166666666665					1	DETECTED	317.0822 m/z @2.47 [N1266_1.mzXML]	317.0822448730469	2.4679166666666665	0.13455	20.000333333333334	19.865783333333333	62603.859375	5562951.530944089	0	1295	0.47048461889908344	1.6370783287256745	2.4368257583411452	317.0808410644531	317.0858459472656
948	317.1126708984375	1.6694					1	DETECTED	317.1127 m/z @1.67 [N1266_1.mzXML]	317.1126708984375	1.6694	1.5511666666666666	12.563283333333334	11.012116666666667	34370.7890625	5640852.37767914	0	1295	0.18705702707099703	46.569424866083985	88.15593303493786	317.10272216796875	317.1138610839844
949	317.14764404296875	8.976799999999999					1	DETECTED	317.1476 m/z @8.98 [N1266_1.mzXML]	317.14764404296875	8.976799999999999	8.961266666666667	11.153250000000002	2.1919833333333347	3681.1484375	262995.5904569092	0	1295	0.0490397361000916	70.5574034334822	140.1148068669644	317.14532470703125	317.1482849121094
950	317.17620849609375	13.495733333333334					1	DETECTED	317.1762 m/z @13.50 [N1266_1.mzXML]	317.17620849609375	13.495733333333334	11.803216666666666	14.074933333333332	2.2717166666666664	177484.40625	2736143.501704715	0	1295	0.19385637440436554	0.6141235424119511	0.12429728385180389	317.16943359375	317.1776123046875
951	317.2491455078125	11.123966666666666					1	DETECTED	317.2491 m/z @11.12 [N1266_1.mzXML]	317.2491455078125	11.123966666666666	11.108866666666668	11.273349999999999	0.16448333333333132	341873.5625	1817557.6162988069	0	1295	0.10017335939233263	5.446467991170431	9.892935982340862	317.2488098144531	317.2492370605469
952	317.5261535644531	2.45415					1	DETECTED	317.5262 m/z @2.45 [N1266_1.mzXML]	317.5261535644531	2.45415	2.1558833333333336	18.9835	16.827616666666664	19081.607421875	1577644.360924195	0	1295	0.3353485859340455	12.939726120090654	23.61449489922873	317.5254821777344	317.5296630859375
953	318.0629577636719	15.491416666666668					1	DETECTED	318.0630 m/z @15.49 [N1266_1.mzXML]	318.0629577636719	15.491416666666668	0.76125	18.935333333333332	18.174083333333332	3648.911865234375	1231276.2301165771	0	1295	2.129620847832051	0.6169001255926047	0.23380025118520936	318.0614013671875	318.0655212402344
954	318.1792297363281	13.4532					1	DETECTED	318.1792 m/z @13.45 [N1266_1.mzXML]	318.1792297363281	13.4532	9.360666666666667	13.640266666666667	4.2796	32987.25390625	1326376.7750937496	0	1295	0.15968891737133895	0.5271433430065272	0.05452720135136084	318.1737060546875	318.1891784667969
955	318.18951416015625	9.345766666666666					1	DETECTED	318.1895 m/z @9.35 [N1266_1.mzXML]	318.18951416015625	9.345766666666666	9.288116666666667	9.436016666666665	0.14789999999999814	13757.056640625	71106.44469543411	0	1295	0.08214017602247203	1.2827406764961062	1.5544203441142674	318.1893615722656	318.1897888183594
956	318.25189208984375	11.138416666666666					1	DETECTED	318.2519 m/z @11.14 [N1266_1.mzXML]	318.25189208984375	11.138416666666666	11.108866666666668	13.916733333333333	2.8078666666666656	29568.9921875	2156456.3867226555	0	1295	0.09498432956208092	47.51043429216236	94.02086858432472	318.2508239746094	318.252685546875
957	318.297607421875	11.363533333333333					1	DETECTED	318.2976 m/z @11.36 [N1266_1.mzXML]	318.297607421875	11.363533333333333	11.305166666666667	13.026633333333333	1.7214666666666663	551880.4375	3743020.1316597876	1	1295	0.08119507381844393	2.2875373887938206	2.7121347064011943	318.29730224609375	318.2987060546875
958	318.9674072265625	1.9871833333333333					1	DETECTED	318.9674 m/z @1.99 [N1266_1.mzXML]	318.9674072265625	1.9871833333333333	1.7461833333333334	2.2847500000000003	0.5385666666666669	27500.337890625	414277.16267480474	0	1295	0.14717317177864175	1.1173582295988944	1.2931868865366862	318.9669494628906	318.96844482421875
959	319.059326171875	16.165933333333335					1	DETECTED	319.0593 m/z @16.17 [N1266_1.mzXML]	319.059326171875	16.165933333333335	6.668816666666667	19.52766666666667	12.85885	2551.213623046875	1005044.7837227172	0	1295	10.838491887191875	0.6769870504556647	0.35397410091132925	319.0568542480469	319.0691223144531
960	319.1259460449219	10.731133333333334					1	DETECTED	319.1259 m/z @10.73 [N1266_1.mzXML]	319.1259460449219	10.731133333333334	0.5232166666666667	10.762883333333333	10.239666666666666	10533.7177734375	787153.5901412354	0	1295	0.17461840996288203	0.5015551655169598	0.09802025258840577	319.1212158203125	319.127197265625
961	319.1639099121094	9.572266666666668					1	DETECTED	319.1639 m/z @9.57 [N1266_1.mzXML]	319.1639099121094	9.572266666666668	9.542333333333334	9.662833333333333	0.12049999999999983	6328.87744140625	31600.713448852588	0	1295	0.09991468439883455	2.012806236080128	3.0256124721602564	319.1622314453125	319.1639099121094
962	319.1922607421875	14.3029					1	DETECTED	319.1923 m/z @14.30 [N1266_1.mzXML]	319.1922607421875	14.3029	1.9032333333333333	17.124166666666667	15.220933333333335	305448.25	1.9937551253713086E7	0	1295	0.702554320481628	3.6381836775210115	5.505024450887895	319.1829528808594	319.1934814453125
963	319.22454833984375	11.90945					1	DETECTED	319.2245 m/z @11.91 [N1266_1.mzXML]	319.22454833984375	11.90945	11.834766666666667	12.930333333333333	1.0955666666666666	64564.4921875	1092965.0161379375	0	1295	0.625077770780651	1.6641369871965186	3.409507358139686	319.2214660644531	319.2264709472656
964	319.3008117675781	11.363533333333333					1	DETECTED	319.3008 m/z @11.36 [N1266_1.mzXML]	319.3008117675781	11.363533333333333	11.320966666666667	11.637666666666666	0.3166999999999991	125432.6953125	731145.4105795874	0	1295	0.061789633455484605	4.010690628404582	5.662252526984537	319.29296875	319.3012390136719
965	320.1289978027344	1.7896					1	DETECTED	320.1290 m/z @1.79 [N1266_1.mzXML]	320.1289978027344	1.7896	1.7610999999999999	10.683266666666666	8.922166666666666	31565.572265625	2061005.9540771483	0	1295	0.06440701867718035	156.5292397660808	312.05847953216164	320.1289978027344	320.1307678222656
966	320.195556640625	14.441833333333333					1	DETECTED	320.1956 m/z @14.44 [N1266_1.mzXML]	320.195556640625	14.441833333333333	13.46755	16.425116666666664	2.957566666666665	55985.1640625	3296194.5705249025	0	1295	0.5533423964386142	1.2515980801096414	1.3249258676928186	320.1937561035156	320.19744873046875
967	320.2771911621094	12.985566666666667					1	DETECTED	320.2772 m/z @12.99 [N1266_1.mzXML]	320.2771911621094	12.985566666666667	4.4070833333333335	13.0822	8.675116666666668	20295.58203125	2135286.20563916	0	1295	0.023916788372567055	0.5056323087414442	0.011264617482888364	320.274658203125	320.2776184082031
968	320.96478271484375	2.014866666666667					1	DETECTED	320.9648 m/z @2.01 [N1266_1.mzXML]	320.96478271484375	2.014866666666667	1.7461833333333334	2.2417000000000002	0.4955166666666668	18040.814453125	308098.53258386225	0	1295	0.11547025032506442	0.9221202158675021	0.8442404317350043	320.9642639160156	320.9664001464844
969	321.20758056640625	12.697683333333334					1	DETECTED	321.2076 m/z @12.70 [N1266_1.mzXML]	321.20758056640625	12.697683333333334	0.9824	15.746666666666666	14.764266666666666	43490.35546875	4521064.311037719	0	1295	0.8474586054053912	0.6005690237959073	5.452494667874749	321.19781494140625	321.21234130859375
970	321.2253723144531	14.5404					1	DETECTED	321.2254 m/z @14.54 [N1266_1.mzXML]	321.2253723144531	14.5404	14.274866666666666	15.364483333333334	1.089616666666668	7448.115234375	240196.98848522975	0	1295	0.346542838393054	2.0517511925684144	3.103502385136829	321.22479248046875	321.2261047363281
971	321.2373962402344	12.683183333333334					1	DETECTED	321.2374 m/z @12.68 [N1266_1.mzXML]	321.2373962402344	12.683183333333334	11.938533333333334	12.801783333333333	0.863249999999999	171642.03125	2199027.6539755818	0	1295	0.11407476778716585	0.5736370973156316	0.12405299231601279	321.2372741699219	321.24041748046875
972	321.25225830078125	12.845699999999999					1	DETECTED	321.2523 m/z @12.85 [N1266_1.mzXML]	321.25225830078125	12.845699999999999	11.652199999999999	12.845699999999999	1.1935000000000002	32031.6328125	797837.3938972163	0	1295	0.562684334040112	0.5	null	321.25225830078125	321.25628662109375
973	321.3130798339844	12.470233333333335					1	DETECTED	321.3131 m/z @12.47 [N1266_1.mzXML]	321.3130798339844	12.470233333333335	12.393466666666665	12.697683333333334	0.3042166666666688	12869.0185546875	168315.65780981493	0	1295	0.09995709625377103	1.981437255753305	2.96287451150661	321.3122863769531	321.3135681152344
974	322.2408142089844	12.668633333333334					1	DETECTED	322.2408 m/z @12.67 [N1266_1.mzXML]	322.2408142089844	12.668633333333334	12.593416666666666	12.757299999999999	0.16388333333333271	35018.0078125	200155.32870165913	0	1295	0.09448283396751478	1.0894083758032143	1.1788167516064285	322.24072265625	322.24114990234375
975	322.27166748046875	13.973733333333334					1	DETECTED	322.2717 m/z @13.97 [N1266_1.mzXML]	322.27166748046875	13.973733333333334	13.819116666666668	14.441833333333333	0.6227166666666655	35777.4765625	638061.5232988284	0	1295	0.29113653824103913	2.01374366713378	3.178869374612676	322.27130126953125	322.2724304199219
976	323.1199951171875	9.273433333333333					1	DETECTED	323.1200 m/z @9.27 [N1266_1.mzXML]	323.1199951171875	9.273433333333333	9.231333333333334	9.45145	0.22011666666666585	6791.3056640625	46105.75472882082	0	1295	0.16092962434617242	2.614212193190832	4.523604157178301	323.1187438964844	323.1204528808594
977	323.1615905761719	10.5303					1	DETECTED	323.1616 m/z @10.53 [N1266_1.mzXML]	323.1615905761719	10.5303	9.692766666666667	11.8948	2.2020333333333326	6814.341796875	485244.3755015258	0	1295	0.17629921871415988	1.3145944440022288	1.6291888880044576	323.1609191894531	323.16497802734375
978	323.1810607910156	11.819066666666666					1	DETECTED	323.1811 m/z @11.82 [N1266_1.mzXML]	323.1810607910156	11.819066666666666	11.7406	18.999166666666667	7.258566666666667	5502.0458984375	946542.8701841433	0	1295	4.487030280440502	46.25254885301679	91.50509770603358	323.178955078125	323.18182373046875
979	323.22344970703125	14.060366666666665					1	DETECTED	323.2234 m/z @14.06 [N1266_1.mzXML]	323.22344970703125	14.060366666666665	1.4321833333333334	15.30275	13.870566666666667	25884.505859375	3298059.578761599	0	1295	0.3464556655764657	0.5368851576251005	0.057240489429766006	323.21923828125	323.2254333496094
980	323.2528076171875	12.944099999999999					1	DETECTED	323.2528 m/z @12.94 [N1266_1.mzXML]	323.2528076171875	12.944099999999999	3.5082	15.16675	11.65855	19116.927734375	3201330.9468799443	0	1295	2.376750693800682	0.6177762587564515	0.23555251751290304	323.2523498535156	323.25628662109375
981	323.9994812011719	11.0351					1	DETECTED	323.9995 m/z @11.04 [N1266_1.mzXML]	323.9994812011719	11.0351	0.489	19.9515	19.4625	16105.8349609375	3801758.268737303	0	1295	3.2157383559482415	0.9541110807462939	3.556260800307854	323.99774169921875	324.0017395019531
982	324.17755126953125	16.11725					1	DETECTED	324.1776 m/z @16.12 [N1266_1.mzXML]	324.17755126953125	16.11725	0.15163333333333334	19.869833333333336	19.718200000000003	14054.80078125	4383874.841964294	0	1295	3.326716946530592	0.7677509769921387	0.5513063833813396	324.17596435546875	324.17901611328125
983	324.1898193359375	9.72255					1	DETECTED	324.1898 m/z @9.72 [N1266_1.mzXML]	324.1898193359375	9.72255	9.662833333333333	9.8121	0.14926666666666577	34296.078125	190751.6978325195	0	1295	0.5127935836124689	1.2497906782026165	1.6354960581610078	324.1896057128906	324.19000244140625
984	325.1734619140625	15.554566666666666					1	DETECTED	325.1735 m/z @15.55 [N1266_1.mzXML]	325.1734619140625	15.554566666666666	0.3712	19.772333333333332	19.401133333333334	19702.345703125	5798995.249003259	0	1295	3.0915542904874282	0.8409344190469706	0.5868152179632183	325.1722106933594	325.17462158203125
985	325.2021789550781	13.74975					1	DETECTED	325.2022 m/z @13.75 [N1266_1.mzXML]	325.2021789550781	13.74975	9.692766666666667	14.583049999999998	4.890283333333331	38358.89453125	2534358.623663207	0	1295	0.2882890562529301	0.6026994606008567	0.20819914061447403	325.19305419921875	325.2120666503906
986	325.2324523925781	13.040516666666667					1	DETECTED	325.2325 m/z @13.04 [N1266_1.mzXML]	325.2324523925781	13.040516666666667	12.284699999999999	14.219333333333333	1.934633333333334	165162.1875	1969592.4849206514	0	1295	0.12054268306296834	0.5725668483397953	0.6411373539537811	325.2317199707031	325.2374267578125
987	325.9404602050781	1.46265					1	DETECTED	325.9405 m/z @1.46 [N1266_1.mzXML]	325.9404602050781	1.46265	1.46265	9.497166666666667	8.034516666666667	4385.50830078125	1434107.1026846925	0	1295	0.03357293974001552	null	null	325.9395751953125	325.941650390625
988	326.2360534667969	12.985566666666667					1	DETECTED	326.2361 m/z @12.99 [N1266_1.mzXML]	326.2360534667969	12.985566666666667	11.755866666666666	13.096016666666666	1.3401499999999995	29792.87109375	950495.4335666506	0	1295	1.7221546777160963	0.544909327478246	0.1468942267994778	326.22906494140625	326.2427978515625
989	326.2667236328125	11.923983333333332					1	DETECTED	326.2667 m/z @11.92 [N1266_1.mzXML]	326.2667236328125	11.923983333333332	11.880183333333333	12.129283333333332	0.24909999999999854	92971.328125	617450.178465575	0	1295	0.13714253253289144	2.7383813278428937	4.0822059132239294	326.2664794921875	326.26715087890625
990	326.8473205566406	2.070683333333333					1	DETECTED	326.8473 m/z @2.07 [N1266_1.mzXML]	326.8473205566406	2.070683333333333	2.0287166666666665	2.2847500000000003	0.2560333333333338	11919.1806640625	122958.24927880877	0	1295	0.24788254692084344	3.0504368546465472	5.1008737092930945	326.8473205566406	326.8482971191406
991	327.00634765625	1.1375333333333333					1	DETECTED	327.0063 m/z @1.14 [N1266_1.mzXML]	327.00634765625	1.1375333333333333	0.10098333333333334	19.934833333333334	19.83385	6286.32177734375	3911172.5731520345	0	1295	7.629912325240248	9.567242294148862	18.13448458829772	327.0039978027344	327.0127868652344
992	327.0502014160156	11.566716666666668					1	DETECTED	327.0502 m/z @11.57 [N1266_1.mzXML]	327.0502014160156	11.566716666666668	1.6251	11.7106	10.0855	50326.56640625	1.0037904511286868E7	0	1295	0.07501911355044477	0.5059497498896108	0.01425717218501166	327.0487976074219	327.0505676269531
993	327.1544189453125	11.983049999999999					1	DETECTED	327.1544 m/z @11.98 [N1266_1.mzXML]	327.1544189453125	11.983049999999999	7.242500000000001	12.516783333333333	5.274283333333332	14137.2958984375	2115004.856076172	0	1295	0.1677889446506704	0.5562944524721113	0.11258890494422256	327.154052734375	327.1592712402344
994	327.1714782714844	11.755866666666666					1	DETECTED	327.1715 m/z @11.76 [N1266_1.mzXML]	327.1714782714844	11.755866666666666	9.572266666666668	18.160666666666668	8.5884	6420.25146484375	1805136.9192356572	0	1295	7.261677864420328	1.966568968675583	2.933137937351166	327.1701965332031	327.1729431152344
995	327.2271728515625	13.973733333333334					1	DETECTED	327.2272 m/z @13.97 [N1266_1.mzXML]	327.2271728515625	13.973733333333334	1.4477333333333333	14.739433333333332	13.291699999999999	103999.671875	7054078.116948853	0	1295	0.280495570959598	1.0344170405469544	0.3070362940867758	327.21722412109375	327.2294006347656
996	327.2506408691406	12.238766666666667					1	DETECTED	327.2506 m/z @12.24 [N1266_1.mzXML]	327.2506408691406	12.238766666666667	4.4665333333333335	12.547833333333333	8.081299999999999	20102.84375	2234628.8386630868	0	1295	0.15654446440885117	0.5198827449853538	0.039765489970707654	327.2480773925781	327.2509765625
997	327.2701721191406	11.96835					1	DETECTED	327.2702 m/z @11.97 [N1266_1.mzXML]	327.2701721191406	11.96835	11.90945	12.055516666666668	0.1460666666666679	18205.869140625	113595.76463134731	0	1295	0.09750112082847018	1.239954725523507	1.4799094510470139	327.2699890136719	327.270263671875
998	328.2096252441406	12.041216666666665					1	DETECTED	328.2096 m/z @12.04 [N1266_1.mzXML]	328.2096252441406	12.041216666666665	11.997933333333332	12.208183333333332	0.21025000000000027	64664.8359375	391553.9162722183	0	1295	0.09774642958526591	2.4287639584135694	3.8575279168271384	328.2092590332031	328.2098083496094
999	328.2458801269531	11.123966666666666					1	DETECTED	328.2459 m/z @11.12 [N1266_1.mzXML]	328.2458801269531	11.123966666666666	9.45145	12.547833333333333	3.0963833333333337	123502.3359375	1747168.7439865686	0	1295	0.08813021952829736	7.618322634465201	2.5865104928297753	328.2370300292969	328.2535400390625
1000	328.89605712890625	1.5656999999999999					1	DETECTED	328.8961 m/z @1.57 [N1266_1.mzXML]	328.89605712890625	1.5656999999999999	1.4477333333333333	1.6098999999999999	0.16216666666666657	90522.7109375	511359.1380373533	0	1295	0.09048024418602263	0.6835409283695176	0.38044113952532393	328.89556884765625	328.8966369628906
1001	328.9964599609375	1.7896					1	DETECTED	328.9965 m/z @1.79 [N1266_1.mzXML]	328.9964599609375	1.7896	0.10098333333333334	20.000333333333334	19.899350000000002	34424.80859375	4105799.704849611	0	1295	0.17840057760586103	4.812715280495943	3.320833009976389	328.99609375	329.00469970703125
1002	329.1700134277344	12.129283333333332					1	DETECTED	329.1700 m/z @12.13 [N1266_1.mzXML]	329.1700134277344	12.129283333333332	11.983049999999999	12.563283333333334	0.5802333333333358	22511.595703125	320112.7230651863	0	1295	0.11648702711864978	1.983929792568967	2.967859585137934	329.169677734375	329.1768493652344
1003	329.2449951171875	13.708416666666666					1	DETECTED	329.2450 m/z @13.71 [N1266_1.mzXML]	329.2449951171875	13.708416666666666	11.079133333333335	15.16675	4.087616666666666	221318.921875	6175066.037325495	0	1295	0.3819259106270927	0.711297027331383	0.18618384025318357	329.2420349121094	329.24957275390625
1004	330.2485656738281	13.846833333333333					1	DETECTED	330.2486 m/z @13.85 [N1266_1.mzXML]	330.2485656738281	13.846833333333333	10.559050000000001	14.089866666666667	3.5308166666666665	51533.15625	3471162.388212402	0	1295	2.3290504860972607	0.5369600592090925	0.11359899353102809	330.2410888671875	330.24871826171875
1005	330.2610778808594	11.273349999999999					1	DETECTED	330.2611 m/z @11.27 [N1266_1.mzXML]	330.2610778808594	11.273349999999999	10.501383333333333	12.668633333333334	2.167250000000001	53589.109375	1222279.5348857446	0	1295	1.854334183110529	0.7027045649454294	0.4083873149247922	330.254638671875	330.2620544433594
1006	330.334716796875	11.8948					1	DETECTED	330.3347 m/z @11.89 [N1266_1.mzXML]	330.334716796875	11.8948	11.865350000000001	11.997933333333332	0.13258333333333105	20963.0	102707.38016454954	0	1295	0.06506157785343802	2.2509903791737886	3.5019807583475777	330.3341064453125	330.3347473144531
1007	331.0517578125	2.4953833333333337					1	DETECTED	331.0518 m/z @2.50 [N1266_1.mzXML]	331.0517578125	2.4953833333333337	0.10098333333333334	20.000333333333334	19.899350000000002	639934.6875	3.47022318577837E7	1	1295	0.4030469632558469	1.7362875172563723	1.7883076718148438	331.04241943359375	331.0526428222656
1008	331.1854248046875	12.238766666666667					1	DETECTED	331.1854 m/z @12.24 [N1266_1.mzXML]	331.1854248046875	12.238766666666667	12.099266666666667	12.424216666666666	0.3249499999999994	62494.94140625	639120.331875732	0	1295	0.1499275614715625	1.1646953405017904	1.3293906810035807	331.18414306640625	331.1858825683594
1009	331.20269775390625	11.167666666666666					1	DETECTED	331.2027 m/z @11.17 [N1266_1.mzXML]	331.20269775390625	11.167666666666666	11.108866666666668	11.19695	0.08808333333333174	18345.107421875	80908.02404785132	0	1295	0.11347524718616242	0.7490079365079488	0.4980158730158977	331.2021789550781	331.20269775390625
1010	331.26092529296875	14.884500000000001					1	DETECTED	331.2609 m/z @14.88 [N1266_1.mzXML]	331.26092529296875	14.884500000000001	11.363533333333333	16.425116666666664	5.061583333333331	20516.78515625	2183239.958367248	0	1295	3.2650411458836466	0.6789493157002817	0.31165431188032	331.25714111328125	331.261962890625
1011	331.28167724609375	13.708416666666666					1	DETECTED	331.2817 m/z @13.71 [N1266_1.mzXML]	331.28167724609375	13.708416666666666	13.396116666666668	15.794383333333334	2.3982666666666663	1106695.875	2.1212918219036065E7	1	1295	0.3333576798202049	1.3480427613846508	2.653036317441768	331.28076171875	331.28228759765625
1012	332.1621398925781	10.160666666666666					1	DETECTED	332.1621 m/z @10.16 [N1266_1.mzXML]	332.1621398925781	10.160666666666666	8.293016666666666	17.7245	9.431483333333333	67575.2265625	3082282.624458681	0	1295	0.4633491677082251	1.0156357804371345	1.103771648492919	332.1607666015625	332.1679992675781
1013	332.2404479980469	10.77895					1	DETECTED	332.2404 m/z @10.78 [N1266_1.mzXML]	332.2404479980469	10.77895	10.731133333333334	11.7106	0.9794666666666654	138684.640625	1167230.7884081998	1	1295	0.14073375392407605	10.241896131056256	3.40609525468695	332.23968505859375	332.2406921386719
1014	332.2641906738281	14.768033333333333					1	DETECTED	332.2642 m/z @14.77 [N1266_1.mzXML]	332.2641906738281	14.768033333333333	11.880183333333333	15.443233333333334	3.5630500000000005	5338.455078125	740992.1170078121	0	1295	3.5216542444890315	0.6169035787869869	0.23380715757397377	332.2580261230469	332.2651672363281
1015	332.3287048339844	11.78745					1	DETECTED	332.3287 m/z @11.79 [N1266_1.mzXML]	332.3287048339844	11.78745	11.755866666666666	16.881	5.125133333333334	19947.30078125	1498642.6263101813	0	1295	0.09287356505782007	81.1366754617404	161.2733509234808	332.3275146484375	332.3291015625
1016	333.1484680175781	13.481599999999998					1	DETECTED	333.1485 m/z @13.48 [N1266_1.mzXML]	333.1484680175781	13.481599999999998	10.683266666666666	16.262933333333333	5.579666666666666	77885.203125	3001845.7405352467	0	1295	0.07929378631776984	1.2127473536952103	1.1099511306796002	333.1385803222656	333.1495666503906
1017	333.1656188964844	10.145316666666668					1	DETECTED	333.1656 m/z @10.15 [N1266_1.mzXML]	333.1656188964844	10.145316666666668	9.856833333333332	10.559050000000001	0.7022166666666685	11138.4052734375	259246.39166430675	0	1295	0.443609998367128	1.2170835981281358	1.3938953954660185	333.1646423339844	333.1663513183594
1018	333.1819152832031	12.084833333333334					1	DETECTED	333.1819 m/z @12.08 [N1266_1.mzXML]	333.1819152832031	12.084833333333334	11.5948	12.30005	0.7052500000000013	39464.4375	1126888.359040041	0	1295	0.5902182293458988	0.719593905176518	0.4391878103530359	333.18157958984375	333.1822204589844
1019	333.2010498046875	12.361966666666666					1	DETECTED	333.2010 m/z @12.36 [N1266_1.mzXML]	333.2010498046875	12.361966666666666	12.315583333333333	12.639333333333333	0.3237500000000004	158909.375	1522651.9575532256	1	1295	0.21319586726903417	3.573237416068213	5.374947782827749	333.20086669921875	333.2018127441406
1020	334.13787841796875	9.737283333333332					1	DETECTED	334.1379 m/z @9.74 [N1266_1.mzXML]	334.13787841796875	9.737283333333332	9.707699999999999	9.841733333333334	0.13403333333333478	14243.720703125	78560.56538281291	0	1295	0.09452607917945421	2.265352112676101	3.8120306016255916	334.1375427246094	334.1382141113281
1021	334.91290283203125	1.5951					1	DETECTED	334.9129 m/z @1.60 [N1266_1.mzXML]	334.91290283203125	1.5951	1.5361666666666667	15.507166666666667	13.971	96995.8671875	4900537.850908324	0	1295	0.07191216763288977	1.0545342713830017	1.3006634161767825	334.9115295410156	334.92169189453125
1022	335.1211853027344	10.3536					1	DETECTED	335.1212 m/z @10.35 [N1266_1.mzXML]	335.1211853027344	10.3536	9.841733333333334	10.683266666666666	0.8415333333333326	6058.74658203125	113521.91356991572	0	1295	0.08839473427766897	0.8220239645741078	0.6440479291482155	335.1208190917969	335.1223449707031
1023	335.1642761230469	11.552666666666665					1	DETECTED	335.1643 m/z @11.55 [N1266_1.mzXML]	335.1642761230469	11.552666666666665	10.933033333333332	16.149616666666667	5.216583333333334	43540.31640625	3555601.6268479936	0	1295	0.5109196756167762	3.862515674496131	0.8243663136711713	335.1632385253906	335.1655578613281
1024	335.21661376953125	12.578716666666667					1	DETECTED	335.2166 m/z @12.58 [N1266_1.mzXML]	335.21661376953125	12.578716666666667	12.069983333333333	15.348916666666666	3.278933333333333	299644.71875	3054426.139527833	1	1295	0.09909651191854607	1.1748146218710889	1.368818331032563	335.21502685546875	335.2208251953125
1025	335.2406311035156	14.372233333333332					1	DETECTED	335.2406 m/z @14.37 [N1266_1.mzXML]	335.2406311035156	14.372233333333332	14.1194	16.52325	2.4038500000000003	25381.0078125	1115193.8662420348	0	1295	0.3986736400962343	2.8264493705937674	4.844676225415757	335.24017333984375	335.2418518066406
1026	336.07318115234375	15.7149					1	DETECTED	336.0732 m/z @15.71 [N1266_1.mzXML]	336.07318115234375	15.7149	10.037583333333334	18.839833333333335	8.80225	2428.23046875	551041.2035281977	0	1295	0.4310987509921915	0.7752121747656612	0.5504243495313224	336.0719909667969	336.0750732421875
1027	336.66229248046875	13.245650000000001					1	DETECTED	336.6623 m/z @13.25 [N1266_1.mzXML]	336.66229248046875	13.245650000000001	13.012866666666667	14.1194	1.1065333333333331	42322.7421875	783911.2113134769	0	1295	0.16262100676401658	2.37674518507911	2.0213072454345746	336.6609802246094	336.6628723144531
1028	337.05987548828125	2.3276833333333333					1	DETECTED	337.0599 m/z @2.33 [N1266_1.mzXML]	337.05987548828125	2.3276833333333333	1.6397333333333333	19.625666666666667	17.985933333333335	507311.625	2.1927290248600982E7	1	1295	0.6555554020096781	1.2856824659722565	1.0568406412506626	337.0581359863281	337.0697937011719
1029	337.1648864746094	14.204933333333335					1	DETECTED	337.1649 m/z @14.20 [N1266_1.mzXML]	337.1648864746094	14.204933333333335	11.049716666666665	15.698833333333333	4.649116666666668	71953.3203125	2505375.406415282	0	1295	2.5794258297461568	5.216615394813138	0.323020374066248	337.1580810546875	337.16607666015625
1030	337.1796569824219	12.683183333333334					1	DETECTED	337.1797 m/z @12.68 [N1266_1.mzXML]	337.1796569824219	12.683183333333334	11.865350000000001	12.90235	1.036999999999999	131883.078125	2618042.8554605693	0	1295	0.2591653630393651	0.633992255960872	0.30884375268714664	337.17852783203125	337.1804504394531
1031	338.22998046875	12.454883333333333					1	DETECTED	338.2300 m/z @12.45 [N1266_1.mzXML]	338.22998046875	12.454883333333333	0.10098333333333334	20.000333333333334	19.899350000000002	854772.0625	2.4391555653207727E7	0	1295	null	1.4951292487703192	0.5786130203223749	338.2240295410156	338.2318420410156
1032	338.33905029296875	12.578716666666667					1	DETECTED	338.3391 m/z @12.58 [N1266_1.mzXML]	338.33905029296875	12.578716666666667	11.9536	13.354816666666666	1.4012166666666666	716732.0	1.4061998235705325E7	1	1295	0.212368987319282	1.0250875263641293	0.9705595143740907	338.3388366699219	338.33990478515625
1033	339.02532958984375	1.7896					1	DETECTED	339.0253 m/z @1.79 [N1266_1.mzXML]	339.02532958984375	1.7896	1.7752666666666668	9.07	7.294733333333333	14354.6171875	1717660.526886139	0	1295	0.17868160548805778	254.46744186046556	507.9348837209311	339.0235595703125	339.0334777832031
1034	339.1601867675781	14.204933333333335					1	DETECTED	339.1602 m/z @14.20 [N1266_1.mzXML]	339.1601867675781	14.204933333333335	9.5274	15.016683333333333	5.489283333333333	29724.513671875	4407076.270667237	0	1295	4.889970859410074	0.5870580576980466	0.15585517829067777	339.1559753417969	339.161376953125
1035	339.1802978515625	12.624283333333333					1	DETECTED	339.1803 m/z @12.62 [N1266_1.mzXML]	339.1802978515625	12.624283333333333	12.578716666666667	16.44135	3.862633333333333	32565.232421875	2032458.4478276377	0	1295	1.1057871898792548	31.18856118983713	80.73876898578389	339.17987060546875	339.1886901855469
1036	339.1955261230469	11.7106					1	DETECTED	339.1955 m/z @11.71 [N1266_1.mzXML]	339.1955261230469	11.7106	11.580683333333333	12.069983333333333	0.48930000000000007	10224.33203125	230784.62158374026	0	1295	0.5303908527388366	1.8831302116741533	2.7662604233483066	339.1947021484375	339.1962890625
1037	339.2332763671875	12.501116666666666					1	DETECTED	339.2333 m/z @12.50 [N1266_1.mzXML]	339.2332763671875	12.501116666666666	0.60825	19.886000000000003	19.277750000000005	137222.234375	4796373.103185453	0	1295	null	2.8561263377932944	7.939512209449695	339.2254943847656	339.2353515625
1038	339.2657165527344	12.223749999999999					1	DETECTED	339.2657 m/z @12.22 [N1266_1.mzXML]	339.2657165527344	12.223749999999999	11.637666666666666	12.7423	1.104633333333334	28596.439453125	796020.2838510748	0	1295	1.6826935661099114	0.9423858950661183	1.3934455449109588	339.2642517089844	339.26702880859375
1039	339.28631591796875	14.162433333333333					1	DETECTED	339.2863 m/z @14.16 [N1266_1.mzXML]	339.28631591796875	14.162433333333333	13.819116666666668	14.739433333333332	0.9203166666666647	9591.103515625	277452.2817783198	0	1295	0.12654642044710762	1.3403320549541287	1.6806641099082573	339.28564453125	339.2874755859375
1040	339.3423156738281	12.578716666666667					1	DETECTED	339.3423 m/z @12.58 [N1266_1.mzXML]	339.3423156738281	12.578716666666667	12.315583333333333	15.181516666666665	2.8659333333333326	178741.46875	3678508.0281971456	0	1295	0.3230310666467542	1.9385654213436136	1.0737405629561656	339.33416748046875	339.3476867675781
1041	340.06097412109375	12.1447					1	DETECTED	340.0610 m/z @12.14 [N1266_1.mzXML]	340.06097412109375	12.1447	12.11415	16.3925	4.278349999999998	8606.009765625	746787.5366967161	0	1295	0.043191421636613825	70.02209492635055	139.0441898527011	340.0512390136719	340.0613708496094
1042	340.2452697753906	11.2269					1	DETECTED	340.2453 m/z @11.23 [N1266_1.mzXML]	340.2452697753906	11.2269	11.108866666666668	12.439583333333333	1.3307166666666657	72154.5078125	1212384.392298341	0	1295	0.0713565111739971	5.637037560011309	10.274075120022617	340.2362060546875	340.2458801269531
1043	340.3471984863281	12.683183333333334					1	DETECTED	340.3472 m/z @12.68 [N1266_1.mzXML]	340.3471984863281	12.683183333333334	12.361966666666666	12.697683333333334	0.3357166666666682	18147.572265625	229632.31905029312	0	1295	0.3374171157863035	0.5225704353240282	0.04514087064805651	340.3454895019531	340.3471984863281
1044	340.3913269042969	12.253833333333334					1	DETECTED	340.3913 m/z @12.25 [N1266_1.mzXML]	340.3913269042969	12.253833333333334	12.208183333333332	12.315583333333333	0.10740000000000016	17481.6484375	73088.82653125	0	1295	0.05247697136605822	1.176341730558549	1.3526834611170981	340.390625	340.3916015625
1045	340.9295349121094	1.6251					1	DETECTED	340.9295 m/z @1.63 [N1266_1.mzXML]	340.9295349121094	1.6251	1.5656999999999999	17.172833333333333	15.607133333333334	68866.578125	1.3515029098165404E7	0	1295	0.06614902602172945	131.37317620650927	261.74635241301854	340.9293518066406	340.93914794921875
1046	341.02923583984375	11.566716666666668					1	DETECTED	341.0292 m/z @11.57 [N1266_1.mzXML]	341.02923583984375	11.566716666666668	11.523483333333333	11.803216666666666	0.2797333333333327	91811.265625	656467.1444555675	0	1295	0.11351017008696296	2.412387356035026	3.2662760546673293	341.02862548828125	341.0307922363281
1047	341.1744689941406	13.722366666666666					1	DETECTED	341.1745 m/z @13.72 [N1266_1.mzXML]	341.1744689941406	13.722366666666666	12.223749999999999	13.819116666666668	1.5953666666666688	19627.21484375	829521.5058911146	0	1295	1.0637087013540096	0.5322797691204116	0.06455953824082335	341.1680603027344	341.1759338378906
1048	341.3502197265625	13.973733333333334					1	DETECTED	341.3502 m/z @13.97 [N1266_1.mzXML]	341.3502197265625	13.973733333333334	13.819116666666668	14.4845	0.6653833333333328	47967.59765625	828403.0364169927	0	1295	0.27420236190574876	1.9528423384818971	2.607891995841767	341.3492126464844	341.3506164550781
1049	342.0133056640625	9.11625					1	DETECTED	342.0133 m/z @9.12 [N1266_1.mzXML]	342.0133056640625	9.11625	0.10098333333333334	20.000333333333334	19.899350000000002	10195.4326171875	4868776.954916318	0	1295	2.197573787072141	1.103647331563496	0.8401334033863007	342.0111999511719	342.01446533203125
1050	342.26104736328125	11.349716666666666					1	DETECTED	342.2610 m/z @11.35 [N1266_1.mzXML]	342.26104736328125	11.349716666666666	11.258000000000001	13.832966666666666	2.574966666666665	430634.0625	3927614.884560546	1	1295	0.11518018334623825	1.7821008527539886	1.8929685288514553	342.2605895996094	342.2672424316406
1051	342.86639404296875	1.6843333333333335					1	DETECTED	342.8664 m/z @1.68 [N1266_1.mzXML]	342.86639404296875	1.6843333333333335	1.6694	1.8177833333333333	0.1483833333333333	21922.3125	148363.60624462884	0	1295	0.13788447493591116	4.96819196428567	8.93638392857134	342.8659362792969	342.8682861328125
1052	343.1904296875	12.331083333333334					1	DETECTED	343.1904 m/z @12.33 [N1266_1.mzXML]	343.1904296875	12.331083333333334	8.88375	14.597199999999999	5.71345	123534.734375	3037022.0431485595	0	1295	0.163845582531442	0.7899891494014636	13.150174346737167	343.1898498535156	343.1993103027344
1053	344.0116271972656	11.0351					1	DETECTED	344.0116 m/z @11.04 [N1266_1.mzXML]	344.0116271972656	11.0351	0.13455	19.967666666666666	19.833116666666665	24240.958984375	4778436.577621311	1	1295	0.13319775349270024	1.2601223169105527	0.6975208496143054	344.0103759765625	344.01312255859375
1054	344.19378662109375	12.331083333333334					1	DETECTED	344.1938 m/z @12.33 [N1266_1.mzXML]	344.19378662109375	12.331083333333334	12.269116666666667	14.133733333333334	1.8646166666666666	23104.791015625	1016872.3024760734	0	1295	0.19010676645602942	15.045320064550818	28.041509610472247	344.1929931640625	344.1960144042969
1055	344.2768859863281	11.493666666666666					1	DETECTED	344.2769 m/z @11.49 [N1266_1.mzXML]	344.2768859863281	11.493666666666666	11.463666666666667	12.71255	1.2488833333333336	330965.03125	2363476.341648919	1	1295	0.1063648917820057	3.4103317024678637	4.805097531844859	344.2767639160156	344.277587890625
1056	344.8630676269531	1.6994					1	DETECTED	344.8631 m/z @1.70 [N1266_1.mzXML]	344.8630676269531	1.6994	1.6843333333333335	1.7610999999999999	0.07676666666666643	14529.2275390625	54454.844499023384	0	1295	0.14656680248925769	2.547566371681426	4.095132743362852	344.8626403808594	344.86334228515625
1057	344.8736877441406	1.5511666666666666					1	DETECTED	344.8737 m/z @1.55 [N1266_1.mzXML]	344.8736877441406	1.5511666666666666	1.4321833333333334	1.6694	0.23721666666666663	140500.78125	840796.7583903807	0	1295	0.07858195231223197	1.0201711370137412	0.6085919902462885	344.8642883300781	344.8741760253906
1058	346.0067138671875	11.0351					1	DETECTED	346.0067 m/z @11.04 [N1266_1.mzXML]	346.0067138671875	11.0351	0.10098333333333334	20.000333333333334	19.899350000000002	292205.0	7.245228975457571E7	1	1295	0.8762128689160402	0.6415943873780426	0.4082321950582783	346.0060119628906	346.0082702636719
1059	346.9067077636719	1.5361666666666667					1	DETECTED	346.9067 m/z @1.54 [N1266_1.mzXML]	346.9067077636719	1.5361666666666667	1.46265	1.5803166666666668	0.11766666666666681	14776.234375	65304.405371582005	0	1295	0.08097827360856402	0.800272047154841	0.6005440943096821	346.90606689453125	346.9069519042969
1060	347.01513671875	11.020483333333335					1	DETECTED	347.0151 m/z @11.02 [N1266_1.mzXML]	347.01513671875	11.020483333333335	0.4722	19.918666666666663	19.446466666666662	97621.921875	1.198229593348522E7	0	1295	1.0684644259474698	7.744525644413899	16.174390429676173	347.0076599121094	347.0181579589844
1061	347.12200927734375	9.97685					1	DETECTED	347.1220 m/z @9.98 [N1266_1.mzXML]	347.12200927734375	9.97685	9.767249999999999	10.0069	0.23965000000000103	4208.17333984375	44082.12368200694	0	1295	0.2405024228704029	0.5716841603053411	0.1433683206106822	347.12158203125	347.1221618652344
1062	347.15814208984375	9.677666666666665					1	DETECTED	347.1581 m/z @9.68 [N1266_1.mzXML]	347.15814208984375	9.677666666666665	9.648133333333334	10.12975	0.4816166666666657	3873.216064453125	80823.10550677465	0	1295	0.36933832144942436	8.153781038375232	15.307562076750463	347.1573486328125	347.1585693359375
1063	348.01837158203125	10.947583333333334					1	DETECTED	348.0184 m/z @10.95 [N1266_1.mzXML]	348.01837158203125	10.947583333333334	0.6934166666666666	19.158333333333335	18.464916666666667	13325.43359375	2131315.369227386	0	1295	0.09947587848531292	0.9003616416091019	0.4937692169273316	348.009033203125	348.0209045410156
1064	348.30804443359375	13.722366666666666					1	DETECTED	348.3080 m/z @13.72 [N1266_1.mzXML]	348.30804443359375	13.722366666666666	13.667983333333332	14.219333333333333	0.5513500000000011	201521.421875	2894982.0828388743	0	1295	0.18525888801984713	5.179794123740638	8.547253133419552	348.30804443359375	348.30865478515625
1065	348.8113098144531	1.7610999999999999					1	DETECTED	348.8113 m/z @1.76 [N1266_1.mzXML]	348.8113098144531	1.7610999999999999	1.715	1.9032333333333333	0.18823333333333325	17175.640625	117503.40201196281	0	1295	0.10842619210416182	2.0415762834418008	3.0831525668836015	348.8106689453125	348.8128662109375
1066	349.01544189453125	14.987266666666667					1	DETECTED	349.0154 m/z @14.99 [N1266_1.mzXML]	349.01544189453125	14.987266666666667	0.11785	20.000333333333334	19.882483333333333	18725.943359375	6564995.138216122	0	1295	3.190273923026922	0.7557854611676946	0.36560813974499956	349.01348876953125	349.0169372558594
1067	349.1961975097656	12.160333333333334					1	DETECTED	349.1962 m/z @12.16 [N1266_1.mzXML]	349.1961975097656	12.160333333333334	12.041216666666665	12.223749999999999	0.18253333333333366	7354.59765625	57907.7464639893	0	1295	0.06966562093920459	0.7661956065481914	0.5323912130963828	349.1951599121094	349.19659423828125
1068	349.2129821777344	13.973733333333334					1	DETECTED	349.2130 m/z @13.97 [N1266_1.mzXML]	349.2129821777344	13.973733333333334	12.377316666666667	16.49055	4.113233333333332	288805.46875	1.144151372919482E7	0	1295	0.5800025256865791	0.7650041344935052	1.0263695711011698	349.2119445800781	349.215087890625
1069	349.2321472167969	12.727516666666666					1	DETECTED	349.2321 m/z @12.73 [N1266_1.mzXML]	349.2321472167969	12.727516666666666	12.683183333333334	12.801783333333333	0.11859999999999893	26308.876953125	144323.0516484373	0	1295	0.11003781611004726	1.3375939849624205	1.6751879699248413	349.23114013671875	349.23284912109375
1070	349.3114929199219	13.667983333333332					1	DETECTED	349.3115 m/z @13.67 [N1266_1.mzXML]	349.3114929199219	13.667983333333332	2.3418666666666668	13.888616666666667	11.546750000000001	44617.00390625	1.6255862870559389E7	0	1295	11.49335928256755	0.5097400256339699	0.019480051267939922	349.3114013671875	349.3152160644531
1071	350.216552734375	13.888616666666667					1	DETECTED	350.2166 m/z @13.89 [N1266_1.mzXML]	350.216552734375	13.888616666666667	13.396116666666668	14.710583333333334	1.3144666666666662	47355.8203125	1647220.2596936035	0	1295	0.4349108965920401	1.3344839255499157	1.6689678510998314	350.2154541015625	350.2169189453125
1072	350.2548522949219	13.667983333333332					1	DETECTED	350.2549 m/z @13.67 [N1266_1.mzXML]	350.2548522949219	13.667983333333332	8.007016666666667	13.93095	5.923933333333332	105651.390625	5571368.294551752	0	1295	0.23815228715427494	0.5232263041058948	0.04645260821178962	350.2520446777344	350.2554016113281
1073	350.7566833496094	13.763333333333332					1	DETECTED	350.7567 m/z @13.76 [N1266_1.mzXML]	350.7566833496094	13.763333333333332	13.597683333333332	16.848666666666666	3.250983333333334	46808.77734375	1748726.3075517574	0	1295	0.18511125748864465	9.550373270548459	18.637341211136373	350.75634765625	350.76312255859375
1074	350.8083801269531	1.7308					1	DETECTED	350.8084 m/z @1.73 [N1266_1.mzXML]	350.8083801269531	1.7308	1.715	1.8318333333333332	0.11683333333333312	18593.908203125	96362.17793359364	0	1295	0.11875827740516831	3.6972573839662815	6.394514767932563	350.8080139160156	350.809814453125
1075	350.89031982421875	1.5951					1	DETECTED	350.8903 m/z @1.60 [N1266_1.mzXML]	350.89031982421875	1.5951	1.5361666666666667	1.6397333333333333	0.10356666666666658	105817.0703125	342414.6548544923	0	1295	0.054315549858756196	0.8859793120781991	1.0138828793331216	350.88983154296875	350.8908386230469
1076	351.0106506347656	15.211716666666666					1	DETECTED	351.0107 m/z @15.21 [N1266_1.mzXML]	351.0106506347656	15.211716666666666	0.10098333333333334	19.967666666666666	19.866683333333334	7359.76513671875	2641220.374388856	0	1295	1.2870756477138254	0.6573699268952313	0.4751113116397668	351.00115966796875	351.0129699707031
1077	351.1593017578125	12.501116666666666					1	DETECTED	351.1593 m/z @12.50 [N1266_1.mzXML]	351.1593017578125	12.501116666666666	9.992066666666666	12.501116666666666	2.5090500000000002	5402.494140625	528253.2453890687	0	1295	2.146264873645764	0.5	null	351.15277099609375	351.1593017578125
1078	351.189208984375	12.578716666666667					1	DETECTED	351.1892 m/z @12.58 [N1266_1.mzXML]	351.189208984375	12.578716666666667	12.532283333333334	12.608733333333333	0.07644999999999946	11227.1220703125	39864.84917993152	0	1295	0.04310020508299495	0.8232232591529096	0.6464465183058192	351.1884460449219	351.19036865234375
1079	351.2138671875	12.71255					1	DETECTED	351.2139 m/z @12.71 [N1266_1.mzXML]	351.2138671875	12.71255	11.880183333333333	13.582866666666666	1.7026833333333329	18307.328125	863123.8940478513	0	1295	1.110675321922578	1.022796443874894	1.5537079401580172	351.209228515625	351.2138671875
1080	351.22674560546875	13.763333333333332					1	DETECTED	351.2267 m/z @13.76 [N1266_1.mzXML]	351.22674560546875	13.763333333333332	12.801783333333333	15.971300000000001	3.1695166666666683	150412.03125	4250985.397681884	0	1295	0.3347721513501263	1.1442180152412516	4.552085001307614	351.2175598144531	351.23553466796875
1081	352.1636962890625	10.0069					1	DETECTED	352.1637 m/z @10.01 [N1266_1.mzXML]	352.1636962890625	10.0069	3.150383333333333	19.270333333333333	16.11995	33723.72265625	1390280.98643155	0	1295	0.08906446179150151	0.5398695677549293	1.528233703328209	352.1600036621094	352.1709899902344
1082	352.2303161621094	13.763333333333332					1	DETECTED	352.2303 m/z @13.76 [N1266_1.mzXML]	352.2303161621094	13.763333333333332	12.238766666666667	15.226716666666666	2.9879499999999997	36859.86328125	1999496.6866277466	0	1295	1.9021798145394122	0.9799341889498665	1.0134972962076552	352.2207946777344	352.2304992675781
1083	353.0335388183594	2.3276833333333333					1	DETECTED	353.0335 m/z @2.33 [N1266_1.mzXML]	353.0335388183594	2.3276833333333333	0.5571833333333333	18.824	18.266816666666667	168989.984375	8102440.142180881	0	1295	0.6570575920487838	0.7403695076266272	0.8621828410328605	353.02398681640625	353.0403137207031
1084	353.1747131347656	12.697683333333334					1	DETECTED	353.1747 m/z @12.70 [N1266_1.mzXML]	353.1747131347656	12.697683333333334	9.901833333333334	16.913333333333334	7.0115	12962.59375	1443794.4426616207	0	1295	6.163354290248778	1.1921436463506898	1.3989739548764475	353.1657409667969	353.1783142089844
1085	353.2427062988281	12.084833333333334					1	DETECTED	353.2427 m/z @12.08 [N1266_1.mzXML]	353.2427062988281	12.084833333333334	3.22155	16.068550000000002	12.847000000000001	12287.56640625	4509181.676297178	0	1295	2.9004973462120613	0.7247314294740287	0.3950796675087209	353.2332458496094	353.2513427734375
1086	353.2633056640625	13.681483333333334					1	DETECTED	353.2633 m/z @13.68 [N1266_1.mzXML]	353.2633056640625	13.681483333333334	13.382399999999999	15.81035	2.427950000000001	1694026.625	3.420187616217826E7	1	1295	0.2738984562548996	1.5000114639469642	1.683542262490502	353.26318359375	353.264892578125
1087	355.00958251953125	19.206					1	DETECTED	355.0096 m/z @19.21 [N1266_1.mzXML]	355.00958251953125	19.206	0.10098333333333334	20.000333333333334	19.899350000000002	9482.96484375	2434206.759160278	0	1295	0.6514525967526268	0.5305410037103091	0.07503828834951881	355.0075378417969	355.0112609863281
1088	355.1237487792969	10.77895					1	DETECTED	355.1237 m/z @10.78 [N1266_1.mzXML]	355.1237487792969	10.77895	10.746966666666667	15.618500000000001	4.871533333333334	10906.521484375	630364.6904395754	0	1295	0.09735312516586525	76.15737363210131	151.31474726420262	355.1231994628906	355.13360595703125
1089	355.26068115234375	12.269116666666667					1	DETECTED	355.2607 m/z @12.27 [N1266_1.mzXML]	355.26068115234375	12.269116666666667	11.637666666666666	15.257200000000001	3.619533333333335	151771.3125	2984714.3006960144	0	1295	0.1280114707477047	1.871393180112036	0.30307644896839564	355.2515869140625	355.27020263671875
1090	355.2814636230469	12.578716666666667					1	DETECTED	355.2815 m/z @12.58 [N1266_1.mzXML]	355.2814636230469	12.578716666666667	12.485466666666667	13.354816666666666	0.869349999999999	53340.95703125	793920.9496452634	0	1295	0.16400794801849727	4.6613941018767004	8.141254237578964	355.2808532714844	355.2817687988281
1091	356.2765197753906	11.493666666666666					1	DETECTED	356.2765 m/z @11.49 [N1266_1.mzXML]	356.2765197753906	11.493666666666666	11.449016666666667	12.653833333333333	1.204816666666666	60368.5546875	627393.2605660403	0	1295	0.0961391917624006	13.491787980590077	25.378144159076626	356.2763671875	356.2854309082031
1092	356.9074401855469	1.6098999999999999					1	DETECTED	356.9074 m/z @1.61 [N1266_1.mzXML]	356.9074401855469	1.6098999999999999	1.5656999999999999	2.2990666666666666	0.7333666666666667	80481.9453125	685331.9867052004	0	1295	0.06567158783508198	8.29600301659125	13.782826791458827	356.90704345703125	356.9149169921875
1093	357.2132873535156	9.316666666666666					1	DETECTED	357.2133 m/z @9.32 [N1266_1.mzXML]	357.2132873535156	9.316666666666666	9.273433333333333	9.390716666666666	0.11728333333333296	4934.4873046875	15239.162639984243	0	1295	0.04780516661550216	1.3563993831919803	1.7127987663839606	357.21112060546875	357.2132873535156
1094	357.2761535644531	12.668633333333334					1	DETECTED	357.2762 m/z @12.67 [N1266_1.mzXML]	357.2761535644531	12.668633333333334	11.463666666666667	16.085150000000002	4.621483333333336	350624.875	7545511.761969547	1	1295	0.6225000324350098	0.8946923748638856	0.6662367884944068	357.2753601074219	357.2803649902344
1095	357.29705810546875	12.532283333333334					1	DETECTED	357.2971 m/z @12.53 [N1266_1.mzXML]	357.29705810546875	12.532283333333334	12.485466666666667	15.491416666666668	3.0059500000000003	27835.2265625	1390737.4652217708	0	1295	1.8789737289277095	28.897362068344467	49.79435642487291	357.2914733886719	357.2987976074219
1096	358.2562255859375	11.049716666666665					1	DETECTED	358.2562 m/z @11.05 [N1266_1.mzXML]	358.2562255859375	11.049716666666665	10.501383333333333	11.18225	0.6808666666666667	60780.57421875	638052.4378963009	0	1295	0.10500671243813109	0.6626056255539692	0.2808729434367974	358.2558898925781	358.2575988769531
1097	358.27935791015625	12.668633333333334					1	DETECTED	358.2794 m/z @12.67 [N1266_1.mzXML]	358.27935791015625	12.668633333333334	11.850216666666666	12.859900000000001	1.009683333333335	89722.71875	1619127.0081398915	0	1295	0.14435564621052777	1.0188516810355468	1.3353819716216944	358.2751159667969	358.28082275390625
1098	358.2925720214844	11.609100000000002					1	DETECTED	358.2926 m/z @11.61 [N1266_1.mzXML]	358.2925720214844	11.609100000000002	0.79545	14.089866666666667	13.294416666666667	114868.203125	4128881.3967400803	0	1295	0.07300532523236747	2.1908080341983163	2.2292854989321094	358.2903137207031	358.302490234375
1099	359.041259765625	1.9032333333333333					1	DETECTED	359.0413 m/z @1.90 [N1266_1.mzXML]	359.041259765625	1.9032333333333333	1.6397333333333333	18.128333333333334	16.4886	275239.9375	1.098097908364604E7	1	1295	0.6915426928438109	1.9799503181845204	2.4743232893305733	359.03948974609375	359.0444641113281
1100	359.0582275390625	11.819066666666666					1	DETECTED	359.0582 m/z @11.82 [N1266_1.mzXML]	359.0582275390625	11.819066666666666	11.725733333333332	11.834766666666667	0.10903333333333443	11077.1630859375	52982.49111572298	0	1295	0.10605773137765873	0.5841071428571464	0.16821428571429267	359.05780029296875	359.0594177246094
1101	359.2169494628906	11.880183333333333					1	DETECTED	359.2169 m/z @11.88 [N1266_1.mzXML]	359.2169494628906	11.880183333333333	11.834766666666667	12.439583333333333	0.6048166666666663	88771.3671875	794917.9273156708	0	1295	0.13312968598081198	6.658532110091805	3.8724592919684797	359.2162780761719	359.2180480957031
1102	359.2962951660156	11.5948					1	DETECTED	359.2963 m/z @11.59 [N1266_1.mzXML]	359.2962951660156	11.5948	11.580683333333333	13.191550000000001	1.6108666666666682	23215.662109375	470578.0927489014	0	1295	0.09279954112228239	57.05548996458228	113.11097992916456	359.29541015625	359.3024597167969
1103	360.236572265625	4.3773					1	DETECTED	360.2366 m/z @4.38 [N1266_1.mzXML]	360.236572265625	4.3773	3.5808000000000004	4.884216666666666	1.3034166666666658	3772.955322265625	150763.31496899415	0	1295	0.1137547878611489	0.8182151077631302	0.5760922760140014	360.2348327636719	360.23736572265625
1104	360.3210144042969	12.578716666666667					1	DETECTED	360.3210 m/z @12.58 [N1266_1.mzXML]	360.3210144042969	12.578716666666667	9.023916666666667	16.47425	7.450333333333335	45303.1640625	4170373.609844851	0	1295	0.3793683100094398	1.0479258092344625	0.06112269804743141	360.320556640625	360.3273010253906
1105	361.1983947753906	11.18225					1	DETECTED	361.1984 m/z @11.18 [N1266_1.mzXML]	361.1983947753906	11.18225	11.123966666666666	11.19695	0.07298333333333318	34982.69921875	120960.39704711975	0	1295	0.10116611715118928	0.6261080926508384	0.23890529804926036	361.19805908203125	361.1983947753906
1106	361.31072998046875	12.593416666666666					1	DETECTED	361.3107 m/z @12.59 [N1266_1.mzXML]	361.31072998046875	12.593416666666666	11.7406	14.86955	3.1289499999999997	20732.009765625	1364312.787193848	0	1295	1.5100792005878567	1.8138302008097018	3.5619925699822588	361.30950927734375	361.3126220703125
1107	362.9239501953125	1.6397333333333333					1	DETECTED	362.9240 m/z @1.64 [N1266_1.mzXML]	362.9239501953125	1.6397333333333333	1.5803166666666668	2.2847500000000003	0.7044333333333335	177937.953125	752637.2360566413	0	1295	0.05399644488504052	0.976506725816278	0.9310601723850422	362.9228820800781	362.93218994140625
1108	363.10955810546875	1.46265					1	DETECTED	363.1096 m/z @1.46 [N1266_1.mzXML]	363.10955810546875	1.46265	1.4146666666666665	19.560333333333332	18.145666666666667	11799.857421875	2419290.9623031933	0	1295	0.11559243370022831	189.08301493574098	350.67845289773186	363.1066589355469	363.110107421875
1109	363.1225280761719	12.238766666666667					1	DETECTED	363.1225 m/z @12.24 [N1266_1.mzXML]	363.1225280761719	12.238766666666667	12.238766666666667	12.346300000000001	0.10753333333333437	13425.458984375	47674.15544152832	0	1295	0.1379425694578149	null	null	363.1221008300781	363.12384033203125
1110	363.21356201171875	11.349716666666666					1	DETECTED	363.2136 m/z @11.35 [N1266_1.mzXML]	363.21356201171875	11.349716666666666	8.790683333333334	12.11415	3.3234666666666666	201335.90625	2217089.69249976	1	1295	0.09408186671563357	0.7295147020158576	0.3746728959039522	363.2040710449219	363.2159423828125
1111	363.9954528808594	9.100683333333334					1	DETECTED	363.9955 m/z @9.10 [N1266_1.mzXML]	363.9954528808594	9.100683333333334	0.3543	18.759833333333333	18.405533333333334	2532.576416015625	1279652.0249382935	0	1295	0.8761435930070629	1.0521796628320659	1.1043593256641313	363.99285888671875	363.99761962890625
1112	365.1383361816406	12.393466666666665					1	DETECTED	365.1383 m/z @12.39 [N1266_1.mzXML]	365.1383361816406	12.393466666666665	9.707699999999999	12.532283333333334	2.824583333333335	32542.125	1581831.9377886353	0	1295	0.12564431834480239	0.5258430243381782	0.05350155569988962	365.1296691894531	365.138671875
1113	365.19744873046875	14.5404					1	DETECTED	365.1974 m/z @14.54 [N1266_1.mzXML]	365.19744873046875	14.5404	1.2588166666666667	16.53935	15.280533333333333	18110.908203125	3548248.430507905	0	1295	0.7976951869482285	0.5520746939142969	0.09084047912154523	365.1897277832031	365.2073974609375
1114	365.207763671875	11.696					1	DETECTED	365.2078 m/z @11.70 [N1266_1.mzXML]	365.207763671875	11.696	10.338383333333333	12.160333333333334	1.821950000000001	13098.6884765625	526695.0569696649	0	1295	0.3419002091415333	0.6710104717826586	0.41049730702733367	365.20745849609375	365.21173095703125
1115	365.2294616699219	11.138416666666666					1	DETECTED	365.2295 m/z @11.14 [N1266_1.mzXML]	365.2294616699219	11.138416666666666	11.079133333333335	12.30005	1.2209166666666658	8789.3642578125	357931.4821416014	0	1295	1.2300553297137906	10.297301096429912	19.594602192859824	365.2259826660156	365.22991943359375
1116	367.1185302734375	1.8746166666666668					1	DETECTED	367.1185 m/z @1.87 [N1266_1.mzXML]	367.1185302734375	1.8746166666666668	1.8459666666666665	11.923983333333332	10.078016666666667	60240.44140625	1613226.7550177611	0	1295	0.036635787533122244	4.846338457379846	7.773247596625969	367.1180114746094	367.12158203125
1117	367.1536865234375	12.547833333333333					1	DETECTED	367.1537 m/z @12.55 [N1266_1.mzXML]	367.1536865234375	12.547833333333333	6.4062833333333336	12.624283333333333	6.217999999999999	35594.390625	1147216.9549356694	0	1295	0.08907841036357667	0.5071392767489741	0.017738289013276155	367.14691162109375	367.1568908691406
1118	367.19146728515625	13.763333333333332					1	DETECTED	367.1915 m/z @13.76 [N1266_1.mzXML]	367.19146728515625	13.763333333333332	13.612	14.089866666666667	0.47786666666666733	33877.07421875	665218.3983408192	0	1295	0.274010074723849	1.5788546255506792	2.1577092511013585	367.19134521484375	367.192626953125
1119	367.9886779785156	10.991516666666666					1	DETECTED	367.9887 m/z @10.99 [N1266_1.mzXML]	367.9886779785156	10.991516666666666	0.10098333333333334	20.000333333333334	19.899350000000002	46585.71875	1.0358100291246217E7	0	1295	3.1269494272625895	1.6146265117351755	4.1628046387762945	367.98724365234375	367.99072265625
1120	368.2764587402344	11.493666666666666					1	DETECTED	368.2765 m/z @11.49 [N1266_1.mzXML]	368.2764587402344	11.493666666666666	11.434383333333333	12.026816666666667	0.592433333333334	459405.1875	3195566.467723995	1	1295	0.1110247586272397	1.8803899169152902	2.5807259106636575	368.2760925292969	368.2848815917969
1121	368.4223327636719	12.408716666666667					1	DETECTED	368.4223 m/z @12.41 [N1266_1.mzXML]	368.4223327636719	12.408716666666667	12.377316666666667	14.682133333333333	2.3048166666666656	83868.40625	1810938.6668645015	0	1295	1.5085486913195219	4.346002685438966	4.413831751199879	368.4219665527344	368.4301452636719
1122	368.6241149902344	12.238766666666667					1	DETECTED	368.6241 m/z @12.24 [N1266_1.mzXML]	368.6241149902344	12.238766666666667	10.0069	14.372233333333332	4.365333333333332	19282.029296875	2123303.3304631347	0	1295	2.2226916477715104	0.9779556723818623	0.9559113447637247	368.62353515625	368.63067626953125
1123	368.8687438964844	1.6694					1	DETECTED	368.8687 m/z @1.67 [N1266_1.mzXML]	368.8687438964844	1.6694	1.6694	8.128216666666667	6.458816666666667	47016.640625	2440716.972412109	0	1295	0.02315948387673994	null	null	368.8641052246094	368.8697509765625
1124	369.0073547363281	2.227433333333333					1	DETECTED	369.0074 m/z @2.23 [N1266_1.mzXML]	369.0073547363281	2.227433333333333	1.9032333333333333	16.3925	14.489266666666666	13638.9267578125	2209411.789371948	0	1295	0.19105494495902153	22.34618548221265	43.6923709644253	368.9979248046875	369.010498046875
1125	369.0607604980469	12.026816666666667					1	DETECTED	369.0608 m/z @12.03 [N1266_1.mzXML]	369.0607604980469	12.026816666666667	11.983049999999999	12.176250000000001	0.1932000000000027	35759.96875	240680.5275788587	0	1295	0.1212391873051768	2.2071591774561563	3.3093373914737056	369.05963134765625	369.0607604980469
1126	369.20550537109375	12.578716666666667					1	DETECTED	369.2055 m/z @12.58 [N1266_1.mzXML]	369.20550537109375	12.578716666666667	11.865350000000001	14.854883333333333	2.9895333333333323	55750.26171875	1598396.9721174312	0	1295	0.2103262385891007	2.0953693752628406	3.1907387505256812	369.1993713378906	369.2076416015625
1127	369.2372741699219	13.681483333333334					1	DETECTED	369.2373 m/z @13.68 [N1266_1.mzXML]	369.2372741699219	13.681483333333334	8.53015	14.1483	5.61815	68145.6484375	2035431.9686478872	0	1295	0.22993183271632134	0.5414736650621974	3.91986052643031	369.23614501953125	369.2391662597656
1128	369.25775146484375	12.238766666666667					1	DETECTED	369.2578 m/z @12.24 [N1266_1.mzXML]	369.25775146484375	12.238766666666667	12.176250000000001	12.454883333333333	0.27863333333333173	12513.8681640625	120651.37863232395	0	1295	0.3599689878339216	2.2284724073580686	3.4569448147161372	369.25775146484375	369.2594299316406
1129	369.349609375	14.987266666666667					1	DETECTED	369.3496 m/z @14.99 [N1266_1.mzXML]	369.349609375	14.987266666666667	14.190933333333334	16.702833333333334	2.5119000000000007	16855.998046875	1027485.6194740293	0	1295	0.3808255984199924	1.2230319593232628	1.3379515559262345	369.34832763671875	369.3510437011719
1130	369.3816223144531	12.129283333333332					1	DETECTED	369.3816 m/z @12.13 [N1266_1.mzXML]	369.3816223144531	12.129283333333332	12.11415	12.176250000000001	0.06210000000000093	11594.8857421875	33159.722527099555	0	1295	0.11081650157502487	2.051762114537762	3.1035242290755236	369.3810729980469	369.38177490234375
1131	370.2924499511719	11.652199999999999					1	DETECTED	370.2924 m/z @11.65 [N1266_1.mzXML]	370.2924499511719	11.652199999999999	11.580683333333333	13.888616666666667	2.3079333333333345	710619.4375	5935632.278936021	1	1295	0.1099561518295804	1.765762849222274	1.8125104923985722	370.29132080078125	370.2972412109375
1132	371.22186279296875	11.819066666666666					1	DETECTED	371.2219 m/z @11.82 [N1266_1.mzXML]	371.22186279296875	11.819066666666666	9.737283333333332	13.096016666666666	3.3587333333333333	13896.580078125	901209.153902588	0	1295	0.1017436853676621	0.8066961819593775	0.6133923639187551	371.220947265625	371.2250671386719
1133	371.26141357421875	13.424716666666665					1	DETECTED	371.2614 m/z @13.42 [N1266_1.mzXML]	371.26141357421875	13.424716666666665	12.238766666666667	14.133733333333334	1.894966666666667	24020.046875	1224663.3348344727	0	1295	0.25017753988384506	0.7989235071742778	0.5978470143485557	371.2547302246094	371.2621765136719
1134	371.2958984375	11.623349999999999					1	DETECTED	371.2959 m/z @11.62 [N1266_1.mzXML]	371.2958984375	11.623349999999999	11.580683333333333	16.133116666666666	4.552433333333333	153768.140625	4395999.814604124	0	1295	0.11359359229454569	29.2603926700148	53.445768483923445	371.2919616699219	371.2966613769531
1135	372.3082580566406	11.78745					1	DETECTED	372.3083 m/z @11.79 [N1266_1.mzXML]	372.3082580566406	11.78745	11.66665	12.269116666666667	0.6024666666666665	107882.765625	959553.9432304682	0	1295	0.10356313553923968	1.979345654381882	1.1268388621169287	372.29937744140625	372.308837890625
1136	372.7359313964844	2.0010333333333334					1	DETECTED	372.7359 m/z @2.00 [N1266_1.mzXML]	372.7359313964844	2.0010333333333334	1.9032333333333333	2.11285	0.20961666666666656	9746.8408203125	89863.09139147944	0	1295	0.1722591369148727	1.0716598500340815	1.143319700068163	372.73486328125	372.7372741699219
1137	372.88092041015625	1.6251					1	DETECTED	372.8809 m/z @1.63 [N1266_1.mzXML]	372.88092041015625	1.6251	1.5803166666666668	1.6547833333333335	0.07446666666666668	29043.396484375	98765.8384545899	0	1295	0.07304650243407229	0.8314104949758125	0.6628209899516251	372.88079833984375	372.8818664550781
1138	373.271240234375	12.269116666666667					1	DETECTED	373.2712 m/z @12.27 [N1266_1.mzXML]	373.271240234375	12.269116666666667	11.7106	12.593416666666666	0.8828166666666668	130000.6171875	1434177.5628103032	0	1295	0.12772611425518932	0.9375331621905367	0.4179852342491008	373.27001953125	373.27154541015625
1139	373.3115539550781	11.755866666666666					1	DETECTED	373.3116 m/z @11.76 [N1266_1.mzXML]	373.3115539550781	11.755866666666666	11.755866666666666	11.834766666666667	0.07890000000000086	24530.244140625	90495.92240039124	0	1295	0.08381784144507165	null	null	373.3115539550781	373.31182861328125
1140	375.0148010253906	1.6843333333333335					1	DETECTED	375.0148 m/z @1.68 [N1266_1.mzXML]	375.0148010253906	1.6843333333333335	1.31105	17.902333333333335	16.591283333333333	113026.6953125	4939001.43649469	0	1295	0.7436232728920189	1.7088922168313492	19.07962757504406	375.0059814453125	375.01617431640625
1141	375.2867431640625	12.041216666666665					1	DETECTED	375.2867 m/z @12.04 [N1266_1.mzXML]	375.2867431640625	12.041216666666665	11.96835	13.438766666666668	1.4704166666666687	39032.58984375	939261.0987221687	0	1295	0.660436750158798	9.671753765361215	3.760835645040474	375.2850341796875	375.2879943847656
1142	376.62225341796875	10.60365					1	DETECTED	376.6223 m/z @10.60 [N1266_1.mzXML]	376.62225341796875	10.60365	10.190766666666667	10.933033333333332	0.7422666666666657	29576.060546875	246172.64283782907	0	1295	0.07838869108684321	0.28094971627715676	1.0885358326752392	376.6188049316406	376.623291015625
1143	376.899658203125	1.5656999999999999					1	DETECTED	376.8997 m/z @1.57 [N1266_1.mzXML]	376.899658203125	1.5656999999999999	1.4775	1.5656999999999999	0.08819999999999983	9025.849609375	26463.040112365656	0	1295	0.053049129513288884	0.5	null	376.899169921875	376.900634765625
1144	376.9253234863281	1.9592833333333333					1	DETECTED	376.9253 m/z @1.96 [N1266_1.mzXML]	376.9253234863281	1.9592833333333333	1.8602833333333335	2.0427	0.18241666666666645	14669.146484375	126255.08099707021	0	1295	0.17520690642270043	0.9212962962962975	0.842592592592595	376.9253234863281	376.92657470703125
1145	377.629638671875	12.269116666666667					1	DETECTED	377.6296 m/z @12.27 [N1266_1.mzXML]	377.629638671875	12.269116666666667	9.617966666666666	12.30005	2.6820833333333347	17765.986328125	768823.0072676705	0	1295	2.3162018202480414	0.5058323536879199	0.011681046357861463	377.62640380859375	377.631103515625
1146	378.23748779296875	12.393466666666665					1	DETECTED	378.2375 m/z @12.39 [N1266_1.mzXML]	378.23748779296875	12.393466666666665	12.084833333333334	12.593416666666666	0.5085833333333323	74155.5390625	658964.6856590583	0	1295	0.12752038578680747	0.8278045556482946	2.2581817993059765	378.23748779296875	378.2419738769531
1147	379.2412414550781	12.377316666666667					1	DETECTED	379.2412 m/z @12.38 [N1266_1.mzXML]	379.2412414550781	12.377316666666667	12.0125	13.481599999999998	1.4690999999999992	22783.380859375	626500.984464843	0	1295	0.38124461582153835	2.013477088948779	3.0269541778975584	379.240478515625	379.2488098144531
1148	379.2790832519531	14.089866666666667					1	DETECTED	379.2791 m/z @14.09 [N1266_1.mzXML]	379.2790832519531	14.089866666666667	13.945066666666666	15.538649999999999	1.5935833333333331	10168.9658203125	390304.59579046635	0	1295	0.5363686874266609	4.736205871250249	8.218717160467467	379.27752685546875	379.28253173828125
1149	380.2530822753906	12.639333333333333					1	DETECTED	380.2531 m/z @12.64 [N1266_1.mzXML]	380.2530822753906	12.639333333333333	12.578716666666667	12.9581	0.3793833333333332	170806.6875	1362142.1742402343	0	1295	0.12243689219490506	2.9498443294372865	2.7513726539989247	380.252685546875	380.2534484863281
1150	380.3129577636719	12.238766666666667					1	DETECTED	380.3130 m/z @12.24 [N1266_1.mzXML]	380.3129577636719	12.238766666666667	1.4477333333333333	12.331083333333334	10.88335	24242.896484375	3355518.8618348395	0	1295	0.04251064431823259	0.5042774711102737	0.008554942220547342	380.3122253417969	380.3209228515625
1151	381.0227966308594	1.6694					1	DETECTED	381.0228 m/z @1.67 [N1266_1.mzXML]	381.0227966308594	1.6694	1.6397333333333333	8.930299999999999	7.290566666666666	234832.015625	5028660.99903351	0	1295	0.26418191657794754	13.81755272125534	24.298618315067387	381.0223693847656	381.0242004394531
1152	381.1033020019531	9.72255					1	DETECTED	381.1033 m/z @9.72 [N1266_1.mzXML]	381.1033020019531	9.72255	9.707699999999999	9.767249999999999	0.05954999999999977	3634.314208984375	8667.28341418454	0	1295	0.05362820275973057	2.0050505050503733	3.0101010101007466	381.1033020019531	381.103515625
1153	383.11334228515625	1.7896					1	DETECTED	383.1133 m/z @1.79 [N1266_1.mzXML]	383.11334228515625	1.7896	1.7308	2.37015	0.6393500000000003	332259.9375	3830850.9053645013	0	1295	0.15338167945263503	4.758508805550461	8.346943100870824	383.1130676269531	383.114501953125
1154	384.1168518066406	1.7896					1	DETECTED	384.1169 m/z @1.79 [N1266_1.mzXML]	384.1168518066406	1.7896	1.7896	9.131599999999999	7.341999999999999	38795.7109375	7350002.415458861	0	1295	7.282216624949788	null	null	384.11260986328125	384.1168518066406
1155	385.2423095703125	12.801783333333333					1	DETECTED	385.2423 m/z @12.80 [N1266_1.mzXML]	385.2423095703125	12.801783333333333	12.624283333333333	13.481599999999998	0.8573166666666658	35459.1484375	655139.8032387699	0	1295	0.302061168157957	2.414976525821591	1.653005775763719	385.24102783203125	385.24322509765625
1156	385.3067932128906	11.96835					1	DETECTED	385.3068 m/z @11.97 [N1266_1.mzXML]	385.3067932128906	11.96835	3.8453333333333335	17.384166666666665	13.538833333333333	30132.35546875	5109034.010378848	0	1295	2.4762324637923356	1.9262837432357864	3.176271439138546	385.29779052734375	385.3087158203125
1157	386.07952880859375	10.9767					1	DETECTED	386.0795 m/z @10.98 [N1266_1.mzXML]	386.07952880859375	10.9767	0.32055	20.000333333333334	19.679783333333333	2859.613525390625	1462924.861192901	0	1295	8.00987691058464	0.9234002586925548	0.8468005173851096	386.0777587890625	386.08154296875
1158	386.2870788574219	11.449016666666667					1	DETECTED	386.2871 m/z @11.45 [N1266_1.mzXML]	386.2870788574219	11.449016666666667	10.90305	11.637666666666666	0.7346166666666658	58058.16796875	628847.4253745116	0	1295	0.07819447875767871	0.6727669576897238	0.3455339153794476	386.28594970703125	386.2887878417969
1159	386.3092346191406	12.377316666666667					1	DETECTED	386.3092 m/z @12.38 [N1266_1.mzXML]	386.3092346191406	12.377316666666667	11.7406	16.34345	4.60285	6291.1015625	1091694.6864530942	0	1295	3.382340424765344	3.6145198021097826	5.802766912032646	386.30889892578125	386.31268310546875
1160	386.3228454589844	12.7423					1	DETECTED	386.3228 m/z @12.74 [N1266_1.mzXML]	386.3228454589844	12.7423	11.819066666666666	14.176566666666668	2.3575000000000017	30904.0390625	1122855.4566235354	0	1295	0.6255092095184409	1.276762826298877	15.475033137683548	386.31304931640625	386.3246154785156
1161	387.17724609375	11.566716666666668					1	DETECTED	387.1772 m/z @11.57 [N1266_1.mzXML]	387.17724609375	11.566716666666668	11.5084	12.041216666666665	0.5328166666666654	415979.5625	3112726.662117678	1	1295	0.10780843905595461	3.440100507786351	2.6444527597536944	387.1769104003906	387.17913818359375
1162	387.2502746582031	11.834766666666667					1	DETECTED	387.2503 m/z @11.83 [N1266_1.mzXML]	387.2502746582031	11.834766666666667	5.449316666666666	14.86955	9.420233333333334	8031.2158203125	2399856.66786145	0	1295	9.012015817876978	0.7376326909875838	0.4752653819751675	387.24859619140625	387.255859375
1163	388.70928955078125	1.9871833333333333					1	DETECTED	388.7093 m/z @1.99 [N1266_1.mzXML]	388.70928955078125	1.9871833333333333	1.9175166666666668	2.2417000000000002	0.3241833333333335	14973.138671875	168659.53231750504	0	1295	0.1341040118303669	2.3266746411483306	3.653349282296661	388.7083740234375	388.7101745605469
1164	389.11968994140625	11.00595					1	DETECTED	389.1197 m/z @11.01 [N1266_1.mzXML]	389.11968994140625	11.00595	10.9767	11.108866666666668	0.13216666666666832	20454.978515625	108101.03289672924	0	1295	0.10669263086121461	2.259259259259202	3.518518518518404	389.1189880371094	389.1208801269531
1165	389.26275634765625	12.859900000000001					1	DETECTED	389.2628 m/z @12.86 [N1266_1.mzXML]	389.26275634765625	12.859900000000001	11.8948	12.90235	1.0075500000000002	15937.287109375	380205.57590429665	0	1295	0.07218037038071579	0.5219925396331979	0.04398507926639592	389.2626953125	389.2671203613281
1166	389.9710693359375	12.639333333333333					1	DETECTED	389.9711 m/z @12.64 [N1266_1.mzXML]	389.9710693359375	12.639333333333333	2.270566666666667	19.609333333333332	17.338766666666665	16910.6015625	3550833.10034079	0	1295	0.9764382433071148	1.570354841119985	3.03990710034839	389.968994140625	389.9730529785156
1167	390.35455322265625	13.74975					1	DETECTED	390.3546 m/z @13.75 [N1266_1.mzXML]	390.35455322265625	13.74975	13.597683333333332	14.176566666666668	0.5788833333333354	66394.734375	1126330.0015903318	0	1295	0.2248015714469087	1.9015666007115901	2.51875469751561	390.35406494140625	390.355712890625
1168	390.9888916015625	1.7610999999999999					1	DETECTED	390.9889 m/z @1.76 [N1266_1.mzXML]	390.9888916015625	1.7610999999999999	1.6694	2.536083333333333	0.866683333333333	24897.08984375	608149.8243471682	0	1295	0.3825497896776322	4.7256452199200325	7.4230882075242395	390.9878234863281	390.9903259277344
1169	391.2810974121094	12.284699999999999					1	DETECTED	391.2811 m/z @12.28 [N1266_1.mzXML]	391.2810974121094	12.284699999999999	0.10098333333333334	20.000333333333334	19.899350000000002	32118.744140625	6992330.266209717	0	1295	0.22867680309432004	0.6440675690432105	1.5757671300920095	391.2794494628906	391.28424072265625
1170	391.3580017089844	13.722366666666666					1	DETECTED	391.3580 m/z @13.72 [N1266_1.mzXML]	391.3580017089844	13.722366666666666	12.71255	14.031216666666667	1.318666666666667	15126.83984375	552961.9487462154	0	1295	1.1155138111374985	0.6529237980491517	0.30584759609830336	391.353759765625	391.3599548339844
1171	394.2212219238281	8.396116666666666					1	DETECTED	394.2212 m/z @8.40 [N1266_1.mzXML]	394.2212219238281	8.396116666666666	8.08305	10.683266666666666	2.6002166666666664	2551.758056640625	148211.310447174	0	1295	2.3575532921528577	4.152816226575818	7.305632453151637	394.2198486328125	394.222412109375
1172	394.29241943359375	11.637666666666666					1	DETECTED	394.2924 m/z @11.64 [N1266_1.mzXML]	394.29241943359375	11.637666666666666	11.552666666666665	13.410183333333332	1.8575166666666671	53216.1171875	883047.2186611325	0	1295	0.10508477515861792	3.338353833927137	20.950810531320485	394.29052734375	394.29327392578125
1173	394.87200927734375	1.6397333333333333					1	DETECTED	394.8720 m/z @1.64 [N1266_1.mzXML]	394.87200927734375	1.6397333333333333	1.6098999999999999	1.6694	0.05950000000000011	23491.59765625	58679.47439746105	0	1295	0.04960809842462455	0.9972067039106148	0.9944134078212297	394.87091064453125	394.87200927734375
1174	395.1853942871094	12.160333333333334					1	DETECTED	395.1854 m/z @12.16 [N1266_1.mzXML]	395.1853942871094	12.160333333333334	12.129283333333332	12.223749999999999	0.09446666666666736	10199.88671875	45315.38914953587	0	1295	0.08554562008434097	1.5212023617819732	2.0424047235639464	395.18328857421875	395.18560791015625
1175	395.2738037109375	12.578716666666667					1	DETECTED	395.2738 m/z @12.58 [N1266_1.mzXML]	395.2738037109375	12.578716666666667	12.485466666666667	12.8314	0.345933333333333	79509.890625	699307.6206943359	0	1295	0.144902357305007	1.8049953127229355	2.5223530677770416	395.2728271484375	395.2743225097656
1176	396.3080749511719	11.696					1	DETECTED	396.3081 m/z @11.70 [N1266_1.mzXML]	396.3080749511719	11.696	11.66665	12.160333333333334	0.49368333333333325	96139.125	878546.3038486324	0	1295	0.10646107519074022	5.380105696984675	9.171824675617026	396.3070983886719	396.3095703125
1177	396.8827819824219	1.5951					1	DETECTED	396.8828 m/z @1.60 [N1266_1.mzXML]	396.8827819824219	1.5951	1.5511666666666666	1.6098999999999999	0.058733333333333304	31475.30859375	78250.93368066408	0	1295	0.04876424407914515	0.6684370257966605	0.3368740515933211	396.8825378417969	396.88348388671875
1178	396.9969482421875	1.6694					1	DETECTED	396.9969 m/z @1.67 [N1266_1.mzXML]	396.9969482421875	1.6694	1.6397333333333333	9.5573	7.917566666666667	76497.21875	1949728.7845610655	0	1295	0.26614826678133996	12.063522590195843	26.248433820395586	396.98779296875	396.998046875
1179	397.28955078125	12.578716666666667					1	DETECTED	397.2896 m/z @12.58 [N1266_1.mzXML]	397.28955078125	12.578716666666667	12.485466666666667	13.040516666666667	0.5550499999999996	42450.88671875	459482.4452858882	0	1295	0.08588017794409808	2.976139410187685	4.95227882037537	397.2892150878906	397.2923583984375
1180	397.3114013671875	11.725733333333332					1	DETECTED	397.3114 m/z @11.73 [N1266_1.mzXML]	397.3114013671875	11.725733333333332	11.696	14.074933333333332	2.3789333333333325	24381.47265625	1749171.3254397581	0	1295	0.25591409923805486	40.00448430493354	79.00896860986708	397.3035583496094	397.3116760253906
1181	397.412109375	12.578716666666667					1	DETECTED	397.4121 m/z @12.58 [N1266_1.mzXML]	397.412109375	12.578716666666667	9.436016666666665	13.626100000000001	4.190083333333336	95626.890625	2433112.691760742	0	1295	0.2542778436561228	1.02616876117444	0.7453941974069443	397.410888671875	397.4187316894531
1182	398.0492248535156	9.916816666666668					1	DETECTED	398.0492 m/z @9.92 [N1266_1.mzXML]	398.0492248535156	9.916816666666668	9.856833333333332	10.022016666666667	0.16518333333333501	15782.4541015625	85383.55891406279	0	1295	0.08294459806053389	1.5324070048041842	1.6894557488574595	398.0482177734375	398.0498352050781
1183	398.3238220214844	11.834766666666667					1	DETECTED	398.3238 m/z @11.83 [N1266_1.mzXML]	398.3238220214844	11.834766666666667	11.725733333333332	12.238766666666667	0.5130333333333343	225123.46875	1698575.932566044	1	1295	0.12012512412159282	3.2582034997847966	4.1415097245655215	398.31500244140625	398.324462890625
1184	398.4159240722656	12.547833333333333					1	DETECTED	398.4159 m/z @12.55 [N1266_1.mzXML]	398.4159240722656	12.547833333333333	9.466716666666667	12.7423	3.2755833333333335	25702.515625	1686765.1772871702	0	1295	0.16915208026398965	0.5315578226508788	0.06311564530175759	398.4148864746094	398.4181213378906
1185	399.23358154296875	8.868416666666667					1	DETECTED	399.2336 m/z @8.87 [N1266_1.mzXML]	399.23358154296875	8.868416666666667	8.759383333333334	8.914566666666667	0.15518333333333345	3982.830810546875	21807.963659240664	0	1295	0.06370183494930437	0.7116325282788188	0.3847736746618847	399.2318420410156	399.2337646484375
1186	399.2558288574219	13.681483333333334					1	DETECTED	399.2558 m/z @13.68 [N1266_1.mzXML]	399.2558288574219	13.681483333333334	13.438766666666668	14.0169	0.5781333333333318	20392.9765625	365171.5091689452	0	1295	0.20638342677742472	1.1909634003982674	1.3534450259045252	399.25518798828125	399.25946044921875
1187	399.3272399902344	11.819066666666666					1	DETECTED	399.3272 m/z @11.82 [N1266_1.mzXML]	399.3272399902344	11.819066666666666	11.819066666666666	16.376283333333333	4.557216666666667	49076.8671875	1336294.8376785258	0	1295	2.4736399397813162	null	null	399.3203125	399.3275451660156
1188	400.3392639160156	11.96835					1	DETECTED	400.3393 m/z @11.97 [N1266_1.mzXML]	400.3392639160156	11.96835	1.051	12.547833333333333	11.496833333333333	409337.65625	5823390.133452084	1	1295	0.10916164033204723	0.5102227986816058	0.015595219942187311	400.3300476074219	400.34552001953125
1189	400.8248596191406	1.7896					1	DETECTED	400.8249 m/z @1.79 [N1266_1.mzXML]	400.8248596191406	1.7896	1.6843333333333335	15.618500000000001	13.934166666666668	22635.927734375	1595868.4104614258	0	1295	13.951326044818805	66.18508549715013	131.37017099430025	400.82403564453125	400.82965087890625
1190	401.6212463378906	10.933033333333332					1	DETECTED	401.6212 m/z @10.93 [N1266_1.mzXML]	401.6212463378906	10.933033333333332	2.536083333333333	13.259183333333334	10.723100000000002	13621.9326171875	1809321.7247581792	0	1295	0.03395879803165336	0.6385116024270718	3.558562666956867	401.6136474609375	401.6231689453125
1191	402.89971923828125	1.6098999999999999					1	DETECTED	402.8997 m/z @1.61 [N1266_1.mzXML]	402.89971923828125	1.6098999999999999	1.5511666666666666	1.6251	0.0739333333333334	61865.55859375	193529.8350039064	0	1295	0.06994016028254624	0.6261906770816663	0.26108468664890716	402.899658203125	402.9006652832031
1192	403.0048828125	1.6694					1	DETECTED	403.0049 m/z @1.67 [N1266_1.mzXML]	403.0048828125	1.6694	1.6547833333333335	2.4679166666666665	0.813133333333333	263829.28125	3769391.1703181146	1	1295	0.23965934340531891	25.54184163022922	49.72289013167185	403.00457763671875	403.00604248046875
1193	404.2037658691406	11.566716666666668					1	DETECTED	404.2038 m/z @11.57 [N1266_1.mzXML]	404.2037658691406	11.566716666666668	11.538016666666666	11.803216666666666	0.2652000000000001	50274.796875	311314.8992587905	0	1295	0.08987687434582625	3.4855311388347117	5.129635672694759	404.202880859375	404.2044372558594
1194	404.333251953125	12.315583333333333					1	DETECTED	404.3333 m/z @12.32 [N1266_1.mzXML]	404.333251953125	12.315583333333333	12.176250000000001	12.346300000000001	0.1700499999999998	9908.2578125	84203.39559960924	0	1295	0.15392186246349304	0.610227272727281	0.22045454545456183	404.3328857421875	404.33502197265625
1195	405.0818176269531	11.449016666666667					1	DETECTED	405.0818 m/z @11.45 [N1266_1.mzXML]	405.0818176269531	11.449016666666667	6.3900500000000005	19.01516666666667	12.625116666666669	9276.63671875	1607483.31093515	0	1295	2.621457407826341	0.8878997474105556	4.0952320320846205	405.0776062011719	405.0887451171875
1196	405.13323974609375	10.5303					1	DETECTED	405.1332 m/z @10.53 [N1266_1.mzXML]	405.13323974609375	10.5303	10.501383333333333	10.77895	0.27756666666666696	13751.1875	81008.3799608765	0	1295	0.07650386259637187	4.799423631123808	3.753359428811214	405.1322937011719	405.13397216796875
1197	405.3340148925781	12.668633333333334					1	DETECTED	405.3340 m/z @12.67 [N1266_1.mzXML]	405.3340148925781	12.668633333333334	6.832516666666667	15.061350000000001	8.228833333333334	4674.7373046875	1406061.8635820004	0	1295	7.204080263260961	0.7049921894410381	0.40998437888207623	405.33062744140625	405.3389892578125
1198	405.4172668457031	12.1447					1	DETECTED	405.4173 m/z @12.14 [N1266_1.mzXML]	405.4172668457031	12.1447	12.129283333333332	12.253833333333334	0.12455000000000283	17749.736328125	90670.62175732502	0	1295	0.09147898984811675	4.039459459459036	7.078918918918072	405.4167175292969	405.41790771484375
1199	406.13995361328125	11.725733333333332					1	DETECTED	406.1400 m/z @11.73 [N1266_1.mzXML]	406.13995361328125	11.725733333333332	0.3374	11.803216666666666	11.465816666666665	8158.7001953125	1136332.7439707948	0	1295	1.9457796512278094	0.5034018732621104	0.03455344529387754	406.13861083984375	406.14239501953125
1200	406.75567626953125	13.424716666666665					1	DETECTED	406.7557 m/z @13.42 [N1266_1.mzXML]	406.75567626953125	13.424716666666665	11.880183333333333	13.612	1.731816666666667	39582.83203125	1100404.2920690924	0	1295	0.11460525153520962	0.5606278055939232	0.1216698748640622	406.7459716796875	406.7564392089844
1201	407.7527160644531	12.1928					1	DETECTED	407.7527 m/z @12.19 [N1266_1.mzXML]	407.7527160644531	12.1928	7.3742	14.162433333333333	6.7882333333333325	8877.4111328125	1356107.575915405	0	1295	0.07972235121602722	0.7043781734667053	0.4087563469334106	407.75079345703125	407.7606201171875
1202	408.7668151855469	1.7308					1	DETECTED	408.7668 m/z @1.73 [N1266_1.mzXML]	408.7668151855469	1.7308	1.6994	14.133733333333334	12.434333333333333	22878.666015625	7408636.887148557	0	1295	0.1163993330645976	197.99893842887553	390.639326240234	408.7658386230469	408.774169921875
1203	408.91644287109375	1.6251					1	DETECTED	408.9164 m/z @1.63 [N1266_1.mzXML]	408.91644287109375	1.6251	1.5803166666666668	1.6547833333333335	0.07446666666666668	88445.6171875	286639.6367001956	0	1295	0.05747269448106351	0.8314104949758125	0.6628209899516251	408.91644287109375	408.9170227050781
1204	409.1591796875	11.566716666666668					1	DETECTED	409.1592 m/z @11.57 [N1266_1.mzXML]	409.1591796875	11.566716666666668	11.5084	12.0125	0.5040999999999993	353814.65625	2627341.591432619	0	1295	0.11100987946165297	2.4410705383946594	2.4665580281694055	409.158203125	409.1607360839844
1205	409.1855163574219	9.217450000000001					1	DETECTED	409.1855 m/z @9.22 [N1266_1.mzXML]	409.1855163574219	9.217450000000001	9.131599999999999	12.331083333333334	3.199483333333335	76192.28125	698357.2309481812	0	1295	0.0680386319311328	20.246621639539704	45.479050508182794	409.17791748046875	409.1859436035156
1206	410.2505798339844	3.7125166666666667					1	DETECTED	410.2506 m/z @3.71 [N1266_1.mzXML]	410.2505798339844	3.7125166666666667	3.1645499999999998	9.054499999999999	5.889949999999999	2380.482666015625	371541.9593457031	0	1295	0.6093876409799224	5.374368878885574	9.748737757771147	410.241943359375	410.2532653808594
1207	410.32342529296875	12.683183333333334					1	DETECTED	410.3234 m/z @12.68 [N1266_1.mzXML]	410.32342529296875	12.683183333333334	12.208183333333332	12.816699999999999	0.6085166666666666	25595.458984375	364268.0460554192	0	1295	0.14330818223212383	0.6405438596491209	0.35993285667287406	410.32196044921875	410.32489013671875
1208	410.85333251953125	1.6843333333333335					1	DETECTED	410.8533 m/z @1.68 [N1266_1.mzXML]	410.85333251953125	1.6843333333333335	1.6694	1.8177833333333333	0.1483833333333333	36213.203125	168464.11458837884	0	1295	0.09020893353754733	4.96819196428567	8.93638392857134	410.8528747558594	410.8544921875
1209	411.1021423339844	11.0351					1	DETECTED	411.1021 m/z @11.04 [N1266_1.mzXML]	411.1021423339844	11.0351	10.9767	11.094	0.11730000000000018	12204.560546875	53359.24409838856	0	1295	0.031525708414415377	1.004280821917798	1.0085616438355964	411.10125732421875	411.1027526855469
1210	411.19561767578125	12.069983333333333					1	DETECTED	411.1956 m/z @12.07 [N1266_1.mzXML]	411.19561767578125	12.069983333333333	9.1893	12.176250000000001	2.986950000000002	16967.095703125	511640.2818753666	0	1295	0.12213946176216162	0.5351455897863433	0.07167391848343697	411.18670654296875	411.1989440917969
1211	412.2818908691406	11.9536					1	DETECTED	412.2819 m/z @11.95 [N1266_1.mzXML]	412.2818908691406	11.9536	11.138416666666666	12.253833333333334	1.1154166666666683	67134.5625	777218.9455405275	0	1295	0.11355252447611264	3.061498481679355	5.452910540626837	412.280517578125	412.2832336425781
1212	412.3023986816406	11.609100000000002					1	DETECTED	412.3024 m/z @11.61 [N1266_1.mzXML]	412.3023986816406	11.609100000000002	11.523483333333333	11.725733333333332	0.20224999999999937	34122.40234375	238848.16532958965	0	1295	0.11717491234049504	1.1811368503017043	1.3622737006034085	412.3023986816406	412.3033142089844
1213	412.77471923828125	13.424716666666665					1	DETECTED	412.7747 m/z @13.42 [N1266_1.mzXML]	412.77471923828125	13.424716666666665	12.88855	14.089866666666667	1.201316666666667	31695.310546875	857819.8873195809	0	1295	0.15197181248642266	0.9910216913886327	0.9648078281879904	412.77239990234375	412.7821960449219
1214	412.8606262207031	1.5803166666666668					1	DETECTED	412.8606 m/z @1.58 [N1266_1.mzXML]	412.8606262207031	1.5803166666666668	1.5511666666666666	1.6098999999999999	0.058733333333333304	28597.482421875	74462.05767285163	0	1295	0.046891966625853154	1.007432818753565	1.0148656375071299	412.8604736328125	412.8609924316406
1215	412.9714660644531	1.7610999999999999					1	DETECTED	412.9715 m/z @1.76 [N1266_1.mzXML]	412.9714660644531	1.7610999999999999	1.7308	2.37015	0.6393500000000003	14677.4765625	274457.39872985845	0	1295	0.6095147827310443	10.550330033003307	20.100660066006615	412.9704284667969	412.97265625
1216	413.1397705078125	9.345766666666666					1	DETECTED	413.1398 m/z @9.35 [N1266_1.mzXML]	413.1397705078125	9.345766666666666	9.316666666666666	15.427349999999999	6.110683333333332	6838.2412109375	1165343.285760742	0	1295	5.473005414418132	104.9945589919828	196.14976947841677	413.1336364746094	413.1404724121094
1217	413.2636413574219	12.269116666666667					1	DETECTED	413.2636 m/z @12.27 [N1266_1.mzXML]	413.2636413574219	12.269116666666667	0.13455	20.000333333333334	19.865783333333333	18976.330078125	3004740.5680976277	0	1295	11.340491337945267	0.9514144526767582	2.8213178944600354	413.2578125	413.2665100097656
1218	413.2766418457031	13.382399999999999					1	DETECTED	413.2766 m/z @13.38 [N1266_1.mzXML]	413.2766418457031	13.382399999999999	11.923983333333332	19.967666666666666	8.043683333333334	20223.228515625	2285395.8100050665	0	1295	6.885780161803147	2.7576767041883326	4.515353408376665	413.2666931152344	413.2861633300781
1219	413.3375549316406	12.269116666666667					1	DETECTED	413.3376 m/z @12.27 [N1266_1.mzXML]	413.3375549316406	12.269116666666667	11.880183333333333	15.618500000000001	3.738316666666668	16696.51171875	1492629.3920670156	0	1295	1.7773452858429817	4.805857901954055	7.052536935208526	413.33673095703125	413.3402404785156
1220	414.2975769042969	11.696					1	DETECTED	414.2976 m/z @11.70 [N1266_1.mzXML]	414.2975769042969	11.696	11.609100000000002	16.832333333333334	5.223233333333333	432124.625	7222530.8421976995	1	1295	0.11012390433976904	5.280307308379246	1.9338351065786181	414.2917175292969	414.29931640625
1221	414.9949035644531	1.46265					1	DETECTED	414.9949 m/z @1.46 [N1266_1.mzXML]	414.9949035644531	1.46265	1.4321833333333334	1.5069000000000001	0.07471666666666676	3416.615966796875	10714.622460357668	0	1295	0.03564266981572617	1.2262035010940946	1.452407002188189	414.99310302734375	414.99835205078125
1222	415.2088317871094	11.880183333333333					1	DETECTED	415.2088 m/z @11.88 [N1266_1.mzXML]	415.2088317871094	11.880183333333333	11.834766666666667	12.0125	0.1777333333333324	256971.390625	1728997.7647968668	1	1295	0.11652179019728592	1.9566972477064313	3.159268008013957	415.2086181640625	415.2088928222656
1223	415.2334899902344	13.681483333333334					1	DETECTED	415.2335 m/z @13.68 [N1266_1.mzXML]	415.2334899902344	13.681483333333334	13.410183333333332	14.176566666666668	0.7663833333333354	100738.34375	1821442.6640893545	0	1295	0.28502506598131383	1.403579646270645	1.5995324883778004	415.2331237792969	415.2353515625
1224	415.27899169921875	12.683183333333334					1	DETECTED	415.2790 m/z @12.68 [N1266_1.mzXML]	415.27899169921875	12.683183333333334	12.026816666666667	13.177816666666667	1.1509999999999998	107615.71875	1694903.8429108856	0	1295	0.1564206466332987	0.6283090699228444	1.4933127754083217	415.2738952636719	415.27947998046875
1225	415.3009948730469	11.696					1	DETECTED	415.3010 m/z @11.70 [N1266_1.mzXML]	415.3009948730469	11.696	11.623349999999999	15.81035	4.187000000000001	111669.5625	2788192.3518309356	0	1295	0.698145563954121	5.91845607015443	9.580575417018022	415.30010986328125	415.3026123046875
1226	416.21246337890625	11.880183333333333					1	DETECTED	416.2125 m/z @11.88 [N1266_1.mzXML]	416.21246337890625	11.880183333333333	11.834766666666667	12.0125	0.1777333333333324	65096.89453125	445919.93229198974	0	1295	0.11888315464353205	1.9566972477064313	3.1064477321171613	416.2117614746094	416.2125549316406
1227	416.2369689941406	13.681483333333334					1	DETECTED	416.2370 m/z @13.68 [N1266_1.mzXML]	416.2369689941406	13.681483333333334	13.438766666666668	14.089866666666667	0.6510999999999996	19616.404296875	423272.46220288053	0	1295	0.25199589789786714	1.3412758360227977	1.6825516720455953	416.23553466796875	416.2378845214844
1228	416.28204345703125	12.668633333333334					1	DETECTED	416.2820 m/z @12.67 [N1266_1.mzXML]	416.28204345703125	12.668633333333334	12.041216666666665	13.0822	1.040983333333335	27678.4765625	613304.039848633	0	1295	0.11809377241907804	0.8295789613494473	0.6591579226988947	416.277587890625	416.283447265625
1229	416.30426025390625	11.696					1	DETECTED	416.3043 m/z @11.70 [N1266_1.mzXML]	416.30426025390625	11.696	11.68135	12.315583333333333	0.6342333333333325	16348.9833984375	306497.84414624027	0	1295	0.06475673109646429	21.64618885096756	42.29237770193512	416.301513671875	416.3053283691406
1230	416.9997863769531	1.9453833333333332					1	DETECTED	416.9998 m/z @1.95 [N1266_1.mzXML]	416.9997863769531	1.9453833333333332	1.6843333333333335	2.522483333333333	0.8381499999999997	54393.6875	1482370.8214038091	0	1295	0.6067089150388763	1.5061806365849044	1.9486173917603429	416.9992980957031	417.0014953613281
1231	417.2151184082031	11.880183333333333					1	DETECTED	417.2151 m/z @11.88 [N1266_1.mzXML]	417.2151184082031	11.880183333333333	11.865350000000001	11.923983333333332	0.058633333333331095	11956.9775390625	28931.426697997344	0	1295	0.06116661547536317	1.976404494382135	2.95280898876427	417.2137756347656	417.2151184082031
1232	418.877685546875	1.5951					1	DETECTED	418.8777 m/z @1.60 [N1266_1.mzXML]	418.877685546875	1.5951	1.5069000000000001	1.6397333333333333	0.13283333333333314	69776.34375	223089.86760449226	0	1295	0.05291086580816717	0.7530234315948605	1.1072026002815647	418.8711242675781	418.8778381347656
1233	418.9788513183594	1.6694					1	DETECTED	418.9789 m/z @1.67 [N1266_1.mzXML]	418.9788513183594	1.6694	1.6694	2.3418666666666668	0.6724666666666668	58730.421875	836763.8267670898	0	1295	0.04439994425752003	null	null	418.9784240722656	418.98004150390625
1234	419.2743225097656	13.012866666666667					1	DETECTED	419.2743 m/z @13.01 [N1266_1.mzXML]	419.2743225097656	13.012866666666667	12.944099999999999	13.096016666666666	0.1519166666666667	18312.490234375	108145.16988378865	0	1295	0.11414165990933078	1.104580707707191	1.209161415414382	419.27264404296875	419.2764587402344
1235	419.31317138671875	12.578716666666667					1	DETECTED	419.3132 m/z @12.58 [N1266_1.mzXML]	419.31317138671875	12.578716666666667	0.10098333333333334	19.934833333333334	19.83385	7817.2041015625	2150134.7588116457	0	1295	11.644352723947733	1.133878393138716	1.5232730458639152	419.30908203125	419.3162536621094
1236	419.7635803222656	13.481599999999998					1	DETECTED	419.7636 m/z @13.48 [N1266_1.mzXML]	419.7635803222656	13.481599999999998	11.819066666666666	13.553483333333332	1.7344166666666663	18045.439453125	894310.9857182608	0	1295	0.22660892608996797	0.5216186141631247	0.0432372283262495	419.75439453125	419.7646179199219
1237	420.072509765625	10.559050000000001					1	DETECTED	420.0725 m/z @10.56 [N1266_1.mzXML]	420.072509765625	10.559050000000001	10.5303	13.438766666666668	2.9084666666666674	59961.890625	1413900.018271241	0	1295	0.08723755970863678	5.098757419544138	4.357749730938489	420.0701904296875	420.081787109375
1238	420.15576171875	11.167666666666666					1	DETECTED	420.1558 m/z @11.17 [N1266_1.mzXML]	420.15576171875	11.167666666666666	3.1359666666666666	11.19695	8.060983333333333	12874.119140625	898576.984371826	0	1295	0.08407587992653376	0.5018229847562368	0.043711176242230435	420.1549987792969	420.16558837890625
1239	420.882080078125	1.6694					1	DETECTED	420.8821 m/z @1.67 [N1266_1.mzXML]	420.882080078125	1.6694	1.6547833333333335	2.0846666666666667	0.4298833333333332	61511.1171875	282777.20434374973	0	1295	0.046024121300311416	14.705245153934028	4.345946034874303	420.88201904296875	420.8887023925781
1240	421.076171875	10.573566666666666					1	DETECTED	421.0762 m/z @10.57 [N1266_1.mzXML]	421.076171875	10.573566666666666	2.4122333333333335	10.699250000000001	8.287016666666668	12375.6611328125	2075785.7177112428	0	1295	0.07505846053407872	0.507699926482601	0.015399852965201933	421.0755920410156	421.07843017578125
1241	421.7801818847656	14.289116666666667					1	DETECTED	421.7802 m/z @14.29 [N1266_1.mzXML]	421.7801818847656	14.289116666666667	10.857750000000001	15.4595	4.601749999999999	51923.83984375	2099813.817182494	0	1295	null	2.327306404428993	3.906318775798077	421.77838134765625	421.7816162109375
1242	422.13623046875	9.302349999999999					1	DETECTED	422.1362 m/z @9.30 [N1266_1.mzXML]	422.13623046875	9.302349999999999	9.273433333333333	10.60365	1.3302166666666668	2689.9638671875	81531.36759082042	0	1295	0.11401902696516686	23.00086455331498	45.00172910662996	422.13519287109375	422.13714599609375
1243	422.32403564453125	11.834766666666667					1	DETECTED	422.3240 m/z @11.83 [N1266_1.mzXML]	422.32403564453125	11.834766666666667	11.755866666666666	11.9536	0.19773333333333376	40032.25390625	278302.22921093914	0	1295	0.18889846847707226	1.2359651911321483	1.5128519501585678	422.3234558105469	422.32452392578125
1244	424.33941650390625	11.90945					1	DETECTED	424.3394 m/z @11.91 [N1266_1.mzXML]	424.33941650390625	11.90945	11.850216666666666	12.563283333333334	0.7130666666666681	666914.6875	5060966.216910622	1	1295	0.1088566564622866	2.694385763200521	4.087080038983068	424.3376770019531	424.34039306640625
1245	424.8938903808594	1.6251					1	DETECTED	424.8939 m/z @1.63 [N1266_1.mzXML]	424.8938903808594	1.6251	1.5656999999999999	1.6547833333333335	0.08908333333333363	102434.8828125	366430.01630224637	0	1295	0.06004844582816027	0.7498597081930425	0.474360629102646	424.89276123046875	424.8951721191406
1246	425.13323974609375	11.566716666666668					1	DETECTED	425.1332 m/z @11.57 [N1266_1.mzXML]	425.13323974609375	11.566716666666668	11.538016666666666	11.696	0.15798333333333403	22060.671875	130413.77281311117	0	1295	0.11313322608531706	2.7523228803714437	4.504645760742887	425.13226318359375	425.1339416503906
1247	426.1673278808594	10.205766666666667					1	DETECTED	426.1673 m/z @10.21 [N1266_1.mzXML]	426.1673278808594	10.205766666666667	10.160666666666666	10.249716666666666	0.0890500000000003	4210.74267578125	17308.523712646325	0	1295	0.09591119405857107	0.9872505543236961	0.9745011086473923	426.1664123535156	426.16790771484375
1248	426.3550109863281	12.026816666666667					1	DETECTED	426.3550 m/z @12.03 [N1266_1.mzXML]	426.3550109863281	12.026816666666667	1.2761666666666664	12.874283333333333	11.598116666666666	909737.5625	1.263886446561808E7	1	1295	0.11595830254452721	0.5129019810039446	0.014010954449746083	426.34576416015625	426.35614013671875
1249	426.7911071777344	2.1558833333333336					1	DETECTED	426.7911 m/z @2.16 [N1266_1.mzXML]	426.7911071777344	2.1558833333333336	2.0846666666666667	4.36255	2.277883333333333	4483.02783203125	267575.1921851806	0	1295	0.08393724340126019	15.992628130119293	30.985256260238586	426.7876281738281	426.7919616699219
1250	426.8273620605469	1.6994					1	DETECTED	426.8274 m/z @1.70 [N1266_1.mzXML]	426.8273620605469	1.6994	1.6843333333333335	1.8034833333333333	0.11914999999999987	25442.0625	127405.47866064459	0	1295	0.06002435119082361	3.9540929203540056	6.908185840708011	426.8257751464844	426.8277893066406
1251	427.3586120605469	12.026816666666667					1	DETECTED	427.3586 m/z @12.03 [N1266_1.mzXML]	427.3586120605469	12.026816666666667	11.983049999999999	12.377316666666667	0.39426666666666854	234407.671875	1772025.5633051884	0	1295	0.11159776468937643	2.8825153698852	3.4246855147777757	427.3580322265625	427.3590087890625
1252	427.42913818359375	12.578716666666667					1	DETECTED	427.4291 m/z @12.58 [N1266_1.mzXML]	427.42913818359375	12.578716666666667	8.72815	16.068550000000002	7.3404000000000025	25570.40625	1693921.4119448238	0	1295	0.391971635346108	0.9531584095847366	0.3630311863246213	427.4270324707031	427.4324035644531
1253	428.3706359863281	12.160333333333334					1	DETECTED	428.3706 m/z @12.16 [N1266_1.mzXML]	428.3706359863281	12.160333333333334	6.94705	12.361966666666666	5.414916666666666	135019.328125	2462983.852923585	1	1295	0.11800820725629357	1.096253218365603	2.472492290618223	428.361328125	428.3717956542969
1254	429.3327331542969	12.485466666666667					1	DETECTED	429.3327 m/z @12.49 [N1266_1.mzXML]	429.3327331542969	12.485466666666667	11.696	15.4115	3.7155000000000005	9546.923828125	947181.0024016117	0	1295	2.3489751217845356	2.301122180833886	3.561725067849659	429.3302307128906	429.3362731933594
1255	429.3742370605469	12.176250000000001					1	DETECTED	429.3742 m/z @12.18 [N1266_1.mzXML]	429.3742370605469	12.176250000000001	11.7406	15.427349999999999	3.686749999999998	36447.13671875	1446095.9925571603	0	1295	0.10905500599023554	3.1720330546097983	5.46045308204683	429.3664855957031	429.3748779296875
1256	430.24176025390625	9.648133333333334					1	DETECTED	430.2418 m/z @9.65 [N1266_1.mzXML]	430.24176025390625	9.648133333333334	9.587366666666666	9.692766666666667	0.10540000000000127	4213.68115234375	16538.421859649876	0	1295	0.06752175179924791	0.8672517827756396	0.6800859353245138	430.24066162109375	430.24267578125
1257	430.292236328125	11.96835					1	DETECTED	430.2922 m/z @11.97 [N1266_1.mzXML]	430.292236328125	11.96835	11.123966666666666	19.837333333333333	8.713366666666667	54224.86328125	2066776.245137176	0	1295	0.10056967346664258	5.159603655527705	126.09086346939361	430.29168701171875	430.3006896972656
1258	430.3127136230469	11.320966666666667					1	DETECTED	430.3127 m/z @11.32 [N1266_1.mzXML]	430.3127136230469	11.320966666666667	11.289483333333333	11.420066666666665	0.13058333333333216	34366.2421875	170435.7173325187	0	1295	0.08279235081798753	2.073848597141284	3.147697194282568	430.3118591308594	430.313720703125
1259	430.37738037109375	13.46755					1	DETECTED	430.3774 m/z @13.47 [N1266_1.mzXML]	430.37738037109375	13.46755	12.176250000000001	14.372233333333332	2.1959833333333307	70962.6484375	2027002.5178736565	0	1295	0.21992915260992874	0.8021182889624133	2.628403980112291	430.374267578125	430.37921142578125
1260	430.6951599121094	2.0010333333333334					1	DETECTED	430.6952 m/z @2.00 [N1266_1.mzXML]	430.6951599121094	2.0010333333333334	2.0010333333333334	2.0846666666666667	0.08363333333333323	5418.029296875	18497.445951171827	0	1295	0.06514872399255855	null	null	430.6933288574219	430.6951599121094
1261	430.91094970703125	1.6251					1	DETECTED	430.9109 m/z @1.63 [N1266_1.mzXML]	430.91094970703125	1.6251	1.5803166666666668	1.6994	0.11908333333333321	174451.359375	613063.471778321	0	1295	0.05252344092797823	1.2798787813599046	1.4051036774306667	430.9103088378906	430.91180419921875
1262	431.1755676269531	12.578716666666667					1	DETECTED	431.1756 m/z @12.58 [N1266_1.mzXML]	431.1755676269531	12.578716666666667	9.217450000000001	15.395800000000001	6.17835	138548.53125	7212935.212773347	0	1295	0.17381646146050578	0.5490617890409448	0.08787081291092212	431.16729736328125	431.1816711425781
1263	431.2738952636719	12.284699999999999					1	DETECTED	431.2739 m/z @12.28 [N1266_1.mzXML]	431.2738952636719	12.284699999999999	11.8948	12.361966666666666	0.4671666666666656	86212.5625	692172.216213622	0	1295	0.1895577283542753	0.6505032161761988	0.632393753527469	431.2731018066406	431.2750549316406
1264	432.17913818359375	12.668633333333334					1	DETECTED	432.1791 m/z @12.67 [N1266_1.mzXML]	432.17913818359375	12.668633333333334	12.377316666666667	12.8314	0.4540833333333332	36278.33984375	536356.6785732419	0	1295	0.1951412009710367	0.7793638079981684	0.5587276159963367	432.1784362792969	432.17974853515625
1265	432.2352294921875	11.880183333333333					1	DETECTED	432.2352 m/z @11.88 [N1266_1.mzXML]	432.2352294921875	11.880183333333333	8.743716666666668	12.055516666666668	3.3118	42982.09765625	3535825.526247679	0	1295	0.12953301165106446	0.5291909114365677	0.05232857416578771	432.23345947265625	432.2451477050781
1266	432.3080139160156	11.696					1	DETECTED	432.3080 m/z @11.70 [N1266_1.mzXML]	432.3080139160156	11.696	11.623349999999999	15.570316666666667	3.9469666666666683	289598.78125	5686862.229636844	1	1295	0.6992965960110595	5.832472154787899	10.225306925201327	432.3074645996094	432.3092041015625
1267	432.7818908691406	13.46755					1	DETECTED	432.7819 m/z @13.47 [N1266_1.mzXML]	432.7818908691406	13.46755	1.7308	13.93095	12.200149999999999	25583.564453125	1.179067509992615E7	0	1295	12.031731138914186	0.5197414105267643	0.03559248624724363	432.7726745605469	432.7843933105469
1268	432.97393798828125	1.9592833333333333					1	DETECTED	432.9739 m/z @1.96 [N1266_1.mzXML]	432.97393798828125	1.9592833333333333	1.6843333333333335	2.4679166666666665	0.7835833333333331	28956.4609375	790849.6053306888	0	1295	0.2379451398773882	1.4249560526156275	1.6689352394788508	432.9730224609375	432.97528076171875
1269	433.31146240234375	12.223749999999999					1	DETECTED	433.3115 m/z @12.22 [N1266_1.mzXML]	433.31146240234375	12.223749999999999	3.1645499999999998	12.563283333333334	9.398733333333334	75431.625	1.5654060250253303E7	0	1295	0.21081390136597555	0.5187396973978572	0.5766285129584284	433.3090515136719	433.31317138671875
1270	435.3294982910156	11.66665					1	DETECTED	435.3295 m/z @11.67 [N1266_1.mzXML]	435.3294982910156	11.66665	10.426933333333332	11.78745	1.3605166666666673	15139.3125	382341.8275178833	0	1295	1.2726823555493159	0.5487208098624682	0.1197572717669898	435.3294982910156	435.33331298828125
1271	437.19073486328125	11.8948					1	DETECTED	437.1907 m/z @11.89 [N1266_1.mzXML]	437.19073486328125	11.8948	11.834766666666667	12.208183333333332	0.3734166666666656	180841.828125	1436069.1224152772	0	1295	0.12798366875556155	2.2132604643281546	5.814307314331644	437.1898193359375	437.1910400390625
1272	438.23223876953125	10.293633333333334					1	DETECTED	438.2322 m/z @10.29 [N1266_1.mzXML]	438.23223876953125	10.293633333333334	10.249716666666666	10.368083333333335	0.11836666666666851	3382.3662109375	16486.279231140288	0	1295	0.09531375879489978	1.3476280834914431	1.6952561669828863	438.23211669921875	438.2339782714844
1273	438.29473876953125	13.368483333333334					1	DETECTED	438.2947 m/z @13.37 [N1266_1.mzXML]	438.29473876953125	13.368483333333334	13.28645	13.553483333333332	0.2670333333333321	18752.51953125	183544.93881079054	0	1295	1.2265637113420844	1.6275904104022667	2.2551808208045334	438.2933044433594	438.29559326171875
1274	438.98077392578125	1.7610999999999999					1	DETECTED	438.9808 m/z @1.76 [N1266_1.mzXML]	438.98077392578125	1.7610999999999999	1.6694	2.45415	0.7847499999999998	37761.50390625	779559.5621325686	0	1295	0.28503714069561603	3.908479316785122	6.521922200681774	438.98077392578125	438.98345947265625
1275	442.3136291503906	11.819066666666666					1	DETECTED	442.3136 m/z @11.82 [N1266_1.mzXML]	442.3136291503906	11.819066666666666	6.57055	11.865350000000001	5.294800000000001	22999.306640625	1544541.1088981032	0	1295	0.052790452078253836	0.5044091822768975	0.008818364553794884	442.31005859375	442.31378173828125
1276	442.349853515625	11.90945					1	DETECTED	442.3499 m/z @11.91 [N1266_1.mzXML]	442.349853515625	11.90945	11.880183333333333	12.0125	0.1323166666666662	20819.482421875	97651.91863256758	0	1295	0.08947040111695514	2.260535307517085	4.350566134964757	442.3485412597656	442.3505554199219
1277	442.87640380859375	1.5656999999999999					1	DETECTED	442.8764 m/z @1.57 [N1266_1.mzXML]	442.87640380859375	1.5656999999999999	1.46265	6.048983333333334	4.586333333333334	15765.0712890625	744883.065671997	0	1295	0.11092119927655242	22.252951641597964	17.244916753909912	442.87188720703125	442.877197265625
1278	443.41815185546875	12.284699999999999					1	DETECTED	443.4182 m/z @12.28 [N1266_1.mzXML]	443.41815185546875	12.284699999999999	12.069983333333333	12.516783333333333	0.44679999999999964	21392.90234375	293179.27628735313	0	1295	0.18484884599828	1.0404408910967966	1.6141945705371488	443.4161682128906	443.4190979003906
1279	444.23638916015625	8.203583333333333					1	DETECTED	444.2364 m/z @8.20 [N1266_1.mzXML]	444.23638916015625	8.203583333333333	7.960933333333333	8.590633333333333	0.6296999999999997	2614.096923828125	51529.5280683898	0	1295	0.31989442910112764	1.2975479085102026	1.5950958170204053	444.2333068847656	444.23895263671875
1280	445.364990234375	13.681483333333334					1	DETECTED	445.3650 m/z @13.68 [N1266_1.mzXML]	445.364990234375	13.681483333333334	2.7699166666666666	15.001900000000001	12.231983333333334	24007.640625	4912821.872536254	0	1295	0.1671948948263644	0.56050536586558	0.051243962123467976	445.3631591796875	445.3699645996094
1281	445.39691162109375	12.393466666666665					1	DETECTED	445.3969 m/z @12.39 [N1266_1.mzXML]	445.39691162109375	12.393466666666665	11.8948	12.578716666666667	0.6839166666666667	41901.07421875	1011155.8383925781	0	1295	0.3241257892674696	0.6857453208556172	0.3714906417112345	445.3963623046875	445.3978576660156
1282	446.2506408691406	11.566716666666668					1	DETECTED	446.2506 m/z @11.57 [N1266_1.mzXML]	446.2506408691406	11.566716666666668	7.522133333333333	11.938533333333334	4.416400000000001	853584.5	1.119502402674213E7	1	1295	0.10438248616158852	2.2053443884323634	2.5481132361419525	446.2418518066406	446.25732421875
1283	446.79718017578125	13.74975					1	DETECTED	446.7972 m/z @13.75 [N1266_1.mzXML]	446.79718017578125	13.74975	4.7743166666666665	14.133733333333334	9.359416666666668	22695.998046875	2894803.2206528317	0	1295	0.09617536112028979	0.5213907963589501	0.016011926606352207	446.79144287109375	446.7999572753906
1284	446.885009765625	1.6397333333333333					1	DETECTED	446.8850 m/z @1.64 [N1266_1.mzXML]	446.885009765625	1.6397333333333333	1.5951	13.804933333333334	12.209833333333334	108265.65625	8240776.850184388	0	1295	0.03946130728636055	136.77931292008972	255.37917291314832	446.8761901855469	446.8887023925781
1285	447.0894470214844	11.123966666666666					1	DETECTED	447.0894 m/z @11.12 [N1266_1.mzXML]	447.0894470214844	11.123966666666666	10.441966666666668	11.363533333333333	0.9215666666666653	125292.484375	1395973.7717802108	0	1295	0.12795692476623266	1.2337282286094082	0.736392681864336	447.0870666503906	447.0910339355469
1286	447.3439025878906	11.420066666666665					1	DETECTED	447.3439 m/z @11.42 [N1266_1.mzXML]	447.3439025878906	11.420066666666665	9.100683333333334	15.570316666666667	6.4696333333333325	14317.6142578125	3403575.689290527	0	1295	4.915802414711104	1.3515443944705903	1.685758782268585	447.33489990234375	447.3460693359375
1287	448.3028564453125	11.938533333333334					1	DETECTED	448.3029 m/z @11.94 [N1266_1.mzXML]	448.3028564453125	11.938533333333334	11.5084	12.084833333333334	0.576433333333334	70426.90625	743476.5655095202	0	1295	0.1459703391874303	0.6700635461872286	1.5611507988670503	448.301025390625	448.3033142089844
1288	448.94866943359375	2.227433333333333					1	DETECTED	448.9487 m/z @2.23 [N1266_1.mzXML]	448.94866943359375	2.227433333333333	2.1702166666666667	7.80075	5.630533333333333	4346.59912109375	853521.6814155884	0	1295	5.5906925569659	49.20361200116552	97.40722400233103	448.9464111328125	448.9518127441406
1289	449.0098571777344	1.6694					1	DETECTED	449.0099 m/z @1.67 [N1266_1.mzXML]	449.0098571777344	1.6694	1.6397333333333333	17.043	15.403266666666665	36214.4453125	2615442.2120043943	0	1295	0.047580147465635214	259.6056179775275	3.529798797731969	449.0007019042969	449.0102233886719
1290	449.19830322265625	12.315583333333333					1	DETECTED	449.1983 m/z @12.32 [N1266_1.mzXML]	449.19830322265625	12.315583333333333	12.253833333333334	12.532283333333334	0.2784499999999994	20834.306640625	236682.0460590818	0	1295	0.18725442133172265	2.254655870445405	3.5093117408908108	449.19775390625	449.1995544433594
[truncated: 176 more rows]
