# Supplementary material for: MSFC: a new feature construction method for accurate diagnosis of mass spectrometry data
Source: Sci Rep. 2023 Sep 21;13:15694. doi: 10.1038/s41598-023-42395-5 (PMC10514077; doi:10.1038/s41598-023-42395-5)
Supplement: Supplementary file 1 — Supplementary Information. [file 41598_2023_42395_MOESM1_ESM.zip › dataset/CHD dataset/1-batch/N/N1267_1.mzXML_chromatograms.csv]

row ID	row m/z	row retention time	row identity (main ID)	row identity (all IDs)	row identity (main ID + details)	row comment	row number of detected peaks	N1267_1.mzXML Peak status	N1267_1.mzXML Peak name	N1267_1.mzXML Peak m/z	N1267_1.mzXML Peak RT	N1267_1.mzXML Peak RT start	N1267_1.mzXML Peak RT end	N1267_1.mzXML Peak duration time	N1267_1.mzXML Peak height	N1267_1.mzXML Peak area	N1267_1.mzXML Peak charge	N1267_1.mzXML Peak # data points	N1267_1.mzXML Peak FWHM	N1267_1.mzXML Peak tailing factor	N1267_1.mzXML Peak asymmetry factor	N1267_1.mzXML Peak m/z min	N1267_1.mzXML Peak m/z max
1	54.06201171875	9.22435					1	DETECTED	54.0620 m/z @9.22 [N1267_1.mzXML]	54.06201171875	9.22435	3.3621166666666666	9.22435	5.862233333333332	2515.869384765625	306799.29107141116	0	1299	1.0482415422752123	0.5	null	54.06060791015625	54.07107162475586
2	55.05710220336914	12.838916666666668					1	DETECTED	55.0571 m/z @12.84 [N1267_1.mzXML]	55.05710220336914	12.838916666666668	0.18661666666666665	20.00316666666667	19.816550000000003	4067.701904296875	1707147.153061585	0	1299	5.076854358026212	0.783120460311564	1.5669130825547324	55.04863739013672	55.059932708740234
3	60.08026885986328	14.551466666666666					1	DETECTED	60.0803 m/z @14.55 [N1267_1.mzXML]	60.08026885986328	14.551466666666666	0.10105	20.00316666666667	19.902116666666668	278984.34375	6.943267934428856E7	0	1299	3.799471625615677	0.92610720678822	0.9052455466947616	60.08004379272461	60.086830139160156
4	61.0391845703125	1.8479666666666668					1	DETECTED	61.0392 m/z @1.85 [N1267_1.mzXML]	61.0391845703125	1.8479666666666668	0.11818333333333333	20.00316666666667	19.884983333333334	122354.6328125	3685023.431963228	0	1299	0.15396479892488446	0.8671926057841866	6.9716661530934125	61.0376091003418	61.03943634033203
5	61.0836296081543	14.276133333333332					1	DETECTED	61.0836 m/z @14.28 [N1267_1.mzXML]	61.0836296081543	14.276133333333332	1.0737833333333335	19.675666666666665	18.60188333333333	8189.36279296875	2353904.1706313496	0	1299	3.677362228931081	0.7044913721168327	0.9135329404629154	61.08301544189453	61.08659362792969
6	68.98184967041016	1.4956666666666665					1	DETECTED	68.9818 m/z @1.50 [N1267_1.mzXML]	68.98184967041016	1.4956666666666665	1.4024500000000002	18.648333333333333	17.24588333333333	9910.0712890625	1145797.3252001037	0	1299	0.18865152909877825	92.50429107813376	180.57559298043205	68.97779083251953	68.98468780517578
7	69.03299713134766	2.0598666666666667					1	DETECTED	69.0330 m/z @2.06 [N1267_1.mzXML]	69.03299713134766	2.0598666666666667	1.8763833333333333	7.338733333333334	5.462350000000001	16248.8505859375	567187.0311646118	0	1299	0.27222327617652975	5.514644494934072	9.582225779572054	69.02442932128906	69.03318786621094
8	69.0694808959961	6.912333333333334					1	DETECTED	69.0695 m/z @6.91 [N1267_1.mzXML]	69.0694808959961	6.912333333333334	0.10105	20.00316666666667	19.902116666666668	6992.9736328125	3937475.7641638755	0	1299	4.5613306101596	1.4609667292262594	0.22581710186863105	69.06375122070312	69.07564544677734
9	70.9800796508789	1.4661					1	DETECTED	70.9801 m/z @1.47 [N1267_1.mzXML]	70.9800796508789	1.4661	1.4024500000000002	18.6805	17.278049999999997	8908.7685546875	1755169.624215759	0	1299	0.11892873922287106	129.0058281195096	272.3428532771021	70.97106170654297	70.98902130126953
10	72.0560302734375	13.517516666666667					1	DETECTED	72.0560 m/z @13.52 [N1267_1.mzXML]	72.0560302734375	13.517516666666667	0.5251166666666667	19.921	19.395883333333334	3950.849365234375	1497656.138642211	0	1299	5.553412541524596	0.7464318883860308	0.9411375016260132	72.04703521728516	72.06412506103516
11	72.08028411865234	2.0035166666666666					1	DETECTED	72.0803 m/z @2.00 [N1267_1.mzXML]	72.08028411865234	2.0035166666666666	1.8763833333333333	17.550833333333333	15.67445	71254.6484375	2378739.342870635	0	1299	0.23630920608239814	3.335071865634883	4.803557415084983	72.07325744628906	72.08514404296875
12	73.0450668334961	14.496266666666665					1	DETECTED	73.0451 m/z @14.50 [N1267_1.mzXML]	73.0450668334961	14.496266666666665	0.11818333333333333	20.00316666666667	19.884983333333334	10270.4423828125	3425517.6589141274	0	1299	4.127468644860022	0.8977700290473215	0.393771691872284	73.04472351074219	73.04650115966797
13	75.94732666015625	2.59325					1	DETECTED	75.9473 m/z @2.59 [N1267_1.mzXML]	75.94732666015625	2.59325	2.4705166666666667	19.216666666666665	16.74615	5677.89892578125	1172954.8329661253	0	1299	0.3112278340349741	68.22168658337871	135.4433731667574	75.94231414794922	75.95565032958984
14	77.0407943725586	14.248533333333334					1	DETECTED	77.0408 m/z @14.25 [N1267_1.mzXML]	77.0407943725586	14.248533333333334	1.3507	19.544500000000003	18.193800000000003	2806.58984375	1191710.693554718	0	1299	11.15119621909768	0.7053045085091811	0.41060901701836233	77.03372192382812	77.0407943725586
15	80.94725036621094	1.7636166666666666					1	DETECTED	80.9473 m/z @1.76 [N1267_1.mzXML]	80.94725036621094	1.7636166666666666	1.6427666666666667	17.517999999999997	15.87523333333333	193273.140625	5059495.351036988	0	1299	0.34261842642568374	3.3125802708997636	5.261691364191158	80.94707489013672	80.9475326538086
16	81.06932067871094	14.496266666666665					1	DETECTED	81.0693 m/z @14.50 [N1267_1.mzXML]	81.06932067871094	14.496266666666665	0.10105	20.00316666666667	19.902116666666668	7017.765625	2318177.286699828	0	1299	0.28854324487230265	0.9085745493680629	0.2523534755957925	81.06895446777344	81.06978607177734
17	82.94432067871094	1.7636166666666666					1	DETECTED	82.9443 m/z @1.76 [N1267_1.mzXML]	82.94432067871094	1.7636166666666666	1.6574666666666666	13.421466666666667	11.764000000000001	63010.40625	2948809.1613488155	0	1299	0.1889154258363832	55.41215261422518	109.82430522845034	82.9348373413086	82.94453430175781
18	83.02082824707031	1.8338333333333334					1	DETECTED	83.0208 m/z @1.83 [N1267_1.mzXML]	83.02082824707031	1.8338333333333334	0.1692	20.00316666666667	19.83396666666667	5259204.5	2.689632314713907E7	0	1299	0.05500305063745281	1.9600464773037007	2.804003750288315	83.02082824707031	83.02135467529297
19	83.0848617553711	11.30495					1	DETECTED	83.0849 m/z @11.30 [N1267_1.mzXML]	83.0848617553711	11.30495	0.10105	20.00316666666667	19.902116666666668	25406.52734375	5124256.967190312	0	1299	0.3283294885418986	1.8365988986619575	2.308617373262355	83.08468627929688	83.0853271484375
20	84.02439880371094	1.8338333333333334					1	DETECTED	84.0244 m/z @1.83 [N1267_1.mzXML]	84.02439880371094	1.8338333333333334	0.2542333333333333	5.5139499999999995	5.259716666666666	45071.29296875	1804670.2293588868	0	1299	0.05662330203037169	1.664888790411074	1.317144802583527	84.01570892333984	84.03015899658203
21	84.04389190673828	2.2018					1	DETECTED	84.0439 m/z @2.20 [N1267_1.mzXML]	84.04389190673828	2.2018	0.1692	19.921	19.7518	29406.4296875	4773410.350583496	0	1299	1.3168567681498358	2.9370750503325396	2.825822111084374	84.03677368164062	84.05326080322266
22	84.95906829833984	1.4956666666666665					1	DETECTED	84.9591 m/z @1.50 [N1267_1.mzXML]	84.95906829833984	1.4956666666666665	0.10105	20.00316666666667	19.902116666666668	1018786.375	1.917876996009391E7	0	1299	0.16006353349651659	1.8688415357598342	1.6109537003395364	84.95487213134766	84.96693420410156
23	85.02790069580078	2.0317333333333334					1	DETECTED	85.0279 m/z @2.03 [N1267_1.mzXML]	85.02790069580078	2.0317333333333334	1.8621666666666667	19.544500000000003	17.682333333333336	56439.4921875	4449062.557749574	0	1299	0.31282196276244734	14.743072049690811	10.049380523267777	85.02015686035156	85.02812194824219
24	85.06433868408203	7.355099999999999					1	DETECTED	85.0643 m/z @7.36 [N1267_1.mzXML]	85.06433868408203	7.355099999999999	0.11818333333333333	19.970333333333333	19.852149999999998	4615.9052734375	2416147.5869569727	0	1299	7.657131339394634	1.3715889593864792	1.309862870995913	85.059814453125	85.06514739990234
25	85.96268463134766	1.5105833333333334					1	DETECTED	85.9627 m/z @1.51 [N1267_1.mzXML]	85.96268463134766	1.5105833333333334	1.4200166666666665	16.063433333333332	14.643416666666665	8582.2548828125	2469723.089347168	0	1299	0.06986197160274021	80.84330143540647	151.50246808764905	85.95724487304688	85.96273040771484
26	86.05963134765625	2.8543000000000003					1	DETECTED	86.0596 m/z @2.85 [N1267_1.mzXML]	86.05963134765625	2.8543000000000003	0.15233333333333335	20.00316666666667	19.850833333333334	12904.1865234375	2339328.218556277	0	1299	0.10081594583299713	3.518491570452396	5.772599094378693	86.05918884277344	86.06748962402344
27	86.09590148925781	4.043083333333334					1	DETECTED	86.0959 m/z @4.04 [N1267_1.mzXML]	86.09590148925781	4.043083333333334	2.0177666666666667	17.240166666666667	15.2224	146036.109375	1.0868984721813079E7	1	1299	0.9717876801263676	4.661354023097732	0.7191466872897992	86.09505462646484	86.09672546386719
28	86.99232482910156	1.5105833333333334					1	DETECTED	86.9923 m/z @1.51 [N1267_1.mzXML]	86.99232482910156	1.5105833333333334	1.4661	1.7491166666666667	0.2830166666666667	41568.83203125	390510.9106250003	0	1299	0.19168185861579623	3.181153990258517	5.362307980517034	86.99201202392578	86.99237823486328
29	87.07994079589844	6.879583333333333					1	DETECTED	87.0799 m/z @6.88 [N1267_1.mzXML]	87.07994079589844	6.879583333333333	0.10105	20.00316666666667	19.902116666666668	93186.1484375	4.7694442631982915E7	1	1299	5.012508986749863	1.0935806191554038	1.2289209404579835	87.07939147949219	87.08010864257812
30	88.07526397705078	9.061816666666665					1	DETECTED	88.0753 m/z @9.06 [N1267_1.mzXML]	88.07526397705078	9.061816666666665	0.10105	19.986833333333333	19.885783333333332	6464.81396484375	3413696.17365137	0	1299	2.2879503053641645	1.1096027869639133	0.6988049173899766	88.074951171875	88.08354949951172
31	88.11148834228516	12.825099999999999					1	DETECTED	88.1115 m/z @12.83 [N1267_1.mzXML]	88.11148834228516	12.825099999999999	0.6271333333333333	18.84333333333333	18.216199999999997	6724.986328125	2598099.7322228355	0	1299	1.4813365773879443	0.7466900221075097	0.3127793124370108	88.10936737060547	88.1195068359375
32	88.95215606689453	1.4811333333333332					1	DETECTED	88.9522 m/z @1.48 [N1267_1.mzXML]	88.95215606689453	1.4811333333333332	1.4024500000000002	17.093166666666665	15.690716666666665	22355.2421875	6140305.7600195315	0	1299	0.11357137874264467	93.90026726811604	205.88788715100793	88.94383239746094	88.95438385009766
33	88.96773529052734	11.5093					1	DETECTED	88.9677 m/z @11.51 [N1267_1.mzXML]	88.96773529052734	11.5093	0.1351	19.986833333333333	19.851733333333332	25810.8671875	3920418.686669676	0	1299	0.992695798257337	0.8430021609650676	0.6767264465302711	88.96768188476562	88.96808624267578
34	89.03811645507812	9.22435					1	DETECTED	89.0381 m/z @9.22 [N1267_1.mzXML]	89.03811645507812	9.22435	0.28808333333333336	19.2495	18.96141666666667	10312.373046875	1361021.1851582949	0	1299	0.09826091226888245	1.0609249574766495	2.818458232363952	89.0339126586914	89.04132843017578
35	89.05924987792969	10.144833333333334					1	DETECTED	89.0592 m/z @10.14 [N1267_1.mzXML]	89.05924987792969	10.144833333333334	0.11818333333333333	19.986833333333333	19.86865	14965.31640625	4575668.031219971	0	1299	0.9107902263925869	1.3458483974670394	1.6989674129290149	89.0526123046875	89.06922149658203
36	89.96049499511719	12.702050000000002					1	DETECTED	89.9605 m/z @12.70 [N1267_1.mzXML]	89.96049499511719	12.702050000000002	10.60675	19.822666666666667	9.215916666666667	15685.091796875	1741248.0766792598	0	1299	0.6015079228488638	2.1991878649039895	3.3983757298079795	89.96024322509766	89.96073913574219
37	90.05438995361328	2.0035166666666666					1	DETECTED	90.0544 m/z @2.00 [N1267_1.mzXML]	90.05438995361328	2.0035166666666666	0.11818333333333333	20.00316666666667	19.884983333333334	140825.140625	6894064.17814707	0	1299	0.2677217489955448	1.1776916019621857	2.8669227898078415	90.04582977294922	90.05958557128906
38	90.97601318359375	1.6282833333333333					1	DETECTED	90.9760 m/z @1.63 [N1267_1.mzXML]	90.97601318359375	1.6282833333333333	1.5398500000000002	1.9757666666666667	0.4359166666666665	627115.0625	6137696.31285547	0	1299	0.08268545229405055	2.5340749399222133	4.461173092900892	90.97596740722656	90.9762191772461
39	91.03850555419922	10.175999999999998					1	DETECTED	91.0385 m/z @10.18 [N1267_1.mzXML]	91.03850555419922	10.175999999999998	0.10105	20.00316666666667	19.902116666666668	49607.35546875	2.6026416819530822E7	0	1299	15.058647197020209	0.9877029993531815	0.3532929901955646	91.03816223144531	91.04204559326172
40	91.05378723144531	9.22435					1	DETECTED	91.0538 m/z @9.22 [N1267_1.mzXML]	91.05378723144531	9.22435	0.10105	20.00316666666667	19.902116666666668	139364.421875	1.2449936230940005E7	0	1299	0.10028341740544988	8.443096098623874	1.1043945126753636	91.0458984375	91.05827331542969
41	92.0570068359375	9.22435					1	DETECTED	92.0570 m/z @9.22 [N1267_1.mzXML]	92.0570068359375	9.22435	3.8824666666666667	19.970333333333333	16.087866666666667	9878.6513671875	1097436.130971985	0	1299	1.0510940775332216	1.5058234767388532	0.06443969462912062	92.05690002441406	92.06564331054688
42	93.05690002441406	8.644816666666665					1	DETECTED	93.0569 m/z @8.64 [N1267_1.mzXML]	93.05690002441406	8.644816666666665	0.4064666666666667	19.642833333333332	19.236366666666665	7783.95703125	1404447.768839936	0	1299	0.1087027414030004	1.8616832452177419	2.781200811508944	93.05281066894531	93.05731964111328
43	94.04090881347656	8.377116666666668					1	DETECTED	94.0409 m/z @8.38 [N1267_1.mzXML]	94.04090881347656	8.377116666666668	3.404733333333333	18.46833333333333	15.063599999999997	16376.650390625	1752887.016325317	0	1299	0.7436208472362464	1.2387090577933142	4.021635785831353	94.031982421875	94.04946899414062
44	94.05626678466797	11.4062					1	DETECTED	94.0563 m/z @11.41 [N1267_1.mzXML]	94.05626678466797	11.4062	2.64765	18.075166666666668	15.427516666666667	10730.3115234375	3063394.4747577514	0	1299	9.432821988619008	1.3115616598653559	1.6967384301801225	94.05626678466797	94.06494903564453
45	95.04875183105469	8.33285					1	DETECTED	95.0488 m/z @8.33 [N1267_1.mzXML]	95.04875183105469	8.33285	0.18661666666666665	17.468833333333336	17.28221666666667	14536.69921875	1713223.835218384	0	1299	0.30118680442824974	9.564823665231131	0.06393270407061716	95.0483627319336	95.05561065673828
46	95.08492279052734	13.741366666666666					1	DETECTED	95.0849 m/z @13.74 [N1267_1.mzXML]	95.08492279052734	13.741366666666666	0.1692	19.986833333333333	19.817633333333333	11172.7724609375	2107914.031827453	0	1299	0.5368679527304305	0.6414657650034594	0.31668261695863914	95.07559967041016	95.09172821044922
47	96.92115020751953	1.7636166666666666					1	DETECTED	96.9212 m/z @1.76 [N1267_1.mzXML]	96.92115020751953	1.7636166666666666	1.6574666666666666	15.59715	13.939683333333333	156519.0	4693205.105664855	0	1299	0.1993555214834819	4.126996042283312	5.028789403595132	96.91142272949219	96.92762756347656
48	97.0279312133789	2.53895					1	DETECTED	97.0279 m/z @2.54 [N1267_1.mzXML]	97.0279312133789	2.53895	0.18661666666666665	19.232833333333335	19.04621666666667	12746.8330078125	3384994.315348572	0	1299	0.30256953757447125	4.048366869774693	0.596066447156917	97.01969909667969	97.03237915039062
49	97.06442260742188	10.052466666666668					1	DETECTED	97.0644 m/z @10.05 [N1267_1.mzXML]	97.06442260742188	10.052466666666668	0.15233333333333335	20.00316666666667	19.850833333333334	3126.27001953125	2131692.8477038587	0	1299	9.0614795679127	1.002553837658752	1.0051076753175041	97.06330871582031	97.06962585449219
50	97.10060119628906	11.634816666666667					1	DETECTED	97.1006 m/z @11.63 [N1267_1.mzXML]	97.10060119628906	11.634816666666667	0.10105	19.888166666666667	19.787116666666666	8551.5009765625	2760389.6909254724	0	1299	3.081103353213031	0.8577907477464719	1.5131659313157155	97.09285736083984	97.10438537597656
51	98.91815185546875	1.7636166666666666					1	DETECTED	98.9182 m/z @1.76 [N1267_1.mzXML]	98.91815185546875	1.7636166666666666	1.6719166666666667	4.17535	2.503433333333333	45213.99609375	1559919.1589599608	0	1299	0.3166272505888519	13.65012722646312	26.30025445292624	98.91664123535156	98.9281234741211
52	98.98351287841797	13.0031					1	DETECTED	98.9835 m/z @13.00 [N1267_1.mzXML]	98.98351287841797	13.0031	0.10105	20.00316666666667	19.902116666666668	31817.61328125	7019514.575250742	0	1299	11.147822322256022	1.081106580512818	0.41279394909582345	98.9748306274414	98.98404693603516
53	98.99492645263672	1.8197					1	DETECTED	98.9949 m/z @1.82 [N1267_1.mzXML]	98.99492645263672	1.8197	1.5545333333333333	5.335016666666666	3.7804833333333328	282052.96875	3492056.3871290297	0	1299	0.0728016809597527	2.7406150996002694	3.95890944019546	98.99475860595703	99.0023422241211
54	99.0434799194336	2.1162666666666667					1	DETECTED	99.0435 m/z @2.12 [N1267_1.mzXML]	99.0434799194336	2.1162666666666667	0.8664166666666666	18.32	17.453583333333334	19693.337890625	3137291.0104345707	0	1299	0.2917300558296567	6.982271205878038	4.658031598228411	99.0410385131836	99.0502700805664
55	100.07514190673828	8.844866666666666					1	DETECTED	100.0751 m/z @8.84 [N1267_1.mzXML]	100.07514190673828	8.844866666666666	0.10105	19.9045	19.803449999999998	147618.28125	3321307.253878387	1	1299	0.14553933411496267	1.832721737949123	1.541745360035229	100.06692504882812	100.0845718383789
56	101.00765991210938	1.5105833333333334					1	DETECTED	101.0077 m/z @1.51 [N1267_1.mzXML]	101.00765991210938	1.5105833333333334	0.15233333333333335	20.00316666666667	19.850833333333334	1136990.875	1.6049253817744507E7	1	1299	0.15533637459169447	1.2478820991784714	1.4730101061421994	101.0074462890625	101.00811767578125
57	101.05927276611328	8.969466666666667					1	DETECTED	101.0593 m/z @8.97 [N1267_1.mzXML]	101.05927276611328	8.969466666666667	1.2816	8.985216666666668	7.703616666666668	6988.20361328125	1487110.9148154908	0	1299	7.7548700632624765	0.5010243413864272	0.002048682772854272	101.05903625488281	101.05931091308594
58	101.07856750488281	8.844866666666666					1	DETECTED	101.0786 m/z @8.84 [N1267_1.mzXML]	101.07856750488281	8.844866666666666	8.7979	8.860116666666666	0.06221666666666614	6614.6240234375	21842.99675976536	0	1299	0.14569633633533563	0.6623491838183124	0.32469836763662496	101.07845306396484	101.07860565185547
59	101.09536743164062	11.30495					1	DETECTED	101.0954 m/z @11.30 [N1267_1.mzXML]	101.09536743164062	11.30495	0.10105	20.00316666666667	19.902116666666668	29481.2890625	8877233.559407834	0	1299	10.277102986892336	1.5379601497080697	2.697797212657993	101.0949478149414	101.0958251953125
60	101.56432342529297	5.578533333333334					1	DETECTED	101.5643 m/z @5.58 [N1267_1.mzXML]	101.56432342529297	5.578533333333334	3.576416666666667	12.2103	8.633883333333333	10843.7392578125	4098338.403129883	0	1299	7.967584608317486	2.1561888667826548	3.31237773356531	101.5547103881836	101.57368469238281
61	102.00865936279297	1.5105833333333334					1	DETECTED	102.0087 m/z @1.51 [N1267_1.mzXML]	102.00865936279297	1.5105833333333334	1.4200166666666665	18.972666666666665	17.55265	97503.625	2623776.192986848	0	1299	0.18934294380839822	47.87208911083465	96.10880556968871	102.00567626953125	102.00886535644531
62	102.0543212890625	2.08775					1	DETECTED	102.0543 m/z @2.09 [N1267_1.mzXML]	102.0543212890625	2.08775	0.1351	19.986833333333333	19.851733333333332	42849.99609375	5275801.305522033	0	1299	0.5226678972268881	2.4799675817828994	7.235393088885857	102.04584503173828	102.0565185546875
63	102.09070587158203	1.8338333333333334					1	DETECTED	102.0907 m/z @1.83 [N1267_1.mzXML]	102.09070587158203	1.8338333333333334	0.11818333333333333	19.970333333333333	19.852149999999998	16693.28515625	2840996.4725554795	0	1299	1.243398007888877	2.600468382700368	30.308964796225116	102.08976745605469	102.09902954101562
64	102.12712860107422	13.220633333333334					1	DETECTED	102.1271 m/z @13.22 [N1267_1.mzXML]	102.12712860107422	13.220633333333334	0.1692	19.85533333333333	19.68613333333333	8695.9345703125	2536177.5841358914	0	1299	2.689176042883144	0.7541751480680282	1.0289188408717826	102.12674713134766	102.12764739990234
65	102.96969604492188	1.4811333333333332					1	DETECTED	102.9697 m/z @1.48 [N1267_1.mzXML]	102.96969604492188	1.4811333333333332	0.7120166666666666	18.419333333333334	17.707316666666667	317898.34375	6194355.943547364	0	1299	0.16092414171922442	2.5226277414070246	4.049098984939682	102.96942901611328	102.97450256347656
66	103.03834533691406	2.0317333333333334					1	DETECTED	103.0383 m/z @2.03 [N1267_1.mzXML]	103.03834533691406	2.0317333333333334	0.6612833333333333	19.773666666666667	19.112383333333334	141069.984375	7292593.313148495	0	1299	0.2640913476722546	1.2280145548864896	10.442532264212602	103.03816223144531	103.03888702392578
67	103.0535888671875	8.391583333333333					1	DETECTED	103.0536 m/z @8.39 [N1267_1.mzXML]	103.0535888671875	8.391583333333333	3.248483333333333	10.533016666666667	7.284533333333334	317808.09375	1.2400647155960692E7	1	1299	0.2799103114986661	0.8967709734153013	0.5178983557688637	103.0457992553711	103.06214904785156
68	103.0746841430664	10.978033333333334					1	DETECTED	103.0747 m/z @10.98 [N1267_1.mzXML]	103.0746841430664	10.978033333333334	0.10105	20.00316666666667	19.902116666666668	95626.7890625	1.5204891304945055E7	0	1299	0.3933572800376428	0.9310250405223803	0.7467379650142403	103.07427215576172	103.07838439941406
69	104.05707550048828	8.33285					1	DETECTED	104.0571 m/z @8.33 [N1267_1.mzXML]	104.05707550048828	8.33285	7.83	10.251716666666665	2.421716666666665	20013.59765625	753837.2067492063	0	1299	0.3332755702000174	1.7223132722458385	1.134408863308686	104.04874420166016	104.060791015625
70	104.0746841430664	13.7548					1	DETECTED	104.0747 m/z @13.75 [N1267_1.mzXML]	104.0746841430664	13.7548	0.10105	19.970333333333333	19.869283333333332	15730.0869140625	3434358.3072715458	0	1299	12.113209094241707	0.723110063903877	0.4163617664632196	104.06968688964844	104.07839965820312
71	104.10618591308594	1.7918999999999998					1	DETECTED	104.1062 m/z @1.79 [N1267_1.mzXML]	104.10618591308594	1.7918999999999998	1.2640333333333333	14.83275	13.568716666666667	1234365.875	1.0703413320596622E7	1	1299	0.06199003965641103	2.607718269319052	3.6070529720093805	104.0987777709961	104.10667419433594
72	105.00276947021484	1.5105833333333334					1	DETECTED	105.0028 m/z @1.51 [N1267_1.mzXML]	105.00276947021484	1.5105833333333334	0.37266666666666665	1.6719166666666667	1.29925	41120.125	565985.3018631593	0	1299	0.1787178419101485	1.2363401491455042	1.5516183397318386	104.99822235107422	105.00283813476562
73	105.0329818725586	9.73915					1	DETECTED	105.0330 m/z @9.74 [N1267_1.mzXML]	105.0329818725586	9.73915	9.664299999999999	10.236799999999999	0.5724999999999998	36348.19140625	358542.57593798806	0	1299	0.08288711724322617	3.824315297261115	1.373802795547762	105.03295135498047	105.03636932373047
74	105.05400848388672	4.234066666666667					1	DETECTED	105.0540 m/z @4.23 [N1267_1.mzXML]	105.05400848388672	4.234066666666667	2.4151000000000002	8.5093	6.094199999999999	5915.75634765625	614579.838366272	0	1299	0.7044846367113244	1.6751818798218765	2.1448630144877785	105.04405212402344	105.06036376953125
75	105.07101440429688	13.823266666666665					1	DETECTED	105.0710 m/z @13.82 [N1267_1.mzXML]	105.07101440429688	13.823266666666665	0.10105	20.00316666666667	19.902116666666668	56810.50390625	1.1363979827876132E7	0	1299	1.7087942319961051	1.131514854443586	1.0595209247308794	105.06160736083984	105.07274627685547
76	106.06438446044922	13.5738					1	DETECTED	106.0644 m/z @13.57 [N1267_1.mzXML]	106.06438446044922	13.5738	0.18661666666666665	19.773666666666667	19.58705	4885.546875	2074316.2977822877	0	1299	6.2662919176626986	0.7315597879065924	0.4334169201977412	106.06372833251953	106.06507873535156
77	106.94989013671875	1.6574666666666666					1	DETECTED	106.9499 m/z @1.66 [N1267_1.mzXML]	106.94989013671875	1.6574666666666666	0.2542333333333333	1.9614833333333332	1.70725	85760.8828125	1331665.2192301024	0	1299	0.14708828495369386	0.6083271967123548	2.9984733241806607	106.94978332519531	106.95198822021484
78	106.9626693725586	1.4513333333333334					1	DETECTED	106.9627 m/z @1.45 [N1267_1.mzXML]	106.9626693725586	1.4513333333333334	1.4200166666666665	14.565216666666666	13.145199999999999	7109.49365234375	3670641.8640986327	0	1299	0.056675880905393106	209.875465673229	418.750931346458	106.9625015258789	106.96745300292969
79	107.0517807006836	5.044666666666667					1	DETECTED	107.0518 m/z @5.04 [N1267_1.mzXML]	107.0517807006836	5.044666666666667	0.20353333333333332	19.839	19.635466666666666	10051.4775390625	1655561.6913342283	0	1299	0.5141863484492486	0.7570225918708725	3.8925600856084595	107.04391479492188	107.05535125732422
80	107.08463287353516	11.5517					1	DETECTED	107.0846 m/z @11.55 [N1267_1.mzXML]	107.08463287353516	11.5517	1.0392833333333333	19.462333333333333	18.42305	6434.5791015625	1610587.2808071594	0	1299	10.877249830359254	0.8762518926031915	0.752503785206383	107.08446502685547	107.0926742553711
81	108.08016204833984	12.661					1	DETECTED	108.0802 m/z @12.66 [N1267_1.mzXML]	108.08016204833984	12.661	0.11818333333333333	20.00316666666667	19.884983333333334	4492.63037109375	1868567.4785061628	0	1299	11.911025958605169	0.792684125973831	0.42119139512551984	108.07475280761719	108.0883560180664
82	109.06426239013672	8.377116666666668					1	DETECTED	109.0643 m/z @8.38 [N1267_1.mzXML]	109.06426239013672	8.377116666666668	1.5691333333333333	18.107666666666667	16.538533333333334	8771.8212890625	1771283.2116967472	0	1299	0.2136940909953644	12.38823025166409	3.9734493337212538	109.06139373779297	109.06669616699219
83	109.10055541992188	13.741366666666666					1	DETECTED	109.1006 m/z @13.74 [N1267_1.mzXML]	109.10055541992188	13.741366666666666	0.10105	19.953833333333332	19.85278333333333	9440.177734375	2279399.577016053	0	1299	0.9563265491071444	0.6769582474330156	0.4600583197014628	109.09197998046875	109.10169219970703
84	110.0594711303711	2.358483333333333					1	DETECTED	110.0595 m/z @2.36 [N1267_1.mzXML]	110.0594711303711	2.358483333333333	0.20353333333333332	20.00316666666667	19.799633333333336	7924.99951171875	1766323.1254684452	0	1299	1.0532986561660436	3.4129277110044436	4.114027738352192	110.05414581298828	110.05990600585938
85	111.04332733154297	2.0317333333333334					1	DETECTED	111.0433 m/z @2.03 [N1267_1.mzXML]	111.04332733154297	2.0317333333333334	0.10105	20.00316666666667	19.902116666666668	10094.46875	3426598.4082280593	0	1299	2.81562193951377	4.182854709893872	10.769532168749826	111.04270935058594	111.04390716552734
86	111.11605834960938	14.276133333333332					1	DETECTED	111.1161 m/z @14.28 [N1267_1.mzXML]	111.11605834960938	14.276133333333332	0.28808333333333336	19.134666666666664	18.84658333333333	8039.5576171875	1746756.3617134094	0	1299	1.5198109014792145	0.6736672850516452	0.04834808461126285	111.11570739746094	111.1246337890625
87	112.03617858886719	1.7778666666666667					1	DETECTED	112.0362 m/z @1.78 [N1267_1.mzXML]	112.03617858886719	1.7778666666666667	1.4200166666666665	10.60675	9.186733333333333	272326.25	4242617.10961444	0	1299	0.16367602460527242	0.7159831797573668	0.2343062627583482	112.02754211425781	112.04132080078125
88	112.8949966430664	1.7636166666666666					1	DETECTED	112.8950 m/z @1.76 [N1267_1.mzXML]	112.8949966430664	1.7636166666666666	1.6574666666666666	9.294633333333334	7.637166666666667	90518.5234375	2994893.5022233888	0	1299	null	3.2138979810699966	5.205023905510327	112.89498138427734	112.90267944335938
89	113.02018737792969	2.2447500000000002					1	DETECTED	113.0202 m/z @2.24 [N1267_1.mzXML]	113.02018737792969	2.2447500000000002	0.22043333333333334	19.937333333333335	19.716900000000003	865192.75	2.561280547918069E7	0	1299	0.3377835059185066	1.8021823670477803	3.106669585972055	113.01087188720703	113.02713775634766
90	113.03727722167969	11.479866666666668					1	DETECTED	113.0373 m/z @11.48 [N1267_1.mzXML]	113.03727722167969	11.479866666666668	1.4024500000000002	17.45266666666667	16.050216666666667	7249.25244140625	2563450.02190674	0	1299	1.3778978270719247	0.7963457896782409	0.4260640091545831	113.03338623046875	113.04708862304688
91	114.02369689941406	2.2447500000000002					1	DETECTED	114.0237 m/z @2.24 [N1267_1.mzXML]	114.02369689941406	2.2447500000000002	2.0317333333333334	13.476033333333334	11.4443	21627.5234375	3203828.318467529	0	1299	0.18163228076612592	26.862452077302223	52.724904154604445	114.0195083618164	114.02389526367188
92	114.0544662475586	2.7299					1	DETECTED	114.0545 m/z @2.73 [N1267_1.mzXML]	114.0544662475586	2.7299	0.10105	20.00316666666667	19.902116666666668	37530.203125	6192117.791173099	0	1299	1.121464164106421	3.2313591130514068	2.6616091093106053	114.04553985595703	114.05482482910156
93	114.06552124023438	1.8338333333333334					1	DETECTED	114.0655 m/z @1.83 [N1267_1.mzXML]	114.06552124023438	1.8338333333333334	0.3557666666666667	18.924500000000002	18.568733333333334	675900.5625	9717680.087082805	0	1299	0.06128772953544326	8.62528670878863	10.492963098548026	114.06537628173828	114.06598663330078
94	114.09717559814453	2.7577333333333334					1	DETECTED	114.0972 m/z @2.76 [N1267_1.mzXML]	114.09717559814453	2.7577333333333334	0.15233333333333335	19.740833333333335	19.5885	32437.77734375	6589781.467854858	0	1299	8.965319202916936	2.1991231343212743	3.345992065567173	114.09053802490234	114.09717559814453
95	114.89185333251953	1.7491166666666667					1	DETECTED	114.8919 m/z @1.75 [N1267_1.mzXML]	114.89185333251953	1.7491166666666667	1.6719166666666667	2.2872666666666666	0.6153499999999998	30685.6796875	459615.30966723623	0	1299	0.12196985033915198	3.9854274611398988	5.548671695215985	114.89161682128906	114.89219665527344
96	114.98711395263672	1.4811333333333332					1	DETECTED	114.9871 m/z @1.48 [N1267_1.mzXML]	114.98711395263672	1.4811333333333332	1.4024500000000002	15.411283333333333	14.008833333333333	51366.8359375	2093820.339237793	0	1299	0.16612879442251538	85.83884820725332	181.6032567285106	114.98651123046875	114.99407196044922
97	115.03587341308594	1.8479666666666668					1	DETECTED	115.0359 m/z @1.85 [N1267_1.mzXML]	115.03587341308594	1.8479666666666668	0.18661666666666665	19.970333333333333	19.783716666666667	903693.6875	5859149.603115785	0	1299	0.038112727878959696	4.025514836191912	4.781866241154327	115.02842712402344	115.03871154785156
98	115.05377197265625	9.2104					1	DETECTED	115.0538 m/z @9.21 [N1267_1.mzXML]	115.05377197265625	9.2104	0.7292500000000001	19.806333333333335	19.077083333333334	84395.5078125	3227971.8553263843	0	1299	0.10357398899981973	1.8685122889061023	2.251723573724344	115.05310821533203	115.0574951171875
99	115.07490539550781	10.022533333333334					1	DETECTED	115.0749 m/z @10.02 [N1267_1.mzXML]	115.07490539550781	10.022533333333334	0.49111666666666665	19.740833333333335	19.249716666666668	24240.1328125	3188448.849033142	0	1299	0.09271876618041475	1.0818345771803406	0.5667900457884577	115.06565856933594	115.07535552978516
100	115.11096954345703	11.81315					1	DETECTED	115.1110 m/z @11.81 [N1267_1.mzXML]	115.11096954345703	11.81315	0.10105	19.986833333333333	19.885783333333332	7540.2119140625	2834213.689997681	0	1299	7.255417418722706	0.8489418350822369	0.9716821077081114	115.11066436767578	115.11361694335938
101	116.06970977783203	1.8621666666666667					1	DETECTED	116.0697 m/z @1.86 [N1267_1.mzXML]	116.06970977783203	1.8621666666666667	0.18661666666666665	20.00316666666667	19.816550000000003	2851869.0	2.4484002450554717E7	1	1299	0.035661258776284566	8.697264122579307	7.908223243076546	116.0602798461914	116.07061004638672
102	116.98500061035156	1.4811333333333332					1	DETECTED	116.9850 m/z @1.48 [N1267_1.mzXML]	116.98500061035156	1.4811333333333332	0.10105	20.00316666666667	19.902116666666668	2513577.75	4.819000038336759E7	0	1299	0.1451942526921235	1.5847474698517363	2.0831661437958005	116.98495483398438	116.99175262451172
103	117.05680084228516	9.22435					1	DETECTED	117.0568 m/z @9.22 [N1267_1.mzXML]	117.05680084228516	9.22435	0.9009	18.826999999999998	17.926099999999998	188469.734375	8931663.822128775	0	1299	0.09531640867732527	0.5274285075939834	0.01905125696983576	117.05390930175781	117.05695343017578
104	117.07328796386719	1.8621666666666667					1	DETECTED	117.0733 m/z @1.86 [N1267_1.mzXML]	117.07328796386719	1.8621666666666667	1.8479666666666668	9.294633333333334	7.446666666666667	107830.3984375	1769318.7200220032	0	1299	0.04539687026081762	262.20657276995325	523.4131455399064	117.06936645507812	117.07363891601562
105	117.09020233154297	11.464466666666668					1	DETECTED	117.0902 m/z @11.46 [N1267_1.mzXML]	117.09020233154297	11.464466666666668	0.8490666666666667	18.84333333333333	17.994266666666665	93065.2578125	4553523.021120729	0	1299	0.24711247410070136	2.898558983368053	1.4095801512865698	117.09010314941406	117.09075927734375
106	117.9886245727539	1.5841666666666667					1	DETECTED	117.9886 m/z @1.58 [N1267_1.mzXML]	117.9886245727539	1.5841666666666667	1.4024500000000002	18.46833333333333	17.06588333333333	27754.791015625	8245056.315204101	0	1299	0.042651353115539914	46.95739704668442	0.36524178526649603	117.98162078857422	117.99649047851562
107	118.06414031982422	9.2104					1	DETECTED	118.0641 m/z @9.21 [N1267_1.mzXML]	118.06414031982422	9.2104	1.4358	10.341016666666667	8.905216666666666	2153389.0	1.8145678567950044E7	1	1299	0.0988202954696753	1.5601314021894392	2.0800747136809776	118.0573959350586	118.06477355957031
108	118.08540344238281	1.9757666666666667					1	DETECTED	118.0854 m/z @1.98 [N1267_1.mzXML]	118.08540344238281	1.9757666666666667	0.10105	20.00316666666667	19.902116666666668	2158320.25	6.6713181986127466E7	1	1299	0.17368568662358896	2.510073021869489	4.66702349967652	118.08519744873047	118.09443664550781
109	118.978271484375	11.72055					1	DETECTED	118.9783 m/z @11.72 [N1267_1.mzXML]	118.978271484375	11.72055	0.20353333333333332	19.953833333333332	19.7503	71134.3046875	6989417.074178833	0	1299	0.7281824414294817	0.8904578727834166	0.10209120818265098	118.9775161743164	118.9815902709961
110	119.0182876586914	1.5105833333333334					1	DETECTED	119.0183 m/z @1.51 [N1267_1.mzXML]	119.0182876586914	1.5105833333333334	1.0737833333333335	10.08315	9.009366666666667	322337.65625	4206034.584179477	0	1299	0.17336730866049432	1.518959105427507	2.751500248974259	119.01703643798828	119.01873779296875
111	119.06786346435547	9.2104					1	DETECTED	119.0679 m/z @9.21 [N1267_1.mzXML]	119.06786346435547	9.2104	3.404733333333333	10.32615	6.921416666666667	119997.2421875	1499075.0975823046	0	1299	0.10163394766563805	1.6149102506433743	0.14688769717244657	119.0677490234375	119.07292938232422
112	119.08889770507812	2.0035166666666666					1	DETECTED	119.0889 m/z @2.00 [N1267_1.mzXML]	119.08889770507812	2.0035166666666666	0.3557666666666667	18.632	18.276233333333334	87408.6328125	4693560.645440464	0	1299	0.3231256063885677	0.884459138770994	28.74985458617007	119.08467102050781	119.08995819091797
113	119.15351867675781	14.17845					1	DETECTED	119.1535 m/z @14.18 [N1267_1.mzXML]	119.15351867675781	14.17845	0.10105	20.00316666666667	19.902116666666668	64262.09375	1.5708680902267577E7	0	1299	6.487920236384436	0.7064406184706237	7.094547619066257	119.15328979492188	119.15412139892578
114	119.509033203125	8.391583333333333					1	DETECTED	119.5090 m/z @8.39 [N1267_1.mzXML]	119.509033203125	8.391583333333333	8.06545	8.494366666666666	0.42891666666666595	4478.4111328125	64392.97933221437	0	1299	0.2599341069511034	0.6575786999182336	0.31515739983646707	119.50878143310547	119.50923156738281
115	120.07986450195312	8.391583333333333					1	DETECTED	120.0799 m/z @8.39 [N1267_1.mzXML]	120.07986450195312	8.391583333333333	7.601233333333334	19.610166666666665	12.008933333333331	1232158.375	2.5239001370407227E7	1	1299	0.25917151682416417	0.8076226964243256	0.4930874142129262	120.07115936279297	120.08816528320312
116	120.15689849853516	13.78205					1	DETECTED	120.1569 m/z @13.78 [N1267_1.mzXML]	120.15689849853516	13.78205	9.679466666666666	19.757166666666667	10.0777	4577.60498046875	1282098.5045697032	0	1299	6.359828568096214	1.228213930247202	0.8038674062864901	120.15216064453125	120.15751647949219
117	120.98011779785156	1.5841666666666667					1	DETECTED	120.9801 m/z @1.58 [N1267_1.mzXML]	120.98011779785156	1.5841666666666667	1.3851833333333334	18.908333333333335	17.52315	40112.453125	4915625.62773587	0	1299	0.16781025930660176	44.98218095961291	58.77347010778731	120.97807312011719	120.98979187011719
118	121.02763366699219	12.4767					1	DETECTED	121.0276 m/z @12.48 [N1267_1.mzXML]	121.02763366699219	12.4767	0.1351	19.986833333333333	19.851733333333332	22203.296875	7468597.989665406	0	1299	0.15324434077576754	0.8042609278105486	1.9993107385446416	121.02714538574219	121.03559112548828
119	121.0712890625	1.8479666666666668					1	DETECTED	121.0713 m/z @1.85 [N1267_1.mzXML]	121.0712890625	1.8479666666666668	0.10105	19.970333333333333	19.869283333333332	407359.4375	9204865.007949395	0	1299	0.2097096049639433	0.8261852881803525	0.457130792098862	121.0636978149414	121.07167053222656
120	121.08345031738281	8.377116666666668					1	DETECTED	121.0835 m/z @8.38 [N1267_1.mzXML]	121.08345031738281	8.377116666666668	5.64325	8.829016666666666	3.185766666666666	67986.171875	2091704.14976941	0	1299	0.29434885980109016	0.9126173348983385	0.5888814788841743	121.08341217041016	121.09121704101562
121	121.9864501953125	12.702050000000002					1	DETECTED	121.9865 m/z @12.70 [N1267_1.mzXML]	121.9864501953125	12.702050000000002	10.749533333333334	19.314833333333336	8.565300000000002	29088.966796875	2560344.359595214	0	1299	0.39451917649314083	2.1933999709776266	3.380984025926789	121.9859619140625	121.98713684082031
122	122.05705261230469	8.829016666666666					1	DETECTED	122.0571 m/z @8.83 [N1267_1.mzXML]	122.05705261230469	8.829016666666666	2.8543000000000003	11.449516666666666	8.595216666666666	11036.6708984375	1762320.912485077	0	1299	6.0702738831014305	0.7192991020494696	0.4385982040989392	122.0550308227539	122.05970001220703
123	122.09587097167969	8.66					1	DETECTED	122.0959 m/z @8.66 [N1267_1.mzXML]	122.09587097167969	8.66	0.15233333333333335	20.00316666666667	19.850833333333334	56485.86328125	3531428.9621108454	0	1299	0.08604715143193786	14.788017137445923	89.74496412179053	122.08660888671875	122.10285949707031
124	122.92371368408203	1.6282833333333333					1	DETECTED	122.9237 m/z @1.63 [N1267_1.mzXML]	122.92371368408203	1.6282833333333333	0.42343333333333333	19.183833333333332	18.7604	44206.265625	3861463.1873987434	0	1299	0.12610229823320696	4.740012240558978	164.34576900215066	122.92356872558594	122.92943572998047
125	123.04341888427734	3.8674833333333334					1	DETECTED	123.0434 m/z @3.87 [N1267_1.mzXML]	123.04341888427734	3.8674833333333334	0.27114999999999995	19.986833333333333	19.715683333333335	3850.61767578125	1640469.6192722484	0	1299	0.39552267080604775	2.7410811938085087	4.3799987358541	123.03652954101562	123.04393005371094
126	123.0547103881836	3.2625666666666664					1	DETECTED	123.0547 m/z @3.26 [N1267_1.mzXML]	123.0547103881836	3.2625666666666664	0.44029999999999997	16.047333333333334	15.607033333333334	7171.73486328125	1178000.675341095	0	1299	0.32203975601266865	2.764982047526811	4.529964095053622	123.04598236083984	123.06394958496094
127	123.98173522949219	11.377999999999998					1	DETECTED	123.9817 m/z @11.38 [N1267_1.mzXML]	123.98173522949219	11.377999999999998	8.391583333333333	16.619	8.227416666666667	14856.8984375	1849607.5197655945	0	1299	0.5857810992364829	1.3774730027625086	1.7297632616089766	123.98140716552734	123.98255920410156
128	124.03617858886719	1.9045333333333334					1	DETECTED	124.0362 m/z @1.90 [N1267_1.mzXML]	124.03617858886719	1.9045333333333334	0.38961666666666667	19.921	19.531383333333334	49622.16796875	1698213.2880230416	0	1299	0.14625570455354708	1.9334333516449622	0.32695824101344484	124.03571319580078	124.03942108154297
129	124.0499267578125	9.381033333333333					1	DETECTED	124.0499 m/z @9.38 [N1267_1.mzXML]	124.0499267578125	9.381033333333333	9.323216666666667	9.64925	0.3260333333333332	23960.517578125	139683.54341955556	0	1299	0.08179722596834971	2.5305969600334453	3.3709745222671557	124.04977416992188	124.05032348632812
130	124.97528076171875	1.4811333333333332					1	DETECTED	124.9753 m/z @1.48 [N1267_1.mzXML]	124.97528076171875	1.4811333333333332	1.4200166666666665	1.5545333333333333	0.13451666666666684	3706.89501953125	21953.010873596217	0	1299	0.06067512634012062	1.1004908644668674	1.2009817289337346	124.974853515625	124.97535705566406
131	124.99899291992188	13.01685					1	DETECTED	124.9990 m/z @13.02 [N1267_1.mzXML]	124.99899291992188	13.01685	5.497433333333333	18.761833333333335	13.264400000000002	24459.38671875	2099367.2005886235	0	1299	0.781557364957207	0.8820099076834419	4.840749714092512	124.98979187011719	125.00838470458984
132	125.0201416015625	1.8057833333333333					1	DETECTED	125.0201 m/z @1.81 [N1267_1.mzXML]	125.0201416015625	1.8057833333333333	0.1692	19.986833333333333	19.817633333333333	26914.7421875	3106915.423922914	0	1299	4.635798670378388	7.200567953749894	6.28204781828914	125.01350402832031	125.02679443359375
133	125.09532928466797	11.111316666666665					1	DETECTED	125.0953 m/z @11.11 [N1267_1.mzXML]	125.09532928466797	11.111316666666665	0.32195	19.87183333333333	19.54988333333333	7213.52099609375	1352423.6802297365	0	1299	0.0774793401954259	0.9059791893870817	0.8119583787741634	125.09514617919922	125.0959701538086
134	125.1316146850586	14.606916666666667					1	DETECTED	125.1316 m/z @14.61 [N1267_1.mzXML]	125.1316146850586	14.606916666666667	8.494366666666666	15.723533333333334	7.229166666666668	5803.5654296875	849342.137585297	0	1299	0.32594066725880033	0.5913380394979728	0.18267607899594557	125.1314468383789	125.13243865966797
135	126.05184936523438	1.8763833333333333					1	DETECTED	126.0518 m/z @1.88 [N1267_1.mzXML]	126.05184936523438	1.8763833333333333	0.22043333333333334	19.986833333333333	19.7664	62275.2734375	2188180.3333444213	0	1299	0.10952541353950185	3.767674893741826	3.963297948963329	126.0515365600586	126.05668640136719
136	126.09062957763672	9.138233333333334					1	DETECTED	126.0906 m/z @9.14 [N1267_1.mzXML]	126.09062957763672	9.138233333333334	9.04675	9.294633333333334	0.24788333333333412	8542.375	65090.78372229042	0	1299	0.11234967202637591	1.2722418482772326	1.7521126892183452	126.09040069580078	126.09086608886719
137	127.00198364257812	9.619283333333334					1	DETECTED	127.0020 m/z @9.62 [N1267_1.mzXML]	127.00198364257812	9.619283333333334	9.559266666666668	17.3215	7.762233333333333	6013.912109375	344541.96005346684	0	1299	0.0705478598449627	64.66731463482444	128.33462926964887	126.99623107910156	127.00212097167969
138	127.03813171386719	10.872733333333334					1	DETECTED	127.0381 m/z @10.87 [N1267_1.mzXML]	127.03813171386719	10.872733333333334	0.1351	19.986833333333333	19.851733333333332	78303.484375	5751222.106644779	0	1299	0.11906294930994044	0.5820772574697519	0.03371902977073823	127.03379821777344	127.04725646972656
139	128.01658630371094	14.121266666666665					1	DETECTED	128.0166 m/z @14.12 [N1267_1.mzXML]	128.01658630371094	14.121266666666665	0.18661666666666665	19.561	19.374383333333334	5243.6669921875	2230074.1826680293	0	1299	6.758463810729294	0.6951872968941931	1.1959050606156996	128.01171875	128.01724243164062
140	128.06985473632812	2.0598666666666667					1	DETECTED	128.0699 m/z @2.06 [N1267_1.mzXML]	128.06985473632812	2.0598666666666667	0.4064666666666667	19.986833333333333	19.580366666666666	34740.140625	4981873.224565982	0	1299	0.8803176236551222	3.8872611725247794	3.8937539189601944	128.0608367919922	128.07948303222656
141	129.01358032226562	1.8057833333333333					1	DETECTED	129.0136 m/z @1.81 [N1267_1.mzXML]	129.01358032226562	1.8057833333333333	1.4200166666666665	19.888166666666667	18.46815	14954.619140625	5652651.508232607	0	1299	8.709141656713326	23.936943748379843	24.1996315264708	129.00572204589844	129.0192108154297
142	129.05384826660156	2.045933333333333					1	DETECTED	129.0538 m/z @2.05 [N1267_1.mzXML]	129.05384826660156	2.045933333333333	0.10105	20.00316666666667	19.902116666666668	79126.1484375	8750473.600470826	0	1299	0.35054653087794874	6.469334495939493	1.6571458935189631	129.05267333984375	129.0543212890625
143	130.04913330078125	2.0177666666666667					1	DETECTED	130.0491 m/z @2.02 [N1267_1.mzXML]	130.04913330078125	2.0177666666666667	0.11818333333333333	20.00316666666667	19.884983333333334	49921.953125	5252274.862944089	0	1299	3.1706778893507073	2.548259951936162	1.6130047757469073	130.039306640625	130.04969787597656
144	130.06414794921875	10.8428					1	DETECTED	130.0641 m/z @10.84 [N1267_1.mzXML]	130.06414794921875	10.8428	8.479533333333332	19.380499999999998	10.900966666666665	338131.28125	4688437.226838993	1	1299	0.08753903003312935	0.685884688877812	2.1081728284444607	130.05752563476562	130.0714569091797
145	130.08551025390625	1.9896500000000001					1	DETECTED	130.0855 m/z @1.99 [N1267_1.mzXML]	130.08551025390625	1.9896500000000001	0.18661666666666665	19.822666666666667	19.63605	70666.3515625	4559058.024724882	0	1299	0.487923723553914	3.132797454057351	1.8736591498566237	130.0847625732422	130.08602905273438
146	130.93218994140625	1.5398500000000002					1	DETECTED	130.9322 m/z @1.54 [N1267_1.mzXML]	130.93218994140625	1.5398500000000002	1.4358	1.5398500000000002	0.1040500000000002	10712.4150390625	46809.01032348643	0	1299	0.09577855803422053	0.5	null	130.93206787109375	130.93272399902344
147	130.96421813964844	1.4811333333333332					1	DETECTED	130.9642 m/z @1.48 [N1267_1.mzXML]	130.96421813964844	1.4811333333333332	0.10105	20.00316666666667	19.902116666666668	1164759.875	1.65147879544822E7	0	1299	0.15224084975097063	3.392287497592011	2.146800153385068	130.961669921875	130.97222900390625
148	131.018310546875	1.4956666666666665					1	DETECTED	131.0183 m/z @1.50 [N1267_1.mzXML]	131.018310546875	1.4956666666666665	1.4200166666666665	12.5861	11.166083333333333	45319.9765625	1.0806503363415528E7	0	1299	0.11627120369993138	73.80094734523023	146.60189469046045	131.01806640625	131.0263214111328
149	131.0484161376953	8.391583333333333					1	DETECTED	131.0484 m/z @8.39 [N1267_1.mzXML]	131.0484161376953	8.391583333333333	0.30495	8.59935	8.2944	5960.060546875	1093493.5578242184	0	1299	0.2375555187009475	0.5128463019221019	0.025692603844203753	131.04464721679688	131.05274963378906
150	131.06744384765625	10.812583333333333					1	DETECTED	131.0674 m/z @10.81 [N1267_1.mzXML]	131.06744384765625	10.812583333333333	1.19505	19.773666666666667	18.57861666666667	32298.1171875	2396885.779479585	0	1299	0.4546188287339952	0.7480170889942586	23.20956919308154	131.06689453125	131.06983947753906
151	131.08055114746094	2.6888333333333336					1	DETECTED	131.0806 m/z @2.69 [N1267_1.mzXML]	131.08055114746094	2.6888333333333336	1.4024500000000002	14.890383333333334	13.487933333333334	6502.00048828125	1481606.7092308959	0	1299	0.7480228428833744	5.242579324462641	1.8377592628454802	131.08026123046875	131.08871459960938
152	131.44229125976562	4.234066666666667					1	DETECTED	131.4423 m/z @4.23 [N1267_1.mzXML]	131.44229125976562	4.234066666666667	3.404733333333333	4.82395	1.4192166666666668	7857.697265625	445323.64160693355	0	1299	1.0587663209663005	0.855637057877813	0.7112741157556259	131.4419403076172	131.44265747070312
153	131.74888610839844	4.13115					1	DETECTED	131.7489 m/z @4.13 [N1267_1.mzXML]	131.74888610839844	4.13115	3.1499333333333337	16.0962	12.946266666666666	6578.2373046875	2790166.5388340456	0	1299	0.5444314411294728	6.597047882730626	12.194095765461253	131.747802734375	131.7491455078125
154	131.9603271484375	12.194416666666665					1	DETECTED	131.9603 m/z @12.19 [N1267_1.mzXML]	131.9603271484375	12.194416666666665	0.23731666666666668	19.986833333333333	19.749516666666665	15587.7177734375	4621834.532505433	0	1299	0.624623329853307	1.7000479949586476	0.8483721319830486	131.953369140625	131.9679718017578
155	132.0647430419922	2.7299					1	DETECTED	132.0647 m/z @2.73 [N1267_1.mzXML]	132.0647430419922	2.7299	0.10105	20.00316666666667	19.902116666666668	190605.8125	2.4699938102965925E7	0	1299	0.830323031544073	4.8424913858674	2.311453414756213	132.0552978515625	132.0651397705078
156	132.07579040527344	1.8479666666666668					1	DETECTED	132.0758 m/z @1.85 [N1267_1.mzXML]	132.07579040527344	1.8479666666666668	1.8197	11.03685	9.21715	1201223.25	8540176.585437313	0	1299	0.038023472178854156	4.879578185363481	5.330182607104262	132.07070922851562	132.08546447753906
157	132.10092163085938	4.13115					1	DETECTED	132.1009 m/z @4.13 [N1267_1.mzXML]	132.10092163085938	4.13115	1.4200166666666665	19.544500000000003	18.124483333333337	2359518.25	1.5207127497473252E8	1	1299	1.0705330944386202	0.8470292375174079	0.5716356682831251	132.09149169921875	132.10147094726562
158	132.11305236816406	3.7646333333333333					1	DETECTED	132.1131 m/z @3.76 [N1267_1.mzXML]	132.11305236816406	3.7646333333333333	3.5191666666666666	15.228083333333332	11.708916666666665	4691.5546875	1435585.4823355102	0	1299	0.7033364417978509	23.850319120043448	46.70063824008689	132.11093139648438	132.1224822998047
159	132.75889587402344	15.064566666666668					1	DETECTED	132.7589 m/z @15.06 [N1267_1.mzXML]	132.75889587402344	15.064566666666668	3.277083333333333	15.488266666666668	12.211183333333334	21514.59765625	7844896.75715271	0	1299	11.520081481799735	0.5204103567650185	0.040639899546943	132.755615234375	132.76727294921875
160	132.95729064941406	11.691716666666668					1	DETECTED	132.9573 m/z @11.69 [N1267_1.mzXML]	132.95729064941406	11.691716666666668	0.10105	20.00316666666667	19.902116666666668	514491.125	5.20931204984825E7	0	1299	1.5393796489923375	1.5856428185074458	2.333571320212499	132.9481658935547	132.96485900878906
161	132.9975128173828	1.4956666666666665					1	DETECTED	132.9975 m/z @1.50 [N1267_1.mzXML]	132.9975128173828	1.4956666666666665	1.4024500000000002	1.6135666666666666	0.2111166666666664	42596.17578125	359056.32653369143	0	1299	0.4770955189501582	1.1143327035636066	1.3266522806890495	132.9972686767578	132.99757385253906
162	133.03353881835938	1.5105833333333334					1	DETECTED	133.0335 m/z @1.51 [N1267_1.mzXML]	133.03353881835938	1.5105833333333334	0.1351	19.200166666666668	19.065066666666667	1344849.75	2.511458339034462E7	1	1299	0.15688079939321753	1.258172169214236	1.4575139930505558	133.0323028564453	133.04124450683594
163	133.0486297607422	2.08775					1	DETECTED	133.0486 m/z @2.09 [N1267_1.mzXML]	133.0486297607422	2.08775	2.0177666666666667	10.32615	8.308383333333333	26481.556640625	1618150.5942895198	0	1299	0.4197394718288372	31.25433836635004	29.01509216221495	133.04832458496094	133.0514678955078
164	133.07928466796875	1.8479666666666668					1	DETECTED	133.0793 m/z @1.85 [N1267_1.mzXML]	133.07928466796875	1.8479666666666668	1.8338333333333334	18.71333333333333	16.879499999999997	43164.96484375	4128780.3281152947	0	1299	0.04776203865644302	289.50740814217374	579.4100003510196	133.0708770751953	133.0854949951172
165	133.10426330566406	4.13115					1	DETECTED	133.1043 m/z @4.13 [N1267_1.mzXML]	133.10426330566406	4.13115	0.5593666666666667	18.745833333333334	18.186466666666668	111224.4765625	1.1808182071568396E7	0	1299	2.9891423383469204	0.7458870689247162	0.569796585373034	133.0960693359375	133.1119842529297
166	133.9676971435547	14.164283333333334					1	DETECTED	133.9677 m/z @14.16 [N1267_1.mzXML]	133.9676971435547	14.164283333333334	0.11818333333333333	20.00316666666667	19.884983333333334	16560.98046875	4190066.709524597	0	1299	8.170535116547317	0.7066215757721133	0.42300148162680745	133.95770263671875	133.9676971435547
167	134.01779174804688	1.7918999999999998					1	DETECTED	134.0178 m/z @1.79 [N1267_1.mzXML]	134.01779174804688	1.7918999999999998	1.6864999999999999	18.189	16.5025	45385.09375	7984630.277511474	0	1299	0.11953496792613727	78.28510436432643	119.0904221863629	134.01766967773438	134.02261352539062
168	134.0346221923828	1.5105833333333334					1	DETECTED	134.0346 m/z @1.51 [N1267_1.mzXML]	134.0346221923828	1.5105833333333334	0.11818333333333333	19.986833333333333	19.86865	128953.5390625	3548553.9005100727	0	1299	0.1577476007661267	38.210271388876954	81.01675612569373	134.03359985351562	134.0446014404297
169	134.0592498779297	10.160416666666666					1	DETECTED	134.0592 m/z @10.16 [N1267_1.mzXML]	134.0592498779297	10.160416666666666	9.138233333333334	19.167666666666666	10.029433333333332	17456.4296875	1908907.9425950618	0	1299	0.6228912511842708	10.150592156823674	49.24930577202413	134.05287170410156	134.06634521484375
170	134.10531616210938	3.940816666666667					1	DETECTED	134.1053 m/z @3.94 [N1267_1.mzXML]	134.10531616210938	3.940816666666667	3.1780833333333334	9.04675	5.868666666666666	6931.369140625	773116.9700239868	0	1299	0.20499529901396185	3.8471287474871056	6.694257494974211	134.09580993652344	134.1056671142578
171	134.9577178955078	12.241999999999999					1	DETECTED	134.9577 m/z @12.24 [N1267_1.mzXML]	134.9577178955078	12.241999999999999	0.10105	20.00316666666667	19.902116666666668	75923.265625	1.1937630438199291E7	0	1299	1.4596050813651065	0.7601236092167831	1.329372814731913	134.95724487304688	134.95867919921875
172	134.99562072753906	1.4811333333333332					1	DETECTED	134.9956 m/z @1.48 [N1267_1.mzXML]	134.99562072753906	1.4811333333333332	1.4024500000000002	19.446166666666667	18.043716666666665	173916.90625	6597094.294373383	0	1299	0.6293398011802926	7.079975283068671	13.209744046202154	134.99501037597656	135.00430297851562
173	135.03123474121094	1.52525					1	DETECTED	135.0312 m/z @1.53 [N1267_1.mzXML]	135.03123474121094	1.52525	1.52525	19.970333333333333	18.445083333333333	125916.8515625	4283334.455948824	0	1299	0.10475759762396541	null	null	135.0308837890625	135.0352783203125
174	135.04336547851562	10.175999999999998					1	DETECTED	135.0434 m/z @10.18 [N1267_1.mzXML]	135.04336547851562	10.175999999999998	0.5251166666666667	15.318766666666667	14.79365	10537.197265625	1354121.8812716673	0	1299	0.10521657263168827	0.7664402049553324	0.5328804099106648	135.0429229736328	135.0462646484375
175	135.06246948242188	10.08315					1	DETECTED	135.0625 m/z @10.08 [N1267_1.mzXML]	135.06246948242188	10.08315	0.2542333333333333	19.986833333333333	19.7326	2711.048828125	1501088.398803132	0	1299	8.854951522338862	1.003803403223482	1.0076068064469634	135.05860900878906	135.0630645751953
176	135.10081481933594	9.439333333333334					1	DETECTED	135.1008 m/z @9.44 [N1267_1.mzXML]	135.10081481933594	9.439333333333334	2.4428666666666667	9.559266666666668	7.1164000000000005	5410.2998046875	1077986.0399058226	0	1299	0.09355803485171243	0.5085709929774077	0.017141985954815368	135.09678649902344	135.10113525390625
177	136.04718017578125	1.8479666666666668					1	DETECTED	136.0472 m/z @1.85 [N1267_1.mzXML]	136.04718017578125	1.8479666666666668	1.7918999999999998	12.702050000000002	10.910150000000002	387853.34375	5608650.613196048	0	1299	0.10950848777580435	2.3466033420756016	2.880681089357772	136.04701232910156	136.05592346191406
178	136.07476806640625	3.9991833333333333					1	DETECTED	136.0748 m/z @4.00 [N1267_1.mzXML]	136.07476806640625	3.9991833333333333	0.11818333333333333	19.937333333333335	19.81915	20049.71484375	2337615.9764562068	0	1299	0.35352839008747416	1.0574748019180273	0.16438072751153182	136.07449340820312	136.07569885253906
179	136.95314025878906	12.461633333333333					1	DETECTED	136.9531 m/z @12.46 [N1267_1.mzXML]	136.95314025878906	12.461633333333333	0.11818333333333333	19.937333333333335	19.81915	31515.16015625	4588290.645201054	0	1299	1.7630234227252455	1.4211968787401497	1.6237746578973433	136.95277404785156	136.9538116455078
180	136.96853637695312	1.6282833333333333					1	DETECTED	136.9685 m/z @1.63 [N1267_1.mzXML]	136.96853637695312	1.6282833333333333	1.52525	1.7177666666666667	0.19251666666666667	49290.15625	286445.3346540527	0	1299	0.08285913259836142	0.9419922434176591	0.6301291626556335	136.9680938720703	136.96897888183594
181	137.04495239257812	3.3763666666666667					1	DETECTED	137.0450 m/z @3.38 [N1267_1.mzXML]	137.04495239257812	3.3763666666666667	2.0177666666666667	8.229983333333333	6.2122166666666665	26096.58984375	1306122.5841505125	0	1299	0.44247736573795615	2.286256685804014	4.7344771903234015	137.0445098876953	137.04534912109375
182	137.0589141845703	10.32615					1	DETECTED	137.0589 m/z @10.33 [N1267_1.mzXML]	137.0589141845703	10.32615	3.8381833333333333	10.8879	7.049716666666667	27181.861328125	834790.9119511714	0	1299	0.22592318391290434	0.9138233451576964	0.31712000790916384	137.05838012695312	137.0592803955078
183	137.1314697265625	13.795766666666667					1	DETECTED	137.1315 m/z @13.80 [N1267_1.mzXML]	137.1314697265625	13.795766666666667	0.10105	20.00316666666667	19.902116666666668	6270.5947265625	3354687.0952431955	0	1299	14.922014949529892	0.7266348457981971	0.3805990396623321	137.12353515625	137.13226318359375
184	138.0515594482422	1.8621666666666667					1	DETECTED	138.0516 m/z @1.86 [N1267_1.mzXML]	138.0515594482422	1.8621666666666667	0.1692	19.937333333333335	19.768133333333335	1243383.75	8641757.976062406	1	1299	0.051861460843688034	3.482227988063935	4.668778262451917	138.0512237548828	138.05477905273438
185	138.06532287597656	9.9181					1	DETECTED	138.0653 m/z @9.92 [N1267_1.mzXML]	138.06532287597656	9.9181	9.000766666666667	10.355866666666666	1.3550999999999984	7162.0927734375	144752.6376729126	0	1299	0.9129322821010923	0.7386082848837199	0.47721656976743976	138.06182861328125	138.0655975341797
186	139.00173950195312	3.33375					1	DETECTED	139.0017 m/z @3.33 [N1267_1.mzXML]	139.00173950195312	3.33375	3.0091666666666668	7.846283333333333	4.837116666666667	3973.323974609375	267740.5424746704	0	1299	0.1837191102943092	7.451270860077019	13.902541720154037	139.00059509277344	139.0109405517578
187	139.04110717773438	14.192466666666666					1	DETECTED	139.0411 m/z @14.19 [N1267_1.mzXML]	139.04110717773438	14.192466666666666	0.3557666666666667	19.970333333333333	19.614566666666665	129626.640625	1.7738040610475674E7	0	1299	3.4214263815759622	0.8004214037818297	0.5205069771388859	139.0355224609375	139.04920959472656
188	140.04061889648438	14.441116666666666					1	DETECTED	140.0406 m/z @14.44 [N1267_1.mzXML]	140.04061889648438	14.441116666666666	0.32195	16.12905	15.8071	7055.55224609375	1917896.2374237357	0	1299	3.5546075887870163	0.6594960604068523	0.2652919767499284	140.03074645996094	140.05038452148438
189	140.06710815429688	1.7918999999999998					1	DETECTED	140.0671 m/z @1.79 [N1267_1.mzXML]	140.06710815429688	1.7918999999999998	0.6271333333333333	19.659166666666668	19.032033333333334	1188860.5	1.3363960888253607E7	1	1299	0.07496205987819637	4.005797451988913	4.761782997546051	140.0670928955078	140.07077026367188
190	141.0398712158203	3.037316666666667					1	DETECTED	141.0399 m/z @3.04 [N1267_1.mzXML]	141.0398712158203	3.037316666666667	2.64765	15.771416666666665	13.123766666666665	6469.85009765625	1864994.3631776434	0	1299	11.990886810294201	16.839734816082114	31.55611170893938	141.03488159179688	141.04019165039062
191	141.0514373779297	9.351833333333333					1	DETECTED	141.0514 m/z @9.35 [N1267_1.mzXML]	141.0514373779297	9.351833333333333	2.6203333333333334	19.7245	17.104166666666664	125252.625	2414690.5688020336	0	1299	0.12653727091853462	0.8536277766198872	1.4729085775105708	141.05081176757812	141.0565948486328
192	141.07046508789062	1.7918999999999998					1	DETECTED	141.0705 m/z @1.79 [N1267_1.mzXML]	141.07046508789062	1.7918999999999998	0.6102333333333333	12.337416666666666	11.727183333333333	62778.78125	2884718.006222657	0	1299	0.12426390425273803	4.962136812411847	0.24423785410073007	141.06463623046875	141.07095336914062
193	141.0897979736328	10.8278					1	DETECTED	141.0898 m/z @10.83 [N1267_1.mzXML]	141.0897979736328	10.8278	0.1351	20.00316666666667	19.868066666666667	4563.19921875	1452972.7774960028	0	1299	4.439263567855928	0.9290481668178602	1.9127373188058276	141.08956909179688	141.091064453125
194	141.12664794921875	11.780866666666666					1	DETECTED	141.1266 m/z @11.78 [N1267_1.mzXML]	141.12664794921875	11.780866666666666	11.72055	11.844333333333333	0.1237833333333338	5954.3798828125	35461.857158813604	0	1299	0.12343713170446158	1.0261121856866517	1.0522243713733033	141.1261749267578	141.12664794921875
195	142.0643768310547	9.22435					1	DETECTED	142.0644 m/z @9.22 [N1267_1.mzXML]	142.0643768310547	9.22435	8.906833333333333	10.918800000000001	2.011966666666668	121268.9765625	966325.8879462271	0	1299	0.10075524973750838	1.4045829592893995	1.5138123246552428	142.05479431152344	142.06459045410156
196	142.94708251953125	1.6574666666666666					1	DETECTED	142.9471 m/z @1.66 [N1267_1.mzXML]	142.94708251953125	1.6574666666666666	1.4513333333333334	19.642833333333332	18.191499999999998	39131.203125	5920110.652330047	0	1299	0.32159333129353174	51.55022110153247	103.97787625350931	142.9376983642578	142.95281982421875
197	143.0303955078125	1.7918999999999998					1	DETECTED	143.0304 m/z @1.79 [N1267_1.mzXML]	143.0303955078125	1.7918999999999998	0.8490666666666667	19.986833333333333	19.137766666666668	229281.078125	5161742.900115692	0	1299	2.485417088880297	72.32080566819722	185.9701854036136	143.02040100097656	143.03366088867188
198	143.05288696289062	1.8338333333333334					1	DETECTED	143.0529 m/z @1.83 [N1267_1.mzXML]	143.05288696289062	1.8338333333333334	1.0909333333333333	18.632	17.54106666666667	1847427.25	6.478250587498877E7	0	1299	0.0518322394840276	11.805806075290528	0.11908278694134898	143.04989624023438	143.06028747558594
199	143.0722198486328	9.2383					1	DETECTED	143.0722 m/z @9.24 [N1267_1.mzXML]	143.0722198486328	9.2383	0.10105	20.00316666666667	19.902116666666668	127356.203125	5071988.439548405	0	1299	0.10450567123135812	0.5130097661168607	0.015248694248678685	143.06304931640625	143.08120727539062
200	143.1056671142578	11.111316666666665					1	DETECTED	143.1057 m/z @11.11 [N1267_1.mzXML]	143.1056671142578	11.111316666666665	0.5251166666666667	19.134666666666664	18.60955	18772.681640625	2438636.944509735	0	1299	0.12507358618251097	3.6129234677211555	2.9291840014121484	143.09918212890625	143.11390686035156
201	144.04367065429688	9.2104					1	DETECTED	144.0437 m/z @9.21 [N1267_1.mzXML]	144.04367065429688	9.2104	1.8057833333333333	9.6046	7.798816666666666	38371.37890625	4285877.331542602	0	1299	0.0857020880502759	0.5095334728673085	2.1855138233499587	144.04324340820312	144.05014038085938
202	144.0644989013672	2.966416666666667					1	DETECTED	144.0645 m/z @2.97 [N1267_1.mzXML]	144.0644989013672	2.966416666666667	0.1351	20.00316666666667	19.868066666666667	3257.365478515625	1731936.0298401497	0	1299	18.05653469346393	3.508626728436122	6.945568954803057	144.06427001953125	144.06642150878906
203	144.07977294921875	9.2104					1	DETECTED	144.0798 m/z @9.21 [N1267_1.mzXML]	144.07977294921875	9.2104	1.022	19.708333333333332	18.686333333333334	1502749.125	1.220671507209386E7	0	1299	0.10094103689523415	1.606772757302978	2.0891640338568394	144.07333374023438	144.08050537109375
204	144.10098266601562	1.8763833333333333					1	DETECTED	144.1010 m/z @1.88 [N1267_1.mzXML]	144.10098266601562	1.8763833333333333	0.3557666666666667	18.584	18.228233333333332	239730.90625	6368478.230325656	0	1299	1.536043381384805	0.6732069932819138	0.2151787445188221	144.09149169921875	144.10154724121094
205	144.9910430908203	1.8197					1	DETECTED	144.9910 m/z @1.82 [N1267_1.mzXML]	144.9910430908203	1.8197	1.4024500000000002	18.0425	16.64005	204249.125	2.425177719384241E7	0	1299	0.09841053690439838	43.281032179288985	40.22442365248275	144.9910430908203	144.99200439453125
206	145.04859924316406	2.0317333333333334					1	DETECTED	145.0486 m/z @2.03 [N1267_1.mzXML]	145.04859924316406	2.0317333333333334	0.1351	20.00316666666667	19.868066666666667	270620.5	1.4393661379788144E7	0	1299	0.25085712890825795	null	null	145.04583740234375	145.04922485351562
207	145.0640411376953	9.2383					1	DETECTED	145.0640 m/z @9.24 [N1267_1.mzXML]	145.0640411376953	9.2383	9.16765	9.294633333333334	0.12698333333333345	8748.544921875	32200.40903594963	0	1299	0.056985259339040084	0.8986789337107747	0.7973578674215495	145.06381225585938	145.06411743164062
208	145.0833740234375	9.22435					1	DETECTED	145.0834 m/z @9.22 [N1267_1.mzXML]	145.0833740234375	9.22435	0.5080666666666667	10.311283333333334	9.803216666666668	129749.375	6587046.759449948	0	1299	0.10358791597798422	0.5080861086852122	1.461815070744866	145.0832061767578	145.08554077148438
209	145.10023498535156	11.81315					1	DETECTED	145.1002 m/z @11.81 [N1267_1.mzXML]	145.10023498535156	11.81315	2.1875333333333336	15.707766666666666	13.520233333333334	15862.7421875	2237692.923008789	0	1299	0.10291020256100936	0.7023047873989027	2.870715477290561	145.0997772216797	145.10446166992188
210	146.05902099609375	9.2104					1	DETECTED	146.0590 m/z @9.21 [N1267_1.mzXML]	146.05902099609375	9.2104	0.2542333333333333	19.806333333333335	19.552100000000003	1731734.375	1.5428852250931805E7	1	1299	0.10336685417636637	1.657677612830204	2.1086211944058793	146.0518341064453	146.05966186523438
211	146.08026123046875	2.0317333333333334					1	DETECTED	146.0803 m/z @2.03 [N1267_1.mzXML]	146.08026123046875	2.0317333333333334	0.20353333333333332	19.593666666666664	19.39013333333333	184596.78125	1.179015886288106E7	0	1299	0.7035220864480554	9.784908732764672	9.47110585594635	146.07260131835938	146.08128356933594
212	146.1166534423828	1.8338333333333334					1	DETECTED	146.1167 m/z @1.83 [N1267_1.mzXML]	146.1166534423828	1.8338333333333334	1.1254	10.221933333333334	9.096533333333333	63491.76171875	3094160.085925171	0	1299	7.407801050600574	5.786398883141004	240.01424505739655	146.10769653320312	146.1185302734375
213	147.01309204101562	1.5105833333333334					1	DETECTED	147.0131 m/z @1.51 [N1267_1.mzXML]	147.01309204101562	1.5105833333333334	1.3851833333333334	19.839	18.453816666666665	366181.8125	6538104.656502958	0	1299	0.16430015688054556	48.892327421727444	103.46554037550581	147.00608825683594	147.01344299316406
214	147.0485382080078	4.839433333333333					1	DETECTED	147.0485 m/z @4.84 [N1267_1.mzXML]	147.0485382080078	4.839433333333333	3.6774833333333334	18.584	14.906516666666667	5179.115234375	1900499.641614929	0	1299	14.685408927980419	6.414439806646874	11.828879613293749	147.03936767578125	147.05252075195312
215	147.06260681152344	9.2104					1	DETECTED	147.0626 m/z @9.21 [N1267_1.mzXML]	147.06260681152344	9.2104	0.10105	20.00316666666667	19.902116666666668	151453.84375	3713574.2887713024	0	1299	0.09795424990895896	1.7151836004849643	2.0622102042889923	147.05307006835938	147.06488037109375
216	147.07550048828125	2.0035166666666666					1	DETECTED	147.0755 m/z @2.00 [N1267_1.mzXML]	147.07550048828125	2.0035166666666666	1.5987833333333334	18.66433333333333	17.065549999999998	200452.3125	9529343.39427615	0	1299	0.3755599982212996	2.0031667275685128	2.76614308333131	147.0663604736328	147.07957458496094
217	147.11184692382812	1.6282833333333333					1	DETECTED	147.1118 m/z @1.63 [N1267_1.mzXML]	147.11184692382812	1.6282833333333333	1.4661	19.462333333333333	17.996233333333333	198038.953125	5356688.64391577	0	1299	0.13869502952268253	41.655301504046726	0.8124124274420463	147.10731506347656	147.12001037597656
218	148.01400756835938	1.5105833333333334					1	DETECTED	148.0140 m/z @1.51 [N1267_1.mzXML]	148.01400756835938	1.5105833333333334	1.4956666666666665	1.6135666666666666	0.11790000000000012	42880.5	225324.7604316407	0	1299	0.15490610862421894	3.951955307262509	6.903910614525018	148.0137176513672	148.01405334472656
219	148.03860473632812	9.97785					1	DETECTED	148.0386 m/z @9.98 [N1267_1.mzXML]	148.03860473632812	9.97785	0.20353333333333332	19.986833333333333	19.7833	53431.109375	3961245.7697447194	0	1299	7.592598997035562	0.5111909477306193	0.01660013545544014	148.03677368164062	148.04638671875
220	148.08155822753906	16.53676666666667					1	DETECTED	148.0816 m/z @16.54 [N1267_1.mzXML]	148.08155822753906	16.53676666666667	0.5251166666666667	19.9045	19.379383333333333	4465.81787109375	2212414.3860778203	0	1299	1.0096094199513388	0.6051650933330834	0.4050605479856521	148.07485961914062	148.0823211669922
221	148.09600830078125	1.9896500000000001					1	DETECTED	148.0960 m/z @1.99 [N1267_1.mzXML]	148.09600830078125	1.9896500000000001	0.37266666666666665	19.822666666666667	19.45	20936.6953125	1779505.113657928	0	1299	2.0427356176301044	9.225498103626322	0.2856702221162014	148.0955047607422	148.0963134765625
222	148.93426513671875	1.7778666666666667					1	DETECTED	148.9343 m/z @1.78 [N1267_1.mzXML]	148.93426513671875	1.7778666666666667	1.6574666666666666	1.9757666666666667	0.3183	87198.1328125	1071411.3669951176	0	1299	0.25884116683714153	1.3218438538205974	1.6436877076411949	148.93418884277344	148.93441772460938
223	149.01132202148438	1.4811333333333332					1	DETECTED	149.0113 m/z @1.48 [N1267_1.mzXML]	149.01132202148438	1.4811333333333332	0.1351	20.00316666666667	19.868066666666667	257644.890625	1.6735404112620696E7	0	1299	0.16963772691254664	0.6274192906870871	9.790650381160749	149.00137329101562	149.0178680419922
224	149.0223388671875	12.4767					1	DETECTED	149.0223 m/z @12.48 [N1267_1.mzXML]	149.0223388671875	12.4767	0.10105	20.00316666666667	19.902116666666668	198935.625	5.9728976035158195E7	1	1299	0.16101567733394262	0.5203216537219602	0.049212070806522734	149.02212524414062	149.0316162109375
225	149.99185180664062	1.7918999999999998					1	DETECTED	149.9919 m/z @1.79 [N1267_1.mzXML]	149.99185180664062	1.7918999999999998	1.7177666666666667	19.102333333333334	17.384566666666668	16088.7939453125	6666780.857129029	0	1299	10.559269980773522	117.25202338129525	233.5040467625905	149.99166870117188	149.99661254882812
226	150.01483154296875	1.5105833333333334					1	DETECTED	150.0148 m/z @1.51 [N1267_1.mzXML]	150.01483154296875	1.5105833333333334	1.4358	1.5841666666666667	0.14836666666666676	9918.2177734375	57289.75308007814	0	1299	0.10406357684777401	0.9919768219300195	0.9839536438600389	150.01461791992188	150.01490783691406
227	150.0257568359375	12.4767					1	DETECTED	150.0258 m/z @12.48 [N1267_1.mzXML]	150.0257568359375	12.4767	0.10105	20.00316666666667	19.902116666666668	17060.595703125	5338809.595847652	0	1299	11.269243304114942	0.804083691226993	0.3498175547536188	150.0251007080078	150.02622985839844
228	150.05758666992188	2.716266666666667					1	DETECTED	150.0576 m/z @2.72 [N1267_1.mzXML]	150.05758666992188	2.716266666666667	1.8338333333333334	9.64925	7.815416666666667	52653.703125	1666717.0802996529	0	1299	0.2013608020803539	0.8895346363939913	17.521893391935556	150.0514678955078	150.05783081054688
229	150.93124389648438	1.7491166666666667					1	DETECTED	150.9312 m/z @1.75 [N1267_1.mzXML]	150.93124389648438	1.7491166666666667	1.6574666666666666	1.9473333333333334	0.2898666666666667	28131.662109375	339481.1662084962	0	1299	0.1202226175074359	1.5813784324422624	2.162756864884525	150.93118286132812	150.93157958984375
230	150.9759063720703	2.1875333333333336					1	DETECTED	150.9759 m/z @2.19 [N1267_1.mzXML]	150.9759063720703	2.1875333333333336	0.1351	19.921	19.785899999999998	25979.78125	4104221.964034517	0	1299	9.687649095706062	10.41238375290382	10.995326628447804	150.96759033203125	150.9761199951172
231	151.0380096435547	10.90335					1	DETECTED	151.0380 m/z @10.90 [N1267_1.mzXML]	151.0380096435547	10.90335	0.1692	17.714333333333332	17.545133333333332	19407.412109375	2553017.735211853	0	1299	9.507675659366608	0.8584326801598698	0.012342018911224398	151.0290985107422	151.04660034179688
232	151.06089782714844	8.539016666666667					1	DETECTED	151.0609 m/z @8.54 [N1267_1.mzXML]	151.06089782714844	8.539016666666667	8.139999999999999	8.614533333333332	0.4745333333333335	6753.67529296875	59988.457948211544	0	1299	0.07121828744787884	0.5946284616348504	0.5070163314147391	151.06056213378906	151.0611114501953
233	151.07412719726562	11.273283333333334					1	DETECTED	151.0741 m/z @11.27 [N1267_1.mzXML]	151.07412719726562	11.273283333333334	10.160416666666666	11.30495	1.1445333333333334	38741.5546875	423296.66726733366	0	1299	2.3443901789956367	0.5260006932426133	0.028646275936923687	151.07412719726562	151.07473754882812
234	152.0083465576172	3.0937					1	DETECTED	152.0083 m/z @3.09 [N1267_1.mzXML]	152.0083465576172	3.0937	2.799116666666667	3.13585	0.3367333333333331	6204.27197265625	83487.3959749756	0	1299	0.03233608693632384	0.5715417256011314	0.14308345120226285	152.00546264648438	152.00840759277344
235	152.02117919921875	1.8763833333333333					1	DETECTED	152.0212 m/z @1.88 [N1267_1.mzXML]	152.02117919921875	1.8763833333333333	1.7918999999999998	15.138533333333333	13.346633333333333	197628.375	3178088.4789344477	0	1299	0.1259596679561601	3.125898111642606	3.0002528969462783	152.02069091796875	152.0311737060547
236	152.04605102539062	11.56535					1	DETECTED	152.0461 m/z @11.57 [N1267_1.mzXML]	152.04605102539062	11.56535	0.11818333333333333	20.00316666666667	19.884983333333334	7896.4072265625	2650102.94822632	0	1299	18.826826182281582	2.0834993865685814	1.2235317963816357	152.04141235351562	152.05343627929688
237	152.9462890625	1.5841666666666667					1	DETECTED	152.9463 m/z @1.58 [N1267_1.mzXML]	152.9462890625	1.5841666666666667	1.5105833333333334	18.632	17.12141666666667	142139.359375	6872182.475572266	0	1299	0.2432818620021162	2.050933794995777	2.0538375596753307	152.93736267089844	152.9464111328125
238	153.00421142578125	1.4661					1	DETECTED	153.0042 m/z @1.47 [N1267_1.mzXML]	153.00421142578125	1.4661	1.4200166666666665	11.796883333333334	10.376866666666666	5357.0703125	2343311.2172635496	0	1299	0.14738162970332747	112.58806509945715	224.1761301989143	152.9984893798828	153.00692749023438
239	153.05674743652344	12.661					1	DETECTED	153.0567 m/z @12.66 [N1267_1.mzXML]	153.05674743652344	12.661	3.92625	19.806333333333335	15.880083333333335	125423.2890625	2.1265982268568233E7	0	1299	2.942757875637252	0.7173266079129628	0.6118866107754539	153.05117797851562	153.0655517578125
240	153.1265869140625	10.160416666666666					1	DETECTED	153.1266 m/z @10.16 [N1267_1.mzXML]	153.1265869140625	10.160416666666666	0.3387333333333334	19.708333333333332	19.3696	20491.0859375	2642851.9215516346	0	1299	0.08097566913420273	0.5273716356153748	4.6573601179628525	153.1261749267578	153.13546752929688
241	154.0255584716797	1.8621666666666667					1	DETECTED	154.0256 m/z @1.86 [N1267_1.mzXML]	154.0255584716797	1.8621666666666667	1.8057833333333333	19.478833333333334	17.67305	134890.71875	2600392.6805356443	0	1299	null	2.0281111111479353	4.124421993034663	154.01910400390625	154.0313720703125
242	154.05775451660156	1.8479666666666668					1	DETECTED	154.0578 m/z @1.85 [N1267_1.mzXML]	154.05775451660156	1.8479666666666668	1.8338333333333334	15.288366666666667	13.454533333333334	130652.6328125	1.0467516274836E7	0	1299	0.03246415837608252	430.4785254537787	863.1026506032892	154.04872131347656	154.06504821777344
243	154.0830535888672	3.548					1	DETECTED	154.0831 m/z @3.55 [N1267_1.mzXML]	154.0830535888672	3.548	2.34435	6.3728	4.028449999999999	7621.2451171875	590179.777905884	0	1299	0.8745165170934515	1.6734308146055743	5.222586961759445	154.0828094482422	154.08543395996094
244	154.2919464111328	14.719366666666668					1	DETECTED	154.2919 m/z @14.72 [N1267_1.mzXML]	154.2919464111328	14.719366666666668	8.59935	19.970333333333333	11.370983333333333	7281.10986328125	1662968.04336795	0	1299	0.5085109618235251	0.9289993763633538	0.8317683170027536	154.291259765625	154.29257202148438
245	154.6816864013672	14.551466666666666					1	DETECTED	154.6817 m/z @14.55 [N1267_1.mzXML]	154.6816864013672	14.551466666666666	9.076933333333333	18.826999999999998	9.750066666666665	4886.61767578125	1440836.5249582527	0	1299	8.112548908081227	0.8904929491707054	0.7809858983414109	154.6815643310547	154.68287658691406
246	154.95758056640625	2.358483333333333					1	DETECTED	154.9576 m/z @2.36 [N1267_1.mzXML]	154.95758056640625	2.358483333333333	2.358483333333333	14.919316666666667	12.560833333333335	19712.076171875	6663719.954867306	0	1299	8.861565398171887	null	null	154.95425415039062	154.95758056640625
247	155.02760314941406	2.7714166666666666					1	DETECTED	155.0276 m/z @2.77 [N1267_1.mzXML]	155.02760314941406	2.7714166666666666	1.8621666666666667	9.138233333333334	7.276066666666667	55573.8046875	2490421.9769481802	0	1299	0.5500807133559591	3.9182931185556122	9.065373825558243	155.02708435058594	155.03106689453125
248	155.0670623779297	10.037716666666666					1	DETECTED	155.0671 m/z @10.04 [N1267_1.mzXML]	155.0670623779297	10.037716666666666	9.351833333333333	10.56215	1.2103166666666674	24985.5625	299490.06524060026	0	1299	0.3636030553883316	0.6341816904786718	0.13300258009568677	155.0669403076172	155.06788635253906
249	155.0780792236328	1.6574666666666666					1	DETECTED	155.0781 m/z @1.66 [N1267_1.mzXML]	155.0780792236328	1.6574666666666666	1.5841666666666667	10.45985	8.875683333333333	74974.8125	2942236.354172852	0	1299	0.05417950480820988	60.543542519327026	108.43082029249541	155.06817626953125	155.078369140625
250	155.1297149658203	14.719366666666668					1	DETECTED	155.1297 m/z @14.72 [N1267_1.mzXML]	155.1297149658203	14.719366666666668	0.10105	20.00316666666667	19.902116666666668	2150686.25	3.7890538066542006E8	1	1299	0.6358985315950658	2.486614201659506	2.2040871564023092	155.1293487548828	155.13046264648438
251	155.97415161132812	14.719366666666668					1	DETECTED	155.9742 m/z @14.72 [N1267_1.mzXML]	155.97415161132812	14.719366666666668	0.5762833333333333	19.6265	19.050216666666667	8260.4228515625	1915948.4440523984	0	1299	4.560157812526427	0.673481737244943	0.8788236777275056	155.97409057617188	155.97520446777344
252	156.0410614013672	1.7918999999999998					1	DETECTED	156.0411 m/z @1.79 [N1267_1.mzXML]	156.0410614013672	1.7918999999999998	1.73415	10.311283333333334	8.577133333333334	478558.09375	5193138.44911609	1	1299	0.07830474884338257	75.80820210150841	2.9863705797189275	156.0408172607422	156.04148864746094
253	156.0757598876953	1.9614833333333332					1	DETECTED	156.0758 m/z @1.96 [N1267_1.mzXML]	156.0757598876953	1.9614833333333332	1.52525	9.619283333333334	8.094033333333334	41506.0625	1900208.5348921507	0	1299	0.5897401764867878	1.6208322324129665	1.4687920170508937	156.0751495361328	156.0762939453125
254	156.1333465576172	14.551466666666666					1	DETECTED	156.1333 m/z @14.55 [N1267_1.mzXML]	156.1333465576172	14.551466666666666	0.20353333333333332	19.986833333333333	19.7833	102522.7421875	2.0585276523587342E7	0	1299	0.6828730782651995	0.9508468963692984	0.93987792634618	156.13302612304688	156.13377380371094
255	157.12693786621094	14.551466666666666					1	DETECTED	157.1269 m/z @14.55 [N1267_1.mzXML]	157.12693786621094	14.551466666666666	0.10105	20.00316666666667	19.902116666666668	588265.3125	1.0475828941422819E8	0	1299	1.0447172882900837	2.0715281777658614	0.8607596337952405	157.12635803222656	157.12762451171875
256	158.1168212890625	9.619283333333334					1	DETECTED	158.1168 m/z @9.62 [N1267_1.mzXML]	158.1168212890625	9.619283333333334	4.05765	9.843966666666667	5.786316666666667	17171.25	1203958.9837275702	0	1299	0.10232999721765168	0.5201994018543713	0.040398803708742596	158.1085968017578	158.11746215820312
257	158.13046264648438	14.551466666666666					1	DETECTED	158.1305 m/z @14.55 [N1267_1.mzXML]	158.13046264648438	14.551466666666666	0.18661666666666665	19.986833333333333	19.800216666666667	29096.65625	6279977.255337685	0	1299	1.1920886241396218	0.6902160067629749	0.8400872096124488	158.1299285888672	158.1310272216797
258	158.153076171875	11.735116666666666					1	DETECTED	158.1531 m/z @11.74 [N1267_1.mzXML]	158.153076171875	11.735116666666666	5.836733333333333	11.796883333333334	5.9601500000000005	19378.755859375	1782285.5983758844	0	1299	0.10834490668092833	0.5052358979720433	0.010471795944086463	158.14369201660156	158.15650939941406
259	158.927001953125	1.5105833333333334					1	DETECTED	158.9270 m/z @1.51 [N1267_1.mzXML]	158.927001953125	1.5105833333333334	1.4661	2.045933333333333	0.5798333333333332	17344.623046875	401027.0017814941	0	1299	0.1526636667771608	6.517422255526399	12.034844511052798	158.92103576660156	158.9271240234375
260	158.96304321289062	1.6282833333333333					1	DETECTED	158.9630 m/z @1.63 [N1267_1.mzXML]	158.96304321289062	1.6282833333333333	1.5545333333333333	12.6169	11.062366666666666	580036.0625	7614045.942184205	0	1299	0.07881457276577608	2.452770384763346	3.46192486111705	158.96258544921875	158.96337890625
261	159.0130615234375	2.273083333333333					1	DETECTED	159.0131 m/z @2.27 [N1267_1.mzXML]	159.0130615234375	2.273083333333333	1.4024500000000002	19.544500000000003	18.14205	19252.017578125	1780731.8959024048	0	1299	0.32540066091153896	10.418880891305186	19.837761782610375	159.003173828125	159.01348876953125
262	159.06179809570312	1.8763833333333333					1	DETECTED	159.0618 m/z @1.88 [N1267_1.mzXML]	159.06179809570312	1.8763833333333333	1.8763833333333333	8.2597	6.383316666666667	75770.9609375	1036768.3267434697	0	1299	0.03862832108545189	null	null	159.06167602539062	159.06466674804688
263	159.07553100585938	2.813016666666667					1	DETECTED	159.0755 m/z @2.81 [N1267_1.mzXML]	159.07553100585938	2.813016666666667	0.6612833333333333	18.518166666666666	17.856883333333332	6368.60205078125	1480894.856410065	0	1299	0.8840073784946658	4.149418298426075	1.9708037748608176	159.0741729736328	159.07618713378906
264	159.09091186523438	9.2104					1	DETECTED	159.0909 m/z @9.21 [N1267_1.mzXML]	159.09091186523438	9.2104	1.1081833333333333	15.273116666666665	14.164933333333332	175811.890625	3278510.212181885	0	1299	0.10301177450324417	1.8486906560216492	3.6648149929982714	159.09071350097656	159.10064697265625
265	159.1485137939453	8.860116666666666					1	DETECTED	159.1485 m/z @8.86 [N1267_1.mzXML]	159.1485137939453	8.860116666666666	8.721116666666667	11.796883333333334	3.0757666666666665	21658.326171875	512954.2850455318	0	1299	0.05245952965737111	11.063908872901731	18.51513593443118	159.1483917236328	159.1558074951172
266	159.9811553955078	11.096533333333333					1	DETECTED	159.9812 m/z @11.10 [N1267_1.mzXML]	159.9811553955078	11.096533333333333	0.78055	19.3475	18.56695	9722.0576171875	2989616.2005635374	0	1299	11.516995067915259	0.8999117873720229	0.8521805884406801	159.98043823242188	159.98199462890625
267	160.0596160888672	2.716266666666667					1	DETECTED	160.0596 m/z @2.72 [N1267_1.mzXML]	160.0596160888672	2.716266666666667	0.10105	20.00316666666667	19.902116666666668	375286.96875	4.803854926624778E7	1	1299	0.9170765219010617	11.36177661172463	10.845857482954862	160.05892944335938	160.0599365234375
268	160.0749969482422	9.2104					1	DETECTED	160.0750 m/z @9.21 [N1267_1.mzXML]	160.0749969482422	9.2104	4.101566666666667	19.478833333333334	15.377266666666667	78544.15625	3016416.175614136	0	1299	0.10009989900118299	1.504968518578932	2.009937037157864	160.0748291015625	160.08416748046875
269	160.13246154785156	10.113566666666665					1	DETECTED	160.1325 m/z @10.11 [N1267_1.mzXML]	160.13246154785156	10.113566666666665	1.8621666666666667	10.236799999999999	8.374633333333332	52251.2421875	2419291.1672944343	0	1299	0.10083679210940844	0.507802733518432	2.320321613435721	160.13194274902344	160.1327362060547
270	161.0230255126953	12.2103					1	DETECTED	161.0230 m/z @12.21 [N1267_1.mzXML]	161.0230255126953	12.2103	1.5105833333333334	16.243100000000002	14.732516666666669	80922.5390625	1.0865292059908196E7	0	1299	0.9638891337762097	2.0905367195352778	3.0853529238971897	161.02166748046875	161.0289306640625
271	161.06304931640625	2.826716666666667					1	DETECTED	161.0630 m/z @2.83 [N1267_1.mzXML]	161.06304931640625	2.826716666666667	0.10105	20.00316666666667	19.902116666666668	21551.595703125	3855888.646496399	0	1299	0.6536140625918891	2.4922368457218838	5.90769866996647	161.05831909179688	161.0702362060547
272	161.13165283203125	14.662816666666666					1	DETECTED	161.1317 m/z @14.66 [N1267_1.mzXML]	161.13165283203125	14.662816666666666	1.7491166666666667	16.667666666666666	14.91855	9055.171875	2445521.241355041	0	1299	5.006998100096796	0.5776249254667524	0.044141555954993555	161.1236114501953	161.13604736328125
273	161.98062133789062	0.9700000000000001					1	DETECTED	161.9806 m/z @0.97 [N1267_1.mzXML]	161.98062133789062	0.9700000000000001	0.11818333333333333	20.00316666666667	19.884983333333334	2783.216796875	1607935.5433583676	0	1299	19.33783684465823	11.672102760766204	22.344205521532412	161.98013305664062	161.9873504638672
274	162.0492706298828	1.9045333333333334					1	DETECTED	162.0493 m/z @1.90 [N1267_1.mzXML]	162.0492706298828	1.9045333333333334	1.9045333333333334	10.444749999999999	8.540216666666666	46066.90234375	1384899.1274220273	0	1299	0.26162815803686423	null	null	162.04920959472656	162.05804443359375
275	162.0969696044922	14.719366666666668					1	DETECTED	162.0970 m/z @14.72 [N1267_1.mzXML]	162.0969696044922	14.719366666666668	10.067966666666667	18.956666666666667	8.8887	8954.34375	1739314.032027375	0	1299	1.6539390429065453	0.8672350305344222	0.8236781163146353	162.09622192382812	162.09854125976562
276	162.11123657226562	1.8197					1	DETECTED	162.1112 m/z @1.82 [N1267_1.mzXML]	162.11123657226562	1.8197	1.7636166666666666	10.622866666666665	8.85925	2975465.75	2.7176247012261245E7	1	1299	0.07096897392780321	4.767379214562291	6.333224133560605	162.11117553710938	162.11801147460938
277	162.99049377441406	1.5105833333333334					1	DETECTED	162.9905 m/z @1.51 [N1267_1.mzXML]	162.99049377441406	1.5105833333333334	0.11818333333333333	20.00316666666667	19.884983333333334	517884.625	1.1082987665787853E7	0	1299	0.1606582752972836	1.2199698068456433	1.2579180223444677	162.9829864501953	162.99111938476562
278	163.0380859375	11.82885					1	DETECTED	163.0381 m/z @11.83 [N1267_1.mzXML]	163.0380859375	11.82885	0.10105	19.986833333333333	19.885783333333332	46008.53125	5276792.099077214	0	1299	0.09510229250314772	0.8870790486081676	0.7483978520448246	163.03024291992188	163.04457092285156
279	163.0594482421875	10.90335					1	DETECTED	163.0594 m/z @10.90 [N1267_1.mzXML]	163.0594482421875	10.90335	0.20353333333333332	19.937333333333335	19.733800000000002	179589.25	1.3255770823077206E7	1	1299	0.2963191049557494	0.695008116538784	0.0394193706930443	163.05062866210938	163.05970764160156
280	163.0745086669922	11.5517					1	DETECTED	163.0745 m/z @11.55 [N1267_1.mzXML]	163.0745086669922	11.5517	10.591266666666666	11.706	1.1147333333333336	55426.484375	1172634.5294147942	0	1299	1.0453322624389596	0.580328324020407	0.16731385146138372	163.0741729736328	163.07456970214844
281	163.0933380126953	14.662816666666666					1	DETECTED	163.0933 m/z @14.66 [N1267_1.mzXML]	163.0933380126953	14.662816666666666	6.1288833333333335	19.265833333333333	13.136949999999999	15982.615234375	3372586.7059198604	0	1299	2.211667429468596	0.9687336179839792	0.8282645835663179	163.09251403808594	163.0962677001953
282	163.1148223876953	1.8197					1	DETECTED	163.1148 m/z @1.82 [N1267_1.mzXML]	163.1148223876953	1.8197	0.7637333333333333	12.337416666666666	11.573683333333333	165850.765625	6429890.284714723	0	1299	0.22867554607070484	5.492929026784834	246.12641361711044	163.1106414794922	163.12274169921875
283	163.9758758544922	0.49111666666666665					1	DETECTED	163.9759 m/z @0.49 [N1267_1.mzXML]	163.9758758544922	0.49111666666666665	0.10105	20.00316666666667	19.902116666666668	33421.78515625	9615575.853304012	0	1299	18.75211862918853	12.25864613558612	12.126846120009054	163.9748077392578	163.97633361816406
284	163.994140625	1.4956666666666665					1	DETECTED	163.9941 m/z @1.50 [N1267_1.mzXML]	163.994140625	1.4956666666666665	1.4513333333333334	17.093166666666665	15.64183333333333	14916.48828125	5024881.911299956	0	1299	10.111003181367838	156.22010274706767	349.49919694205727	163.98635864257812	163.9941864013672
285	164.02835083007812	1.8197					1	DETECTED	164.0284 m/z @1.82 [N1267_1.mzXML]	164.02835083007812	1.8197	1.8197	10.207166666666666	8.387466666666665	12885.259765625	2552134.673517578	0	1299	8.295593563959383	null	null	164.01890563964844	164.03323364257812
286	164.05923461914062	10.963566666666667					1	DETECTED	164.0592 m/z @10.96 [N1267_1.mzXML]	164.05923461914062	10.963566666666667	3.7503	12.2103	8.46	16882.509765625	2227664.4755821535	0	1299	0.19278765870955894	0.5864194678324199	0.17283893566483977	164.04969787597656	164.06275939941406
287	164.09091186523438	2.0598666666666667					1	DETECTED	164.0909 m/z @2.06 [N1267_1.mzXML]	164.09091186523438	2.0598666666666667	1.8904166666666666	7.650616666666666	5.760199999999999	29387.013671875	1382218.9328008732	0	1299	0.3056375329348946	7.349688352762198	7.708583062619862	164.0906982421875	164.09136962890625
288	164.92913818359375	1.6719166666666667					1	DETECTED	164.9291 m/z @1.67 [N1267_1.mzXML]	164.92913818359375	1.6719166666666667	1.6135666666666666	2.3726833333333333	0.7591166666666667	65702.28125	1124162.936518799	0	1299	0.32125231017538414	6.504855755498415	12.00971151099683	164.9195556640625	164.9294891357422
289	164.98333740234375	11.257883333333332					1	DETECTED	164.9833 m/z @11.26 [N1267_1.mzXML]	164.98333740234375	11.257883333333332	0.11818333333333333	20.00316666666667	19.884983333333334	195294.296875	1.8894304016442135E7	0	1299	1.5031783563894656	3.061424385891642	5.545476380519973	164.98318481445312	164.98434448242188
290	165.02357482910156	1.5987833333333334					1	DETECTED	165.0236 m/z @1.60 [N1267_1.mzXML]	165.02357482910156	1.5987833333333334	1.4200166666666665	19.314833333333336	17.89481666666667	14748.904296875	1.1707802091489749E7	0	1299	17.745071667072732	50.05076449748268	99.10152899496535	165.02346801757812	165.03175354003906
291	165.05152893066406	14.17845					1	DETECTED	165.0515 m/z @14.18 [N1267_1.mzXML]	165.05152893066406	14.17845	1.5545333333333333	14.17845	12.623916666666666	15022.7216796875	3700429.977976684	0	1299	10.351294772312325	0.5	null	165.05152893066406	165.0602264404297
292	165.0748748779297	2.0177666666666667					1	DETECTED	165.0749 m/z @2.02 [N1267_1.mzXML]	165.0748748779297	2.0177666666666667	1.8904166666666666	8.289066666666667	6.39865	57463.28515625	1719122.1155377813	0	1299	0.2547999346204921	14.72386575364815	32.42114762683622	165.0655517578125	165.0753631591797
293	165.1590118408203	15.534683333333334					1	DETECTED	165.1590 m/z @15.53 [N1267_1.mzXML]	165.1590118408203	15.534683333333334	0.1351	19.953833333333332	19.81873333333333	28608.212890625	6482581.287821509	0	1299	2.6496708858676463	0.8019756759161832	0.5596108776356539	165.15675354003906	165.1595458984375
294	165.58900451660156	8.362333333333334					1	DETECTED	165.5890 m/z @8.36 [N1267_1.mzXML]	165.58900451660156	8.362333333333334	8.185	8.494366666666666	0.3093666666666657	8883.06640625	120169.37426086419	0	1299	0.252252091503367	0.8722744360902227	0.7445488721804455	165.58900451660156	165.5892333984375
295	166.0254364013672	1.4200166666666665					1	DETECTED	166.0254 m/z @1.42 [N1267_1.mzXML]	166.0254364013672	1.4200166666666665	0.20353333333333332	19.953833333333332	19.7503	49854.12109375	4594758.872792971	0	1299	0.0635234512319971	2.8734794413438323	2.273747995343306	166.02381896972656	166.03485107421875
296	166.052490234375	2.7299					1	DETECTED	166.0525 m/z @2.73 [N1267_1.mzXML]	166.052490234375	2.7299	2.0177666666666667	14.092783333333333	12.075016666666667	22967.060546875	4876559.949907776	0	1299	0.7083244590272595	4.40181584579684	7.954693215029719	166.047607421875	166.06192016601562
297	166.072021484375	15.183083333333334					1	DETECTED	166.0720 m/z @15.18 [N1267_1.mzXML]	166.072021484375	15.183083333333334	3.12175	15.183083333333334	12.061333333333334	14116.0078125	4217506.788660828	0	1299	6.786349144512673	0.5	null	166.064697265625	166.07440185546875
298	166.0851287841797	8.377116666666668					1	DETECTED	166.0851 m/z @8.38 [N1267_1.mzXML]	166.0851287841797	8.377116666666668	1.2122333333333333	19.544500000000003	18.33226666666667	3336594.5	8.432706847811332E7	1	1299	0.3005923536079518	0.8558323666818227	0.03230558646519583	166.0829315185547	166.088134765625
299	166.10055541992188	14.5931					1	DETECTED	166.1006 m/z @14.59 [N1267_1.mzXML]	166.10055541992188	14.5931	8.0803	14.5931	6.5128	10438.72265625	2892138.816834656	0	1299	6.157452197076051	0.5	null	166.0959930419922	166.10877990722656
300	166.11192321777344	8.406066666666666					1	DETECTED	166.1119 m/z @8.41 [N1267_1.mzXML]	166.11192321777344	8.406066666666666	8.06545	8.614533333333332	0.549083333333332	3990.085693359375	71637.25474127191	0	1299	0.14312086346502184	0.8060136027792734	0.6120272055585466	166.11070251464844	166.12188720703125
301	166.58346557617188	8.377116666666668					1	DETECTED	166.5835 m/z @8.38 [N1267_1.mzXML]	166.58346557617188	8.377116666666668	8.020249999999999	8.52415	0.5039000000000016	8962.60546875	153921.2953123783	0	1299	0.2520744644760722	0.7060059779562844	0.39712783548443714	166.5833740234375	166.58364868164062
302	166.98397827148438	12.241999999999999					1	DETECTED	166.9840 m/z @12.24 [N1267_1.mzXML]	166.98397827148438	12.241999999999999	0.10105	20.00316666666667	19.902116666666668	98163.7890625	1.341462295997942E7	0	1299	1.272425679412775	0.7619844494097961	0.2385912714922893	166.9830322265625	166.98472595214844
303	167.02076721191406	8.420666666666667					1	DETECTED	167.0208 m/z @8.42 [N1267_1.mzXML]	167.02076721191406	8.420666666666667	1.5545333333333333	8.5093	6.954766666666666	12377.318359375	1111992.8404440924	0	1299	0.21610788565455508	0.5064543848065869	0.20496901346113924	167.02044677734375	167.02191162109375
304	167.03292846679688	9.6046					1	DETECTED	167.0329 m/z @9.60 [N1267_1.mzXML]	167.03292846679688	9.6046	1.8057833333333333	17.583333333333332	15.777549999999998	344533.40625	5221597.755144773	1	1299	0.11486288470350914	0.5115169270819082	0.01637396935385371	167.0302276611328	167.039306640625
305	167.08865356445312	8.406066666666666					1	DETECTED	167.0887 m/z @8.41 [N1267_1.mzXML]	167.08865356445312	8.406066666666666	3.12175	9.559266666666668	6.437516666666667	231209.046875	4968346.195777288	0	1299	0.3113522204043324	0.8521706820445711	0.5072746134389207	167.08029174804688	167.0891571044922
306	168.0364990234375	9.6046					1	DETECTED	168.0365 m/z @9.60 [N1267_1.mzXML]	168.0364990234375	9.6046	9.559266666666668	10.444749999999999	0.8854833333333314	24224.18359375	206669.19068890336	0	1299	0.10190050676358631	2.992231547506461	2.689879233961063	168.03575134277344	168.03677368164062
307	168.0923309326172	8.391583333333333					1	DETECTED	168.0923 m/z @8.39 [N1267_1.mzXML]	168.0923309326172	8.391583333333333	2.1447333333333334	10.933950000000001	8.789216666666668	7720.56591796875	941559.3799809875	0	1299	2.7422144884232136	0.7034918932475301	0.4069837864950604	168.08937072753906	168.10171508789062
308	168.979248046875	12.337416666666666					1	DETECTED	168.9792 m/z @12.34 [N1267_1.mzXML]	168.979248046875	12.337416666666666	0.11818333333333333	19.986833333333333	19.86865	40151.58203125	5320359.698932523	0	1299	0.9374168475639397	0.66956067821904	0.6707614040452304	168.9788818359375	168.98019409179688
309	169.03475952148438	2.9948166666666665					1	DETECTED	169.0348 m/z @2.99 [N1267_1.mzXML]	169.03475952148438	2.9948166666666665	0.9353666666666667	19.642833333333332	18.707466666666665	257337.125	1.0780103113990255E7	1	1299	0.41989621465017146	0.9570995404580186	0.7223021391375352	169.03208923339844	169.0377197265625
310	169.04795837402344	10.872733333333334					1	DETECTED	169.0480 m/z @10.87 [N1267_1.mzXML]	169.04795837402344	10.872733333333334	1.7491166666666667	19.953833333333332	18.204716666666666	1649066.25	2.1073572238944277E7	1	1299	0.09359125154729497	0.51162621475028	2.467643616592635	169.03797912597656	169.05760192871094
311	169.09378051757812	1.6574666666666666					1	DETECTED	169.0938 m/z @1.66 [N1267_1.mzXML]	169.09378051757812	1.6574666666666666	0.9875833333333334	16.832	15.844416666666667	67534.515625	4173605.4153666375	0	1299	0.0649374873555375	5.8154958409374	92.29947187388609	169.0849609375	169.10313415527344
312	169.1454620361328	14.234350000000001					1	DETECTED	169.1455 m/z @14.23 [N1267_1.mzXML]	169.1454620361328	14.234350000000001	9.04675	19.5115	10.464750000000002	10464.7109375	1664077.1033886115	0	1299	0.5760812004154463	1.0086311589174184	0.8010538451375668	169.14500427246094	169.1462860107422
313	170.02049255371094	9.97785					1	DETECTED	170.0205 m/z @9.98 [N1267_1.mzXML]	170.02049255371094	9.97785	9.903250000000002	10.037716666666666	0.13446666666666474	7304.52685546875	41884.57032458494	0	1299	0.08980115882661899	0.9012511170688173	0.8025022341376346	170.0203857421875	170.02064514160156
314	170.03182983398438	1.8479666666666668					1	DETECTED	170.0318 m/z @1.85 [N1267_1.mzXML]	170.03182983398438	1.8479666666666668	1.7918999999999998	3.2203166666666667	1.428416666666667	36200.94921875	613505.2871206056	0	1299	1.1584999293461462	12.738555291319798	22.604395686001247	170.03125	170.04124450683594
315	170.05926513671875	9.22435					1	DETECTED	170.0593 m/z @9.22 [N1267_1.mzXML]	170.05926513671875	9.22435	9.138233333333334	11.213933333333333	2.0756999999999994	364642.40625	3790384.147461361	0	1299	0.10076060516965413	1.3346395505744375	23.630376885710415	170.0516815185547	170.05947875976562
316	170.09132385253906	1.9614833333333332					1	DETECTED	170.0913 m/z @1.96 [N1267_1.mzXML]	170.09132385253906	1.9614833333333332	0.11818333333333333	20.00316666666667	19.884983333333334	22675.21875	6741406.693020266	0	1299	1.2908825645127124	5.393854319246279	23.235016625845486	170.08969116210938	170.09603881835938
317	171.06265258789062	9.22435					1	DETECTED	171.0627 m/z @9.22 [N1267_1.mzXML]	171.06265258789062	9.22435	9.16765	10.918800000000001	1.7511500000000009	38395.4375	653110.1915457156	0	1299	0.1096805665754701	15.442239858906722	1.8239138582392291	171.0526580810547	171.06277465820312
318	171.1370391845703	12.178566666666667					1	DETECTED	171.1370 m/z @12.18 [N1267_1.mzXML]	171.1370391845703	12.178566666666667	11.706	16.21075	4.504750000000001	19286.669921875	985827.5970742796	0	1299	0.5395485246550091	4.766258728927131	5.703245103959065	171.13633728027344	171.14389038085938
319	171.1485595703125	0.6271333333333333					1	DETECTED	171.1486 m/z @0.63 [N1267_1.mzXML]	171.1485595703125	0.6271333333333333	0.10105	20.00316666666667	19.902116666666668	10111.6650390625	6410885.903498779	0	1299	7.455127351228565	18.915365119594487	36.83073023918898	171.14707946777344	171.14907836914062
320	172.0361328125	9.528783333333333					1	DETECTED	172.0361 m/z @9.53 [N1267_1.mzXML]	172.0361328125	9.528783333333333	1.4200166666666665	9.634016666666668	8.214	5912.2294921875	1867681.251018677	0	1299	0.07090803963146186	0.5064888618491099	0.012977723698219755	172.03604125976562	172.039306640625
321	172.0746307373047	10.8278					1	DETECTED	172.0746 m/z @10.83 [N1267_1.mzXML]	172.0746307373047	10.8278	1.8057833333333333	13.53145	11.725666666666665	39906.95703125	3422896.744378663	0	1299	9.129911989767107	28.79419569290575	3.1180696693491674	172.0680389404297	172.08384704589844
322	172.13241577148438	10.251716666666665					1	DETECTED	172.1324 m/z @10.25 [N1267_1.mzXML]	172.13241577148438	10.251716666666665	10.191516666666667	11.780866666666666	1.5893499999999996	13754.2138671875	256625.06013049308	0	1299	0.1295202373912243	13.200581395349216	6.16444821518434	172.13226318359375	172.1400604248047
323	172.9776153564453	1.4811333333333332					1	DETECTED	172.9776 m/z @1.48 [N1267_1.mzXML]	172.9776153564453	1.4811333333333332	1.4024500000000002	2.8405	1.4380499999999998	7786.94189453125	269747.31801812747	0	1299	0.09842241514859928	9.138212243168859	17.276424486337717	172.96763610839844	172.9864501953125
324	173.02000427246094	15.771416666666665					1	DETECTED	173.0200 m/z @15.77 [N1267_1.mzXML]	173.02000427246094	15.771416666666665	8.829016666666666	20.00316666666667	11.174150000000003	7263.3349609375	2093759.0738967278	0	1299	2.86080603146487	0.8047757259737269	0.5635362959367805	173.01902770996094	173.02688598632812
325	173.04119873046875	1.91865					1	DETECTED	173.0412 m/z @1.92 [N1267_1.mzXML]	173.04119873046875	1.91865	1.8763833333333333	8.7979	6.921516666666667	31019.083984375	1084390.4508463135	0	1299	0.13595563734807992	80.76890606611748	14.194016223809134	173.03695678710938	173.0416259765625
326	173.1157684326172	2.675116666666667					1	DETECTED	173.1158 m/z @2.68 [N1267_1.mzXML]	173.1157684326172	2.675116666666667	0.22043333333333334	19.937333333333335	19.716900000000003	2361.443115234375	1374240.9765170594	0	1299	6.165956233286155	4.016179955323498	7.032359910646994	173.11558532714844	173.11712646484375
327	173.96022033691406	11.5517					1	DETECTED	173.9602 m/z @11.55 [N1267_1.mzXML]	173.96022033691406	11.5517	0.10105	20.00316666666667	19.902116666666668	9547.958984375	2543318.8493964234	0	1299	0.7264387345749164	0.8690387299702056	0.7602990137348857	173.95343017578125	173.9614715576172
328	174.07749938964844	14.468449999999999					1	DETECTED	174.0775 m/z @14.47 [N1267_1.mzXML]	174.07749938964844	14.468449999999999	9.619283333333334	18.534166666666668	8.914883333333334	8444.4140625	2269056.7260970473	0	1299	6.717613670767008	0.919218078707682	1.0594600414626443	174.0736846923828	174.0786895751953
329	174.1269073486328	12.39925					1	DETECTED	174.1269 m/z @12.40 [N1267_1.mzXML]	174.1269073486328	12.39925	0.23731666666666668	19.986833333333333	19.749516666666665	2652.09228515625	1934906.0764825447	0	1299	13.280743356861043	0.8119398505720032	0.6238797011440067	174.12637329101562	174.12796020507812
330	174.93698120117188	1.6427666666666667					1	DETECTED	174.9370 m/z @1.64 [N1267_1.mzXML]	174.93698120117188	1.6427666666666667	1.5545333333333333	1.8904166666666666	0.3358833333333333	105424.828125	926502.1395234374	0	1299	0.09406024073023156	1.8249459297778199	2.982293291324418	174.9368133544922	174.93727111816406
331	174.99061584472656	2.259					1	DETECTED	174.9906 m/z @2.26 [N1267_1.mzXML]	174.99061584472656	2.259	0.20353333333333332	19.986833333333333	19.7833	73280.765625	4826068.331988249	0	1299	0.9899989294092901	4.651366033345184	0.8292677563952873	174.98956298828125	174.99925231933594
332	175.00772094726562	13.602					1	DETECTED	175.0077 m/z @13.60 [N1267_1.mzXML]	175.00772094726562	13.602	9.888733333333333	18.632	8.743266666666669	9271.814453125	1561724.182162843	0	1299	0.5089939977749562	1.1773012082802206	0.8823424487339508	175.00704956054688	175.00830078125
333	175.0229949951172	3.3621166666666666					1	DETECTED	175.0230 m/z @3.36 [N1267_1.mzXML]	175.0229949951172	3.3621166666666666	1.3851833333333334	19.953833333333332	18.568649999999998	16557.896484375	2469152.866705627	0	1299	0.35342307561508246	0.9827866520104964	0.7552670301697557	175.01803588867188	175.03285217285156
334	175.03858947753906	12.661					1	DETECTED	175.0386 m/z @12.66 [N1267_1.mzXML]	175.03858947753906	12.661	9.679466666666666	13.234016666666667	3.5545500000000008	6784.68212890625	742214.5186665651	0	1299	3.53914170340326	0.5960942915278493	0.19218858305569875	175.03318786621094	175.04116821289062
335	175.06788635253906	1.8621666666666667					1	DETECTED	175.0679 m/z @1.86 [N1267_1.mzXML]	175.06788635253906	1.8621666666666667	1.8621666666666667	19.675666666666665	17.813499999999998	18424.822265625	7164764.764488008	0	1299	13.626870554159456	null	null	175.05970764160156	175.07485961914062
336	175.09771728515625	14.620666666666667					1	DETECTED	175.0977 m/z @14.62 [N1267_1.mzXML]	175.09771728515625	14.620666666666667	0.11818333333333333	19.921	19.802816666666665	9684.0458984375	2839134.954737459	0	1299	12.827112085651102	0.7877389757440645	0.5884674309455937	175.08810424804688	175.1044464111328
337	175.11778259277344	1.7918999999999998					1	DETECTED	175.1178 m/z @1.79 [N1267_1.mzXML]	175.11778259277344	1.7918999999999998	1.7177666666666667	12.11715	10.399383333333335	37401.2265625	2450402.3299317625	0	1299	0.29104571619841435	70.13972571942463	8.00115816085676	175.11061096191406	175.11846923828125
338	175.14735412597656	14.551466666666666					1	DETECTED	175.1474 m/z @14.55 [N1267_1.mzXML]	175.14735412597656	14.551466666666666	11.5093	16.0309	4.521599999999999	14716.90625	1063693.0323993834	0	1299	0.10899623782389689	0.7071815729518132	0.4226109501409094	175.1439208984375	175.15725708007812
339	176.06980895996094	10.547666666666666					1	DETECTED	176.0698 m/z @10.55 [N1267_1.mzXML]	176.06980895996094	10.547666666666666	6.994316666666666	16.81566666666667	9.821350000000002	99911.5390625	1771788.3135660994	0	1299	0.10306023485675375	0.5975335816806413	0.08434795070631819	176.06089782714844	176.07818603515625
340	176.96981811523438	1.4811333333333332					1	DETECTED	176.9698 m/z @1.48 [N1267_1.mzXML]	176.96981811523438	1.4811333333333332	1.4024500000000002	1.5841666666666667	0.18171666666666653	37191.0625	269516.43829174805	0	1299	0.13546482369267943	1.147168749844822	1.3835983291907186	176.96981811523438	176.97006225585938
341	177.00685119628906	1.8621666666666667					1	DETECTED	177.0069 m/z @1.86 [N1267_1.mzXML]	177.00685119628906	1.8621666666666667	1.8621666666666667	18.1725	16.310333333333332	6923.0166015625	3189205.048409057	0	1299	13.95861884273628	null	null	176.99810791015625	177.00685119628906
342	177.05995178222656	1.6719166666666667					1	DETECTED	177.0600 m/z @1.67 [N1267_1.mzXML]	177.05995178222656	1.6719166666666667	1.5987833333333334	9.874016666666668	8.275233333333334	64906.41015625	3548876.19640393	0	1299	0.0656067211764868	56.050122554185016	1.0631866351323114	177.05377197265625	177.06027221679688
343	177.0747528076172	2.0598666666666667					1	DETECTED	177.0748 m/z @2.06 [N1267_1.mzXML]	177.0747528076172	2.0598666666666667	1.91865	10.638483333333333	8.719833333333334	12606.31640625	1871401.6235515748	0	1299	0.05075118444111526	30.873952555175244	60.74790511035049	177.0730743408203	177.0755615234375
344	177.08624267578125	5.65935					1	DETECTED	177.0862 m/z @5.66 [N1267_1.mzXML]	177.08624267578125	5.65935	0.10105	19.986833333333333	19.885783333333332	10040.2001953125	4495087.283340638	0	1299	1.5379825796016977	1.788836814613581	1.006767035805711	177.08575439453125	177.0901336669922
345	177.12643432617188	12.1478					1	DETECTED	177.1264 m/z @12.15 [N1267_1.mzXML]	177.12643432617188	12.1478	12.05865	12.241999999999999	0.183349999999999	9607.0537109375	58791.21130773937	0	1299	0.11008869778132713	1.028323051037571	1.0566461020751416	177.12611389160156	177.1268310546875
346	177.16294860839844	12.674783333333332					1	DETECTED	177.1629 m/z @12.67 [N1267_1.mzXML]	177.16294860839844	12.674783333333332	0.11818333333333333	20.00316666666667	19.884983333333334	7124.6298828125	2911663.7929739347	0	1299	5.624606412844567	0.7918139995434009	0.5831633394743004	177.15814208984375	177.1678466796875
347	178.085693359375	10.669649999999999					1	DETECTED	178.0857 m/z @10.67 [N1267_1.mzXML]	178.085693359375	10.669649999999999	3.8381833333333333	11.944183333333333	8.106	8141.3447265625	666096.2186235043	0	1299	0.06062100944184046	0.5932840190491062	0.5619110661611812	178.07681274414062	178.09078979492188
348	178.11802673339844	1.9757666666666667					1	DETECTED	178.1180 m/z @1.98 [N1267_1.mzXML]	178.11802673339844	1.9757666666666667	1.8763833333333333	2.0317333333333334	0.1553500000000001	13806.5888671875	93829.50005224609	0	1299	0.12741995572738607	0.7815696796914307	0.5631393593828613	178.117431640625	178.11802673339844
349	178.96205139160156	11.434633333333332					1	DETECTED	178.9621 m/z @11.43 [N1267_1.mzXML]	178.96205139160156	11.434633333333332	0.47411666666666663	19.5115	19.037383333333334	11208.685546875	2257874.5293683787	0	1299	0.6300392017141707	0.8985279239676666	0.791495247204985	178.9618682861328	178.96347045898438
350	179.03929138183594	1.4811333333333332					1	DETECTED	179.0393 m/z @1.48 [N1267_1.mzXML]	179.03929138183594	1.4811333333333332	1.4024500000000002	16.651333333333334	15.248883333333334	23190.02734375	8439626.577848328	0	1299	0.24053103233927642	92.99884229398988	196.5225921817745	179.03404235839844	179.0475616455078
351	179.0542755126953	10.90335					1	DETECTED	179.0543 m/z @10.90 [N1267_1.mzXML]	179.0542755126953	10.90335	10.113566666666665	19.970333333333333	9.856766666666667	5062.15869140625	1316824.9759913632	0	1299	4.885530635670273	6.240171355012972	11.480342710025944	179.0525665283203	179.0546875
352	179.06935119628906	10.518816666666668					1	DETECTED	179.0694 m/z @10.52 [N1267_1.mzXML]	179.06935119628906	10.518816666666668	0.15233333333333335	19.953833333333332	19.801499999999997	97414.953125	3316834.8423820506	0	1299	0.08743416497324752	1.3243320006934605	0.8240833732835094	179.0601806640625	179.07009887695312
353	180.01390075683594	9.381033333333333					1	DETECTED	180.0139 m/z @9.38 [N1267_1.mzXML]	180.01390075683594	9.381033333333333	9.031550000000001	9.439333333333334	0.4077833333333327	2802.10546875	39948.35153414918	0	1299	0.3947282506280896	0.5834088416233504	0.16681768324670082	180.01390075683594	180.01467895507812
354	180.02752685546875	11.5517					1	DETECTED	180.0275 m/z @11.55 [N1267_1.mzXML]	180.02752685546875	11.5517	2.799116666666667	11.663083333333333	8.863966666666666	14552.0732421875	3076636.6340670176	0	1299	0.1489350127201785	0.5063628833392045	0.012725766678409136	180.02723693847656	180.0359344482422
355	180.0644073486328	9.73915					1	DETECTED	180.0644 m/z @9.74 [N1267_1.mzXML]	180.0644073486328	9.73915	2.045933333333333	10.654066666666667	8.608133333333335	432527.9375	3352474.3321182835	1	1299	0.086000397933784	1.640660317653711	1.4041799538815058	180.06227111816406	180.07302856445312
356	180.08721923828125	8.875866666666667					1	DETECTED	180.0872 m/z @8.88 [N1267_1.mzXML]	180.08721923828125	8.875866666666667	0.1692	19.970333333333333	19.801133333333333	5054.56494140625	1361904.7931166692	0	1299	0.11366985305140354	1.137124808575804	3.0030894067064056	180.07916259765625	180.08766174316406
357	180.902587890625	1.6719166666666667					1	DETECTED	180.9026 m/z @1.67 [N1267_1.mzXML]	180.902587890625	1.6719166666666667	1.6427666666666667	2.4705166666666667	0.82775	18405.5859375	455522.259062744	0	1299	0.08266321477656624	14.198113207547165	27.39622641509433	180.9024658203125	180.90341186523438
358	181.0011444091797	1.4811333333333332					1	DETECTED	181.0011 m/z @1.48 [N1267_1.mzXML]	181.0011444091797	1.4811333333333332	1.4200166666666665	1.5987833333333334	0.17876666666666696	12378.984375	88079.79365844734	0	1299	0.10617984970600824	1.4625034087810214	1.9250068175620427	181.0008087158203	181.00146484375
359	181.0484619140625	12.461633333333333					1	DETECTED	181.0485 m/z @12.46 [N1267_1.mzXML]	181.0484619140625	12.461633333333333	0.10105	20.00316666666667	19.902116666666668	13620.2685546875	2643667.3366721505	0	1299	0.10948242924395934	1.203698250208595	0.31279015205364163	181.04563903808594	181.05673217773438
360	181.0706329345703	9.381033333333333					1	DETECTED	181.0706 m/z @9.38 [N1267_1.mzXML]	181.0706329345703	9.381033333333333	5.4165833333333335	11.579483333333334	6.1629000000000005	1029967.5	9085982.254887816	1	1299	0.09181864156272468	0.9890268620728263	0.5461862461007538	181.0680389404297	181.0740203857422
361	181.0844268798828	11.5517					1	DETECTED	181.0844 m/z @11.55 [N1267_1.mzXML]	181.0844268798828	11.5517	6.6828	14.977433333333332	8.294633333333332	4446793.0	3.3087657238121748E7	1	1299	0.10572854266522569	2.736306494993034	4.186805023072123	181.0794677734375	181.0877227783203
362	182.05682373046875	1.8763833333333333					1	DETECTED	182.0568 m/z @1.88 [N1267_1.mzXML]	182.05682373046875	1.8763833333333333	1.8621666666666667	19.822666666666667	17.9605	121851.203125	4819975.837304199	0	1299	0.04005536642129082	631.6705744431473	3.053845823735274	182.05162048339844	182.05715942382812
363	182.07443237304688	9.381033333333333					1	DETECTED	182.0744 m/z @9.38 [N1267_1.mzXML]	182.07443237304688	9.381033333333333	8.969466666666667	10.933950000000001	1.9644833333333338	53626.140625	702484.2636696771	0	1299	0.08344943745435884	0.9671504236089257	0.8007376779758306	182.06805419921875	182.07496643066406
364	182.08815002441406	11.5517					1	DETECTED	182.0882 m/z @11.55 [N1267_1.mzXML]	182.08815002441406	11.5517	1.9757666666666667	11.706	9.730233333333333	339871.75	2.2690870082316075E7	1	1299	7.678738547736451	0.5106515261653355	0.022655123286418118	182.07843017578125	182.08827209472656
365	182.14898681640625	15.534683333333334					1	DETECTED	182.1490 m/z @15.53 [N1267_1.mzXML]	182.14898681640625	15.534683333333334	0.10105	20.00316666666667	19.902116666666668	84524.75	2.1042521811258756E7	0	1299	2.3581378555752437	0.8128082291759731	1.3252545429403428	182.1483612060547	182.15493774414062
366	182.96139526367188	1.52525					1	DETECTED	182.9614 m/z @1.53 [N1267_1.mzXML]	182.96139526367188	1.52525	1.4358	1.6282833333333333	0.19248333333333334	14477.4853515625	100351.27533764657	0	1299	0.14533875205398594	1.075926961058319	1.148400557007037	182.9550018310547	182.9622344970703
367	183.09793090820312	11.111316666666665					1	DETECTED	183.0979 m/z @11.11 [N1267_1.mzXML]	183.09793090820312	11.111316666666665	9.992683333333334	11.213933333333333	1.2212499999999995	9702.1884765625	265793.75629104587	0	1299	1.1769486185704796	0.5458669805417331	0.0917339610834662	183.09732055664062	183.09844970703125
368	183.15248107910156	15.707766666666666					1	DETECTED	183.1525 m/z @15.71 [N1267_1.mzXML]	183.15248107910156	15.707766666666666	0.10105	20.00316666666667	19.902116666666668	5296.0986328125	1974075.1533440256	0	1299	2.817756267679748	0.6376138265255452	0.26666629555781013	183.14552307128906	183.15304565429688
369	184.07217407226562	13.01685					1	DETECTED	184.0722 m/z @13.02 [N1267_1.mzXML]	184.07217407226562	13.01685	2.7299	16.4225	13.692599999999999	221697.015625	8696603.211854743	0	1299	0.35507286839266605	1.9499513383237654	2.574484994173597	184.06243896484375	184.0808563232422
370	184.09323120117188	1.8057833333333333					1	DETECTED	184.0932 m/z @1.81 [N1267_1.mzXML]	184.09323120117188	1.8057833333333333	1.7778666666666667	10.341016666666667	8.56315	635977.9375	4559919.709599368	0	1299	0.06608338706880823	2.9322845383360767	4.437195434167769	184.08506774902344	184.1007843017578
371	184.99880981445312	1.4513333333333334					1	DETECTED	184.9988 m/z @1.45 [N1267_1.mzXML]	184.99880981445312	1.4513333333333334	1.4024500000000002	1.5398500000000002	0.13739999999999997	11454.2451171875	57767.72672802736	0	1299	0.08895375750122159	1.4053869757927082	1.8107739515854162	184.99801635742188	184.9988250732422
372	185.04299926757812	10.251716666666665					1	DETECTED	185.0430 m/z @10.25 [N1267_1.mzXML]	185.04299926757812	10.251716666666665	1.6135666666666666	19.7245	18.11093333333333	914110.75	1.536474983343617E7	1	1299	8.409311701570743	0.5248542881139532	0.01219171639853742	185.0402069091797	185.04452514648438
373	185.127685546875	9.1531					1	DETECTED	185.1277 m/z @9.15 [N1267_1.mzXML]	185.127685546875	9.1531	9.031550000000001	13.992016666666666	4.960466666666665	46694.1015625	1238723.6066489276	0	1299	0.1139837247994322	1.4806277361872076	2.583215584836053	185.11802673339844	185.13160705566406
374	185.15261840820312	14.3037					1	DETECTED	185.1526 m/z @14.30 [N1267_1.mzXML]	185.15261840820312	14.3037	1.3851833333333334	18.353166666666667	16.967983333333333	10549.0986328125	1958765.5360402223	0	1299	2.726322414064944	0.5566561689692834	0.11635323271614548	185.1513671875	185.15306091308594
375	186.0469207763672	10.236799999999999					1	DETECTED	186.0469 m/z @10.24 [N1267_1.mzXML]	186.0469207763672	10.236799999999999	9.559266666666668	16.63505	7.075783333333332	52680.421875	4403599.675670227	0	1299	0.08639128328348455	5.221723408442405	138.05828639781393	186.0394744873047	186.0471954345703
376	186.072509765625	1.9473333333333334					1	DETECTED	186.0725 m/z @1.95 [N1267_1.mzXML]	186.072509765625	1.9473333333333334	0.23731666666666668	19.773666666666667	19.53635	133370.21875	3282464.238305663	0	1299	0.13194446636131252	42.78555401797609	1.6218470294431666	186.0723419189453	186.0762481689453
377	186.22010803222656	11.464466666666668					1	DETECTED	186.2201 m/z @11.46 [N1267_1.mzXML]	186.22010803222656	11.464466666666668	10.052466666666668	15.064566666666668	5.0121	13182.3984375	1336711.9451899417	0	1299	1.4322392493750584	1.7748229461756364	2.51297622203213	186.2154998779297	186.22108459472656
378	186.9107666015625	1.6427666666666667					1	DETECTED	186.9108 m/z @1.64 [N1267_1.mzXML]	186.9107666015625	1.6427666666666667	1.6282833333333333	1.7778666666666667	0.1495833333333334	24012.171875	110334.73553271472	0	1299	0.0566215495223199	5.163981588032199	9.327963176064397	186.91058349609375	186.910888671875
379	186.92169189453125	1.5545333333333333					1	DETECTED	186.9217 m/z @1.55 [N1267_1.mzXML]	186.92169189453125	1.5545333333333333	1.4358	1.5841666666666667	0.14836666666666676	15517.669921875	85008.02446313475	0	1299	0.09699666951034303	0.62478944413251	0.24899455866070852	186.92149353027344	186.92202758789062
380	186.95156860351562	9.2104					1	DETECTED	186.9516 m/z @9.21 [N1267_1.mzXML]	186.95156860351562	9.2104	6.977966666666666	9.337416666666666	2.35945	24263.705078125	1018221.7895549313	0	1299	0.1004509154555091	0.5298904620651462	0.055805801511109344	186.9509735107422	186.95343017578125
381	187.05648803710938	1.8763833333333333					1	DETECTED	187.0565 m/z @1.88 [N1267_1.mzXML]	187.05648803710938	1.8763833333333333	1.8479666666666668	10.296333333333333	8.448366666666667	1518758.125	1.2528576763360105E7	1	1299	0.06465573982363892	5.758434319283223	5.818920268577877	187.04725646972656	187.0570831298828
382	187.07034301757812	2.6888333333333336					1	DETECTED	187.0703 m/z @2.69 [N1267_1.mzXML]	187.07034301757812	2.6888333333333336	0.15233333333333335	19.773666666666667	19.621333333333332	21302.828125	4981735.959704044	0	1299	1.2580965255050627	1.8492295416583269	2.614387784466326	187.070068359375	187.0802764892578
383	187.13143920898438	11.364133333333333					1	DETECTED	187.1314 m/z @11.36 [N1267_1.mzXML]	187.13143920898438	11.364133333333333	0.1351	20.00316666666667	19.868066666666667	13282.966796875	3783012.0820664056	0	1299	1.3185884335759805	0.8846739553122709	2.1049780513062677	187.12449645996094	187.1326141357422
384	187.47177124023438	9.2104					1	DETECTED	187.4718 m/z @9.21 [N1267_1.mzXML]	187.47177124023438	9.2104	9.1531	9.323216666666667	0.17011666666666692	18671.111328125	114968.88473547346	0	1299	0.10097774412643545	1.4844386271087946	2.130132391875289	187.47154235839844	187.4718475341797
385	188.05628967285156	9.22435					1	DETECTED	188.0563 m/z @9.22 [N1267_1.mzXML]	188.05628967285156	9.22435	9.16765	9.309083333333332	0.14143333333333175	11854.2060546875	61979.27441503885	0	1299	0.09940744588614336	1.247207524985304	1.494415049970608	188.04876708984375	188.05628967285156
386	188.06944274902344	9.2104					1	DETECTED	188.0694 m/z @9.21 [N1267_1.mzXML]	188.06944274902344	9.2104	1.8763833333333333	16.63505	14.758666666666667	6696049.5	5.273023078635271E7	1	1299	0.10476310087474872	1.6062579039818863	2.1114861885992937	188.0597381591797	188.07484436035156
387	188.09425354003906	9.2383					1	DETECTED	188.0943 m/z @9.24 [N1267_1.mzXML]	188.09425354003906	9.2383	2.5117833333333333	16.700666666666667	14.188883333333333	7423.92919921875	2669600.990010834	0	1299	0.08182049730991103	1.0546977013858088	0.9940772020161661	188.09115600585938	188.1035614013672
388	188.95492553710938	1.5398500000000002					1	DETECTED	188.9549 m/z @1.54 [N1267_1.mzXML]	188.95492553710938	1.5398500000000002	1.4513333333333334	18.94066666666667	17.489333333333335	5777.01708984375	2503939.307109131	0	1299	0.04251905040217019	98.79118810016932	196.58237620033864	188.94802856445312	188.95880126953125
389	189.02305603027344	13.421466666666667					1	DETECTED	189.0231 m/z @13.42 [N1267_1.mzXML]	189.02305603027344	13.421466666666667	9.619283333333334	16.243100000000002	6.623816666666668	10066.3583984375	1337747.236041016	0	1299	4.3153825260216045	0.8710543503513334	0.38365745079717634	189.01519775390625	189.02410888671875
390	189.04568481445312	1.8338333333333334					1	DETECTED	189.0457 m/z @1.83 [N1267_1.mzXML]	189.04568481445312	1.8338333333333334	1.4200166666666665	11.1549	9.734883333333332	25738.318359375	7023877.719468323	0	1299	8.912634721272328	11.762314229328599	22.425182886622096	189.0357208251953	189.0545654296875
391	189.0728302001953	9.2383					1	DETECTED	189.0728 m/z @9.24 [N1267_1.mzXML]	189.0728302001953	9.2383	1.4024500000000002	11.81315	10.4107	673476.625	1.284639659057129E7	0	1299	0.10345312942241058	1.138255897360937	1.1173474050722734	189.06851196289062	189.078369140625
392	189.0860137939453	2.6888333333333336					1	DETECTED	189.0860 m/z @2.69 [N1267_1.mzXML]	189.0860137939453	2.6888333333333336	0.10105	20.00316666666667	19.902116666666668	80816.609375	1.7506601618949786E7	0	1299	2.1781375342992786	14.095779062762618	6.8121213361775625	189.0848388671875	189.09014892578125
393	189.1627655029297	14.510366666666666					1	DETECTED	189.1628 m/z @14.51 [N1267_1.mzXML]	189.1627655029297	14.510366666666666	1.5987833333333334	16.0309	14.432116666666666	15022.333984375	6574127.640827638	0	1299	0.4872797240299178	0.5487022076667077	0.08860685421235186	189.1578826904297	189.16348266601562
394	189.1973419189453	9.2104					1	DETECTED	189.1973 m/z @9.21 [N1267_1.mzXML]	189.1973419189453	9.2104	9.182116666666667	9.309083333333332	0.12696666666666445	23171.884765625	126867.27840869063	0	1299	0.09790791768462981	2.2445492044785147	3.489098408957029	189.19712829589844	189.19778442382812
395	190.08485412597656	10.8278					1	DETECTED	190.0849 m/z @10.83 [N1267_1.mzXML]	190.08485412597656	10.8278	0.8490666666666667	19.986833333333333	19.137766666666668	428313.15625	6752362.912322214	1	1299	0.08150300043631553	0.6205192202433883	0.08187928956981058	190.07650756835938	190.09413146972656
396	190.1427001953125	10.370583333333334					1	DETECTED	190.1427 m/z @10.37 [N1267_1.mzXML]	190.1427001953125	10.370583333333334	10.067966666666667	18.892	8.824033333333333	26792.99609375	6606640.9240437625	0	1299	0.24019905708174427	11.975719939572741	0.814345977439158	190.1365509033203	190.14297485351562
397	190.96697998046875	14.1355					1	DETECTED	190.9670 m/z @14.14 [N1267_1.mzXML]	190.96697998046875	14.1355	0.20353333333333332	19.9045	19.700966666666666	7964.26708984375	2145658.2662703865	0	1299	2.0876687178974755	0.8664511201751606	0.7110654966178376	190.9619903564453	190.96824645996094
398	191.01654052734375	2.9948166666666665					1	DETECTED	191.0165 m/z @2.99 [N1267_1.mzXML]	191.01654052734375	2.9948166666666665	2.4151000000000002	16.27595	13.860850000000001	8821.9345703125	3184883.4325711974	0	1299	0.18240700649760733	11.725292709517559	22.422652723333183	191.0072021484375	191.0170135498047
399	191.03900146484375	1.7918999999999998					1	DETECTED	191.0390 m/z @1.79 [N1267_1.mzXML]	191.03900146484375	1.7918999999999998	1.4024500000000002	16.178216666666668	14.775766666666668	134525.5625	5060192.547252079	0	1299	0.13568812160943078	13.11522754643183	1.0877370046699395	191.029296875	191.0477294921875
400	191.0755157470703	1.6574666666666666					1	DETECTED	191.0755 m/z @1.66 [N1267_1.mzXML]	191.0755157470703	1.6574666666666666	1.5545333333333333	17.665166666666668	16.110633333333336	173055.328125	8274406.279660799	0	1299	0.06294414963125505	51.98521041165353	107.83333738981283	191.06878662109375	191.07803344726562
401	191.1055908203125	11.82885					1	DETECTED	191.1056 m/z @11.83 [N1267_1.mzXML]	191.1055908203125	11.82885	11.273283333333334	12.05865	0.7853666666666665	22936.99609375	406512.4455006101	0	1299	0.10078930627953042	0.7068158636827275	0.4156391602533744	191.10231018066406	191.10610961914062
402	191.97616577148438	1.7491166666666667					1	DETECTED	191.9762 m/z @1.75 [N1267_1.mzXML]	191.97616577148438	1.7491166666666667	0.23731666666666668	19.314833333333336	19.077516666666668	4408.03564453125	1299619.1959681702	0	1299	18.203263818329454	6.309537196278168	11.619074392556337	191.97030639648438	191.98292541503906
403	192.00897216796875	11.4062					1	DETECTED	192.0090 m/z @11.41 [N1267_1.mzXML]	192.00897216796875	11.4062	0.1351	20.00316666666667	19.868066666666667	10437.666015625	2122723.4358885195	0	1299	0.5899296289369218	0.6958125327862582	0.43231643235874523	192.00669860839844	192.01707458496094
404	192.031494140625	2.6203333333333334					1	DETECTED	192.0315 m/z @2.62 [N1267_1.mzXML]	192.031494140625	2.6203333333333334	2.0035166666666666	10.918800000000001	8.915283333333335	8579.958984375	913894.4657760011	0	1299	0.14172648265969867	7.226850225620795	10.453083823090688	192.03099060058594	192.03736877441406
405	192.0732421875	1.7778666666666667					1	DETECTED	192.0732 m/z @1.78 [N1267_1.mzXML]	192.0732421875	1.7778666666666667	1.73415	14.331349999999999	12.597199999999999	6296.5693359375	1829864.721919647	0	1299	5.995557752500474	144.0777735417462	111.49891002960622	192.06422424316406	192.08273315429688
406	192.96038818359375	2.13055					1	DETECTED	192.9604 m/z @2.13 [N1267_1.mzXML]	192.96038818359375	2.13055	1.3162333333333334	16.37343333333333	15.057199999999998	39714.01171875	3242077.4774820246	0	1299	0.22660655050188927	0.6981395505179276	0.38317948882520025	192.95758056640625	192.96400451660156
407	193.0336456298828	1.6719166666666667					1	DETECTED	193.0336 m/z @1.67 [N1267_1.mzXML]	193.0336456298828	1.6719166666666667	1.6427666666666667	13.850983333333334	12.208216666666667	13447.7568359375	1496463.675323944	0	1299	1.8290124395365406	38.230695180368414	74.10936998615031	193.03219604492188	193.03927612304688
408	193.05491638183594	1.4513333333333334					1	DETECTED	193.0549 m/z @1.45 [N1267_1.mzXML]	193.05491638183594	1.4513333333333334	1.3851833333333334	5.82055	4.435366666666667	13972.1650390625	614472.4340586548	0	1299	0.18678636203184484	33.00333834888307	71.18713998175433	193.04751586914062	193.054931640625
409	193.08497619628906	10.533016666666667					1	DETECTED	193.0850 m/z @10.53 [N1267_1.mzXML]	193.08497619628906	10.533016666666667	2.0035166666666666	11.199083333333334	9.195566666666668	90536.9609375	7048493.018903869	0	1299	0.08508941684502958	0.559283528592587	0.013480989485365738	193.0811309814453	193.08517456054688
410	193.1576385498047	14.386316666666666					1	DETECTED	193.1576 m/z @14.39 [N1267_1.mzXML]	193.1576385498047	14.386316666666666	6.03115	15.94975	9.9186	10314.34375	1533919.0062606803	0	1299	0.41082212728184864	0.572304161409448	0.1466466264359513	193.1568145751953	193.1586456298828
411	193.90562438964844	9.932733333333335					1	DETECTED	193.9056 m/z @9.93 [N1267_1.mzXML]	193.90562438964844	9.932733333333335	9.888733333333333	9.97785	0.0891166666666674	2802.64599609375	12099.292961425972	0	1299	0.5889714784298015	1.0126893939393502	1.0253787878787004	193.90541076660156	193.90591430664062
412	194.00794982910156	11.392066666666667					1	DETECTED	194.0079 m/z @11.39 [N1267_1.mzXML]	194.00794982910156	11.392066666666667	1.4024500000000002	11.5093	10.10685	35346.5078125	6049295.923735353	0	1299	0.11786362144423457	0.5058651818553285	0.011737839055373728	194.00375366210938	194.01014709472656
413	194.03245544433594	15.965733333333333					1	DETECTED	194.0325 m/z @15.97 [N1267_1.mzXML]	194.03245544433594	15.965733333333333	9.559266666666668	19.921	10.361733333333332	3488.04638671875	928382.510524994	0	1299	6.460970840590498	0.8086932994786519	0.6173865989573037	194.03175354003906	194.0332489013672
414	194.08551025390625	12.0012					1	DETECTED	194.0855 m/z @12.00 [N1267_1.mzXML]	194.08551025390625	12.0012	3.1499333333333337	18.48483333333333	15.334899999999998	11836.138671875	3604412.411465393	0	1299	7.947790319163152	0.8662545473717507	4.2426015907271974	194.0798797607422	194.08877563476562
415	194.95726013183594	2.1162666666666667					1	DETECTED	194.9573 m/z @2.12 [N1267_1.mzXML]	194.95726013183594	2.1162666666666667	2.045933333333333	16.25965	14.213716666666667	12553.0166015625	3124069.858526917	0	1299	0.22529258973606536	95.28215141832953	189.469469482653	194.95703125	194.9659423828125
416	194.97596740722656	12.305833333333334					1	DETECTED	194.9760 m/z @12.31 [N1267_1.mzXML]	194.97596740722656	12.305833333333334	11.1696	12.894083333333333	1.7244833333333318	16499.83984375	887484.52879126	0	1299	0.6260560455963216	0.7588596825769349	0.5177193651538698	194.9749755859375	194.9762420654297
417	195.0164794921875	1.5841666666666667					1	DETECTED	195.0165 m/z @1.58 [N1267_1.mzXML]	195.0164794921875	1.5841666666666667	1.4200166666666665	1.5841666666666667	0.16415000000000024	7752.34716796875	50047.31858984375	0	1299	0.04694878125753221	0.5	null	195.01629638671875	195.01687622070312
418	195.02891540527344	15.900916666666665					1	DETECTED	195.0289 m/z @15.90 [N1267_1.mzXML]	195.02891540527344	15.900916666666665	0.18661666666666665	20.00316666666667	19.816550000000003	6126.5361328125	2597856.7234148267	0	1299	8.745243502589346	0.6305260177036205	0.6317703550729051	195.02809143066406	195.03823852539062
419	195.08627319335938	9.9181					1	DETECTED	195.0863 m/z @9.92 [N1267_1.mzXML]	195.08627319335938	9.9181	0.10105	20.00316666666667	19.902116666666668	773763.0	1.2780601656102063E7	1	1299	0.11036165694355304	1.7474194747212715	2.041562204461173	195.0853729248047	195.08724975585938
420	195.10043334960938	11.5517					1	DETECTED	195.1004 m/z @11.55 [N1267_1.mzXML]	195.10043334960938	11.5517	9.932733333333335	12.226016666666668	2.293283333333333	150602.15625	2594670.7498764093	0	1299	0.08399001154390007	0.9091666692768394	0.9116060023750331	195.0998992919922	195.10235595703125
421	195.11187744140625	9.309083333333332					1	DETECTED	195.1119 m/z @9.31 [N1267_1.mzXML]	195.11187744140625	9.309083333333332	2.566133333333333	17.272666666666666	14.706533333333333	19105.619140625	2739458.186956787	0	1299	0.18294567713414445	1.0905118185166238	1.1810236370332474	195.11083984375	195.11428833007812
422	195.14048767089844	12.087683333333333					1	DETECTED	195.1405 m/z @12.09 [N1267_1.mzXML]	195.14048767089844	12.087683333333333	6.145066666666667	18.6805	12.535433333333332	49444.53515625	1.1295086834114138E7	0	1299	6.235038272414258	0.5197388595653667	0.034079290318678734	195.13592529296875	195.1486053466797
423	196.05943298339844	9.138233333333334					1	DETECTED	196.0594 m/z @9.14 [N1267_1.mzXML]	196.05943298339844	9.138233333333334	8.813649999999999	18.058833333333332	9.245183333333333	11453.7490234375	1397554.1018250124	0	1299	6.228466997359362	12.5862698805288	24.573800647986797	196.05921936035156	196.06784057617188
424	196.09007263183594	9.9181					1	DETECTED	196.0901 m/z @9.92 [N1267_1.mzXML]	196.09007263183594	9.9181	2.566133333333333	17.158333333333335	14.592200000000002	50034.70703125	2032643.7764262701	0	1299	0.11692238005409727	6.2401910211749225	1.961679561850924	196.08499145507812	196.09848022460938
425	196.86399841308594	2.0035166666666666					1	DETECTED	196.8640 m/z @2.00 [N1267_1.mzXML]	196.86399841308594	2.0035166666666666	1.7018	2.3726833333333333	0.6708833333333333	31088.103515625	554884.6992827147	0	1299	0.1919113941281685	1.1117770535270397	1.2173264706744995	196.86338806152344	196.86451721191406
426	197.06375122070312	15.380366666666667					1	DETECTED	197.0638 m/z @15.38 [N1267_1.mzXML]	197.06375122070312	15.380366666666667	8.922516666666667	19.659166666666668	10.736650000000001	11028.671875	2761133.406350829	0	1299	5.721619171762919	0.317473059994392	0.9193794981653224	197.06243896484375	197.0667266845703
427	197.07948303222656	11.052083333333334					1	DETECTED	197.0795 m/z @11.05 [N1267_1.mzXML]	197.07948303222656	11.052083333333334	10.175999999999998	11.184483333333333	1.0084833333333343	17409.125	291532.97815612756	0	1299	0.6369061719081053	0.6033697190904672	0.20796008782941586	197.0766143798828	197.08230590820312
428	197.12757873535156	9.73915					1	DETECTED	197.1276 m/z @9.74 [N1267_1.mzXML]	197.12757873535156	9.73915	9.1531	9.962733333333334	0.8096333333333341	29654.0859375	293400.52356396476	0	1299	0.08985208172182091	1.5727390833988366	0.30947011172561406	197.12733459472656	197.12794494628906
429	197.15235900878906	14.441116666666666					1	DETECTED	197.1524 m/z @14.44 [N1267_1.mzXML]	197.15235900878906	14.441116666666666	4.917466666666667	14.790116666666668	9.87265	10421.1357421875	1497453.8472633061	0	1299	2.2861955506656706	0.5183228069070157	0.03664561381403159	197.15069580078125	197.15780639648438
430	198.05169677734375	10.547666666666666					1	DETECTED	198.0517 m/z @10.55 [N1267_1.mzXML]	198.05169677734375	10.547666666666666	8.95385	10.638483333333333	1.684633333333334	37084.9609375	351720.5343063348	0	1299	0.0807374974216657	1.282512351269636	1.7069624796124483	198.05128479003906	198.05555725097656
431	198.08375549316406	1.8621666666666667					1	DETECTED	198.0838 m/z @1.86 [N1267_1.mzXML]	198.08375549316406	1.8621666666666667	1.7918999999999998	13.1936	11.4017	42035.26953125	2614957.5989574892	0	1299	0.09630627527697899	81.13164136622362	161.26328273244724	198.074951171875	198.08859252929688
432	198.8611602783203	1.9896500000000001					1	DETECTED	198.8612 m/z @1.99 [N1267_1.mzXML]	198.8611602783203	1.9896500000000001	1.7177666666666667	19.005333333333333	17.287566666666667	35923.84765625	1884928.850026489	0	1299	0.18473934267592673	31.792251578495662	1.1233759076081993	198.86050415039062	198.86679077148438
433	198.9391326904297	1.52525					1	DETECTED	198.9391 m/z @1.53 [N1267_1.mzXML]	198.9391326904297	1.52525	1.4200166666666665	1.8197	0.3996833333333336	297758.03125	2163877.950744142	0	1299	0.12061371940410526	1.0484369078104636	1.0787731028922085	198.93157958984375	198.9393310546875
434	199.0096435546875	12.087683333333333					1	DETECTED	199.0096 m/z @12.09 [N1267_1.mzXML]	199.0096435546875	12.087683333333333	9.483783333333333	18.46833333333333	8.984549999999997	2767.449462890625	908458.6825035397	0	1299	6.906062802287574	1.7252102615307805	2.450420523061561	199.0096435546875	199.01712036132812
435	199.05860900878906	11.096533333333333					1	DETECTED	199.0586 m/z @11.10 [N1267_1.mzXML]	199.05860900878906	11.096533333333333	3.023233333333333	11.1405	8.117266666666666	6467.8037109375	686433.1303073119	0	1299	0.7185616683038152	0.5027229674771572	0.00544593495431435	199.05490112304688	199.06773376464844
436	199.09584045410156	10.576516666666667					1	DETECTED	199.0958 m/z @10.58 [N1267_1.mzXML]	199.09584045410156	10.576516666666667	10.576516666666667	11.213933333333333	0.6374166666666667	3175.942138671875	68812.30510363766	0	1299	0.054596587462004464	null	null	199.09571838378906	199.0960235595703
437	199.14321899414062	8.860116666666666					1	DETECTED	199.1432 m/z @8.86 [N1267_1.mzXML]	199.14321899414062	8.860116666666666	8.7979	8.906833333333333	0.10893333333333288	4490.38232421875	17981.337551574576	0	1299	0.05937195416968777	0.8754353067238184	0.7508706134476367	199.14268493652344	199.1434326171875
438	199.1681671142578	12.241999999999999					1	DETECTED	199.1682 m/z @12.24 [N1267_1.mzXML]	199.1681671142578	12.241999999999999	0.5932999999999999	19.380499999999998	18.7872	19066.462890625	2111173.3317288826	0	1299	0.4596349349016968	0.7168239332917742	0.373965048272595	199.16709899902344	199.16921997070312
439	200.03944396972656	1.6864999999999999					1	DETECTED	200.0394 m/z @1.69 [N1267_1.mzXML]	200.03944396972656	1.6864999999999999	1.6427666666666667	9.107366666666667	7.464600000000001	51940.7109375	1248415.4243024597	0	1299	0.1028829134243685	7.043981163378319	7.666344672872684	200.03359985351562	200.04347229003906
440	200.06712341308594	1.8057833333333333					1	DETECTED	200.0671 m/z @1.81 [N1267_1.mzXML]	200.06712341308594	1.8057833333333333	1.7778666666666667	1.9328	0.15493333333333337	239626.609375	1171823.4011347669	0	1299	0.06747127563650945	2.896907367958686	4.542993087044941	200.0670623779297	200.06752014160156
441	200.1270294189453	2.0317333333333334					1	DETECTED	200.1270 m/z @2.03 [N1267_1.mzXML]	200.1270294189453	2.0317333333333334	1.9757666666666667	15.5816	13.605833333333333	19563.466796875	1079745.580242523	0	1299	0.5042850741830971	30.946832865306266	62.05815046865423	200.126708984375	200.129638671875
442	200.9369354248047	1.5105833333333334					1	DETECTED	200.9369 m/z @1.51 [N1267_1.mzXML]	200.9369354248047	1.5105833333333334	1.4513333333333334	1.5841666666666667	0.13283333333333336	42616.69140625	245746.4971982423	0	1299	0.12103326390690583	1.1209563994374119	1.2419127988748238	200.93649291992188	200.9369354248047
443	200.97225952148438	1.5105833333333334					1	DETECTED	200.9723 m/z @1.51 [N1267_1.mzXML]	200.97225952148438	1.5105833333333334	1.4024500000000002	1.6135666666666666	0.2111166666666664	91946.2109375	596740.9582152104	0	1299	0.10460103171167323	1.091917567130571	1.3833097266243237	200.9717254638672	200.9730224609375
444	201.0149383544922	1.91865					1	DETECTED	201.0149 m/z @1.92 [N1267_1.mzXML]	201.0149383544922	1.91865	1.7636166666666666	10.490066666666667	8.72645	82397.234375	3273066.9050500183	0	1299	0.1121224516541457	28.143786282519883	1.544037395470335	201.00592041015625	201.01502990722656
445	201.11126708984375	1.3851833333333334					1	DETECTED	201.1113 m/z @1.39 [N1267_1.mzXML]	201.11126708984375	1.3851833333333334	0.10105	20.00316666666667	19.902116666666668	41906.3046875	3.07135026058916E7	0	1299	10.701184314796015	7.749240733049528	9.355456120633614	201.1099853515625	201.11154174804688
446	201.97288513183594	1.52525					1	DETECTED	201.9729 m/z @1.53 [N1267_1.mzXML]	201.97288513183594	1.52525	1.4358	1.5987833333333334	0.16298333333333348	23781.51171875	138366.23357397478	0	1299	0.12098043530711133	0.9110303707844238	0.7752661847158304	201.9725799560547	201.97305297851562
447	202.0465545654297	9.73915					1	DETECTED	202.0466 m/z @9.74 [N1267_1.mzXML]	202.0465545654297	9.73915	1.7778666666666667	10.221933333333334	8.444066666666668	159960.140625	5356389.450880981	0	1299	0.09761342197773537	0.5130225858669492	0.012951009082081279	202.04608154296875	202.05311584472656
448	202.114501953125	7.436800000000001					1	DETECTED	202.1145 m/z @7.44 [N1267_1.mzXML]	202.114501953125	7.436800000000001	0.11818333333333333	19.986833333333333	19.86865	5186.19873046875	3653317.0948727406	0	1299	10.896962720752084	1.3574047463432295	1.714809492686459	202.1066436767578	202.11532592773438
449	202.96987915039062	1.5105833333333334					1	DETECTED	202.9699 m/z @1.51 [N1267_1.mzXML]	202.96987915039062	1.5105833333333334	1.4200166666666665	6.502916666666667	5.0829	29036.3359375	3480656.8929522093	0	1299	0.0988560464324919	28.940843803651976	65.90936274949134	202.96969604492188	202.9717559814453
450	203.03057861328125	1.8904166666666666					1	DETECTED	203.0306 m/z @1.89 [N1267_1.mzXML]	203.03057861328125	1.8904166666666666	1.4200166666666665	13.34105	11.921033333333332	216837.765625	9169621.01669684	0	1299	9.583805934356644	3.4081480795516574	0.12614925197175406	203.02169799804688	203.03890991210938
451	203.05116271972656	1.8057833333333333					1	DETECTED	203.0512 m/z @1.81 [N1267_1.mzXML]	203.05116271972656	1.8057833333333333	1.6719166666666667	19.462333333333333	17.790416666666665	2275415.75	4.018191296633178E7	1	1299	0.2544814511259761	4.216024512678979	7.771663121537724	203.04940795898438	203.0524444580078
452	203.1491241455078	1.8621666666666667					1	DETECTED	203.1491 m/z @1.86 [N1267_1.mzXML]	203.1491241455078	1.8621666666666667	0.6102333333333333	11.8593	11.249066666666666	96972.828125	4984845.4276078185	0	1299	1.2745045045054524	4.464437114538526	0.14309171523845202	203.14170837402344	203.14926147460938
453	203.82321166992188	9.22435					1	DETECTED	203.8232 m/z @9.22 [N1267_1.mzXML]	203.82321166992188	9.22435	9.1531	9.351833333333333	0.1987333333333332	28900.013671875	170793.64738592503	0	1299	0.09405096374709565	1.3946198830409515	1.7822235494639254	203.82220458984375	203.82330322265625
454	204.05467224121094	1.8057833333333333					1	DETECTED	204.0547 m/z @1.81 [N1267_1.mzXML]	204.05467224121094	1.8057833333333333	1.7636166666666666	18.107666666666667	16.34405	146940.65625	3558005.4337822883	0	1299	0.24577634717770835	7.936192985650807	13.68438135017131	204.0546112060547	204.06466674804688
455	204.1041259765625	10.765350000000002					1	DETECTED	204.1041 m/z @10.77 [N1267_1.mzXML]	204.1041259765625	10.765350000000002	10.749533333333334	11.096533333333333	0.34699999999999953	11710.7177734375	144552.78076074237	0	1299	0.08264543612675013	10.969441517385992	20.938883034771983	204.10092163085938	204.1041259765625
456	204.1217803955078	1.8763833333333333					1	DETECTED	204.1218 m/z @1.88 [N1267_1.mzXML]	204.1217803955078	1.8763833333333333	1.8621666666666667	10.490066666666667	8.6279	1546601.0	2.620891868773236E7	1	1299	0.6996780045277873	24.383348924600853	41.83195065932247	204.12112426757812	204.1232147216797
457	204.4153289794922	9.2383					1	DETECTED	204.4153 m/z @9.24 [N1267_1.mzXML]	204.4153289794922	9.2383	9.1531	9.280583333333334	0.12748333333333406	18129.9609375	102165.14998059085	0	1299	0.10285729132431953	0.7481416275430368	0.48939397169894616	204.41517639160156	204.4153289794922
458	204.9557342529297	1.6282833333333333					1	DETECTED	204.9557 m/z @1.63 [N1267_1.mzXML]	204.9557342529297	1.6282833333333333	1.52525	15.213099999999999	13.68785	91790.8515625	4477518.650373778	0	1299	0.07665621292001279	68.81449976801528	0.5488988624097773	204.95558166503906	204.96250915527344
459	205.0232391357422	1.8338333333333334					1	DETECTED	205.0232 m/z @1.83 [N1267_1.mzXML]	205.0232391357422	1.8338333333333334	1.4200166666666665	10.251716666666665	8.831699999999998	115633.3046875	3903607.6515554204	0	1299	0.051537603286134104	0.586865104573046	0.1662559019349687	205.0230712890625	205.0286407470703
460	205.04627990722656	9.351833333333333					1	DETECTED	205.0463 m/z @9.35 [N1267_1.mzXML]	205.04627990722656	9.351833333333333	1.7636166666666666	9.903250000000002	8.139633333333336	40496.48046875	2460805.057490478	0	1299	0.08334895381008067	0.5083691151238774	5.022089035463413	205.04605102539062	205.05580139160156
461	205.07249450683594	9.2383					1	DETECTED	205.0725 m/z @9.24 [N1267_1.mzXML]	205.07249450683594	9.2383	9.182116666666667	9.280583333333334	0.09846666666666692	8894.158203125	40066.34438330075	0	1299	0.09774504335739564	0.8762978344704871	0.7525956689409742	205.0634307861328	205.07395935058594
462	205.08456420898438	12.461633333333333					1	DETECTED	205.0846 m/z @12.46 [N1267_1.mzXML]	205.08456420898438	12.461633333333333	0.10105	19.953833333333332	19.85278333333333	27318.203125	5065670.422203251	0	1299	11.959404464338064	0.8419189745204234	0.6088984867965066	205.0764923095703	205.08541870117188
463	205.095947265625	9.22435					1	DETECTED	205.0959 m/z @9.22 [N1267_1.mzXML]	205.095947265625	9.22435	9.107366666666667	10.933950000000001	1.8265833333333337	8124445.0	5.2732501372683644E7	1	1299	0.0942545998289237	1.34299387728245	1.52445743251021	205.09573364257812	205.09654235839844
464	205.1251678466797	1.9045333333333334					1	DETECTED	205.1252 m/z @1.90 [N1267_1.mzXML]	205.1251678466797	1.9045333333333334	1.8621666666666667	9.294633333333334	7.4324666666666666	153033.5	3865186.585950195	0	1299	0.20467101811678234	8.298463404037111	173.36461448127775	205.11727905273438	205.13031005859375
465	205.98643493652344	11.273283333333334					1	DETECTED	205.9864 m/z @11.27 [N1267_1.mzXML]	205.98643493652344	11.273283333333334	0.11818333333333333	20.00316666666667	19.884983333333334	30707.375	5941003.013066801	0	1299	0.7754117588182812	2.2298941825304737	3.2832782551330335	205.98562622070312	205.9941864013672
466	206.04959106445312	9.337416666666666					1	DETECTED	206.0496 m/z @9.34 [N1267_1.mzXML]	206.04959106445312	9.337416666666666	9.337416666666666	9.874016666666668	0.5366000000000017	4205.12255859375	55784.3446254883	0	1299	0.01254870487703208	null	null	206.0409698486328	206.04981994628906
467	206.08006286621094	10.311283333333334					1	DETECTED	206.0801 m/z @10.31 [N1267_1.mzXML]	206.08006286621094	10.311283333333334	1.2470333333333334	18.892	17.644966666666665	170447.328125	2232646.246135711	0	1299	0.08702749564436374	2.3394961455497625	2.8810443410065676	206.0772705078125	206.08860778808594
468	206.09927368164062	9.22435					1	DETECTED	206.0993 m/z @9.22 [N1267_1.mzXML]	206.09927368164062	9.22435	9.122683333333333	10.191516666666667	1.068833333333334	849358.0	5422394.352408348	0	1299	0.09285635351648303	1.3382838590597728	1.4935256929831353	206.09921264648438	206.09983825683594
469	206.380615234375	9.22435					1	DETECTED	206.3806 m/z @9.22 [N1267_1.mzXML]	206.380615234375	9.22435	9.182116666666667	9.294633333333334	0.11251666666666615	28928.953125	134743.77607275324	0	1299	0.09009831453222716	1.332083662194195	1.66416732438839	206.38046264648438	206.38131713867188
470	206.892578125	1.7491166666666667					1	DETECTED	206.8926 m/z @1.75 [N1267_1.mzXML]	206.892578125	1.7491166666666667	1.6719166666666667	2.13055	0.4586333333333332	96474.4453125	1111266.0919407958	0	1299	0.23045047352097803	2.7486635022538346	3.3334722155822223	206.8925018310547	206.8928985595703
471	206.99017333984375	16.35735					1	DETECTED	206.9902 m/z @16.36 [N1267_1.mzXML]	206.99017333984375	16.35735	0.22043333333333334	19.937333333333335	19.716900000000003	7747.802734375	2957461.398295165	0	1299	2.659181354876239	0.6109252593690452	0.41146967837155496	206.986083984375	206.99525451660156
472	207.02542114257812	9.6046					1	DETECTED	207.0254 m/z @9.60 [N1267_1.mzXML]	207.02542114257812	9.6046	1.4024500000000002	14.962533333333333	13.560083333333333	142997.28125	4787940.697792116	0	1299	0.632623288059083	0.5091502928781848	13.092761163465168	207.0154266357422	207.03135681152344
473	207.103271484375	9.196050000000001					1	DETECTED	207.1033 m/z @9.20 [N1267_1.mzXML]	207.103271484375	9.196050000000001	9.061816666666665	11.82885	2.767033333333334	30775.548828125	906318.9287775883	0	1299	0.12462913211135884	1.1201784850811813	1.1027103285017927	207.10060119628906	207.11216735839844
474	207.17323303222656	14.551466666666666					1	DETECTED	207.1732 m/z @14.55 [N1267_1.mzXML]	207.17323303222656	14.551466666666666	11.523616666666667	15.94975	4.426133333333333	13288.0146484375	1501146.8686951294	0	1299	0.40277800330144053	0.7309036665180465	0.32260223425984297	207.1727752685547	207.17349243164062
475	208.04820251464844	15.644666666666666					1	DETECTED	208.0482 m/z @15.64 [N1267_1.mzXML]	208.04820251464844	15.644666666666666	5.2864	19.85533333333333	14.56893333333333	13230.3837890625	3788554.5544598685	0	1299	1.9852088624472213	0.692655445117357	0.7237740414750943	208.04774475097656	208.05819702148438
476	208.13485717773438	5.4165833333333335					1	DETECTED	208.1349 m/z @5.42 [N1267_1.mzXML]	208.13485717773438	5.4165833333333335	5.4165833333333335	11.6491	6.232516666666667	4604.12646484375	1047852.8793801271	0	1299	3.3389058703766636	null	null	208.13182067871094	208.1392822265625
477	208.8896026611328	1.7778666666666667					1	DETECTED	208.8896 m/z @1.78 [N1267_1.mzXML]	208.8896026611328	1.7778666666666667	1.6719166666666667	2.0035166666666666	0.3315999999999999	58354.9921875	633861.6727866211	0	1299	0.14333576572932638	1.5648890986314297	2.1351881762860243	208.8894500732422	208.88992309570312
478	208.9342498779297	2.08775					1	DETECTED	208.9342 m/z @2.09 [N1267_1.mzXML]	208.9342498779297	2.08775	2.045933333333333	10.160416666666666	8.114483333333332	23005.615234375	1370636.2877677917	0	1299	0.24598656478280123	97.02451175767146	8.769195260107313	208.93270874023438	208.93467712402344
479	208.97760009765625	13.64505					1	DETECTED	208.9776 m/z @13.65 [N1267_1.mzXML]	208.97760009765625	13.64505	13.434983333333333	15.44255	2.0075666666666674	12854.623046875	606038.0444565421	0	1299	0.4486843175429218	4.778403681371006	8.556807362742012	208.97682189941406	208.9785614013672
480	209.03231811523438	1.4513333333333334					1	DETECTED	209.0323 m/z @1.45 [N1267_1.mzXML]	209.03231811523438	1.4513333333333334	1.3851833333333334	5.723616666666667	4.338433333333333	39147.3125	973162.3106490172	0	1299	0.07925378418555407	34.76737128106003	2.249909043295925	209.03187561035156	209.03271484375
481	209.0444793701172	15.755433333333334					1	DETECTED	209.0445 m/z @15.76 [N1267_1.mzXML]	209.0444793701172	15.755433333333334	0.1692	19.986833333333333	19.817633333333333	24537.55078125	6503916.910542172	0	1299	2.794728063014997	0.8039998318402383	0.6307311946252236	209.0430450439453	209.04505920410156
482	209.09103393554688	7.716066666666666					1	DETECTED	209.0910 m/z @7.72 [N1267_1.mzXML]	209.09103393554688	7.716066666666666	0.9527333333333333	8.464433333333334	7.5117	18210.8359375	1325265.7655066221	0	1299	1.1945917107635466	0.6542239119058408	0.3222311448239914	209.09068298339844	209.09539794921875
483	209.1160125732422	12.044516666666668					1	DETECTED	209.1160 m/z @12.04 [N1267_1.mzXML]	209.1160125732422	12.044516666666668	11.257883333333332	12.523349999999999	1.2654666666666667	544874.6875	4314945.664215826	1	1299	0.10498134849629004	2.181053114082409	2.7903263779307976	209.1131134033203	209.11700439453125
484	209.1639404296875	9.78365					1	DETECTED	209.1639 m/z @9.78 [N1267_1.mzXML]	209.1639404296875	9.78365	9.634016666666668	16.832	7.197983333333333	7576.16943359375	984623.1913300175	0	1299	4.107874107987122	24.052071730897936	47.10414346179587	209.163330078125	209.16624450683594
485	210.9344024658203	11.5093					1	DETECTED	210.9344 m/z @11.51 [N1267_1.mzXML]	210.9344024658203	11.5093	1.6427666666666667	16.1453	14.502533333333332	9315.8583984375	3487457.9830305493	0	1299	0.6458253666359735	0.7349356072379356	0.4698712144758712	210.9308319091797	210.9379425048828
486	211.041259765625	2.4705166666666667					1	DETECTED	211.0413 m/z @2.47 [N1267_1.mzXML]	211.041259765625	2.4705166666666667	2.2018	16.9465	14.7447	18596.669921875	2261432.471689087	0	1299	0.44236217863655325	2.730396861679644	2.3241564703368445	211.03965759277344	211.04800415039062
487	211.0567169189453	9.41					1	DETECTED	211.0567 m/z @9.41 [N1267_1.mzXML]	211.0567169189453	9.41	9.351833333333333	10.28165	0.9298166666666674	10800.15234375	246553.2271702883	0	1299	0.07678581454620215	7.992693409742122	14.985386819484244	211.056640625	211.05918884277344
488	211.1069793701172	8.59935					1	DETECTED	211.1070 m/z @8.60 [N1267_1.mzXML]	211.1069793701172	8.59935	4.6535166666666665	8.7364	4.082883333333333	6103.0244140625	289625.69298287947	0	1299	0.18465998791258365	0.5173664202745513	0.03473284054910252	211.10411071777344	211.10711669921875
489	211.13162231445312	12.194416666666665					1	DETECTED	211.1316 m/z @12.19 [N1267_1.mzXML]	211.13162231445312	12.194416666666665	0.10105	20.00316666666667	19.902116666666668	21059.34375	4363827.765423464	0	1299	0.15200680862835725	0.7768147364132688	0.7549984273731305	211.1216583251953	211.13270568847656
490	211.14300537109375	10.296333333333333					1	DETECTED	211.1430 m/z @10.30 [N1267_1.mzXML]	211.14300537109375	10.296333333333333	10.236799999999999	10.45985	0.22305000000000064	22710.943359375	189263.63020483454	0	1299	0.14662260789947723	1.873320268756973	2.6132826244753775	211.14280700683594	211.1431884765625
491	211.16815185546875	14.372733333333334					1	DETECTED	211.1682 m/z @14.37 [N1267_1.mzXML]	211.16815185546875	14.372733333333334	14.276133333333332	15.965733333333333	1.6896000000000004	10220.1884765625	436690.79347406	0	1299	0.688869540734407	8.745341614906632	16.490683229813264	211.167724609375	211.1688995361328
492	212.01832580566406	11.364133333333333					1	DETECTED	212.0183 m/z @11.36 [N1267_1.mzXML]	212.01832580566406	11.364133333333333	11.30495	14.537749999999999	3.2327999999999992	515116.375	3955833.468196281	1	1299	0.11831863444897905	2.1685166291000693	3.539191358647466	212.01824951171875	212.02227783203125
493	212.0669403076172	10.8428					1	DETECTED	212.0669 m/z @10.84 [N1267_1.mzXML]	212.0669403076172	10.8428	1.9896500000000001	11.1696	9.179950000000002	74286.546875	7994653.457039793	0	1299	0.10521403173383881	0.5128988018616614	0.015187177996351107	212.0628662109375	212.06752014160156
494	212.8378143310547	2.0035166666666666					1	DETECTED	212.8378 m/z @2.00 [N1267_1.mzXML]	212.8378143310547	2.0035166666666666	1.7018	19.839	18.1372	23633.619140625	4401964.106611877	0	1299	0.3091745484350257	30.056675689112303	0.7747861723515639	212.83750915527344	212.84397888183594
495	212.99830627441406	1.9328					1	DETECTED	212.9983 m/z @1.93 [N1267_1.mzXML]	212.99830627441406	1.9328	1.8763833333333333	13.03035	11.153966666666667	42896.796875	2447921.0280796513	0	1299	0.08911636513225218	4.488099120480554	7.600396608340306	212.98974609375	212.99896240234375
496	213.08743286132812	11.82885					1	DETECTED	213.0874 m/z @11.83 [N1267_1.mzXML]	213.08743286132812	11.82885	8.891216666666667	11.901633333333333	3.010416666666666	7866.5595703125	706688.2722965088	0	1299	0.09699056616743107	0.5123880901859774	0.02477618037195486	213.0872039794922	213.09710693359375
497	213.17706298828125	10.533016666666667					1	DETECTED	213.1771 m/z @10.53 [N1267_1.mzXML]	213.17706298828125	10.533016666666667	5.1414333333333335	10.591266666666666	5.449833333333332	9899.58203125	618150.6927414552	0	1299	0.10148489101690039	0.5054019382061545	0.01080387641230917	213.17665100097656	213.1842041015625
498	214.10643005371094	10.207166666666666					1	DETECTED	214.1064 m/z @10.21 [N1267_1.mzXML]	214.10643005371094	10.207166666666666	4.322616666666667	13.71435	9.391733333333333	6472.92822265625	1253686.1372464595	0	1299	0.07314616110457095	0.7979992806020285	0.5959985612040571	214.1061553955078	214.11558532714844
499	214.9164581298828	1.5545333333333333					1	DETECTED	214.9165 m/z @1.55 [N1267_1.mzXML]	214.9164581298828	1.5545333333333333	1.4024500000000002	18.123833333333334	16.721383333333332	727594.0625	9471199.004290894	0	1299	0.11911662840972226	0.7771786159797227	0.5062588542644139	214.91000366210938	214.9217071533203
500	214.98789978027344	1.5105833333333334					1	DETECTED	214.9879 m/z @1.51 [N1267_1.mzXML]	214.98789978027344	1.5105833333333334	1.4200166666666665	15.3034	13.883383333333333	116271.2421875	2.0432975048315063E7	0	1299	0.0905960595200086	76.64731321310248	152.29462642620499	214.98765563964844	214.99517822265625
501	215.01515197753906	1.9757666666666667					1	DETECTED	215.0152 m/z @1.98 [N1267_1.mzXML]	215.01515197753906	1.9757666666666667	1.9045333333333334	19.7245	17.819966666666666	115043.03125	4596006.937406798	0	1299	0.1413271516800363	13.369057905734158	14.440046713018344	215.0088653564453	215.02488708496094
502	215.12657165527344	11.184483333333333					1	DETECTED	215.1266 m/z @11.18 [N1267_1.mzXML]	215.12657165527344	11.184483333333333	0.42343333333333333	19.363666666666667	18.940233333333335	6550.33154296875	1564711.6204700011	0	1299	0.1163682602680911	0.8800364896238442	0.7600729792476882	215.12628173828125	215.12741088867188
503	215.16293334960938	12.0012					1	DETECTED	215.1629 m/z @12.00 [N1267_1.mzXML]	215.16293334960938	12.0012	0.38961666666666667	12.337416666666666	11.947799999999999	19244.8125	1915868.2002607726	0	1299	0.14092789756591095	0.514477640861496	0.028955281722992006	215.1568145751953	215.16319274902344
504	215.98841857910156	1.5105833333333334					1	DETECTED	215.9884 m/z @1.51 [N1267_1.mzXML]	215.98841857910156	1.5105833333333334	1.4358	1.5398500000000002	0.1040500000000002	22452.064453125	98296.02542871115	0	1299	0.18780856207471386	0.6956763984845112	0.38589028851494483	215.98809814453125	215.98849487304688
505	216.0655517578125	10.221933333333334					1	DETECTED	216.0656 m/z @10.22 [N1267_1.mzXML]	216.0655517578125	10.221933333333334	10.175999999999998	17.419666666666668	7.24366666666667	11822.251953125	985155.4473841862	0	1299	0.09061494179394103	78.84978229317427	156.69956458634854	216.05589294433594	216.06570434570312
506	216.12168884277344	2.0177666666666667					1	DETECTED	216.1217 m/z @2.02 [N1267_1.mzXML]	216.12168884277344	2.0177666666666667	1.9896500000000001	9.664299999999999	7.674649999999999	10607.6474609375	908253.2821368407	0	1299	0.13389379433793458	136.47866034380604	271.9573206876121	216.12132263183594	216.1230010986328
507	216.9213104248047	1.6719166666666667					1	DETECTED	216.9213 m/z @1.67 [N1267_1.mzXML]	216.9213104248047	1.6719166666666667	1.4513333333333334	1.9896500000000001	0.5383166666666668	214577.46875	2860526.800269044	0	1299	0.2583940975399803	1.2108419313511773	1.351943679986389	216.91322326660156	216.92160034179688
508	216.94972229003906	1.5105833333333334					1	DETECTED	216.9497 m/z @1.51 [N1267_1.mzXML]	216.94972229003906	1.5105833333333334	1.2640333333333333	19.118499999999997	17.854466666666664	239905.109375	2.2566159092003047E7	0	1299	0.12260638554775904	100.81709762121527	1.4461419133305957	216.94566345214844	216.94973754882812
509	217.0458221435547	10.90335					1	DETECTED	217.0458 m/z @10.90 [N1267_1.mzXML]	217.0458221435547	10.90335	9.813783333333333	17.763666666666666	7.949883333333332	11732.1259765625	906649.6949443051	0	1299	0.08837191279022782	2.9283813496445146	6.338076273928533	217.03684997558594	217.05322265625
510	217.0686798095703	9.932733333333335					1	DETECTED	217.0687 m/z @9.93 [N1267_1.mzXML]	217.0686798095703	9.932733333333335	1.9473333333333334	10.236799999999999	8.289466666666666	15962.7587890625	3330482.7818378895	0	1299	0.1344630694143465	0.5136306910079963	3.340359032195523	217.06704711914062	217.07374572753906
511	217.08074951171875	2.0177666666666667					1	DETECTED	217.0807 m/z @2.02 [N1267_1.mzXML]	217.08074951171875	2.0177666666666667	1.3679666666666668	18.924500000000002	17.556533333333334	14446.4091796875	2475026.41747824	0	1299	0.5970561333696967	5.731006365174924	10.84064490939401	217.08013916015625	217.09051513671875
512	217.12078857421875	0.6271333333333333					1	DETECTED	217.1208 m/z @0.63 [N1267_1.mzXML]	217.12078857421875	0.6271333333333333	0.10105	20.00316666666667	19.902116666666668	14373.8017578125	4774133.887331359	0	1299	0.46254997018222666	14.940809797674987	30.45956688998655	217.11703491210938	217.12136840820312
513	217.9501495361328	1.5105833333333334					1	DETECTED	217.9501 m/z @1.51 [N1267_1.mzXML]	217.9501495361328	1.5105833333333334	1.4358	1.6282833333333333	0.19248333333333334	22960.140625	175076.90538134775	0	1299	0.13668360619676156	1.2869400490305312	1.5738800980610623	217.9499053955078	217.9558868408203
514	218.00338745117188	11.184483333333333					1	DETECTED	218.0034 m/z @11.18 [N1267_1.mzXML]	218.00338745117188	11.184483333333333	0.7292500000000001	19.0215	18.29225	3829.249755859375	1935435.9002297972	0	1299	0.031883612616264045	0.8747891805379763	0.7495783610759525	218.00274658203125	218.00433349609375
515	218.02053833007812	9.73915					1	DETECTED	218.0205 m/z @9.74 [N1267_1.mzXML]	218.02053833007812	9.73915	9.664299999999999	15.094066666666667	5.4297666666666675	19056.431640625	707714.8777812499	0	1299	0.08479499102779009	35.07360947275874	1.7919426212183929	218.01748657226562	218.0208282470703
516	218.04136657714844	9.138233333333334					1	DETECTED	218.0414 m/z @9.14 [N1267_1.mzXML]	218.04136657714844	9.138233333333334	4.746433333333333	10.918800000000001	6.172366666666668	5671.76025390625	622267.882178589	0	1299	0.07290435016830266	0.702714908086282	0.405429816172564	218.04115295410156	218.0493927001953
517	218.0800323486328	9.26635					1	DETECTED	218.0800 m/z @9.27 [N1267_1.mzXML]	218.0800323486328	9.26635	8.377116666666668	17.011666666666667	8.634549999999999	4710.22998046875	983788.3775036619	0	1299	0.436092534173266	4.855053041946255	0.7505624197173082	218.07130432128906	218.08544921875
518	218.13754272460938	2.0177666666666667					1	DETECTED	218.1375 m/z @2.02 [N1267_1.mzXML]	218.13754272460938	2.0177666666666667	0.11818333333333333	20.00316666666667	19.884983333333334	70754.6328125	4893683.364921604	0	1299	0.1583430830227588	6.496700430486623	0.6540593244719352	218.1366424560547	218.14500427246094
519	218.21006774902344	10.414966666666666					1	DETECTED	218.2101 m/z @10.41 [N1267_1.mzXML]	218.21006774902344	10.414966666666666	10.414966666666666	10.518816666666668	0.10385000000000133	8220.1708984375	28133.12089727759	0	1299	0.06510635483206784	null	null	218.2100067138672	218.21029663085938
520	218.94744873046875	1.5105833333333334					1	DETECTED	218.9474 m/z @1.51 [N1267_1.mzXML]	218.94744873046875	1.5105833333333334	1.4358	1.5545333333333333	0.11873333333333336	31065.50390625	168282.5679658206	0	1299	1.8572171153530914	0.7938488968130146	0.5876977936260291	218.94715881347656	218.94744873046875
521	218.9689483642578	9.768933333333333					1	DETECTED	218.9689 m/z @9.77 [N1267_1.mzXML]	218.9689483642578	9.768933333333333	9.559266666666668	10.175999999999998	0.6167333333333307	6426.3603515625	136759.70069152815	0	1299	0.36263862354334897	1.4707472178060443	1.302524835261442	218.96829223632812	218.9691619873047
522	218.98272705078125	1.5105833333333334					1	DETECTED	218.9827 m/z @1.51 [N1267_1.mzXML]	218.98272705078125	1.5105833333333334	1.4200166666666665	1.6135666666666666	0.1935500000000001	57393.05859375	325835.86739880394	0	1299	0.08462794075139546	1.0685498711814478	1.355794004456329	218.98219299316406	218.98275756835938
523	219.02499389648438	1.7918999999999998					1	DETECTED	219.0250 m/z @1.79 [N1267_1.mzXML]	219.02499389648438	1.7918999999999998	1.6719166666666667	10.052466666666668	8.380550000000001	1695191.625	1.8940712250111077E7	1	1299	0.072211487361588	3.439779823718232	5.186601752665189	219.01605224609375	219.0263671875
524	219.03729248046875	13.727866666666667					1	DETECTED	219.0373 m/z @13.73 [N1267_1.mzXML]	219.03729248046875	13.727866666666667	8.539016666666667	13.727866666666667	5.18885	12047.232421875	1505011.0610079954	0	1299	2.6430254701025664	0.5	null	219.03729248046875	219.04637145996094
525	219.06175231933594	10.207166666666666					1	DETECTED	219.0618 m/z @10.21 [N1267_1.mzXML]	219.06175231933594	10.207166666666666	9.323216666666667	10.490066666666667	1.1668500000000002	25023.82421875	335164.3592197259	0	1299	0.23603179115397488	2.284524895439503	3.906861474159408	219.0614013671875	219.0711212158203
526	219.1161346435547	15.109100000000002					1	DETECTED	219.1161 m/z @15.11 [N1267_1.mzXML]	219.1161346435547	15.109100000000002	0.18661666666666665	19.839	19.652383333333333	14638.5908203125	2824804.567870116	0	1299	1.3871582212660485	0.8001172986789175	0.6282609037338398	219.1088409423828	219.12384033203125
527	219.1341094970703	12.4767					1	DETECTED	219.1341 m/z @12.48 [N1267_1.mzXML]	219.1341094970703	12.4767	3.8092166666666665	19.740833333333335	15.931616666666669	16396.859375	2668365.5226270137	0	1299	0.8077154934795043	0.9190451284398202	0.8596207825101226	219.13368225097656	219.14114379882812
528	219.17308044433594	12.273716666666667					1	DETECTED	219.1731 m/z @12.27 [N1267_1.mzXML]	219.17308044433594	12.273716666666667	0.11818333333333333	19.986833333333333	19.86865	47756.5859375	2824395.469293551	0	1299	0.14547240598211886	2.887470709135172	5.344651893196	219.17237854003906	219.1741485595703
529	219.2093963623047	13.76825					1	DETECTED	219.2094 m/z @13.77 [N1267_1.mzXML]	219.2093963623047	13.76825	0.22043333333333334	15.787266666666666	15.566833333333332	23070.287109375	2840708.5711137694	0	1299	0.2526063581797722	0.5528453742806655	0.10162448906613196	219.20872497558594	219.21084594726562
530	220.02845764160156	1.7918999999999998					1	DETECTED	220.0285 m/z @1.79 [N1267_1.mzXML]	220.02845764160156	1.7918999999999998	1.73415	9.962733333333334	8.228583333333335	95004.1875	2140803.288680206	0	1299	0.17004021235030953	5.330269911478877	8.1908666173405	220.02645874023438	220.03565979003906
531	220.05752563476562	14.345366666666667					1	DETECTED	220.0575 m/z @14.35 [N1267_1.mzXML]	220.05752563476562	14.345366666666667	6.895866666666667	14.345366666666667	7.4495000000000005	3777.128173828125	922532.6493764648	0	1299	4.022062761390167	0.5	null	220.05752563476562	220.06517028808594
532	220.11695861816406	8.922516666666667					1	DETECTED	220.1170 m/z @8.92 [N1267_1.mzXML]	220.11695861816406	8.922516666666667	3.0937	9.16765	6.07395	23838.3984375	1151045.9686220095	0	1299	0.12360833055829978	0.5157852371715341	0.020619167872796745	220.11610412597656	220.11734008789062
533	220.93328857421875	1.6135666666666666					1	DETECTED	220.9333 m/z @1.61 [N1267_1.mzXML]	220.93328857421875	1.6135666666666666	1.4513333333333334	1.7636166666666666	0.31228333333333325	142987.984375	826135.145431152	0	1299	0.07841179395321962	0.898884524617047	0.961366372021271	220.93299865722656	220.9425506591797
534	220.98037719726562	1.5105833333333334					1	DETECTED	220.9804 m/z @1.51 [N1267_1.mzXML]	220.98037719726562	1.5105833333333334	1.4661	1.5545333333333333	0.08843333333333336	18007.783203125	58538.35424121109	0	1299	0.08550550122094602	0.9940052454102642	0.9880104908205284	220.9801483154297	220.98037719726562
535	221.02333068847656	1.7918999999999998					1	DETECTED	221.0233 m/z @1.79 [N1267_1.mzXML]	221.02333068847656	1.7918999999999998	1.7177666666666667	15.565850000000001	13.848083333333335	116787.1875	3889928.85111084	0	1299	0.06253999306664837	4.091884593235262	4.558693878978108	221.02001953125	221.02828979492188
536	221.0521697998047	11.5517					1	DETECTED	221.0522 m/z @11.55 [N1267_1.mzXML]	221.0521697998047	11.5517	10.191516666666667	11.677516666666666	1.4859999999999989	16419.84765625	341759.27779217495	0	1299	1.4463655157589006	0.5462498927840604	0.09249978556812097	221.04232788085938	221.05233764648438
537	221.08306884765625	12.36865					1	DETECTED	221.0831 m/z @12.37 [N1267_1.mzXML]	221.08306884765625	12.36865	4.622966666666667	12.60125	7.978283333333334	37099.4453125	2752202.004104308	0	1299	2.171243201357928	0.5170436258874878	0.041631974937750754	221.07513427734375	221.0916748046875
538	221.115966796875	12.2103					1	DETECTED	221.1160 m/z @12.21 [N1267_1.mzXML]	221.115966796875	12.2103	0.22043333333333334	19.921	19.700566666666667	9531.9443359375	1754655.0310147093	0	1299	0.07483246614553529	0.8215506983675104	2.2696627901576685	221.11083984375	221.1251983642578
539	221.15231323242188	12.949133333333332					1	DETECTED	221.1523 m/z @12.95 [N1267_1.mzXML]	221.15231323242188	12.949133333333332	0.5762833333333333	14.192466666666666	13.616183333333334	24169.89453125	2220827.0899555353	0	1299	1.2235530359344988	0.5502444195691911	0.10048883913838236	221.15158081054688	221.15322875976562
540	221.22491455078125	14.358983333333333					1	DETECTED	221.2249 m/z @14.36 [N1267_1.mzXML]	221.22491455078125	14.358983333333333	13.659083333333333	15.998333333333333	2.33925	9672.0390625	529879.7114653934	0	1299	0.10844177966471413	1.6711315902271764	2.3422631804543528	221.2243194580078	221.22561645507812
541	222.06353759765625	15.457699999999999					1	DETECTED	222.0635 m/z @15.46 [N1267_1.mzXML]	222.06353759765625	15.457699999999999	9.753866666666665	19.740833333333335	9.98696666666667	13515.8994140625	3379642.05223749	0	1299	1.7338927158535746	0.8306432960266774	0.6518344179597467	222.05899047851562	222.0644073486328
542	222.86643981933594	1.7491166666666667					1	DETECTED	222.8664 m/z @1.75 [N1267_1.mzXML]	222.86643981933594	1.7491166666666667	1.6864999999999999	1.9896500000000001	0.30315000000000025	73439.796875	840984.7827148439	0	1299	0.15584492241070524	2.420681394729836	3.8413627894596716	222.86618041992188	222.8667755126953
543	222.99319458007812	13.616516666666666					1	DETECTED	222.9932 m/z @13.62 [N1267_1.mzXML]	222.99319458007812	13.616516666666666	9.589683333333333	17.894833333333334	8.305150000000001	38380.4375	3995643.0281419386	0	1299	0.4323317161446134	1.0312259426348251	1.0610785331689652	222.99212646484375	222.99945068359375
544	223.06246948242188	11.677516666666666					1	DETECTED	223.0625 m/z @11.68 [N1267_1.mzXML]	223.06246948242188	11.677516666666666	1.0392833333333333	18.794333333333334	17.75505	130002.4375	9887554.404509678	0	1299	0.3311566117880602	4.273230033418333	3.746065377741694	223.0579376220703	223.06365966796875
545	223.0950164794922	11.5517					1	DETECTED	223.0950 m/z @11.55 [N1267_1.mzXML]	223.0950164794922	11.5517	0.11818333333333333	20.00316666666667	19.884983333333334	2163644.0	2.5926328710704915E7	1	1299	0.11622684569169728	0.5105301086575162	3.9843128054660792	223.09115600585938	223.096435546875
546	223.13156127929688	12.384066666666666					1	DETECTED	223.1316 m/z @12.38 [N1267_1.mzXML]	223.13156127929688	12.384066666666666	11.320733333333333	12.554616666666668	1.2338833333333348	115175.796875	1640532.124191158	0	1299	0.10764005726389314	4.709635095118604	null	223.1311798095703	223.1319580078125
547	223.16830444335938	12.241999999999999					1	DETECTED	223.1683 m/z @12.24 [N1267_1.mzXML]	223.16830444335938	12.241999999999999	1.00475	15.675966666666666	14.671216666666666	13235.046875	3049796.756130614	0	1299	2.651872936729907	0.6527939071688654	0.2592669857880099	223.16722106933594	223.1685028076172
548	224.06198120117188	11.81315					1	DETECTED	224.0620 m/z @11.81 [N1267_1.mzXML]	224.06198120117188	11.81315	10.355866666666666	18.14016666666667	7.7843000000000035	19017.849609375	2348711.2758300183	0	1299	0.17121832819855598	2.2325756502102827	2.8831582393117854	224.05857849121094	224.06446838378906
549	224.09852600097656	11.5517					1	DETECTED	224.0985 m/z @11.55 [N1267_1.mzXML]	224.09852600097656	11.5517	2.7439833333333334	18.287166666666668	15.543183333333335	246732.375	6074855.434043497	0	1299	0.11040043031834301	0.5116748993640775	0.019171093861388846	224.09344482421875	224.0986785888672
550	224.86349487304688	1.7491166666666667					1	DETECTED	224.8635 m/z @1.75 [N1267_1.mzXML]	224.86349487304688	1.7491166666666667	1.6864999999999999	1.8904166666666666	0.20391666666666675	53418.29296875	477018.840526367	0	1299	0.1332631930873256	1.6282938514772405	2.256587702954481	224.86338806152344	224.86363220214844
551	224.94989013671875	11.750183333333332					1	DETECTED	224.9499 m/z @11.75 [N1267_1.mzXML]	224.94989013671875	11.750183333333332	10.978033333333334	13.602	2.623966666666666	33275.1953125	2013505.5337076413	0	1299	1.2807323196184814	1.7918133060242907	null	224.9493865966797	224.9502716064453
552	225.03330993652344	1.8197					1	DETECTED	225.0333 m/z @1.82 [N1267_1.mzXML]	225.03330993652344	1.8197	1.7918999999999998	14.02045	12.22855	69575.015625	4293166.319480165	0	1299	0.22068479114484885	181.98711922195105	362.14490901274803	225.0266571044922	225.04193115234375
553	225.05923461914062	11.706					1	DETECTED	225.0592 m/z @11.71 [N1267_1.mzXML]	225.05923461914062	11.706	9.351833333333333	18.0095	8.657666666666666	16748.90625	1924094.4045470883	0	1299	0.2118092396340323	1.455395709385362	1.9125967983029748	225.05540466308594	225.06390380859375
554	225.07479858398438	10.207166666666666					1	DETECTED	225.0748 m/z @10.21 [N1267_1.mzXML]	225.07479858398438	10.207166666666666	10.160416666666666	10.266333333333334	0.10591666666666733	6331.625	26565.574485077148	0	1299	0.061395783538243265	1.1327985739750661	1.1994107140134318	225.0745849609375	225.07510375976562
555	225.1471405029297	12.4147					1	DETECTED	225.1471 m/z @12.41 [N1267_1.mzXML]	225.1471405029297	12.4147	0.8144166666666667	17.944166666666668	17.12975	54987.96875	2526995.0147528965	0	1299	0.1043137713520057	4.922301396572081	2.0665233679160284	225.14427185058594	225.14755249023438
556	225.18370056152344	14.441116666666666					1	DETECTED	225.1837 m/z @14.44 [N1267_1.mzXML]	225.18370056152344	14.441116666666666	12.289566666666667	16.4225	4.132933333333332	11453.6982421875	968957.9547422482	0	1299	0.4619540726923823	0.7906434420867998	0.4363649837209186	225.18292236328125	225.18478393554688
557	226.04385375976562	2.0737833333333335					1	DETECTED	226.0439 m/z @2.07 [N1267_1.mzXML]	226.04385375976562	2.0737833333333335	2.045933333333333	15.51925	13.473316666666665	32212.263671875	1850657.655240418	0	1299	0.14029098463046896	6.4659656528990075	13.596452108454955	226.0435028076172	226.0508575439453
558	226.10382080078125	1.8904166666666666					1	DETECTED	226.1038 m/z @1.89 [N1267_1.mzXML]	226.10382080078125	1.8904166666666666	0.5080666666666667	5.27	4.761933333333333	108390.0078125	5349281.465483428	0	1299	0.051274304048844366	1.7224050831313826	2.444810166262765	226.10308837890625	226.1107177734375
559	226.95013427734375	1.6282833333333333					1	DETECTED	226.9501 m/z @1.63 [N1267_1.mzXML]	226.95013427734375	1.6282833333333333	1.5398500000000002	12.226016666666668	10.686166666666669	889312.0625	1.536384207338611E7	0	1299	0.0606843677197495	1.972127313520987	2.9864869894124495	226.9499053955078	226.9510040283203
560	227.07806396484375	9.22435					1	DETECTED	227.0781 m/z @9.22 [N1267_1.mzXML]	227.07806396484375	9.22435	9.138233333333334	12.430166666666667	3.2919333333333327	85441.2421875	1022382.4047443838	0	1299	0.11884456306423807	15.881546029684609	1.7190145632414464	227.07191467285156	227.0819549560547
561	227.10166931152344	8.70585					1	DETECTED	227.1017 m/z @8.71 [N1267_1.mzXML]	227.10166931152344	8.70585	8.644816666666665	10.160416666666666	1.515600000000001	2603.6083984375	93181.64731582646	0	1299	0.0852599942835468	12.416166029491874	23.83233205898375	227.10089111328125	227.10313415527344
562	227.17446899414062	9.813783333333333					1	DETECTED	227.1745 m/z @9.81 [N1267_1.mzXML]	227.17446899414062	9.813783333333333	0.27114999999999995	19.888166666666667	19.617016666666668	100060.1953125	3009418.6723319404	0	1299	0.15809091141337106	1.6682385036100058	0.8868701242547523	227.17291259765625	227.17825317382812
563	228.06195068359375	10.311283333333334					1	DETECTED	228.0620 m/z @10.31 [N1267_1.mzXML]	228.06195068359375	10.311283333333334	10.266333333333334	10.591266666666666	0.3249333333333322	75597.984375	487853.8130432123	0	1299	0.08962673326734283	2.337378583244336	2.8383463962651865	228.06175231933594	228.0623779296875
564	228.19422912597656	11.523616666666667					1	DETECTED	228.1942 m/z @11.52 [N1267_1.mzXML]	228.19422912597656	11.523616666666667	11.273283333333334	12.554616666666668	1.2813333333333343	117521.203125	1058711.4674368852	0	1299	0.09610325791670782	1.5299785713673364	2.291675038155295	228.19349670410156	228.195068359375
565	229.142333984375	1.2470333333333334					1	DETECTED	229.1423 m/z @1.25 [N1267_1.mzXML]	229.142333984375	1.2470333333333334	0.10105	20.00316666666667	19.902116666666668	88244.140625	6.6453325238135196E7	1	1299	2.1030910440272557	0.6688652030439112	0.33113178219942196	229.1415557861328	229.1426239013672
566	229.1533966064453	2.0035166666666666					1	DETECTED	229.1534 m/z @2.00 [N1267_1.mzXML]	229.1533966064453	2.0035166666666666	1.8621666666666667	2.1733	0.31113333333333304	107478.8984375	1088791.665149414	0	1299	0.16905546389126513	1.1005777620563613	1.1706203248261624	229.15321350097656	229.16197204589844
567	230.1457977294922	1.022					1	DETECTED	230.1458 m/z @1.02 [N1267_1.mzXML]	230.1457977294922	1.022	0.1692	19.921	19.7518	12403.5185546875	8285355.142421758	0	1299	5.298764072379099	11.580558161350844	22.16111632270169	230.1444854736328	230.14613342285156
568	230.24627685546875	11.420250000000001					1	DETECTED	230.2463 m/z @11.42 [N1267_1.mzXML]	230.24627685546875	11.420250000000001	11.364133333333333	11.796883333333334	0.4327500000000004	223320.59375	1507706.2884090662	1	1299	0.10622319410202508	2.0209873227055546	2.5510339756725187	230.2450714111328	230.24720764160156
569	230.96522521972656	1.5105833333333334					1	DETECTED	230.9652 m/z @1.51 [N1267_1.mzXML]	230.96522521972656	1.5105833333333334	1.4200166666666665	1.6282833333333333	0.20826666666666682	257507.171875	1747342.987852052	0	1299	0.1230668529087866	1.284136413138536	1.439654540815707	230.9646453857422	230.96530151367188
570	230.98880004882812	2.0035166666666666					1	DETECTED	230.9888 m/z @2.00 [N1267_1.mzXML]	230.98880004882812	2.0035166666666666	1.9473333333333334	3.5048000000000004	1.557466666666667	16481.041015625	405522.35404772946	0	1299	0.10757222796034638	13.86057549688522	26.72115099377044	230.98837280273438	230.98980712890625
571	231.13587951660156	15.168066666666666					1	DETECTED	231.1359 m/z @15.17 [N1267_1.mzXML]	231.13587951660156	15.168066666666666	0.10105	20.00316666666667	19.902116666666668	302895.59375	3.2998527985448617E7	0	1299	1.0485042335654704	0.9909047068887721	2.591824377244758	231.1324005126953	231.14230346679688
572	232.13938903808594	15.138533333333333					1	DETECTED	232.1394 m/z @15.14 [N1267_1.mzXML]	232.13938903808594	15.138533333333333	0.15233333333333335	19.970333333333333	19.817999999999998	21563.115234375	2790656.948008608	0	1299	0.6496959134066564	0.8646642715687144	0.5681549596942789	232.13848876953125	232.14027404785156
573	232.15341186523438	8.553816666666668					1	DETECTED	232.1534 m/z @8.55 [N1267_1.mzXML]	232.15341186523438	8.553816666666668	8.020249999999999	8.985216666666668	0.964966666666669	76990.8359375	1157345.9754287098	0	1299	0.20316708884691081	0.7372705003539506	0.3294963294783661	232.1529541015625	232.15377807617188
574	232.8951416015625	1.7636166666666666					1	DETECTED	232.8951 m/z @1.76 [N1267_1.mzXML]	232.8951416015625	1.7636166666666666	1.6427666666666667	12.894083333333333	11.251316666666666	129370.46875	5943085.308705322	0	1299	0.24226158031953893	1.432605064161767	1.6215312630008996	232.89503479003906	232.90196228027344
575	232.927001953125	1.5545333333333333					1	DETECTED	232.9270 m/z @1.55 [N1267_1.mzXML]	232.927001953125	1.5545333333333333	1.4358	1.5987833333333334	0.16298333333333348	93672.5546875	592167.7883027347	0	1299	0.1299531450775997	0.6863419427288046	0.36578023106466206	232.92691040039062	232.92718505859375
576	232.98385620117188	10.812583333333333					1	DETECTED	232.9839 m/z @10.81 [N1267_1.mzXML]	232.98385620117188	10.812583333333333	10.533016666666667	17.174666666666667	6.64165	9089.8203125	1051820.8924685058	0	1299	0.3997470517754955	11.87847263622276	22.75694527244552	232.98358154296875	232.98593139648438
577	232.99832153320312	1.5105833333333334					1	DETECTED	232.9983 m/z @1.51 [N1267_1.mzXML]	232.99832153320312	1.5105833333333334	1.4200166666666665	1.5987833333333334	0.17876666666666696	47449.64453125	263376.1585972903	0	1299	0.12237797143177964	0.9869341185130649	0.9738682370261298	232.99794006347656	232.9984130859375
578	233.03013610839844	15.138533333333333					1	DETECTED	233.0301 m/z @15.14 [N1267_1.mzXML]	233.03013610839844	15.138533333333333	7.666816666666667	18.859333333333332	11.192516666666666	3138.162841796875	1069104.432239441	0	1299	9.16650439568776	0.7489923110039415	0.4979846220078829	233.0283966064453	233.03102111816406
579	233.13172912597656	15.064566666666668					1	DETECTED	233.1317 m/z @15.06 [N1267_1.mzXML]	233.13172912597656	15.064566666666668	10.266333333333334	19.87183333333333	9.605499999999997	12920.734375	1860124.7786725468	0	1299	0.5323551547419445	0.8579322119073637	0.5217693797339708	233.12469482421875	233.13314819335938
580	233.1457061767578	14.719366666666668					1	DETECTED	233.1457 m/z @14.72 [N1267_1.mzXML]	233.1457061767578	14.719366666666668	9.559266666666668	19.773666666666667	10.2144	10328.9345703125	1928777.4361179501	0	1299	3.081103509176895	0.9897482606926222	0.6990393853799118	233.14498901367188	233.153076171875
581	233.15672302246094	8.539016666666667					1	DETECTED	233.1567 m/z @8.54 [N1267_1.mzXML]	233.15672302246094	8.539016666666667	8.2151	16.4878	8.2727	8290.2255859375	1727735.3795294801	0	1299	0.2596814624920949	12.769796758425496	24.539593516850992	233.1564483642578	233.15960693359375
582	234.07843017578125	9.57465					1	DETECTED	234.0784 m/z @9.57 [N1267_1.mzXML]	234.07843017578125	9.57465	9.483783333333333	11.916	2.432216666666667	3095.8017578125	257818.67154501344	0	1299	0.21836346819824826	13.383437270726311	25.766874541452623	234.06979370117188	234.08485412597656
583	234.98023986816406	1.9045333333333334					1	DETECTED	234.9802 m/z @1.90 [N1267_1.mzXML]	234.98023986816406	1.9045333333333334	1.9045333333333334	11.199083333333334	9.294550000000001	30425.099609375	1519373.587157837	0	1299	0.04283185130186884	null	null	234.97958374023438	234.98631286621094
584	235.0676727294922	11.87375					1	DETECTED	235.0677 m/z @11.87 [N1267_1.mzXML]	235.0676727294922	11.87375	11.5517	12.1478	0.5960999999999999	60386.03125	428923.21986596804	0	1299	0.11696933290041756	10.349172232531147	3.402113691303873	235.06201171875	235.068115234375
585	235.0913848876953	2.7852					1	DETECTED	235.0914 m/z @2.79 [N1267_1.mzXML]	235.0913848876953	2.7852	0.10105	20.00316666666667	19.902116666666668	111815.2734375	3.270707153146469E7	1	1299	5.186129483397728	11.587325191038028	24.243114972808396	235.09022521972656	235.09193420410156
586	235.16787719726562	12.289566666666667					1	DETECTED	235.1679 m/z @12.29 [N1267_1.mzXML]	235.16787719726562	12.289566666666667	7.1917333333333335	16.799333333333333	9.6076	23515.4921875	1712027.5394014893	0	1299	0.0640773640503145	0.942321901461405	0.8846438029228101	235.1669464111328	235.16908264160156
587	236.0790557861328	15.550266666666666					1	DETECTED	236.0791 m/z @15.55 [N1267_1.mzXML]	236.0790557861328	15.550266666666666	10.475266666666666	17.96066666666667	7.485400000000002	4586.7666015625	854628.9127943728	0	1299	0.7508710782559724	0.7374778325123156	0.36110362887917774	236.0787353515625	236.07998657226562
588	236.09469604492188	2.89645					1	DETECTED	236.0947 m/z @2.90 [N1267_1.mzXML]	236.09469604492188	2.89645	0.10105	20.00316666666667	19.902116666666668	9360.4404296875	3195505.5434228797	0	1299	3.9413098326370952	3.4751307057152623	7.620450705106779	236.09397888183594	236.0958709716797
589	236.90725708007812	1.6282833333333333					1	DETECTED	236.9073 m/z @1.63 [N1267_1.mzXML]	236.90725708007812	1.6282833333333333	1.5398500000000002	13.462449999999999	11.9226	14180.53515625	6817095.779053955	0	1299	11.88768911570692	67.41010177157949	133.82020354315895	236.90585327148438	236.9080047607422
590	236.99688720703125	1.9614833333333332					1	DETECTED	236.9969 m/z @1.96 [N1267_1.mzXML]	236.99688720703125	1.9614833333333332	1.91865	19.200166666666668	17.28151666666667	70852.125	1994737.6708999942	0	1299	1.3890603493742304	5.851641646698214	8.245231957395745	236.99667358398438	237.00685119628906
591	237.07803344726562	11.72055					1	DETECTED	237.0780 m/z @11.72 [N1267_1.mzXML]	237.07803344726562	11.72055	4.4411499999999995	18.386666666666667	13.945516666666666	28948.767578125	2984935.0134575805	0	1299	0.2992018423421623	3.026843841729264	2.0581500229034853	237.07369995117188	237.08741760253906
592	237.1107177734375	11.82885					1	DETECTED	237.1107 m/z @11.83 [N1267_1.mzXML]	237.1107177734375	11.82885	0.28808333333333336	19.986833333333333	19.69875	30758.3515625	3849100.80035254	0	1299	0.7160571342842434	2.440566038355692	3.263713937738761	237.10287475585938	237.1197052001953
593	237.14430236816406	12.0012					1	DETECTED	237.1443 m/z @12.00 [N1267_1.mzXML]	237.14430236816406	12.0012	11.944183333333333	15.787266666666666	3.8430833333333325	16767.357421875	1388684.1373579106	0	1299	0.15701297716138285	33.70140309850865	66.4028061970173	237.14328002929688	237.1479949951172
594	237.2197265625	13.823266666666665					1	DETECTED	237.2197 m/z @13.82 [N1267_1.mzXML]	237.2197265625	13.823266666666665	5.367666666666667	19.921	14.553333333333333	29369.53125	3300096.9309452227	0	1299	0.28376989406504194	0.8605736632133341	4.898297898067381	237.21949768066406	237.2208251953125
595	237.48782348632812	10.533016666666667					1	DETECTED	237.4878 m/z @10.53 [N1267_1.mzXML]	237.48782348632812	10.533016666666667	10.490066666666667	10.622866666666665	0.1327999999999978	5625.49951171875	30680.424770568792	0	1299	0.09692146469503626	1.5459837019790423	2.0919674039580847	237.48696899414062	237.48858642578125
596	238.05184936523438	10.400066666666667					1	DETECTED	238.0518 m/z @10.40 [N1267_1.mzXML]	238.05184936523438	10.400066666666667	10.355866666666666	10.918800000000001	0.5629333333333353	11901.6240234375	135827.82167309598	0	1299	0.15635642274574657	6.368024132729778	11.736048265459557	238.0514678955078	238.06167602539062
597	238.10592651367188	14.17845					1	DETECTED	238.1059 m/z @14.18 [N1267_1.mzXML]	238.10592651367188	14.17845	2.7299	19.9045	17.174599999999998	15442.619140625	2878466.373224335	0	1299	1.3160085107508195	0.9769855237872839	1.185815726267029	238.10330200195312	238.114990234375
598	238.9653778076172	12.2103					1	DETECTED	238.9654 m/z @12.21 [N1267_1.mzXML]	238.9653778076172	12.2103	9.381033333333333	18.761833333333335	9.380800000000002	103816.28125	7685914.683705965	0	1299	1.2826998114473493	0.807068538947114	1.2897054034196929	238.96437072753906	238.96998596191406
599	239.06239318847656	1.8621666666666667					1	DETECTED	239.0624 m/z @1.86 [N1267_1.mzXML]	239.06239318847656	1.8621666666666667	1.5398500000000002	12.1478	10.60795	47142.55078125	2296195.7222120054	0	1299	0.20843472988906808	1.491923358013869	1.7528857396778277	239.0528106689453	239.06704711914062
600	239.08958435058594	10.518816666666668					1	DETECTED	239.0896 m/z @10.52 [N1267_1.mzXML]	239.08958435058594	10.518816666666668	10.45985	12.64695	2.187100000000001	1917522.25	1.4458529462183606E7	1	1299	0.09002248831454018	1.790994329549697	2.2971558236298457	239.0894317626953	239.0904083251953
601	239.1379852294922	9.73915					1	DETECTED	239.1380 m/z @9.74 [N1267_1.mzXML]	239.1379852294922	9.73915	2.799116666666667	13.152999999999999	10.353883333333332	29243.96875	1248843.7249674678	0	1299	0.09212964113627287	1.2908145528050883	1.8123432140670612	239.1301727294922	239.1407012939453
602	239.16273498535156	12.5861					1	DETECTED	239.1627 m/z @12.59 [N1267_1.mzXML]	239.16273498535156	12.5861	7.519	13.327716666666667	5.808716666666667	81600.9296875	3208517.1409909665	0	1299	0.49970850121599675	1.3704507659375629	1.7731601015535612	239.15664672851562	239.1680908203125
603	239.23553466796875	13.7548					1	DETECTED	239.2355 m/z @13.75 [N1267_1.mzXML]	239.23553466796875	13.7548	0.1692	14.234350000000001	14.065150000000001	56859.1171875	2582624.0472501847	0	1299	0.26504282658390643	0.516925879483978	3.5111011579019804	239.23497009277344	239.2383270263672
604	240.0934295654297	10.518816666666668					1	DETECTED	240.0934 m/z @10.52 [N1267_1.mzXML]	240.0934295654297	10.518816666666668	10.191516666666667	13.795766666666667	3.6042500000000004	188735.765625	2938512.7364932876	0	1299	0.092146493602554	24.462550225294866	44.713685318730086	240.0851593017578	240.09872436523438
605	240.9658660888672	12.57005					1	DETECTED	240.9659 m/z @12.57 [N1267_1.mzXML]	240.9658660888672	12.57005	11.0668	18.632	7.565200000000001	12941.8857421875	1378399.4544923704	0	1299	0.4210731221619177	2.516281390320972	4.032562780641944	240.96124267578125	240.9669189453125
606	240.99847412109375	2.2018					1	DETECTED	240.9985 m/z @2.20 [N1267_1.mzXML]	240.99847412109375	2.2018	1.7778666666666667	15.900916666666665	14.12305	13657.9306640625	2501560.721517334	0	1299	0.4197430132607658	16.65715914451958	0.645090790997889	240.99798583984375	241.00778198242188
607	241.02420043945312	8.7364					1	DETECTED	241.0242 m/z @8.74 [N1267_1.mzXML]	241.02420043945312	8.7364	8.59935	17.240166666666667	8.640816666666668	4930.076171875	498079.3126484678	0	1299	0.28552860369252997	31.52432202359229	62.1265369029103	241.0228271484375	241.03143310546875
608	241.04177856445312	10.414966666666666					1	DETECTED	241.0418 m/z @10.41 [N1267_1.mzXML]	241.04177856445312	10.414966666666666	4.6535166666666665	10.444749999999999	5.791233333333333	4393.466796875	877402.5961291807	0	1299	0.43913225895991914	0.5025847081319228	0.005169416263845491	241.0389404296875	241.04200744628906
609	241.0697021484375	9.73915					1	DETECTED	241.0697 m/z @9.74 [N1267_1.mzXML]	241.0697021484375	9.73915	9.679466666666666	9.813783333333333	0.13431666666666686	5241.216796875	28618.36192675772	0	1299	0.09872036533298001	1.125244345154974	1.329707378464201	241.06935119628906	241.07012939453125
610	241.09364318847656	10.533016666666667					1	DETECTED	241.0936 m/z @10.53 [N1267_1.mzXML]	241.09364318847656	10.533016666666667	10.475266666666666	10.749533333333334	0.27426666666666755	10666.5078125	76792.29748498551	0	1299	0.094759440873041	2.3746031746031653	3.7492063492063306	241.09274291992188	241.09503173828125
611	241.1056365966797	11.5517					1	DETECTED	241.1056 m/z @11.55 [N1267_1.mzXML]	241.1056365966797	11.5517	10.370583333333334	12.05865	1.688066666666666	649698.25	5685390.188756235	1	1299	0.12483967422704723	2.913907892785608	4.124329622193539	241.09629821777344	241.11488342285156
612	241.1539764404297	2.0035166666666666					1	DETECTED	241.1540 m/z @2.00 [N1267_1.mzXML]	241.1539764404297	2.0035166666666666	1.9328	10.221933333333334	8.289133333333334	12230.0908203125	786419.1512717592	0	1299	0.11539647340841563	14.600882246436429	28.846707944278997	241.1524200439453	241.1556396484375
613	241.17803955078125	12.241999999999999					1	DETECTED	241.1780 m/z @12.24 [N1267_1.mzXML]	241.17803955078125	12.241999999999999	12.044516666666668	12.32155	0.2770333333333319	8939.3330078125	79196.99170825162	0	1299	0.06995411523304362	0.7014094016372744	0.4028188032745488	241.1778106689453	241.17877197265625
614	242.01759338378906	2.10175					1	DETECTED	242.0176 m/z @2.10 [N1267_1.mzXML]	242.01759338378906	2.10175	2.045933333333333	19.005333333333333	16.9594	6450.794921875	1753734.5767304685	0	1299	15.787618023299405	151.92057330546382	245.52696732586082	242.00848388671875	242.02748107910156
615	242.09873962402344	8.922516666666667					1	DETECTED	242.0987 m/z @8.92 [N1267_1.mzXML]	242.09873962402344	8.922516666666667	8.782466666666666	9.016216666666667	0.23375000000000057	17037.33203125	123188.81487878448	0	1299	0.1095584586724847	0.8345233845055331	0.754364127145834	242.09844970703125	242.09896850585938
616	242.9239044189453	1.6282833333333333					1	DETECTED	242.9239 m/z @1.63 [N1267_1.mzXML]	242.9239044189453	1.6282833333333333	1.5545333333333333	1.8763833333333333	0.32184999999999997	272865.4375	1474289.4776938471	0	1299	0.06226547865112608	2.156337821709342	2.0335600449415243	242.9236602783203	242.92428588867188
617	242.960693359375	12.194416666666665					1	DETECTED	242.9607 m/z @12.19 [N1267_1.mzXML]	242.960693359375	12.194416666666665	1.4811333333333332	12.60125	11.120116666666668	6819.65478515625	1921405.0732304698	0	1299	0.3796101393632423	0.5189873319259425	0.03797466385188496	242.96023559570312	242.96519470214844
618	242.99380493164062	1.4661					1	DETECTED	242.9938 m/z @1.47 [N1267_1.mzXML]	242.99380493164062	1.4661	1.4358	18.25433333333333	16.81853333333333	24882.748046875	1823368.6610878904	0	1299	0.05302585246356939	277.5335533553355	1.0364106880069337	242.99107360839844	242.9989013671875
619	243.19418334960938	12.446166666666667					1	DETECTED	243.1942 m/z @12.45 [N1267_1.mzXML]	243.19418334960938	12.446166666666667	12.39925	12.53895	0.1396999999999995	11789.5478515625	50132.78599523925	0	1299	0.05801514873172664	1.488809946714039	1.977619893428078	243.19374084472656	243.19427490234375
620	244.03598022460938	10.32615					1	DETECTED	244.0360 m/z @10.33 [N1267_1.mzXML]	244.03598022460938	10.32615	5.205416666666666	10.576516666666667	5.3711	7339.59228515625	665571.6749320682	0	1299	0.07685313877749067	0.5244463683586986	0.04889273671739719	244.03550720214844	244.04415893554688
621	244.1168670654297	9.559266666666668					1	DETECTED	244.1169 m/z @9.56 [N1267_1.mzXML]	244.1168670654297	9.559266666666668	9.5139	14.962533333333333	5.448633333333333	5822.19482421875	508053.45154370123	0	1299	0.13360847653178531	60.051065393091406	119.10213078618281	244.1168670654297	244.12208557128906
622	244.18878173828125	11.49445					1	DETECTED	244.1888 m/z @11.49 [N1267_1.mzXML]	244.18878173828125	11.49445	11.464466666666668	19.3475	7.883033333333332	28554.052734375	1200875.495061766	0	1299	0.07555356654164136	131.45692051140043	1.571726577892995	244.1865997314453	244.1895751953125
623	244.2006378173828	9.138233333333334					1	DETECTED	244.2006 m/z @9.14 [N1267_1.mzXML]	244.2006378173828	9.138233333333334	9.061816666666665	9.798616666666668	0.7368000000000023	60952.52734375	545989.5442370628	0	1299	0.12999942015403043	4.820937840785064	1.757176441356486	244.20022583007812	244.20108032226562
624	245.06201171875	8.906833333333333					1	DETECTED	245.0620 m/z @8.91 [N1267_1.mzXML]	245.06201171875	8.906833333333333	4.307716666666667	11.1405	6.8327833333333325	45246.3203125	1027033.6207192998	0	1299	0.08785568514575282	0.6198249530335606	0.7295980484684245	245.05662536621094	245.06675720214844
625	245.22500610351562	14.468449999999999					1	DETECTED	245.2250 m/z @14.47 [N1267_1.mzXML]	245.22500610351562	14.468449999999999	4.730666666666666	19.85533333333333	15.124666666666664	128525.7578125	7292546.018577883	0	1299	0.6772487818824846	2.9375632529760516	4.1031049187962605	245.22305297851562	245.226806640625
626	246.1508026123047	11.87375					1	DETECTED	246.1508 m/z @11.87 [N1267_1.mzXML]	246.1508026123047	11.87375	10.50455	11.98685	1.4823000000000004	20374.99609375	330891.04095709254	0	1299	0.1758091170780851	0.5413014899211223	0.9398610637084669	246.14608764648438	246.1511688232422
627	246.1688690185547	9.252266666666666					1	DETECTED	246.1689 m/z @9.25 [N1267_1.mzXML]	246.1688690185547	9.252266666666666	0.22043333333333334	19.986833333333333	19.7664	62697.84375	4361264.521793334	0	1299	0.1508732113909712	2.6489806355319105	1.319667730635972	246.16726684570312	246.16954040527344
628	246.2283935546875	14.441116666666666					1	DETECTED	246.2284 m/z @14.44 [N1267_1.mzXML]	246.2283935546875	14.441116666666666	10.8278	15.852450000000001	5.024650000000001	23241.072265625	3432876.5733865355	0	1299	0.8102735771434606	0.6952961037643165	0.3089360236578744	246.22454833984375	246.23556518554688
629	246.2411651611328	10.963566666666667					1	DETECTED	246.2412 m/z @10.96 [N1267_1.mzXML]	246.2411651611328	10.963566666666667	10.918800000000001	11.0668	0.1479999999999997	16911.162109375	96766.7374011232	0	1299	0.15263636438609218	1.6530156366344233	2.07568481732875	246.24072265625	246.2415008544922
630	246.9426727294922	1.5545333333333333					1	DETECTED	246.9427 m/z @1.55 [N1267_1.mzXML]	246.9426727294922	1.5545333333333333	1.4358	2.230566666666667	0.7947666666666668	85044.7578125	1234195.286316895	0	1299	0.13673749626316067	1.2281155135125046	0.4780041872418694	246.93551635742188	246.9429168701172
631	247.01524353027344	2.15905					1	DETECTED	247.0152 m/z @2.16 [N1267_1.mzXML]	247.01524353027344	2.15905	1.4513333333333334	2.259	0.8076666666666665	35564.734375	1023572.8960039061	0	1299	0.13647937086383077	0.5706144172573768	0.14122883451475365	247.0138702392578	247.01547241210938
632	247.0887451171875	1.8763833333333333					1	DETECTED	247.0887 m/z @1.88 [N1267_1.mzXML]	247.0887451171875	1.8763833333333333	0.10105	20.00316666666667	19.902116666666668	147637.546875	2.0949555633800328E7	0	1299	1.5236097021266855	3.873505946263005	5.704273724052148	247.08692932128906	247.0924072265625
633	247.12855529785156	12.4147					1	DETECTED	247.1286 m/z @12.41 [N1267_1.mzXML]	247.12855529785156	12.4147	8.406066666666666	17.878666666666668	9.472600000000002	15167.509765625	2524833.563914978	0	1299	1.571320935663607	1.210939418194832	1.4339416806002434	247.12469482421875	247.13156127929688
634	247.1430206298828	9.2383					1	DETECTED	247.1430 m/z @9.24 [N1267_1.mzXML]	247.1430206298828	9.2383	9.16765	9.483783333333333	0.31613333333333316	70111.578125	409349.58168530156	0	1299	0.15005091229386558	1.3770581124697692	3.7471378222479146	247.1427764892578	247.14340209960938
635	247.2406768798828	12.661					1	DETECTED	247.2407 m/z @12.66 [N1267_1.mzXML]	247.2406768798828	12.661	10.948916666666666	14.991916666666667	4.043000000000001	13798.52734375	1063728.1071276243	0	1299	0.11093384599845635	1.1807252372840105	1.361450474568021	247.23077392578125	247.24496459960938
636	248.09483337402344	2.98075					1	DETECTED	248.0948 m/z @2.98 [N1267_1.mzXML]	248.09483337402344	2.98075	0.1351	19.953833333333332	19.81873333333333	10597.8681640625	2270890.6270162654	0	1299	0.5672078839230514	5.308914069847097	6.593930880281815	248.0935821533203	248.09555053710938
637	248.22080993652344	10.160416666666666					1	DETECTED	248.2208 m/z @10.16 [N1267_1.mzXML]	248.22080993652344	10.160416666666666	10.113566666666665	10.236799999999999	0.1232333333333333	3995.51513671875	22802.695045165856	0	1299	0.11363479275194344	1.3151903237281837	1.6303806474563676	248.22068786621094	248.22125244140625
638	248.86892700195312	1.6719166666666667					1	DETECTED	248.8689 m/z @1.67 [N1267_1.mzXML]	248.86892700195312	1.6719166666666667	1.5545333333333333	1.8479666666666668	0.29343333333333343	32636.6796875	335166.80519726564	0	1299	0.15853246618568462	1.2498935112878033	1.4997870225756065	248.86874389648438	248.87860107421875
639	248.97598266601562	1.52525					1	DETECTED	248.9760 m/z @1.53 [N1267_1.mzXML]	248.97598266601562	1.52525	1.4358	2.3726833333333333	0.9368833333333333	15346.5859375	415157.16577246087	0	1299	0.6049561160467938	5.236910750885036	9.473821501770072	248.97451782226562	248.97628784179688
640	249.00234985351562	11.706					1	DETECTED	249.0023 m/z @11.71 [N1267_1.mzXML]	249.00234985351562	11.706	1.4513333333333334	18.778166666666667	17.326833333333333	10231.0439453125	2915445.8781751697	0	1299	0.6380388302629445	0.7415413046317784	0.46976386036269696	249.0014190673828	249.01161193847656
641	249.02696228027344	1.8763833333333333					1	DETECTED	249.0270 m/z @1.88 [N1267_1.mzXML]	249.02696228027344	1.8763833333333333	1.8763833333333333	11.887733333333333	10.01135	34284.546875	3768595.029590759	0	1299	0.03026180004433643	null	null	249.02037048339844	249.02706909179688
642	249.0438232421875	1.9757666666666667					1	DETECTED	249.0438 m/z @1.98 [N1267_1.mzXML]	249.0438232421875	1.9757666666666667	1.8479666666666668	8.767249999999999	6.919283333333333	11070.4580078125	847540.812859375	0	1299	0.38230113024266554	27.07074856546689	53.26661928658115	249.0437774658203	249.05323791503906
643	249.15643310546875	9.798616666666668					1	DETECTED	249.1564 m/z @9.80 [N1267_1.mzXML]	249.15643310546875	9.798616666666668	9.122683333333333	11.81315	2.6904666666666675	26507.603515625	601291.3941570439	0	1299	0.12958511151306773	1.0242804957399765	0.5862103226155658	249.1476593017578	249.15676879882812
644	249.18328857421875	12.35285					1	DETECTED	249.1833 m/z @12.35 [N1267_1.mzXML]	249.18328857421875	12.35285	12.2103	12.825099999999999	0.6147999999999989	14730.564453125	265324.6568206779	0	1299	0.1596873453133849	2.1564363381269698	3.3128726762539396	249.18179321289062	249.18406677246094
645	249.21588134765625	10.400066666666667					1	DETECTED	249.2159 m/z @10.40 [N1267_1.mzXML]	249.21588134765625	10.400066666666667	10.08315	11.03685	0.9536999999999995	14808.3583984375	315183.4301236575	0	1299	0.11387861233692931	1.504654220352348	0.6422550170048636	249.21554565429688	249.21983337402344
646	251.12640380859375	12.029816666666667					1	DETECTED	251.1264 m/z @12.03 [N1267_1.mzXML]	251.12640380859375	12.029816666666667	0.10105	20.00316666666667	19.902116666666668	121190.96875	1.5147885504358135E7	0	1299	10.31095811821621	0.6269027853870595	4.554722004314805	251.12208557128906	251.12783813476562
647	252.1298065185547	12.029816666666667					1	DETECTED	252.1298 m/z @12.03 [N1267_1.mzXML]	252.1298065185547	12.029816666666667	0.28808333333333336	19.986833333333333	19.69875	18520.302734375	3022009.61768869	0	1299	0.08760662414075782	0.8492252085287691	1.8479085677033182	252.1204376220703	252.1300506591797
648	252.9158935546875	2.0737833333333335					1	DETECTED	252.9159 m/z @2.07 [N1267_1.mzXML]	252.9158935546875	2.0737833333333335	2.0737833333333335	2.3159666666666667	0.2421833333333332	14006.673828125	109115.78563354486	0	1299	0.10080937498664655	null	null	252.9151153564453	252.91644287109375
649	252.9873046875	3.0091666666666668					1	DETECTED	252.9873 m/z @3.01 [N1267_1.mzXML]	252.9873046875	3.0091666666666668	0.78055	17.944166666666668	17.163616666666666	3339.2509765625	1441050.3306331788	0	1299	14.895528966067198	3.850733265029876	6.7014665300597525	252.98426818847656	252.99668884277344
650	253.03538513183594	11.5517					1	DETECTED	253.0354 m/z @11.55 [N1267_1.mzXML]	253.03538513183594	11.5517	1.4956666666666665	11.72055	10.224883333333333	41425.41015625	8123752.6638118895	0	1299	0.09946629628663395	0.5083954574534028	0.01679091490680544	253.03526306152344	253.03836059570312
651	253.05072021484375	11.81315					1	DETECTED	253.0507 m/z @11.81 [N1267_1.mzXML]	253.05072021484375	11.81315	0.11818333333333333	19.970333333333333	19.852149999999998	8522.978515625	2985938.1214173287	0	1299	5.486562812127957	0.8347241658748827	0.6578431865973355	253.0458984375	253.05239868164062
652	253.08749389648438	12.60125					1	DETECTED	253.0875 m/z @12.60 [N1267_1.mzXML]	253.08749389648438	12.60125	12.554616666666668	12.632133333333334	0.07751666666666601	9275.1015625	39018.35313574184	0	1299	0.11632149793786084	0.8311293781272431	0.6622587562544862	253.08705139160156	253.08749389648438
653	253.1089324951172	12.35285					1	DETECTED	253.1089 m/z @12.35 [N1267_1.mzXML]	253.1089324951172	12.35285	10.490066666666667	12.4767	1.986633333333332	13097.4052734375	688187.6673605953	0	1299	1.8847379187335278	0.5332432650066654	0.06648653001333085	253.10543823242188	253.1092987060547
654	253.12570190429688	1.8338333333333334					1	DETECTED	253.1257 m/z @1.83 [N1267_1.mzXML]	253.12570190429688	1.8338333333333334	1.8057833333333333	12.2103	10.404516666666666	57424.5859375	7160933.365597658	0	1299	0.05093130593759376	185.46375519904845	369.92751039809696	253.12525939941406	253.13238525390625
655	253.1936492919922	14.776033333333334					1	DETECTED	253.1936 m/z @14.78 [N1267_1.mzXML]	253.1936492919922	14.776033333333334	1.4358	16.194399999999998	14.758599999999998	10405.3896484375	1746434.1171484373	0	1299	0.367209615693735	0.553161239058787	0.10632247811757395	253.191650390625	253.20303344726562
656	254.8223419189453	2.0177666666666667					1	DETECTED	254.8223 m/z @2.02 [N1267_1.mzXML]	254.8223419189453	2.0177666666666667	1.73415	16.30835	14.574200000000001	20750.61328125	4273692.9933813475	0	1299	0.3469974700675773	25.69348298760064	49.20785122380814	254.81869506835938	254.82281494140625
657	254.9412384033203	11.184483333333333					1	DETECTED	254.9412 m/z @11.18 [N1267_1.mzXML]	254.9412384033203	11.184483333333333	10.701799999999999	18.6805	7.9787	6399.7998046875	1250057.297522186	0	1299	0.03899961166796295	8.264942508891256	15.529885017782512	254.9393768310547	254.94308471679688
658	254.9934844970703	10.90335					1	DETECTED	254.9935 m/z @10.90 [N1267_1.mzXML]	254.9934844970703	10.90335	2.13055	11.213933333333333	9.083383333333334	24327.228515625	3317117.716268921	0	1299	0.15536003970624002	0.517701494011794	0.030586172623560323	254.9923553466797	254.9940643310547
659	255.01686096191406	10.236799999999999					1	DETECTED	255.0169 m/z @10.24 [N1267_1.mzXML]	255.01686096191406	10.236799999999999	10.221933333333334	10.311283333333334	0.0893499999999996	4190.80810546875	15357.385662780629	0	1299	0.07002827499523612	3.0050448430497343	5.010089686099469	255.01605224609375	255.0169677734375
660	255.1212921142578	11.5517					1	DETECTED	255.1213 m/z @11.55 [N1267_1.mzXML]	255.1212921142578	11.5517	10.654066666666667	12.935116666666666	2.2810499999999987	295386.1875	2679858.923810677	0	1299	0.060539715817087725	0.8084131485928667	0.4964999038573328	255.11187744140625	255.1256866455078
661	255.170654296875	14.17845					1	DETECTED	255.1707 m/z @14.18 [N1267_1.mzXML]	255.170654296875	14.17845	9.453983333333333	19.675666666666665	10.221683333333331	26472.255859375	3579597.5963743585	0	1299	0.9068508743952819	0.9564839567732881	0.8482770944548054	255.16757202148438	255.172119140625
662	255.2303009033203	13.823266666666665					1	DETECTED	255.2303 m/z @13.82 [N1267_1.mzXML]	255.2303009033203	13.823266666666665	0.22043333333333334	19.937333333333335	19.716900000000003	69005.890625	3582735.5722943433	0	1299	0.34127090230391843	0.5249854481120547	0.5348368554959172	255.22938537597656	255.23257446289062
663	256.2618713378906	11.364133333333333					1	DETECTED	256.2619 m/z @11.36 [N1267_1.mzXML]	256.2618713378906	11.364133333333333	0.5593666666666667	19.462333333333333	18.902966666666668	75246.5	6900218.769748661	0	1299	2.4683989268477706	0.6926566105631939	0.2003545887251063	256.2604064941406	256.26458740234375
664	256.8193054199219	1.9896500000000001					1	DETECTED	256.8193 m/z @1.99 [N1267_1.mzXML]	256.8193054199219	1.9896500000000001	1.7177666666666667	2.358483333333333	0.6407166666666664	26380.97265625	453357.44175903307	0	1299	0.23117412948214167	1.1782933856433508	2.0446157201627586	256.8183898925781	256.8202819824219
665	257.0299377441406	15.803416666666667					1	DETECTED	257.0299 m/z @15.80 [N1267_1.mzXML]	257.0299377441406	15.803416666666667	15.44255	17.3215	1.8789499999999997	1576.8411865234375	99607.13244631955	0	1299	0.13333876825744184	2.6033853685571784	4.206770737114357	257.0286560058594	257.0383605957031
666	257.08203125	12.178566666666667					1	DETECTED	257.0820 m/z @12.18 [N1267_1.mzXML]	257.08203125	12.178566666666667	2.15905	12.384066666666666	10.225016666666665	52721.74609375	2107200.2549559325	0	1299	0.12558692133993432	0.5114160055906497	0.021251039716574997	257.0721130371094	257.0822448730469
667	257.14599609375	1.8197					1	DETECTED	257.1460 m/z @1.82 [N1267_1.mzXML]	257.14599609375	1.8197	1.7778666666666667	1.8904166666666666	0.11254999999999993	47346.6328125	205577.37566503917	0	1299	0.07093462152433605	1.3452191235059734	1.6904382470119468	257.1449279785156	257.1461486816406
668	257.1659240722656	11.289					1	DETECTED	257.1659 m/z @11.29 [N1267_1.mzXML]	257.1659240722656	11.289	11.1405	11.887733333333333	0.7472333333333339	10057.57421875	309622.6244877932	0	1299	0.6955504828591863	2.515937149270479	4.031874298540958	257.1659240722656	257.1737365722656
669	257.2249450683594	12.015583333333332					1	DETECTED	257.2249 m/z @12.02 [N1267_1.mzXML]	257.2249450683594	12.015583333333332	8.289066666666667	14.919316666666667	6.63025	13733.8359375	1170849.8338778687	0	1299	0.10583028012903561	0.8896042327285092	62.03588744727559	257.2226867675781	257.22674560546875
670	257.24591064453125	13.823266666666665					1	DETECTED	257.2459 m/z @13.82 [N1267_1.mzXML]	257.24591064453125	13.823266666666665	0.1351	19.921	19.785899999999998	38360.296875	3056461.503062652	0	1299	9.663048125579502	0.9957239243638981	0.04096144616687713	257.2452087402344	257.2501220703125
671	257.979736328125	10.207166666666666					1	DETECTED	257.9797 m/z @10.21 [N1267_1.mzXML]	257.979736328125	10.207166666666666	9.798616666666668	10.60675	0.8081333333333323	9819.6220703125	226450.37118597413	0	1299	0.34378528308150713	0.9890262309794834	0.9299452993210644	257.97857666015625	257.9801025390625
672	258.02984619140625	10.7968					1	DETECTED	258.0298 m/z @10.80 [N1267_1.mzXML]	258.02984619140625	10.7968	0.10105	19.986833333333333	19.885783333333332	14167.5234375	2185344.0114083854	0	1299	0.21542684823766223	0.922164047909145	48.564205242831065	258.0267639160156	258.031005859375
673	258.1093444824219	2.4010000000000002					1	DETECTED	258.1093 m/z @2.40 [N1267_1.mzXML]	258.1093444824219	2.4010000000000002	1.7018	13.78205	12.08025	14034.3125	2194344.3954271846	0	1299	0.306828924683189	8.638622711670477	1.2973590191066617	258.1080017089844	258.1097106933594
674	258.81622314453125	2.0035166666666666					1	DETECTED	258.8162 m/z @2.00 [N1267_1.mzXML]	258.81622314453125	2.0035166666666666	1.7491166666666667	14.3037	12.554583333333333	17459.796875	2603776.534001465	0	1299	0.3697015659840095	24.674888626834385	0.7472918738338308	258.8154602050781	258.81793212890625
675	258.94281005859375	1.5105833333333334					1	DETECTED	258.9428 m/z @1.51 [N1267_1.mzXML]	258.94281005859375	1.5105833333333334	1.4200166666666665	6.112666666666667	4.69265	8424.05078125	866184.2169033814	0	1299	0.11407485362029757	25.907158630842776	50.814317261685545	258.9386291503906	258.94512939453125
676	258.9715576171875	1.4661					1	DETECTED	258.9716 m/z @1.47 [N1267_1.mzXML]	258.9715576171875	1.4661	1.4200166666666665	15.5816	14.161583333333333	15516.0576171875	3830817.056578125	0	1299	0.0997376128938019	153.65189873417674	306.3037974683535	258.97100830078125	258.9792785644531
677	259.09259033203125	11.82885					1	DETECTED	259.0926 m/z @11.83 [N1267_1.mzXML]	259.09259033203125	11.82885	8.03545	12.53895	4.503499999999999	20783.6875	898892.4875969241	0	1299	0.1297283057858465	0.5935967733431751	3.0134214178622085	259.0915832519531	259.09796142578125
678	259.6479187011719	13.476033333333334					1	DETECTED	259.6479 m/z @13.48 [N1267_1.mzXML]	259.6479187011719	13.476033333333334	13.0031	13.673166666666667	0.670066666666667	21518.064453125	502678.9572492679	0	1299	0.22770319191377375	0.7084155624471383	0.4168311248942767	259.6471862792969	259.6570739746094
679	260.1572265625	13.314400000000001					1	DETECTED	260.1572 m/z @13.31 [N1267_1.mzXML]	260.1572265625	13.314400000000001	12.05865	13.314400000000001	1.2557500000000008	8595.5419921875	486853.85568994156	0	1299	1.2263801416864268	0.5	null	260.1572265625	260.16656494140625
680	260.1841125488281	9.888733333333333					1	DETECTED	260.1841 m/z @9.89 [N1267_1.mzXML]	260.1841125488281	9.888733333333333	9.7243	10.622866666666665	0.8985666666666656	336258.78125	1946261.9456215529	1	1299	0.08057245288308224	1.9514160055350418	2.634137641709797	260.1832275390625	260.18499755859375
681	261.0095520019531	1.7918999999999998					1	DETECTED	261.0096 m/z @1.79 [N1267_1.mzXML]	261.0095520019531	1.7918999999999998	1.4200166666666665	11.780866666666666	10.36085	53196.40234375	2581100.7817887575	0	1299	0.30775422625609905	14.560254915056477	1.2511703827257359	261.00408935546875	261.01910400390625
682	261.0444641113281	1.8621666666666667					1	DETECTED	261.0445 m/z @1.86 [N1267_1.mzXML]	261.0444641113281	1.8621666666666667	1.8621666666666667	11.199083333333334	9.336916666666667	27401.419921875	6181321.102788298	0	1299	9.411940437450943	null	null	261.03582763671875	261.0444641113281
683	261.07208251953125	10.518816666666668					1	DETECTED	261.0721 m/z @10.52 [N1267_1.mzXML]	261.07208251953125	10.518816666666668	0.38961666666666667	12.461633333333333	12.072016666666666	10716.01171875	2222351.636774048	0	1299	0.08600819504127166	0.5959017823059405	0.009263781533554593	261.0715637207031	261.0794982910156
684	261.143310546875	9.544033333333335					1	DETECTED	261.1433 m/z @9.54 [N1267_1.mzXML]	261.143310546875	9.544033333333335	0.27114999999999995	19.839	19.56785	92024.4765625	4458009.00439374	0	1299	0.09588124868423442	0.9326263147037211	21.561848439633867	261.1415100097656	261.1475830078125
685	261.1878356933594	9.888733333333333					1	DETECTED	261.1878 m/z @9.89 [N1267_1.mzXML]	261.1878356933594	9.888733333333333	0.10105	20.00316666666667	19.902116666666668	39874.0390625	2289594.4972555563	0	1299	0.08774139176562379	1.0161464713240287	218.82693076665842	261.18218994140625	261.18829345703125
686	262.146728515625	9.559266666666668					1	DETECTED	262.1467 m/z @9.56 [N1267_1.mzXML]	262.146728515625	9.559266666666668	9.5139	12.5861	3.0722000000000005	11371.287109375	519159.38386554	0	1299	0.11978349288010115	33.8596620132245	66.719324026449	262.14642333984375	262.1481628417969
687	262.251220703125	12.39925					1	DETECTED	262.2512 m/z @12.40 [N1267_1.mzXML]	262.251220703125	12.39925	12.35285	12.554616666666668	0.20176666666666776	29035.79296875	182916.37739672733	0	1299	0.09099157440196137	2.174209770114944	4.559968505612502	262.25091552734375	262.251708984375
688	262.9913024902344	1.5691333333333333					1	DETECTED	262.9913 m/z @1.57 [N1267_1.mzXML]	262.9913024902344	1.5691333333333333	1.4513333333333334	2.34435	0.8930166666666666	5475.72314453125	223464.4518480225	0	1299	0.8912927939397073	3.790393322014717	6.580786644029434	262.9874572753906	262.9920959472656
689	263.01751708984375	11.228483333333333					1	DETECTED	263.0175 m/z @11.23 [N1267_1.mzXML]	263.01751708984375	11.228483333333333	2.2872666666666666	16.63505	14.347783333333332	13743.873046875	2990298.02816226	0	1299	0.9145853498159102	0.802339539920928	15.65730302987947	263.0075988769531	263.0186767578125
690	263.05145263671875	9.7093					1	DETECTED	263.0515 m/z @9.71 [N1267_1.mzXML]	263.05145263671875	9.7093	9.664299999999999	11.82885	2.16455	36117.93359375	1111510.979797607	0	1299	0.09711692319960541	2.312199816096231	2.6025433368192177	263.0511779785156	263.0547790527344
691	263.0872802734375	11.5932					1	DETECTED	263.0873 m/z @11.59 [N1267_1.mzXML]	263.0872802734375	11.5932	0.5593666666666667	18.908333333333335	18.34896666666667	1160967.875	1.8258283948416397E7	1	1299	0.1317603960138456	0.5121441990575157	0.01576534634492287	263.08294677734375	263.0931396484375
692	263.13818359375	9.664299999999999					1	DETECTED	263.1382 m/z @9.66 [N1267_1.mzXML]	263.13818359375	9.664299999999999	9.559266666666668	9.753866666666665	0.19459999999999766	29076.1328125	142762.01770172056	0	1299	0.0672315420678391	0.9263725801332977	0.8527451602665954	263.1379089355469	263.1461181640625
693	263.1604919433594	12.241999999999999					1	DETECTED	263.1605 m/z @12.24 [N1267_1.mzXML]	263.1604919433594	12.241999999999999	4.05765	12.36865	8.311	24347.861328125	2570507.950167115	0	1299	0.0955491285202541	0.5077373279490737	0.015474655898147258	263.15863037109375	263.1604919433594
694	263.23541259765625	14.399933333333333					1	DETECTED	263.2354 m/z @14.40 [N1267_1.mzXML]	263.23541259765625	14.399933333333333	0.20353333333333332	19.85533333333333	19.651799999999998	338309.4375	1.801324924508894E7	0	1299	0.6568374113882669	0.8022173576532047	5.5891061274044	263.2308349609375	263.2371826171875
695	264.0908508300781	11.5932					1	DETECTED	264.0909 m/z @11.59 [N1267_1.mzXML]	264.0908508300781	11.5932	1.8057833333333333	11.958466666666668	10.152683333333336	134516.09375	1.4903078231562257E7	0	1299	0.2834116515477447	0.5116416709081845	0.01727189494604342	264.0859375	264.0914611816406
696	264.1695556640625	9.22435					1	DETECTED	264.1696 m/z @9.22 [N1267_1.mzXML]	264.1695556640625	9.22435	9.138233333333334	12.241999999999999	3.1037666666666652	61284.15234375	694625.9277783809	0	1299	0.08279841909821606	21.327673810063096	1.5468419979602641	264.1639404296875	264.16973876953125
697	264.2668762207031	12.661					1	DETECTED	264.2669 m/z @12.66 [N1267_1.mzXML]	264.2668762207031	12.661	12.60125	12.852666666666666	0.25141666666666573	63010.33203125	477383.4011357409	0	1299	0.13826746048136762	2.1039051603905325	3.1915186959177047	264.26666259765625	264.26751708984375
698	265.021484375	1.8057833333333333					1	DETECTED	265.0215 m/z @1.81 [N1267_1.mzXML]	265.021484375	1.8057833333333333	1.4024500000000002	15.723533333333334	14.321083333333334	40556.65625	3028865.151185181	0	1299	0.35717311909946003	9.5009027243805	2.8085930853775056	265.012939453125	265.0243225097656
699	265.0924377441406	11.634816666666667					1	DETECTED	265.0924 m/z @11.63 [N1267_1.mzXML]	265.0924377441406	11.634816666666667	0.11818333333333333	20.00316666666667	19.884983333333334	6926.73291015625	1906569.1083980403	0	1299	19.377162916164174	0.8633158127809342	1.9470560548699987	265.08306884765625	265.09503173828125
700	265.1171875	9.73915					1	DETECTED	265.1172 m/z @9.74 [N1267_1.mzXML]	265.1171875	9.73915	9.64925	10.067966666666667	0.4187166666666666	102794.78125	650585.9153819567	0	1299	0.0885827127322667	1.2797693986856868	1.358628067809531	265.1164855957031	265.1180725097656
701	265.14141845703125	11.289					1	DETECTED	265.1414 m/z @11.29 [N1267_1.mzXML]	265.14141845703125	11.289	10.160416666666666	12.4147	2.2542833333333334	40348.3046875	1749761.28722412	0	1299	1.1435774255016646	1.0010914659282142	1.0202590926789297	265.1391906738281	265.14215087890625
702	265.1756591796875	12.446166666666667					1	DETECTED	265.1757 m/z @12.45 [N1267_1.mzXML]	265.1756591796875	12.446166666666667	9.182116666666667	12.5861	3.4039833333333327	32120.06640625	1066535.9443763434	0	1299	0.11366651386651938	0.5214355376500565	0.042842572251708254	265.1724548339844	265.1787109375
703	265.2511291503906	12.661					1	DETECTED	265.2511 m/z @12.66 [N1267_1.mzXML]	265.2511291503906	12.661	0.15233333333333335	15.707766666666666	15.555433333333333	24750.57421875	2901369.60925766	0	1299	1.5489176399784164	0.5922328236103555	0.24048409356240405	265.2413635253906	265.252685546875
704	265.9798278808594	10.251716666666665					1	DETECTED	265.9798 m/z @10.25 [N1267_1.mzXML]	265.9798278808594	10.251716666666665	10.191516666666667	12.273716666666667	2.0822000000000003	30838.35546875	399592.906419373	0	1299	0.08309166636895604	17.294019933555322	1.4024077497432876	265.9796142578125	265.989501953125
705	266.0704040527344	16.063433333333332					1	DETECTED	266.0704 m/z @16.06 [N1267_1.mzXML]	266.0704040527344	16.063433333333332	0.54245	19.9045	19.36205	6155.08740234375	2232856.1183766476	0	1299	1.992664495626375	0.6237378645468125	0.5119217199052586	266.0691833496094	266.0713195800781
706	266.120361328125	9.73915					1	DETECTED	266.1204 m/z @9.74 [N1267_1.mzXML]	266.120361328125	9.73915	9.6942	9.8288	0.13459999999999894	16850.126953125	73214.90259692323	0	1299	0.08082520134216153	1.497219132369286	1.9944382647385719	266.1202087402344	266.1208190917969
707	266.9261169433594	1.5841666666666667					1	DETECTED	266.9261 m/z @1.58 [N1267_1.mzXML]	266.9261169433594	1.5841666666666667	1.5398500000000002	1.6282833333333333	0.08843333333333314	57302.95703125	229983.09447558585	0	1299	0.08692503595048917	0.9977435125987215	0.9954870251974431	266.92584228515625	266.9261779785156
708	267.02972412109375	11.634816666666667					1	DETECTED	267.0297 m/z @11.63 [N1267_1.mzXML]	267.02972412109375	11.634816666666667	11.56535	18.3365	6.7711500000000004	17493.19140625	1903844.2762578125	0	1299	0.246336282339076	48.73668426103623	96.47336852207246	267.02972412109375	267.0356750488281
709	267.0574035644531	1.9328					1	DETECTED	267.0574 m/z @1.93 [N1267_1.mzXML]	267.0574035644531	1.9328	1.8763833333333333	19.806333333333335	17.92995	14286.4951171875	2963764.8645085427	0	1299	14.725572545443104	153.80808002920006	314.49968664764845	267.05633544921875	267.0673828125
710	267.0976257324219	1.6719166666666667					1	DETECTED	267.0976 m/z @1.67 [N1267_1.mzXML]	267.0976257324219	1.6719166666666667	1.6427666666666667	9.559266666666668	7.916500000000001	12495.666015625	728591.0937611392	0	1299	0.04096407360795973	126.78085528972926	254.53153258755773	267.09619140625	267.1009826660156
711	267.2667541503906	12.729266666666666					1	DETECTED	267.2668 m/z @12.73 [N1267_1.mzXML]	267.2667541503906	12.729266666666666	9.78365	12.907866666666667	3.1242166666666673	66204.5859375	1119919.997751007	0	1299	0.14219559977734875	0.792700276952053	0.686701952551146	267.26611328125	267.2708740234375
712	267.64520263671875	13.274266666666668					1	DETECTED	267.6452 m/z @13.27 [N1267_1.mzXML]	267.64520263671875	13.274266666666668	12.9627	15.00635	2.0436499999999995	377173.34375	8913659.025844721	0	1299	0.3085749094633208	1.2730067718511626	1.4520906471829187	267.64459228515625	267.64605712890625
713	267.97802734375	10.236799999999999					1	DETECTED	267.9780 m/z @10.24 [N1267_1.mzXML]	267.97802734375	10.236799999999999	6.79715	10.355866666666666	3.5587166666666654	26942.3515625	1286948.4671207273	0	1299	0.18712939808478524	0.5247002913492874	0.030186193149011026	267.9739990234375	267.9780578613281
714	268.9246826171875	1.5841666666666667					1	DETECTED	268.9247 m/z @1.58 [N1267_1.mzXML]	268.9246826171875	1.5841666666666667	1.5398500000000002	1.6135666666666666	0.07371666666666643	8040.43603515625	27313.614562621995	0	1299	0.05730296095250442	0.8317036479879647	0.6634072959759295	268.9231872558594	268.92486572265625
715	268.9560852050781	11.243133333333333					1	DETECTED	268.9561 m/z @11.24 [N1267_1.mzXML]	268.9560852050781	11.243133333333333	1.4956666666666665	18.761833333333335	17.26616666666667	15073.908203125	2936615.588522063	0	1299	0.6623866887592733	0.7815613899512354	0.45800188726649677	268.95111083984375	268.9579772949219
716	268.99566650390625	10.236799999999999					1	DETECTED	268.9957 m/z @10.24 [N1267_1.mzXML]	268.99566650390625	10.236799999999999	9.57465	10.32615	0.7515000000000001	7154.94384765625	182499.41267907698	0	1299	0.07172047343657795	0.5674696065846119	0.1349392131692238	268.9954528808594	268.996337890625
717	269.0474853515625	1.9328					1	DETECTED	269.0475 m/z @1.93 [N1267_1.mzXML]	269.0474853515625	1.9328	1.6574666666666666	11.958466666666668	10.301000000000002	10488.1640625	1458206.2659224553	0	1299	0.64913183257244	18.70641646489104	36.41283292978208	269.04547119140625	269.05584716796875
718	269.0863037109375	1.4811333333333332					1	DETECTED	269.0863 m/z @1.48 [N1267_1.mzXML]	269.0863037109375	1.4811333333333332	1.4024500000000002	10.370583333333334	8.968133333333334	8136.23046875	1630925.7118519899	0	1299	0.04386376651330859	56.98877356492294	113.18202381821796	269.0857849121094	269.0885925292969
719	269.13690185546875	12.05865					1	DETECTED	269.1369 m/z @12.06 [N1267_1.mzXML]	269.13690185546875	12.05865	11.606966666666667	12.241999999999999	0.6350333333333325	55876.08984375	698939.8839047854	0	1299	0.11833165471099782	0.6883021950283358	0.32162648579112935	269.1358337402344	269.1372375488281
720	269.2247009277344	14.034783333333333					1	DETECTED	269.2247 m/z @14.03 [N1267_1.mzXML]	269.2247009277344	14.034783333333333	13.864749999999999	15.288366666666667	1.4236166666666676	154436.890625	3286763.5510917986	0	1299	0.2720494535548088	2.5430897757126525	3.767094440000203	269.224365234375	269.2256774902344
721	269.2823181152344	12.4147					1	DETECTED	269.2823 m/z @12.41 [N1267_1.mzXML]	269.2823181152344	12.4147	0.10105	19.740833333333335	19.639783333333334	13717.05859375	2428562.473078704	0	1299	0.15543878621540586	0.8063752669784393	0.23705451213808543	269.2810363769531	269.2837829589844
722	270.2281188964844	14.078399999999998					1	DETECTED	270.2281 m/z @14.08 [N1267_1.mzXML]	270.2281188964844	14.078399999999998	13.920733333333335	15.44255	1.5218166666666662	32757.599609375	807592.7217366939	0	1299	0.2934950995150736	4.826057082452513	8.652114164905026	270.22674560546875	270.2340087890625
723	270.95654296875	1.9328					1	DETECTED	270.9565 m/z @1.93 [N1267_1.mzXML]	270.95654296875	1.9328	1.9328	15.660116666666665	13.727316666666665	25456.318359375	2681700.1598538817	0	1299	0.18363267984321419	null	null	270.9554138183594	270.96417236328125
724	271.0382995605469	1.8057833333333333					1	DETECTED	271.0383 m/z @1.81 [N1267_1.mzXML]	271.0382995605469	1.8057833333333333	1.7491166666666667	16.651333333333334	14.902216666666668	75574.40625	1.0942380392120542E7	0	1299	0.1064829023619076	131.4901470588236	261.98029411764713	271.0379943847656	271.04742431640625
725	271.0609436035156	12.194416666666665					1	DETECTED	271.0609 m/z @12.19 [N1267_1.mzXML]	271.0609436035156	12.194416666666665	10.221933333333334	12.32155	2.099616666666666	30205.017578125	551510.1496923215	0	1299	0.1130792263626379	0.5322267192794198	0.06443222391233297	271.05999755859375	271.0653381347656
726	271.1425476074219	12.39925					1	DETECTED	271.1425 m/z @12.40 [N1267_1.mzXML]	271.1425476074219	12.39925	10.533016666666667	15.488266666666668	4.955250000000001	12841.123046875	1657518.0127579346	0	1299	1.2823123983787212	1.3276073016950365	1.655214603390073	271.1416931152344	271.1432189941406
727	271.16339111328125	10.7812					1	DETECTED	271.1634 m/z @10.78 [N1267_1.mzXML]	271.16339111328125	10.7812	10.765350000000002	10.8879	0.1225499999999986	15115.623046875	70219.60729785111	0	1299	0.157549133648077	3.8659305993693858	6.7318611987387715	271.16326904296875	271.16400146484375
728	271.2039794921875	14.818566666666667					1	DETECTED	271.2040 m/z @14.82 [N1267_1.mzXML]	271.2039794921875	14.818566666666667	10.8428	15.613183333333334	4.770383333333333	22181.0234375	1448112.9484951175	0	1299	0.46594143264745824	0.5999325077762779	0.20974999752650467	271.1940612792969	271.20465087890625
729	271.26116943359375	12.64695					1	DETECTED	271.2612 m/z @12.65 [N1267_1.mzXML]	271.26116943359375	12.64695	0.11818333333333333	20.00316666666667	19.884983333333334	142688.828125	6708737.049206235	1	1299	0.23516519755360932	0.5508196684026186	6.908260538736838	271.259033203125	271.26312255859375
730	271.65655517578125	12.9627					1	DETECTED	271.6566 m/z @12.96 [N1267_1.mzXML]	271.65655517578125	12.9627	12.273716666666667	15.723533333333334	3.449816666666667	53355.1953125	2851650.982254151	0	1299	0.12429380716577043	2.5035559641016976	4.007111928203395	271.6549072265625	271.6627197265625
731	272.20733642578125	14.933633333333335					1	DETECTED	272.2073 m/z @14.93 [N1267_1.mzXML]	272.20733642578125	14.933633333333335	14.620666666666667	15.3034	0.6827333333333332	5672.69677734375	109745.48596044912	0	1299	0.20937660875190822	1.0907444882309039	1.1814889764618077	272.2070007324219	272.20819091796875
732	272.7934265136719	1.9757666666666667					1	DETECTED	272.7934 m/z @1.98 [N1267_1.mzXML]	272.7934265136719	1.9757666666666667	1.73415	2.2872666666666666	0.5531166666666665	17244.201171875	373706.1394443358	0	1299	0.4058618538382017	1.1446161274746498	1.2892322549492998	272.79278564453125	272.7936706542969
733	272.9427795410156	1.6282833333333333					1	DETECTED	272.9428 m/z @1.63 [N1267_1.mzXML]	272.9427795410156	1.6282833333333333	1.5398500000000002	1.6719166666666667	0.13206666666666655	113458.234375	479994.4674128417	0	1299	0.064102891017493	0.7378636899249038	0.5315278381292767	272.9426574707031	272.9433288574219
734	273.6634826660156	14.06385					1	DETECTED	273.6635 m/z @14.06 [N1267_1.mzXML]	273.6634826660156	14.06385	9.57465	15.380366666666667	5.805716666666667	10801.4912109375	940865.4888413086	0	1299	8.494261135102482	0.6466315453384419	0.2932630906768838	273.6631164550781	273.6730041503906
735	274.0022888183594	11.184483333333333					1	DETECTED	274.0023 m/z @11.18 [N1267_1.mzXML]	274.0022888183594	11.184483333333333	10.8428	17.109333333333332	6.2665333333333315	10023.52734375	1210739.744868347	0	1299	6.439848638455654	10.468878234198222	15.086944726777228	273.9980163574219	274.00262451171875
736	274.12725830078125	10.518816666666668					1	DETECTED	274.1273 m/z @10.52 [N1267_1.mzXML]	274.12725830078125	10.518816666666668	10.490066666666667	10.576516666666667	0.08644999999999925	5576.19091796875	24732.260345459075	0	1299	0.08216417160810252	1.503478260869526	2.006956521739052	274.1268615722656	274.12750244140625
737	274.19952392578125	10.251716666666665					1	DETECTED	274.1995 m/z @10.25 [N1267_1.mzXML]	274.19952392578125	10.251716666666665	10.144833333333334	11.1696	1.0247666666666664	6292.6640625	243775.63688018825	0	1299	0.10897306078534186	4.7938562295338825	8.587712459067765	274.1990661621094	274.2002868652344
738	274.2357177734375	12.2103					1	DETECTED	274.2357 m/z @12.21 [N1267_1.mzXML]	274.2357177734375	12.2103	12.1478	12.32155	0.17375000000000007	21422.033203125	154400.8843129877	0	1299	0.17332165776169717	1.3900000000000006	1.7800000000000011	274.23565673828125	274.2362365722656
739	274.271728515625	11.364133333333333					1	DETECTED	274.2717 m/z @11.36 [N1267_1.mzXML]	274.271728515625	11.364133333333333	4.189883333333333	15.534683333333334	11.3448	3839363.75	2.781207592127158E7	0	1299	0.09525935115797246	2.047403008543393	2.8021273444382495	274.2668762207031	274.27557373046875
740	274.6235046386719	12.7978					1	DETECTED	274.6235 m/z @12.80 [N1267_1.mzXML]	274.6235046386719	12.7978	12.661	13.220633333333334	0.5596333333333341	55311.01953125	603649.3426416022	0	1299	0.10590849802387226	2.045443469785564	3.0908869395711283	274.6230163574219	274.6330261230469
741	274.8796081542969	1.7636166666666666					1	DETECTED	274.8796 m/z @1.76 [N1267_1.mzXML]	274.8796081542969	1.7636166666666666	1.6574666666666666	1.8197	0.16223333333333345	31196.50390625	194432.73745849615	0	1299	0.08985218196001532	0.7641701994033608	0.5283403988067217	274.8720703125	274.879638671875
742	274.9406433105469	1.6135666666666666					1	DETECTED	274.9406 m/z @1.61 [N1267_1.mzXML]	274.9406433105469	1.6135666666666666	1.5841666666666667	1.6427666666666667	0.058599999999999985	17398.26171875	46640.524099609436	0	1299	0.0610031366761421	0.9965986394557864	0.993197278911573	274.94036865234375	274.9407958984375
743	274.9976501464844	11.228483333333333					1	DETECTED	274.9977 m/z @11.23 [N1267_1.mzXML]	274.9976501464844	11.228483333333333	1.4956666666666665	19.0375	17.541833333333336	14387.9169921875	2718137.570544891	0	1299	0.9032567302479926	0.7587964530295358	17.073588547343004	274.9966735839844	275.0057678222656
744	275.1991271972656	12.39925					1	DETECTED	275.1991 m/z @12.40 [N1267_1.mzXML]	275.1991271972656	12.39925	12.337416666666666	12.554616666666668	0.21720000000000184	12892.5263671875	107801.44561254865	0	1299	0.10074596509513967	1.7563342318059174	2.512668463611835	275.1982421875	275.1991271972656
745	275.27520751953125	11.364133333333333					1	DETECTED	275.2752 m/z @11.36 [N1267_1.mzXML]	275.27520751953125	11.364133333333333	11.350083333333334	11.82885	0.47876666666666523	563695.3125	2941242.5858701128	0	1299	0.08968561744140047	6.54206150278491	14.887056008938291	275.2749328613281	275.276123046875
746	275.63116455078125	13.139566666666667					1	DETECTED	275.6312 m/z @13.14 [N1267_1.mzXML]	275.63116455078125	13.139566666666667	12.8115	13.659083333333333	0.8475833333333327	191709.34375	3282307.3978403346	0	1299	0.27591925014379726	1.2918043296000965	2.012353141185411	275.62420654296875	275.6316833496094
747	275.9974365234375	16.1617					1	DETECTED	275.9974 m/z @16.16 [N1267_1.mzXML]	275.9974365234375	16.1617	9.9181	18.43566666666667	8.517566666666669	2010.4638671875	580473.4707962954	0	1299	2.513239111638999	0.6821038076323491	0.3642076152646983	275.99542236328125	275.9983825683594
748	276.1333923339844	13.152999999999999					1	DETECTED	276.1334 m/z @13.15 [N1267_1.mzXML]	276.1333923339844	13.152999999999999	0.7637333333333333	13.476033333333334	12.7123	49054.42578125	3568730.8567035543	0	1299	0.21160996896744422	0.5182389482735834	0.0326764733974577	276.1254577636719	276.1431884765625
749	276.65008544921875	13.247666666666667					1	DETECTED	276.6501 m/z @13.25 [N1267_1.mzXML]	276.65008544921875	13.247666666666667	13.139566666666667	13.76825	0.628683333333333	51089.30078125	948282.3177554916	0	1299	0.3027737174353149	2.9078785075547238	3.594611407393147	276.6493835449219	276.65087890625
750	277.03729248046875	10.533016666666667					1	DETECTED	277.0373 m/z @10.53 [N1267_1.mzXML]	277.03729248046875	10.533016666666667	10.475266666666666	19.2495	8.774233333333335	11905.2548828125	687727.5942247927	0	1299	0.08916152702702362	75.96738816738764	1.5734544091595226	277.0341796875	277.0373229980469
751	277.07025146484375	11.82885					1	DETECTED	277.0703 m/z @11.83 [N1267_1.mzXML]	277.07025146484375	11.82885	10.128816666666667	12.226016666666668	2.097200000000001	16877.4453125	877368.9144396975	0	1299	0.21940169590433634	0.6168114350699013	0.23558760124951827	277.0666198730469	277.07110595703125
752	277.1388854980469	11.691716666666668					1	DETECTED	277.1389 m/z @11.69 [N1267_1.mzXML]	277.1388854980469	11.691716666666668	8.2597	13.071416666666666	4.8117166666666655	9750.337890625	1206905.4812324217	0	1299	0.33004180213054646	0.7010042686272887	0.4020085372545775	277.1335144042969	277.1401062011719
753	277.1518249511719	13.152999999999999					1	DETECTED	277.1518 m/z @13.15 [N1267_1.mzXML]	277.1518249511719	13.152999999999999	10.052466666666668	19.118499999999997	9.06603333333333	14047.7021484375	2711508.1806329056	0	1299	5.1162950908858775	1.3256868944915663	1.3068369859306785	277.1518249511719	277.1581115722656
754	277.17791748046875	12.226016666666668					1	DETECTED	277.1779 m/z @12.23 [N1267_1.mzXML]	277.17791748046875	12.226016666666668	0.54245	19.806333333333335	19.263883333333336	16511.166015625	2102515.229171448	0	1299	0.10611018399259997	0.8244007965604111	64.83724061437829	277.17755126953125	277.1790771484375
755	277.2118835449219	13.823266666666665					1	DETECTED	277.2119 m/z @13.82 [N1267_1.mzXML]	277.2118835449219	13.823266666666665	12.029816666666667	14.17845	2.1486333333333327	70208.1015625	1861733.495151856	0	1299	0.23657391874802336	0.5993622004428225	0.3256405003882379	277.2113952636719	277.21514892578125
756	278.184326171875	9.122683333333333					1	DETECTED	278.1843 m/z @9.12 [N1267_1.mzXML]	278.184326171875	9.122683333333333	9.076933333333333	12.226016666666668	3.1490833333333352	8298.6630859375	453896.24670764175	0	1299	0.09680443227369118	34.416211293260524	67.83242258652105	278.18133544921875	278.1843566894531
757	278.625732421875	12.949133333333332					1	DETECTED	278.6257 m/z @12.95 [N1267_1.mzXML]	278.625732421875	12.949133333333332	12.78415	16.68433333333333	3.900183333333331	62448.01171875	2556325.6191181624	0	1299	0.18236899865429734	11.819931306192638	52.17783207143585	278.6256408691406	278.63385009765625
758	278.9812316894531	16.50425					1	DETECTED	278.9812 m/z @16.50 [N1267_1.mzXML]	278.9812316894531	16.50425	9.439333333333334	19.790000000000003	10.350666666666669	4389.02734375	1238251.8896756906	0	1299	6.139800632123432	0.7325398978520627	0.32467763845846986	278.9791259765625	278.98223876953125
759	279.0820007324219	10.518816666666668					1	DETECTED	279.0820 m/z @10.52 [N1267_1.mzXML]	279.0820007324219	10.518816666666668	8.185	17.845333333333333	9.660333333333332	589159.75	1.310316311836958E7	1	1299	0.08733562671974227	0.5257746713841517	0.04520921452497969	279.0818786621094	279.09185791015625
760	279.1572265625	12.49225					1	DETECTED	279.1572 m/z @12.49 [N1267_1.mzXML]	279.1572265625	12.49225	0.10105	20.00316666666667	19.902116666666668	127488.8125	3.775684558759841E7	1	1299	0.1666865146893226	0.5333673743067389	0.04812336865278454	279.1564025878906	279.1583251953125
761	279.22979736328125	13.517516666666667					1	DETECTED	279.2298 m/z @13.52 [N1267_1.mzXML]	279.22979736328125	13.517516666666667	12.087683333333333	19.4295	7.341816666666668	209648.359375	5312947.223764097	0	1299	15.400801469351308	0.7230414387815516	0.4503746279252492	279.2288818359375	279.2312316894531
762	279.6449279785156	12.9627					1	DETECTED	279.6449 m/z @12.96 [N1267_1.mzXML]	279.6449279785156	12.9627	12.78415	14.192466666666666	1.408316666666666	172964.59375	2751832.414109132	0	1299	0.19132679681117004	2.3973573307146316	0.81364657118499	279.64434814453125	279.64532470703125
763	280.0901184082031	1.7636166666666666					1	DETECTED	280.0901 m/z @1.76 [N1267_1.mzXML]	280.0901184082031	1.7636166666666666	1.6427666666666667	18.794333333333334	17.151566666666668	302603.0	6719835.783932609	0	1299	0.0626484994139691	1.2852528582480751	0.5520182289284866	280.085205078125	280.090576171875
764	280.1607360839844	12.446166666666667					1	DETECTED	280.1607 m/z @12.45 [N1267_1.mzXML]	280.1607360839844	12.446166666666667	0.10105	20.00316666666667	19.902116666666668	20994.5546875	7161712.890764409	0	1299	18.73037758989449	0.806072441599715	1.2575838923836666	280.15899658203125	280.16241455078125
765	280.23309326171875	13.517516666666667					1	DETECTED	280.2331 m/z @13.52 [N1267_1.mzXML]	280.23309326171875	13.517516666666667	13.421466666666667	14.121266666666665	0.699799999999998	47035.4921875	681528.6335144042	0	1299	0.15556621927741965	2.820784800923265	4.470910975800013	280.2325134277344	280.2336730957031
766	280.6527404785156	13.407966666666665					1	DETECTED	280.6527 m/z @13.41 [N1267_1.mzXML]	280.6527404785156	13.407966666666665	12.989683333333334	17.681500000000003	4.69181666666667	319226.15625	5387976.996594723	0	1299	0.17656383076776017	1.3447306226677411	1.5327002395215399	280.6484680175781	280.66168212890625
767	281.009033203125	11.5932					1	DETECTED	281.0090 m/z @11.59 [N1267_1.mzXML]	281.009033203125	11.5932	11.5377	11.677516666666666	0.13981666666666648	28580.28125	188885.84024218787	0	1299	0.5379570152132587	1.2596096096096006	1.519219219219201	281.00811767578125	281.00909423828125
768	281.08209228515625	15.534683333333334					1	DETECTED	281.0821 m/z @15.53 [N1267_1.mzXML]	281.08209228515625	15.534683333333334	9.73915	19.740833333333335	10.001683333333334	15733.3251953125	3541077.0636895164	0	1299	1.8213031107550712	0.8628785961602614	0.5363123331872908	281.0812683105469	281.0833435058594
769	281.24560546875	14.4139					1	DETECTED	281.2456 m/z @14.41 [N1267_1.mzXML]	281.24560546875	14.4139	0.7974333333333333	19.7245	18.927066666666665	519310.125	2.771583779887955E7	1	1299	0.6360597973626465	0.7799956861173811	0.4520805390535819	281.2362365722656	281.2471618652344
770	281.6607360839844	14.17845					1	DETECTED	281.6607 m/z @14.18 [N1267_1.mzXML]	281.6607360839844	14.17845	13.327716666666667	15.51925	2.1915333333333322	155725.859375	4857391.036575195	0	1299	0.28984474925683124	1.5028932483428235	5.642757520188529	281.6551208496094	281.6611633300781
771	282.20166015625	11.523616666666667					1	DETECTED	282.2017 m/z @11.52 [N1267_1.mzXML]	282.20166015625	11.523616666666667	11.479866666666668	11.579483333333334	0.09961666666666602	27048.189453125	95897.16512744132	0	1299	0.05946950112279836	1.1384761904762015	1.2769523809524033	282.20166015625	282.2024230957031
772	282.2204895019531	13.5738					1	DETECTED	282.2205 m/z @13.57 [N1267_1.mzXML]	282.2204895019531	13.5738	0.11818333333333333	20.00316666666667	19.884983333333334	5908.36376953125	3482274.796442751	0	1299	10.543673216087246	0.7389101453296455	1.2248607499322917	282.2182922363281	282.2213439941406
773	282.2490539550781	14.427483333333333					1	DETECTED	282.2491 m/z @14.43 [N1267_1.mzXML]	282.2490539550781	14.427483333333333	11.289	16.667666666666666	5.378666666666666	95438.09375	8509155.027940422	0	1299	0.6000595164032969	0.7946173894894237	0.4242528994849795	282.2487487792969	282.258056640625
774	282.2771911621094	13.96305					1	DETECTED	282.2772 m/z @13.96 [N1267_1.mzXML]	282.2771911621094	13.96305	11.82885	14.262316666666667	2.4334666666666678	99878.2109375	2559333.617118775	0	1299	0.28473702812465973	0.6001109557665107	0.13999622381498783	282.2763366699219	282.2779541015625
775	282.8210754394531	1.7636166666666666					1	DETECTED	282.8211 m/z @1.76 [N1267_1.mzXML]	282.8210754394531	1.7636166666666666	1.7018	1.9473333333333334	0.24553333333333338	20665.4609375	160308.1745312499	0	1299	0.26578901802857025	1.9859800485306027	2.9719600970612055	282.82000732421875	282.8225402832031
776	282.90350341796875	1.5841666666666667					1	DETECTED	282.9035 m/z @1.58 [N1267_1.mzXML]	282.90350341796875	1.5841666666666667	1.52525	1.6282833333333333	0.10303333333333331	83423.7890625	299244.41374902334	0	1299	0.10340830180799299	0.8743988684582733	0.7305816579793889	282.9028015136719	282.9036865234375
777	282.9718017578125	11.243133333333333					1	DETECTED	282.9718 m/z @11.24 [N1267_1.mzXML]	282.9718017578125	11.243133333333333	2.10175	12.4147	10.31295	14312.2783203125	2204468.096620484	0	1299	0.42191662641680594	0.5640803817073637	3.5655646102373484	282.9704895019531	282.9796142578125
778	283.0062255859375	10.251716666666665					1	DETECTED	283.0062 m/z @10.25 [N1267_1.mzXML]	283.0062255859375	10.251716666666665	10.191516666666667	10.385366666666666	0.1938499999999994	23954.783203125	143488.7226940921	0	1299	0.09647703185536294	1.7669431480767466	1.6000768196554518	283.0059814453125	283.0066223144531
779	283.1054992675781	10.765350000000002					1	DETECTED	283.1055 m/z @10.77 [N1267_1.mzXML]	283.1054992675781	10.765350000000002	8.553816666666668	12.49225	3.9384333333333323	14996.734375	595696.4799943541	0	1299	0.08971680022176542	3.3819548077554376	0.5819392385019906	283.0968933105469	283.11138916015625
780	283.1614685058594	1.8763833333333333					1	DETECTED	283.1615 m/z @1.88 [N1267_1.mzXML]	283.1614685058594	1.8763833333333333	1.8763833333333333	15.213099999999999	13.336716666666666	24683.630859375	9375496.997447751	0	1299	10.234670377603209	null	null	283.151611328125	283.1701965332031
781	283.2406311035156	15.168066666666666					1	DETECTED	283.2406 m/z @15.17 [N1267_1.mzXML]	283.2406311035156	15.168066666666666	15.168066666666666	16.979	1.8109333333333328	2827.337646484375	151494.2956894838	0	1299	0.49197621410310255	null	null	283.2396545410156	283.2413330078125
782	283.26104736328125	12.661					1	DETECTED	283.2610 m/z @12.66 [N1267_1.mzXML]	283.26104736328125	12.661	0.1351	19.839	19.703899999999997	58212.48828125	3478724.639890566	0	1299	0.19153588765390062	0.6070979497112959	0.24476502521337368	283.2513427734375	283.2637023925781
783	283.2806091308594	14.049416666666668					1	DETECTED	283.2806 m/z @14.05 [N1267_1.mzXML]	283.2806091308594	14.049416666666668	13.850983333333334	14.345366666666667	0.4943833333333334	22327.638671875	355860.4007436524	0	1299	0.05160288146509906	1.2457164454896656	1.4914328909793313	283.2796325683594	283.2811584472656
784	283.6289978027344	11.958466666666668					1	DETECTED	283.6290 m/z @11.96 [N1267_1.mzXML]	283.6289978027344	11.958466666666668	11.944183333333333	12.162983333333333	0.21879999999999988	19577.162109375	141599.0717718514	0	1299	0.21163037053280043	7.659276546090128	14.994452960990468	283.62835693359375	283.629150390625
785	284.1844177246094	10.052466666666668					1	DETECTED	284.1844 m/z @10.05 [N1267_1.mzXML]	284.1844177246094	10.052466666666668	9.5139	10.144833333333334	0.6309333333333349	4493.47119140625	78008.66676245134	0	1299	0.15233169530631407	0.5857523055022591	0.17150461100451825	284.1831970214844	284.188720703125
786	284.2928466796875	12.6169					1	DETECTED	284.2928 m/z @12.62 [N1267_1.mzXML]	284.2928466796875	12.6169	0.8490666666666667	19.9045	19.055433333333333	27099.19921875	3344185.3273829035	0	1299	0.14329675055367908	0.8096406871839903	0.6192813743679805	284.28509521484375	284.2929992675781
787	284.90814208984375	1.6864999999999999					1	DETECTED	284.9081 m/z @1.69 [N1267_1.mzXML]	284.90814208984375	1.6864999999999999	1.6427666666666667	1.9045333333333334	0.2617666666666667	30725.703125	267213.18892773445	0	1299	0.10847949453813821	2.9927591463414744	4.985518292682949	284.907470703125	284.90863037109375
788	285.00396728515625	10.251716666666665					1	DETECTED	285.0040 m/z @10.25 [N1267_1.mzXML]	285.00396728515625	10.251716666666665	9.6942	15.503766666666667	5.809566666666667	24499.03515625	681441.4589217531	0	1299	0.1171952682392412	0.6752903943301646	0.24590443448355032	285.0022888183594	285.0044250488281
789	285.06298828125	1.4811333333333332					1	DETECTED	285.0630 m/z @1.48 [N1267_1.mzXML]	285.06298828125	1.4811333333333332	1.4024500000000002	15.755433333333334	14.352983333333334	13755.8154296875	2445860.0376963187	0	1299	10.26185149772734	91.20726540987118	10.173518600187993	285.0609130859375	285.07025146484375
790	285.240478515625	13.044283333333334					1	DETECTED	285.2405 m/z @13.04 [N1267_1.mzXML]	285.240478515625	13.044283333333334	9.092099999999999	13.125983333333332	4.033883333333334	39893.453125	1678534.0717279057	0	1299	0.10674229128502155	0.510336058971623	0.020672117943246013	285.2401123046875	285.2408447265625
791	285.276611328125	12.742899999999999					1	DETECTED	285.2766 m/z @12.74 [N1267_1.mzXML]	285.276611328125	12.742899999999999	0.27114999999999995	19.446166666666667	19.175016666666668	29786.2734375	2850010.0397524117	0	1299	0.13537705811553025	0.8628081779686467	1.1780874041174927	285.2758483886719	285.2818908691406
792	286.096923828125	10.654066666666667					1	DETECTED	286.0969 m/z @10.65 [N1267_1.mzXML]	286.096923828125	10.654066666666667	8.614533333333332	10.654066666666667	2.0395333333333348	5921.759765625	417889.62672100845	0	1299	1.8831036584903966	0.5	null	286.096923828125	286.1025695800781
793	286.1421203613281	11.929816666666666					1	DETECTED	286.1421 m/z @11.93 [N1267_1.mzXML]	286.1421203613281	11.929816666666666	9.26635	12.162983333333333	2.896633333333334	70923.1015625	2333698.745712645	0	1299	0.1397563064681524	0.5447970255235159	0.08232676488342694	286.13671875	286.1424865722656
794	286.199462890625	10.370583333333334					1	DETECTED	286.1995 m/z @10.37 [N1267_1.mzXML]	286.199462890625	10.370583333333334	10.28165	10.8428	0.5611499999999996	337623.8125	2730318.376656498	1	1299	0.11613011875257584	1.7151180543492621	1.9169405469352336	286.19879150390625	286.2002868652344
795	286.2476501464844	9.798616666666668					1	DETECTED	286.2477 m/z @9.80 [N1267_1.mzXML]	286.2476501464844	9.798616666666668	8.690666666666667	19.005333333333333	10.314666666666666	86870.0625	3158190.031329378	0	1299	0.18780709014162156	1.1844125684864155	1.4416678708462818	286.24383544921875	286.2484130859375
796	286.9302062988281	1.9045333333333334					1	DETECTED	286.9302 m/z @1.90 [N1267_1.mzXML]	286.9302062988281	1.9045333333333334	1.9045333333333334	2.3159666666666667	0.4114333333333333	16073.279296875	173553.03370019534	0	1299	0.15622319009104246	null	null	286.92901611328125	286.9311828613281
797	287.0122985839844	1.8197					1	DETECTED	287.0123 m/z @1.82 [N1267_1.mzXML]	287.0122985839844	1.8197	1.4200166666666665	1.8904166666666666	0.47040000000000015	35160.97265625	305173.40984692395	0	1299	0.08464851914370453	0.5884658688128099	0.17693173762561984	287.01153564453125	287.01953125
798	287.0557556152344	11.72055					1	DETECTED	287.0558 m/z @11.72 [N1267_1.mzXML]	287.0557556152344	11.72055	2.4566833333333333	11.82885	9.372166666666665	9106.3994140625	2335159.9873736575	0	1299	0.05011510509607042	0.5058452913830078	0.011690582766015615	287.0523681640625	287.0563049316406
799	287.09893798828125	9.73915					1	DETECTED	287.0989 m/z @9.74 [N1267_1.mzXML]	287.09893798828125	9.73915	9.6942	10.45985	0.765649999999999	104851.375	734508.8156887788	0	1299	0.11733555412771324	8.516685205784185	16.03337041156837	287.09832763671875	287.1083068847656
800	287.20294189453125	10.370583333333334					1	DETECTED	287.2029 m/z @10.37 [N1267_1.mzXML]	287.20294189453125	10.370583333333334	10.296333333333333	12.39925	2.102916666666667	46930.94921875	604673.8991829841	0	1299	0.12005189617961065	14.161054994388133	1.9272280970569664	287.19793701171875	287.2037658691406
801	287.2351379394531	13.992016666666666					1	DETECTED	287.2351 m/z @13.99 [N1267_1.mzXML]	287.2351379394531	13.992016666666666	13.878933333333332	14.648850000000001	0.7699166666666688	22922.396484375	489131.70185717806	0	1299	0.2852313915189324	3.4042004421517986	4.356811861293495	287.2343444824219	287.2360534667969
802	287.25103759765625	9.8588					1	DETECTED	287.2510 m/z @9.86 [N1267_1.mzXML]	287.25103759765625	9.8588	9.559266666666668	10.144833333333334	0.5855666666666668	9695.0654296875	141512.98991586285	0	1299	0.21720861588433493	0.9774649454707344	0.9549298909414686	287.250244140625	287.2511901855469
803	287.6310119628906	12.935116666666666					1	DETECTED	287.6310 m/z @12.94 [N1267_1.mzXML]	287.6310119628906	12.935116666666666	12.178566666666667	13.462449999999999	1.283883333333332	318553.1875	3725251.5764168696	0	1299	0.17307608798889618	1.1439245636501276	1.0991385625347225	287.6293640136719	287.6322021484375
804	288.1023254394531	9.7243					1	DETECTED	288.1023 m/z @9.72 [N1267_1.mzXML]	288.1023254394531	9.7243	9.679466666666666	9.813783333333333	0.13431666666666686	14519.5556640625	72356.28812182591	0	1299	0.1404122386135107	1.497955390334584	2.091066680316002	288.1021423339844	288.10260009765625
805	288.2151184082031	10.654066666666667					1	DETECTED	288.2151 m/z @10.65 [N1267_1.mzXML]	288.2151184082031	10.654066666666667	0.38961666666666667	19.888166666666667	19.49855	1599836.5	1.3407464359855002E7	1	1299	0.1041699686920019	2.36869502341542	3.31956680786296	288.20550537109375	288.2170104980469
806	288.6389465332031	13.3544					1	DETECTED	288.6389 m/z @13.35 [N1267_1.mzXML]	288.6389465332031	13.3544	12.32155	13.64505	1.3234999999999992	125868.5625	2176769.801215574	0	1299	0.14416807799707065	0.6330025731418848	1.7290301325832018	288.631103515625	288.6397399902344
807	288.9202880859375	1.5987833333333334					1	DETECTED	288.9203 m/z @1.60 [N1267_1.mzXML]	288.9202880859375	1.5987833333333334	1.52525	2.08775	0.5625000000000002	293047.125	1568833.2866031495	0	1299	0.07133766427321775	1.19423296872739	1.2495173661558474	288.9202575683594	288.9280090332031
808	289.21868896484375	10.654066666666667					1	DETECTED	289.2187 m/z @10.65 [N1267_1.mzXML]	289.21868896484375	10.654066666666667	3.2061333333333333	12.4147	9.208566666666666	203396.359375	3521047.7642627615	0	1299	0.1124719952817621	2.6864168970627342	2.812981171149588	289.2126770019531	289.2188720703125
809	289.6286926269531	12.9627					1	DETECTED	289.6287 m/z @12.96 [N1267_1.mzXML]	289.6286926269531	12.9627	12.661	13.085033333333334	0.42403333333333393	26868.453125	308693.1647111814	0	1299	0.1985211583686013	0.7027400287261079	0.40548005745221577	289.61871337890625	289.6296691894531
810	289.6469421386719	11.72055					1	DETECTED	289.6469 m/z @11.72 [N1267_1.mzXML]	289.6469421386719	11.72055	11.0668	15.395816666666667	4.329016666666666	20347.787109375	1610604.6164328002	0	1299	0.36489705733717237	3.2076764148868966	5.467985801188005	289.6453857421875	289.648193359375
811	289.6585388183594	13.381116666666665					1	DETECTED	289.6585 m/z @13.38 [N1267_1.mzXML]	289.6585388183594	13.381116666666665	13.274266666666668	13.5598	0.28553333333333164	27495.111328125	297706.611351561	0	1299	0.049965965205943874	1.336141007643132	1.6722820152862636	289.6573486328125	289.65863037109375
812	290.2216491699219	10.654066666666667					1	DETECTED	290.2216 m/z @10.65 [N1267_1.mzXML]	290.2216491699219	10.654066666666667	10.622866666666665	10.717833333333335	0.09496666666666975	13450.205078125	59779.109103516486	0	1299	0.1208264794902334	1.5219017094016665	2.043803418803333	290.2215881347656	290.2218322753906
813	290.26678466796875	11.4062					1	DETECTED	290.2668 m/z @11.41 [N1267_1.mzXML]	290.26678466796875	11.4062	10.978033333333334	11.523616666666667	0.5455833333333331	37935.984375	416317.47367712454	0	1299	0.0718193178203208	0.6371156091864547	0.3010590722163049	290.2660217285156	290.2676696777344
814	290.6253967285156	12.894083333333333					1	DETECTED	290.6254 m/z @12.89 [N1267_1.mzXML]	290.6253967285156	12.894083333333333	12.770183333333334	19.9045	7.134316666666665	38487.93359375	2530819.3325598137	0	1299	0.0653454353459253	28.79062415926845	56.5812483185369	290.6253356933594	290.63177490234375
815	290.6658935546875	14.150016666666666					1	DETECTED	290.6659 m/z @14.15 [N1267_1.mzXML]	290.6658935546875	14.150016666666666	13.7548	15.660116666666665	1.9053166666666659	18066.642578125	572621.5955740653	0	1299	0.30161287818006244	2.4418774119336595	2.8007373839466103	290.6612854003906	290.6671142578125
816	290.923583984375	2.7577333333333334					1	DETECTED	290.9236 m/z @2.76 [N1267_1.mzXML]	290.923583984375	2.7577333333333334	0.10105	20.00316666666667	19.902116666666668	61091.73828125	8449039.385109594	0	1299	0.8151200046569844	12.427622442618235	9.825034802421365	290.9139099121094	290.92864990234375
817	291.11846923828125	12.044516666666668					1	DETECTED	291.1185 m/z @12.04 [N1267_1.mzXML]	291.11846923828125	12.044516666666668	4.668783333333334	18.584	13.915216666666666	262470.53125	9434459.654771367	1	1299	0.11598056519103217	2.3571018794889356	3.203705902731453	291.1161804199219	291.12841796875
818	291.1934509277344	12.226016666666668					1	DETECTED	291.1935 m/z @12.23 [N1267_1.mzXML]	291.1934509277344	12.226016666666668	2.34435	19.462333333333333	17.117983333333335	22829.68359375	6893832.716020632	0	1299	10.241660420660605	0.8661485916680721	0.04042251122262936	291.1836242675781	291.20233154296875
819	291.6445617675781	12.907866666666667					1	DETECTED	291.6446 m/z @12.91 [N1267_1.mzXML]	291.6445617675781	12.907866666666667	12.78415	15.109100000000002	2.324950000000001	39774.7734375	939420.2625546879	0	1299	0.08920294435280951	9.396268355112491	1.3498760543502168	291.6436767578125	291.6455383300781
820	291.9337463378906	2.7299					1	DETECTED	291.9337 m/z @2.73 [N1267_1.mzXML]	291.9337463378906	2.7299	0.11818333333333333	20.00316666666667	19.884983333333334	47064.56640625	6296540.776873847	0	1299	0.7487607928915265	4.043193217166845	3.002698616920553	291.93280029296875	291.9342956542969
821	292.0667724609375	16.438983333333333					1	DETECTED	292.0668 m/z @16.44 [N1267_1.mzXML]	292.0667724609375	16.438983333333333	9.947849999999999	17.861833333333333	7.913983333333334	3520.739013671875	846893.4907310177	0	1299	1.934034803105833	0.6095995049657482	0.21919900993149635	292.065185546875	292.0677185058594
822	292.1219177246094	12.044516666666668					1	DETECTED	292.1219 m/z @12.04 [N1267_1.mzXML]	292.1219177246094	12.044516666666668	2.0035166666666666	12.241999999999999	10.238483333333333	36482.84375	2476977.6344143064	0	1299	0.13081894923027448	0.5098338478903163	2.4347652882236837	292.1122741699219	292.1227111816406
823	292.514404296875	2.7577333333333334					1	DETECTED	292.5144 m/z @2.76 [N1267_1.mzXML]	292.514404296875	2.7577333333333334	2.566133333333333	16.080033333333333	13.5139	6361.5126953125	1139863.879617523	0	1299	0.8136701730031106	35.26591858037574	20.138660705845847	292.5069274902344	292.51727294921875
824	292.6529235839844	13.09855					1	DETECTED	292.6529 m/z @13.10 [N1267_1.mzXML]	292.6529235839844	13.09855	4.9807	14.74775	9.767050000000001	19908.041015625	3022356.6977456063	0	1299	0.04727997293213093	0.601578619954791	0.203157239909582	292.6455993652344	292.6578063964844
825	292.8804626464844	2.7852					1	DETECTED	292.8805 m/z @2.79 [N1267_1.mzXML]	292.8804626464844	2.7852	2.566133333333333	7.83	5.263866666666667	5523.01171875	504834.13511929335	0	1299	0.5646532895149852	12.014303104077891	7.780663012164573	292.87359619140625	292.89019775390625
826	292.93267822265625	2.675116666666667					1	DETECTED	292.9327 m/z @2.68 [N1267_1.mzXML]	292.93267822265625	2.675116666666667	2.5117833333333333	9.6046	7.092816666666666	7942.935546875	663175.1981224671	0	1299	0.7023076597548492	21.712704081632623	14.530086506692337	292.9227294921875	292.9420166015625
827	292.9534912109375	2.70255					1	DETECTED	292.9535 m/z @2.70 [N1267_1.mzXML]	292.9534912109375	2.70255	2.5117833333333333	9.7243	7.212516666666666	5918.826171875	630154.6498467711	0	1299	0.48791090725051234	18.904027607897945	11.397886691923642	292.9452209472656	292.961669921875
828	292.9720764160156	2.7299					1	DETECTED	292.9721 m/z @2.73 [N1267_1.mzXML]	292.9720764160156	2.7299	2.53895	19.0865	16.54755	7338.2890625	1275089.1098676454	0	1299	0.2802452243063187	43.329536527886795	10.98355386015931	292.9643859863281	292.97711181640625
829	292.9875183105469	2.89645					1	DETECTED	292.9875 m/z @2.90 [N1267_1.mzXML]	292.9875183105469	2.89645	2.42895	19.527833333333334	17.098883333333333	8823.09375	1257126.6332443845	0	1299	1.0019039517875252	2.462977524644762	5.424043295400819	292.97967529296875	292.995361328125
830	293.00634765625	2.7852					1	DETECTED	293.0063 m/z @2.79 [N1267_1.mzXML]	293.00634765625	2.7852	2.4842999999999997	19.87183333333333	17.38753333333333	10692.3330078125	1441311.2683451534	0	1299	0.639259438726556	7.076083527243084	17.29886874809766	292.9976806640625	293.0107421875
831	293.02203369140625	2.799116666666667					1	DETECTED	293.0220 m/z @2.80 [N1267_1.mzXML]	293.02203369140625	2.799116666666667	0.1351	19.888166666666667	19.753066666666665	13460.1513671875	2200431.937788574	0	1299	0.26384595040214576	1.6090307039761438	1.5255096094550356	293.0132751464844	293.0220642089844
832	293.0331726074219	2.7299					1	DETECTED	293.0332 m/z @2.73 [N1267_1.mzXML]	293.0331726074219	2.7299	0.32195	19.986833333333333	19.664883333333332	15827.7919921875	2508784.3113328554	0	1299	0.9469858917086071	2.5442268700283917	2.73812775839453	293.0247802734375	293.0408630371094
833	293.05181884765625	2.64765					1	DETECTED	293.0518 m/z @2.65 [N1267_1.mzXML]	293.05181884765625	2.64765	0.28808333333333336	19.921	19.632916666666667	19656.626953125	2700527.8888668227	0	1299	0.5528975773619909	0.6581646056289017	1.7630264302038776	293.04302978515625	293.05224609375
834	293.06304931640625	2.7299					1	DETECTED	293.0630 m/z @2.73 [N1267_1.mzXML]	293.06304931640625	2.7299	0.15233333333333335	19.986833333333333	19.8345	31498.52734375	3621322.81740619	0	1299	0.8213974543051914	4.309752815284388	1.1489072748448097	293.0548095703125	293.0639953613281
835	293.07403564453125	2.813016666666667					1	DETECTED	293.0740 m/z @2.81 [N1267_1.mzXML]	293.07403564453125	2.813016666666667	0.11818333333333333	19.921	19.802816666666665	52573.26171875	5407799.658030573	0	1299	0.8784234381075948	1.3906493876990822	3.0153546328511984	293.0641784667969	293.0821838378906
836	293.0959167480469	2.6888333333333336					1	DETECTED	293.0959 m/z @2.69 [N1267_1.mzXML]	293.0959167480469	2.6888333333333336	0.10105	20.00316666666667	19.902116666666668	1.7615484E7	2.200010000297102E9	1	1299	0.7371736250427015	12.614770169449063	12.191566705444142	293.0879211425781	293.0967712402344
837	293.11395263671875	14.06385					1	DETECTED	293.1140 m/z @14.06 [N1267_1.mzXML]	293.11395263671875	14.06385	0.10105	19.970333333333333	19.869283333333332	82110.9140625	2.1565412288456976E7	0	1299	17.156167243356116	0.8341791926610485	0.556262121081456	293.10992431640625	293.1221923828125
838	293.1255187988281	2.7299					1	DETECTED	293.1255 m/z @2.73 [N1267_1.mzXML]	293.1255187988281	2.7299	0.1692	19.986833333333333	19.817633333333333	32020.48828125	4011783.802733002	0	1299	0.342844309262635	3.628836676111246	2.047898404377457	293.12493896484375	293.1334228515625
839	293.13739013671875	10.385366666666666					1	DETECTED	293.1374 m/z @10.39 [N1267_1.mzXML]	293.13739013671875	10.385366666666666	0.1351	19.986833333333333	19.851733333333332	20953.13671875	5060736.113588897	0	1299	8.798645786970265	0.9890240564398036	4.079705952506238	293.13580322265625	293.1410217285156
840	293.15142822265625	9.679466666666666					1	DETECTED	293.1514 m/z @9.68 [N1267_1.mzXML]	293.15142822265625	9.679466666666666	0.22043333333333334	20.00316666666667	19.782733333333336	177181.453125	8014860.810438138	0	1299	0.48594394959424747	0.6493157800267361	0.10116016852815235	293.1426086425781	293.15972900390625
841	293.1766662597656	13.76825					1	DETECTED	293.1767 m/z @13.77 [N1267_1.mzXML]	293.1766662597656	13.76825	0.1351	19.970333333333333	19.83523333333333	196397.390625	8005543.535292115	0	1299	0.3005688240503215	0.7791948527532588	0.5620237299816253	293.16668701171875	293.1864929199219
842	293.19000244140625	13.5598					1	DETECTED	293.1900 m/z @13.56 [N1267_1.mzXML]	293.19000244140625	13.5598	1.3333666666666666	13.5598	12.226433333333333	17335.0859375	3444137.7871604003	0	1299	10.77515538410995	0.5	null	293.18682861328125	293.1998596191406
843	293.2079772949219	12.507733333333334					1	DETECTED	293.2080 m/z @12.51 [N1267_1.mzXML]	293.2079772949219	12.507733333333334	2.4705166666666667	12.523349999999999	10.052833333333332	15698.490234375	1562111.6217594903	0	1299	0.06411809571462967	0.5013047672272615	0.0019397403970731364	293.20013427734375	293.21661376953125
844	293.2237243652344	2.7299					1	DETECTED	293.2237 m/z @2.73 [N1267_1.mzXML]	293.2237243652344	2.7299	2.4705166666666667	6.7155499999999995	4.245033333333333	7983.3037109375	463332.2557463991	0	1299	0.5161841451452385	4.704143515578694	7.3639381558810895	293.2187805175781	293.2318115234375
845	293.2429504394531	12.60125					1	DETECTED	293.2430 m/z @12.60 [N1267_1.mzXML]	293.2429504394531	12.60125	2.4566833333333333	15.550266666666666	13.093583333333331	23567.5	3012946.2078591003	0	1299	0.20726434597402488	0.6755886015069186	0.3242069467780103	293.2333679199219	293.2529296875
846	293.27984619140625	2.6338500000000002					1	DETECTED	293.2798 m/z @2.63 [N1267_1.mzXML]	293.27984619140625	2.6338500000000002	2.6203333333333334	12.0012	9.380866666666668	7009.5712890625	1100345.7924342651	0	1299	0.8984941487395157	347.0110974105997	63.192994486410555	293.2718505859375	293.2882385253906
847	293.3143005371094	2.6203333333333334					1	DETECTED	293.3143 m/z @2.62 [N1267_1.mzXML]	293.3143005371094	2.6203333333333334	0.5932999999999999	8.584033333333334	7.990733333333334	7010.865234375	846622.6629867556	0	1299	0.4186745577859763	1.0925759394198018	1.1799784933978448	293.3049011230469	293.3214111328125
848	293.67938232421875	2.799116666666667					1	DETECTED	293.6794 m/z @2.80 [N1267_1.mzXML]	293.67938232421875	2.799116666666667	2.4979999999999998	8.584033333333334	6.086033333333335	6731.43896484375	536963.1170472719	0	1299	0.40207034698536637	10.105772956218507	6.32420171272312	293.6756286621094	293.6885070800781
849	294.0989990234375	2.6888333333333336					1	DETECTED	294.0990 m/z @2.69 [N1267_1.mzXML]	294.0989990234375	2.6888333333333336	0.10105	20.00316666666667	19.902116666666668	1745422.875	2.007955986706204E8	0	1299	0.7902910834216046	3.804814322798184	7.853684916599619	294.0987243652344	294.1003723144531
850	294.1798400878906	13.741366666666666					1	DETECTED	294.1798 m/z @13.74 [N1267_1.mzXML]	294.1798400878906	13.741366666666666	13.659083333333333	14.10705	0.44796666666666596	35458.85546875	559722.8814599612	0	1299	0.31911313467558244	2.7220984403484025	4.444196880696805	294.17962646484375	294.1804504394531
851	294.9366455078125	1.6282833333333333					1	DETECTED	294.9366 m/z @1.63 [N1267_1.mzXML]	294.9366455078125	1.6282833333333333	1.5691333333333333	17.093166666666665	15.524033333333332	142601.6875	4.210178710540961E7	0	1299	0.048626592667883495	129.76094680962916	280.7535245670105	294.9326477050781	294.93817138671875
852	294.95330810546875	11.1696					1	DETECTED	294.9533 m/z @11.17 [N1267_1.mzXML]	294.95330810546875	11.1696	11.03685	17.305166666666665	6.268316666666665	6993.23828125	909502.4965497435	0	1299	0.148894337256392	23.60947897049565	46.2189579409913	294.95166015625	294.95361328125
853	295.10009765625	2.6888333333333336					1	DETECTED	295.1001 m/z @2.69 [N1267_1.mzXML]	295.10009765625	2.6888333333333336	0.10105	20.00316666666667	19.902116666666668	199312.25	2.5096506417931557E7	0	1299	1.065963937427747	6.540591879711803	12.23795501013342	295.0947265625	295.1020202636719
854	295.1163330078125	11.916					1	DETECTED	295.1163 m/z @11.92 [N1267_1.mzXML]	295.1163330078125	11.916	11.844333333333333	11.958466666666668	0.11413333333333497	6552.9169921875	30481.279457641762	0	1299	0.05594868892109872	0.7962790697674472	0.5925581395348946	295.1147155761719	295.1163330078125
855	295.1273193359375	9.664299999999999					1	DETECTED	295.1273 m/z @9.66 [N1267_1.mzXML]	295.1273193359375	9.664299999999999	9.619283333333334	9.7243	0.10501666666666587	54263.91015625	239021.57512109156	0	1299	0.08966823907293708	1.166419844502061	1.3328396890041219	295.1270751953125	295.1273193359375
856	295.1472473144531	9.753866666666665					1	DETECTED	295.1472 m/z @9.75 [N1267_1.mzXML]	295.1472473144531	9.753866666666665	9.57465	10.128816666666667	0.5541666666666671	8104.89013671875	176932.2407634277	0	1299	0.26809015768505695	1.546080163675267	2.092160327350534	295.14691162109375	295.1474914550781
857	295.1922912597656	13.71435					1	DETECTED	295.1923 m/z @13.71 [N1267_1.mzXML]	295.1922912597656	13.71435	1.4956666666666665	16.520566666666667	15.0249	28649.47265625	3101166.405557342	0	1299	1.4730008665944592	0.6146878355148387	0.229912439212369	295.18634033203125	295.20208740234375
858	295.22235107421875	12.523349999999999					1	DETECTED	295.2224 m/z @12.52 [N1267_1.mzXML]	295.22235107421875	12.523349999999999	11.6491	13.381116666666665	1.7320166666666648	21915.822265625	705351.4498247062	0	1299	0.09157402596924946	0.9905728719855124	0.9379680220284536	295.2214660644531	295.2257080078125
859	295.2931823730469	2.7299					1	DETECTED	295.2932 m/z @2.73 [N1267_1.mzXML]	295.2931823730469	2.7299	0.11818333333333333	20.00316666666667	19.884983333333334	61129.1328125	7984287.120114439	0	1299	0.6827783831118377	5.522444292138005	1.7937163768929072	295.2914123535156	295.2945556640625
860	296.0638122558594	1.7491166666666667					1	DETECTED	296.0638 m/z @1.75 [N1267_1.mzXML]	296.0638122558594	1.7491166666666667	1.6427666666666667	1.9328	0.29003333333333337	287856.71875	1214597.228143797	1	1299	0.05749131729222712	0.7725622299621651	0.7530164175580375	296.0634460449219	296.0641784667969
861	296.130615234375	9.664299999999999					1	DETECTED	296.1306 m/z @9.66 [N1267_1.mzXML]	296.130615234375	9.664299999999999	9.619283333333334	9.73915	0.11986666666666679	8086.9345703125	35564.87191497794	0	1299	0.07819038573844317	1.3313587560163298	1.6627175120326598	296.1302185058594	296.1308288574219
862	296.1833801269531	11.844333333333333					1	DETECTED	296.1834 m/z @11.84 [N1267_1.mzXML]	296.1833801269531	11.844333333333333	10.175999999999998	18.892	8.716000000000001	38320.01171875	2540488.957155636	0	1299	0.17553239411718735	3.0956142165277414	4.824688834608145	296.1806640625	296.1839904785156
863	296.2562561035156	13.517516666666667					1	DETECTED	296.2563 m/z @13.52 [N1267_1.mzXML]	296.2562561035156	13.517516666666667	13.407966666666665	13.892750000000001	0.48478333333333623	87045.0703125	1031621.359263062	0	1299	0.18608835887619968	2.1978285292082935	1.9605330490995652	296.25482177734375	296.26409912109375
864	296.98773193359375	11.780866666666666					1	DETECTED	296.9877 m/z @11.78 [N1267_1.mzXML]	296.98773193359375	11.780866666666666	11.213933333333333	16.30835	5.0944166666666675	9146.7548828125	983452.2424078372	0	1299	1.1179655901239602	4.492959195672627	7.985918391345255	296.98614501953125	296.9883117675781
865	297.10626220703125	9.528783333333333					1	DETECTED	297.1063 m/z @9.53 [N1267_1.mzXML]	297.10626220703125	9.528783333333333	3.1640333333333337	9.634016666666668	6.469983333333333	6137.3408203125	629717.685874939	0	1299	0.13380409593885467	0.5082668866281735	0.016533773256346977	297.1029052734375	297.1064147949219
866	297.1166076660156	1.5105833333333334					1	DETECTED	297.1166 m/z @1.51 [N1267_1.mzXML]	297.1166076660156	1.5105833333333334	1.4024500000000002	17.583333333333332	16.18088333333333	10942.7998046875	3089112.2268594056	0	1299	0.13891435054845203	74.81912762022203	148.6382552404441	297.1067810058594	297.1170959472656
867	297.15130615234375	1.8197					1	DETECTED	297.1513 m/z @1.82 [N1267_1.mzXML]	297.15130615234375	1.8197	1.8057833333333333	9.483783333333333	7.678	44362.6328125	3510290.068000061	0	1299	0.05404925311871045	275.84752087239013	544.3066819127355	297.1416015625	297.1517028808594
868	297.17791748046875	14.078399999999998					1	DETECTED	297.1779 m/z @14.08 [N1267_1.mzXML]	297.17791748046875	14.078399999999998	10.007516666666668	19.790000000000003	9.782483333333335	12318.79296875	2323263.144920469	0	1299	3.6329698832959227	1.044298812670683	0.8218251962487138	297.177734375	297.18646240234375
869	297.2590637207031	13.616516666666666					1	DETECTED	297.2591 m/z @13.62 [N1267_1.mzXML]	297.2590637207031	13.616516666666666	11.03685	13.64505	2.6082	10708.9873046875	1002091.4033580319	0	1299	0.08533344757951689	0.505530430288151	0.011060860576302008	297.2590637207031	297.2632141113281
870	298.27197265625	14.372733333333334					1	DETECTED	298.2720 m/z @14.37 [N1267_1.mzXML]	298.27197265625	14.372733333333334	11.1405	17.829166666666666	6.688666666666666	341737.71875	1.6672343545894716E7	0	1299	0.6065493654842928	3.6111322966235404	5.145918043444573	298.27130126953125	298.2738037109375
871	298.9561767578125	2.1875333333333336					1	DETECTED	298.9562 m/z @2.19 [N1267_1.mzXML]	298.9561767578125	2.1875333333333336	2.0598666666666667	2.42895	0.3690833333333332	11653.732421875	165903.10292456046	0	1299	0.28327905542591836	1.4454960835509116	1.8909921671018233	298.95538330078125	298.9573974609375
872	299.1368408203125	12.838916666666668					1	DETECTED	299.1368 m/z @12.84 [N1267_1.mzXML]	299.1368408203125	12.838916666666668	9.992683333333334	14.078399999999998	4.085716666666665	109877.59375	6809377.744612691	0	1299	1.3653823752922332	0.8735200690761505	2.199856316239309	299.1358947753906	299.138427734375
873	299.18731689453125	13.5598					1	DETECTED	299.1873 m/z @13.56 [N1267_1.mzXML]	299.18731689453125	13.5598	13.489683333333334	13.977683333333333	0.48799999999999955	34115.13671875	352593.3706560063	0	1299	0.20649299988626701	3.4799144283337844	5.959828856667569	299.18658447265625	299.1942138671875
874	299.2755432128906	14.565216666666666					1	DETECTED	299.2755 m/z @14.57 [N1267_1.mzXML]	299.2755432128906	14.565216666666666	14.150016666666666	16.53676666666667	2.386750000000003	52325.3359375	2630503.5176169444	0	1299	0.7274723832994958	2.448796142167546	2.7718407838447194	299.27508544921875	299.2759704589844
875	299.2922668457031	11.796883333333334					1	DETECTED	299.2923 m/z @11.80 [N1267_1.mzXML]	299.2922668457031	11.796883333333334	0.1351	19.986833333333333	19.851733333333332	2500.28076171875	1672706.1891052253	0	1299	16.83621265327972	0.8511448363386388	0.7022896726772777	299.2909240722656	299.2945861816406
876	300.1402587890625	12.241999999999999					1	DETECTED	300.1403 m/z @12.24 [N1267_1.mzXML]	300.1402587890625	12.241999999999999	10.518816666666668	13.05785	2.5390333333333324	22273.3203125	2046479.09602954	0	1299	1.245889999819921	0.7367275681635739	0.47345513632714764	300.1332702636719	300.1406555175781
877	300.1783752441406	11.5517					1	DETECTED	300.1784 m/z @11.55 [N1267_1.mzXML]	300.1783752441406	11.5517	9.366150000000001	11.929816666666666	2.5636666666666645	335205.375	6128700.186483286	0	1299	0.11550456516832419	0.9488073815304916	6.042207036240386	300.17816162109375	300.1824951171875
878	300.19732666015625	11.392066666666667					1	DETECTED	300.1973 m/z @11.39 [N1267_1.mzXML]	300.19732666015625	11.392066666666667	8.860116666666666	11.464466666666668	2.604350000000002	25162.580078125	1651099.1973326437	0	1299	0.09312943604301438	0.5142710600150895	0.028733894995255405	300.19622802734375	300.19732666015625
879	300.2154235839844	10.576516666666667					1	DETECTED	300.2154 m/z @10.58 [N1267_1.mzXML]	300.2154235839844	10.576516666666667	10.533016666666667	10.669649999999999	0.13663333333333227	17529.041015625	123196.167200439	0	1299	0.22361892042577658	1.5704980842911802	2.1409961685823604	300.2151794433594	300.215576171875
880	301.1158142089844	10.7812					1	DETECTED	301.1158 m/z @10.78 [N1267_1.mzXML]	301.1158142089844	10.7812	7.927533333333333	10.90335	2.9758166666666668	131990.328125	3243110.3474252936	1	1299	0.0932502272901079	0.5214022894521667	1.179755950425542	301.1158142089844	301.11962890625
881	301.13885498046875	12.461633333333333					1	DETECTED	301.1389 m/z @12.46 [N1267_1.mzXML]	301.13885498046875	12.461633333333333	0.10105	19.888166666666667	19.787116666666666	184519.625	1.7672721099713694E7	1	1299	10.941269965538405	0.5886531410544291	0.07199203501444967	301.13299560546875	301.1399841308594
882	301.1819763183594	11.5932					1	DETECTED	301.1820 m/z @11.59 [N1267_1.mzXML]	301.1819763183594	11.5932	11.5377	11.7654	0.22770000000000046	52380.28125	384145.21731579833	0	1299	0.1134431525833488	2.0513513513513435	3.102702702702687	301.1815185546875	301.18212890625
883	301.21160888671875	13.517516666666667					1	DETECTED	301.2116 m/z @13.52 [N1267_1.mzXML]	301.21160888671875	13.517516666666667	13.394533333333333	13.80965	0.41511666666666613	290035.71875	3368919.3019248047	0	1299	0.18894138017454232	1.6306035570590904	2.096927680765702	301.2112121582031	301.2118835449219
884	302.0174865722656	11.096533333333333					1	DETECTED	302.0175 m/z @11.10 [N1267_1.mzXML]	302.0174865722656	11.096533333333333	0.11818333333333333	20.00316666666667	19.884983333333334	48681.328125	1.3661791135392394E7	0	1299	4.248935363599317	1.1450549796207912	2.433096847251078	302.0166015625	302.0190734863281
885	302.2127380371094	11.5377					1	DETECTED	302.2127 m/z @11.54 [N1267_1.mzXML]	302.2127380371094	11.5377	11.523616666666667	13.659083333333333	2.135466666666666	84892.4921875	4037234.761156248	0	1299	2.00000815876583	75.81538461539235	151.2893047099052	302.2122497558594	302.21539306640625
886	302.23040771484375	10.90335					1	DETECTED	302.2304 m/z @10.90 [N1267_1.mzXML]	302.23040771484375	10.90335	10.812583333333333	11.0668	0.2542166666666681	40221.15234375	348689.93008154375	0	1299	0.16920790372251027	1.4003856041131115	1.8007712082262233	302.2296142578125	302.2308349609375
887	303.0259094238281	1.4661					1	DETECTED	303.0259 m/z @1.47 [N1267_1.mzXML]	303.0259094238281	1.4661	0.30495	19.839	19.534049999999997	11936.7470703125	2697018.326382477	0	1299	0.06078305890713498	7.128152251270436	12.417725161918245	303.0194396972656	303.0304870605469
888	303.07257080078125	9.73915					1	DETECTED	303.0726 m/z @9.74 [N1267_1.mzXML]	303.07257080078125	9.73915	9.664299999999999	9.8588	0.19450000000000145	12750.826171875	84591.41735266102	0	1299	0.10539653261350601	1.3280420289368344	1.3912723959368465	303.07171630859375	303.0730285644531
889	303.2270812988281	14.441116666666666					1	DETECTED	303.2271 m/z @14.44 [N1267_1.mzXML]	303.2270812988281	14.441116666666666	10.28165	19.380499999999998	9.098849999999997	1431933.375	5.970162871906957E7	1	1299	0.5379739029425075	2.609264483235646	3.6357961963076946	303.22662353515625	303.23388671875
890	303.6446228027344	12.88045					1	DETECTED	303.6446 m/z @12.88 [N1267_1.mzXML]	303.6446228027344	12.88045	7.879316666666667	12.949133333333332	5.069816666666665	36251.67578125	2430095.4039884936	0	1299	0.04243251956437	0.5068667768639108	0.013733553727821536	303.644287109375	303.6483154296875
891	304.04718017578125	18.058833333333332					1	DETECTED	304.0472 m/z @18.06 [N1267_1.mzXML]	304.04718017578125	18.058833333333332	9.619283333333334	20.00316666666667	10.383883333333335	2795.93359375	967838.3069291686	0	1299	0.9168717723348578	0.6151917657537035	0.23038353150740698	304.0457763671875	304.0485534667969
892	304.1737060546875	8.922516666666667					1	DETECTED	304.1737 m/z @8.92 [N1267_1.mzXML]	304.1737060546875	8.922516666666667	8.829016666666666	9.016216666666667	0.1872000000000007	4899.1220703125	29967.7827238769	0	1299	0.08705216182563547	1.001069518716575	1.00213903743315	304.173583984375	304.1744384765625
893	304.21002197265625	10.098749999999999					1	DETECTED	304.2100 m/z @10.10 [N1267_1.mzXML]	304.21002197265625	10.098749999999999	10.037716666666666	14.537749999999999	4.500033333333333	67785.546875	1450938.773617797	0	1299	0.0907036876372711	2.3110629874437896	4.4809565501446835	304.2092590332031	304.21722412109375
894	304.2305908203125	14.4139					1	DETECTED	304.2306 m/z @14.41 [N1267_1.mzXML]	304.2305908203125	14.4139	10.90335	16.880833333333335	5.9774833333333355	283795.1875	1.3976581225764532E7	0	1299	0.5102480081292224	0.6864103841601398	0.2786950384965143	304.2277526855469	304.2325744628906
895	304.89404296875	1.5987833333333334					1	DETECTED	304.8940 m/z @1.60 [N1267_1.mzXML]	304.89404296875	1.5987833333333334	1.5398500000000002	17.993	16.453149999999997	90073.890625	4759916.029853485	0	1299	0.07349339420362355	137.90248112532896	1.3373040718138554	304.8936462402344	304.9037780761719
896	304.9733581542969	2.15905					1	DETECTED	304.9734 m/z @2.16 [N1267_1.mzXML]	304.9733581542969	2.15905	2.0737833333333335	2.34435	0.2705666666666664	21152.92578125	193075.34492651356	0	1299	0.13160768110491805	1.5865910867865516	2.173182173573103	304.97265625	304.973876953125
897	305.0433044433594	17.403166666666667					1	DETECTED	305.0433 m/z @17.40 [N1267_1.mzXML]	305.0433044433594	17.403166666666667	0.10105	19.85533333333333	19.75428333333333	2728.046630859375	1461437.181532745	0	1299	0.6877677903528365	0.5708631988186416	0.1417263976372831	305.0393371582031	305.0447082519531
898	305.0859375	13.220633333333334					1	DETECTED	305.0859 m/z @13.22 [N1267_1.mzXML]	305.0859375	13.220633333333334	9.031550000000001	17.517999999999997	8.486449999999996	8871.2080078125	2138146.8849082645	0	1299	6.3861215597935885	1.012924466370924	0.5562233404867427	305.0842590332031	305.0864562988281
899	305.1338195800781	12.384066666666666					1	DETECTED	305.1338 m/z @12.38 [N1267_1.mzXML]	305.1338195800781	12.384066666666666	8.95385	12.523349999999999	3.5694999999999997	69822.3359375	1251198.0094500096	0	1299	0.10747059264267911	0.5203024104405455	2.5041448010763645	305.1255187988281	305.13397216796875
900	305.1532287597656	3.0653333333333332					1	DETECTED	305.1532 m/z @3.07 [N1267_1.mzXML]	305.1532287597656	3.0653333333333332	3.0653333333333332	9.4988	6.433466666666666	1636.5533447265625	617406.2949595337	0	1299	6.442039635784946	null	null	305.1532287597656	305.1561279296875
901	305.213623046875	10.113566666666665					1	DETECTED	305.2136 m/z @10.11 [N1267_1.mzXML]	305.213623046875	10.113566666666665	10.067966666666667	10.28165	0.2136833333333339	10846.1318359375	82423.26276623571	0	1299	0.06293167753291407	2.343019005848035	3.68603801169607	305.213134765625	305.21392822265625
902	305.23394775390625	14.579333333333333					1	DETECTED	305.2339 m/z @14.58 [N1267_1.mzXML]	305.23394775390625	14.579333333333333	14.537749999999999	18.794333333333334	4.256583333333335	20939.052734375	626068.2873985599	0	1299	0.24513650252802677	14.83531489662142	20.724923402970756	305.2286071777344	305.23529052734375
903	305.24530029296875	14.034783333333333					1	DETECTED	305.2453 m/z @14.03 [N1267_1.mzXML]	305.24530029296875	14.034783333333333	5.351483333333333	15.675966666666666	10.324483333333333	166284.046875	6302524.802713436	0	1299	1.4073983875335614	2.112180582796853	0.49206364184331264	305.2353210449219	305.2551574707031
904	306.0815734863281	15.44255					1	DETECTED	306.0816 m/z @15.44 [N1267_1.mzXML]	306.0815734863281	15.44255	9.323216666666667	18.956666666666667	9.63345	5999.35107421875	1469170.116185455	0	1299	2.12679382821932	0.7871323128881141	0.5948082615185089	306.0791320800781	306.0834045410156
905	307.0645446777344	10.518816666666668					1	DETECTED	307.0645 m/z @10.52 [N1267_1.mzXML]	307.0645446777344	10.518816666666668	10.490066666666667	10.576516666666667	0.08644999999999925	4632.1494140625	18014.718066406254	0	1299	0.11305515518179021	1.503478260869526	2.006956521739052	307.0638427734375	307.06512451171875
906	307.1663513183594	11.096533333333333					1	DETECTED	307.1664 m/z @11.10 [N1267_1.mzXML]	307.1663513183594	11.096533333333333	9.634016666666668	19.708333333333332	10.074316666666665	328840.21875	1.200524602000791E7	1	1299	0.706767263442531	3.9518851090280274	1.3908268694067167	307.16473388671875	307.170166015625
907	308.87664794921875	2.13055					1	DETECTED	308.8766 m/z @2.13 [N1267_1.mzXML]	308.87664794921875	2.13055	2.0317333333333334	2.4151000000000002	0.38336666666666686	25939.826171875	283859.06633782946	0	1299	0.08641810902067615	1.9397874852420338	2.5862921333339637	308.87603759765625	308.8774719238281
908	309.0475158691406	2.2872666666666666					1	DETECTED	309.0475 m/z @2.29 [N1267_1.mzXML]	309.0475158691406	2.2872666666666666	2.2018	16.717499999999998	14.515699999999997	11022.1220703125	1564567.8224603268	0	1299	0.1934189051749926	84.92024180967246	168.8404836193449	309.045166015625	309.04827880859375
909	309.080078125	11.56535					1	DETECTED	309.0801 m/z @11.57 [N1267_1.mzXML]	309.080078125	11.56535	11.5517	11.750183333333332	0.198483333333332	18057.015625	111508.06493335012	0	1299	0.6615070020783964	7.270451770451635	15.612111056040877	309.0748291015625	309.0813293457031
910	309.1489562988281	13.78205					1	DETECTED	309.1490 m/z @13.78 [N1267_1.mzXML]	309.1489562988281	13.78205	9.016216666666667	15.9339	6.917683333333333	60041.390625	2623107.572504334	0	1299	0.08720468409956794	0.777385394135009	0.5340385059473581	309.1445007324219	309.1497802734375
911	309.1624755859375	11.111316666666665					1	DETECTED	309.1625 m/z @11.11 [N1267_1.mzXML]	309.1624755859375	11.111316666666665	10.490066666666667	15.998333333333333	5.508266666666666	14166.33203125	1048169.7731945184	0	1299	0.6301571033263258	4.43321260898727	7.866425217974539	309.1616516113281	309.1701965332031
912	309.20135498046875	12.8115					1	DETECTED	309.2014 m/z @12.81 [N1267_1.mzXML]	309.20135498046875	12.8115	11.735116666666666	14.761866666666666	3.02675	19032.201171875	1167366.5254438468	0	1299	0.47383751300542976	1.4059814502268388	1.837853993065634	309.19976806640625	309.2041931152344
913	309.2252197265625	13.878933333333332					1	DETECTED	309.2252 m/z @13.88 [N1267_1.mzXML]	309.2252197265625	13.878933333333332	13.836983333333334	14.164283333333334	0.32729999999999926	14781.123046875	186140.3784996328	0	1299	0.3173162838675161	3.9010727056020698	6.5906099874626625	309.21636962890625	309.22650146484375
914	310.1997375488281	10.622866666666665					1	DETECTED	310.1997 m/z @10.62 [N1267_1.mzXML]	310.1997375488281	10.622866666666665	10.429716666666668	15.9339	5.504183333333332	130796.3515625	2695433.9928335543	1	1299	0.09440975580235822	14.886095105424552	0.7016754513594176	310.19580078125	310.2081604003906
915	310.8739318847656	2.15905					1	DETECTED	310.8739 m/z @2.16 [N1267_1.mzXML]	310.8739318847656	2.15905	2.0177666666666667	2.3726833333333333	0.35491666666666655	23034.90234375	299519.4772216797	0	1299	0.22580408831224252	1.2560457709095185	1.5120915418190373	310.8734436035156	310.874267578125
916	310.9108581542969	1.6282833333333333					1	DETECTED	310.9109 m/z @1.63 [N1267_1.mzXML]	310.9108581542969	1.6282833333333333	1.5545333333333333	1.7778666666666667	0.22333333333333338	75470.8515625	335130.2501048583	0	1299	0.05655135534647737	1.3258624527437812	1.0329377494993905	310.9099426269531	310.912353515625
917	311.0028991699219	12.0012					1	DETECTED	311.0029 m/z @12.00 [N1267_1.mzXML]	311.0028991699219	12.0012	9.753866666666665	19.413333333333334	9.659466666666669	5759.986328125	1173448.982215393	0	1299	3.497292366858213	2.149095223969147	1.9646930634152495	310.99603271484375	311.0086975097656
918	311.0780334472656	11.620949999999999					1	DETECTED	311.0780 m/z @11.62 [N1267_1.mzXML]	311.0780334472656	11.620949999999999	11.5377	18.859333333333332	7.321633333333333	20377.4375	989176.9596816103	0	1299	0.1224605658228679	43.97377377377398	1.4631954480167537	311.07366943359375	311.0792541503906
919	311.0924072265625	11.87375					1	DETECTED	311.0924 m/z @11.87 [N1267_1.mzXML]	311.0924072265625	11.87375	11.780866666666666	11.916	0.135133333333334	6957.20751953125	38850.712633179006	0	1299	0.05460386550975649	0.727435851426527	0.454871702853054	311.0915832519531	311.0928955078125
920	311.1222229003906	8.767249999999999					1	DETECTED	311.1222 m/z @8.77 [N1267_1.mzXML]	311.1222229003906	8.767249999999999	8.420666666666667	10.191516666666667	1.7708499999999994	21659.73828125	325198.3992749933	0	1299	0.30841092854359964	1.9904959564057874	4.380533000198729	311.1190185546875	311.1269836425781
921	311.1647033691406	12.36865					1	DETECTED	311.1647 m/z @12.37 [N1267_1.mzXML]	311.1647033691406	12.36865	12.241999999999999	12.64695	0.40495000000000125	87131.6015625	1169022.4793662096	0	1299	0.251503897811455	1.56131628953289	2.696348252903732	311.1637268066406	311.16510009765625
922	311.18719482421875	13.878933333333332					1	DETECTED	311.1872 m/z @13.88 [N1267_1.mzXML]	311.18719482421875	13.878933333333332	13.659083333333333	16.58625	2.9271666666666665	29215.36328125	653923.8259095772	0	1299	0.23947990961869614	5.159793220601201	10.634324473152459	311.186767578125	311.19598388671875
923	311.203125	10.622866666666665					1	DETECTED	311.2031 m/z @10.62 [N1267_1.mzXML]	311.203125	10.622866666666665	10.444749999999999	11.096533333333333	0.6517833333333343	24008.55078125	362138.8741833499	0	1299	0.17896026969988377	1.8296528492561146	2.287013557234283	311.19793701171875	311.2031555175781
924	311.630859375	12.88045					1	DETECTED	311.6309 m/z @12.88 [N1267_1.mzXML]	311.630859375	12.88045	12.715683333333335	13.01685	0.30116666666666525	110670.75	694335.8889013631	0	1299	0.08896666187799696	0.93002745868764	0.865061891829508	311.6298828125	311.63134765625
925	312.0270690917969	13.152999999999999					1	DETECTED	312.0271 m/z @13.15 [N1267_1.mzXML]	312.0270690917969	13.152999999999999	11.72055	18.32	6.599450000000001	50275.828125	2513121.4597272943	0	1299	0.35488566409828337	0.6747665515174638	0.2880168926351615	312.0198669433594	312.0283203125
926	312.1326599121094	12.852666666666666					1	DETECTED	312.1327 m/z @12.85 [N1267_1.mzXML]	312.1326599121094	12.852666666666666	2.70255	12.921466666666667	10.218916666666667	30570.544921875	4502563.991759154	0	1299	0.10230348317108273	0.5033891236061326	0.006778247212265341	312.1285400390625	312.1408386230469
927	312.1684875488281	12.523349999999999					1	DETECTED	312.1685 m/z @12.52 [N1267_1.mzXML]	312.1684875488281	12.523349999999999	3.92625	12.523349999999999	8.5971	13426.4677734375	2515070.94463037	0	1299	0.25226709915413537	0.5	null	312.1632995605469	312.1684875488281
928	312.214599609375	10.765350000000002					1	DETECTED	312.2146 m/z @10.77 [N1267_1.mzXML]	312.214599609375	10.765350000000002	10.60675	10.992700000000001	0.3859500000000011	86352.125	676985.9585030542	1	1299	0.11108688478825535	1.241182356935082	2.365131567671113	312.20819091796875	312.2153625488281
929	312.36053466796875	12.087683333333333					1	DETECTED	312.3605 m/z @12.09 [N1267_1.mzXML]	312.36053466796875	12.087683333333333	12.044516666666668	12.273716666666667	0.22919999999999874	26306.458984375	189055.1766857907	0	1299	0.10761894684902629	2.6548262548263826	4.1904079869230175	312.36004638671875	312.36102294921875
930	312.6560363769531	2.5117833333333333					1	DETECTED	312.6560 m/z @2.51 [N1267_1.mzXML]	312.6560363769531	2.5117833333333333	2.2163	19.396833333333333	17.180533333333333	19189.73046875	1511868.3200696404	0	1299	0.40143075399757633	12.806999010286766	23.24579142140044	312.6543273925781	312.6579895019531
931	312.91888427734375	1.5545333333333333					1	DETECTED	312.9189 m/z @1.55 [N1267_1.mzXML]	312.91888427734375	1.5545333333333333	1.5105833333333334	2.0737833333333335	0.5632000000000001	22961.125	233593.42768054182	0	1299	0.07018072091972427	6.407281001137668	11.814562002275336	312.91815185546875	312.91943359375
932	313.09442138671875	1.4661					1	DETECTED	313.0944 m/z @1.47 [N1267_1.mzXML]	313.09442138671875	1.4661	1.4024500000000002	18.091166666666666	16.688716666666664	24258.498046875	2712549.6058776546	0	1299	0.12949908525484788	131.09753862267655	167.15689876551465	313.0932922363281	313.10040283203125
933	313.1380310058594	8.860116666666666					1	DETECTED	313.1380 m/z @8.86 [N1267_1.mzXML]	313.1380310058594	8.860116666666666	8.829016666666666	9.424566666666667	0.5955500000000011	2060.260986328125	52371.653958191	0	1299	0.13053152789336409	9.574758842443641	18.149517684887282	313.13726806640625	313.13909912109375
934	313.1532287597656	10.052466666666668					1	DETECTED	313.1532 m/z @10.05 [N1267_1.mzXML]	313.1532287597656	10.052466666666668	10.007516666666668	13.80965	3.802133333333332	8855.9580078125	772525.3053972166	0	1299	0.09746086705698964	42.29291805710042	2.030638932980086	313.14410400390625	313.1536560058594
935	313.1650695800781	12.4147					1	DETECTED	313.1651 m/z @12.41 [N1267_1.mzXML]	313.1650695800781	12.4147	7.158716666666667	13.05785	5.899133333333333	21261.416015625	1726918.628365783	0	1299	0.1864885863069965	0.5611826521519919	0.12236530430398379	313.1629638671875	313.1651916503906
936	313.2714538574219	13.741366666666666					1	DETECTED	313.2715 m/z @13.74 [N1267_1.mzXML]	313.2714538574219	13.741366666666666	0.1351	20.00316666666667	19.868066666666667	1045589.5	2.1752457424957104E7	1	1299	0.2706394365650908	1.3860933725215605	0.2118165234640899	313.2704772949219	313.27392578125
937	314.2297058105469	10.963566666666667					1	DETECTED	314.2297 m/z @10.96 [N1267_1.mzXML]	314.2297058105469	10.963566666666667	10.857733333333334	15.852450000000001	4.994716666666667	1793870.625	1.3871987694444505E7	1	1299	0.11252371409643303	1.7604949420738183	2.638213672233686	314.22943115234375	314.2325134277344
938	315.0484924316406	2.4979999999999998					1	DETECTED	315.0485 m/z @2.50 [N1267_1.mzXML]	315.0484924316406	2.4979999999999998	1.9328	8.891216666666667	6.9584166666666665	11589.01171875	929408.1297968139	0	1299	0.49151408045851186	6.155711842415667	11.271405821167079	315.03955078125	315.0528259277344
939	315.0657043457031	1.4024500000000002					1	DETECTED	315.0657 m/z @1.40 [N1267_1.mzXML]	315.0657043457031	1.4024500000000002	1.4024500000000002	9.962733333333334	8.560283333333334	14445.78125	1488771.4255628053	0	1299	0.10807682051723266	null	null	315.0563049316406	315.0660705566406
940	315.077392578125	2.5117833333333333					1	DETECTED	315.0774 m/z @2.51 [N1267_1.mzXML]	315.077392578125	2.5117833333333333	0.10105	20.00316666666667	19.902116666666668	5181606.5	4.056970920844903E8	1	1299	0.5314055861040368	3.1898456815950103	12.494661002784106	315.07696533203125	315.0871887207031
941	315.1182861328125	2.552583333333333					1	DETECTED	315.1183 m/z @2.55 [N1267_1.mzXML]	315.1182861328125	2.552583333333333	2.3868	8.614533333333332	6.227733333333332	8775.9599609375	829113.743180664	0	1299	0.16907744571852845	18.782748567407275	36.56549713481455	315.10955810546875	315.1182861328125
942	315.1596374511719	13.53145					1	DETECTED	315.1596 m/z @13.53 [N1267_1.mzXML]	315.1596374511719	13.53145	2.4428666666666667	13.630783333333333	11.187916666666666	10567.0498046875	2057599.5464554443	0	1299	1.3033250751780443	0.5044790813374116	0.00895816267482326	315.15118408203125	315.1616516113281
943	315.2336120605469	10.963566666666667					1	DETECTED	315.2336 m/z @10.96 [N1267_1.mzXML]	315.2336120605469	10.963566666666667	10.872733333333334	12.688466666666667	1.8157333333333323	276239.03125	2469318.815829954	0	1299	0.11318219808651442	1.8435305561929345	2.581225595571598	315.2251281738281	315.2346496582031
944	315.27899169921875	13.741366666666666					1	DETECTED	315.2790 m/z @13.74 [N1267_1.mzXML]	315.27899169921875	13.741366666666666	13.687016666666667	14.02045	0.3334333333333337	21591.9921875	260881.65732568305	0	1299	0.22816440591056875	3.0674639681079765	5.134927936215953	315.2764892578125	315.27899169921875
945	316.08135986328125	2.5117833333333333					1	DETECTED	316.0814 m/z @2.51 [N1267_1.mzXML]	316.08135986328125	2.5117833333333333	0.3387333333333334	20.00316666666667	19.664433333333335	453450.21875	3.83776789696722E7	0	1299	0.5523488578303719	1.0102781547074189	1.207134206207387	316.079833984375	316.0820007324219
946	316.2454528808594	11.1405					1	DETECTED	316.2455 m/z @11.14 [N1267_1.mzXML]	316.2454528808594	11.1405	10.933950000000001	12.32155	1.387599999999999	3144862.25	2.3377659461042587E7	1	1299	0.11382419480518635	2.2752457379965794	3.2457986654394233	316.23638916015625	316.2469177246094
947	317.0539855957031	15.109100000000002					1	DETECTED	317.0540 m/z @15.11 [N1267_1.mzXML]	317.0539855957031	15.109100000000002	1.2816	18.745833333333334	17.464233333333333	10079.146484375	2727443.82182541	0	1299	0.22848349276776858	0.6315036461158319	0.26300729223166386	317.05316162109375	317.06353759765625
948	317.0824279785156	2.5117833333333333					1	DETECTED	317.0824 m/z @2.51 [N1267_1.mzXML]	317.0824279785156	2.5117833333333333	0.10105	20.00316666666667	19.902116666666668	72262.6171875	5730269.38174115	0	1299	0.5976334109262522	2.0721795034008634	15.368909063342405	317.0811767578125	317.0905456542969
949	317.1129150390625	1.6282833333333333					1	DETECTED	317.1129 m/z @1.63 [N1267_1.mzXML]	317.1129150390625	1.6282833333333333	0.6781333333333334	17.7305	17.052366666666664	37100.3046875	5122256.438806183	0	1299	0.266411587573711	8.973512954094966	103.54627910917132	317.1029357910156	317.11376953125
950	317.17645263671875	13.503366666666667					1	DETECTED	317.1765 m/z @13.50 [N1267_1.mzXML]	317.17645263671875	13.503366666666667	10.490066666666667	13.836983333333334	3.346916666666667	142867.765625	3137057.753821475	0	1299	0.23316580235691298	0.620741999295245	0.1478567685500338	317.1698913574219	317.1776428222656
951	317.24932861328125	11.1405					1	DETECTED	317.2493 m/z @11.14 [N1267_1.mzXML]	317.24932861328125	11.1405	11.096533333333333	14.034783333333333	2.93825	478491.34375	1.000599717063427E7	0	1299	0.11738073110653602	30.993517587898328	3.228591259993686	317.24188232421875	317.2493896484375
952	317.5265197753906	2.5117833333333333					1	DETECTED	317.5265 m/z @2.51 [N1267_1.mzXML]	317.5265197753906	2.5117833333333333	2.10175	10.236799999999999	8.13505	18436.904296875	1179446.5655749813	0	1299	0.49783577766530707	3.7824256059681653	15.505650743068342	317.5256042480469	317.5293884277344
953	318.0551452636719	1.8904166666666666					1	DETECTED	318.0551 m/z @1.89 [N1267_1.mzXML]	318.0551452636719	1.8904166666666666	1.8904166666666666	19.053833333333333	17.163416666666667	21244.40625	6180429.024938085	0	1299	13.64617408184216	null	null	318.0551452636719	318.06500244140625
954	318.17999267578125	13.476033333333334					1	DETECTED	318.1800 m/z @13.48 [N1267_1.mzXML]	318.17999267578125	13.476033333333334	9.309083333333332	13.602	4.2929166666666685	31381.41015625	3589068.3917722777	0	1299	4.291747254336585	0.5181594454711392	0.03728863461070158	318.1788635253906	318.189697265625
955	318.2521667480469	11.184483333333333					1	DETECTED	318.2522 m/z @11.18 [N1267_1.mzXML]	318.2521667480469	11.184483333333333	11.096533333333333	13.673166666666667	2.5766333333333336	37911.1640625	1439663.3809803461	0	1299	0.1223153879562453	14.421021396744946	28.328021820079464	318.2456970214844	318.2528381347656
956	318.2976989746094	11.364133333333333					1	DETECTED	318.2977 m/z @11.36 [N1267_1.mzXML]	318.2976989746094	11.364133333333333	11.335883333333333	12.4767	1.140816666666666	409666.9375	2546755.916099971	0	1299	0.08199905702802823	4.053995986673176	5.013481289165895	318.29754638671875	318.2987365722656
957	318.93536376953125	1.6282833333333333					1	DETECTED	318.9354 m/z @1.63 [N1267_1.mzXML]	318.93536376953125	1.6282833333333333	1.5545333333333333	1.6427666666666667	0.08823333333333339	33274.20703125	121193.03856787115	0	1299	0.09567685265249604	0.5981920903954807	0.19638418079096145	318.935302734375	318.93572998046875
958	318.9678955078125	2.0035166666666666					1	DETECTED	318.9679 m/z @2.00 [N1267_1.mzXML]	318.9678955078125	2.0035166666666666	1.7918999999999998	2.3301166666666666	0.5382166666666668	24193.8828125	313483.4109145509	0	1299	0.23296463440752624	1.27167834921635	1.5494957855690157	318.9667663574219	318.9686584472656
959	319.0589904785156	15.86855					1	DETECTED	319.0590 m/z @15.87 [N1267_1.mzXML]	319.0589904785156	15.86855	9.874016666666668	19.2495	9.375483333333333	2832.158203125	927680.1761036377	0	1299	7.913002302834572	0.7820027691897062	0.5640055383794125	319.0573425292969	319.059814453125
960	319.12713623046875	10.638483333333333					1	DETECTED	319.1271 m/z @10.64 [N1267_1.mzXML]	319.12713623046875	10.638483333333333	1.8338333333333334	10.7968	8.962966666666667	11186.677734375	2816228.1139004515	0	1299	0.18177423735935072	0.5089905144819309	0.7937473838566319	319.1256103515625	319.1334533691406
961	319.16650390625	11.213933333333333					1	DETECTED	319.1665 m/z @11.21 [N1267_1.mzXML]	319.16650390625	11.213933333333333	8.59935	19.806333333333335	11.206983333333335	22850.578125	1867715.8327630307	0	1299	0.6224514444965461	3.0660464468812836	0.2961951932148016	319.1631164550781	319.1732482910156
962	319.1922912597656	14.468449999999999					1	DETECTED	319.1923 m/z @14.47 [N1267_1.mzXML]	319.1922912597656	14.468449999999999	9.351833333333333	17.305166666666665	7.953333333333331	318533.5	1.5792439912959037E7	0	1299	0.6656751937037573	2.4095439135780095	3.1449473103287633	319.1830139160156	319.19482421875
963	319.2220153808594	12.702050000000002					1	DETECTED	319.2220 m/z @12.70 [N1267_1.mzXML]	319.2220153808594	12.702050000000002	10.918800000000001	12.729266666666666	1.810466666666665	31956.314453125	669141.5678422854	0	1299	0.2154960837472455	0.5076311977195189	0.09790996819104439	319.221435546875	319.2239990234375
964	319.2588806152344	12.9627					1	DETECTED	319.2589 m/z @12.96 [N1267_1.mzXML]	319.2588806152344	12.9627	0.5593666666666667	13.5738	13.014433333333333	21017.240234375	1973951.8971228322	0	1299	0.08366676858128841	0.5246345068529965	0.3258068850433983	319.2535705566406	319.2633056640625
965	319.30126953125	11.364133333333333					1	DETECTED	319.3013 m/z @11.36 [N1267_1.mzXML]	319.30126953125	11.364133333333333	11.335883333333333	11.691716666666668	0.3558333333333348	71829.8671875	538471.3874621562	0	1299	1.0065323787285347	5.992216662968532	8.740360444210141	319.2935485839844	319.3015441894531
966	320.0041809082031	16.45515					1	DETECTED	320.0042 m/z @16.46 [N1267_1.mzXML]	320.0041809082031	16.45515	1.4358	18.632	17.1962	2287.012451171875	1170956.1002416387	0	1299	16.11105502722396	0.5724681827109696	0.14493636542193916	320.00177001953125	320.0050964355469
967	320.1956481933594	14.468449999999999					1	DETECTED	320.1956 m/z @14.47 [N1267_1.mzXML]	320.1956481933594	14.468449999999999	14.248533333333334	16.4225	2.173966666666665	60968.3203125	2522153.699478944	0	1299	0.7520456723032218	3.74685518150404	4.715081323508597	320.1948547363281	320.1966552734375
968	320.9646301269531	1.9896500000000001					1	DETECTED	320.9646 m/z @1.99 [N1267_1.mzXML]	320.9646301269531	1.9896500000000001	1.7636166666666666	2.273083333333333	0.5094666666666665	13143.7314453125	223433.62284729007	0	1299	0.06720162937658292	1.1269724229464668	1.2539448458929334	320.9637451171875	320.9658203125
969	321.18212890625	11.706					1	DETECTED	321.1821 m/z @11.71 [N1267_1.mzXML]	321.18212890625	11.706	11.022	11.916	0.8940000000000001	12188.3662109375	367789.2053986814	0	1299	0.24820884029434076	0.6535087719298254	0.3070175438596507	321.1813659667969	321.1830749511719
970	321.2254333496094	14.5931					1	DETECTED	321.2254 m/z @14.59 [N1267_1.mzXML]	321.2254333496094	14.5931	14.482533333333333	15.395816666666667	0.9132833333333341	9882.6240234375	201544.53046154784	0	1299	0.08299709789696941	4.130012059089524	7.289452334617274	321.22381591796875	321.22674560546875
971	321.2378234863281	12.702050000000002					1	DETECTED	321.2378 m/z @12.70 [N1267_1.mzXML]	321.2378234863281	12.702050000000002	12.5861	12.88045	0.29434999999999967	38581.078125	345990.15734228486	0	1299	0.11591666764547881	1.2692971108236124	1.5385942216472248	321.2372131347656	321.2389831542969
972	321.27630615234375	12.461633333333333					1	DETECTED	321.2763 m/z @12.46 [N1267_1.mzXML]	321.27630615234375	12.461633333333333	11.944183333333333	12.461633333333333	0.5174500000000002	11065.03125	265750.5305163575	0	1299	0.12869087022605008	0.5	null	321.2757873535156	321.27734375
973	322.271728515625	14.02045					1	DETECTED	322.2717 m/z @14.02 [N1267_1.mzXML]	322.271728515625	14.02045	12.226016666666668	14.691016666666666	2.464999999999998	41432.2421875	1183575.0974752195	0	1299	0.29988306716674273	0.6868463581817843	0.24886161066860615	322.2705993652344	322.2793884277344
974	323.0191650390625	11.56535					1	DETECTED	323.0192 m/z @11.57 [N1267_1.mzXML]	323.0191650390625	11.56535	1.8338333333333334	11.691716666666668	9.857883333333335	18292.04296875	4468098.880388794	0	1299	9.579035451218136	0.5064926501692953	0.013834891277433696	323.0164794921875	323.0194396972656
975	323.1615905761719	9.932733333333335					1	DETECTED	323.1616 m/z @9.93 [N1267_1.mzXML]	323.1615905761719	9.932733333333335	9.619283333333334	11.12605	1.5067666666666657	13834.46484375	600937.9592186888	0	1299	0.6155573188951671	2.403519965970106	4.65411600317007	323.1611633300781	323.1641845703125
976	323.1814270019531	16.34113333333333					1	DETECTED	323.1814 m/z @16.34 [N1267_1.mzXML]	323.1814270019531	16.34113333333333	15.183083333333334	19.790000000000003	4.6069166666666685	3619.8408203125	441469.3729297484	0	1299	0.7944815380910502	1.9890836607515556	2.9781673215031113	323.178955078125	323.1819763183594
977	323.9997253417969	11.972616666666665					1	DETECTED	323.9997 m/z @11.97 [N1267_1.mzXML]	323.9997253417969	11.972616666666665	0.11818333333333333	19.953833333333332	19.835649999999998	14628.7958984375	3825466.04925348	0	1299	4.135790869196903	0.8296215646610953	2.5881197526099937	323.9906005859375	324.0018005371094
978	324.17718505859375	15.534683333333334					1	DETECTED	324.1772 m/z @15.53 [N1267_1.mzXML]	324.17718505859375	15.534683333333334	0.27114999999999995	19.888166666666667	19.617016666666668	15391.130859375	4336985.296704257	0	1299	0.9248276699199725	0.6426106013024507	0.7638676307240396	324.17535400390625	324.1781311035156
979	324.19000244140625	9.73915					1	DETECTED	324.1900 m/z @9.74 [N1267_1.mzXML]	324.19000244140625	9.73915	9.6942	9.813783333333333	0.11958333333333293	19562.80078125	96832.04100732382	0	1299	0.10731940374319393	1.3301816833518667	1.6603633667037332	324.18988037109375	324.1904296875
980	324.32330322265625	12.35285					1	DETECTED	324.3233 m/z @12.35 [N1267_1.mzXML]	324.32330322265625	12.35285	12.102283333333332	12.384066666666666	0.2817833333333333	11614.017578125	124641.85713623071	0	1299	0.25140912957144934	0.5622921378209368	0.12458427564187347	324.32330322265625	324.3243103027344
981	324.85028076171875	2.13055					1	DETECTED	324.8503 m/z @2.13 [N1267_1.mzXML]	324.85028076171875	2.13055	2.0317333333333334	2.4010000000000002	0.36926666666666685	14751.1689453125	175689.95691894533	0	1299	0.3100317342213308	1.8684432450666248	2.2334806514997414	324.8495178222656	324.85107421875
982	325.05328369140625	1.8338333333333334					1	DETECTED	325.0533 m/z @1.83 [N1267_1.mzXML]	325.05328369140625	1.8338333333333334	1.8057833333333333	11.663083333333333	9.857299999999999	19262.162109375	4375243.5643400885	0	1299	0.20115757648397525	175.70944741532892	350.4188948306579	325.0526123046875	325.0572204589844
983	325.1409912109375	9.122683333333333					1	DETECTED	325.1410 m/z @9.12 [N1267_1.mzXML]	325.1409912109375	9.122683333333333	8.922516666666667	9.381033333333333	0.45851666666666624	3520.22412109375	65787.2423593749	0	1299	0.1892812168651421	1.1453372189841817	1.2906744379683635	325.1406555175781	325.1419982910156
984	325.1736755371094	15.644666666666666					1	DETECTED	325.1737 m/z @15.64 [N1267_1.mzXML]	325.1736755371094	15.644666666666666	0.1692	20.00316666666667	19.83396666666667	19558.611328125	5362189.010249754	0	1299	2.0685131744477054	0.6411698277212717	0.7174706494215762	325.17242431640625	325.1746826171875
985	325.20263671875	13.76825					1	DETECTED	325.2026 m/z @13.77 [N1267_1.mzXML]	325.20263671875	13.76825	9.753866666666665	14.524000000000001	4.770133333333336	57359.109375	3016745.995027101	0	1299	0.2971449629400702	0.6460851021705342	4.774307864629253	325.1933898925781	325.2119140625
986	325.23236083984375	13.03035					1	DETECTED	325.2324 m/z @13.03 [N1267_1.mzXML]	325.23236083984375	13.03035	12.88045	13.125983333333332	0.2455333333333325	55627.2890625	406188.82716552797	0	1299	0.11794077812852599	0.8189904380698183	0.431441819997548	325.23199462890625	325.23480224609375
987	326.303466796875	13.71435					1	DETECTED	326.3035 m/z @13.71 [N1267_1.mzXML]	326.303466796875	13.71435	13.64505	13.892750000000001	0.2477000000000018	13494.1982421875	138089.54794409254	0	1299	0.1361308216729693	1.7871572871572967	2.5743145743145934	326.3025207519531	326.30352783203125
988	326.8475036621094	2.0737833333333335					1	DETECTED	326.8475 m/z @2.07 [N1267_1.mzXML]	326.8475036621094	2.0737833333333335	2.0598666666666667	2.358483333333333	0.2986166666666663	17678.03125	175736.79588696288	0	1299	0.11736091756345646	10.728742514969944	21.614576979341567	326.84710693359375	326.84857177734375
989	327.0062561035156	1.2816					1	DETECTED	327.0063 m/z @1.28 [N1267_1.mzXML]	327.0062561035156	1.2816	0.10105	20.00316666666667	19.902116666666668	9052.4951171875	5706661.457631344	0	1299	8.645300430747925	8.429171431394971	15.858342862789943	327.0045471191406	327.00738525390625
990	327.0506286621094	11.620949999999999					1	DETECTED	327.0506 m/z @11.62 [N1267_1.mzXML]	327.0506286621094	11.620949999999999	1.6135666666666666	11.87375	10.260183333333332	111829.484375	6134285.118212403	0	1299	10.04068853550206	1.4606385171604086	1.2280377790401673	327.048828125	327.05999755859375
991	327.1717529296875	14.034783333333333					1	DETECTED	327.1718 m/z @14.03 [N1267_1.mzXML]	327.1717529296875	14.034783333333333	10.08315	19.0865	9.003350000000001	6774.92724609375	1877524.9727152097	0	1299	5.281900023012387	1.1391934980472211	1.278386996094442	327.1664733886719	327.175537109375
992	327.2272644042969	13.992016666666666					1	DETECTED	327.2273 m/z @13.99 [N1267_1.mzXML]	327.2272644042969	13.992016666666666	4.500616666666667	14.818566666666667	10.31795	133105.8125	5886127.063147094	0	1299	0.2580890057461023	0.7292959109212477	0.37730028596765164	327.2179260253906	327.22900390625
993	327.250732421875	12.226016666666668					1	DETECTED	327.2507 m/z @12.23 [N1267_1.mzXML]	327.250732421875	12.226016666666668	12.194416666666665	12.57005	0.3756333333333348	12175.8857421875	208903.21945141634	0	1299	0.44489216199023573	5.943565400843391	10.887130801686782	327.25006103515625	327.2511291503906
994	327.2872619628906	11.958466666666668					1	DETECTED	327.2873 m/z @11.96 [N1267_1.mzXML]	327.2872619628906	11.958466666666668	11.72055	14.84735	3.126800000000001	13247.8076171875	1214736.9363021248	0	1299	0.32197378828335843	6.571208406304673	12.142416812609346	327.2867126464844	327.2880554199219
995	328.20989990234375	12.029816666666667					1	DETECTED	328.2099 m/z @12.03 [N1267_1.mzXML]	328.20989990234375	12.029816666666667	1.19505	12.241999999999999	11.046949999999999	36444.19140625	4958198.879974366	0	1299	0.11871463043070918	0.5097917813950769	0.016431562066280363	328.2094421386719	328.2186584472656
996	328.2458801269531	11.12605					1	DETECTED	328.2459 m/z @11.13 [N1267_1.mzXML]	328.2458801269531	11.12605	11.0668	12.226016666666668	1.1592166666666675	158541.15625	1798571.9538957498	0	1299	0.13061430336180457	10.615089726220438	3.564573280033847	328.24554443359375	328.2525634765625
997	328.8961181640625	1.5545333333333333					1	DETECTED	328.8961 m/z @1.55 [N1267_1.mzXML]	328.8961181640625	1.5545333333333333	1.4358	1.6135666666666666	0.17776666666666663	100452.109375	576903.524974121	0	1299	0.08920837867994891	0.7526529895762525	0.5588080797497712	328.8959655761719	328.8964538574219
998	328.9961242675781	1.7918999999999998					1	DETECTED	328.9961 m/z @1.79 [N1267_1.mzXML]	328.9961242675781	1.7918999999999998	0.11818333333333333	20.00316666666667	19.884983333333334	28846.314453125	5482294.50737562	0	1299	0.17264530034272996	4.474992229739564	5.391785007914146	328.9956970214844	329.0043640136719
999	329.05059814453125	11.56535					1	DETECTED	329.0506 m/z @11.57 [N1267_1.mzXML]	329.05059814453125	11.56535	11.5377	11.691716666666668	0.1540166666666689	19709.36328125	109828.10730371193	0	1299	0.16330744853701695	2.785111512959525	4.57022302591905	329.04998779296875	329.0517578125
1000	329.1753845214844	12.39925					1	DETECTED	329.1754 m/z @12.40 [N1267_1.mzXML]	329.1753845214844	12.39925	12.32155	12.60125	0.27970000000000006	12284.0908203125	126864.49427807605	0	1299	0.17353214330978162	1.7998712998712978	2.5997425997425956	329.1743469238281	329.1757507324219
1001	329.2451171875	13.76825					1	DETECTED	329.2451 m/z @13.77 [N1267_1.mzXML]	329.2451171875	13.76825	11.096533333333333	14.962533333333333	3.8659999999999997	349021.0625	7772683.252075812	0	1299	0.2746100451714675	0.6028853018766874	0.17221773955295236	329.24237060546875	329.2496032714844
1002	330.2485656738281	13.864749999999999					1	DETECTED	330.2486 m/z @13.86 [N1267_1.mzXML]	330.2485656738281	13.864749999999999	11.706	13.864749999999999	2.1587499999999995	57764.16796875	4151784.2214418952	0	1299	2.1154728352240557	0.5	null	330.2436218261719	330.2485656738281
1003	330.2611999511719	11.289					1	DETECTED	330.2612 m/z @11.29 [N1267_1.mzXML]	330.2611999511719	11.289	11.243133333333333	12.57005	1.3269166666666674	34193.81640625	728405.5312380381	0	1299	0.053962249494446723	14.464934593023177	27.929869186046353	330.2610778808594	330.2630310058594
1004	330.33447265625	11.929816666666666					1	DETECTED	330.3345 m/z @11.93 [N1267_1.mzXML]	330.33447265625	11.929816666666666	11.8593	12.087683333333333	0.22838333333333338	19834.70703125	143405.71545019513	0	1299	0.10623366474069229	1.6193571259749546	2.2387142519499093	330.32940673828125	330.3350830078125
1005	331.0011291503906	11.620949999999999					1	DETECTED	331.0011 m/z @11.62 [N1267_1.mzXML]	331.0011291503906	11.620949999999999	0.15233333333333335	18.826999999999998	18.674666666666663	15494.0986328125	3335254.4920125734	0	1299	0.08577332548460603	0.7174238587601149	0.443154053464164	330.9989929199219	331.0017395019531
1006	331.0517578125	2.4842999999999997					1	DETECTED	331.0518 m/z @2.48 [N1267_1.mzXML]	331.0517578125	2.4842999999999997	0.18661666666666665	20.00316666666667	19.816550000000003	628318.25	3.4918203999486655E7	1	1299	0.5399114339820121	2.022129393184247	1.8714077293135811	331.0428771972656	331.0526123046875
1007	331.1858215332031	12.1478					1	DETECTED	331.1858 m/z @12.15 [N1267_1.mzXML]	331.1858215332031	12.1478	12.11715	12.430166666666667	0.31301666666666605	25272.470703125	249118.1459833986	0	1299	0.2168580904031323	5.106307775965251	7.574338988538013	331.18499755859375	331.1863098144531
1008	331.202880859375	11.213933333333333					1	DETECTED	331.2029 m/z @11.21 [N1267_1.mzXML]	331.202880859375	11.213933333333333	11.1549	11.228483333333333	0.07358333333333356	6782.3388671875	26287.313538573988	0	1299	0.10766364440523546	0.6232354601919798	0.24647092038395957	331.2023620605469	331.2034606933594
1009	331.2244873046875	11.0668					1	DETECTED	331.2245 m/z @11.07 [N1267_1.mzXML]	331.2244873046875	11.0668	11.022	11.12605	0.10404999999999909	19502.7734375	92510.17671581934	0	1299	0.06466323848766287	1.161272321428551	1.322544642857102	331.22430419921875	331.2247619628906
1010	331.26123046875	14.933633333333335					1	DETECTED	331.2612 m/z @14.93 [N1267_1.mzXML]	331.26123046875	14.933633333333335	12.0012	16.63505	4.633849999999999	24803.609375	2114591.4619585574	0	1299	0.6402288991581155	0.7394477965135368	0.3957842711548361	331.2527770996094	331.2629699707031
1011	331.2818603515625	13.76825					1	DETECTED	331.2819 m/z @13.77 [N1267_1.mzXML]	331.2818603515625	13.76825	0.38961666666666667	18.794333333333334	18.40471666666667	726589.9375	2.014035334277842E7	1	1299	0.2730399042290017	1.2018313125915852	1.5374424184346116	331.2811279296875	331.28387451171875
1012	332.0552673339844	2.5253					1	DETECTED	332.0553 m/z @2.53 [N1267_1.mzXML]	332.0552673339844	2.5253	1.4024500000000002	18.48483333333333	17.08238333333333	62521.484375	4366314.579046085	0	1299	1.7136608482613624	1.4305205658852556	1.87705394666775	332.0464172363281	332.0566711425781
1013	332.16204833984375	10.207166666666666					1	DETECTED	332.1620 m/z @10.21 [N1267_1.mzXML]	332.16204833984375	10.207166666666666	8.2597	19.953833333333332	11.694133333333331	135558.140625	5613980.70900299	0	1299	0.5238036348659456	1.5520284162368032	0.9135550031509967	332.16058349609375	332.167236328125
1014	332.2406311035156	10.812583333333333					1	DETECTED	332.2406 m/z @10.81 [N1267_1.mzXML]	332.2406311035156	10.812583333333333	10.7336	10.872733333333334	0.13913333333333533	107956.8828125	685596.0256914109	1	1299	0.129060060441061	0.8807765351340063	0.7615530702680127	332.2403564453125	332.24078369140625
1015	332.26434326171875	14.804266666666667					1	DETECTED	332.2643 m/z @14.80 [N1267_1.mzXML]	332.26434326171875	14.804266666666667	11.916	15.411283333333333	3.495283333333333	6625.97265625	724948.3930905762	0	1299	3.228620368050091	0.6050832102298956	0.2101664204597913	332.25811767578125	332.2650451660156
1016	332.3288879394531	11.796883333333334					1	DETECTED	332.3289 m/z @11.80 [N1267_1.mzXML]	332.3288879394531	11.796883333333334	11.750183333333332	11.87375	0.12356666666666705	24213.6484375	126559.69479003908	0	1299	0.09218245252846202	1.3229835831548566	1.6459671663097135	332.3287048339844	332.32928466796875
1017	332.8370056152344	1.7636166666666666					1	DETECTED	332.8370 m/z @1.76 [N1267_1.mzXML]	332.8370056152344	1.7636166666666666	1.7018	1.91865	0.21685	14934.0888671875	143041.8852094726	0	1299	0.10065348143832109	1.7539768131571862	2.5079536263143725	332.8370056152344	332.83837890625
1018	332.9098815917969	1.9614833333333332					1	DETECTED	332.9099 m/z @1.96 [N1267_1.mzXML]	332.9098815917969	1.9614833333333332	1.9614833333333332	2.045933333333333	0.08444999999999991	15754.65625	49044.932500488256	0	1299	0.014903938448804332	null	null	332.9098815917969	332.911376953125
1019	333.050048828125	2.4428666666666667					1	DETECTED	333.0500 m/z @2.44 [N1267_1.mzXML]	333.050048828125	2.4428666666666667	1.9757666666666667	9.4988	7.523033333333332	32840.0234375	2121637.4178833924	0	1299	1.9465857987386799	2.623460681946629	4.2950854261687645	333.04852294921875	333.052001953125
1020	333.14886474609375	13.448916666666666					1	DETECTED	333.1489 m/z @13.45 [N1267_1.mzXML]	333.14886474609375	13.448916666666666	10.654066666666667	15.534683333333334	4.880616666666667	72996.828125	2641003.7800300894	0	1299	2.7263767695747347	0.71346796271137	1.4629479689777458	333.1388854980469	333.14984130859375
1021	333.1653137207031	10.28165					1	DETECTED	333.1653 m/z @10.28 [N1267_1.mzXML]	333.1653137207031	10.28165	9.78365	15.835833333333333	6.052183333333334	18944.56640625	1979183.4722028503	0	1299	0.448198790139239	6.076489290495301	11.152978580990602	333.16424560546875	333.1690979003906
1022	333.1820983886719	11.958466666666668					1	DETECTED	333.1821 m/z @11.96 [N1267_1.mzXML]	333.1820983886719	11.958466666666668	11.620949999999999	12.305833333333334	0.6848833333333353	17312.365234375	431320.79698388686	0	1299	0.5673241473267421	1.0145918720063154	1.029183744012631	333.1815490722656	333.18426513671875
1023	333.2010192871094	12.36865					1	DETECTED	333.2010 m/z @12.37 [N1267_1.mzXML]	333.2010192871094	12.36865	9.138233333333334	12.5861	3.447866666666666	24822.759765625	1183786.5690036619	0	1299	0.4182127591637528	0.5336566490390816	0.06819793421511457	333.2007751464844	333.2044982910156
1024	334.1380310058594	9.768933333333333					1	DETECTED	334.1380 m/z @9.77 [N1267_1.mzXML]	334.1380310058594	9.768933333333333	9.7093	11.111316666666665	1.4020166666666647	18437.84375	299008.33314068604	0	1299	0.07405259020637978	11.755310229178496	21.416883936536397	334.13763427734375	334.14697265625
1025	334.8347473144531	1.7778666666666667					1	DETECTED	334.8347 m/z @1.78 [N1267_1.mzXML]	334.8347473144531	1.7778666666666667	1.6719166666666667	1.8057833333333333	0.13386666666666658	17428.943359375	97672.71378979487	0	1299	0.09085692029091752	0.631744533585024	0.26348906717004805	334.8342590332031	334.83514404296875
1026	334.9131164550781	1.5841666666666667					1	DETECTED	334.9131 m/z @1.58 [N1267_1.mzXML]	334.9131164550781	1.5841666666666667	1.52525	15.503766666666667	13.978516666666668	83503.578125	1.1634069663206056E7	0	1299	0.07824048978972109	107.60968638434059	245.6048331784289	334.9125061035156	334.91595458984375
1027	335.1490783691406	13.54575					1	DETECTED	335.1491 m/z @13.55 [N1267_1.mzXML]	335.1490783691406	13.54575	9.753866666666665	13.602	3.848133333333335	19692.904296875	1366505.3002700198	0	1299	0.08357485078560067	0.5074171585799493	0.014834317159898644	335.1427917480469	335.1491394042969
1028	335.1646728515625	14.510366666666666					1	DETECTED	335.1647 m/z @14.51 [N1267_1.mzXML]	335.1646728515625	14.510366666666666	10.128816666666667	19.986833333333333	9.858016666666666	77345.6875	6244469.8032712415	0	1299	0.6005170909609845	0.7651146333138765	0.449565611626861	335.16094970703125	335.1662902832031
1029	335.21697998046875	12.53895					1	DETECTED	335.2170 m/z @12.54 [N1267_1.mzXML]	335.21697998046875	12.53895	12.430166666666667	12.742899999999999	0.3127333333333322	44549.171875	429822.21444873157	0	1299	0.1461836741899578	1.4374138195189174	1.8748276390378351	335.2166442871094	335.2173767089844
1030	336.060791015625	10.765350000000002					1	DETECTED	336.0608 m/z @10.77 [N1267_1.mzXML]	336.060791015625	10.765350000000002	5.65935	10.933950000000001	5.274600000000001	61458.1953125	1189323.9829666757	0	1299	0.10947319528420785	1.7700212950371903	2.2137205649407825	336.0606689453125	336.0621337890625
1031	336.0735168457031	16.25965					1	DETECTED	336.0735 m/z @16.26 [N1267_1.mzXML]	336.0735168457031	16.25965	15.675966666666666	18.924500000000002	3.248533333333336	2680.392822265625	270624.3187086483	0	1299	1.3389139597414932	2.782787470374913	4.565574940749826	336.07122802734375	336.0756530761719
1032	336.25103759765625	12.162983333333333					1	DETECTED	336.2510 m/z @12.16 [N1267_1.mzXML]	336.25103759765625	12.162983333333333	11.944183333333333	15.644666666666666	3.7004833333333327	12694.595703125	673935.598253754	0	1299	0.1285794725668481	8.456314747105427	15.912629494210853	336.2431945800781	336.25164794921875
1033	336.6619873046875	13.367700000000001					1	DETECTED	336.6620 m/z @13.37 [N1267_1.mzXML]	336.6619873046875	13.367700000000001	13.044283333333334	14.092783333333333	1.0484999999999989	34099.7109375	752845.1248917227	0	1299	0.3254802154434291	1.6209739757794364	2.2419479515588727	336.6610412597656	336.6635437011719
1034	337.0600280761719	2.358483333333333					1	DETECTED	337.0600 m/z @2.36 [N1267_1.mzXML]	337.0600280761719	2.358483333333333	1.6282833333333333	19.396833333333333	17.76855	546775.0625	2.3029333001863267E7	1	1299	0.4933658038088353	1.200660466079447	1.041359895514971	337.0585632324219	337.0699768066406
1035	337.164794921875	14.386316666666666					1	DETECTED	337.1648 m/z @14.39 [N1267_1.mzXML]	337.164794921875	14.386316666666666	11.052083333333334	15.900916666666665	4.8488333333333316	66853.6875	3169584.4178181756	0	1299	0.41331750976291914	0.6887870398932654	1.039153369287633	337.158447265625	337.1661682128906
1036	337.1797790527344	12.64695					1	DETECTED	337.1798 m/z @12.65 [N1267_1.mzXML]	337.1797790527344	12.64695	11.606966666666667	12.907866666666667	1.3009000000000004	135229.765625	1954304.2086561248	0	1299	0.2048912592264358	0.6550456427933479	2.723760549809506	337.17926025390625	337.1815185546875
1037	338.0635681152344	2.358483333333333					1	DETECTED	338.0636 m/z @2.36 [N1267_1.mzXML]	338.0635681152344	2.358483333333333	1.6719166666666667	10.7812	9.109283333333334	53727.484375	4837625.53633911	0	1299	8.739557074943026	6.633939408651749	0.7912012949916708	338.05743408203125	338.06414794921875
1038	338.2302551269531	12.49225					1	DETECTED	338.2303 m/z @12.49 [N1267_1.mzXML]	338.2302551269531	12.49225	0.10105	20.00316666666667	19.902116666666668	599369.0	2.143495878881791E7	0	1299	1.9419396757791176	2.4435173331178786	4.196447983981118	338.2291564941406	338.2319030761719
1039	338.3393249511719	12.702050000000002					1	DETECTED	338.3393 m/z @12.70 [N1267_1.mzXML]	338.3393249511719	12.702050000000002	9.9181	13.517516666666667	3.5994166666666665	759598.4375	1.9355574181124263E7	1	1299	0.3957257434388648	0.7731100709799414	0.4731824555833005	338.3302001953125	338.3397521972656
1040	339.16009521484375	14.4139					1	DETECTED	339.1601 m/z @14.41 [N1267_1.mzXML]	339.16009521484375	14.4139	9.619283333333334	15.787266666666666	6.167983333333332	23342.458984375	2393381.8059301754	0	1299	0.41985590021027086	0.6432196525964884	3.6949957349792726	339.15643310546875	339.1678466796875
1041	339.18060302734375	12.729266666666666					1	DETECTED	339.1806 m/z @12.73 [N1267_1.mzXML]	339.18060302734375	12.729266666666666	12.632133333333334	14.092783333333333	1.4606499999999993	28859.015625	1277978.3806835932	0	1299	1.3786193970860143	7.518788606726252	14.078713125648376	339.1802978515625	339.181884765625
1042	339.1958312988281	11.844333333333333					1	DETECTED	339.1958 m/z @11.84 [N1267_1.mzXML]	339.1958312988281	11.844333333333333	11.184483333333333	16.37343333333333	5.188949999999998	30731.3125	2438619.7751892093	0	1299	0.46310118740161244	3.931916344623774	5.320646177299529	339.1871032714844	339.1964111328125
1043	339.23358154296875	12.507733333333334					1	DETECTED	339.2336 m/z @12.51 [N1267_1.mzXML]	339.23358154296875	12.507733333333334	0.28808333333333336	19.921	19.632916666666667	101214.6171875	5514665.089777166	0	1299	0.4347905359750044	2.040701870062769	3.630778436233601	339.2329406738281	339.23492431640625
1044	339.28680419921875	14.034783333333333					1	DETECTED	339.2868 m/z @14.03 [N1267_1.mzXML]	339.28680419921875	14.034783333333333	13.96305	14.818566666666667	0.8555166666666665	14224.1005859375	389355.0011660157	0	1299	0.37144911772323574	5.963173791821626	10.926347583643253	339.2857666015625	339.2882080078125
1045	339.3426513671875	12.702050000000002					1	DETECTED	339.3427 m/z @12.70 [N1267_1.mzXML]	339.3426513671875	12.702050000000002	12.162983333333333	15.472916666666666	3.3099333333333334	172380.4375	4460111.304858398	0	1299	0.3866852927684725	0.7672250395666902	0.45711031606486485	339.33367919921875	339.34490966796875
1046	340.24566650390625	11.243133333333333					1	DETECTED	340.2457 m/z @11.24 [N1267_1.mzXML]	340.24566650390625	11.243133333333333	11.096533333333333	16.21075	5.1142166666666675	76718.2734375	2875485.6406904883	0	1299	0.07310396817768527	17.442758071850918	51.637025636767056	340.2378234863281	340.2461853027344
1047	340.3460388183594	12.632133333333334					1	DETECTED	340.3460 m/z @12.63 [N1267_1.mzXML]	340.3460388183594	12.632133333333334	12.36865	12.866333333333333	0.4976833333333328	19974.5859375	417443.3650058599	0	1299	0.3164911012649352	0.9444303877538103	0.8888607755076205	340.3447570800781	340.3470458984375
1048	340.7796936035156	1.7491166666666667					1	DETECTED	340.7797 m/z @1.75 [N1267_1.mzXML]	340.7796936035156	1.7491166666666667	1.7018	17.468833333333336	15.767033333333336	10797.8447265625	5495908.450610108	0	1299	0.12532706490361178	166.61183515322296	332.22367030644597	340.7794494628906	340.7876281738281
1049	340.9295349121094	1.6282833333333333					1	DETECTED	340.9295 m/z @1.63 [N1267_1.mzXML]	340.9295349121094	1.6282833333333333	1.5545333333333333	1.6574666666666666	0.10293333333333332	72092.65625	275720.1975117186	0	1299	0.06680116656599244	0.6978531073446329	0.35109577008421994	340.9292907714844	340.93017578125
1050	341.0295104980469	11.579483333333334					1	DETECTED	341.0295 m/z @11.58 [N1267_1.mzXML]	341.0295104980469	11.579483333333334	11.5093	12.044516666666668	0.5352166666666687	253693.015625	2305410.383052125	0	1299	0.13467021802627777	2.3521816522029932	2.571002996145415	341.02880859375	341.0306396484375
1051	341.2490234375	11.228483333333333					1	DETECTED	341.2490 m/z @11.23 [N1267_1.mzXML]	341.2490234375	11.228483333333333	11.1696	13.5738	2.4041999999999994	11038.0146484375	1197313.3559859614	0	1299	2.3877974184030037	20.414944806114143	39.829889612228286	341.2420349121094	341.2501220703125
1052	341.2667236328125	12.0012					1	DETECTED	341.2667 m/z @12.00 [N1267_1.mzXML]	341.2667236328125	12.0012	11.958466666666668	12.05865	0.10018333333333196	8761.341796875	40304.841924316126	0	1299	0.103944177649959	1.1721918876755104	1.3443837753510208	341.2659912109375	341.26739501953125
1053	341.302490234375	12.702050000000002					1	DETECTED	341.3025 m/z @12.70 [N1267_1.mzXML]	341.302490234375	12.702050000000002	1.3851833333333334	15.691833333333333	14.30665	820342.9375	1.4008665122058835E7	1	1299	0.1825451371607798	0.927708532869146	1.7552833708431679	341.3014831542969	341.30462646484375
1054	341.3499755859375	14.02045					1	DETECTED	341.3500 m/z @14.02 [N1267_1.mzXML]	341.3499755859375	14.02045	13.906749999999999	14.317683333333333	0.41093333333333426	27893.49609375	435192.87341015704	0	1299	0.22982608133926696	1.80709469363821	2.61418938727642	341.3497619628906	341.3511047363281
1055	342.0130920410156	9.107366666666667					1	DETECTED	342.0131 m/z @9.11 [N1267_1.mzXML]	342.0130920410156	9.107366666666667	0.10105	20.00316666666667	19.902116666666668	12460.41015625	5089853.593734193	0	1299	15.244521759290354	1.1048976736697762	1.6430949369132433	342.0118408203125	342.0141296386719
1056	342.0328369140625	11.5932					1	DETECTED	342.0328 m/z @11.59 [N1267_1.mzXML]	342.0328369140625	11.5932	11.5377	11.796883333333334	0.25918333333333443	29755.20703125	263571.1333598638	0	1299	0.22909109757238966	2.334984984984981	3.669969969969962	342.0326232910156	342.0333557128906
1057	342.2611083984375	11.364133333333333					1	DETECTED	342.2611 m/z @11.36 [N1267_1.mzXML]	342.2611083984375	11.364133333333333	11.213933333333333	13.892750000000001	2.678816666666668	522681.84375	4989781.277173569	1	1299	0.12518417841730844	1.9989317993905453	1.7496350047254012	342.2608337402344	342.2670593261719
1058	342.3060302734375	12.729266666666666					1	DETECTED	342.3060 m/z @12.73 [N1267_1.mzXML]	342.3060302734375	12.729266666666666	12.446166666666667	14.02045	1.5742833333333337	178676.125	2967444.3210297865	0	1299	0.15219306556719303	2.780436830330869	6.054677969553307	342.3045654296875	342.3065490722656
1059	342.8658752441406	1.7778666666666667					1	DETECTED	342.8659 m/z @1.78 [N1267_1.mzXML]	342.8658752441406	1.7778666666666667	1.6719166666666667	1.8197	0.14778333333333338	30373.6796875	161039.98662451177	0	1299	0.1455102704540594	0.6974201667453204	0.3948403334906408	342.8658752441406	342.8664855957031
1060	343.19049072265625	12.384066666666666					1	DETECTED	343.1905 m/z @12.38 [N1267_1.mzXML]	343.19049072265625	12.384066666666666	8.891216666666667	14.399933333333333	5.5087166666666665	94419.46875	3644519.4034953625	0	1299	0.2627346549065468	5.951998430034577	10.21681995897688	343.19036865234375	343.19696044921875
1061	344.0115661621094	10.963566666666667					1	DETECTED	344.0116 m/z @10.96 [N1267_1.mzXML]	344.0115661621094	10.963566666666667	0.2542333333333333	19.986833333333333	19.7326	15900.94140625	4679849.169362795	1	1299	4.357783742768774	1.1975666981377746	4.626915852795948	344.0089416503906	344.01300048828125
1062	344.1939697265625	12.461633333333333					1	DETECTED	344.1940 m/z @12.46 [N1267_1.mzXML]	344.1939697265625	12.461633333333333	12.305833333333334	14.234350000000001	1.9285166666666669	19336.998046875	803056.8453789062	0	1299	0.2571924223977593	6.189077877620911	11.378155755241822	344.1927490234375	344.19580078125
1063	344.2768249511719	11.5093					1	DETECTED	344.2768 m/z @11.51 [N1267_1.mzXML]	344.2768249511719	11.5093	11.464466666666668	11.87375	0.409283333333331	479409.40625	3101868.3902089666	1	1299	0.1158989555774248	2.834514559987588	3.1131607384204436	344.2767639160156	344.2778015136719
1064	344.8737487792969	1.5545333333333333					1	DETECTED	344.8737 m/z @1.55 [N1267_1.mzXML]	344.8737487792969	1.5545333333333333	1.4358	1.8338333333333334	0.39803333333333346	120312.1875	955325.3297050784	0	1299	0.08895476835732286	1.6924420679027947	2.4754434060024053	344.8640441894531	344.8740234375
1065	345.21502685546875	11.901633333333333					1	DETECTED	345.2150 m/z @11.90 [N1267_1.mzXML]	345.21502685546875	11.901633333333333	11.901633333333333	11.98685	0.0852166666666676	13997.708984375	60664.034961914906	0	1299	0.08313873303569075	null	null	345.2147216796875	345.2152099609375
1066	346.00689697265625	11.096533333333333					1	DETECTED	346.0069 m/z @11.10 [N1267_1.mzXML]	346.00689697265625	11.096533333333333	0.10105	20.00316666666667	19.902116666666668	239589.53125	7.286904325914244E7	1	1299	4.891858501784466	0.6349518703313931	0.36813709822257606	346.0058898925781	346.00830078125
1067	346.9068298339844	1.5545333333333333					1	DETECTED	346.9068 m/z @1.55 [N1267_1.mzXML]	346.9068298339844	1.5545333333333333	1.4513333333333334	1.5841666666666667	0.13283333333333336	17867.734375	84669.3773308105	0	1299	0.08237916098467468	0.643572351421189	0.28714470284237803	346.9061584472656	346.9078369140625
1068	347.0155029296875	10.992700000000001					1	DETECTED	347.0155 m/z @10.99 [N1267_1.mzXML]	347.0155029296875	10.992700000000001	0.2542333333333333	19.822666666666667	19.568433333333335	75452.0546875	1.1388638172641158E7	0	1299	4.050473111189602	2.771382923151971	13.156455193681056	347.0078430175781	347.01849365234375
1069	347.1319274902344	1.4513333333333334					1	DETECTED	347.1319 m/z @1.45 [N1267_1.mzXML]	347.1319274902344	1.4513333333333334	1.4024500000000002	10.007516666666668	8.605066666666668	7440.26123046875	2543548.663832153	0	1299	8.59604112387244	88.0163654960794	175.0327309921588	347.1219787597656	347.1331481933594
1070	347.1575622558594	11.257883333333332					1	DETECTED	347.1576 m/z @11.26 [N1267_1.mzXML]	347.1575622558594	11.257883333333332	9.664299999999999	11.289	1.6247000000000007	68563.265625	1967006.8458857443	0	1299	0.1600628077869395	0.5138844892412539	0.01986364767661663	347.1573486328125	347.1590881347656
1071	348.01904296875	10.963566666666667					1	DETECTED	348.0190 m/z @10.96 [N1267_1.mzXML]	348.01904296875	10.963566666666667	10.638483333333333	19.4295	8.791016666666668	9044.7060546875	1426807.036912903	0	1299	4.070338769542083	13.521174057933854	18.72780828191115	348.0090637207031	348.0203552246094
1072	348.3084411621094	13.823266666666665					1	DETECTED	348.3084 m/z @13.82 [N1267_1.mzXML]	348.3084411621094	13.823266666666665	13.53145	14.220383333333332	0.688933333333333	130055.625	2159588.3588945335	0	1299	0.273002355063106	1.4614087043850155	1.6688524696999463	348.306640625	348.3086242675781
1073	348.866943359375	1.5545333333333333					1	DETECTED	348.8669 m/z @1.55 [N1267_1.mzXML]	348.866943359375	1.5545333333333333	1.4661	1.5545333333333333	0.08843333333333336	7897.26171875	29064.500332153384	0	1299	0.05936380751174308	0.5	null	348.8661193847656	348.86761474609375
1074	349.0154724121094	15.168066666666666					1	DETECTED	349.0155 m/z @15.17 [N1267_1.mzXML]	349.0154724121094	15.168066666666666	0.10105	20.00316666666667	19.902116666666668	17737.546875	5800537.18657715	0	1299	3.075268061970162	0.7631147676119855	0.9369388296606834	349.0129089355469	349.01739501953125
1075	349.1767272949219	11.72055					1	DETECTED	349.1767 m/z @11.72 [N1267_1.mzXML]	349.1767272949219	11.72055	9.6046	12.4147	2.8101000000000003	37847.13671875	1267381.1559022213	0	1299	1.0067744526178561	0.6640279779767955	0.24426212944795042	349.1758728027344	349.1817626953125
1076	349.234619140625	11.0668					1	DETECTED	349.2346 m/z @11.07 [N1267_1.mzXML]	349.234619140625	11.0668	10.992700000000001	12.729266666666666	1.7365666666666648	7808.712890625	499432.20195788535	0	1299	0.12305599055122407	11.717723796671214	22.435447593342428	349.2323913574219	349.2362976074219
1077	350.2550964355469	13.7548					1	DETECTED	350.2551 m/z @13.75 [N1267_1.mzXML]	350.2550964355469	13.7548	6.307816666666667	14.049416666666668	7.741600000000001	67256.984375	3798523.6402607444	0	1299	0.19063933864782	0.5197809403807807	2.606884470211577	350.2538757324219	350.2615661621094
1078	350.80865478515625	1.7491166666666667					1	DETECTED	350.8087 m/z @1.75 [N1267_1.mzXML]	350.80865478515625	1.7491166666666667	1.7018	1.9328	0.2310000000000001	20387.3203125	160580.81414648428	0	1299	0.13812149096254767	2.4410003522367036	3.8820007044734073	350.8078918457031	350.8099670410156
1079	350.89068603515625	1.5841666666666667					1	DETECTED	350.8907 m/z @1.58 [N1267_1.mzXML]	350.89068603515625	1.5841666666666667	1.52525	1.6282833333333333	0.10303333333333331	84052.125	309667.51315722644	0	1299	0.06459917518706293	0.8671379353341212	0.7942999905620123	350.8902587890625	350.8916015625
1080	351.0108337402344	15.644666666666666					1	DETECTED	351.0108 m/z @15.64 [N1267_1.mzXML]	351.0108337402344	15.644666666666666	0.18661666666666665	19.970333333333333	19.783716666666667	6236.66796875	2457289.005000826	0	1299	2.313648433465758	0.6399163111345437	0.8578033767577394	351.0093994140625	351.01336669921875
1081	351.21148681640625	12.4767					1	DETECTED	351.2115 m/z @12.48 [N1267_1.mzXML]	351.21148681640625	12.4767	12.194416666666665	12.5861	0.3916833333333347	9162.181640625	111117.83418335018	0	1299	0.10939344196945378	0.6937769380645934	0.3875538761291868	351.2105712890625	351.2131042480469
1082	351.2269287109375	13.823266666666665					1	DETECTED	351.2269 m/z @13.82 [N1267_1.mzXML]	351.2269287109375	13.823266666666665	13.659083333333333	16.080033333333333	2.4209499999999995	245391.21875	5268477.807531988	0	1299	0.3770303513611175	3.6546178503643647	3.603773899286662	351.2174377441406	351.2271728515625
1083	352.1639099121094	9.992683333333334					1	DETECTED	352.1639 m/z @9.99 [N1267_1.mzXML]	352.1639099121094	9.992683333333334	9.947849999999999	18.107666666666667	8.159816666666668	41901.61328125	824337.3125751336	0	1299	0.08758241041319259	2.6696727604906463	2.702525403832305	352.1625061035156	352.1723937988281
1084	352.2224426269531	12.32155					1	DETECTED	352.2224 m/z @12.32 [N1267_1.mzXML]	352.2224426269531	12.32155	12.226016666666668	15.488266666666668	3.26225	26015.00390625	781004.4878211673	0	1299	0.10545157803386829	17.073883461270277	1.2650181158879426	352.21966552734375	352.2227783203125
1085	353.03363037109375	2.358483333333333					1	DETECTED	353.0336 m/z @2.36 [N1267_1.mzXML]	353.03363037109375	2.358483333333333	1.6427666666666667	17.207333333333334	15.564566666666668	151589.03125	7293470.530769014	0	1299	0.5517618257587875	1.1203576280357037	1.1475137502001374	353.023681640625	353.0355529785156
1086	353.1724853515625	10.113566666666665					1	DETECTED	353.1725 m/z @10.11 [N1267_1.mzXML]	353.1724853515625	10.113566666666665	9.7243	17.468833333333336	7.744533333333337	13221.2548828125	1465322.252372864	0	1299	0.2983045103395785	8.923015019835194	23.965123235855128	353.1684265136719	353.1808776855469
1087	353.227294921875	11.72055					1	DETECTED	353.2273 m/z @11.72 [N1267_1.mzXML]	353.227294921875	11.72055	11.691716666666668	12.49225	0.8005333333333322	7922.04296875	218907.02630419866	0	1299	0.12212892540162379	13.882080924856465	26.76416184971293	353.2255859375	353.2287902832031
1088	353.2429504394531	14.84735					1	DETECTED	353.2430 m/z @14.85 [N1267_1.mzXML]	353.2429504394531	14.84735	12.0012	16.1617	4.160499999999999	9245.5830078125	1121832.3290673215	0	1299	2.988535252606619	0.7308996363508599	0.2387101895111961	353.24176025390625	353.2449951171875
1089	353.2635803222656	13.76825					1	DETECTED	353.2636 m/z @13.77 [N1267_1.mzXML]	353.2635803222656	13.76825	12.742899999999999	14.733300000000002	1.9904000000000028	1191008.375	2.3855779263050806E7	1	1299	0.3298831095873709	1.2955831645597862	2.817257859672995	353.2628479003906	353.2648620605469
1090	355.00927734375	19.216666666666665					1	DETECTED	355.0093 m/z @19.22 [N1267_1.mzXML]	355.00927734375	19.216666666666665	0.10105	20.00316666666667	19.902116666666668	8281.9921875	2679282.9206191422	0	1299	16.152922431808836	0.5319849451849772	0.05878338517865936	355.0065002441406	355.0113220214844
1091	355.1236877441406	10.765350000000002					1	DETECTED	355.1237 m/z @10.77 [N1267_1.mzXML]	355.1236877441406	10.765350000000002	10.749533333333334	15.644666666666666	4.895133333333332	13025.4130859375	840884.704876587	0	1299	0.13037717326434972	154.74604847206572	308.49209694413145	355.12353515625	355.1336364746094
1092	355.1712951660156	11.706					1	DETECTED	355.1713 m/z @11.71 [N1267_1.mzXML]	355.1712951660156	11.706	11.677516666666666	11.81315	0.1356333333333346	9738.142578125	46939.164256347605	0	1299	0.05781601969760608	2.3809245172615348	3.7618490345230695	355.1693115234375	355.17156982421875
1093	355.27032470703125	13.836983333333334					1	DETECTED	355.2703 m/z @13.84 [N1267_1.mzXML]	355.27032470703125	13.836983333333334	11.7654	14.06385	2.2984500000000008	22319.470703125	1435272.5811262217	0	1299	2.1905424022222544	0.554756828512812	0.10951365702562418	355.2603454589844	355.27099609375
1094	355.2812194824219	12.5861					1	DETECTED	355.2812 m/z @12.59 [N1267_1.mzXML]	355.2812194824219	12.5861	12.4767	13.920733333333335	1.4440333333333353	32770.33203125	1025451.8058134771	0	1299	0.18756062813895547	6.5997867154173875	9.091332201678673	355.2720642089844	355.283203125
1095	356.24041748046875	10.992700000000001					1	DETECTED	356.2404 m/z @10.99 [N1267_1.mzXML]	356.24041748046875	10.992700000000001	10.90335	11.03685	0.13349999999999973	9206.927734375	43151.59279125986	0	1299	0.055256082912306326	0.7470621152769876	0.49412423055397514	356.2398681640625	356.2420349121094
1096	356.2767333984375	11.523616666666667					1	DETECTED	356.2767 m/z @11.52 [N1267_1.mzXML]	356.2767333984375	11.523616666666667	11.464466666666668	18.826999999999998	7.36253333333333	59033.58984375	2653057.289626828	0	1299	0.3998554027747083	62.23612285150857	123.47224570301714	356.2766418457031	356.2856140136719
1097	356.9076232910156	1.5987833333333334					1	DETECTED	356.9076 m/z @1.60 [N1267_1.mzXML]	356.9076232910156	1.5987833333333334	1.5691333333333333	1.6427666666666667	0.07363333333333344	67173.9375	239839.79823339876	0	1299	0.06824905986405772	1.2417088251826813	1.4834176503653627	356.90740966796875	356.9076843261719
1098	357.1697998046875	12.39925					1	DETECTED	357.1698 m/z @12.40 [N1267_1.mzXML]	357.1697998046875	12.39925	12.35285	12.523349999999999	0.17049999999999876	11018.0478515625	90698.40162255777	0	1299	0.12200973589824038	1.8372844827585988	2.6745689655171976	357.16912841796875	357.1703186035156
1099	357.2760925292969	12.688466666666667					1	DETECTED	357.2761 m/z @12.69 [N1267_1.mzXML]	357.2760925292969	12.688466666666667	11.523616666666667	16.243100000000002	4.719483333333335	104985.4609375	3096523.3997049886	0	1299	0.7550953988577476	1.1734369454539875	1.0515309738220082	357.2747802734375	357.2840270996094
1100	357.2975158691406	14.10705					1	DETECTED	357.2975 m/z @14.11 [N1267_1.mzXML]	357.2975158691406	14.10705	7.158716666666667	15.739533333333332	8.580816666666665	30060.431640625	2748092.8256275333	0	1299	0.36641808572488443	0.5925190290039961	4.0665646342065385	357.2956237792969	357.2997131347656
1101	358.2563781738281	11.096533333333333					1	DETECTED	358.2564 m/z @11.10 [N1267_1.mzXML]	358.2563781738281	11.096533333333333	10.591266666666666	11.213933333333333	0.6226666666666674	54289.0546875	582073.0815482785	0	1299	0.11228785810858533	0.5687559548729286	0.07764342561031692	358.2560729980469	358.2580261230469
1102	358.2793884277344	12.688466666666667					1	DETECTED	358.2794 m/z @12.69 [N1267_1.mzXML]	358.2793884277344	12.688466666666667	11.98685	13.80965	1.822799999999999	25033.125	1159102.0164716796	0	1299	0.7720975655364448	1.2989999287360143	1.5979998574720289	358.27191162109375	358.28204345703125
1103	358.2929992675781	11.620949999999999					1	DETECTED	358.2930 m/z @11.62 [N1267_1.mzXML]	358.2929992675781	11.620949999999999	11.579483333333334	14.482533333333333	2.9030499999999986	88405.7109375	1174447.2486805413	0	1299	0.11375937297326466	2.376395878287877	2.7486857744715105	358.29180908203125	358.3013000488281
1104	358.365478515625	12.102283333333332					1	DETECTED	358.3655 m/z @12.10 [N1267_1.mzXML]	358.365478515625	12.102283333333332	1.4956666666666665	12.178566666666667	10.6829	20745.107421875	6753868.728562256	0	1299	0.44679770168164445	0.5035960257512214	0.007192051502442756	358.365478515625	358.3696594238281
1105	359.0411071777344	1.6719166666666667					1	DETECTED	359.0411 m/z @1.67 [N1267_1.mzXML]	359.0411071777344	1.6719166666666667	1.6282833333333333	18.66433333333333	17.03605	343685.65625	1.1622751547398044E7	1	1299	0.48522405994096895	11.865732581530374	21.661907269549378	359.04034423828125	359.0444030761719
1106	359.3130187988281	12.702050000000002					1	DETECTED	359.3130 m/z @12.70 [N1267_1.mzXML]	359.3130187988281	12.702050000000002	0.1351	18.353166666666667	18.218066666666665	907973.375	1.3704268784363862E7	1	1299	0.2846730506763695	0.9430864958739581	1.184651493785615	359.311279296875	359.3157653808594
1107	360.2359619140625	4.26345					1	DETECTED	360.2360 m/z @4.26 [N1267_1.mzXML]	360.2359619140625	4.26345	3.277083333333333	5.627083333333333	2.35	5827.6201171875	335205.6279933473	0	1299	0.7246263850275891	1.1912405799060526	1.3824811598121052	360.23388671875	360.23748779296875
1108	360.3146057128906	12.64695					1	DETECTED	360.3146 m/z @12.65 [N1267_1.mzXML]	360.3146057128906	12.64695	6.7642	13.03035	6.2661500000000006	64656.0	5551956.290218872	0	1299	0.5743690309887928	0.5325868003909736	0.06751696633313847	360.3146057128906	360.3229064941406
1109	361.1802673339844	12.1478					1	DETECTED	361.1803 m/z @12.15 [N1267_1.mzXML]	361.1802673339844	12.1478	12.087683333333333	12.35285	0.26516666666666744	11004.837890625	129827.96925952205	0	1299	0.14440326113964197	2.2054338785694245	3.4108677571388495	361.179443359375	361.18072509765625
1110	361.1985778808594	11.199083333333334					1	DETECTED	361.1986 m/z @11.20 [N1267_1.mzXML]	361.1985778808594	11.199083333333334	11.12605	12.554616666666668	1.4285666666666685	26669.6796875	1237003.1424312748	0	1299	0.38139926091076504	9.780237334550245	17.98904923712306	361.1981506347656	361.2012023925781
1111	361.3187255859375	12.729266666666666					1	DETECTED	361.3187 m/z @12.73 [N1267_1.mzXML]	361.3187255859375	12.729266666666666	11.479866666666668	15.273116666666665	3.793249999999997	23596.908203125	1433882.0823330989	0	1299	1.1683749541780841	1.5180286537538032	1.9142114105788886	361.3089599609375	361.325927734375
1112	362.92401123046875	1.6282833333333333					1	DETECTED	362.9240 m/z @1.63 [N1267_1.mzXML]	362.92401123046875	1.6282833333333333	1.5841666666666667	2.3159666666666667	0.7318	162309.265625	756745.3260954588	0	1299	0.04783020028860219	7.105987168478152	1.0865856717424274	362.92352294921875	362.9325256347656
1113	363.08966064453125	12.194416666666665					1	DETECTED	363.0897 m/z @12.19 [N1267_1.mzXML]	363.08966064453125	12.194416666666665	12.1478	12.289566666666667	0.14176666666666726	20498.80078125	141335.451367187	0	1299	0.1847540402055472	1.520557740436236	2.041115480872472	363.0893249511719	363.0901184082031
1114	363.1098327636719	1.4661					1	DETECTED	363.1098 m/z @1.47 [N1267_1.mzXML]	363.1098327636719	1.4661	1.3851833333333334	16.619	15.233816666666666	15186.0205078125	2758728.579173035	0	1299	0.06825523843119874	90.93193410289646	192.10306501489418	363.102783203125	363.11029052734375
1115	363.1922302246094	12.0012					1	DETECTED	363.1922 m/z @12.00 [N1267_1.mzXML]	363.1922302246094	12.0012	11.677516666666666	13.659083333333333	1.9815666666666676	14625.21875	791638.130274414	0	1299	0.6481523383661543	3.0609649348643067	5.121929869728613	363.1822814941406	363.1934814453125
1116	363.21343994140625	11.335883333333333					1	DETECTED	363.2134 m/z @11.34 [N1267_1.mzXML]	363.21343994140625	11.335883333333333	8.7364	11.5517	2.8153000000000006	76277.90625	1289316.089271422	0	1299	0.12452146359781935	0.9144622492118686	0.6827738604164044	363.204345703125	363.21563720703125
1117	363.9947509765625	9.122683333333333					1	DETECTED	363.9948 m/z @9.12 [N1267_1.mzXML]	363.9947509765625	9.122683333333333	4.886066666666666	19.0865	14.200433333333335	2725.845458984375	898362.6675259401	0	1299	1.2127658622534074	1.6759167102680208	2.3518334205360416	363.9924011230469	363.99688720703125
1118	365.1968688964844	14.345366666666667					1	DETECTED	365.1969 m/z @14.35 [N1267_1.mzXML]	365.1968688964844	14.345366666666667	14.192466666666666	16.37343333333333	2.1809666666666647	21280.677734375	860814.1799511715	0	1299	0.771797283769569	5.641146929169707	8.057193292604493	365.1967468261719	365.1991271972656
1119	365.2109680175781	12.1478					1	DETECTED	365.2110 m/z @12.15 [N1267_1.mzXML]	365.2109680175781	12.1478	11.606966666666667	12.4147	0.8077333333333332	17480.22265625	502663.9461180418	0	1299	0.2207062027066673	0.7467488443759627	0.49349768875192535	365.20770263671875	365.2124328613281
1120	365.2296447753906	11.111316666666665					1	DETECTED	365.2296 m/z @11.11 [N1267_1.mzXML]	365.2296447753906	11.111316666666665	4.248683333333333	11.213933333333333	6.96525	17110.408203125	3276121.7845509034	0	1299	0.11165185383155496	0.5074764789026565	0.014952957805313014	365.2296142578125	365.2337646484375
1121	366.20745849609375	12.194416666666665					1	DETECTED	366.2075 m/z @12.19 [N1267_1.mzXML]	366.20745849609375	12.194416666666665	9.41	14.84735	5.43735	15762.052734375	2194617.9539705813	0	1299	5.3194914194386875	0.9763894292640595	0.9527788585281189	366.1997375488281	366.21478271484375
1122	366.2613830566406	11.335883333333333					1	DETECTED	366.2614 m/z @11.34 [N1267_1.mzXML]	366.2613830566406	11.335883333333333	11.289	11.364133333333333	0.0751333333333335	43593.078125	154486.54976952827	0	1299	0.17141452513258315	0.8012797724848886	0.6025595449697771	366.2607727050781	366.2613830566406
1123	366.8351135253906	2.2018					1	DETECTED	366.8351 m/z @2.20 [N1267_1.mzXML]	366.8351135253906	2.2018	2.045933333333333	2.34435	0.2984166666666668	7522.615234375	88956.4800285645	0	1299	0.2373457082451096	0.9572818648417445	0.914563729683489	366.8341369628906	366.8362121582031
1124	367.1185302734375	1.8763833333333333					1	DETECTED	367.1185 m/z @1.88 [N1267_1.mzXML]	367.1185302734375	1.8763833333333333	1.8479666666666668	17.845333333333333	15.997366666666666	66413.8984375	2414722.9854601445	0	1299	0.0549772836226059	281.4785923753679	6.216363558335914	367.1185302734375	367.1204833984375
1125	367.153564453125	12.5861					1	DETECTED	367.1536 m/z @12.59 [N1267_1.mzXML]	367.153564453125	12.5861	0.20353333333333332	12.632133333333334	12.428600000000001	12615.884765625	2169307.0871323235	0	1299	4.409460674547953	0.5018587961031235	0.0037175922062469935	367.1463623046875	367.15484619140625
1126	367.19183349609375	13.76825					1	DETECTED	367.1918 m/z @13.77 [N1267_1.mzXML]	367.19183349609375	13.76825	13.673166666666667	14.17845	0.5052833333333329	81100.3671875	1152245.9374877936	0	1299	0.1795594090003778	2.657055214723928	4.314110429447856	367.1913146972656	367.1925354003906
1127	367.9886779785156	12.5861					1	DETECTED	367.9887 m/z @12.59 [N1267_1.mzXML]	367.9886779785156	12.5861	0.11818333333333333	20.00316666666667	19.884983333333334	43894.6875	1.0532102243188461E7	0	1299	2.9755457608220457	0.7921928239755274	2.008029845529744	367.987060546875	367.9916076660156
1128	368.276611328125	11.479866666666668					1	DETECTED	368.2766 m/z @11.48 [N1267_1.mzXML]	368.276611328125	11.479866666666668	11.434633333333332	12.178566666666667	0.7439333333333344	425202.75	3521377.8937509744	1	1299	0.11363448168256696	2.7278471179688135	3.8398601294021493	368.2760009765625	368.2841796875
1129	368.4225769042969	12.4147					1	DETECTED	368.4226 m/z @12.41 [N1267_1.mzXML]	368.4225769042969	12.4147	12.39925	12.729266666666666	0.3300166666666655	85864.890625	726425.7099697234	0	1299	0.11059758709697753	10.680151024811513	20.360302049623026	368.42230224609375	368.4226379394531
1130	368.6248474121094	12.241999999999999					1	DETECTED	368.6248 m/z @12.24 [N1267_1.mzXML]	368.6248474121094	12.241999999999999	9.992683333333334	12.36865	2.375966666666667	19051.810546875	669377.9657426762	0	1299	2.246120166904097	0.5281529946131792	0.05630598922635833	368.62396240234375	368.6259765625
1131	368.8691101074219	1.6719166666666667					1	DETECTED	368.8691 m/z @1.67 [N1267_1.mzXML]	368.8691101074219	1.6719166666666667	1.6574666666666666	1.8338333333333334	0.17636666666666678	34807.3203125	150806.88263403336	0	1299	0.06792133627308083	6.10265282583619	11.32783305737744	368.8673095703125	368.87005615234375
1132	369.06072998046875	12.044516666666668					1	DETECTED	369.0607 m/z @12.04 [N1267_1.mzXML]	369.06072998046875	12.044516666666668	12.015583333333332	12.162983333333333	0.14740000000000109	40355.16796875	215472.54753833136	0	1299	0.08968217130825451	2.5472350230412264	4.3163174030704194	369.0605163574219	369.0608825683594
1133	369.2375183105469	13.76825					1	DETECTED	369.2375 m/z @13.77 [N1267_1.mzXML]	369.2375183105469	13.76825	13.503366666666667	14.220383333333332	0.717016666666666	43377.87109375	766333.2484306648	0	1299	0.2807260202906985	1.3534574970112603	1.1849243917446926	369.23065185546875	369.238037109375
1134	369.3486633300781	12.64695					1	DETECTED	369.3487 m/z @12.65 [N1267_1.mzXML]	369.3486633300781	12.64695	0.28808333333333336	19.937333333333335	19.649250000000002	162632.625	7975655.770622653	0	1299	0.32039941674333505	0.6345708296899983	0.8269709831982209	369.34686279296875	369.35113525390625
1135	370.2927551269531	11.620949999999999					1	DETECTED	370.2928 m/z @11.62 [N1267_1.mzXML]	370.2927551269531	11.620949999999999	11.5093	13.977683333333333	2.4683833333333336	752123.5625	6620764.616351314	1	1299	0.12335123896692402	2.959742296154221	4.1737164133546	370.2835998535156	370.29791259765625
1136	370.3523254394531	12.64695					1	DETECTED	370.3523 m/z @12.65 [N1267_1.mzXML]	370.3523254394531	12.64695	0.8317333333333334	15.94975	15.118016666666666	53011.2109375	5673663.807603667	0	1299	0.41112738702935303	0.7911204533451831	1.1330874147276417	370.35113525390625	370.3545837402344
1137	371.1862487792969	12.57005					1	DETECTED	371.1862 m/z @12.57 [N1267_1.mzXML]	371.1862487792969	12.57005	8.93825	17.0605	8.122250000000001	4541.8701171875	1179185.954909882	0	1299	7.113548723785048	1.1182127319786332	0.8886606306935017	371.18408203125	371.1942138671875
1138	371.22198486328125	11.82885					1	DETECTED	371.2220 m/z @11.83 [N1267_1.mzXML]	371.22198486328125	11.82885	9.7243	12.226016666666668	2.5017166666666686	34272.72265625	1206456.1428538214	0	1299	1.0918040878421653	0.5928781039932527	0.5393833361284793	371.2199401855469	371.2274169921875
1139	371.2628173828125	13.407966666666665					1	DETECTED	371.2628 m/z @13.41 [N1267_1.mzXML]	371.2628173828125	13.407966666666665	13.314400000000001	14.1355	0.8210999999999995	17181.796875	501089.0253205567	0	1299	0.2116839591020767	4.387780548628545	7.77556109725709	371.2606506347656	371.2628173828125
1140	371.2961120605469	11.634816666666667					1	DETECTED	371.2961 m/z @11.63 [N1267_1.mzXML]	371.2961120605469	11.634816666666667	11.579483333333334	15.998333333333333	4.418849999999999	162326.25	2738008.3471840806	0	1299	0.12129104354820441	20.636291050398174	41.96279246985078	371.2915344238281	371.29742431640625
1141	372.3084411621094	11.7654					1	DETECTED	372.3084 m/z @11.77 [N1267_1.mzXML]	372.3084411621094	11.7654	11.634816666666667	13.394533333333333	1.759716666666666	140590.53125	1458981.3226806645	0	1299	0.10563129442960673	1.1399086123807065	3.928877333201364	372.2988586425781	372.3089294433594
1142	372.7351379394531	1.9896500000000001					1	DETECTED	372.7351 m/z @1.99 [N1267_1.mzXML]	372.7351379394531	1.9896500000000001	1.9614833333333332	2.2018	0.24031666666666673	12484.484375	108861.82392407236	0	1299	0.17690876667986144	4.265976331360913	7.531952662721826	372.7347106933594	372.736083984375
1143	372.8809814453125	1.5987833333333334					1	DETECTED	372.8810 m/z @1.60 [N1267_1.mzXML]	372.8809814453125	1.5987833333333334	1.5545333333333333	1.6427666666666667	0.08823333333333339	25348.8125	92005.62075195313	0	1299	0.09362727649017044	0.9969868173257982	0.833229189789272	372.8809814453125	372.8816223144531
1144	373.2711181640625	12.289566666666667					1	DETECTED	373.2711 m/z @12.29 [N1267_1.mzXML]	373.2711181640625	12.289566666666667	5.465183333333333	12.60125	7.136066666666667	18190.24609375	2883930.6844215384	0	1299	0.3200333130506987	0.5228360071605981	1.1835767788913618	373.2613830566406	373.27288818359375
1145	373.3118896484375	11.7654					1	DETECTED	373.3119 m/z @11.77 [N1267_1.mzXML]	373.3118896484375	11.7654	9.2104	11.87375	2.6633499999999994	33714.2578125	1361417.4681795652	0	1299	0.09383398810142296	0.5212035225048923	0.042407045009784636	373.3023986816406	373.31219482421875
1146	374.3609313964844	11.887733333333333					1	DETECTED	374.3609 m/z @11.89 [N1267_1.mzXML]	374.3609313964844	11.887733333333333	11.87375	11.972616666666665	0.09886666666666599	6602.15380859375	28667.084923339953	0	1299	0.0983966571907402	3.535160905840118	6.070321811680236	374.3599853515625	374.36181640625
1147	375.01470947265625	1.6719166666666667					1	DETECTED	375.0147 m/z @1.67 [N1267_1.mzXML]	375.01470947265625	1.6719166666666667	1.6427666666666667	12.4767	10.833933333333333	125898.5546875	5059573.503927368	0	1299	0.4991751518484593	18.19371690513434	31.710574760570196	375.005615234375	375.0208435058594
1148	375.2172546386719	12.384066666666666					1	DETECTED	375.2173 m/z @12.38 [N1267_1.mzXML]	375.2172546386719	12.384066666666666	12.32155	12.554616666666668	0.23306666666666764	11021.45703125	101613.68097070298	0	1299	0.16739117958115557	1.864036256998178	2.728072513996356	375.2165832519531	375.2181396484375
1149	375.28619384765625	12.241999999999999					1	DETECTED	375.2862 m/z @12.24 [N1267_1.mzXML]	375.28619384765625	12.241999999999999	12.015583333333332	12.702050000000002	0.6864666666666697	10436.7666015625	247734.35862805235	0	1299	0.27652309705088207	1.5159366948840667	2.0318733897681334	375.2849426269531	375.2877197265625
1150	375.4501647949219	8.860116666666666					1	DETECTED	375.4502 m/z @8.86 [N1267_1.mzXML]	375.4501647949219	8.860116666666666	7.959133333333333	9.04675	1.0876166666666665	9039.8828125	93862.548294281	0	1299	0.12134359508054615	0.6035720231598807	3.8722155854814595	375.44964599609375	375.4561767578125
1151	376.2571105957031	11.677516666666666					1	DETECTED	376.2571 m/z @11.68 [N1267_1.mzXML]	376.2571105957031	11.677516666666666	11.6491	11.958466666666668	0.30936666666666746	8770.2080078125	93844.56535058585	0	1299	0.11041184109779856	5.443401759531128	9.886803519062257	376.25701904296875	376.2589111328125
1152	376.3395080566406	12.702050000000002					1	DETECTED	376.3395 m/z @12.70 [N1267_1.mzXML]	376.3395080566406	12.702050000000002	12.11715	13.085033333333334	0.967883333333333	105856.75	1475490.870142822	0	1299	0.22602456115003733	1.0371350812439362	0.8031529664827147	376.3351745605469	376.3406982421875
1153	376.6227722167969	10.60675					1	DETECTED	376.6228 m/z @10.61 [N1267_1.mzXML]	376.6227722167969	10.60675	4.02835	11.007316666666666	6.9789666666666665	14351.494140625	616877.4410881342	0	1299	0.09629113908715503	1.0318935703831928	0.9922263892032716	376.6217956542969	376.63153076171875
1154	377.6297302246094	12.305833333333334					1	DETECTED	377.6297 m/z @12.31 [N1267_1.mzXML]	377.6297302246094	12.305833333333334	9.64925	12.384066666666666	2.7348166666666653	14126.8046875	576404.8119251708	0	1299	2.2436107778477368	0.514724426738605	0.03974620687001109	377.62835693359375	377.6315612792969
1155	378.23773193359375	12.39925					1	DETECTED	378.2377 m/z @12.40 [N1267_1.mzXML]	378.23773193359375	12.39925	12.337416666666666	13.920733333333335	1.5833166666666685	152989.25	1785532.7369453066	1	1299	0.12474897221459003	2.105491134205672	3.9707843552018107	378.231201171875	378.23895263671875
1156	378.8976135253906	1.6282833333333333					1	DETECTED	378.8976 m/z @1.63 [N1267_1.mzXML]	378.8976135253906	1.6282833333333333	1.5987833333333334	2.259	0.6602166666666665	83201.734375	396516.3584714352	0	1299	0.04350060706355552	11.32263225940367	23.378499318358138	378.8962097167969	378.90655517578125
1157	379.2409362792969	12.384066666666666					1	DETECTED	379.2409 m/z @12.38 [N1267_1.mzXML]	379.2409362792969	12.384066666666666	11.706	13.602	1.8960000000000008	26204.708984375	829318.4569155877	0	1299	0.13808826762253545	1.5554446822938972	2.137969487507369	379.2399597167969	379.2493591308594
1158	379.279541015625	14.121266666666665					1	DETECTED	379.2795 m/z @14.12 [N1267_1.mzXML]	379.279541015625	14.121266666666665	13.949083333333334	15.426816666666667	1.4777333333333331	24618.912109375	679694.7053014528	0	1299	0.21202333395755346	3.0978955645821755	4.342777410467396	379.2781066894531	379.2812194824219
1159	380.0866394042969	10.948916666666666					1	DETECTED	380.0866 m/z @10.95 [N1267_1.mzXML]	380.0866394042969	10.948916666666666	10.8879	16.27595	5.388050000000002	5788.966796875	680460.7219653323	0	1299	0.1542416595303262	44.15228079759722	87.30456159519444	380.0792541503906	380.0881042480469
1160	380.2533264160156	12.702050000000002					1	DETECTED	380.2533 m/z @12.70 [N1267_1.mzXML]	380.2533264160156	12.702050000000002	11.82885	12.825099999999999	0.9962499999999999	227534.34375	2121274.290403807	0	1299	0.1162870289535558	1.1047058503557667	1.193099341777818	380.2529602050781	380.2575378417969
1161	381.02276611328125	1.6574666666666666					1	DETECTED	381.0228 m/z @1.66 [N1267_1.mzXML]	381.02276611328125	1.6574666666666666	1.6282833333333333	18.859333333333332	17.23105	278275.6875	6442597.154057342	0	1299	0.26992589177056137	14.828446208716576	29.04435068310261	381.0209045410156	381.0244140625
1162	381.1670227050781	10.007516666666668					1	DETECTED	381.1670 m/z @10.01 [N1267_1.mzXML]	381.1670227050781	10.007516666666668	9.619283333333334	10.475266666666666	0.8559833333333327	3315.7685546875	75526.13648028545	0	1299	0.06061397892753995	1.102408345496692	1.204816690993384	381.1660461425781	381.1751708984375
1163	381.2947082519531	12.702050000000002					1	DETECTED	381.2947 m/z @12.70 [N1267_1.mzXML]	381.2947082519531	12.702050000000002	4.381883333333334	15.6287	11.246816666666668	1221147.125	1.7389764875014953E7	1	1299	0.1727172485871069	1.126396302484757	0.7081218209062626	381.29083251953125	381.29718017578125
1164	381.3124694824219	12.11715					1	DETECTED	381.3125 m/z @12.12 [N1267_1.mzXML]	381.3124694824219	12.11715	6.323966666666666	12.178566666666667	5.8546000000000005	5450.65283203125	961486.687458954	0	1299	0.06174395166117286	0.5053007701580305	0.010601540316061041	381.3124694824219	381.31640625
1165	381.7481384277344	13.616516666666666					1	DETECTED	381.7481 m/z @13.62 [N1267_1.mzXML]	381.7481384277344	13.616516666666666	5.9500166666666665	13.687016666666667	7.737	23532.162109375	2876741.0646767565	0	1299	0.1467690049811008	0.5045979260418705	0.005855407680074233	381.7466125488281	381.75360107421875
1166	382.2982177734375	12.770183333333334					1	DETECTED	382.2982 m/z @12.77 [N1267_1.mzXML]	382.2982177734375	12.770183333333334	5.27	12.9763	7.706300000000001	201672.4375	4857090.718597296	0	1299	0.2657267550420013	0.5724817445102345	0.08758067729250354	382.2908935546875	382.3009948730469
1167	383.11328125	1.7918999999999998					1	DETECTED	383.1133 m/z @1.79 [N1267_1.mzXML]	383.11328125	1.7918999999999998	1.73415	2.4151000000000002	0.6809500000000002	185962.34375	2413428.0743034673	0	1299	0.08294180051387112	4.509548178489729	10.00619664483775	383.113037109375	383.11419677734375
1168	384.1128845214844	9.04675					1	DETECTED	384.1129 m/z @9.05 [N1267_1.mzXML]	384.1128845214844	9.04675	2.0177666666666667	10.266333333333334	8.248566666666667	16421.412109375	1452975.1556483763	0	1299	0.1570821548133523	0.5075597519485783	0.2755514563916277	384.1033020019531	384.11737060546875
1169	385.27105712890625	12.8115					1	DETECTED	385.2711 m/z @12.81 [N1267_1.mzXML]	385.27105712890625	12.8115	12.729266666666666	12.907866666666667	0.1786000000000012	34005.734375	206383.94983203112	0	1299	0.07310093070202228	1.0859343331982056	1.171868666396411	385.2695007324219	385.2717590332031
1170	385.30670166015625	12.1478					1	DETECTED	385.3067 m/z @12.15 [N1267_1.mzXML]	385.30670166015625	12.1478	9.97785	17.0605	7.082650000000001	43372.5703125	5067918.731841761	0	1299	2.594315276179474	1.767872945780142	2.2406404947413163	385.30584716796875	385.30877685546875
1171	386.0791931152344	14.510366666666666					1	DETECTED	386.0792 m/z @14.51 [N1267_1.mzXML]	386.0791931152344	14.510366666666666	0.15233333333333335	19.953833333333332	19.801499999999997	3824.869384765625	2105848.2756686695	0	1299	8.789267410955498	0.6895617087762715	0.37912341755254314	386.0767822265625	386.0816345214844
1172	386.286865234375	11.434633333333332					1	DETECTED	386.2869 m/z @11.43 [N1267_1.mzXML]	386.286865234375	11.434633333333332	11.03685	11.49445	0.4576000000000011	41919.65625	358022.3607695329	0	1299	0.3136961657949051	0.5751874973813235	0.15037499476264696	386.286865234375	386.2878112792969
1173	386.3106384277344	11.958466666666668					1	DETECTED	386.3106 m/z @11.96 [N1267_1.mzXML]	386.3106384277344	11.958466666666668	10.355866666666666	16.01475	5.658883333333334	9571.2939453125	1437963.9633095707	0	1299	1.8710779592811324	1.7655320520820308	2.0596086051805944	386.3076171875	386.3123474121094
1174	386.9218444824219	1.6135666666666666					1	DETECTED	386.9218 m/z @1.61 [N1267_1.mzXML]	386.9218444824219	1.6135666666666666	1.5691333333333333	1.6427666666666667	0.07363333333333344	23768.943359375	71447.85905590825	0	1299	0.05109514503206736	0.8285821455363854	0.6571642910727709	386.9218444824219	386.9225769042969
1175	387.177734375	11.579483333333334					1	DETECTED	387.1777 m/z @11.58 [N1267_1.mzXML]	387.177734375	11.579483333333334	11.523616666666667	11.81315	0.289533333333333	247733.203125	1917350.1385571277	0	1299	0.11983804026578504	2.5819259616576558	3.013394277258465	387.1771545410156	387.1778259277344
1176	387.25079345703125	11.87375					1	DETECTED	387.2508 m/z @11.87 [N1267_1.mzXML]	387.25079345703125	11.87375	11.844333333333333	14.9049	3.0605666666666664	19725.44140625	1086632.853947388	0	1299	0.060768470441466604	52.02096317280535	103.0419263456107	387.2473449707031	387.25567626953125
1177	387.3444519042969	12.2103					1	DETECTED	387.3445 m/z @12.21 [N1267_1.mzXML]	387.3444519042969	12.2103	12.05865	14.078399999999998	2.0197499999999984	15715.34765625	614476.1416959226	0	1299	0.28836169966879943	6.659248269040546	12.318496538081092	387.3430480957031	387.34539794921875
1178	388.0749206542969	13.381116666666665					1	DETECTED	388.0749 m/z @13.38 [N1267_1.mzXML]	388.0749206542969	13.381116666666665	0.22043333333333334	19.986833333333333	19.7664	7327.5498046875	2144192.6624306645	0	1299	6.205939023036127	0.7639755807823774	0.4983515877552375	388.07476806640625	388.079345703125
1179	388.1809387207031	11.5517					1	DETECTED	388.1809 m/z @11.55 [N1267_1.mzXML]	388.1809387207031	11.5517	10.857733333333334	11.844333333333333	0.9865999999999993	70299.1796875	1441209.0004676506	0	1299	0.10696729173299069	0.7725507125073274	0.24142499910056087	388.1800842285156	388.1905822753906
1180	388.709716796875	2.0177666666666667					1	DETECTED	388.7097 m/z @2.02 [N1267_1.mzXML]	388.709716796875	2.0177666666666667	1.9473333333333334	2.34435	0.3970166666666666	16461.029296875	201169.60868933098	0	1299	0.2295164542585335	2.8183861807856116	4.636772361571223	388.7085876464844	388.7107238769531
1181	389.7345275878906	13.54575					1	DETECTED	389.7345 m/z @13.55 [N1267_1.mzXML]	389.7345275878906	13.54575	13.489683333333334	13.616516666666666	0.12683333333333202	11766.80078125	59540.080124267835	0	1299	0.08407055386812523	1.1310939357907217	1.2621878715814434	389.7335510253906	389.73590087890625
1182	389.970458984375	12.49225					1	DETECTED	389.9705 m/z @12.49 [N1267_1.mzXML]	389.970458984375	12.49225	0.1692	19.380499999999998	19.211299999999998	18012.98046875	3641348.6142319334	0	1299	0.8173907738727895	1.3696846142519519	0.6873360511692956	389.96954345703125	389.9790344238281
1183	390.3547668457031	13.76825					1	DETECTED	390.3548 m/z @13.77 [N1267_1.mzXML]	390.3547668457031	13.76825	11.663083333333333	14.192466666666666	2.5293833333333335	46870.0703125	1670382.8994130865	0	1299	0.27770623054332866	0.6007560763201646	0.16834439135396076	390.3534240722656	390.3562316894531
1184	390.98956298828125	1.7918999999999998					1	DETECTED	390.9896 m/z @1.79 [N1267_1.mzXML]	390.98956298828125	1.7918999999999998	1.6574666666666666	13.20715	11.549683333333334	16973.30078125	4038568.9511943357	0	1299	0.4708760164305925	42.956917927101465	84.91383585420293	390.9873046875	390.99517822265625
1185	391.28106689453125	11.377999999999998					1	DETECTED	391.2811 m/z @11.38 [N1267_1.mzXML]	391.28106689453125	11.377999999999998	0.10105	20.00316666666667	19.902116666666668	19214.6015625	8182634.523050899	0	1299	19.51603800058892	0.8824246213145697	0.044640297801935735	391.27618408203125	391.2845153808594
1186	392.2764587402344	11.49445					1	DETECTED	392.2765 m/z @11.49 [N1267_1.mzXML]	392.2764587402344	11.49445	0.32195	20.00316666666667	19.681216666666668	50004.27734375	3275966.54005188	0	1299	2.9543433755479747	1.9905748479360321	0.05635330815369192	392.276123046875	392.28643798828125
1187	394.2205810546875	8.362333333333334					1	DETECTED	394.2206 m/z @8.36 [N1267_1.mzXML]	394.2205810546875	8.362333333333334	8.1549	8.5093	0.35440000000000005	2754.224365234375	40666.502215057495	0	1299	0.11509345815595573	0.854250361561944	0.7085007231238879	394.21917724609375	394.221923828125
1188	394.292724609375	11.634816666666667					1	DETECTED	394.2927 m/z @11.63 [N1267_1.mzXML]	394.292724609375	11.634816666666667	11.579483333333334	13.394533333333333	1.8150499999999994	72401.5390625	1086060.822959961	0	1299	0.12398769069502436	2.010846851230812	2.5672245972124914	394.2923889160156	394.29345703125
1189	394.75665283203125	13.673166666666667					1	DETECTED	394.7567 m/z @13.67 [N1267_1.mzXML]	394.75665283203125	13.673166666666667	13.489683333333334	14.092783333333333	0.6030999999999995	26218.302734375	401232.00318408245	0	1299	0.24852692673050392	1.6434735216640928	2.945974844110863	394.7554931640625	394.7576904296875
1190	395.0928039550781	9.5139					1	DETECTED	395.0928 m/z @9.51 [N1267_1.mzXML]	395.0928039550781	9.5139	9.453983333333333	16.4225	6.968516666666666	10300.5654296875	439884.9046240843	0	1299	0.1176091636133485	58.15173852573065	5.354938537146566	395.0909118652344	395.0937194824219
1191	395.1850280761719	12.194416666666665					1	DETECTED	395.1850 m/z @12.19 [N1267_1.mzXML]	395.1850280761719	12.194416666666665	9.874016666666668	12.289566666666667	2.4155499999999996	15117.9140625	484432.14652380365	0	1299	0.5995022877552056	0.521616018064843	0.04950621569210505	395.181396484375	395.18585205078125
1192	395.27392578125	12.60125					1	DETECTED	395.2739 m/z @12.60 [N1267_1.mzXML]	395.27392578125	12.60125	12.523349999999999	12.770183333333334	0.2468333333333348	45758.89453125	455263.43856787164	0	1299	0.19522708845166115	1.5842961061189365	2.093097227016572	395.272705078125	395.2744445800781
1193	396.3081970214844	11.72055					1	DETECTED	396.3082 m/z @11.72 [N1267_1.mzXML]	396.3081970214844	11.72055	11.677516666666666	12.015583333333332	0.3380666666666663	91362.375	623681.4386605213	0	1299	0.11247614491390578	3.9279628195197143	3.3838878959974275	396.3077087402344	396.3089904785156
1194	396.8832092285156	1.5841666666666667					1	DETECTED	396.8832 m/z @1.58 [N1267_1.mzXML]	396.8832092285156	1.5841666666666667	1.5398500000000002	1.5987833333333334	0.05893333333333328	33177.87109375	82184.24564404305	0	1299	0.05122564378926264	0.6649116209101176	0.3298232418202352	396.8826904296875	396.8834533691406
1195	396.9969482421875	1.6719166666666667					1	DETECTED	396.9969 m/z @1.67 [N1267_1.mzXML]	396.9969482421875	1.6719166666666667	1.6427666666666667	2.4566833333333333	0.8139166666666666	84772.3046875	1271047.3577678222	0	1299	0.0863989881538807	13.836043312960836	27.993273021360693	396.98785400390625	396.9983825683594
1196	397.2688903808594	12.702050000000002					1	DETECTED	397.2689 m/z @12.70 [N1267_1.mzXML]	397.2688903808594	12.702050000000002	6.568583333333334	13.920733333333335	7.352150000000001	56637.90625	2365633.063039553	0	1299	0.13273468113361275	0.5993470250646724	0.1986940501293449	397.267822265625	397.278564453125
1197	397.28961181640625	12.554616666666668					1	DETECTED	397.2896 m/z @12.55 [N1267_1.mzXML]	397.28961181640625	12.554616666666668	12.523349999999999	12.64695	0.12360000000000149	28471.9453125	166826.6542412117	0	1299	0.11023690902615257	1.9765458422173605	2.953091684434721	397.28857421875	397.28985595703125
1198	397.4123840332031	12.523349999999999					1	DETECTED	397.4124 m/z @12.52 [N1267_1.mzXML]	397.4123840332031	12.523349999999999	12.194416666666665	13.64505	1.450633333333334	138374.8125	3147324.8444277323	0	1299	0.37682946670414097	1.2645196031224952	1.663134910729062	397.410888671875	397.4138488769531
1199	398.3238525390625	11.82885					1	DETECTED	398.3239 m/z @11.83 [N1267_1.mzXML]	398.3238525390625	11.82885	11.796883333333334	12.2103	0.41341666666666654	270236.34375	1969659.5254870614	1	1299	0.11638589917963493	3.918579074970653	5.699813629910535	398.3217468261719	398.3246154785156
1200	398.4160461425781	12.5861					1	DETECTED	398.4160 m/z @12.59 [N1267_1.mzXML]	398.4160461425781	12.5861	12.241999999999999	12.866333333333333	0.6243333333333343	33405.69921875	737014.2797143555	0	1299	0.2016996753297544	0.9071975201007447	1.046400080500886	398.4148254394531	398.417236328125
1201	398.7584533691406	13.517516666666667					1	DETECTED	398.7585 m/z @13.52 [N1267_1.mzXML]	398.7584533691406	13.517516666666667	3.1780833333333334	14.10705	10.928966666666666	17157.1796875	1814983.439889221	0	1299	0.19970605224611582	0.528508976958763	0.05701795391752597	398.7530212402344	398.7671813964844
1202	398.9040222167969	1.5545333333333333					1	DETECTED	398.9040 m/z @1.55 [N1267_1.mzXML]	398.9040222167969	1.5545333333333333	1.4956666666666665	1.5691333333333333	0.07346666666666679	7842.7666015625	23425.87622595213	0	1299	0.0590268568125194	0.6240090600226492	0.24801812004529844	398.9033203125	398.90521240234375
1203	399.2331848144531	8.875866666666667					1	DETECTED	399.2332 m/z @8.88 [N1267_1.mzXML]	399.2331848144531	8.875866666666667	8.7979	8.969466666666667	0.1715666666666671	3599.37548828125	22756.84736956782	0	1299	0.10090020934034882	1.1002565198802925	1.2005130397605848	399.2328186035156	399.234619140625
1204	399.26019287109375	13.314400000000001					1	DETECTED	399.2602 m/z @13.31 [N1267_1.mzXML]	399.26019287109375	13.314400000000001	13.314400000000001	13.977683333333333	0.6632833333333323	10674.751953125	319049.9844611809	0	1299	0.552619667746038	null	null	399.25482177734375	399.2623291015625
1205	399.32745361328125	11.887733333333333					1	DETECTED	399.3275 m/z @11.89 [N1267_1.mzXML]	399.32745361328125	11.887733333333333	3.6774833333333334	16.832	13.154516666666668	45284.828125	1.0302467004841408E7	0	1299	9.2081382182244	0.6743540497566307	0.30102209735805197	399.3214111328125	399.3335266113281
1206	400.33953857421875	11.98685					1	DETECTED	400.3395 m/z @11.99 [N1267_1.mzXML]	400.33953857421875	11.98685	8.922516666666667	14.289950000000001	5.367433333333334	682375.1875	6655783.530572269	1	1299	0.1242368875596398	0.534030819745247	0.04770612939520163	400.3307800292969	400.3489685058594
1207	400.8252258300781	1.7778666666666667					1	DETECTED	400.8252 m/z @1.78 [N1267_1.mzXML]	400.8252258300781	1.7778666666666667	1.6719166666666667	1.9473333333333334	0.27541666666666664	29529.642578125	260809.22117089853	0	1299	0.30983740682234306	1.2997483089507629	1.599496617901526	400.82427978515625	400.8252258300781
1208	401.6219787597656	10.963566666666667					1	DETECTED	401.6220 m/z @10.96 [N1267_1.mzXML]	401.6219787597656	10.963566666666667	10.266333333333334	11.0668	0.8004666666666669	10867.388671875	148703.6784052737	0	1299	0.08060626489286093	0.5740306927379646	0.1468335692158282	401.62152099609375	401.62359619140625
1209	402.9005126953125	1.5841666666666667					1	DETECTED	402.9005 m/z @1.58 [N1267_1.mzXML]	402.9005126953125	1.5841666666666667	1.4358	1.6282833333333333	0.19248333333333334	62893.9921875	254601.13945471193	0	1299	0.07107105498157096	0.8794489777729351	0.9799376921255555	402.89239501953125	402.9005126953125
1210	403.00482177734375	1.6574666666666666					1	DETECTED	403.0048 m/z @1.66 [N1267_1.mzXML]	403.00482177734375	1.6574666666666666	1.6427666666666667	2.53895	0.8961833333333331	299386.8125	4174851.841985107	1	1299	0.15309178547921576	27.346385593192966	49.86585593133586	403.00469970703125	403.0063171386719
1211	404.2039489746094	11.5517					1	DETECTED	404.2039 m/z @11.55 [N1267_1.mzXML]	404.2039489746094	11.5517	11.5377	11.706	0.16830000000000034	29453.1015625	184085.8907343763	0	1299	0.11432074214933508	6.010714285713815	11.02142857142763	404.20343017578125	404.2052307128906
1212	404.3346862792969	12.241999999999999					1	DETECTED	404.3347 m/z @12.24 [N1267_1.mzXML]	404.3346862792969	12.241999999999999	12.194416666666665	12.337416666666666	0.14300000000000068	9285.0146484375	45777.48749938966	0	1299	0.05469956980113544	1.5026269702276647	2.0052539404553293	404.33319091796875	404.3350830078125
1213	405.0798645019531	12.35285					1	DETECTED	405.0799 m/z @12.35 [N1267_1.mzXML]	405.0798645019531	12.35285	11.7654	19.888166666666667	8.122766666666667	7607.08154296875	937984.2217661741	0	1299	2.2715474743323583	6.91358129769909	5.688977495486729	405.0713806152344	405.0830078125
1214	405.133056640625	10.547666666666666					1	DETECTED	405.1331 m/z @10.55 [N1267_1.mzXML]	405.133056640625	10.547666666666666	10.518816666666668	10.685849999999999	0.1670333333333307	8559.5947265625	35719.25426916496	0	1299	0.09814142054434072	2.8948584633161083	4.789716926632217	405.132568359375	405.1342468261719
1215	406.7442932128906	12.49225					1	DETECTED	406.7443 m/z @12.49 [N1267_1.mzXML]	406.7442932128906	12.49225	11.663083333333333	13.287633333333334	1.624550000000001	21263.181640625	998859.2471562498	0	1299	0.9673874246670451	0.9796281407035172	0.9592562814070345	406.7424011230469	406.74603271484375
1216	406.756103515625	13.489683333333334					1	DETECTED	406.7561 m/z @13.49 [N1267_1.mzXML]	406.756103515625	13.489683333333334	12.015583333333332	13.659083333333333	1.6435000000000013	56919.58984375	1392560.1624824223	0	1299	0.16365794667318134	0.5574587884132689	0.10759139144687772	406.74615478515625	406.7570495605469
1217	408.08209228515625	10.933950000000001					1	DETECTED	408.0821 m/z @10.93 [N1267_1.mzXML]	408.08209228515625	10.933950000000001	10.8278	11.213933333333333	0.38613333333333344	42809.46875	399099.74596203497	0	1299	0.144027071830374	1.5033390833150508	2.503935515658667	408.0802307128906	408.0823059082031
1218	408.2200012207031	8.721116666666667					1	DETECTED	408.2200 m/z @8.72 [N1267_1.mzXML]	408.2200012207031	8.721116666666667	8.690666666666667	8.813649999999999	0.12298333333333211	6473.91357421875	24125.94723742651	0	1299	0.05248531853881033	2.0194307608100455	3.0388615216200905	408.2193908691406	408.2213134765625
1219	408.7674560546875	1.7491166666666667					1	DETECTED	408.7675 m/z @1.75 [N1267_1.mzXML]	408.7674560546875	1.7491166666666667	1.7018	14.206449999999998	12.504649999999998	25416.0625	8922825.343832761	0	1299	12.41647366305762	132.1379006692497	263.2758013384994	408.765380859375	408.7729187011719
1220	408.9165954589844	1.6282833333333333					1	DETECTED	408.9166 m/z @1.63 [N1267_1.mzXML]	408.9165954589844	1.6282833333333333	1.5691333333333333	1.6574666666666666	0.08833333333333337	105285.859375	353064.7136113283	0	1299	0.059535435800957215	0.7466892082276697	0.5097339008636382	408.9161682128906	408.917236328125
1221	409.1595458984375	11.5517					1	DETECTED	409.1595 m/z @11.55 [N1267_1.mzXML]	409.1595458984375	11.5517	11.523616666666667	11.972616666666665	0.44899999999999807	243307.78125	1794868.383302248	0	1299	0.11155658628802279	5.1605418347687735	6.346822120455062	409.1584167480469	409.15997314453125
1222	409.18511962890625	9.22435					1	DETECTED	409.1851 m/z @9.22 [N1267_1.mzXML]	409.18511962890625	9.22435	9.16765	9.323216666666667	0.15556666666666707	141458.59375	565289.7041760238	0	1299	0.06870370410740634	1.2450969460517645	1.2525399086207005	409.1847229003906	409.1853332519531
1223	409.2445068359375	13.7548					1	DETECTED	409.2445 m/z @13.75 [N1267_1.mzXML]	409.2445068359375	13.7548	9.000766666666667	13.7548	4.754033333333332	15319.2314453125	1382835.2776192012	0	1299	4.755424037464305	0.5	null	409.2403869628906	409.2513427734375
1224	409.3265075683594	12.273716666666667					1	DETECTED	409.3265 m/z @12.27 [N1267_1.mzXML]	409.3265075683594	12.273716666666667	12.07315	12.64695	0.5738000000000003	28839.919921875	487166.7883374025	0	1299	0.23625142741543925	1.4304470666445055	1.6876764102251323	409.3251037597656	409.3282165527344
1225	410.078369140625	10.963566666666667					1	DETECTED	410.0784 m/z @10.96 [N1267_1.mzXML]	410.078369140625	10.963566666666667	10.857733333333334	11.096533333333333	0.23879999999999946	12913.2890625	121899.59325964331	0	1299	0.09439333239697234	1.1281889763779538	1.2563779527559074	410.0781555175781	410.0792236328125
1226	410.0992431640625	10.654066666666667					1	DETECTED	410.0992 m/z @10.65 [N1267_1.mzXML]	410.0992431640625	10.654066666666667	0.9875833333333334	10.654066666666667	9.666483333333334	2170.28271484375	744988.3449903565	0	1299	0.4346396284135725	0.5	null	410.0982360839844	410.1007995605469
1227	410.1628723144531	11.579483333333334					1	DETECTED	410.1629 m/z @11.58 [N1267_1.mzXML]	410.1628723144531	11.579483333333334	11.5377	11.887733333333333	0.3500333333333341	66606.6328125	414736.6130700703	0	1299	0.09720069279972421	2.425864529506868	3.4777750141714137	410.1623229980469	410.1636962890625
1228	410.2551574707031	13.139566666666667					1	DETECTED	410.2552 m/z @13.14 [N1267_1.mzXML]	410.2551574707031	13.139566666666667	3.4478	13.139566666666667	9.691766666666666	8649.5546875	2682062.952180725	0	1299	8.950571624636591	0.5	null	410.2499084472656	410.2551574707031
1229	410.75885009765625	13.462449999999999					1	DETECTED	410.7589 m/z @13.46 [N1267_1.mzXML]	410.75885009765625	13.462449999999999	1.7491166666666667	16.01475	14.265633333333334	21301.59765625	4253750.692585814	0	1299	0.2824605574988617	0.6089484917472967	0.21789698349459316	410.75482177734375	410.7663269042969
1230	410.85369873046875	1.6719166666666667					1	DETECTED	410.8537 m/z @1.67 [N1267_1.mzXML]	410.85369873046875	1.6719166666666667	1.6719166666666667	1.8197	0.14778333333333338	30851.927734375	165581.27448730488	0	1299	0.06777964050137819	null	null	410.85296630859375	410.85369873046875
1231	411.07470703125	10.429716666666668					1	DETECTED	411.0747 m/z @10.43 [N1267_1.mzXML]	411.07470703125	10.429716666666668	9.4988	10.490066666666667	0.9912666666666681	4738.0361328125	142995.70159179697	0	1299	0.0625269111641753	0.5324142869931069	0.06482857398621385	411.06707763671875	411.075927734375
1232	412.3027648925781	11.5932					1	DETECTED	412.3028 m/z @11.59 [N1267_1.mzXML]	412.3027648925781	11.5932	11.523616666666667	11.750183333333332	0.22656666666666503	24124.8203125	170231.08182922323	0	1299	0.13918864679334142	1.6280239520958226	2.2560479041916452	412.30096435546875	412.3038635253906
1233	413.1395568847656	9.381033333333333					1	DETECTED	413.1396 m/z @9.38 [N1267_1.mzXML]	413.1395568847656	9.381033333333333	9.337416666666666	15.021083333333333	5.683666666666667	9008.6640625	631129.6996118774	0	1299	0.09608531492350103	65.15475735575058	129.30951471150115	413.1343994140625	413.1402282714844
1234	413.2637634277344	1.6135666666666666					1	DETECTED	413.2638 m/z @1.61 [N1267_1.mzXML]	413.2637634277344	1.6135666666666666	0.1351	20.00316666666667	19.868066666666667	15501.244140625	2753207.8213789365	0	1299	0.2731885490896888	6.789767217927664	5.806439414854288	413.2608642578125	413.26751708984375
1235	413.3385314941406	12.029816666666667					1	DETECTED	413.3385 m/z @12.03 [N1267_1.mzXML]	413.3385314941406	12.029816666666667	11.08165	16.50425	5.422599999999999	18545.296875	2037489.703321839	0	1299	1.7880959952681188	2.493074182382257	3.9968547853785803	413.3369445800781	413.3409729003906
1236	413.7911071777344	14.276133333333332					1	DETECTED	413.7911 m/z @14.28 [N1267_1.mzXML]	413.7911071777344	14.276133333333332	14.192466666666666	15.021083333333333	0.828616666666667	26998.228515625	522416.5907957765	0	1299	0.3280690505669561	4.9518924302789324	6.071043051262485	413.7901611328125	413.7926025390625
1237	414.29754638671875	12.226016666666668					1	DETECTED	414.2975 m/z @12.23 [N1267_1.mzXML]	414.29754638671875	12.226016666666668	11.199083333333334	16.1453	4.946216666666665	140633.921875	3016485.2890532203	1	1299	0.13442429825382085	0.6840616209059499	0.3482748026555947	414.2919006347656	414.301025390625
1238	415.2088928222656	11.887733333333333					1	DETECTED	415.2089 m/z @11.89 [N1267_1.mzXML]	415.2088928222656	11.887733333333333	11.81315	13.394533333333333	1.5813833333333331	606409.125	5359010.377353279	1	1299	0.11874959766107374	2.383974273375902	3.0169319158447503	415.2008972167969	415.2093200683594
1239	415.23388671875	13.727866666666667					1	DETECTED	415.2339 m/z @13.73 [N1267_1.mzXML]	415.23388671875	13.727866666666667	13.462449999999999	14.192466666666666	0.7300166666666676	61364.296875	1247266.366909792	0	1299	0.3506602697744192	1.3752276295133354	2.9376915654552245	415.2317810058594	415.2344665527344
1240	415.279296875	12.702050000000002					1	DETECTED	415.2793 m/z @12.70 [N1267_1.mzXML]	415.279296875	12.702050000000002	12.35285	13.327716666666667	0.9748666666666672	41156.66015625	575336.7045002443	0	1299	0.06182619014213131	1.3958571974035838	1.7917143948071679	415.2784118652344	415.2796936035156
1241	415.3008728027344	12.226016666666668					1	DETECTED	415.3009 m/z @12.23 [N1267_1.mzXML]	415.3008728027344	12.226016666666668	11.6491	15.91765	4.268549999999999	32181.912109375	1064804.1193222045	0	1299	0.16343503904233003	3.6994511050122725	0.3731322739677208	415.29888916015625	415.303466796875
1242	416.212646484375	11.929816666666666					1	DETECTED	416.2126 m/z @11.93 [N1267_1.mzXML]	416.212646484375	11.929816666666666	11.8593	12.162983333333333	0.30368333333333375	129460.90625	1016201.6098332506	0	1299	0.1313609336199626	1.9726307251220083	2.2995555880201217	416.2117919921875	416.2134094238281
1243	416.99945068359375	1.9614833333333332					1	DETECTED	416.9995 m/z @1.96 [N1267_1.mzXML]	416.99945068359375	1.9614833333333332	1.6719166666666667	3.1780833333333334	1.5061666666666667	47335.40625	1544940.0342214964	0	1299	0.43008126862521845	1.5215766498107282	1.9659902917403445	416.9937438964844	417.002197265625
1244	417.21514892578125	11.916					1	DETECTED	417.2151 m/z @11.92 [N1267_1.mzXML]	417.21514892578125	11.916	11.8593	12.015583333333332	0.15628333333333266	24609.06640625	128640.44736450189	0	1299	0.08631910925446817	1.3781599059376515	1.923034931839358	417.2139892578125	417.21539306640625
1245	418.0714111328125	10.191516666666667					1	DETECTED	418.0714 m/z @10.19 [N1267_1.mzXML]	418.0714111328125	10.191516666666667	10.191516666666667	10.311283333333334	0.11976666666666702	2560.3076171875	11271.428769348158	0	1299	0.03058849662573948	null	null	418.0700378417969	418.0733947753906
1246	418.3861999511719	12.756533333333334					1	DETECTED	418.3862 m/z @12.76 [N1267_1.mzXML]	418.3861999511719	12.756533333333334	12.64695	12.921466666666667	0.27451666666666696	36269.8828125	346936.1341250004	0	1299	0.1591036730722788	1.2525475285171137	1.5050950570342276	418.3853454589844	418.38677978515625
1247	418.8773193359375	1.5841666666666667					1	DETECTED	418.8773 m/z @1.58 [N1267_1.mzXML]	418.8773193359375	1.5841666666666667	1.5398500000000002	1.6282833333333333	0.08843333333333314	54294.9609375	180137.2580893554	0	1299	0.07015280320500894	0.9977435125987215	0.9432020614524074	418.87652587890625	418.8773498535156
1248	418.97882080078125	1.6574666666666666					1	DETECTED	418.9788 m/z @1.66 [N1267_1.mzXML]	418.97882080078125	1.6574666666666666	1.6427666666666667	2.3726833333333333	0.7299166666666665	67730.0234375	928076.2322788084	0	1299	0.08798231091147812	24.82709750566904	48.67312488530372	418.97784423828125	418.980224609375
1249	419.3119201660156	12.4767					1	DETECTED	419.3119 m/z @12.48 [N1267_1.mzXML]	419.3119201660156	12.4767	0.10105	20.00316666666667	19.902116666666668	7895.60888671875	1753751.5286980895	0	1299	0.1305317606000589	1.2608184674088787	0.5231619207215962	419.3094787597656	419.31671142578125
1250	419.7515869140625	13.125983333333332					1	DETECTED	419.7516 m/z @13.13 [N1267_1.mzXML]	419.7515869140625	13.125983333333332	9.22435	13.20715	3.982800000000001	11954.078125	1214490.4852353514	0	1299	1.148336607836212	0.5104016266691729	0.020803253338345866	419.74169921875	419.7539978027344
1251	419.7641296386719	13.448916666666666					1	DETECTED	419.7641 m/z @13.45 [N1267_1.mzXML]	419.7641296386719	13.448916666666666	6.519433333333334	13.602	7.082566666666667	44956.75	1425623.7619557786	0	1299	0.06937783793315155	0.5110457970651974	0.02161850840670049	419.75421142578125	419.7683410644531
1252	420.1561584472656	11.1696					1	DETECTED	420.1562 m/z @11.17 [N1267_1.mzXML]	420.1561584472656	11.1696	8.782466666666666	11.213933333333333	2.431466666666667	9672.064453125	236131.03254956048	0	1299	0.16635620547955554	0.5092858938196441	0.0700602377496762	420.15545654296875	420.1616516113281
1253	420.88201904296875	1.6574666666666666					1	DETECTED	420.8820 m/z @1.66 [N1267_1.mzXML]	420.88201904296875	1.6574666666666666	1.6574666666666666	2.13055	0.4730833333333333	43847.73046875	320810.50586450216	0	1299	0.02991883630779424	null	null	420.8804931640625	420.8896484375
1254	421.7798156738281	14.386316666666666					1	DETECTED	421.7798 m/z @14.39 [N1267_1.mzXML]	421.7798156738281	14.386316666666666	11.49445	15.755433333333334	4.260983333333334	105173.4765625	4284071.6518114945	0	1299	0.4837274807235623	2.0708864111767524	2.663616133550049	421.7793884277344	421.7850036621094
1255	422.0965270996094	11.364133333333333					1	DETECTED	422.0965 m/z @11.36 [N1267_1.mzXML]	422.0965270996094	11.364133333333333	11.335883333333333	11.479866666666668	0.14398333333333468	32374.84765625	190790.82873193358	0	1299	1.8598568943017852	2.5483775811209783	4.096755162241957	422.0965270996094	422.098388671875
1256	422.3241271972656	11.81315					1	DETECTED	422.3241 m/z @11.81 [N1267_1.mzXML]	422.3241271972656	11.81315	11.7654	11.98685	0.2214500000000008	52103.68359375	374952.5934184574	0	1299	0.11314068449287262	2.318848167539245	3.7241847464351068	422.3222351074219	422.3243408203125
1257	423.79473876953125	14.121266666666665					1	DETECTED	423.7947 m/z @14.12 [N1267_1.mzXML]	423.79473876953125	14.121266666666665	14.10705	14.662816666666666	0.555766666666667	6665.59130859375	126253.89554736331	0	1299	0.047768056160174766	19.54630715123174	38.09261430246348	423.7934875488281	423.7969665527344
1258	424.076171875	10.7968					1	DETECTED	424.0762 m/z @10.80 [N1267_1.mzXML]	424.076171875	10.7968	0.8490666666666667	16.227	15.377933333333333	20403.005859375	1401001.980503754	0	1299	0.21031824232338003	21.376220377888682	2.676771368948477	424.0696716308594	424.077880859375
1259	424.3394470214844	11.916					1	DETECTED	424.3394 m/z @11.92 [N1267_1.mzXML]	424.3394470214844	11.916	11.8593	12.632133333333334	0.7728333333333346	1054467.75	7739716.271488417	1	1299	0.12759975882826957	2.849263385876817	2.811395298409709	424.3384094238281	424.34063720703125
1260	424.8938293457031	1.6135666666666666					1	DETECTED	424.8938 m/z @1.61 [N1267_1.mzXML]	424.8938293457031	1.6135666666666666	1.5545333333333333	1.6719166666666667	0.1173833333333334	97765.2421875	371932.32220947277	0	1299	0.0632844625514477	0.9942123094297023	0.9737732600539492	424.8876037597656	424.89483642578125
1261	425.1332092285156	11.56535					1	DETECTED	425.1332 m/z @11.57 [N1267_1.mzXML]	425.1332092285156	11.56535	10.576516666666667	11.6491	1.072583333333334	19690.2890625	541246.3460318615	0	1299	1.2935304160848808	0.5426633572195947	0.08275947383939643	425.13226318359375	425.142578125
1262	426.0736999511719	10.8428					1	DETECTED	426.0737 m/z @10.84 [N1267_1.mzXML]	426.0736999511719	10.8428	10.701799999999999	10.992700000000001	0.2909000000000024	7950.7998046875	75981.87121731603	0	1299	0.08999606304231023	1.0315602836879385	1.0631205673758772	426.0726318359375	426.0755920410156
1263	426.35479736328125	12.044516666666668					1	DETECTED	426.3548 m/z @12.04 [N1267_1.mzXML]	426.35479736328125	12.044516666666668	1.9614833333333332	12.729266666666666	10.767783333333332	1392585.125	2.2790159203324225E7	1	1299	0.10901974088261213	0.5109810284664935	2.2981336593488204	426.3460998535156	426.35693359375
1264	426.82720947265625	1.6864999999999999					1	DETECTED	426.8272 m/z @1.69 [N1267_1.mzXML]	426.82720947265625	1.6864999999999999	1.6864999999999999	13.34105	11.654549999999999	20594.552734375	6444124.838199951	0	1299	0.06317952823739237	null	null	426.8268737792969	426.8345947265625
1265	427.2883605957031	12.770183333333334					1	DETECTED	427.2884 m/z @12.77 [N1267_1.mzXML]	427.2883605957031	12.770183333333334	12.554616666666668	12.838916666666668	0.2843	10440.458984375	121123.21033007788	0	1299	0.1652554545716356	0.6594247719189759	0.31884954383795183	427.28717041015625	427.2893981933594
1266	427.35858154296875	12.015583333333332					1	DETECTED	427.3586 m/z @12.02 [N1267_1.mzXML]	427.35858154296875	12.015583333333332	12.015583333333332	14.150016666666666	2.134433333333334	307551.90625	2521551.743232683	0	1299	0.14867699764586106	null	null	427.3510437011719	427.3592834472656
1267	428.37078857421875	12.1478					1	DETECTED	428.3708 m/z @12.15 [N1267_1.mzXML]	428.37078857421875	12.1478	11.98685	12.49225	0.5053999999999998	201232.0	1617066.9530681185	1	1299	0.10650522129924767	1.4363354690203773	5.939287245630725	428.361328125	428.3716125488281
1268	429.2973937988281	12.5861					1	DETECTED	429.2974 m/z @12.59 [N1267_1.mzXML]	429.2973937988281	12.5861	12.57005	12.702050000000002	0.13200000000000145	16282.8291015625	78202.18477050836	0	1299	0.1744951667615826	4.112149532710352	7.224299065420704	429.29705810546875	429.29791259765625
1269	429.37469482421875	12.162983333333333					1	DETECTED	429.3747 m/z @12.16 [N1267_1.mzXML]	429.37469482421875	12.162983333333333	11.691716666666668	14.164283333333334	2.4725666666666655	47327.30078125	1040101.0253515636	0	1299	0.11112359442588016	2.6233201301457147	4.657650508671824	429.3664855957031	429.37481689453125
1270	429.7660217285156	14.468449999999999					1	DETECTED	429.7660 m/z @14.47 [N1267_1.mzXML]	429.7660217285156	14.468449999999999	3.476316666666667	18.778166666666667	15.30185	21185.673828125	2787993.1823671875	0	1299	0.1518720093880912	0.5239899980664665	0.03564644474137738	429.76416015625	429.7739562988281
1271	430.2422790527344	9.664299999999999					1	DETECTED	430.2423 m/z @9.66 [N1267_1.mzXML]	430.2422790527344	9.664299999999999	9.6046	9.73915	0.13455000000000084	5375.4208984375	27685.106595154077	0	1299	0.09838560614389458	1.1268844221105707	1.2537688442211414	430.2412414550781	430.2423095703125
1272	430.2929992675781	11.972616666666665					1	DETECTED	430.2930 m/z @11.97 [N1267_1.mzXML]	430.2929992675781	11.972616666666665	11.606966666666667	12.11715	0.5101833333333339	11371.6826171875	144068.4654868163	0	1299	0.4107625762413232	0.6976389078809458	0.3952778157618917	430.29193115234375	430.2951354980469
1273	430.37774658203125	13.489683333333334					1	DETECTED	430.3777 m/z @13.49 [N1267_1.mzXML]	430.37774658203125	13.489683333333334	6.03115	15.36495	9.3338	50674.74609375	3113013.902309663	0	1299	0.29276370467009016	0.5386484376142143	0.4548759093315512	430.3705139160156	430.37933349609375
1274	430.91119384765625	1.6282833333333333					1	DETECTED	430.9112 m/z @1.63 [N1267_1.mzXML]	430.91119384765625	1.6282833333333333	1.5841666666666667	1.6864999999999999	0.10233333333333317	191277.53125	529047.3908188476	0	1299	0.039886726021734376	1.169580931291766	0.9998605826665102	430.91082763671875	430.9113464355469
1275	431.1761779785156	12.702050000000002					1	DETECTED	431.1762 m/z @12.70 [N1267_1.mzXML]	431.1761779785156	12.702050000000002	9.2104	12.894083333333333	3.6836833333333328	71840.625	1721651.4924962153	0	1299	0.18000910180396623	0.5280138986012793	0.5413786936567924	431.1663513183594	431.1765441894531
1276	431.3130798339844	12.770183333333334					1	DETECTED	431.3131 m/z @12.77 [N1267_1.mzXML]	431.3130798339844	12.770183333333334	12.715683333333335	12.866333333333333	0.15064999999999884	66191.1328125	357868.93958398316	0	1299	0.08235118665755436	1.3821100917431313	1.7642201834862627	431.3124084472656	431.3134460449219
1277	432.2355651855469	11.887733333333333					1	DETECTED	432.2356 m/z @11.89 [N1267_1.mzXML]	432.2355651855469	11.887733333333333	9.439333333333334	12.132166666666667	2.6928333333333327	91093.8671875	1264046.3281265262	0	1299	0.13424421784748475	2.7791035162406907	4.518175443588408	432.2271423339844	432.2361145019531
1278	432.3080749511719	12.226016666666668					1	DETECTED	432.3081 m/z @12.23 [N1267_1.mzXML]	432.3080749511719	12.226016666666668	11.706	12.825099999999999	1.1190999999999995	115656.125	1424096.0074274878	0	1299	0.1331727868959245	0.7575156586564089	4.233025664224484	432.3070373535156	432.31695556640625
1279	432.782958984375	13.687016666666667					1	DETECTED	432.7830 m/z @13.69 [N1267_1.mzXML]	432.782958984375	13.687016666666667	8.5093	14.006183333333333	5.496883333333333	21680.3359375	3443013.1862102365	0	1299	0.15327043877573665	0.5308211792199263	0.06164235843985268	432.78125	432.78912353515625
1280	432.9740905761719	2.230566666666667					1	DETECTED	432.9741 m/z @2.23 [N1267_1.mzXML]	432.9740905761719	2.230566666666667	1.6719166666666667	2.53895	0.8670333333333331	27650.1875	784799.9690371092	0	1299	0.38585987315349346	0.7760076374593511	0.5539421237744339	432.9725036621094	432.9750671386719
1281	433.2385559082031	11.916					1	DETECTED	433.2386 m/z @11.92 [N1267_1.mzXML]	433.2385559082031	11.916	9.309083333333332	17.191	7.881916666666667	25212.091796875	2199449.4704891974	0	1299	0.13173834911309434	1.5117316114183412	2.0234632228366825	433.22900390625	433.2474365234375
1282	433.7799072265625	14.164283333333334					1	DETECTED	433.7799 m/z @14.16 [N1267_1.mzXML]	433.7799072265625	14.164283333333334	12.1478	14.248533333333334	2.1007333333333342	10681.775390625	641767.9964765626	0	1299	0.05727066571699879	0.5208903288728729	0.04178065774574589	433.7701416015625	433.7806396484375
1283	433.96722412109375	11.228483333333333					1	DETECTED	433.9672 m/z @11.23 [N1267_1.mzXML]	433.96722412109375	11.228483333333333	10.978033333333334	16.8645	5.886466666666665	6609.6015625	921853.9382734982	0	1299	0.9331551502878099	11.751780129100998	22.503560258201997	433.9649963378906	433.97027587890625
1284	435.33111572265625	11.634816666666667					1	DETECTED	435.3311 m/z @11.63 [N1267_1.mzXML]	435.33111572265625	11.634816666666667	10.475266666666666	11.796883333333334	1.3216166666666673	19662.2421875	770136.1099434503	0	1299	1.2455703991399325	0.5834118955938113	0.16306966367450304	435.3299255371094	435.33154296875
1285	437.19091796875	11.887733333333333					1	DETECTED	437.1909 m/z @11.89 [N1267_1.mzXML]	437.19091796875	11.887733333333333	11.82885	12.36865	0.5398000000000014	465360.15625	3778162.259512702	1	1299	0.12187181219558241	2.782577284959544	3.1090727667626648	437.1902770996094	437.1921081542969
1286	437.23077392578125	8.7979					1	DETECTED	437.2308 m/z @8.80 [N1267_1.mzXML]	437.23077392578125	8.7979	8.767249999999999	9.947849999999999	1.1806	2654.4873046875	119561.23522094724	0	1299	1.1210820404864847	19.259380097878406	37.51876019575681	437.22979736328125	437.23651123046875
1287	438.2326354980469	10.28165					1	DETECTED	438.2326 m/z @10.28 [N1267_1.mzXML]	438.2326354980469	10.28165	10.251716666666665	10.385366666666666	0.13365000000000116	4694.73779296875	26074.844777526745	0	1299	0.11219594803913324	2.232461024498721	3.464922048997442	438.2315368652344	438.2340393066406
1288	438.9815673828125	1.6719166666666667					1	DETECTED	438.9816 m/z @1.67 [N1267_1.mzXML]	438.9815673828125	1.6719166666666667	1.0737833333333335	4.013683333333334	2.9399	43049.53125	1497616.022333618	0	1299	0.14982548598870138	1.1540631861832646	1.2450545872783634	438.9804992675781	438.98651123046875
1289	439.34381103515625	13.80965					1	DETECTED	439.3438 m/z @13.81 [N1267_1.mzXML]	439.34381103515625	13.80965	6.015066666666667	13.949083333333334	7.934016666666667	9350.1318359375	1426454.6278094791	0	1299	7.90166512962436	0.5089442454696104	0.01788849093922078	439.3387451171875	439.34381103515625
1290	440.8681335449219	1.6135666666666666					1	DETECTED	440.8681 m/z @1.61 [N1267_1.mzXML]	440.8681335449219	1.6135666666666666	1.5987833333333334	1.6574666666666666	0.0586833333333332	34610.9765625	80243.04119726544	0	1299	0.04862771218830053	1.9847801578354205	3.5089714409295345	440.86761474609375	440.8682861328125
1291	442.3135986328125	11.82885					1	DETECTED	442.3136 m/z @11.83 [N1267_1.mzXML]	442.3135986328125	11.82885	11.7654	11.98685	0.2214500000000008	37047.08984375	226332.76782275393	0	1299	0.07144467444150493	1.6908630527301383	2.515986807784463	442.3127136230469	442.3141174316406
1292	442.8756408691406	1.5545333333333333					1	DETECTED	442.8756 m/z @1.55 [N1267_1.mzXML]	442.8756408691406	1.5545333333333333	1.4661	1.5691333333333333	0.10303333333333331	17516.236328125	79039.1006730957	0	1299	0.09480045007358018	0.5825480588013566	0.16509611760271325	442.8756408691406	442.8774719238281
1293	443.41796875	12.35285					1	DETECTED	443.4180 m/z @12.35 [N1267_1.mzXML]	443.41796875	12.35285	3.023233333333333	12.60125	9.578016666666667	18720.0	2106081.2473693853	0	1299	0.3246525509055225	0.5133124440625464	0.02662488812509269	443.4155578613281	443.41876220703125
1294	444.23748779296875	8.318316666666666					1	DETECTED	444.2375 m/z @8.32 [N1267_1.mzXML]	444.23748779296875	8.318316666666666	7.9746	8.553816666666668	0.5792166666666683	3388.9560546875	66895.65560903946	0	1299	0.44326832523683457	0.8425786742956921	0.6851573485913843	444.2338562011719	444.23773193359375
1295	445.3642272949219	13.517516666666667					1	DETECTED	445.3642 m/z @13.52 [N1267_1.mzXML]	445.3642272949219	13.517516666666667	11.81315	14.606916666666667	2.7937666666666665	12655.787109375	1030634.5654763181	0	1299	0.9899210187014305	0.8195908548629988	0.6391817097259975	445.363037109375	445.3663635253906
1296	445.39642333984375	12.384066666666666					1	DETECTED	445.3964 m/z @12.38 [N1267_1.mzXML]	445.39642333984375	12.384066666666666	2.358483333333333	12.661	10.302516666666666	12715.654296875	6657127.292058103	0	1299	0.3812490883774835	0.5138113326739092	0.027622665347818556	445.39288330078125	445.39892578125
1297	446.2511901855469	11.579483333333334					1	DETECTED	446.2512 m/z @11.58 [N1267_1.mzXML]	446.2511901855469	11.579483333333334	8.782466666666666	11.972616666666665	3.190149999999999	510443.875	6051387.025067512	1	1299	0.11334769323411642	2.158996983970918	2.3361034897370136	446.24920654296875	446.252197265625
1298	446.79827880859375	13.7008					1	DETECTED	446.7983 m/z @13.70 [N1267_1.mzXML]	446.79827880859375	13.7008	13.616516666666666	14.262316666666667	0.6458000000000013	30720.419921875	460179.8285172132	0	1299	0.19992468156820564	3.831125173027487	6.438668290022208	446.7964782714844	446.8011474609375
1299	447.3437805175781	12.702050000000002					1	DETECTED	447.3438 m/z @12.70 [N1267_1.mzXML]	447.3437805175781	12.702050000000002	11.796883333333334	15.787266666666666	3.990383333333332	12867.37109375	1361566.2542316592	0	1299	2.6146920975993524	2.204225741115813	2.927059599959662	447.34124755859375	447.346435546875
1300	448.33966064453125	11.916					1	DETECTED	448.3397 m/z @11.92 [N1267_1.mzXML]	448.33966064453125	11.916	3.7503	14.3037	10.5534	73997.453125	3165206.060688477	0	1299	0.10692388814244858	0.5103501015909837	2.548393083290331	448.3358459472656	448.3487854003906
1301	449.01007080078125	1.6574666666666666					1	DETECTED	449.0101 m/z @1.66 [N1267_1.mzXML]	449.01007080078125	1.6574666666666666	1.6427666666666667	1.7491166666666667	0.10634999999999994	53375.59765625	126988.00052807608	0	1299	0.039526236535936565	3.6858136818458997	3.8114259387036484	449.0087585449219	449.0123596191406
[truncated: 160 more rows]
