# Supplementary material for: MSFC: a new feature construction method for accurate diagnosis of mass spectrometry data
Source: Sci Rep. 2023 Sep 21;13:15694. doi: 10.1038/s41598-023-42395-5 (PMC10514077; doi:10.1038/s41598-023-42395-5)
Supplement: Supplementary file 1 — Supplementary Information. [file 41598_2023_42395_MOESM1_ESM.zip › dataset/CHD dataset/1-batch/N/N1268_1.mzXML_chromatograms.csv]

row ID	row m/z	row retention time	row identity (main ID)	row identity (all IDs)	row identity (main ID + details)	row comment	row number of detected peaks	N1268_1.mzXML Peak status	N1268_1.mzXML Peak name	N1268_1.mzXML Peak m/z	N1268_1.mzXML Peak RT	N1268_1.mzXML Peak RT start	N1268_1.mzXML Peak RT end	N1268_1.mzXML Peak duration time	N1268_1.mzXML Peak height	N1268_1.mzXML Peak area	N1268_1.mzXML Peak charge	N1268_1.mzXML Peak # data points	N1268_1.mzXML Peak FWHM	N1268_1.mzXML Peak tailing factor	N1268_1.mzXML Peak asymmetry factor	N1268_1.mzXML Peak m/z min	N1268_1.mzXML Peak m/z max
1	55.053794860839844	11.360883333333334					1	DETECTED	55.0538 m/z @11.36 [N1268_1.mzXML]	55.053794860839844	11.360883333333334	0.11838333333333333	19.9735	19.855116666666667	9079.541015625	1650411.6116573482	0	1294	7.732946664106681	2.3776947036944596	0.7743013673679886	55.04409408569336	55.06366729736328
2	60.08021545410156	14.248533333333334					1	DETECTED	60.0802 m/z @14.25 [N1268_1.mzXML]	60.08021545410156	14.248533333333334	0.10179999999999999	20.006833333333336	19.905033333333336	272477.28125	6.386527304301273E7	0	1294	5.145185406164323	0.7045501550954527	1.031466904052403	60.07583999633789	60.08060073852539
3	61.039161682128906	1.8502666666666667					1	DETECTED	61.0392 m/z @1.85 [N1268_1.mzXML]	61.039161682128906	1.8502666666666667	0.10179999999999999	20.006833333333336	19.905033333333336	157067.75	3210967.6130117793	0	1294	0.17447744049808622	0.7691234559743209	0.30575732465144473	61.03904342651367	61.0445671081543
4	61.08366394042969	14.248533333333334					1	DETECTED	61.0837 m/z @14.25 [N1268_1.mzXML]	61.08366394042969	14.248533333333334	8.610683333333332	19.8905	11.279816666666667	7332.00244140625	1812948.4247673035	0	1294	6.526716420761272	1.0003650918937772	0.798667936033267	61.075077056884766	61.08388137817383
5	68.98176574707031	1.49635					1	DETECTED	68.9818 m/z @1.50 [N1268_1.mzXML]	68.98176574707031	1.49635	1.4363	14.0403	12.604000000000001	12354.43359375	3516616.6584082027	0	1294	0.13004650934671846	104.94587843463754	208.89175686927507	68.97547912597656	68.98185729980469
6	69.03300476074219	2.16005					1	DETECTED	69.0330 m/z @2.16 [N1268_1.mzXML]	69.03300476074219	2.16005	1.9071333333333333	12.856599999999998	10.949466666666666	8314.4150390625	1288077.0761786802	0	1294	0.09573206265720824	21.646392092257	42.292784184514	69.02984619140625	69.04013061523438
7	69.06945037841797	7.52965					1	DETECTED	69.0695 m/z @7.53 [N1268_1.mzXML]	69.06945037841797	7.52965	0.10179999999999999	20.006833333333336	19.905033333333336	6729.96630859375	3933811.7310731816	0	1294	16.627021359742027	1.339891983099641	0.2039089427541808	69.06656646728516	69.06964111328125
8	70.06466674804688	1.8646333333333334					1	DETECTED	70.0647 m/z @1.86 [N1268_1.mzXML]	70.06466674804688	1.8646333333333334	1.8502666666666667	18.313	16.462733333333333	13260.65234375	1296310.9964161378	0	1294	0.12574872715433805	572.9489559164745	1144.8979118329487	70.05512237548828	70.0728988647461
9	70.9800033569336	1.4667166666666667					1	DETECTED	70.9800 m/z @1.47 [N1268_1.mzXML]	70.9800033569336	1.4667166666666667	1.4031833333333334	14.334183333333334	12.931000000000001	6628.93603515625	1583064.5361535037	0	1294	0.1057049227073732	101.76547743966441	195.43525743378007	70.97317504882812	70.98358917236328
10	72.08026885986328	1.9353333333333333					1	DETECTED	72.0803 m/z @1.94 [N1268_1.mzXML]	72.08026885986328	1.9353333333333333	1.76505	19.557833333333335	17.792783333333336	84911.875	2652456.8579008486	0	1294	0.16937889002351714	3.1881475412003835	9.911809416308099	72.07130432128906	72.0859146118164
11	73.044921875	13.800083333333333					1	DETECTED	73.0449 m/z @13.80 [N1268_1.mzXML]	73.044921875	13.800083333333333	0.10179999999999999	20.006833333333336	19.905033333333336	12339.5703125	3478584.7016158113	0	1294	3.8869527895119838	0.8928077605626036	1.289569369088869	73.03508758544922	73.04801177978516
12	75.94734954833984	2.6614666666666666					1	DETECTED	75.9473 m/z @2.66 [N1268_1.mzXML]	75.94734954833984	2.6614666666666666	1.0945333333333334	14.907466666666666	13.812933333333334	5339.5458984375	824639.1151307678	0	1294	0.3658470000897296	4.407632743362832	7.8152654867256635	75.94300079345703	75.95093536376953
13	77.04772186279297	13.66115					1	DETECTED	77.0477 m/z @13.66 [N1268_1.mzXML]	77.04772186279297	13.66115	2.5789	13.66115	11.082249999999998	2560.915771484375	943400.9840661314	0	1294	5.224723753570052	0.5	null	77.03791046142578	77.05333709716797
14	80.94723510742188	1.7354666666666667					1	DETECTED	80.9472 m/z @1.74 [N1268_1.mzXML]	80.94723510742188	1.7354666666666667	1.2651333333333334	19.87366666666667	18.608533333333334	193031.375	4998768.309459869	0	1294	0.19773942202952988	4.087989713293058	11.556397636153644	80.94053649902344	80.95491790771484
15	81.06932830810547	13.968183333333334					1	DETECTED	81.0693 m/z @13.97 [N1268_1.mzXML]	81.06932830810547	13.968183333333334	0.10179999999999999	20.006833333333336	19.905033333333336	6013.19970703125	2181727.0272180755	0	1294	9.513471893324436	0.6234563769447675	1.0211688794051288	81.06885528564453	81.07089233398438
16	83.0208511352539	1.8216333333333334					1	DETECTED	83.0209 m/z @1.82 [N1268_1.mzXML]	83.0208511352539	1.8216333333333334	0.21903333333333333	19.990166666666667	19.771133333333335	3999450.5	1.9577543382774714E7	0	1294	0.05539186977554533	2.2688221574089718	2.9028831935999952	83.01713562011719	83.02583312988281
17	83.08482360839844	11.317183333333332					1	DETECTED	83.0848 m/z @11.32 [N1268_1.mzXML]	83.08482360839844	11.317183333333332	0.10179999999999999	20.006833333333336	19.905033333333336	30510.04296875	4976237.92417359	0	1294	0.252426341958337	0.7199910787150229	7.7580562717172485	83.08468627929688	83.09159088134766
18	84.0243911743164	1.8357833333333333					1	DETECTED	84.0244 m/z @1.84 [N1268_1.mzXML]	84.0243911743164	1.8357833333333333	1.7933166666666667	18.100666666666665	16.30735	33370.73046875	3637250.584806274	0	1294	0.05904131374357746	192.00176609105188	363.87890173624754	84.018798828125	84.02445983886719
19	84.04390716552734	2.6199999999999997					1	DETECTED	84.0439 m/z @2.62 [N1268_1.mzXML]	84.04390716552734	2.6199999999999997	0.152	19.9735	19.8215	18061.83203125	2921162.2697984003	0	1294	1.4069499368043492	4.1157737866451045	1.5199635596820544	84.03942108154297	84.0443115234375
20	84.95905303955078	1.4817333333333333					1	DETECTED	84.9591 m/z @1.48 [N1268_1.mzXML]	84.95905303955078	1.4817333333333333	0.11838333333333333	20.006833333333336	19.888450000000002	1058116.75	1.946079936606149E7	0	1294	0.15271946959147797	1.902781649626055	2.2849024913865916	84.95004272460938	84.96688079833984
21	85.02788543701172	1.9634500000000001					1	DETECTED	85.0279 m/z @1.96 [N1268_1.mzXML]	85.02788543701172	1.9634500000000001	1.8502666666666667	18.083833333333335	16.23356666666667	48017.14453125	4130820.2612844845	0	1294	0.3021424554756931	16.581259661143278	16.85135966085325	85.0213851928711	85.03169250488281
22	85.06436157226562	4.707283333333334					1	DETECTED	85.0644 m/z @4.71 [N1268_1.mzXML]	85.06436157226562	4.707283333333334	0.13520000000000001	19.940333333333335	19.805133333333334	4708.673828125	2517795.709107328	0	1294	7.088920571409352	2.165876241684134	2.881761027365529	85.06398010253906	85.06458282470703
23	85.9626693725586	1.5257166666666668					1	DETECTED	85.9627 m/z @1.53 [N1268_1.mzXML]	85.9626693725586	1.5257166666666668	1.4203333333333332	1.5703333333333334	0.15000000000000013	8532.9443359375	48340.93133825682	0	1294	0.10234646286495241	0.7116874901154503	0.4009149314414681	85.9625015258789	85.96273040771484
24	86.05956268310547	2.7165166666666667					1	DETECTED	86.0596 m/z @2.72 [N1268_1.mzXML]	86.05956268310547	2.7165166666666667	0.11838333333333333	20.006833333333336	19.888450000000002	15905.482421875	3031048.5032736477	0	1294	0.48172894170719616	5.169373214188963	2.2471459953050954	86.05738830566406	86.06893920898438
25	86.09591674804688	4.0917					1	DETECTED	86.0959 m/z @4.09 [N1268_1.mzXML]	86.09591674804688	4.0917	1.8787166666666666	13.786399999999999	11.907683333333331	125910.7890625	9887954.757300843	1	1294	1.06397782338811	0.7036439173977797	8.014705664886035	86.09217071533203	86.09615325927734
26	87.0799789428711	7.676233333333333					1	DETECTED	87.0800 m/z @7.68 [N1268_1.mzXML]	87.0799789428711	7.676233333333333	0.10179999999999999	20.006833333333336	19.905033333333336	94215.5625	4.692192202493118E7	1	1294	4.802761320399831	0.7830454381299219	0.8802650119516487	87.07966613769531	87.08008575439453
27	88.03878021240234	2.897266666666667					1	DETECTED	88.0388 m/z @2.90 [N1268_1.mzXML]	88.03878021240234	2.897266666666667	0.8756833333333333	18.329166666666666	17.45348333333333	7285.0068359375	1449147.8270243532	0	1294	0.7228607532851825	4.316785522898717	7.633571045797435	88.03865051269531	88.03916931152344
28	88.08332061767578	7.643766666666666					1	DETECTED	88.0833 m/z @7.64 [N1268_1.mzXML]	88.08332061767578	7.643766666666666	0.10179999999999999	19.990166666666667	19.888366666666666	6212.068359375	3238830.912302371	0	1294	4.0208210944437734	1.3185132967086393	1.3916540774222594	88.0738525390625	88.08361053466797
29	88.11125946044922	13.146166666666666					1	DETECTED	88.1113 m/z @13.15 [N1268_1.mzXML]	88.11125946044922	13.146166666666666	6.366983333333334	19.360500000000002	12.993516666666668	7631.97265625	1838656.083362977	0	1294	1.6025655298416748	0.9583393771619495	0.44404009957464	88.10173034667969	88.11180877685547
30	88.95215606689453	1.4667166666666667					1	DETECTED	88.9522 m/z @1.47 [N1268_1.mzXML]	88.95215606689453	1.4667166666666667	0.8589	1.6299666666666668	0.7710666666666668	14296.404296875	202820.09561523443	0	1294	0.19164367416864692	0.6342921385286134	2.4297117681113582	88.94271087646484	88.95223236083984
31	88.96780395507812	11.388883333333332					1	DETECTED	88.9678 m/z @11.39 [N1268_1.mzXML]	88.96780395507812	11.388883333333332	0.539	19.6905	19.1515	26368.4609375	3211191.3003830556	0	1294	0.8079224973917771	0.7963164514539647	0.3501382415610083	88.95931243896484	88.96809387207031
32	89.03804779052734	9.235333333333333					1	DETECTED	89.0380 m/z @9.24 [N1268_1.mzXML]	89.03804779052734	9.235333333333333	0.8416333333333333	14.348216666666668	13.506583333333333	11471.220703125	1891845.217950348	0	1294	0.09113588491284474	0.8045667186898111	2.3751606302786343	89.0338363647461	89.04701232910156
33	89.05928039550781	10.165966666666666					1	DETECTED	89.0593 m/z @10.17 [N1268_1.mzXML]	89.05928039550781	10.165966666666666	0.10179999999999999	20.006833333333336	19.905033333333336	18397.515625	4599628.959131377	0	1294	0.5282151945267426	1.0011921836085453	2.4969606500258825	89.052734375	89.05950164794922
34	89.9603271484375	12.800833333333333					1	DETECTED	89.9603 m/z @12.80 [N1268_1.mzXML]	89.9603271484375	12.800833333333333	10.943633333333334	19.0155	8.071866666666665	12911.8359375	1568894.9869113762	0	1294	1.2256601917267052	2.1731280063177554	3.3462560126355103	89.96014404296875	89.96070098876953
35	90.05438232421875	1.8646333333333334					1	DETECTED	90.0544 m/z @1.86 [N1268_1.mzXML]	90.05438232421875	1.8646333333333334	0.152	19.990166666666667	19.838166666666666	131584.078125	5952404.42237076	0	1294	0.3942628566405262	5.284599903550529	5.010944343623037	90.04593658447266	90.05949401855469
36	90.97599792480469	1.6446					1	DETECTED	90.9760 m/z @1.64 [N1268_1.mzXML]	90.97599792480469	1.6446	1.5404000000000002	13.9538	12.4134	701188.1875	1.1440645930360842E7	0	1294	0.0915417953160349	2.034994212194665	2.7759299133744126	90.97257232666016	90.9785385131836
37	91.03823852539062	11.317183333333332					1	DETECTED	91.0382 m/z @11.32 [N1268_1.mzXML]	91.03823852539062	11.317183333333332	0.10179999999999999	20.006833333333336	19.905033333333336	51598.33203125	2.585240630322851E7	0	1294	12.75740718547558	0.9402976298891286	0.21305810260837466	91.0381851196289	91.04268646240234
38	91.05380249023438	9.221333333333332					1	DETECTED	91.0538 m/z @9.22 [N1268_1.mzXML]	91.05380249023438	9.221333333333332	0.11838333333333333	19.990166666666667	19.871783333333333	137881.015625	1.2478255709691215E7	0	1294	0.09872372129400553	31.62250020212871	0.2736947177729667	91.04621124267578	91.05642700195312
39	92.05718231201172	9.263766666666667					1	DETECTED	92.0572 m/z @9.26 [N1268_1.mzXML]	92.05718231201172	9.263766666666667	3.6808666666666667	16.8565	13.175633333333334	7937.9736328125	761282.4582746887	0	1294	0.939670638717951	3.6866690324750637	0.06684759803909707	92.05458068847656	92.06104278564453
40	93.05404663085938	2.1029666666666667					1	DETECTED	93.0540 m/z @2.10 [N1268_1.mzXML]	93.05404663085938	2.1029666666666667	0.6399166666666667	19.773500000000002	19.133583333333334	2881.12646484375	1308604.2116610415	0	1294	6.736179238748775	6.538936924005787	12.077873848011576	93.0538101196289	93.05726623535156
41	93.06940460205078	8.3871					1	DETECTED	93.0694 m/z @8.39 [N1268_1.mzXML]	93.06940460205078	8.3871	0.13520000000000001	19.8905	19.7553	12553.41015625	1611033.9516667782	0	1294	0.2716701822833283	4.872657713050972	0.835600380551898	93.05963134765625	93.0698471069336
42	94.04093933105469	9.7347					1	DETECTED	94.0409 m/z @9.73 [N1268_1.mzXML]	94.04093933105469	9.7347	0.152	19.624166666666667	19.472166666666666	22324.203125	1995482.5142859493	0	1294	1.3594923410684192	0.7365753492561706	1.2341375123170817	94.034912109375	94.04956817626953
43	94.07134246826172	8.416333333333334					1	DETECTED	94.0713 m/z @8.42 [N1268_1.mzXML]	94.07134246826172	8.416333333333334	3.40745	16.6415	13.23405	19131.455078125	1354754.3441385804	0	1294	9.018820695795544	8.045028948081354	15.190239264894739	94.06171417236328	94.07649993896484
44	95.01563262939453	2.1029666666666667					1	DETECTED	95.0156 m/z @2.10 [N1268_1.mzXML]	95.01563262939453	2.1029666666666667	1.9496	19.146333333333335	17.196733333333334	18494.181640625	1700570.0812142035	0	1294	0.4640571625122747	56.06411649641383	3.5259753068344293	95.0064468383789	95.02407836914062
45	95.04873657226562	8.401583333333333					1	DETECTED	95.0487 m/z @8.40 [N1268_1.mzXML]	95.04873657226562	8.401583333333333	1.71985	18.133333333333333	16.413483333333332	14039.271484375	1803183.1912496956	0	1294	0.2433515567762825	0.5357181065866933	0.6135242998637617	95.04051208496094	95.05110168457031
46	95.0848617553711	11.48935					1	DETECTED	95.0849 m/z @11.49 [N1268_1.mzXML]	95.0848617553711	11.48935	0.11838333333333333	20.006833333333336	19.888450000000002	11874.9990234375	2004147.1147080068	0	1294	2.3234982446839307	1.2083408720226227	0.6641775478407612	95.0823974609375	95.08563232421875
47	96.9211654663086	1.7504666666666668					1	DETECTED	96.9212 m/z @1.75 [N1268_1.mzXML]	96.9211654663086	1.7504666666666668	0.4713333333333333	18.166166666666665	17.69483333333333	165674.5625	8788236.335102782	0	1294	0.2263664233195588	3.4787531087666266	5.720269573705078	96.9163818359375	96.92945098876953
48	97.02796936035156	2.3731333333333335					1	DETECTED	97.0280 m/z @2.37 [N1268_1.mzXML]	97.02796936035156	2.3731333333333335	1.1454666666666666	17.1215	15.976033333333334	17266.20703125	2501678.726602812	0	1294	1.0030917839535691	1.8164223197898641	2.709974094256955	97.02587127685547	97.02815246582031
49	97.06440734863281	6.12275					1	DETECTED	97.0644 m/z @6.12 [N1268_1.mzXML]	97.06440734863281	6.12275	0.11838333333333333	19.907	19.788616666666666	3274.76123046875	2193946.99086853	0	1294	12.74280768938467	1.6478521187358088	2.2957042374716177	97.06395721435547	97.06460571289062
50	97.10039520263672	11.301016666666667					1	DETECTED	97.1004 m/z @11.30 [N1268_1.mzXML]	97.10039520263672	11.301016666666667	0.10179999999999999	20.006833333333336	19.905033333333336	9723.333984375	2529734.58058847	0	1294	5.224464977332715	0.9224656887185108	1.8212893393982053	97.0910415649414	97.10098266601562
51	98.91815948486328	1.76505					1	DETECTED	98.9182 m/z @1.77 [N1268_1.mzXML]	98.91815948486328	1.76505	1.6590500000000001	8.313166666666667	6.654116666666667	45590.875	3119974.703973267	0	1294	0.2435804740779366	31.387342767295635	60.77856306141435	98.91808319091797	98.92282104492188
52	98.98357391357422	2.1029666666666667					1	DETECTED	98.9836 m/z @2.10 [N1268_1.mzXML]	98.98357391357422	2.1029666666666667	0.10179999999999999	20.006833333333336	19.905033333333336	36292.55078125	6915598.521954164	0	1294	11.00548639142817	7.119648958904567	10.64226500119873	98.97432708740234	98.98400115966797
53	98.99492645263672	1.8216333333333334					1	DETECTED	98.9949 m/z @1.82 [N1268_1.mzXML]	98.99492645263672	1.8216333333333334	1.6152166666666665	4.8319	3.2166833333333336	231190.734375	3135216.20318042	0	1294	0.06455101504331018	0.8928289237906968	0.6202402923902114	98.9896469116211	98.99982452392578
54	99.0434799194336	2.0187833333333334					1	DETECTED	99.0435 m/z @2.02 [N1268_1.mzXML]	99.0434799194336	2.0187833333333334	0.18555	19.591	19.405450000000002	24293.46484375	3355546.7344862684	0	1294	0.6979887264569553	5.292684146407987	1.8022089252827875	99.04104614257812	99.05278778076172
55	100.07514953613281	8.84125					1	DETECTED	100.0751 m/z @8.84 [N1268_1.mzXML]	100.07514953613281	8.84125	0.31984999999999997	19.956666666666667	19.636816666666668	125856.46875	3780654.0927646803	1	1294	0.1593958709989245	1.4516225109280305	1.6830545595442656	100.0661849975586	100.08300018310547
56	101.00759887695312	1.49635					1	DETECTED	101.0076 m/z @1.50 [N1268_1.mzXML]	101.00759887695312	1.49635	0.152	20.006833333333336	19.854833333333335	1028589.75	1.4498391006854542E7	1	1294	0.12954186225661202	1.4801303162482564	1.8663094050083184	101.00678253173828	101.0081787109375
57	101.06450653076172	13.675516666666665					1	DETECTED	101.0645 m/z @13.68 [N1268_1.mzXML]	101.06450653076172	13.675516666666665	0.31984999999999997	19.37683333333333	19.05698333333333	10386.30859375	5252381.845910095	0	1294	10.471963187809443	0.7134418598846932	0.42688371976938627	101.05913543701172	101.07366180419922
58	101.09542846679688	11.269683333333335					1	DETECTED	101.0954 m/z @11.27 [N1268_1.mzXML]	101.09542846679688	11.269683333333335	0.10179999999999999	20.006833333333336	19.905033333333336	20647.515625	8749080.23499098	0	1294	13.383940785913621	3.335837219014488	2.991347096539124	101.0950698852539	101.09576416015625
59	102.00859832763672	1.5109833333333333					1	DETECTED	102.0086 m/z @1.51 [N1268_1.mzXML]	102.00859832763672	1.5109833333333333	1.38595	18.001166666666666	16.615216666666665	83121.1484375	2525303.662883606	0	1294	0.15164895412364965	1.249948006043499	1.581645537692505	102.0083236694336	102.01640319824219
60	102.04585266113281	8.401583333333333					1	DETECTED	102.0459 m/z @8.40 [N1268_1.mzXML]	102.04585266113281	8.401583333333333	0.2862666666666666	19.92366666666667	19.637400000000003	33537.2421875	5132511.1371492315	0	1294	6.151137264805261	1.2637312090078172	0.30700747374530746	102.0387191772461	102.05475616455078
61	102.0905990600586	1.8646333333333334					1	DETECTED	102.0906 m/z @1.86 [N1268_1.mzXML]	102.0905990600586	1.8646333333333334	0.10179999999999999	20.006833333333336	19.905033333333336	5248.65771484375	2155112.770223695	0	1294	8.692767621336015	5.6457502127257255	21.430194259723137	102.08454132080078	102.09909057617188
62	102.12702941894531	12.401316666666666					1	DETECTED	102.1270 m/z @12.40 [N1268_1.mzXML]	102.12702941894531	12.401316666666666	0.25271666666666665	19.840333333333334	19.587616666666666	11280.0048828125	2460245.191072235	0	1294	0.9573779804926463	1.7027255827666632	2.676337646250913	102.12673950195312	102.1274642944336
63	102.96967315673828	1.4817333333333333					1	DETECTED	102.9697 m/z @1.48 [N1268_1.mzXML]	102.96967315673828	1.4817333333333333	0.4713333333333333	17.8865	17.415166666666668	300737.15625	4794588.680703065	0	1294	0.17605959677010818	2.4790667559733897	4.231909585436527	102.96949768066406	102.97005462646484
64	103.03834533691406	2.1029666666666667					1	DETECTED	103.0383 m/z @2.10 [N1268_1.mzXML]	103.03834533691406	2.1029666666666667	0.30301666666666666	19.87366666666667	19.57065	96947.046875	7062442.283669436	0	1294	0.4131964607428509	2.0666244597415906	0.7908895357835618	103.03799438476562	103.03883361816406
65	103.05355834960938	8.401583333333333					1	DETECTED	103.0536 m/z @8.40 [N1268_1.mzXML]	103.05355834960938	8.401583333333333	3.3932166666666665	9.235333333333333	5.842116666666667	307894.59375	8418835.02796435	1	1294	0.21674134949294022	0.7329583658177727	0.3971839925259694	103.04473114013672	103.06220245361328
66	103.07465362548828	11.0169					1	DETECTED	103.0747 m/z @11.02 [N1268_1.mzXML]	103.07465362548828	11.0169	0.10179999999999999	20.006833333333336	19.905033333333336	100767.3125	1.5080209349297846E7	0	1294	0.5874405078620146	2.6728237466914675	0.5252689979729872	103.07440185546875	103.07498168945312
67	104.05706024169922	8.401583333333333					1	DETECTED	104.0571 m/z @8.40 [N1268_1.mzXML]	104.05706024169922	8.401583333333333	6.1389000000000005	9.5725	3.4335999999999993	21958.02734375	547626.0050052489	0	1294	0.22412421142917083	0.6767402388851333	0.44942372822513976	104.04899597167969	104.05973052978516
68	104.07453155517578	14.291566666666666					1	DETECTED	104.0745 m/z @14.29 [N1268_1.mzXML]	104.07453155517578	14.291566666666666	0.152	19.724	19.572	14792.623046875	3155390.7629262405	0	1294	1.1286374045483072	0.8206330514130666	0.9445963904380851	104.06959533691406	104.07859802246094
69	104.10620880126953	1.77935					1	DETECTED	104.1062 m/z @1.78 [N1268_1.mzXML]	104.10620880126953	1.77935	1.5404000000000002	14.659966666666666	13.119566666666666	1012551.0	8433518.568105007	1	1294	0.06293048745566865	3.1697696450908324	3.970074522594428	104.10582733154297	104.1068344116211
70	104.96251678466797	11.48935					1	DETECTED	104.9625 m/z @11.49 [N1268_1.mzXML]	104.96251678466797	11.48935	0.152	19.990166666666667	19.838166666666666	17800.603515625	3014247.6643375866	0	1294	11.053428252921947	0.9119772579307875	0.7584479084840434	104.96251678466797	104.9648208618164
71	105.00283813476562	1.5257166666666668					1	DETECTED	105.0028 m/z @1.53 [N1268_1.mzXML]	105.00283813476562	1.5257166666666668	1.4031833333333334	1.6590500000000001	0.2558666666666667	37665.7265625	353753.2595783694	0	1294	0.16590825431230538	1.0249924744856758	1.1228332340042657	105.00254821777344	105.00283813476562
72	105.03286743164062	9.7347					1	DETECTED	105.0329 m/z @9.73 [N1268_1.mzXML]	105.03286743164062	9.7347	2.6750333333333334	19.5085	16.833466666666666	308539.03125	5030766.219115116	1	1294	0.09936145944812047	1.5606372634757746	1.833828562137314	105.02976989746094	105.04247283935547
73	105.05415344238281	4.66135					1	DETECTED	105.0542 m/z @4.66 [N1268_1.mzXML]	105.05415344238281	4.66135	2.2173333333333334	8.490183333333333	6.272849999999999	3419.087646484375	501675.5070915832	0	1294	0.7217576186010035	1.2833075333637933	1.5666150667275864	105.04423522949219	105.06072998046875
74	105.07105255126953	13.9538					1	DETECTED	105.0711 m/z @13.95 [N1268_1.mzXML]	105.07105255126953	13.9538	0.10179999999999999	20.006833333333336	19.905033333333336	57598.49609375	1.1547246785346964E7	0	1294	2.0970009541893084	0.8045306008294082	1.114625616482633	105.06938171386719	105.0741958618164
75	106.0363540649414	9.76395					1	DETECTED	106.0364 m/z @9.76 [N1268_1.mzXML]	106.0363540649414	9.76395	9.661633333333333	9.8366	0.17496666666666805	18999.416015625	113335.88976550315	0	1294	0.09396870409145741	0.8374992919581262	0.7134046718222192	106.03627014160156	106.03649139404297
76	106.04908752441406	1.9071333333333333					1	DETECTED	106.0491 m/z @1.91 [N1268_1.mzXML]	106.04908752441406	1.9071333333333333	0.25271666666666665	19.097166666666666	18.84445	11090.2470703125	1840615.4727870484	0	1294	1.7276020837576307	5.695194680904649	0.39317456905967263	106.04890441894531	106.05902099609375
77	106.06423950195312	13.545066666666665					1	DETECTED	106.0642 m/z @13.55 [N1268_1.mzXML]	106.06423950195312	13.545066666666665	0.11838333333333333	19.840333333333334	19.72195	5202.08740234375	1849609.0571064155	0	1294	5.484451666886621	0.7344311886405306	1.0273656284030117	106.06326293945312	106.07412719726562
78	106.9499282836914	1.6446					1	DETECTED	106.9499 m/z @1.64 [N1268_1.mzXML]	106.9499282836914	1.6446	1.5555166666666667	13.214883333333335	11.659366666666667	96408.0859375	7436207.812778565	0	1294	0.08886907238048791	61.768855149217046	3.4431565981980787	106.94255828857422	106.95014190673828
79	106.96261596679688	1.5257166666666668					1	DETECTED	106.9626 m/z @1.53 [N1268_1.mzXML]	106.96261596679688	1.5257166666666668	0.9765166666666667	18.394333333333336	17.41781666666667	7785.19580078125	3646713.8578392644	0	1294	0.12922827601162679	15.857444161204175	150.25147877861826	106.96251678466797	106.96836853027344
80	107.05181121826172	5.1658833333333325					1	DETECTED	107.0518 m/z @5.17 [N1268_1.mzXML]	107.05181121826172	5.1658833333333325	0.31984999999999997	19.990166666666667	19.67031666666667	8026.02685546875	1758969.9160621648	0	1294	0.5619533879582397	0.8678584337142863	0.09902813923007996	107.04814147949219	107.05213165283203
81	108.08026123046875	7.020283333333333					1	DETECTED	108.0803 m/z @7.02 [N1268_1.mzXML]	108.08026123046875	7.020283333333333	0.11838333333333333	20.006833333333336	19.888450000000002	2862.47314453125	1672983.2237215273	0	1294	12.960518409177137	1.4407952882539592	1.8815905765079184	108.07975006103516	108.08070373535156
82	109.06428527832031	8.401583333333333					1	DETECTED	109.0643 m/z @8.40 [N1268_1.mzXML]	109.06428527832031	8.401583333333333	1.5404000000000002	19.277833333333334	17.737433333333332	8564.044921875	1863820.5506576234	0	1294	1.4369487828585932	0.6360812363076035	0.9133182445153379	109.06179809570312	109.06477355957031
83	109.10039520263672	12.718150000000001					1	DETECTED	109.1004 m/z @12.72 [N1268_1.mzXML]	109.10039520263672	12.718150000000001	0.16865	19.940333333333335	19.771683333333335	8622.05078125	1659316.2109732057	0	1294	1.8014640373479125	0.7906336971113344	1.2717808089091425	109.09993743896484	109.10107421875
84	110.06855773925781	11.360883333333334					1	DETECTED	110.0686 m/z @11.36 [N1268_1.mzXML]	110.06855773925781	11.360883333333334	0.13520000000000001	19.857000000000003	19.7218	7550.2998046875	2401585.7449933467	0	1294	9.010954727537886	1.746415046129972	0.7342211173730895	110.05874633789062	110.0767593383789
85	111.04342651367188	2.08885					1	DETECTED	111.0434 m/z @2.09 [N1268_1.mzXML]	111.04342651367188	2.08885	0.10179999999999999	20.006833333333336	19.905033333333336	8056.8984375	3297701.624294828	0	1294	6.589186134543099	5.008689598483515	4.339498715419881	111.04277801513672	111.04393768310547
86	111.11601257324219	12.731683333333333					1	DETECTED	111.1160 m/z @12.73 [N1268_1.mzXML]	111.11601257324219	12.731683333333333	0.4545833333333333	19.67366666666667	19.219083333333337	5090.45068359375	1767744.909596833	0	1294	6.704011624325362	0.7827208108320914	0.5654416216641827	111.11576080322266	111.11687469482422
87	112.03620147705078	1.77935					1	DETECTED	112.0362 m/z @1.78 [N1268_1.mzXML]	112.03620147705078	1.77935	1.4203333333333332	7.52965	6.1093166666666665	227234.15625	2305617.733195832	0	1294	0.08050404346503193	1.6061903263391468	0.5413466458295608	112.0276107788086	112.03898620605469
88	112.89498138427734	1.7354666666666667					1	DETECTED	112.8950 m/z @1.74 [N1268_1.mzXML]	112.89498138427734	1.7354666666666667	1.6590500000000001	2.3452833333333336	0.6862333333333335	134108.0	1599422.8993330074	0	1294	0.4170861735519067	4.136962374512903	6.344183700081999	112.89498138427734	112.89532470703125
89	113.020263671875	2.24565					1	DETECTED	113.0203 m/z @2.25 [N1268_1.mzXML]	113.020263671875	2.24565	0.11838333333333333	19.940333333333335	19.82195	540816.625	1.8777870133255284E7	0	1294	0.3978807645295479	2.480811094064658	2.007014466510546	113.01119995117188	113.02318572998047
90	113.03539276123047	1.4363					1	DETECTED	113.0354 m/z @1.44 [N1268_1.mzXML]	113.03539276123047	1.4363	1.4031833333333334	17.470666666666666	16.067483333333332	8341.22265625	2457512.338092591	0	1294	10.527207717997758	230.63374010913873	471.18452094407144	113.03495025634766	113.03777313232422
91	114.02367401123047	2.317					1	DETECTED	114.0237 m/z @2.32 [N1268_1.mzXML]	114.02367401123047	2.317	2.0607833333333336	12.416950000000002	10.356166666666669	16816.736328125	4213251.330295289	0	1294	0.14129729277228975	20.209783386456788	39.419566772913576	114.0155258178711	114.02383422851562
92	114.05438995361328	2.7578					1	DETECTED	114.0544 m/z @2.76 [N1268_1.mzXML]	114.05438995361328	2.7578	0.10179999999999999	20.006833333333336	19.905033333333336	44947.78125	6422272.229191875	0	1294	0.5877328911992721	4.240651164880791	2.6652861061024873	114.05083465576172	114.05496215820312
93	114.06546783447266	1.8216333333333334					1	DETECTED	114.0655 m/z @1.82 [N1268_1.mzXML]	114.06546783447266	1.8216333333333334	1.7933166666666667	19.228833333333334	17.43551666666667	869708.3125	9718050.74131204	1	1294	0.06386924885389766	9.266103478102965	10.646836422266412	114.06537628173828	114.0738296508789
94	114.08444213867188	2.5789					1	DETECTED	114.0844 m/z @2.58 [N1268_1.mzXML]	114.08444213867188	2.5789	0.13520000000000001	19.907	19.7718	32900.078125	6396759.316309511	0	1294	10.701270270328076	3.005472873227663	4.100527044305883	114.08444213867188	114.09110260009766
95	114.89190673828125	1.7354666666666667					1	DETECTED	114.8919 m/z @1.74 [N1268_1.mzXML]	114.89190673828125	1.7354666666666667	1.6890500000000002	2.1742333333333335	0.4851833333333333	40721.515625	392139.8992431641	0	1294	0.09666393733263123	5.226391382405758	9.452782764811516	114.89180755615234	114.8919448852539
96	114.9871826171875	1.4817333333333333					1	DETECTED	114.9872 m/z @1.48 [N1268_1.mzXML]	114.9871826171875	1.4817333333333333	1.4031833333333334	18.100666666666665	16.69748333333333	47446.2109375	1.2250161087856017E7	0	1294	0.19988207877373299	97.89778670199858	215.9970387226581	114.98694610595703	114.98719787597656
97	115.0359115600586	1.8502666666666667					1	DETECTED	115.0359 m/z @1.85 [N1268_1.mzXML]	115.0359115600586	1.8502666666666667	0.11838333333333333	19.8905	19.772116666666665	411742.75	3410878.25820831	0	1294	0.0368393223010588	3.4820633028519024	5.236067598543886	115.03563690185547	115.03892517089844
98	115.05375671386719	9.221333333333332					1	DETECTED	115.0538 m/z @9.22 [N1268_1.mzXML]	115.05375671386719	9.221333333333332	0.23586666666666664	19.03166666666667	18.795800000000003	85171.09375	3007178.5676547242	0	1294	0.10984275325770554	17.421079476703422	33.219599098146226	115.0528564453125	115.06104278564453
99	115.06887817382812	1.8357833333333333					1	DETECTED	115.0689 m/z @1.84 [N1268_1.mzXML]	115.06887817382812	1.8357833333333333	1.8073000000000001	19.67366666666667	17.866366666666668	25701.43359375	1971537.4436950074	0	1294	8.221478566019027	141.4355604058653	252.0306233398295	115.06880950927734	115.07510375976562
100	115.11133575439453	11.3321					1	DETECTED	115.1113 m/z @11.33 [N1268_1.mzXML]	115.11133575439453	11.3321	0.11838333333333333	20.006833333333336	19.888450000000002	7700.8173828125	2653371.234840333	0	1294	5.636912291689565	0.8867911768771283	2.1144263351442896	115.1094970703125	115.11996459960938
101	116.0572509765625	9.263766666666667					1	DETECTED	116.0573 m/z @9.26 [N1268_1.mzXML]	116.0572509765625	9.263766666666667	9.164833333333332	9.305683333333333	0.14085000000000036	8109.49560546875	44216.301996581926	0	1294	0.04060338454197243	0.7118429919137373	0.4639280538661584	116.04838562011719	116.0572509765625
102	116.06975555419922	1.8502666666666667					1	DETECTED	116.0698 m/z @1.85 [N1268_1.mzXML]	116.06975555419922	1.8502666666666667	0.10179999999999999	19.9735	19.8717	1742092.375	1.5443394863122338E7	1	1294	0.03364976012729848	0.727684842057013	0.13335213982520985	116.06974792480469	116.07036590576172
103	116.43599700927734	1.5257166666666668					1	DETECTED	116.4360 m/z @1.53 [N1268_1.mzXML]	116.43599700927734	1.5257166666666668	1.4363	12.386249999999999	10.94995	7589.26513671875	2613339.1441710205	0	1294	10.946956682172264	61.22991612301939	121.45983224603879	116.43229675292969	116.43635559082031
104	116.9849853515625	1.4817333333333333					1	DETECTED	116.9850 m/z @1.48 [N1268_1.mzXML]	116.9849853515625	1.4817333333333333	0.10179999999999999	20.006833333333336	19.905033333333336	2572948.0	4.857199870191773E7	0	1294	0.1531422693262976	73.5915966199299	2.2361135339103213	116.98492431640625	116.98555755615234
105	117.05684661865234	9.221333333333332					1	DETECTED	117.0568 m/z @9.22 [N1268_1.mzXML]	117.05684661865234	9.221333333333332	0.90925	19.990166666666667	19.080916666666667	173940.359375	1.0620462365050914E7	0	1294	0.0996548484395916	0.5281445528287054	0.023647803645395836	117.05392456054688	117.05699157714844
106	117.0902328491211	11.4456					1	DETECTED	117.0902 m/z @11.45 [N1268_1.mzXML]	117.0902328491211	11.4456	1.0778	19.92366666666667	18.84586666666667	108740.9609375	4963429.724274077	0	1294	0.19046323762947104	2.899658775649814	1.0118646305238326	117.090087890625	117.09725952148438
107	117.9925765991211	11.402783333333334					1	DETECTED	117.9926 m/z @11.40 [N1268_1.mzXML]	117.9925765991211	11.402783333333334	1.4363	19.807000000000002	18.370700000000003	63232.109375	3.0943109612649657E7	0	1294	18.33881308265978	0.9216239763607692	0.8423904309115635	117.9884033203125	117.9925765991211
108	118.06423950195312	9.221333333333332					1	DETECTED	118.0642 m/z @9.22 [N1268_1.mzXML]	118.06423950195312	9.221333333333332	2.0467166666666667	9.807266666666667	7.76055	2008141.0	1.538267487474768E7	1	1294	0.10522696461198144	1.385824774705454	1.6497933460760863	118.05728912353516	118.06485748291016
109	118.08531188964844	1.9910833333333333					1	DETECTED	118.0853 m/z @1.99 [N1268_1.mzXML]	118.08531188964844	1.9910833333333333	0.10179999999999999	20.006833333333336	19.905033333333336	2183301.0	6.622318812906083E7	1	1294	0.18953691005834084	2.3098594068378566	3.3750498091452967	118.08524322509766	118.08599090576172
110	118.62492370605469	9.235333333333333					1	DETECTED	118.6249 m/z @9.24 [N1268_1.mzXML]	118.62492370605469	9.235333333333333	9.17905	9.27765	0.09859999999999935	5643.5419921875	25552.980079589728	0	1294	0.1404795261118501	0.8759253775540412	0.7518507551080824	118.62483978271484	118.62504577636719
111	118.64582061767578	1.9910833333333333					1	DETECTED	118.6458 m/z @1.99 [N1268_1.mzXML]	118.64582061767578	1.9910833333333333	1.89295	2.35915	0.46620000000000017	7267.5869140625	102624.95667785646	0	1294	0.10935571439301928	2.3753396739130426	3.750679347826085	118.64579772949219	118.64628601074219
112	118.97825622558594	11.388883333333332					1	DETECTED	118.9783 m/z @11.39 [N1268_1.mzXML]	118.97825622558594	11.388883333333332	0.16865	19.990166666666667	19.821516666666668	66011.5703125	6363188.762020728	0	1294	0.941289528016771	0.8931151634211879	0.15281399128712456	118.97776794433594	118.981689453125
113	119.01822662353516	1.49635					1	DETECTED	119.0182 m/z @1.50 [N1268_1.mzXML]	119.01822662353516	1.49635	0.58965	15.758683333333332	15.169033333333331	294068.4375	3894679.985761993	0	1294	0.19013021069905944	2.0057081624495363	4.1323505771990305	119.01551818847656	119.01861572265625
114	119.04853820800781	4.047466666666667					1	DETECTED	119.0485 m/z @4.05 [N1268_1.mzXML]	119.04853820800781	4.047466666666667	2.14575	4.328550000000001	2.1828000000000007	5678.27294921875	348011.1227914429	0	1294	0.5018270953421102	0.573902526664505	0.14780505332901012	119.04841613769531	119.04886627197266
115	119.06790924072266	9.207066666666666					1	DETECTED	119.0679 m/z @9.21 [N1268_1.mzXML]	119.06790924072266	9.207066666666666	3.465133333333333	10.360733333333334	6.895600000000001	114732.671875	1355905.9308074957	0	1294	0.11195854020807161	0.6188688146337105	0.16397980814296106	119.06727600097656	119.0727310180664
116	119.0888671875	1.9910833333333333					1	DETECTED	119.0889 m/z @1.99 [N1268_1.mzXML]	119.0888671875	1.9910833333333333	0.18555	19.940333333333335	19.754783333333336	80703.84375	6772187.353442318	0	1294	0.18820063474375592	0.8664759463584656	0.3352779240911851	119.08010864257812	119.089599609375
117	119.15348815917969	14.248533333333334					1	DETECTED	119.1535 m/z @14.25 [N1268_1.mzXML]	119.15348815917969	14.248533333333334	0.11838333333333333	20.006833333333336	19.888450000000002	89479.2734375	1.6883938040163208E7	0	1294	2.127676370804318	0.7027599660233405	6.216142067101907	119.14945983886719	119.15623474121094
118	119.5086898803711	8.401583333333333					1	DETECTED	119.5087 m/z @8.40 [N1268_1.mzXML]	119.5086898803711	8.401583333333333	8.119316666666666	8.504866666666667	0.3855500000000003	3805.97119140625	49350.74194628901	0	1294	0.16489528237538664	0.6829534718941904	0.3659069437883808	119.5086898803711	119.5093002319336
119	120.07975006103516	8.401583333333333					1	DETECTED	120.0798 m/z @8.40 [N1268_1.mzXML]	120.07975006103516	8.401583333333333	0.26946666666666663	19.277833333333334	19.008366666666667	1239704.0	2.4058546746415872E7	1	1294	0.2570259333563527	0.7662374054789771	0.38517122896487654	120.07080078125	120.0896224975586
120	120.15238952636719	8.966233333333333					1	DETECTED	120.1524 m/z @8.97 [N1268_1.mzXML]	120.15238952636719	8.966233333333333	8.966233333333333	19.757166666666667	10.790933333333333	12056.5732421875	1604076.3560221551	0	1294	6.184164412356196	null	null	120.15238952636719	120.15740966796875
121	120.96538543701172	2.0748					1	DETECTED	120.9654 m/z @2.07 [N1268_1.mzXML]	120.96538543701172	2.0748	1.9772	7.4807	5.5035	15863.099609375	1616714.3921218258	0	1294	0.2736624260563829	28.194159836065534	55.38831967213106	120.95648956298828	120.96794891357422
122	120.98004150390625	1.4817333333333333					1	DETECTED	120.9800 m/z @1.48 [N1268_1.mzXML]	120.98004150390625	1.4817333333333333	1.4031833333333334	19.228833333333334	17.82565	40311.91796875	5043397.3956987	0	1294	0.1708982470494418	68.3385350423485	135.40953609724085	120.97810363769531	120.98211669921875
123	121.02751922607422	12.4476					1	DETECTED	121.0275 m/z @12.45 [N1268_1.mzXML]	121.02751922607422	12.4476	0.26946666666666663	20.006833333333336	19.73736666666667	31102.603515625	7264421.412542235	0	1294	1.9341515288127873	0.9132140587017131	0.859408983518232	121.02681732177734	121.032958984375
124	121.07121276855469	1.8357833333333333					1	DETECTED	121.0712 m/z @1.84 [N1268_1.mzXML]	121.07121276855469	1.8357833333333333	0.10179999999999999	19.990166666666667	19.888366666666666	542151.6875	9237204.413236082	0	1294	0.13902331150102887	0.7177605418399983	0.3608325886685929	121.0635986328125	121.0718002319336
125	121.08348846435547	8.401583333333333					1	DETECTED	121.0835 m/z @8.40 [N1268_1.mzXML]	121.08348846435547	8.401583333333333	7.904116666666667	8.794616666666666	0.8904999999999994	67332.375	1108608.732361938	0	1294	0.207470834900489	0.798362074249504	0.3635880754713021	121.08345031738281	121.08377838134766
126	121.98627471923828	11.360883333333334					1	DETECTED	121.9863 m/z @11.36 [N1268_1.mzXML]	121.98627471923828	11.360883333333334	10.776316666666666	19.840333333333334	9.064016666666667	24443.58203125	2342956.526176484	0	1294	0.9532343661154243	7.752765581342296	18.72178277372551	121.98604583740234	121.98688507080078
127	122.05712890625	8.872066666666665					1	DETECTED	122.0571 m/z @8.87 [N1268_1.mzXML]	122.05712890625	8.872066666666665	0.8416333333333333	8.966233333333333	8.1246	7753.18212890625	1686679.1238014835	0	1294	0.19357815709657977	0.5058631124098741	0.011726224819748386	122.05699157714844	122.06360626220703
128	122.0926513671875	12.8985					1	DETECTED	122.0927 m/z @12.90 [N1268_1.mzXML]	122.0926513671875	12.8985	0.11838333333333333	19.956666666666667	19.838283333333333	10083.3623046875	3156783.418957703	0	1294	4.655112506327521	0.7638113037477073	1.634102395607604	122.0867691040039	122.09912872314453
129	122.92378997802734	1.6446					1	DETECTED	122.9238 m/z @1.64 [N1268_1.mzXML]	122.92378997802734	1.6446	1.3512	19.87366666666667	18.52246666666667	66379.2578125	4944826.459728884	0	1294	0.0711122878476047	16.872070333902162	122.99100902853282	122.9236068725586	122.92913818359375
130	123.0434341430664	4.03275					1	DETECTED	123.0434 m/z @4.03 [N1268_1.mzXML]	123.0434341430664	4.03275	0.16865	19.956666666666667	19.788016666666667	3821.036865234375	1301997.0251966247	0	1294	0.6090646752360493	2.5604948974750483	0.3200521556669268	123.04305267333984	123.04438018798828
131	123.98160552978516	11.388883333333332					1	DETECTED	123.9816 m/z @11.39 [N1268_1.mzXML]	123.98160552978516	11.388883333333332	10.710333333333333	15.19535	4.485016666666667	9460.291015625	1115980.7428839118	0	1294	1.1408940003130876	3.3048534866013335	8.767004198550053	123.98096466064453	123.98225402832031
132	124.03607940673828	1.89295					1	DETECTED	124.0361 m/z @1.89 [N1268_1.mzXML]	124.03607940673828	1.89295	0.11838333333333333	19.956666666666667	19.838283333333333	34612.06640625	2687824.7497136225	0	1294	0.4525161690774846	1.9693612670147607	0.3290080860585149	124.02626037597656	124.0416488647461
133	124.050048828125	9.363733333333332					1	DETECTED	124.0500 m/z @9.36 [N1268_1.mzXML]	124.050048828125	9.363733333333332	9.320233333333334	18.720833333333335	9.4006	16957.21875	945297.0766548465	0	1294	0.082733522990587	108.05287356322313	5.335154104285775	124.04981231689453	124.05975341796875
134	124.97332000732422	11.431166666666666					1	DETECTED	124.9733 m/z @11.43 [N1268_1.mzXML]	124.97332000732422	11.431166666666666	1.4518333333333333	17.786333333333335	16.334500000000002	9284.8662109375	5334920.826648163	0	1294	16.326257129166027	0.8184163938806869	0.6368327877613738	124.97329711914062	124.98196411132812
135	124.99903869628906	13.050016666666666					1	DETECTED	124.9990 m/z @13.05 [N1268_1.mzXML]	124.99903869628906	13.050016666666666	3.3932166666666665	14.114883333333333	10.721666666666668	21079.16796875	2512502.056827577	0	1294	0.27044096849804333	0.5551355866677713	3.039677674757346	124.98983764648438	125.00310516357422
136	125.02013397216797	1.8646333333333334					1	DETECTED	125.0201 m/z @1.86 [N1268_1.mzXML]	125.02013397216797	1.8646333333333334	0.10179999999999999	20.006833333333336	19.905033333333336	18887.1953125	2559702.397635349	0	1294	13.243567447948415	3.117624599327473	10.384345308680528	125.01187896728516	125.02628326416016
137	125.07066345214844	8.82575					1	DETECTED	125.0707 m/z @8.83 [N1268_1.mzXML]	125.07066345214844	8.82575	8.763733333333333	8.887933333333333	0.12420000000000009	1491.85791015625	8484.296288513187	0	1294	0.15780267578021778	1.0013437248051615	1.002687449610323	125.07024383544922	125.07066345214844
138	126.05168914794922	1.8502666666666667					1	DETECTED	126.0517 m/z @1.85 [N1268_1.mzXML]	126.05168914794922	1.8502666666666667	0.11838333333333333	19.8905	19.772116666666665	35823.0234375	1566227.4023826292	0	1294	0.04813020608495	1.0731889778948593	0.849709254177531	126.05164337158203	126.05487060546875
139	127.00259399414062	5.0206333333333335					1	DETECTED	127.0026 m/z @5.02 [N1268_1.mzXML]	127.00259399414062	5.0206333333333335	4.402550000000001	9.661633333333333	5.259083333333332	8444.880859375	1873150.619354797	0	1294	5.226741099660926	4.254348119185656	7.508696238371313	127.00192260742188	127.0079574584961
140	127.03815460205078	10.89845					1	DETECTED	127.0382 m/z @10.90 [N1268_1.mzXML]	127.03815460205078	10.89845	0.152	20.006833333333336	19.854833333333335	57059.62890625	5549391.3052867465	0	1294	8.98158709896373	1.2765483657254248	0.06085419789343744	127.03595733642578	127.038818359375
141	128.00997924804688	1.7933166666666667					1	DETECTED	128.0100 m/z @1.79 [N1268_1.mzXML]	128.00997924804688	1.7933166666666667	1.7504666666666668	19.87366666666667	18.1232	17589.61328125	3482419.5837596115	0	1294	0.059608984541866805	189.42946692754933	201.01898786624906	128.00643920898438	128.0172119140625
142	128.07005310058594	2.4148					1	DETECTED	128.0701 m/z @2.41 [N1268_1.mzXML]	128.07005310058594	2.4148	0.21903333333333333	19.990166666666667	19.771133333333335	27819.228515625	4212490.544600678	0	1294	1.504778665556688	1.914647113231847	1.4226466232925046	128.06069946289062	128.07032775878906
143	129.01364135742188	1.8073000000000001					1	DETECTED	129.0136 m/z @1.81 [N1268_1.mzXML]	129.01364135742188	1.8073000000000001	1.4203333333333332	19.724	18.30366666666667	13734.453125	5402954.772772768	0	1294	17.049674390125595	23.650185201137038	44.79745007392506	129.01220703125	129.01763916015625
144	129.05380249023438	2.0187833333333334					1	DETECTED	129.0538 m/z @2.02 [N1268_1.mzXML]	129.05380249023438	2.0187833333333334	0.10179999999999999	20.006833333333336	19.905033333333336	48319.84375	7383201.976641601	0	1294	0.24630873982443569	13.866250281915322	26.02555581100135	129.05308532714844	129.05433654785156
145	130.031494140625	8.84125					1	DETECTED	130.0315 m/z @8.84 [N1268_1.mzXML]	130.031494140625	8.84125	8.73265	8.919266666666665	0.18661666666666576	13055.7333984375	85309.465850464	0	1294	0.11595313490297166	0.8591927562921924	0.7183855125843848	130.03146362304688	130.03160095214844
146	130.0490264892578	2.0048666666666666					1	DETECTED	130.0490 m/z @2.00 [N1268_1.mzXML]	130.0490264892578	2.0048666666666666	0.11838333333333333	20.006833333333336	19.888450000000002	46930.2890625	4375607.017259358	0	1294	1.594495570238037	4.786603368140986	2.0351983131510423	130.0487823486328	130.0516357421875
147	130.0641326904297	10.824283333333334					1	DETECTED	130.0641 m/z @10.82 [N1268_1.mzXML]	130.0641326904297	10.824283333333334	0.3870166666666667	19.940333333333335	19.553316666666667	435739.1875	6393244.415237194	1	1294	0.3437943926931464	0.5568149482947392	0.44018732412982287	130.0552978515625	130.07144165039062
148	130.08547973632812	1.9496					1	DETECTED	130.0855 m/z @1.95 [N1268_1.mzXML]	130.08547973632812	1.9496	0.152	19.990166666666667	19.838166666666666	37374.69140625	3155926.4174005124	0	1294	0.7058778113656266	2.010293225011971	2.306672641973766	130.07911682128906	130.08612060546875
149	130.93223571777344	1.5109833333333333					1	DETECTED	130.9322 m/z @1.51 [N1268_1.mzXML]	130.93223571777344	1.5109833333333333	1.4518333333333333	1.5703333333333334	0.11850000000000005	10504.078125	60090.3976496582	0	1294	0.09571229880964816	1.0016906170752322	1.0033812341504647	130.93215942382812	130.93228149414062
150	130.96414184570312	1.4817333333333333					1	DETECTED	130.9641 m/z @1.48 [N1268_1.mzXML]	130.96414184570312	1.4817333333333333	0.10179999999999999	20.006833333333336	19.905033333333336	1201292.375	1.6113787497153074E7	0	1294	0.13741169137706755	3.1410423502239198	2.31039799856421	130.96170043945312	130.9650421142578
151	131.0181884765625	1.4817333333333333					1	DETECTED	131.0182 m/z @1.48 [N1268_1.mzXML]	131.0181884765625	1.4817333333333333	1.1793333333333333	12.1641	10.984766666666665	46997.27734375	1.0733738655189209E7	0	1294	0.10371868248771521	18.16264329805996	35.32528659611993	131.0179901123047	131.0186767578125
152	131.04212951660156	12.6907					1	DETECTED	131.0421 m/z @12.69 [N1268_1.mzXML]	131.04212951660156	12.6907	3.37895	12.6907	9.31175	12139.3203125	1975773.136677124	0	1294	4.290512522877167	0.5	null	131.04212951660156	131.0520782470703
153	131.06744384765625	10.824283333333334					1	DETECTED	131.0674 m/z @10.82 [N1268_1.mzXML]	131.06744384765625	10.824283333333334	8.474933333333333	18.067333333333334	9.592400000000001	32056.9921875	1410651.139640259	0	1294	0.34706782519517	1.8143403072319002	30.756296579708422	131.06558227539062	131.0724639892578
154	131.08070373535156	3.1505333333333336					1	DETECTED	131.0807 m/z @3.15 [N1268_1.mzXML]	131.08070373535156	3.1505333333333336	0.99335	19.940333333333335	18.946983333333336	5849.33642578125	2184933.6229107366	0	1294	1.0616467231059468	4.39160247545024	2.160792589875895	131.080322265625	131.0880889892578
155	131.4420166015625	4.03275					1	DETECTED	131.4420 m/z @4.03 [N1268_1.mzXML]	131.4420166015625	4.03275	3.3932166666666665	4.676666666666667	1.2834500000000002	7315.0947265625	380310.9948412477	0	1294	1.0853992228935798	1.003426978004795	1.0068539560095902	131.43783569335938	131.4426727294922
156	131.755859375	16.29661666666667					1	DETECTED	131.7559 m/z @16.30 [N1268_1.mzXML]	131.755859375	16.29661666666667	3.3932166666666665	16.5586	13.165383333333331	6689.77099609375	1995084.6064738764	0	1294	13.050524917438878	0.5101517171184854	0.02274610610293157	131.748779296875	131.7593536376953
157	131.96771240234375	1.4667166666666667					1	DETECTED	131.9677 m/z @1.47 [N1268_1.mzXML]	131.96771240234375	1.4667166666666667	0.11838333333333333	19.956666666666667	19.838283333333333	16487.79296875	4198052.373912351	0	1294	10.424491563468676	54.35505696803174	231.90551052986328	131.95982360839844	131.97152709960938
158	132.03379821777344	9.542499999999999					1	DETECTED	132.0338 m/z @9.54 [N1268_1.mzXML]	132.03379821777344	9.542499999999999	2.2597666666666667	10.568816666666667	8.30905	32860.23828125	2537289.1759342654	0	1294	0.1171923520409166	7.425867545778632	14.876545697602399	132.02452087402344	132.04379272460938
159	132.0647430419922	2.7024833333333333					1	DETECTED	132.0647 m/z @2.70 [N1268_1.mzXML]	132.0647430419922	2.7024833333333333	0.10179999999999999	20.006833333333336	19.905033333333336	219315.25	2.7352103709470574E7	0	1294	0.7798824588738755	5.704054705005988	2.253255350559644	132.06410217285156	132.06500244140625
160	132.07577514648438	1.8502666666666667					1	DETECTED	132.0758 m/z @1.85 [N1268_1.mzXML]	132.07577514648438	1.8502666666666667	1.8216333333333334	10.838633333333332	9.017	818592.375	8001738.879561339	1	1294	0.038448575214681924	4.382489130852618	4.427917291620068	132.0704803466797	132.08546447753906
161	132.10093688964844	4.0917					1	DETECTED	132.1009 m/z @4.09 [N1268_1.mzXML]	132.10093688964844	4.0917	0.99335	18.639333333333333	17.645983333333334	2167382.0	1.3370150013248639E8	1	1294	1.045669760120326	0.870546062235166	0.6534217974502342	132.10081481933594	132.1049041748047
162	132.11509704589844	5.781333333333333					1	DETECTED	132.1151 m/z @5.78 [N1268_1.mzXML]	132.11509704589844	5.781333333333333	3.1925499999999998	5.781333333333333	2.5887833333333337	28731.00390625	1416609.2089225468	0	1294	1.744655763079292	0.5	null	132.1110382080078	132.12469482421875
163	132.45433044433594	4.1062666666666665					1	DETECTED	132.4543 m/z @4.11 [N1268_1.mzXML]	132.45433044433594	4.1062666666666665	3.2926166666666665	4.5997	1.3070833333333338	6041.11083984375	301616.3890775758	0	1294	0.6610009268454253	0.8032221061471971	0.6064442122943942	132.45423889160156	132.45448303222656
164	132.77236938476562	14.9373					1	DETECTED	132.7724 m/z @14.94 [N1268_1.mzXML]	132.77236938476562	14.9373	3.3932166666666665	14.9373	11.544083333333333	23196.71484375	6995054.202859255	0	1294	18.713270444559654	0.5	null	132.76412963867188	132.77236938476562
165	132.9572296142578	11.388883333333332					1	DETECTED	132.9572 m/z @11.39 [N1268_1.mzXML]	132.9572296142578	11.388883333333332	0.10179999999999999	20.006833333333336	19.905033333333336	549101.1875	5.157693349458034E7	0	1294	1.2686324421043356	3.4743899547408734	3.4663139503031934	132.95704650878906	132.960205078125
166	132.99746704101562	1.4817333333333333					1	DETECTED	132.9975 m/z @1.48 [N1268_1.mzXML]	132.99746704101562	1.4817333333333333	1.4203333333333332	1.6002666666666667	0.1799333333333335	36205.828125	275647.529980469	0	1294	0.09997576331400282	1.4652551574375663	1.861684932982444	132.99717712402344	132.99749755859375
167	133.0334930419922	1.49635					1	DETECTED	133.0335 m/z @1.50 [N1268_1.mzXML]	133.0334930419922	1.49635	0.31984999999999997	19.179666666666666	18.859816666666667	1236475.125	2.4015724563382145E7	1	1294	0.12223386615209875	1.4528768332183968	1.8898616662668664	133.0332489013672	133.03408813476562
168	133.04872131347656	2.0327166666666665					1	DETECTED	133.0487 m/z @2.03 [N1268_1.mzXML]	133.04872131347656	2.0327166666666665	1.9772	17.387999999999998	15.410799999999998	18583.712890625	5000909.527621948	0	1294	0.2035047709734923	44.1251134302706	44.11176335108368	133.04843139648438	133.05148315429688
169	133.06817626953125	2.5382333333333333					1	DETECTED	133.0682 m/z @2.54 [N1268_1.mzXML]	133.06817626953125	2.5382333333333333	0.31984999999999997	19.990166666666667	19.67031666666667	13410.7236328125	1980951.2027847907	0	1294	0.43361981830797935	1.7906700440915408	1.4963851221079236	133.06382751464844	133.0686492919922
170	133.07913208007812	1.8357833333333333					1	DETECTED	133.0791 m/z @1.84 [N1268_1.mzXML]	133.07913208007812	1.8357833333333333	1.8357833333333333	16.509666666666668	14.673883333333334	33193.796875	6073824.620911561	0	1294	7.374772053296342	null	null	133.0787353515625	133.08584594726562
171	133.10427856445312	4.0917					1	DETECTED	133.1043 m/z @4.09 [N1268_1.mzXML]	133.10427856445312	4.0917	1.4817333333333333	16.905833333333334	15.424100000000001	108067.1015625	8028271.880883518	0	1294	0.9135889180296712	0.7288406727926637	0.6556087170734399	133.0957489013672	133.10499572753906
172	133.9575653076172	11.504066666666667					1	DETECTED	133.9576 m/z @11.50 [N1268_1.mzXML]	133.9575653076172	11.504066666666667	0.16865	13.617333333333333	13.448683333333333	15275.33203125	1954901.3903847951	0	1294	0.6630760755462521	0.5932152177908473	1.2459842134696668	133.95082092285156	133.9607696533203
173	134.01797485351562	1.7933166666666667					1	DETECTED	134.0180 m/z @1.79 [N1268_1.mzXML]	134.01797485351562	1.7933166666666667	1.6890500000000002	18.688499999999998	16.999449999999996	38200.234375	4614229.601934815	0	1294	0.08229632779375184	81.5191016624042	162.03820332480842	134.0177001953125	134.0188751220703
174	134.03451538085938	1.49635					1	DETECTED	134.0345 m/z @1.50 [N1268_1.mzXML]	134.03451538085938	1.49635	0.152	20.006833333333336	19.854833333333335	114964.21875	3593740.910760804	0	1294	0.13143827812208886	2.9998499207036287	5.642188965908011	134.03407287597656	134.04446411132812
175	134.0592041015625	10.1814					1	DETECTED	134.0592 m/z @10.18 [N1268_1.mzXML]	134.0592041015625	10.1814	0.40380000000000005	19.196	18.7922	24756.9375	2041881.301825776	0	1294	0.9377607764092311	9.858408673304787	22.394418461069083	134.05862426757812	134.06637573242188
176	134.10531616210938	4.387766666666667					1	DETECTED	134.1053 m/z @4.39 [N1268_1.mzXML]	134.10531616210938	4.387766666666667	3.1925499999999998	12.1641	8.97155	5888.6943359375	995655.76148645	0	1294	1.0002716202291944	3.7531061313848246	6.506212262769648	134.0953369140625	134.1144561767578
177	134.95751953125	11.504066666666667					1	DETECTED	134.9575 m/z @11.50 [N1268_1.mzXML]	134.95751953125	11.504066666666667	0.10179999999999999	20.006833333333336	19.905033333333336	83106.8203125	1.1265982054307504E7	0	1294	1.8818133112426452	0.7256722530990062	4.3205599205030545	134.9534149169922	134.95834350585938
178	135.0033416748047	1.4817333333333333					1	DETECTED	135.0033 m/z @1.48 [N1268_1.mzXML]	135.0033416748047	1.4817333333333333	1.38595	9.98485	8.5989	168965.65625	3852569.4433244606	0	1294	0.7419665157025115	6.293792940222684	12.74568625855642	134.9951629638672	135.0040283203125
179	135.03123474121094	1.5703333333333334					1	DETECTED	135.0312 m/z @1.57 [N1268_1.mzXML]	135.03123474121094	1.5703333333333334	1.5703333333333334	19.492166666666666	17.921833333333332	76531.625	4113393.965570896	0	1294	0.060325620035170724	null	null	135.03077697753906	135.0317840576172
180	135.04318237304688	10.1814					1	DETECTED	135.0432 m/z @10.18 [N1268_1.mzXML]	135.04318237304688	10.1814	1.1454666666666666	12.226483333333334	11.081016666666667	9067.986328125	1000241.459281006	0	1294	0.08133803349267765	0.6131639232988292	0.22632784659765837	135.0428009033203	135.0435028076172
181	135.06256103515625	10.105483333333332					1	DETECTED	135.0626 m/z @10.11 [N1268_1.mzXML]	135.06256103515625	10.105483333333332	0.20231666666666664	19.990166666666667	19.78785	3589.174560546875	1346425.0394573975	0	1294	9.244299770477836	0.9990667968158333	0.9981335936316669	135.0616455078125	135.06289672851562
182	135.1009979248047	9.422166666666667					1	DETECTED	135.1010 m/z @9.42 [N1268_1.mzXML]	135.1009979248047	9.422166666666667	9.3782	9.617433333333334	0.23923333333333474	4354.82421875	28170.625566711453	0	1294	0.06686704774640617	2.720621683093197	4.441243366186394	135.10064697265625	135.1009979248047
183	136.0471649169922	1.8216333333333334					1	DETECTED	136.0472 m/z @1.82 [N1268_1.mzXML]	136.0471649169922	1.8216333333333334	1.7933166666666667	2.841066666666667	1.0477500000000002	447667.65625	2736762.4532083734	0	1294	0.08528108581263383	3.568222544588455	5.239161267481695	136.04237365722656	136.04739379882812
184	136.0747833251953	3.9445333333333332					1	DETECTED	136.0748 m/z @3.94 [N1268_1.mzXML]	136.0747833251953	3.9445333333333332	0.13520000000000001	19.87366666666667	19.738466666666667	13997.26171875	2139713.451806305	0	1294	0.6990589080812959	0.6469029999521747	0.23154087568351883	136.07398986816406	136.07545471191406
185	136.9529266357422	11.519083333333333					1	DETECTED	136.9529 m/z @11.52 [N1268_1.mzXML]	136.9529266357422	11.519083333333333	0.18555	19.990166666666667	19.804616666666668	33421.58203125	4724262.731483973	0	1294	1.5979950697233107	4.9781685330740375	3.4178928411874105	136.95260620117188	136.9537811279297
186	136.96859741210938	1.6299666666666668					1	DETECTED	136.9686 m/z @1.63 [N1268_1.mzXML]	136.96859741210938	1.6299666666666668	1.5404000000000002	1.7504666666666668	0.21006666666666662	43682.12109375	286054.3601967774	0	1294	0.10175166061118968	1.1726832899144037	1.3453665798288073	136.96844482421875	136.9687957763672
187	137.01702880859375	10.270866666666667					1	DETECTED	137.0170 m/z @10.27 [N1268_1.mzXML]	137.01702880859375	10.270866666666667	10.196283333333334	10.315383333333333	0.11909999999999954	3121.9765625	16411.722386535497	0	1294	0.08135963492346932	0.7984357541899446	0.5968715083798892	137.0167694091797	137.01707458496094
188	137.05050659179688	1.8646333333333334					1	DETECTED	137.0505 m/z @1.86 [N1268_1.mzXML]	137.05050659179688	1.8646333333333334	1.8646333333333334	10.526433333333333	8.6618	17338.390625	1135186.411333374	0	1294	7.528304869291629	null	null	137.05050659179688	137.0593719482422
189	137.13165283203125	6.578516666666667					1	DETECTED	137.1317 m/z @6.58 [N1268_1.mzXML]	137.13165283203125	6.578516666666667	0.10179999999999999	19.990166666666667	19.888366666666666	6079.14404296875	3247372.9747387394	0	1294	14.817307274827805	1.5353741479093057	0.3615624892891596	137.12527465820312	137.13223266601562
190	138.05157470703125	1.8502666666666667					1	DETECTED	138.0516 m/z @1.85 [N1268_1.mzXML]	138.05157470703125	1.8502666666666667	0.10179999999999999	19.657333333333334	19.555533333333333	478379.03125	5180427.766770383	0	1294	0.05704230254411402	0.7740019816858242	0.025418860688047298	138.0514678955078	138.05479431152344
191	138.06558227539062	9.91025					1	DETECTED	138.0656 m/z @9.91 [N1268_1.mzXML]	138.06558227539062	9.91025	9.028216666666667	10.0444	1.0161833333333323	11594.814453125	170168.5907250367	0	1294	0.08890123220766988	0.5783507356218172	0.16950411924340392	138.06532287597656	138.06573486328125
192	138.98837280273438	1.5109833333333333					1	DETECTED	138.9884 m/z @1.51 [N1268_1.mzXML]	138.98837280273438	1.5109833333333333	1.4518333333333333	3.5943833333333335	2.14255	4356.951171875	295920.66162158205	0	1294	0.09400651046191211	18.111158072696522	35.22231614539305	138.97972106933594	138.9887237548828
193	139.00172424316406	3.335716666666667					1	DETECTED	139.0017 m/z @3.34 [N1268_1.mzXML]	139.00172424316406	3.335716666666667	3.08005	5.6029	2.52285	4290.84326171875	201634.8449078064	0	1294	0.316554514951902	4.933865710560621	8.867731421121242	139.0008544921875	139.00210571289062
194	139.04100036621094	14.3905					1	DETECTED	139.0410 m/z @14.39 [N1268_1.mzXML]	139.04100036621094	14.3905	0.35351666666666665	19.990166666666667	19.63665	142860.234375	1.947249860487476E7	0	1294	2.908810374091674	0.8074192057779082	0.5379319209591368	139.03546142578125	139.0438995361328
195	140.0406951904297	14.376333333333333					1	DETECTED	140.0407 m/z @14.38 [N1268_1.mzXML]	140.0406951904297	14.376333333333333	8.519916666666667	16.264216666666666	7.744299999999999	8054.53369140625	1443553.5797361764	0	1294	3.126075294119765	0.6627680379117212	0.2766248853628623	140.0361785888672	140.04891967773438
196	140.06719970703125	1.7933166666666667					1	DETECTED	140.0672 m/z @1.79 [N1268_1.mzXML]	140.06719970703125	1.7933166666666667	0.2862666666666666	19.16283333333333	18.876566666666665	756305.125	9542926.463644132	1	1294	0.11786607477789213	5.6347458825468095	5.748634708585993	140.067138671875	140.07620239257812
197	141.03994750976562	3.0236500000000004					1	DETECTED	141.0399 m/z @3.02 [N1268_1.mzXML]	141.03994750976562	3.0236500000000004	2.7165166666666667	15.988	13.271483333333332	5843.9267578125	2078589.7431566766	0	1294	11.622796780425688	21.605410245278897	40.2985568760449	141.0372772216797	141.04029846191406
198	141.05149841308594	9.363733333333332					1	DETECTED	141.0515 m/z @9.36 [N1268_1.mzXML]	141.05149841308594	9.363733333333332	1.1793333333333333	19.360500000000002	18.18116666666667	73491.515625	2578796.700269899	0	1294	0.11571943399846774	0.5930855933775264	0.4310354837656492	141.0470733642578	141.0569610595703
199	141.07052612304688	1.77935					1	DETECTED	141.0705 m/z @1.78 [N1268_1.mzXML]	141.07052612304688	1.77935	1.77935	19.294500000000003	17.515150000000002	43181.35546875	2967113.3489989936	0	1294	0.08474645697437855	null	null	141.06544494628906	141.0711212158203
200	141.09022521972656	10.484183333333334					1	DETECTED	141.0902 m/z @10.48 [N1268_1.mzXML]	141.09022521972656	10.484183333333334	0.11838333333333333	19.9735	19.855116666666667	2298.708251953125	1381846.7710357057	0	1294	18.749572415056623	0.9577223497784381	0.9154446995568762	141.0872344970703	141.0910186767578
201	142.064453125	9.221333333333332					1	DETECTED	142.0645 m/z @9.22 [N1268_1.mzXML]	142.064453125	9.221333333333332	7.77405	12.78715	5.0131000000000006	119918.5234375	1253001.7492106936	0	1294	0.09719364492802285	1.5437073721814287	1.5879950616085712	142.05491638183594	142.0701904296875
202	142.94705200195312	1.6590500000000001					1	DETECTED	142.9471 m/z @1.66 [N1268_1.mzXML]	142.94705200195312	1.6590500000000001	1.4518333333333333	19.458833333333335	18.007	38698.9921875	7849352.335397644	0	1294	0.055212031013331275	153.38724206453358	9.018694989856082	142.93727111816406	142.94956970214844
203	143.03053283691406	1.8216333333333334					1	DETECTED	143.0305 m/z @1.82 [N1268_1.mzXML]	143.03053283691406	1.8216333333333334	1.3512	18.966333333333335	17.615133333333336	278184.34375	5315094.60869855	0	1294	0.15102819328492711	2.386841890076609	2.502075197780169	143.0279541015625	143.0334930419922
204	143.05287170410156	1.8357833333333333					1	DETECTED	143.0529 m/z @1.84 [N1268_1.mzXML]	143.05287170410156	1.8357833333333333	1.8073000000000001	19.707	17.8997	1353610.375	6.3081519906699836E7	0	1294	0.04722402935825509	314.21357519017124	1.757783157973918	143.05287170410156	143.0615692138672
205	143.07228088378906	9.235333333333333					1	DETECTED	143.0723 m/z @9.24 [N1268_1.mzXML]	143.07228088378906	9.235333333333333	0.10179999999999999	20.006833333333336	19.905033333333336	126742.8203125	4865765.75538916	0	1294	0.09414140116571623	0.5107964934335079	1.2464124933112488	143.06350708007812	143.08106994628906
206	143.10574340820312	11.15165					1	DETECTED	143.1057 m/z @11.15 [N1268_1.mzXML]	143.10574340820312	11.15165	0.539	18.688499999999998	18.149499999999996	7911.8623046875	2323431.9652811275	0	1294	0.12783773689826283	0.8550880317357115	11.697126390383874	143.10137939453125	143.1077117919922
207	144.04364013671875	9.221333333333332					1	DETECTED	144.0436 m/z @9.22 [N1268_1.mzXML]	144.04364013671875	9.221333333333332	1.8502666666666667	9.407266666666667	7.557	34848.2890625	3068024.7965792245	0	1294	0.08473118875640218	0.5141656904772931	1.832827299989547	144.03378295898438	144.04379272460938
208	144.0564422607422	1.8216333333333334					1	DETECTED	144.0564 m/z @1.82 [N1268_1.mzXML]	144.0564422607422	1.8216333333333334	0.11838333333333333	19.990166666666667	19.871783333333333	21255.28515625	1850438.8344848028	0	1294	18.575650901772978	2.0566459468203684	18.099956115416088	144.0564422607422	144.06558227539062
209	144.07980346679688	9.221333333333332					1	DETECTED	144.0798 m/z @9.22 [N1268_1.mzXML]	144.07980346679688	9.221333333333332	3.7833666666666668	19.92366666666667	16.140300000000003	1463077.375	1.1252648768329045E7	0	1294	0.1005683716539103	1.4212194632356543	1.6964339437644018	144.07264709472656	144.083984375
210	144.1009979248047	1.8646333333333334					1	DETECTED	144.1010 m/z @1.86 [N1268_1.mzXML]	144.1009979248047	1.8646333333333334	0.2862666666666666	19.7405	19.454233333333335	140344.234375	3583662.093422882	0	1294	0.028847159212738838	0.32824859574545623	null	144.1007843017578	144.10348510742188
211	144.1372528076172	11.002233333333333					1	DETECTED	144.1373 m/z @11.00 [N1268_1.mzXML]	144.1372528076172	11.002233333333333	10.928533333333332	12.19495	1.266416666666668	6209.80517578125	161311.67458581532	0	1294	1.277144540548738	8.591700587969191	16.183401175938382	144.13479614257812	144.14170837402344
212	144.97947692871094	13.516716666666667					1	DETECTED	144.9795 m/z @13.52 [N1268_1.mzXML]	144.97947692871094	13.516716666666667	10.029183333333332	17.803	7.773816666666669	5328.61328125	976348.0230226441	0	1294	5.36040974670858	1.1145150345038515	1.0123444559801926	144.9791259765625	144.98046875
213	144.9910888671875	1.8216333333333334					1	DETECTED	144.9911 m/z @1.82 [N1268_1.mzXML]	144.9910888671875	1.8216333333333334	1.38595	16.707666666666668	15.321716666666669	224472.78125	4262196.250496216	0	1294	0.061508691558274986	80.82432996033393	352.1946893011484	144.99037170410156	144.99476623535156
214	145.0486297607422	2.0187833333333334					1	DETECTED	145.0486 m/z @2.02 [N1268_1.mzXML]	145.0486297607422	2.0187833333333334	0.11838333333333333	20.006833333333336	19.888450000000002	205355.828125	1.4153936066675996E7	0	1294	0.36630427673780463	3.000695222171723	1.9329209175705295	145.0458984375	145.0514373779297
215	145.08340454101562	9.235333333333333					1	DETECTED	145.0834 m/z @9.24 [N1268_1.mzXML]	145.08340454101562	9.235333333333333	3.9590166666666664	16.790333333333333	12.831316666666666	128306.1015625	2124905.7030548095	0	1294	0.09949585376245373	0.5143957727731315	0.02030624757584684	145.08334350585938	145.08583068847656
216	146.02993774414062	13.214883333333335					1	DETECTED	146.0299 m/z @13.21 [N1268_1.mzXML]	146.02993774414062	13.214883333333335	8.748233333333333	13.214883333333335	4.466650000000001	6954.861328125	1123738.9899782715	0	1294	4.38633011924893	0.5	null	146.02621459960938	146.02993774414062
217	146.05905151367188	9.235333333333333					1	DETECTED	146.0591 m/z @9.24 [N1268_1.mzXML]	146.05905151367188	9.235333333333333	0.23586666666666664	19.8905	19.654633333333333	1712510.5	1.334592483478729E7	1	1294	0.09691099106957068	1.2319001250074717	1.2200256810123165	146.05198669433594	146.05958557128906
218	146.08026123046875	2.0187833333333334					1	DETECTED	146.0803 m/z @2.02 [N1268_1.mzXML]	146.08026123046875	2.0187833333333334	0.5560666666666666	19.940333333333335	19.38426666666667	117643.7421875	8652228.839852998	0	1294	0.8768070211425918	5.2255892264542885	null	146.0799102783203	146.08702087402344
219	146.11669921875	1.8357833333333333					1	DETECTED	146.1167 m/z @1.84 [N1268_1.mzXML]	146.11669921875	1.8357833333333333	1.8073000000000001	13.982383333333333	12.175083333333333	59575.078125	1.0498519771153685E7	0	1294	0.3855010605048179	128.34336161254348	256.700208031546	146.1143798828125	146.11703491210938
220	147.01304626464844	1.4817333333333333					1	DETECTED	147.0130 m/z @1.48 [N1268_1.mzXML]	147.01304626464844	1.4817333333333333	0.5049666666666667	19.607333333333333	19.102366666666665	312949.5	7259257.067123661	0	1294	0.09912749074429139	66.05522524593391	145.14140812728587	147.00706481933594	147.01344299316406
221	147.0279998779297	3.40745					1	DETECTED	147.0280 m/z @3.41 [N1268_1.mzXML]	147.0279998779297	3.40745	1.4203333333333332	15.567966666666667	14.147633333333333	10236.77734375	2126520.0974744265	0	1294	0.17075124676127418	3.5598396336400313	0.030797700362168074	147.02426147460938	147.03514099121094
222	147.0626678466797	9.235333333333333					1	DETECTED	147.0627 m/z @9.24 [N1268_1.mzXML]	147.0626678466797	9.235333333333333	0.10179999999999999	20.006833333333336	19.905033333333336	142203.28125	4347870.667248688	0	1294	0.10256765627245734	0.5125293010709853	1.204581449812778	147.0544891357422	147.0653533935547
223	147.0754852294922	1.9910833333333333					1	DETECTED	147.0755 m/z @1.99 [N1268_1.mzXML]	147.0754852294922	1.9910833333333333	1.7933166666666667	18.15	16.356683333333333	184011.34375	6291529.108482271	0	1294	0.16741759495663433	2.5429607983322735	2.5618583766537135	147.06651306152344	147.083740234375
224	147.11192321777344	1.6002666666666667					1	DETECTED	147.1119 m/z @1.60 [N1268_1.mzXML]	147.11192321777344	1.6002666666666667	1.4667166666666667	16.476733333333335	15.010016666666669	186407.890625	4224135.698895937	0	1294	0.18384160046795328	3.3447860189911833	1.2175189079933941	147.11105346679688	147.11614990234375
225	148.03854370117188	9.96975					1	DETECTED	148.0385 m/z @9.97 [N1268_1.mzXML]	148.03854370117188	9.96975	0.10179999999999999	15.694733333333334	15.592933333333333	65461.12109375	3182969.3680333877	0	1294	7.950255432312863	0.5117767118502731	1.1316986735835508	148.0377655029297	148.04209899902344
226	148.05946350097656	1.8357833333333333					1	DETECTED	148.0595 m/z @1.84 [N1268_1.mzXML]	148.05946350097656	1.8357833333333333	1.2651333333333334	8.919266666666665	7.654133333333332	33274.95703125	1873917.3236674196	0	1294	0.6017144177085398	6.7065042787464595	12.413008557492917	148.05905151367188	148.0643310546875
227	148.07492065429688	13.404566666666666					1	DETECTED	148.0749 m/z @13.40 [N1268_1.mzXML]	148.07492065429688	13.404566666666666	0.18555	19.990166666666667	19.804616666666668	34097.02734375	5966861.375306517	0	1294	7.268365812701083	1.2397899721158632	0.7391992794502625	148.06541442871094	148.08192443847656
228	148.0958251953125	1.9496					1	DETECTED	148.0958 m/z @1.95 [N1268_1.mzXML]	148.0958251953125	1.9496	0.3870166666666667	19.2615	18.874483333333334	16638.255859375	1945491.8794476017	0	1294	1.594930911281893	7.387824186077961	13.447689756532881	148.09567260742188	148.096435546875
229	148.9342803955078	1.7504666666666668					1	DETECTED	148.9343 m/z @1.75 [N1268_1.mzXML]	148.9342803955078	1.7504666666666668	1.6738166666666667	1.9214833333333334	0.2476666666666667	101237.8828125	817004.2541640624	0	1294	0.11968592841875458	1.6155686018699698	2.2311372037399395	148.93423461914062	148.93446350097656
230	149.01129150390625	1.49635					1	DETECTED	149.0113 m/z @1.50 [N1268_1.mzXML]	149.01129150390625	1.49635	0.40380000000000005	19.990166666666667	19.586366666666667	260828.3125	1.5577969580670472E7	0	1294	0.16954425480240354	0.8411870661134963	14.68972135913414	149.00152587890625	149.01156616210938
231	149.0223388671875	12.478066666666667					1	DETECTED	149.0223 m/z @12.48 [N1268_1.mzXML]	149.0223388671875	12.478066666666667	0.10179999999999999	20.006833333333336	19.905033333333336	247376.78125	5.7507299470812544E7	1	1294	0.16290156711449377	0.5334947004217963	0.03724874903711771	149.02206420898438	149.0227508544922
232	149.07794189453125	17.004833333333334					1	DETECTED	149.0779 m/z @17.00 [N1268_1.mzXML]	149.07794189453125	17.004833333333334	0.3870166666666667	19.6905	19.303483333333332	7268.73974609375	3428707.012493225	0	1294	8.49588816799905	0.5808068448622914	0.16161368972458273	149.07760620117188	149.07815551757812
233	149.0951690673828	11.894499999999999					1	DETECTED	149.0952 m/z @11.89 [N1268_1.mzXML]	149.0951690673828	11.894499999999999	11.239866666666668	12.035016666666667	0.7951499999999996	54091.69140625	598077.0647878427	0	1294	0.1328209527394577	0.6073247110341684	0.21464942206833676	149.09515380859375	149.09552001953125
234	150.01502990722656	1.5257166666666668					1	DETECTED	150.0150 m/z @1.53 [N1268_1.mzXML]	150.01502990722656	1.5257166666666668	1.4363	1.6002666666666667	0.16396666666666682	7787.21142578125	60037.43452734381	0	1294	0.06643583023503563	0.9168685927306599	0.8337371854613198	150.0142822265625	150.01502990722656
235	150.02565002441406	12.5086					1	DETECTED	150.0257 m/z @12.51 [N1268_1.mzXML]	150.02565002441406	12.5086	0.10179999999999999	20.006833333333336	19.905033333333336	12690.1943359375	4987350.664526617	0	1294	18.83038600501086	0.8021824053476052	0.6818194462041938	150.02493286132812	150.0262908935547
236	150.05767822265625	2.7165166666666667					1	DETECTED	150.0577 m/z @2.72 [N1268_1.mzXML]	150.05767822265625	2.7165166666666667	1.7504666666666668	9.646866666666666	7.896399999999999	26748.662109375	2087412.536535034	0	1294	0.23495708044323305	4.08695202111692	1.211369945748663	150.0513916015625	150.05784606933594
237	150.93130493164062	1.71985					1	DETECTED	150.9313 m/z @1.72 [N1268_1.mzXML]	150.93130493164062	1.71985	1.71985	18.6065	16.88665	29535.892578125	6153186.783551026	0	1294	0.08051516549700732	null	null	150.93116760253906	150.93438720703125
238	150.9678192138672	11.388883333333332					1	DETECTED	150.9678 m/z @11.39 [N1268_1.mzXML]	150.9678192138672	11.388883333333332	0.11838333333333333	19.940333333333335	19.82195	18460.951171875	3970433.3640651554	0	1294	0.6789946710978221	0.8975887909916848	0.807011366907267	150.9674072265625	150.97645568847656
239	151.0380096435547	10.883483333333334					1	DETECTED	151.0380 m/z @10.88 [N1268_1.mzXML]	151.0380096435547	10.883483333333334	1.4203333333333332	11.002233333333333	9.5819	18342.8828125	2389939.936136353	0	1294	9.466030729331294	0.5062743378261995	0.012535109910430237	151.03794860839844	151.04710388183594
240	151.06080627441406	8.580333333333334					1	DETECTED	151.0608 m/z @8.58 [N1268_1.mzXML]	151.06080627441406	8.580333333333334	2.48365	8.610683333333332	6.127033333333332	6763.68603515625	601092.7917377927	0	1294	0.11327503316703869	0.5024890582584519	0.0049781165169037606	151.05569458007812	151.06092834472656
241	151.0741424560547	11.301016666666667					1	DETECTED	151.0741 m/z @11.30 [N1268_1.mzXML]	151.0741424560547	11.301016666666667	8.686933333333334	19.0155	10.328566666666665	34758.29296875	5124330.48055301	0	1294	0.7143479326584021	6.101457083413968	11.27435369225752	151.0741424560547	151.07496643066406
242	152.00814819335938	2.9671499999999997					1	DETECTED	152.0081 m/z @2.97 [N1268_1.mzXML]	152.00814819335938	2.9671499999999997	2.869266666666667	3.1645	0.295233333333333	4480.478515625	62783.49272540281	0	1294	0.19782491751439624	1.5080878596969234	2.0161757193938468	152.00794982910156	152.00865173339844
243	152.02108764648438	1.8073000000000001					1	DETECTED	152.0211 m/z @1.81 [N1268_1.mzXML]	152.02108764648438	1.8073000000000001	1.7933166666666667	8.903283333333333	7.109966666666666	287734.0625	2648623.2303372486	0	1294	0.08958063791002013	12.083796741935549	14.821827924548217	152.01303100585938	152.0310821533203
244	152.04580688476562	11.547033333333333					1	DETECTED	152.0458 m/z @11.55 [N1268_1.mzXML]	152.04580688476562	11.547033333333333	0.11838333333333333	20.006833333333336	19.888450000000002	15134.8349609375	3302889.555609529	0	1294	19.449735851219952	1.8791891603574695	1.035343890711499	152.04150390625	152.0472412109375
245	152.06991577148438	9.7347					1	DETECTED	152.0699 m/z @9.73 [N1268_1.mzXML]	152.06991577148438	9.7347	2.0748	15.042366666666668	12.967566666666668	21147.205078125	1817986.9563877876	0	1294	0.10119866201732997	0.5773854056301045	0.17246320429858472	152.06069946289062	152.07806396484375
246	152.94622802734375	1.6002666666666667					1	DETECTED	152.9462 m/z @1.60 [N1268_1.mzXML]	152.94622802734375	1.6002666666666667	1.4203333333333332	1.7933166666666667	0.37298333333333344	146914.90625	1086591.5919272767	0	1294	0.10819039462578517	1.0639907444517869	2.2376991684493337	152.94595336914062	152.9516143798828
247	153.05662536621094	13.530916666666666					1	DETECTED	153.0566 m/z @13.53 [N1268_1.mzXML]	153.05662536621094	13.530916666666666	3.8562166666666666	18.9175	15.061283333333334	136392.109375	2.116356241995004E7	0	1294	2.88722830926981	0.73494887560697	0.3564073815875713	153.05105590820312	153.0655975341797
248	154.02554321289062	1.8646333333333334					1	DETECTED	154.0255 m/z @1.86 [N1268_1.mzXML]	154.02554321289062	1.8646333333333334	1.7933166666666667	17.071666666666665	15.27835	74935.75	2191974.867261535	0	1294	0.15085554406114143	101.67830686503001	2.8708871715745223	154.0179443359375	154.0345001220703
249	154.0577392578125	1.8357833333333333					1	DETECTED	154.0577 m/z @1.84 [N1268_1.mzXML]	154.0577392578125	1.8357833333333333	1.8216333333333334	15.615316666666667	13.793683333333334	70942.7265625	1.9805627016172115E7	0	1294	10.697723248383049	434.9114880301255	739.4239818607605	154.05491638183594	154.06060791015625
250	154.08555603027344	10.597733333333334					1	DETECTED	154.0856 m/z @10.60 [N1268_1.mzXML]	154.08555603027344	10.597733333333334	1.2136833333333332	11.658150000000001	10.444466666666667	5555.6845703125	1183136.1867284852	0	1294	6.313610361351974	0.556501013244104	0.11300202648820784	154.08169555664062	154.0926971435547
251	154.29173278808594	14.617033333333334					1	DETECTED	154.2917 m/z @14.62 [N1268_1.mzXML]	154.29173278808594	14.617033333333334	8.565283333333333	19.360500000000002	10.795216666666668	6052.544921875	1400510.0980570372	0	1294	4.889599157283332	0.891908676553614	0.7899889325181625	154.29110717773438	154.29257202148438
252	154.8794403076172	1.7504666666666668					1	DETECTED	154.8794 m/z @1.75 [N1268_1.mzXML]	154.8794403076172	1.7504666666666668	1.71985	14.922333333333334	13.202483333333333	13679.73828125	2792354.1377641605	0	1294	0.34020451332175616	215.60941752857872	430.2188350571575	154.87774658203125	154.87960815429688
253	155.0275421142578	2.7165166666666667					1	DETECTED	155.0275 m/z @2.72 [N1268_1.mzXML]	155.0275421142578	2.7165166666666667	1.3341166666666666	18.999166666666667	17.66505	42977.90234375	3055779.1683435054	0	1294	0.23614962680164853	2.782427913337902	4.508049336534872	155.02737426757812	155.031005859375
254	155.06719970703125	10.014199999999999					1	DETECTED	155.0672 m/z @10.01 [N1268_1.mzXML]	155.06719970703125	10.014199999999999	9.320233333333334	10.406933333333335	1.0867000000000004	10611.076171875	246464.11007373082	0	1294	0.37960756785901495	0.7829626783226886	0.5659253566453772	155.0669708251953	155.0675811767578
255	155.07809448242188	1.6590500000000001					1	DETECTED	155.0781 m/z @1.66 [N1268_1.mzXML]	155.07809448242188	1.6590500000000001	1.6002666666666667	10.469283333333333	8.869016666666667	33521.3203125	2493015.666482422	0	1294	0.07345729370451526	75.938471146294	186.37602795814735	155.06887817382812	155.0785369873047
256	155.12966918945312	14.717283333333334					1	DETECTED	155.1297 m/z @14.72 [N1268_1.mzXML]	155.12966918945312	14.717283333333334	0.10179999999999999	20.006833333333336	19.905033333333336	1642442.125	3.029781992468459E8	1	1294	1.3304861859876773	0.9026764611718235	2.0591000483878137	155.1200408935547	155.13072204589844
257	156.0410919189453	1.77935					1	DETECTED	156.0411 m/z @1.78 [N1268_1.mzXML]	156.0410919189453	1.77935	1.5257166666666668	12.718150000000001	11.192433333333334	414589.4375	1.749198963710089E7	1	1294	0.05714803737842056	96.72104629970566	3.78975297952986	156.0322723388672	156.04151916503906
258	156.07574462890625	1.9634500000000001					1	DETECTED	156.0757 m/z @1.96 [N1268_1.mzXML]	156.07574462890625	1.9634500000000001	1.5109833333333333	16.248016666666665	14.737033333333331	51547.69921875	2526307.0226629935	0	1294	0.5846445735993668	16.285214380433175	1.4316905577127603	156.06748962402344	156.07640075683594
259	156.10110473632812	10.150916666666665					1	DETECTED	156.1011 m/z @10.15 [N1268_1.mzXML]	156.10110473632812	10.150916666666665	4.224633333333333	10.255916666666668	6.031283333333334	12939.1025390625	1289299.9831896056	0	1294	0.08750477979414484	0.5088588407011704	0.017717681402340795	156.1010284423828	156.10873413085938
260	156.13333129882812	14.877716666666666					1	DETECTED	156.1333 m/z @14.88 [N1268_1.mzXML]	156.13333129882812	14.877716666666666	0.11838333333333333	20.006833333333336	19.888450000000002	75883.1484375	1.6244912450385557E7	0	1294	1.1625183402677006	0.6736130044168377	0.7751190202492768	156.13279724121094	156.1339569091797
261	157.1268310546875	14.877716666666666					1	DETECTED	157.1268 m/z @14.88 [N1268_1.mzXML]	157.1268310546875	14.877716666666666	0.10179999999999999	20.006833333333336	19.905033333333336	436219.34375	8.375804193044008E7	0	1294	1.3148382276759687	1.180215951045054	0.8846195703255872	157.12600708007812	157.1276397705078
262	158.13037109375	14.717283333333334					1	DETECTED	158.1304 m/z @14.72 [N1268_1.mzXML]	158.13037109375	14.717283333333334	0.10179999999999999	20.006833333333336	19.905033333333336	25129.611328125	5577392.677509946	0	1294	1.2161726526733165	0.9085814157041129	0.7287632921898979	158.13002014160156	158.1310577392578
263	158.15296936035156	11.745783333333332					1	DETECTED	158.1530 m/z @11.75 [N1268_1.mzXML]	158.15296936035156	11.745783333333332	11.686900000000001	11.880666666666666	0.1937666666666651	18824.52734375	126373.88291796786	0	1294	0.11404814564853183	1.6453439003680246	2.290687800736049	158.15284729003906	158.1531524658203
264	158.96302795410156	1.6446					1	DETECTED	158.9630 m/z @1.64 [N1268_1.mzXML]	158.96302795410156	1.6446	1.5555166666666667	1.9496	0.39408333333333334	680029.5625	4650624.716341798	0	1294	0.08280930956523758	1.6503720356403266	3.5047528596705826	158.96298217773438	158.96327209472656
265	159.01307678222656	2.3026833333333334					1	DETECTED	159.0131 m/z @2.30 [N1268_1.mzXML]	159.01307678222656	2.3026833333333334	1.38595	2.91115	1.5252000000000001	11796.9150390625	662452.5688107911	0	1294	0.1408388247308241	0.8318667733255763	0.6630113759213697	159.00889587402344	159.01336669921875
266	159.06436157226562	1.9772					1	DETECTED	159.0644 m/z @1.98 [N1268_1.mzXML]	159.06436157226562	1.9772	1.9772	9.467066666666666	7.489866666666666	11352.2236328125	997501.8524721682	0	1294	0.8479329587636	null	null	159.06398010253906	159.0647735595703
267	159.07594299316406	2.9531833333333335					1	DETECTED	159.0759 m/z @2.95 [N1268_1.mzXML]	159.07594299316406	2.9531833333333335	0.4713333333333333	19.990166666666667	19.518833333333333	6205.83642578125	1637822.8376960447	0	1294	3.364253214836338	3.932315275567285	2.225529631800374	159.0750274658203	159.07618713378906
268	159.0909423828125	9.221333333333332					1	DETECTED	159.0909 m/z @9.22 [N1268_1.mzXML]	159.0909423828125	9.221333333333332	0.152	19.37683333333333	19.22483333333333	175182.71875	3191976.2244680487	0	1294	0.09158409908343579	1.645835477333607	1.481690710521673	159.0901641845703	159.1008758544922
269	159.14852905273438	8.84125					1	DETECTED	159.1485 m/z @8.84 [N1268_1.mzXML]	159.14852905273438	8.84125	8.702300000000001	9.119733333333333	0.41743333333333155	18808.033203125	186961.5794050294	0	1294	0.15189453653639085	1.5422383052075845	1.4271591548094291	159.14828491210938	159.14881896972656
270	159.9810333251953	12.339983333333333					1	DETECTED	159.9810 m/z @12.34 [N1268_1.mzXML]	159.9810333251953	12.339983333333333	0.5560666666666666	19.557833333333335	19.00176666666667	11775.0166015625	3127982.7567305304	0	1294	1.2816299356846876	0.8062585303414966	0.6125170606829933	159.9807586669922	159.98167419433594
271	160.0595703125	2.6614666666666666					1	DETECTED	160.0596 m/z @2.66 [N1268_1.mzXML]	160.0595703125	2.6614666666666666	0.10179999999999999	20.006833333333336	19.905033333333336	460589.5625	5.482187137800939E7	1	1294	0.8259219636980726	11.391683882785877	11.20536489175901	160.0589599609375	160.06008911132812
272	160.07498168945312	9.235333333333333					1	DETECTED	160.0750 m/z @9.24 [N1268_1.mzXML]	160.07498168945312	9.235333333333333	0.8080499999999999	19.6905	18.88245	71921.8984375	2653418.801699645	0	1294	0.11263604513175629	1.1203165512017514	1.2406331024035029	160.07461547851562	160.07821655273438
273	160.13229370117188	1.8646333333333334					1	DETECTED	160.1323 m/z @1.86 [N1268_1.mzXML]	160.13229370117188	1.8646333333333334	1.8502666666666667	10.2113	8.361033333333333	81825.0	3692107.6515218504	0	1294	0.04073806315689099	290.57523020576343	577.7780846123171	160.13194274902344	160.13265991210938
274	161.0229949951172	12.370966666666668					1	DETECTED	161.0230 m/z @12.37 [N1268_1.mzXML]	161.0229949951172	12.370966666666668	1.49635	16.476733333333335	14.980383333333336	78374.7421875	1.3017771282429168E7	0	1294	1.5845441994015967	1.8916882505355557	3.3297805299592196	161.01451110839844	161.02369689941406
275	161.0631866455078	2.6887499999999998					1	DETECTED	161.0632 m/z @2.69 [N1268_1.mzXML]	161.0631866455078	2.6887499999999998	0.16865	20.006833333333336	19.838183333333337	30071.416015625	4246854.713889433	0	1294	2.011497379331563	4.919852886748792	6.779512155570047	161.0582733154297	161.072509765625
276	161.9805908203125	0.539					1	DETECTED	161.9806 m/z @0.54 [N1268_1.mzXML]	161.9805908203125	0.539	0.11838333333333333	19.990166666666667	19.871783333333333	2692.4931640625	1465213.250735291	0	1294	0.5240210325623993	23.622201529500334	46.24440305900067	161.97943115234375	161.98728942871094
277	162.04913330078125	1.9214833333333334					1	DETECTED	162.0491 m/z @1.92 [N1268_1.mzXML]	162.04913330078125	1.9214833333333334	1.9214833333333334	10.597733333333334	8.676250000000001	38328.2578125	1860949.4503220518	0	1294	7.829520767475182	null	null	162.04913330078125	162.05787658691406
278	162.09693908691406	15.149733333333334					1	DETECTED	162.0969 m/z @15.15 [N1268_1.mzXML]	162.09693908691406	15.149733333333334	9.482249999999999	19.294500000000003	9.812250000000004	8267.0234375	2033836.9091255798	0	1294	0.3226877430117767	0.8656620075342084	0.7944066628333352	162.09629821777344	162.09771728515625
279	162.11126708984375	1.8073000000000001					1	DETECTED	162.1113 m/z @1.81 [N1268_1.mzXML]	162.11126708984375	1.8073000000000001	1.7354666666666667	11.195683333333333	9.460216666666666	2357382.5	2.2584318506263237E7	1	1294	0.1420791540628965	5.285710086080683	32.10018429480816	162.11126708984375	162.1121826171875
280	162.9904327392578	1.4817333333333333					1	DETECTED	162.9904 m/z @1.48 [N1268_1.mzXML]	162.9904327392578	1.4817333333333333	0.10179999999999999	19.990166666666667	19.888366666666666	537199.875	1.0180257744705388E7	0	1294	0.15695428445321014	1.5886678742960807	2.2719272365874885	162.98068237304688	162.99627685546875
281	163.03805541992188	10.913333333333332					1	DETECTED	163.0381 m/z @10.91 [N1268_1.mzXML]	163.03805541992188	10.913333333333332	0.11838333333333333	19.9735	19.855116666666667	54416.24609375	5651413.522066955	0	1294	0.39628153015634027	0.909672737689558	0.8477697735552095	163.02883911132812	163.04464721679688
282	163.05953979492188	10.943633333333334					1	DETECTED	163.0595 m/z @10.94 [N1268_1.mzXML]	163.05953979492188	10.943633333333334	0.31984999999999997	19.956666666666667	19.636816666666668	122279.5703125	1.3386671351871457E7	0	1294	0.2293563258038276	null	0.04866348450924918	163.05357360839844	163.0640411376953
283	163.07456970214844	11.57445					1	DETECTED	163.0746 m/z @11.57 [N1268_1.mzXML]	163.07456970214844	11.57445	1.0610166666666667	11.791183333333333	10.730166666666666	52744.33203125	6139814.354765381	0	1294	0.5449465312071577	0.5103074479316937	0.015672068527293654	163.07427978515625	163.0788116455078
284	163.0934295654297	14.982366666666667					1	DETECTED	163.0934 m/z @14.98 [N1268_1.mzXML]	163.0934295654297	14.982366666666667	7.5948	19.146333333333335	11.551533333333335	16077.5048828125	3797319.5221716273	0	1294	2.5394219624627237	0.9112922792248722	0.6383814633520809	163.0928497314453	163.0962677001953
285	163.11485290527344	1.7933166666666667					1	DETECTED	163.1149 m/z @1.79 [N1268_1.mzXML]	163.11485290527344	1.7933166666666667	1.77935	12.370966666666668	10.591616666666667	136207.453125	3866315.072849732	0	1294	0.17410527710832358	377.8172742300659	748.8464079077615	163.10806274414062	163.115478515625
286	163.9759521484375	1.1286833333333335					1	DETECTED	163.9760 m/z @1.13 [N1268_1.mzXML]	163.9759521484375	1.1286833333333335	0.10179999999999999	20.006833333333336	19.905033333333336	32704.87890625	9106356.050565856	0	1294	18.798639797919417	2.3412282207115935	3.7762210360589625	163.97422790527344	163.97706604003906
287	163.99400329589844	1.5257166666666668					1	DETECTED	163.9940 m/z @1.53 [N1268_1.mzXML]	163.99400329589844	1.5257166666666668	0.539	17.569833333333335	17.030833333333334	16458.025390625	2977439.5885630185	0	1294	0.05370301876407879	7.7775189047177475	15.184595090940421	163.9859619140625	163.99415588378906
288	164.0591278076172	10.89845					1	DETECTED	164.0591 m/z @10.90 [N1268_1.mzXML]	164.0591278076172	10.89845	3.1220833333333333	11.0762	7.954116666666667	11932.0830078125	838971.5041922603	0	1294	0.1104697834950219	0.5114288592358899	0.02285771847177983	164.04934692382812	164.06336975097656
289	164.09092712402344	2.0187833333333334					1	DETECTED	164.0909 m/z @2.02 [N1268_1.mzXML]	164.09092712402344	2.0187833333333334	1.9634500000000001	18.100666666666665	16.137216666666664	17567.580078125	3373363.7909568474	0	1294	0.35349263502156725	145.8182228915665	21.833073989823212	164.0836639404297	164.09666442871094
290	164.9290008544922	1.6590500000000001					1	DETECTED	164.9290 m/z @1.66 [N1268_1.mzXML]	164.9290008544922	1.6590500000000001	1.6152166666666665	2.2597666666666667	0.6445500000000002	57585.390625	998007.1311455084	0	1294	0.06546963489887836	7.352281368821248	13.25824824527611	164.91983032226562	164.92922973632812
291	164.98348999023438	11.388883333333332					1	DETECTED	164.9835 m/z @11.39 [N1268_1.mzXML]	164.98348999023438	11.388883333333332	0.10179999999999999	20.006833333333336	19.905033333333336	212580.859375	1.8550200223782063E7	0	1294	0.9402926955065016	2.4741974730565275	4.368564347405454	164.98304748535156	164.98919677734375
292	165.03150939941406	1.5257166666666668					1	DETECTED	165.0315 m/z @1.53 [N1268_1.mzXML]	165.03150939941406	1.5257166666666668	1.4203333333333332	19.16283333333333	17.7425	13011.8837890625	3102886.2667182614	0	1294	0.09630148326325672	84.18076862248911	79.19519482700797	165.02346801757812	165.0380859375
293	165.0565948486328	10.943633333333334					1	DETECTED	165.0566 m/z @10.94 [N1268_1.mzXML]	165.0565948486328	10.943633333333334	3.1925499999999998	11.0169	7.82435	9329.943359375	974270.1527689514	0	1294	1.6341101462913148	0.5047262210658724	0.01097393005787581	165.04898071289062	165.0565948486328
294	165.0748291015625	2.0048666666666666					1	DETECTED	165.0748 m/z @2.00 [N1268_1.mzXML]	165.0748291015625	2.0048666666666666	1.89295	10.150916666666665	8.257966666666665	34814.875	1204012.3364246825	0	1294	0.15900938419025779	36.893373045420695	72.78674609084139	165.0651397705078	165.07528686523438
295	165.1586456298828	14.248533333333334					1	DETECTED	165.1586 m/z @14.25 [N1268_1.mzXML]	165.1586456298828	14.248533333333334	0.21903333333333333	19.990166666666667	19.771133333333335	26791.8359375	7653574.799571717	0	1294	3.406451333321794	1.1441789591061642	1.0726213978419084	165.15638732910156	165.16175842285156
296	165.58889770507812	8.401583333333333					1	DETECTED	165.5889 m/z @8.40 [N1268_1.mzXML]	165.58889770507812	8.401583333333333	3.6664000000000003	9.96975	6.303349999999999	9201.6328125	890164.8147943115	0	1294	1.0904948644820873	0.6655866897093038	0.3311733794186075	165.5838623046875	165.58924865722656
297	166.025390625	1.4363					1	DETECTED	166.0254 m/z @1.44 [N1268_1.mzXML]	166.025390625	1.4363	0.11838333333333333	19.940333333333335	19.82195	48285.94140625	7073814.233305633	0	1294	1.0314998476274575	13.657505225045586	6.220292845328178	166.02040100097656	166.0271453857422
298	166.05250549316406	2.6614666666666666					1	DETECTED	166.0525 m/z @2.66 [N1268_1.mzXML]	166.05250549316406	2.6614666666666666	1.9910833333333333	8.490183333333333	6.499099999999999	14704.8798828125	1969392.160087677	0	1294	0.7096083664590864	4.84730129527882	8.334971572774261	166.04534912109375	166.05685424804688
299	166.06817626953125	14.40455					1	DETECTED	166.0682 m/z @14.40 [N1268_1.mzXML]	166.06817626953125	14.40455	3.20675	14.40455	11.1978	16741.623046875	3618856.1796004637	0	1294	5.98996736327738	0.5	null	166.058349609375	166.07424926757812
300	166.08509826660156	8.401583333333333					1	DETECTED	166.0851 m/z @8.40 [N1268_1.mzXML]	166.08509826660156	8.401583333333333	0.11838333333333333	19.458833333333335	19.34045	3355507.0	6.6761972152628705E7	1	1294	0.28252400598117156	0.816857237565228	0.41637979064368597	166.0828094482422	166.09507751464844
301	166.0957794189453	8.3871					1	DETECTED	166.0958 m/z @8.39 [N1268_1.mzXML]	166.0957794189453	8.3871	8.134183333333333	8.504866666666667	0.3706833333333339	7596.51416015625	78533.54777868654	0	1294	0.13682673713613624	0.7328171334431617	0.3589009287679882	166.0955352783203	166.10552978515625
302	166.10702514648438	8.401583333333333					1	DETECTED	166.1070 m/z @8.40 [N1268_1.mzXML]	166.10702514648438	8.401583333333333	8.119316666666666	8.504866666666667	0.3855500000000003	3674.322265625	46565.73599822995	0	1294	0.11328983313567775	0.6829534718941904	0.3659069437883808	166.10702514648438	166.11688232421875
303	166.12205505371094	8.565283333333333					1	DETECTED	166.1221 m/z @8.57 [N1268_1.mzXML]	166.12205505371094	8.565283333333333	8.178716666666666	8.59555	0.41683333333333294	2859.04345703125	41889.2853152465	0	1294	0.2230586196155553	0.539148055531602	0.07829611106320422	166.11839294433594	166.12979125976562
304	166.5834503173828	8.401583333333333					1	DETECTED	166.5835 m/z @8.40 [N1268_1.mzXML]	166.5834503173828	8.401583333333333	8.0292	8.504866666666667	0.4756666666666671	9122.865234375	136257.41290991215	0	1294	0.23428003090060656	0.6386787808262099	0.2720657333088958	166.58334350585938	166.58367919921875
305	166.98382568359375	11.504066666666667					1	DETECTED	166.9838 m/z @11.50 [N1268_1.mzXML]	166.98382568359375	11.504066666666667	0.10179999999999999	20.006833333333336	19.905033333333336	110207.2734375	1.3772833371163016E7	0	1294	0.8813636438780907	0.7238553299213333	3.8218019140689807	166.9832305908203	166.9847869873047
306	167.02297973632812	14.760583333333333					1	DETECTED	167.0230 m/z @14.76 [N1268_1.mzXML]	167.02297973632812	14.760583333333333	8.014016666666667	14.760583333333333	6.746566666666666	11575.9931640625	2844296.4919519653	0	1294	6.519748458527124	0.5	null	167.0207977294922	167.02297973632812
307	167.03302001953125	9.6027					1	DETECTED	167.0330 m/z @9.60 [N1268_1.mzXML]	167.03302001953125	9.6027	1.4518333333333333	10.300416666666667	8.848583333333334	186725.734375	2761307.9708573595	1	1294	0.09389732897989944	0.5147860960551213	0.029790143920021838	167.0272979736328	167.03359985351562
308	167.06724548339844	10.375833333333333					1	DETECTED	167.0672 m/z @10.38 [N1268_1.mzXML]	167.06724548339844	10.375833333333333	10.13565	16.3294	6.19375	8483.0712890625	414072.9644009401	0	1294	0.1493418998134839	12.8937964055236	24.7875928110472	167.0667266845703	167.0679931640625
309	167.088623046875	8.401583333333333					1	DETECTED	167.0886 m/z @8.40 [N1268_1.mzXML]	167.088623046875	8.401583333333333	2.5516666666666667	9.497333333333334	6.945666666666667	211440.4375	4550815.4003548855	0	1294	0.26142138881826504	0.8208759969189456	0.45090178480907894	167.08045959472656	167.0891571044922
310	168.09217834472656	8.3871					1	DETECTED	168.0922 m/z @8.39 [N1268_1.mzXML]	168.09217834472656	8.3871	2.5382333333333333	18.590333333333334	16.0521	7637.15087890625	1653873.5748539427	0	1294	2.64517594506348	1.3722402060798102	0.5258765268715079	168.083740234375	168.1013946533203
311	168.97923278808594	11.519083333333333					1	DETECTED	168.9792 m/z @11.52 [N1268_1.mzXML]	168.97923278808594	11.519083333333333	0.11838333333333333	20.006833333333336	19.888450000000002	45728.48046875	5581354.332452051	0	1294	0.27102363778365657	2.8714734531782806	3.663356164449836	168.97877502441406	168.9803009033203
312	169.03485107421875	3.0236500000000004					1	DETECTED	169.0349 m/z @3.02 [N1268_1.mzXML]	169.03485107421875	3.0236500000000004	1.9071333333333333	19.624166666666667	17.717033333333333	212042.796875	8358088.509772952	1	1294	0.32071365213845704	0.9601347313974026	0.7348257986061567	169.03216552734375	169.03756713867188
313	169.048095703125	10.89845					1	DETECTED	169.0481 m/z @10.90 [N1268_1.mzXML]	169.048095703125	10.89845	0.21903333333333333	19.6405	19.421466666666667	1170756.875	1.2746168186891666E7	1	1294	0.10122663187373249	0.5095267931797199	1.5092148130077514	169.04617309570312	169.05767822265625
314	169.0937957763672	1.6738166666666667					1	DETECTED	169.0938 m/z @1.67 [N1268_1.mzXML]	169.0937957763672	1.6738166666666667	1.5555166666666667	8.82575	7.270233333333333	38047.62109375	5496683.988815613	0	1294	0.10199664497683658	30.69937779797275	45.84155854688279	169.09364318847656	169.09666442871094
315	170.0318145751953	1.8502666666666667					1	DETECTED	170.0318 m/z @1.85 [N1268_1.mzXML]	170.0318145751953	1.8502666666666667	1.7933166666666667	8.763733333333333	6.970416666666666	22822.263671875	1031866.9646488647	0	1294	1.2296040627690368	1.6100129320517127	6.25581914188327	170.0318145751953	170.0415802001953
316	170.05929565429688	9.235333333333333					1	DETECTED	170.0593 m/z @9.24 [N1268_1.mzXML]	170.05929565429688	9.235333333333333	9.135150000000001	14.418550000000002	5.2834	351626.28125	4451246.3983984385	0	1294	0.09735184479169767	1.2277618605396925	19.950362260321974	170.0515899658203	170.06805419921875
317	170.09486389160156	13.703866666666666					1	DETECTED	170.0949 m/z @13.70 [N1268_1.mzXML]	170.09486389160156	13.703866666666666	0.11838333333333333	20.006833333333336	19.888450000000002	9367.947265625	6026676.813048594	0	1294	13.080697409546637	0.7319743255362036	0.46394865107240724	170.09222412109375	170.0963897705078
318	171.0626678466797	9.221333333333332					1	DETECTED	171.0627 m/z @9.22 [N1268_1.mzXML]	171.0626678466797	9.221333333333332	5.2955000000000005	10.883483333333334	5.587983333333334	38589.4609375	1562293.801048706	0	1294	0.09707938491538748	11.522960550800946	23.974016778926817	171.05267333984375	171.0628204345703
319	171.1478271484375	11.360883333333334					1	DETECTED	171.1478 m/z @11.36 [N1268_1.mzXML]	171.1478271484375	11.360883333333334	0.10179999999999999	19.990166666666667	19.888366666666666	11476.056640625	6324462.948663947	0	1294	12.902115017543608	0.8832142936443909	0.29725180096508425	171.14743041992188	171.14894104003906
320	172.0232696533203	14.877716666666666					1	DETECTED	172.0233 m/z @14.88 [N1268_1.mzXML]	172.0232696533203	14.877716666666666	9.632183333333334	19.557833333333335	9.925650000000001	5915.9375	1677018.7183505865	0	1294	4.3688298981240745	0.9461049400760014	0.8922098801520029	172.01698303222656	172.02407836914062
321	172.03631591796875	9.542499999999999					1	DETECTED	172.0363 m/z @9.54 [N1268_1.mzXML]	172.03631591796875	9.542499999999999	9.482249999999999	13.2968	3.8145500000000006	9462.1162109375	828409.0168610838	0	1294	0.06352323949487726	31.656016597510423	62.312033195020845	172.02951049804688	172.0398406982422
322	172.0746307373047	10.824283333333334					1	DETECTED	172.0746 m/z @10.82 [N1268_1.mzXML]	172.0746307373047	10.824283333333334	1.7933166666666667	11.06125	9.267933333333332	39341.76171875	1888286.3641291505	0	1294	0.07395612015407593	0.5093482871358863	4.630022852741386	172.06539916992188	172.07504272460938
323	172.1326141357422	10.270866666666667					1	DETECTED	172.1326 m/z @10.27 [N1268_1.mzXML]	172.1326141357422	10.270866666666667	10.1814	10.661249999999999	0.479849999999999	13015.4912109375	123357.50036828565	0	1294	0.1119824409481307	2.5365241570954646	3.91409852710936	172.1323699951172	172.13267517089844
324	172.97755432128906	1.49635					1	DETECTED	172.9776 m/z @1.50 [N1268_1.mzXML]	172.97755432128906	1.49635	1.4031833333333334	13.1873	11.784116666666668	7190.958984375	3721337.247171387	0	1294	0.16863224251135134	63.242128801431164	125.48425760286233	172.96990966796875	172.986572265625
325	173.01992797851562	16.053033333333335					1	DETECTED	173.0199 m/z @16.05 [N1268_1.mzXML]	173.01992797851562	16.053033333333335	0.4545833333333333	19.956666666666667	19.502083333333335	7166.1083984375	2741830.8094056705	0	1294	6.378889529550175	0.6251288856691958	0.24188155040007622	173.01902770996094	173.02406311035156
326	173.04129028320312	1.9071333333333333					1	DETECTED	173.0413 m/z @1.91 [N1268_1.mzXML]	173.04129028320312	1.9071333333333333	1.8357833333333333	8.8101	6.974316666666667	12006.6005859375	585814.8349691161	0	1294	0.0988702355065827	48.94601161343873	95.3866920418041	173.03695678710938	173.04380798339844
327	173.95994567871094	11.504066666666667					1	DETECTED	173.9599 m/z @11.50 [N1268_1.mzXML]	173.95994567871094	11.504066666666667	0.10179999999999999	20.006833333333336	19.905033333333336	11489.5556640625	2532803.7499887086	0	1294	1.2247021179306916	0.7523640849612078	0.7016256733725612	173.95498657226562	173.9619903564453
328	174.07766723632812	14.5031					1	DETECTED	174.0777 m/z @14.50 [N1268_1.mzXML]	174.07766723632812	14.5031	9.661633333333333	19.790333333333333	10.1287	10837.7373046875	2422861.9527664785	0	1294	0.54188256641282	1.1796356509727168	0.772969941907379	174.07176208496094	174.07852172851562
329	174.1256103515625	1.7354666666666667					1	DETECTED	174.1256 m/z @1.74 [N1268_1.mzXML]	174.1256103515625	1.7354666666666667	0.152	19.956666666666667	19.804666666666666	3134.143798828125	2103292.4638434146	0	1294	2.8059718994398013	6.253578646008757	11.507157292017514	174.1256103515625	174.1279296875
330	174.93711853027344	1.6446					1	DETECTED	174.9371 m/z @1.64 [N1268_1.mzXML]	174.93711853027344	1.6446	1.58545	4.630733333333334	3.045283333333334	137949.75	1639712.4042670904	0	1294	0.08856971587952	2.5816944474010337	3.2356176266835406	174.9319305419922	174.9373016357422
331	174.99063110351562	1.4817333333333333					1	DETECTED	174.9906 m/z @1.48 [N1268_1.mzXML]	174.99063110351562	1.4817333333333333	0.11838333333333333	19.940333333333335	19.82195	60273.42578125	4379450.02631311	0	1294	0.7242180008268375	10.38006629942327	16.071985864212724	174.98167419433594	174.99168395996094
332	175.00753784179688	13.63205					1	DETECTED	175.0075 m/z @13.63 [N1268_1.mzXML]	175.00753784179688	13.63205	10.059383333333333	18.6555	8.596116666666667	8208.7724609375	1402345.1387343132	0	1294	4.39669730829649	1.2030392797163652	1.136711761800074	175.006591796875	175.01080322265625
333	175.02291870117188	3.3503499999999997					1	DETECTED	175.0229 m/z @3.35 [N1268_1.mzXML]	175.02291870117188	3.3503499999999997	1.4203333333333332	19.707	18.28666666666667	16014.611328125	2189402.575346343	0	1294	0.3327424983731535	2.135155795647567	2.0326714359837843	175.01812744140625	175.0315399169922
334	175.0741424560547	15.118283333333332					1	DETECTED	175.0741 m/z @15.12 [N1268_1.mzXML]	175.0741424560547	15.118283333333332	4.707283333333334	19.5415	14.834216666666666	11521.4599609375	3122764.51418054	0	1294	2.4794014106764575	0.6661140115753141	0.7424616006940119	175.07080078125	175.08172607421875
335	175.11790466308594	1.9071333333333333					1	DETECTED	175.1179 m/z @1.91 [N1268_1.mzXML]	175.11790466308594	1.9071333333333333	1.7354666666666667	17.752833333333335	16.017366666666668	34084.48046875	3638300.2634736327	0	1294	0.16881001035107523	46.65252427184467	2.9530332474543792	175.10995483398438	175.1210174560547
336	176.06968688964844	10.540466666666667					1	DETECTED	176.0697 m/z @10.54 [N1268_1.mzXML]	176.06968688964844	10.540466666666667	8.903283333333333	11.0762	2.1729166666666675	160233.75	1518138.09949927	0	1294	0.0985915612202728	0.6107856360611424	0.14478273065650205	176.06085205078125	176.07582092285156
337	176.9697723388672	1.4817333333333333					1	DETECTED	176.9698 m/z @1.48 [N1268_1.mzXML]	176.9697723388672	1.4817333333333333	1.4031833333333334	1.6299666666666668	0.22678333333333334	30257.611328125	268863.2907298585	0	1294	0.1587725668861817	1.443560364948018	1.8231952247823382	176.96957397460938	176.9700469970703
338	176.99871826171875	15.225933333333334					1	DETECTED	176.9987 m/z @15.23 [N1268_1.mzXML]	176.99871826171875	15.225933333333334	1.4203333333333332	17.9685	16.548166666666667	4884.0078125	2626523.020021975	0	1294	1.4384137557682628	0.5993280504529563	0.19865610090591246	176.99822998046875	177.00697326660156
339	177.05995178222656	1.6890500000000002					1	DETECTED	177.0600 m/z @1.69 [N1268_1.mzXML]	177.05995178222656	1.6890500000000002	1.6299666666666668	9.7783	8.148333333333333	34114.63671875	1782296.6311141357	0	1294	0.08075061208017176	68.95627644569812	1.175569756376994	177.05325317382812	177.0602264404297
340	177.07286071777344	1.6152166666666665					1	DETECTED	177.0729 m/z @1.62 [N1268_1.mzXML]	177.07286071777344	1.6152166666666665	1.6152166666666665	11.4456	9.830383333333334	15919.7236328125	2181294.8781610713	0	1294	0.5240068069794539	null	null	177.07012939453125	177.07534790039062
341	177.0863037109375	7.7086500000000004					1	DETECTED	177.0863 m/z @7.71 [N1268_1.mzXML]	177.0863037109375	7.7086500000000004	0.10179999999999999	20.006833333333336	19.905033333333336	16476.44921875	3862272.530317294	0	1294	6.565222005638934	0.6911508580802965	0.26083963364369567	177.08587646484375	177.09042358398438
342	177.16253662109375	12.78715					1	DETECTED	177.1625 m/z @12.79 [N1268_1.mzXML]	177.16253662109375	12.78715	0.3870166666666667	19.990166666666667	19.60315	5932.2294921875	2813760.356909911	0	1294	9.105972561124014	0.7904410974075546	0.5808821948151095	177.1582794189453	177.1629638671875
343	178.0856170654297	10.6937					1	DETECTED	178.0856 m/z @10.69 [N1268_1.mzXML]	178.0856170654297	10.6937	7.447616666666667	18.215333333333334	10.767716666666667	4904.0126953125	1309683.6445629885	0	1294	0.1143080596854329	1.6585705850640518	2.3171411701281035	178.08314514160156	178.08901977539062
344	178.96246337890625	11.301016666666667					1	DETECTED	178.9625 m/z @11.30 [N1268_1.mzXML]	178.96246337890625	11.301016666666667	0.23586666666666664	19.92366666666667	19.687800000000003	10229.3701171875	2348304.003690735	0	1294	0.5531920662105474	0.8896309584596684	0.8616110243348973	178.9618682861328	178.9659881591797
345	179.01710510253906	9.7347					1	DETECTED	179.0171 m/z @9.73 [N1268_1.mzXML]	179.01710510253906	9.7347	9.6912	9.8366	0.14540000000000042	12410.322265625	76647.05580590846	0	1294	0.11281046785346405	1.6712643678161017	2.3425287356322033	179.01666259765625	179.01731872558594
346	179.05271911621094	14.348216666666668					1	DETECTED	179.0527 m/z @14.35 [N1268_1.mzXML]	179.05271911621094	14.348216666666668	10.090200000000001	18.426666666666666	8.336466666666665	4662.90625	1145934.8439592896	0	1294	2.357888485078668	0.9789142832539405	0.957828566507881	179.05210876464844	179.0554656982422
347	179.06936645507812	10.512533333333332					1	DETECTED	179.0694 m/z @10.51 [N1268_1.mzXML]	179.06936645507812	10.512533333333332	0.11838333333333333	20.006833333333336	19.888450000000002	176623.203125	3813491.784539887	0	1294	0.08434943936696015	0.5176588853902421	2.971859426427807	179.06207275390625	179.075439453125
348	179.14190673828125	12.556183333333333					1	DETECTED	179.1419 m/z @12.56 [N1268_1.mzXML]	179.14190673828125	12.556183333333333	11.837316666666668	15.774816666666668	3.9375	10760.318359375	825605.7414879149	0	1294	0.0419379631178991	2.447041563164762	3.7929891273881053	179.1412353515625	179.1423797607422
349	179.50439453125	9.7347					1	DETECTED	179.5044 m/z @9.73 [N1268_1.mzXML]	179.50439453125	9.7347	9.676616666666666	14.760583333333333	5.083966666666667	9609.466796875	499317.772343445	0	1294	0.12780489099691472	43.76441893830641	2.3114636744858985	179.50396728515625	179.50448608398438
350	180.01473999023438	9.392733333333332					1	DETECTED	180.0147 m/z @9.39 [N1268_1.mzXML]	180.01473999023438	9.392733333333332	9.349383333333332	19.34416666666667	9.994783333333338	2658.488037109375	847300.6555307924	0	1294	0.08918955543708229	115.28008458285221	229.56016916570442	180.00840759277344	180.01690673828125
351	180.0283203125	11.5882					1	DETECTED	180.0283 m/z @11.59 [N1268_1.mzXML]	180.0283203125	11.5882	1.49635	11.686900000000001	10.190550000000002	17616.86328125	5121505.814890382	0	1294	0.1083844912382883	0.5048900845731953	0.054439311473097475	180.02427673339844	180.03688049316406
352	180.0522003173828	9.720316666666667					1	DETECTED	180.0522 m/z @9.72 [N1268_1.mzXML]	180.0522003173828	9.720316666666667	9.6912	9.8366	0.14540000000000042	5633.75390625	32730.755699401954	0	1294	0.10119092869528679	2.4968517458500155	3.9937034917000314	180.04324340820312	180.05348205566406
353	180.0644073486328	9.7347					1	DETECTED	180.0644 m/z @9.73 [N1268_1.mzXML]	180.0644073486328	9.7347	0.7912833333333332	19.907	19.115716666666668	3475075.75	2.9344762258155804E7	1	1294	0.11556182362553535	1.656727972756509	1.8629748744647725	180.0634002685547	180.07296752929688
354	180.08734130859375	8.872066666666665					1	DETECTED	180.0873 m/z @8.87 [N1268_1.mzXML]	180.08734130859375	8.872066666666665	0.152	19.956666666666667	19.804666666666666	6342.1806640625	1686126.2243789984	0	1294	0.93878592604106	1.1355800032109846	0.8468910089623426	180.07862854003906	180.09268188476562
355	180.62698364257812	9.7347					1	DETECTED	180.6270 m/z @9.73 [N1268_1.mzXML]	180.62698364257812	9.7347	9.6912	9.8366	0.14540000000000042	9176.0244140625	56912.0853787844	0	1294	0.1152333211240979	1.6712643678161017	2.3425287356322033	180.62673950195312	180.62701416015625
356	180.9030303955078	1.6446					1	DETECTED	180.9030 m/z @1.64 [N1268_1.mzXML]	180.9030303955078	1.6446	1.6299666666666668	14.907466666666666	13.2775	17155.748046875	4008245.674908569	0	1294	0.13983743111301794	453.67312072893117	906.3462414578622	180.89306640625	180.91134643554688
357	181.00096130371094	1.4817333333333333					1	DETECTED	181.0010 m/z @1.48 [N1268_1.mzXML]	181.00096130371094	1.4817333333333333	1.4203333333333332	1.6152166666666665	0.1948833333333333	12092.54296875	85472.76848925784	0	1294	0.13786987819762464	1.5869978284473365	1.9261908712247409	181.00048828125	181.0014190673828
358	181.04847717285156	12.4933					1	DETECTED	181.0485 m/z @12.49 [N1268_1.mzXML]	181.04847717285156	12.4933	0.10179999999999999	20.006833333333336	19.905033333333336	19286.87109375	2497702.218453523	0	1294	0.1228365356919916	1.3581882313976652	1.4515917632063724	181.04510498046875	181.05406188964844
359	181.07083129882812	9.392733333333332					1	DETECTED	181.0708 m/z @9.39 [N1268_1.mzXML]	181.07083129882812	9.392733333333332	6.3507	11.672316666666667	5.321616666666667	741991.3125	8862936.739467248	0	1294	0.09019647978119139	0.9884805924133381	5.876000371340746	181.06678771972656	181.0738983154297
360	181.08447265625	11.57445					1	DETECTED	181.0845 m/z @11.57 [N1268_1.mzXML]	181.08447265625	11.57445	9.363733333333332	12.5714	3.207666666666668	4530514.5	3.572309868300924E7	1	1294	0.12095514920256889	1.8091456489825566	2.2328455514866596	181.08168029785156	181.08535766601562
361	182.07460021972656	9.392733333333332					1	DETECTED	182.0746 m/z @9.39 [N1268_1.mzXML]	182.07460021972656	9.392733333333332	1.5257166666666668	9.8661	8.340383333333332	40900.30859375	1102170.3725937218	0	1294	0.09141650575030802	1.432709345904341	1.5229445260681607	182.0667724609375	182.0749053955078
362	182.08816528320312	11.57445					1	DETECTED	182.0882 m/z @11.57 [N1268_1.mzXML]	182.08816528320312	11.57445	1.9496	11.731050000000002	9.781450000000001	351855.28125	2.749138290989422E7	1	1294	7.683325510225177	0.510592242842913	0.02026369090183351	182.07981872558594	182.08819580078125
363	182.14901733398438	15.615316666666667					1	DETECTED	182.1490 m/z @15.62 [N1268_1.mzXML]	182.14901733398438	15.615316666666667	0.10179999999999999	20.006833333333336	19.905033333333336	89213.6875	2.462226526727133E7	0	1294	3.447141280193941	0.6524884242744086	0.6473371981323949	182.14846801757812	182.14962768554688
364	182.96160888671875	1.5109833333333333					1	DETECTED	182.9616 m/z @1.51 [N1268_1.mzXML]	182.96160888671875	1.5109833333333333	1.4363	11.459933333333334	10.023633333333335	15059.3271484375	3153100.1083813477	0	1294	0.10295928532038467	67.10756527560804	133.21513055121608	182.95681762695312	182.96817016601562
365	183.04824829101562	16.2805					1	DETECTED	183.0482 m/z @16.28 [N1268_1.mzXML]	183.04824829101562	16.2805	8.149049999999999	19.87366666666667	11.72461666666667	5679.38427734375	2026127.824623688	0	1294	2.8229380513064903	0.7209425543209802	0.4210828236483652	183.0475311279297	183.05088806152344
366	183.09205627441406	11.57445					1	DETECTED	183.0921 m/z @11.57 [N1268_1.mzXML]	183.09205627441406	11.57445	0.48818333333333336	11.880666666666666	11.392483333333333	13823.6494140625	1618477.509574281	0	1294	8.420046094931987	0.5143567361858123	0.5241662855134415	183.08316040039062	183.1015167236328
367	183.15232849121094	16.166816666666666					1	DETECTED	183.1523 m/z @16.17 [N1268_1.mzXML]	183.15232849121094	16.166816666666666	0.11838333333333333	20.006833333333336	19.888450000000002	5532.22216796875	2399486.396337432	0	1294	2.5471451114696	0.6196383655310073	0.24277279692628842	183.1518096923828	183.1530303955078
368	184.07200622558594	13.050016666666666					1	DETECTED	184.0720 m/z @13.05 [N1268_1.mzXML]	184.07200622558594	13.050016666666666	7.069533333333334	15.678783333333334	8.60925	179970.34375	6224711.422601982	0	1294	0.19848392674273718	1.5136339598541797	1.6175224498309986	184.07144165039062	184.080810546875
369	184.09326171875	1.7933166666666667					1	DETECTED	184.0933 m/z @1.79 [N1268_1.mzXML]	184.09326171875	1.7933166666666667	1.76505	10.437800000000001	8.67275	599500.375	4257028.949595582	0	1294	0.05810790848031977	2.477114690953135	3.468921157745205	184.08651733398438	184.09683227539062
370	184.9986572265625	1.4518333333333333					1	DETECTED	184.9987 m/z @1.45 [N1268_1.mzXML]	184.9986572265625	1.4518333333333333	1.4031833333333334	1.5555166666666667	0.1523333333333332	13681.2138671875	79991.2634298096	0	1294	0.059745780160246564	1.5656046591298423	2.1312093182596845	184.99839782714844	184.99899291992188
371	185.04322814941406	10.241133333333332					1	DETECTED	185.0432 m/z @10.24 [N1268_1.mzXML]	185.04322814941406	10.241133333333332	1.2480666666666667	19.196	17.947933333333335	567351.5	1.1310004347653143E7	1	1294	8.433799173627825	0.5100140718762499	0.015026682535791225	185.0404052734375	185.04437255859375
372	185.07518005371094	13.104916666666666					1	DETECTED	185.0752 m/z @13.10 [N1268_1.mzXML]	185.07518005371094	13.104916666666666	1.4363	13.146166666666666	11.709866666666667	8790.0625	3050960.871672637	0	1294	2.0403361133578954	0.5017675617075431	0.020269547871011772	185.06529235839844	185.08009338378906
373	185.12777709960938	9.135150000000001					1	DETECTED	185.1278 m/z @9.14 [N1268_1.mzXML]	185.12777709960938	9.135150000000001	6.040633333333333	16.4603	10.419666666666668	44539.64453125	2346908.9462929377	0	1294	0.11120781076389363	2.276278570547749	4.779155230557229	185.11807250976562	185.1289520263672
374	186.04689025878906	10.241133333333332					1	DETECTED	186.0469 m/z @10.24 [N1268_1.mzXML]	186.04689025878906	10.241133333333332	8.934949999999999	16.5916	7.656650000000001	36857.03515625	1257310.4223366384	0	1294	0.09776577561270727	2.9309247042911286	4.861849408582257	186.03912353515625	186.05224609375
375	186.072509765625	1.89295					1	DETECTED	186.0725 m/z @1.89 [N1268_1.mzXML]	186.072509765625	1.89295	0.3870166666666667	19.8905	19.50348333333333	65354.49609375	2560334.25683432	0	1294	0.20841396843407223	null	null	186.07228088378906	186.0767059326172
376	186.1116485595703	10.45345					1	DETECTED	186.1116 m/z @10.45 [N1268_1.mzXML]	186.1116485595703	10.45345	10.391466666666668	10.710333333333333	0.31886666666666486	21196.677734375	150525.33744708198	0	1294	0.12300297161746165	1.514649103833598	2.6823658148155567	186.11141967773438	186.11181640625
377	186.2201385498047	11.4456					1	DETECTED	186.2201 m/z @11.45 [N1268_1.mzXML]	186.2201385498047	11.4456	10.059383333333333	11.48935	1.429966666666667	12956.81640625	615487.4116070558	0	1294	1.3694687199425992	0.5157803614153629	0.030835327586502315	186.2200164794922	186.2210235595703
378	186.910888671875	1.6590500000000001					1	DETECTED	186.9109 m/z @1.66 [N1268_1.mzXML]	186.910888671875	1.6590500000000001	1.6299666666666668	1.6890500000000002	0.05908333333333338	22279.162109375	65764.81108984377	0	1294	0.06778368015825631	1.015759312320917	1.0315186246418342	186.9104461669922	186.910888671875
379	186.92184448242188	1.5404000000000002					1	DETECTED	186.9218 m/z @1.54 [N1268_1.mzXML]	186.92184448242188	1.5404000000000002	1.4363	1.58545	0.14915000000000012	12834.6357421875	88247.98821997066	0	1294	0.14967850187298248	0.7163784822286248	0.4327569644572496	186.9215545654297	186.92184448242188
380	186.95101928710938	9.235333333333333					1	DETECTED	186.9510 m/z @9.24 [N1268_1.mzXML]	186.95101928710938	9.235333333333333	8.671349999999999	9.3346	0.6632500000000014	20003.822265625	263512.2406041264	0	1294	0.10289506605822041	0.5880049646857176	0.19287824784946023	186.94778442382812	186.95159912109375
381	187.05653381347656	1.8646333333333334					1	DETECTED	187.0565 m/z @1.86 [N1268_1.mzXML]	187.05653381347656	1.8646333333333334	1.8502666666666667	10.270866666666667	8.4206	686355.6875	7035020.597951535	0	1294	0.05742685690377769	10.770471496322154	11.30126098974769	187.047119140625	187.05706787109375
382	187.07041931152344	2.5789					1	DETECTED	187.0704 m/z @2.58 [N1268_1.mzXML]	187.07041931152344	2.5789	0.5049666666666667	19.757166666666667	19.2522	24316.48046875	5078590.536889285	0	1294	1.0586964699335297	4.641470314057025	3.331045028283332	187.07008361816406	187.0710906982422
383	187.1316680908203	11.388883333333332					1	DETECTED	187.1317 m/z @11.39 [N1268_1.mzXML]	187.1316680908203	11.388883333333332	0.10179999999999999	19.990166666666667	19.888366666666666	9185.8837890625	3650284.512808534	0	1294	8.064285799307806	0.8810232935878033	2.631747924246308	187.12432861328125	187.13185119628906
384	187.47183227539062	9.235333333333333					1	DETECTED	187.4718 m/z @9.24 [N1268_1.mzXML]	187.47183227539062	9.235333333333333	9.150216666666667	9.305683333333333	0.15546666666666553	18180.6796875	102625.77789508061	0	1294	0.09240404548810943	0.9013175556105121	0.8419393867949075	187.4716339111328	187.4718780517578
385	188.03158569335938	9.235333333333333					1	DETECTED	188.0316 m/z @9.24 [N1268_1.mzXML]	188.03158569335938	9.235333333333333	1.4203333333333332	14.688649999999999	13.268316666666665	6601.63720703125	2758781.4504581606	0	1294	7.723099462120031	0.8489006184687566	0.6978012369375133	188.02505493164062	188.04122924804688
386	188.06948852539062	9.235333333333333					1	DETECTED	188.0695 m/z @9.24 [N1268_1.mzXML]	188.06948852539062	9.235333333333333	1.8502666666666667	14.114883333333333	12.264616666666667	6391377.0	4.608148823871021E7	1	1294	0.09888625373867121	1.2145987818726725	1.2599977456519107	188.05958557128906	188.07858276367188
387	188.08465576171875	9.221333333333332					1	DETECTED	188.0847 m/z @9.22 [N1268_1.mzXML]	188.08465576171875	9.221333333333332	2.16005	17.2215	15.061449999999999	13099.86328125	2796892.1361071775	0	1294	0.14149409218919828	1.0028538021020044	0.9674733536769157	188.08253479003906	188.0943145751953
388	188.10592651367188	9.235333333333333					1	DETECTED	188.1059 m/z @9.24 [N1268_1.mzXML]	188.10592651367188	9.235333333333333	9.17905	9.27765	0.09859999999999935	7522.5751953125	31534.673534911995	0	1294	0.09281191908472586	0.8759253775540412	0.7518507551080824	188.095947265625	188.10592651367188
389	188.9546356201172	1.5109833333333333					1	DETECTED	188.9546 m/z @1.51 [N1268_1.mzXML]	188.9546356201172	1.5109833333333333	1.4667166666666667	15.4423	13.975583333333333	6499.01220703125	2749932.507845337	0	1294	0.1033079261626284	157.85673945783128	314.71347891566256	188.95428466796875	188.9600372314453
390	189.0231170654297	13.573683333333333					1	DETECTED	189.0231 m/z @13.57 [N1268_1.mzXML]	189.0231170654297	13.573683333333333	11.821816666666667	16.410733333333333	4.588916666666666	11308.169921875	907642.443818054	0	1294	0.5425544670599152	1.0762153973833428	1.143030568592795	189.02227783203125	189.0236053466797
391	189.07284545898438	9.235333333333333					1	DETECTED	189.0728 m/z @9.24 [N1268_1.mzXML]	189.07284545898438	9.235333333333333	9.150216666666667	11.745783333333332	2.595566666666665	634980.625	5132150.336255371	0	1294	0.10108075278631112	1.2374292967958278	1.282216235045842	189.0650177001953	189.0731658935547
392	189.08602905273438	2.6614666666666666					1	DETECTED	189.0860 m/z @2.66 [N1268_1.mzXML]	189.08602905273438	2.6614666666666666	0.10179999999999999	20.006833333333336	19.905033333333336	77165.6328125	1.8366721451922674E7	0	1294	3.196919103772605	12.73597765531319	26.308143542381394	189.08546447753906	189.09010314941406
393	189.15855407714844	1.6738166666666667					1	DETECTED	189.1586 m/z @1.67 [N1268_1.mzXML]	189.15855407714844	1.6738166666666667	1.6152166666666665	15.82465	14.209433333333333	14440.0107421875	5356688.350780853	0	1294	12.94425638545331	121.2408987485775	230.98929059025247	189.15817260742188	189.1638641357422
394	189.1981201171875	9.235333333333333					1	DETECTED	189.1981 m/z @9.24 [N1268_1.mzXML]	189.1981201171875	9.235333333333333	9.164833333333332	9.363733333333332	0.19890000000000008	18235.177734375	119207.73018817138	0	1294	0.11478491174702299	1.410638297872323	1.8212765957446462	189.197509765625	189.1981201171875
395	190.0639190673828	11.643966666666667					1	DETECTED	190.0639 m/z @11.64 [N1268_1.mzXML]	190.0639190673828	11.643966666666667	11.5882	16.872833333333332	5.284633333333332	13205.1533203125	937304.5098453367	0	1294	0.10695276818858268	47.38164973102185	93.7632994620437	190.06378173828125	190.0726776123047
396	190.0849151611328	10.824283333333334					1	DETECTED	190.0849 m/z @10.82 [N1268_1.mzXML]	190.0849151611328	10.824283333333334	0.13520000000000001	19.525166666666667	19.389966666666666	451398.90625	6642625.054700689	1	1294	0.07610933797243113	0.5540945118027282	0.08848336783194387	190.07669067382812	190.09007263183594
397	190.14295959472656	10.375833333333333					1	DETECTED	190.1430 m/z @10.38 [N1268_1.mzXML]	190.14295959472656	10.375833333333333	10.059383333333333	10.583283333333332	0.5238999999999994	34191.42578125	582480.4555540776	0	1294	0.313090009940149	0.8154287244583495	0.6933580116570157	190.1426544189453	190.14295959472656
398	190.96722412109375	13.855383333333332					1	DETECTED	190.9672 m/z @13.86 [N1268_1.mzXML]	190.96722412109375	13.855383333333332	0.30301666666666666	19.990166666666667	19.68715	7912.1181640625	2038996.6972204596	0	1294	2.665595661316379	0.726336236475302	0.10834886640440816	190.96095275878906	190.97531127929688
399	191.03916931152344	1.8073000000000001					1	DETECTED	191.0392 m/z @1.81 [N1268_1.mzXML]	191.03916931152344	1.8073000000000001	1.4203333333333332	11.210316666666667	9.789983333333334	106711.3046875	3459301.2580841067	0	1294	0.18200496675970523	1.410273543007014	3.2785445348151785	191.02955627441406	191.04786682128906
400	191.07542419433594	1.6890500000000002					1	DETECTED	191.0754 m/z @1.69 [N1268_1.mzXML]	191.07542419433594	1.6890500000000002	1.5555166666666667	11.519083333333333	9.963566666666665	114887.59375	1.9567070173627194E7	0	1294	0.07661473335433033	35.022659205416325	78.19482920885225	191.0689697265625	191.0757598876953
401	191.08827209472656	10.824283333333334					1	DETECTED	191.0883 m/z @10.82 [N1268_1.mzXML]	191.08827209472656	10.824283333333334	10.792833333333334	10.89845	0.10561666666666625	53079.55859375	205264.1606484382	0	1294	0.07939521852835973	1.6791202967673737	2.3582405935347475	191.08827209472656	191.08843994140625
402	192.00698852539062	11.2251					1	DETECTED	192.0070 m/z @11.23 [N1268_1.mzXML]	192.00698852539062	11.2251	0.11838333333333333	20.006833333333336	19.888450000000002	6179.0576171875	2018673.1816079416	0	1294	0.8132915030070915	0.8953343547372988	0.6346934271911459	192.00665283203125	192.0081787109375
403	192.0317840576172	2.5516666666666667					1	DETECTED	192.0318 m/z @2.55 [N1268_1.mzXML]	192.0317840576172	2.5516666666666667	1.76505	10.928533333333332	9.163483333333332	13728.3671875	1214430.2889890743	0	1294	0.26082940399020815	5.155426784287245	9.291973315838106	192.02249145507812	192.03419494628906
404	192.07302856445312	1.7504666666666668					1	DETECTED	192.0730 m/z @1.75 [N1268_1.mzXML]	192.07302856445312	1.7504666666666668	0.9261166666666667	10.613249999999999	9.687133333333332	4740.37548828125	1238283.1424544067	0	1294	6.597070340025995	5.875619174703299	6.42196245384653	192.06399536132812	192.07638549804688
405	192.1041717529297	9.587583333333333					1	DETECTED	192.1042 m/z @9.59 [N1268_1.mzXML]	192.1041717529297	9.587583333333333	4.6460333333333335	9.661633333333333	5.015599999999999	2447.3505859375	269980.4675711364	0	1294	0.1302070935950983	0.5074925883579039	0.014985176715807739	192.1005859375	192.1047821044922
406	192.96041870117188	2.1171333333333333					1	DETECTED	192.9604 m/z @2.12 [N1268_1.mzXML]	192.96041870117188	2.1171333333333333	0.6065	16.19935	15.592849999999999	28931.48046875	2994406.739878082	0	1294	0.27072550006294493	5.161030693528101	2.781695741599344	192.96026611328125	192.97015380859375
407	193.03338623046875	3.2499833333333332					1	DETECTED	193.0334 m/z @3.25 [N1268_1.mzXML]	193.03338623046875	3.2499833333333332	1.6152166666666665	17.337833333333332	15.722616666666665	11187.9970703125	1401942.1479048156	0	1294	1.8248433389803054	4.80882592826703	0.25998585245849415	193.03294372558594	193.0367889404297
408	193.08494567871094	10.512533333333332					1	DETECTED	193.0849 m/z @10.51 [N1268_1.mzXML]	193.08494567871094	10.512533333333332	10.469283333333333	11.195683333333333	0.7263999999999999	152720.515625	1040594.1487326028	0	1294	0.08478370375541822	4.1195179306992875	3.767002242785161	193.0843048095703	193.08523559570312
409	193.09970092773438	9.012766666666666					1	DETECTED	193.0997 m/z @9.01 [N1268_1.mzXML]	193.09970092773438	9.012766666666666	8.903283333333333	9.089166666666667	0.18588333333333473	5136.28369140625	30925.99641735844	0	1294	0.08858034357361966	0.8489115542700624	1.9152735240741872	193.0994415283203	193.10031127929688
410	193.1300811767578	1.6738166666666667					1	DETECTED	193.1301 m/z @1.67 [N1268_1.mzXML]	193.1300811767578	1.6738166666666667	0.3870166666666667	19.757166666666667	19.37015	5322.1748046875	2310773.74414151	0	1294	8.682525810468647	7.526480416537146	2.676931619408565	193.12095642089844	193.1331787109375
411	193.1571807861328	12.981733333333333					1	DETECTED	193.1572 m/z @12.98 [N1268_1.mzXML]	193.1571807861328	12.981733333333333	11.547033333333333	15.889666666666667	4.342633333333334	7675.7958984375	931652.6402882074	0	1294	1.6562349670699934	1.5134290560163572	1.4100231772700185	193.15647888183594	193.157958984375
412	193.90493774414062	9.91025					1	DETECTED	193.9049 m/z @9.91 [N1268_1.mzXML]	193.90493774414062	9.91025	9.880783333333333	9.98485	0.10406666666666631	3568.827880859375	18029.857242797858	0	1294	0.10475919031916447	1.765837104072427	2.531674208144854	193.90469360351562	193.90530395507812
413	194.00816345214844	11.360883333333334					1	DETECTED	194.0082 m/z @11.36 [N1268_1.mzXML]	194.00816345214844	11.360883333333334	1.4031833333333334	11.416883333333335	10.013700000000002	18993.748046875	7375373.970165405	0	1294	9.945780290309884	0.5028118943129438	0.005619725064111585	194.00379943847656	194.00852966308594
414	194.0325469970703	16.5586					1	DETECTED	194.0325 m/z @16.56 [N1268_1.mzXML]	194.0325469970703	16.5586	0.8589	19.956666666666667	19.09776666666667	3579.93505859375	1693176.9150688192	0	1294	1.5227525393976933	0.608220751564255	0.21644150312851004	194.0316162109375	194.0330352783203
415	194.0883026123047	10.512533333333332					1	DETECTED	194.0883 m/z @10.51 [N1268_1.mzXML]	194.0883026123047	10.512533333333332	4.630733333333334	13.9538	9.323066666666666	18237.29296875	1223089.7039725648	0	1294	0.05829020850623934	0.8506633487430978	0.5890876570555416	194.07948303222656	194.08872985839844
416	194.1167449951172	8.163866666666667					1	DETECTED	194.1167 m/z @8.16 [N1268_1.mzXML]	194.1167449951172	8.163866666666667	0.10179999999999999	19.8905	19.7887	6515.4951171875	1993559.9665159604	0	1294	1.7055976751059028	1.330802156292599	1.6673031652967971	194.1141815185547	194.1237030029297
417	194.456298828125	11.504066666666667					1	DETECTED	194.4563 m/z @11.50 [N1268_1.mzXML]	194.456298828125	11.504066666666667	9.8661	15.840766666666667	5.974666666666668	7000.8837890625	1390053.7867686767	0	1294	5.954310107360602	1.8238059382567815	2.647611876513563	194.4545135498047	194.45689392089844
418	194.97589111328125	12.210683333333332					1	DETECTED	194.9759 m/z @12.21 [N1268_1.mzXML]	194.97589111328125	12.210683333333332	11.166233333333334	13.646616666666667	2.4803833333333323	19079.9296875	1109059.53805603	0	1294	0.6047608044701924	1.1874112371742724	1.374822474348545	194.9748992919922	194.97628784179688
419	195.01675415039062	1.4817333333333333					1	DETECTED	195.0168 m/z @1.48 [N1268_1.mzXML]	195.01675415039062	1.4817333333333333	1.4363	11.03145	9.59515	7391.314453125	1661277.229799194	0	1294	0.12973097426552482	105.59592809977966	210.1918561995593	195.0089874267578	195.01707458496094
420	195.02877807617188	16.9715					1	DETECTED	195.0288 m/z @16.97 [N1268_1.mzXML]	195.02877807617188	16.9715	0.11838333333333333	19.940333333333335	19.82195	6990.72607421875	2520347.6651634513	0	1294	3.3391128411490474	0.5880796529227532	0.17615930584550651	195.02821350097656	195.03697204589844
421	195.0865020751953	9.91025					1	DETECTED	195.0865 m/z @9.91 [N1268_1.mzXML]	195.0865020751953	9.91025	0.10179999999999999	20.006833333333336	19.905033333333336	1122104.125	1.504258981774681E7	1	1294	0.10903875198326674	1.953145514567184	2.5271568074502864	195.08535766601562	195.09036254882812
422	195.100341796875	11.547033333333333					1	DETECTED	195.1003 m/z @11.55 [N1268_1.mzXML]	195.100341796875	11.547033333333333	1.6299666666666668	12.2752	10.645233333333334	124692.5703125	3323264.040489506	0	1294	0.7994398066341049	0.7994765930096301	0.7107100309639229	195.09652709960938	195.10250854492188
423	195.1120147705078	9.363733333333332					1	DETECTED	195.1120 m/z @9.36 [N1268_1.mzXML]	195.1120147705078	9.363733333333332	9.24965	9.91025	0.6605999999999987	31995.533203125	282097.3512360839	0	1294	0.11201414125771336	1.1974978673963972	1.2936930736816379	195.11090087890625	195.11215209960938
424	196.0595245361328	9.150216666666667					1	DETECTED	196.0595 m/z @9.15 [N1268_1.mzXML]	196.0595245361328	9.150216666666667	8.84125	18.001166666666666	9.159916666666666	5409.92578125	1258068.8893550108	0	1294	6.295375576569883	14.823470708814328	25.778146571037386	196.05885314941406	196.06790161132812
425	196.09005737304688	9.925016666666666					1	DETECTED	196.0901 m/z @9.93 [N1268_1.mzXML]	196.09005737304688	9.925016666666666	0.58965	17.67	17.080350000000003	73409.8125	2469458.3716179193	0	1294	0.10809791480294884	0.5197252687079873	2.022942987639488	196.08546447753906	196.09829711914062
426	196.8639678955078	1.9910833333333333					1	DETECTED	196.8640 m/z @1.99 [N1268_1.mzXML]	196.8639678955078	1.9910833333333333	1.7043166666666667	2.3311333333333333	0.6268166666666666	32841.37109375	542285.8783417968	0	1294	0.20806305833946226	0.9983817982760025	1.0826720976412623	196.8637237548828	196.8644561767578
427	196.9553680419922	11.239866666666668					1	DETECTED	196.9554 m/z @11.24 [N1268_1.mzXML]	196.9553680419922	11.239866666666668	8.089316666666667	12.226483333333334	4.137166666666667	5790.76806640625	688544.8532469486	0	1294	0.988839002573437	0.6565784810059618	0.3131569620119237	196.94981384277344	196.9556121826172
428	197.06353759765625	15.027483333333333					1	DETECTED	197.0635 m/z @15.03 [N1268_1.mzXML]	197.06353759765625	15.027483333333333	8.856616666666667	19.9735	11.116883333333334	13083.7216796875	2965264.792208068	0	1294	7.03024625170786	0.8816089280132289	0.7649311771044184	197.06285095214844	197.06661987304688
429	197.0796356201172	11.0762					1	DETECTED	197.0796 m/z @11.08 [N1268_1.mzXML]	197.0796356201172	11.0762	5.781333333333333	11.15165	5.370316666666667	10714.1572265625	716116.2730251465	0	1294	0.6600145225896874	0.5071248253024943	0.014249650604988482	197.07862854003906	197.08212280273438
430	197.1275634765625	9.76395					1	DETECTED	197.1276 m/z @9.76 [N1268_1.mzXML]	197.1275634765625	9.76395	9.119733333333333	10.105483333333332	0.9857499999999995	28446.244140625	256101.09707791117	0	1294	0.07817918866183149	0.5955929180203661	1.6740626315815832	197.12742614746094	197.12808227539062
431	197.9261932373047	11.806366666666666					1	DETECTED	197.9262 m/z @11.81 [N1268_1.mzXML]	197.9261932373047	11.806366666666666	11.760683333333333	11.880666666666666	0.11998333333333377	9819.7744140625	48775.480040649665	0	1294	0.04905517927152658	1.3132068588106716	1.6264137176213433	197.92605590820312	197.9264678955078
432	198.01934814453125	14.418550000000002					1	DETECTED	198.0193 m/z @14.42 [N1268_1.mzXML]	198.01934814453125	14.418550000000002	10.090200000000001	17.454166666666666	7.3639666666666646	2354.5185546875	688870.7431613158	0	1294	6.501294118924564	0.8506667282759786	0.7013334565519572	198.01914978027344	198.02017211914062
433	198.0515594482422	10.55485					1	DETECTED	198.0516 m/z @10.55 [N1268_1.mzXML]	198.0515594482422	10.55485	8.919266666666665	10.928533333333332	2.009266666666667	48297.17578125	479391.2039977426	0	1294	0.08224901493397141	0.5569583857459198	0.05389118489460727	198.05149841308594	198.05531311035156
434	198.86109924316406	2.0187833333333334					1	DETECTED	198.8611 m/z @2.02 [N1268_1.mzXML]	198.86109924316406	2.0187833333333334	1.71985	2.4007	0.68085	30557.89453125	559646.5083425294	0	1294	0.3039808087369231	1.138799063336307	0.7321705552791342	198.86056518554688	198.86160278320312
435	198.93910217285156	1.5109833333333333					1	DETECTED	198.9391 m/z @1.51 [N1268_1.mzXML]	198.93910217285156	1.5109833333333333	1.4203333333333332	1.6590500000000001	0.2387166666666669	265233.40625	1802296.6611367192	0	1294	0.11136343306704388	1.2325246036066957	1.3640144693289162	198.9348602294922	198.93917846679688
436	199.0098114013672	12.307983333333334					1	DETECTED	199.0098 m/z @12.31 [N1268_1.mzXML]	199.0098114013672	12.307983333333334	11.04615	19.990166666666667	8.944016666666666	3697.796142578125	1021053.7085515144	0	1294	5.333290016116955	3.544056267335886	6.088112534671772	199.0098114013672	199.0172576904297
437	199.0381317138672	9.720316666666667					1	DETECTED	199.0381 m/z @9.72 [N1268_1.mzXML]	199.0381317138672	9.720316666666667	0.4713333333333333	10.391466666666668	9.920133333333334	8536.931640625	1132317.861474793	0	1294	0.09345940359614602	0.5362823661699755	0.0711672514369414	199.03782653808594	199.04513549804688
438	199.0550079345703	10.55485					1	DETECTED	199.0550 m/z @10.55 [N1268_1.mzXML]	199.0550079345703	10.55485	5.39245	11.195683333333333	5.803233333333333	6049.6953125	409746.17488800065	0	1294	0.06786773616186004	0.5620673846789607	0.12413476935792135	199.05247497558594	199.06004333496094
439	199.14671325683594	14.3201					1	DETECTED	199.1467 m/z @14.32 [N1268_1.mzXML]	199.14671325683594	14.3201	8.82575	15.988	7.16225	2858.430908203125	809796.0100461426	0	1294	7.140946064195136	0.6517831954644315	0.3035663909288632	199.14324951171875	199.1474609375
440	200.039306640625	1.6890500000000002					1	DETECTED	200.0393 m/z @1.69 [N1268_1.mzXML]	200.039306640625	1.6890500000000002	1.6152166666666665	6.0571	4.441883333333333	55174.1484375	991134.6288037719	0	1294	0.052033047431155	30.080474040631927	3.7409804539558285	200.0390167236328	200.04344177246094
441	200.0671844482422	1.7933166666666667					1	DETECTED	200.0672 m/z @1.79 [N1268_1.mzXML]	200.0671844482422	1.7933166666666667	1.76505	8.856616666666667	7.091566666666667	272735.0	8143924.900477541	0	1294	0.0520856253921167	125.44044811320758	3.54304071911509	200.067138671875	200.07073974609375
442	200.1271209716797	2.1171333333333333					1	DETECTED	200.1271 m/z @2.12 [N1268_1.mzXML]	200.1271209716797	2.1171333333333333	1.9353333333333333	13.228583333333335	11.29325	22375.052734375	1748282.908589264	0	1294	0.32013150602635276	8.936956383868681	2.8807889153904784	200.12582397460938	200.13011169433594
443	200.9368133544922	1.5109833333333333					1	DETECTED	200.9368 m/z @1.51 [N1268_1.mzXML]	200.9368133544922	1.5109833333333333	1.4817333333333333	1.6738166666666667	0.19208333333333338	31972.62890625	229016.15133313008	0	1294	0.1310716966127552	3.2834757834757844	5.566951566951569	200.93157958984375	200.9368133544922
444	200.9722137451172	1.5257166666666668					1	DETECTED	200.9722 m/z @1.53 [N1268_1.mzXML]	200.9722137451172	1.5257166666666668	1.4363	1.6152166666666665	0.1789166666666666	72902.5703125	444982.5080029297	0	1294	0.10540759770504282	1.0004659832246008	0.9815435073001408	200.97203063964844	200.9722900390625
445	201.014892578125	1.8787166666666666					1	DETECTED	201.0149 m/z @1.88 [N1268_1.mzXML]	201.014892578125	1.8787166666666666	1.4203333333333332	2.0327166666666665	0.6123833333333333	56978.84375	832211.60586084	0	1294	0.1471431513354955	0.6679816747263934	0.34524082065336303	201.0116424560547	201.01515197753906
446	201.11119079589844	0.5049666666666667					1	DETECTED	201.1112 m/z @0.50 [N1268_1.mzXML]	201.11119079589844	0.5049666666666667	0.10179999999999999	20.006833333333336	19.905033333333336	37933.3359375	2.898131250848612E7	0	1294	13.43447791024038	24.68586192641588	31.972924799981403	201.11032104492188	201.11151123046875
447	202.04623413085938	9.7347					1	DETECTED	202.0462 m/z @9.73 [N1268_1.mzXML]	202.04623413085938	9.7347	1.7504666666666668	10.422583333333334	8.672116666666668	678354.875	7609434.116293464	1	1294	0.12456780986002514	0.5174694142393204	1.994239991276892	202.03797912597656	202.0469970703125
448	202.11456298828125	6.659716666666667					1	DETECTED	202.1146 m/z @6.66 [N1268_1.mzXML]	202.11456298828125	6.659716666666667	0.10179999999999999	20.006833333333336	19.905033333333336	4934.42333984375	3423009.486996522	0	1294	11.685552695437845	1.5176339030433954	2.035267806086791	202.10557556152344	202.1151580810547
449	202.96990966796875	1.5109833333333333					1	DETECTED	202.9699 m/z @1.51 [N1268_1.mzXML]	202.96990966796875	1.5109833333333333	1.4363	1.5404000000000002	0.1041000000000003	20535.26953125	87315.67674267592	0	1294	0.14692249743718921	0.6969426467306415	0.3851094588889135	202.96949768066406	202.96990966796875
450	203.0511474609375	1.8073000000000001					1	DETECTED	203.0511 m/z @1.81 [N1268_1.mzXML]	203.0511474609375	1.8073000000000001	1.6738166666666667	18.62316666666667	16.949350000000003	2837850.75	4.315385939515476E7	1	1294	0.2126691177413922	3.9096682263365543	6.231685684630522	203.04930114746094	203.05259704589844
451	203.82249450683594	9.221333333333332					1	DETECTED	203.8225 m/z @9.22 [N1268_1.mzXML]	203.82249450683594	9.221333333333332	9.150216666666667	9.3782	0.22798333333333254	24023.966796875	140656.37499847403	0	1294	0.08840222197180836	1.386959552281025	1.7111521583933964	203.82249450683594	203.82357788085938
452	204.05471801757812	1.7933166666666667					1	DETECTED	204.0547 m/z @1.79 [N1268_1.mzXML]	204.05471801757812	1.7933166666666667	1.76505	10.7269	8.96185	164458.609375	2884423.96249182	0	1294	0.21621129209064405	9.765373341847244	14.035052271294877	204.04971313476562	204.06471252441406
453	204.10397338867188	10.759866666666666					1	DETECTED	204.1040 m/z @10.76 [N1268_1.mzXML]	204.10397338867188	10.759866666666666	9.617433333333334	11.166233333333334	1.5488	27194.611328125	481380.82565978926	0	1294	0.09737677967768299	0.6778513698829995	0.35570273976599903	204.10093688964844	204.1054229736328
454	204.12176513671875	1.8646333333333334					1	DETECTED	204.1218 m/z @1.86 [N1268_1.mzXML]	204.12176513671875	1.8646333333333334	1.8502666666666667	10.498583333333332	8.648316666666666	1153880.875	1.4744573093477538E7	0	1294	0.1501279284374719	21.90340538702279	30.325750934556762	204.1213836669922	204.1224822998047
455	204.4153594970703	9.235333333333333					1	DETECTED	204.4154 m/z @9.24 [N1268_1.mzXML]	204.4153594970703	9.235333333333333	9.164833333333332	9.305683333333333	0.14085000000000036	16857.20703125	102314.43099633795	0	1294	0.1101779790353774	0.9989361702127558	0.9978723404255117	204.41529846191406	204.4156036376953
456	204.95579528808594	1.6299666666666668					1	DETECTED	204.9558 m/z @1.63 [N1268_1.mzXML]	204.95579528808594	1.6299666666666668	1.5257166666666668	9.193183333333334	7.667466666666667	83838.15625	3353175.335608887	0	1294	0.08347772011551746	37.829285006154684	85.09075749611209	204.95249938964844	204.9561309814453
457	205.02313232421875	1.8216333333333334					1	DETECTED	205.0231 m/z @1.82 [N1268_1.mzXML]	205.02313232421875	1.8216333333333334	1.4203333333333332	16.150583333333334	14.73025	106226.0546875	1.20077810947583E7	0	1294	0.04328066067405545	19.261741813133984	36.49028821800595	205.01686096191406	205.02943420410156
458	205.04627990722656	9.349383333333332					1	DETECTED	205.0463 m/z @9.35 [N1268_1.mzXML]	205.04627990722656	9.349383333333332	9.235333333333333	9.527483333333333	0.29214999999999947	19859.44921875	126114.76232931505	0	1294	0.06337299964694587	1.2807978956598087	2.0891030387980836	205.04611206054688	205.0528106689453
459	205.06396484375	12.4933					1	DETECTED	205.0640 m/z @12.49 [N1268_1.mzXML]	205.06396484375	12.4933	1.77935	18.704666666666665	16.925316666666664	27968.953125	8565073.254123991	0	1294	16.82415270521629	0.7898728604607387	1.8388343963001255	205.05532836914062	205.0704345703125
460	205.0846710205078	12.4476					1	DETECTED	205.0847 m/z @12.45 [N1268_1.mzXML]	205.0846710205078	12.4476	0.13520000000000001	19.907	19.7718	24890.7265625	4894431.053851993	0	1294	0.8807074439590892	0.9408693295801399	0.9290560564275142	205.0747528076172	205.08547973632812
461	205.09600830078125	9.221333333333332					1	DETECTED	205.0960 m/z @9.22 [N1268_1.mzXML]	205.09600830078125	9.221333333333332	9.119733333333333	11.791183333333333	2.67145	7648042.0	4.8721504057833605E7	1	1294	0.09266511134385169	1.4036534460226633	1.6319299039291355	205.09564208984375	205.09649658203125
462	205.1251220703125	1.8787166666666666					1	DETECTED	205.1251 m/z @1.88 [N1268_1.mzXML]	205.1251220703125	1.8787166666666666	1.8502666666666667	11.3321	9.481833333333334	96400.25	3851649.1449100343	0	1294	0.1500151441691362	11.932447759773854	17.388216271975672	205.11534118652344	205.1324920654297
463	205.98643493652344	11.2251					1	DETECTED	205.9864 m/z @11.23 [N1268_1.mzXML]	205.98643493652344	11.2251	0.10179999999999999	19.990166666666667	19.888366666666666	25743.2890625	6052220.776240876	0	1294	0.9464431485833025	2.206495605450398	0.3498936878664042	205.980712890625	205.9940185546875
464	206.08016967773438	10.315383333333333					1	DETECTED	206.0802 m/z @10.32 [N1268_1.mzXML]	206.08016967773438	10.315383333333333	0.11838333333333333	19.940333333333335	19.82195	105273.4609375	1986078.5399641457	0	1294	0.0972535983221654	1.1771068411335308	0.49832433110175484	206.07687377929688	206.0885772705078
465	206.0993194580078	9.221333333333332					1	DETECTED	206.0993 m/z @9.22 [N1268_1.mzXML]	206.0993194580078	9.221333333333332	0.99335	10.330483333333332	9.337133333333332	784449.9375	5960086.089153753	0	1294	0.09016926006806791	1.4154565604232583	1.600994670414255	206.0897674560547	206.09976196289062
466	206.38140869140625	9.221333333333332					1	DETECTED	206.3814 m/z @9.22 [N1268_1.mzXML]	206.38140869140625	9.221333333333332	9.150216666666667	9.291599999999999	0.14138333333333186	21204.845703125	116667.84351599097	0	1294	0.10297049740994701	0.9940239043824839	0.9754418119462215	206.38092041015625	206.38150024414062
467	206.8926239013672	1.7504666666666668					1	DETECTED	206.8926 m/z @1.75 [N1268_1.mzXML]	206.8926239013672	1.7504666666666668	1.6738166666666667	2.131416666666667	0.45760000000000023	96468.0390625	888471.7208244628	0	1294	0.13597474860283199	3.3502454629368907	2.9592683634636825	206.8924102783203	206.89280700683594
468	206.9901580810547	16.6583					1	DETECTED	206.9902 m/z @16.66 [N1268_1.mzXML]	206.9901580810547	16.6583	0.2862666666666666	20.006833333333336	19.72056666666667	8453.71484375	3091240.240158505	0	1294	2.4380024880046065	0.6022638198065401	0.4544840149790525	206.985595703125	206.99664306640625
469	207.0254364013672	10.241133333333332					1	DETECTED	207.0254 m/z @10.24 [N1268_1.mzXML]	207.0254364013672	10.241133333333332	1.4203333333333332	15.072466666666665	13.652133333333332	88025.6328125	4296904.972372798	0	1294	0.6499889023942185	0.7567392985157332	0.43163401050872524	207.01547241210938	207.0262908935547
470	207.1034698486328	9.221333333333332					1	DETECTED	207.1035 m/z @9.22 [N1268_1.mzXML]	207.1034698486328	9.221333333333332	9.043416666666667	10.07465	1.0312333333333328	29718.287109375	377134.16767080687	0	1294	0.0880369804141985	1.0548297918513654	0.49194760026944867	207.10340881347656	207.1120147705078
471	207.17298889160156	14.348216666666668					1	DETECTED	207.1730 m/z @14.35 [N1268_1.mzXML]	207.17298889160156	14.348216666666668	11.57445	15.057516666666666	3.483066666666666	5845.3779296875	793120.8021503908	0	1294	0.17334761812948507	0.6278586278586277	0.2557172557172553	207.17245483398438	207.1735076904297
472	208.048095703125	15.615316666666667					1	DETECTED	208.0481 m/z @15.62 [N1268_1.mzXML]	208.048095703125	15.615316666666667	0.13520000000000001	19.87366666666667	19.738466666666667	13917.1640625	3492590.0915490715	0	1294	2.481389196488525	0.6383599908183212	0.6736056776450003	208.04356384277344	208.0500030517578
473	208.13230895996094	8.82575					1	DETECTED	208.1323 m/z @8.83 [N1268_1.mzXML]	208.13230895996094	8.82575	8.445516666666666	9.363733333333332	0.918216666666666	65184.0859375	702379.4703640138	0	1294	0.14242321470938535	1.3124659209050586	0.7941794019455839	208.1319122314453	208.13262939453125
474	208.88966369628906	1.7354666666666667					1	DETECTED	208.8897 m/z @1.74 [N1268_1.mzXML]	208.88966369628906	1.7354666666666667	1.6738166666666667	2.08885	0.41503333333333314	58982.23046875	590940.9949023437	0	1294	0.11694417007041613	3.3660448769937816	4.172687089450012	208.88937377929688	208.8899383544922
475	208.93441772460938	2.1171333333333333					1	DETECTED	208.9344 m/z @2.12 [N1268_1.mzXML]	208.93441772460938	2.1171333333333333	2.0327166666666665	2.3869333333333334	0.35421666666666685	18394.46875	211327.94629565443	0	1294	0.12585310170522312	2.0980256663376085	3.1960513326752173	208.93406677246094	208.93482971191406
476	208.9775848388672	13.6028					1	DETECTED	208.9776 m/z @13.60 [N1268_1.mzXML]	208.9775848388672	13.6028	11.002233333333333	15.971216666666667	4.968983333333334	11249.087890625	1348519.5045974732	0	1294	0.3352339504224062	0.9553654972634168	0.9107309945268336	208.9771270751953	208.97821044921875
477	209.03231811523438	1.4817333333333333					1	DETECTED	209.0323 m/z @1.48 [N1268_1.mzXML]	209.03231811523438	1.4817333333333333	0.23586666666666664	4.800783333333333	4.564916666666667	44858.16015625	1385634.3068146668	0	1294	0.09469082076155733	18.505204742573202	41.67000141348446	209.03140258789062	209.03268432617188
478	209.04449462890625	15.9548					1	DETECTED	209.0445 m/z @15.95 [N1268_1.mzXML]	209.04449462890625	15.9548	0.13520000000000001	20.006833333333336	19.871633333333335	26416.412109375	7102873.282031431	0	1294	2.880497480740626	0.624836079374271	0.5723687852907557	209.04388427734375	209.04507446289062
479	209.09115600585938	7.7903					1	DETECTED	209.0912 m/z @7.79 [N1268_1.mzXML]	209.09115600585938	7.7903	5.797583333333334	8.640966666666666	2.843383333333332	23048.298828125	1400351.2775274972	0	1294	0.8536831279680523	0.8011603394675854	0.17604210343655044	209.09068298339844	209.09182739257812
480	209.11569213867188	12.062816666666667					1	DETECTED	209.1157 m/z @12.06 [N1268_1.mzXML]	209.11569213867188	12.062816666666667	11.360883333333334	16.707666666666668	5.3467833333333346	1681081.75	1.47299606275022E7	1	1294	0.11937071582811498	0.8710264869498854	1.8799862658922433	209.11265563964844	209.11705017089844
481	209.1356201171875	8.8101					1	DETECTED	209.1356 m/z @8.81 [N1268_1.mzXML]	209.1356201171875	8.8101	8.686933333333334	10.375833333333333	1.6888999999999985	8048.8818359375	199628.71227502445	0	1294	0.17817320945007964	6.85615696887688	12.79075552909557	209.1270751953125	209.1359405517578
482	209.16380310058594	9.821983333333332					1	DETECTED	209.1638 m/z @9.82 [N1268_1.mzXML]	209.16380310058594	9.821983333333332	5.133566666666667	15.726516666666667	10.59295	8569.3759765625	1549620.7819898375	0	1294	4.406782758042658	1.1296937487780172	1.2593874975560342	209.16363525390625	209.17242431640625
483	210.11932373046875	12.04895					1	DETECTED	210.1193 m/z @12.05 [N1268_1.mzXML]	210.11932373046875	12.04895	3.4365333333333337	12.292133333333334	8.8556	210132.375	2577555.4512090436	0	1294	0.09913364104000344	1.9595102561775368	2.909935838838891	210.11105346679688	210.11959838867188
484	211.0039825439453	11.166233333333334					1	DETECTED	211.0040 m/z @11.17 [N1268_1.mzXML]	211.0039825439453	11.166233333333334	10.583283333333332	11.254866666666667	0.6715833333333343	8304.626953125	175083.65806268324	0	1294	0.10433058036059606	0.5760213854818869	0.15449319786545282	211.00192260742188	211.0044403076172
485	211.0409698486328	2.6199999999999997					1	DETECTED	211.0410 m/z @2.62 [N1268_1.mzXML]	211.0409698486328	2.6199999999999997	1.4203333333333332	17.553333333333335	16.133000000000003	20263.255859375	2256654.8657315676	0	1294	0.3851882487963958	3.6626916852517217	18.13786463343955	211.03536987304688	211.04156494140625
486	211.0523223876953	10.95825					1	DETECTED	211.0523 m/z @10.96 [N1268_1.mzXML]	211.0523223876953	10.95825	9.3782	10.95825	1.58005	5986.7900390625	254745.99078131118	0	1294	1.5802916507653286	0.5	null	211.0523223876953	211.0594940185547
487	211.07904052734375	14.702966666666667					1	DETECTED	211.0790 m/z @14.70 [N1268_1.mzXML]	211.07904052734375	14.702966666666667	9.527483333333333	18.41033333333333	8.882849999999998	9091.73046875	1582359.9948561694	0	1294	1.0743655229302291	0.8581662260207578	0.35730264097050046	211.07843017578125	211.08157348632812
488	211.0956268310547	10.677316666666666					1	DETECTED	211.0956 m/z @10.68 [N1268_1.mzXML]	211.0956268310547	10.677316666666666	8.372166666666667	10.6937	2.321533333333333	7617.3173828125	371037.41690478486	0	1294	0.10301382625918976	0.5035536371458113	0.007107274291622516	211.09559631347656	211.10340881347656
489	211.1068572998047	8.625833333333333					1	DETECTED	211.1069 m/z @8.63 [N1268_1.mzXML]	211.1068572998047	8.625833333333333	8.490183333333333	8.640966666666666	0.15078333333333305	6333.2236328125	37154.12147985824	0	1294	0.08746515135626964	0.5557808084531257	0.11156161690625134	211.1068115234375	211.1071014404297
490	211.13162231445312	12.134216666666667					1	DETECTED	211.1316 m/z @12.13 [N1268_1.mzXML]	211.13162231445312	12.134216666666667	0.10179999999999999	20.006833333333336	19.905033333333336	36357.40625	4244334.860524477	0	1294	0.1288797740326153	1.5163050090924644	0.6258113548174832	211.12168884277344	211.13284301757812
491	211.14315795898438	10.285683333333333					1	DETECTED	211.1432 m/z @10.29 [N1268_1.mzXML]	211.14315795898438	10.285683333333333	10.22625	10.469283333333333	0.243033333333333	35149.546875	292709.1825072028	0	1294	0.13702237720078614	2.044587773415608	2.8208037173202594	211.14306640625	211.1433868408203
492	211.1678009033203	14.3905					1	DETECTED	211.1678 m/z @14.39 [N1268_1.mzXML]	211.1678009033203	14.3905	14.348216666666668	15.334033333333334	0.9858166666666666	6653.576171875	195521.09176068095	0	1294	0.3919339127613135	11.657272368940088	22.314544737880176	211.1675567626953	211.1686553955078
493	212.0185089111328	11.388883333333332					1	DETECTED	212.0185 m/z @11.39 [N1268_1.mzXML]	212.0185089111328	11.388883333333332	11.317183333333332	11.837316666666668	0.5201333333333356	317577.03125	2013748.7581262256	0	1294	0.09358840607364627	2.3485628112357393	1.6881615723831536	212.0181884765625	212.02066040039062
494	212.06686401367188	10.824283333333334					1	DETECTED	212.0669 m/z @10.82 [N1268_1.mzXML]	212.06686401367188	10.824283333333334	9.557566666666666	11.15165	1.5940833333333337	63772.3359375	1012797.6204643555	0	1294	0.11727903623564018	0.5758507606188425	0.1663046828230428	212.06590270996094	212.07064819335938
495	212.14657592773438	10.300416666666667					1	DETECTED	212.1466 m/z @10.30 [N1268_1.mzXML]	212.14657592773438	10.300416666666667	5.0848	10.330483333333332	5.245683333333331	4034.750244140625	609527.2891296691	0	1294	0.23793272100125584	0.502882369294778	0.005764738589555985	212.1367950439453	212.14659118652344
496	212.8377685546875	1.9910833333333333					1	DETECTED	212.8378 m/z @1.99 [N1268_1.mzXML]	212.8377685546875	1.9910833333333333	1.7043166666666667	2.24565	0.5413333333333332	26098.85546875	395356.51428564446	0	1294	0.305343485351822	0.9438567941415785	0.8877135882831569	212.8374786376953	212.83834838867188
497	212.99827575683594	1.89295					1	DETECTED	212.9983 m/z @1.89 [N1268_1.mzXML]	212.99827575683594	1.89295	1.8646333333333334	19.245166666666666	17.380533333333332	37841.828125	3150428.945181763	0	1294	0.06492257381890276	306.89582107121964	612.7916421424394	212.99037170410156	212.99851989746094
498	214.91648864746094	1.5404000000000002					1	DETECTED	214.9165 m/z @1.54 [N1268_1.mzXML]	214.91648864746094	1.5404000000000002	1.4203333333333332	1.6446	0.22426666666666684	676337.125	4836698.748998046	0	1294	0.12732474862794674	0.9165349928994139	0.802208241687886	214.91612243652344	214.91676330566406
499	214.9878692626953	1.5257166666666668					1	DETECTED	214.9879 m/z @1.53 [N1268_1.mzXML]	214.9878692626953	1.5257166666666668	1.4363	1.58545	0.14915000000000012	85407.3671875	448508.00998242194	0	1294	0.08835107533998232	0.834016775396084	0.6592280590815901	214.98757934570312	214.98797607421875
500	215.0150146484375	1.9634500000000001					1	DETECTED	215.0150 m/z @1.96 [N1268_1.mzXML]	215.0150146484375	1.9634500000000001	0.7406666666666666	18.770333333333333	18.029666666666667	117098.4140625	4240279.268407533	0	1294	0.11562569431301672	3.965236302282497	0.3006656150421305	215.0106658935547	215.02206420898438
501	215.12644958496094	11.136733333333332					1	DETECTED	215.1264 m/z @11.14 [N1268_1.mzXML]	215.12644958496094	11.136733333333332	0.7239	18.78666666666667	18.06276666666667	7957.79638671875	1916244.5687841189	0	1294	0.07522457153694084	0.867331978167966	0.7346639563359321	215.12574768066406	215.12786865234375
502	215.140869140625	15.149733333333334					1	DETECTED	215.1409 m/z @15.15 [N1268_1.mzXML]	215.140869140625	15.149733333333334	14.997283333333334	16.806666666666665	1.8093833333333311	2574.412353515625	130479.27483987405	0	1294	0.2739479567102947	5.934350060128998	10.868700120257996	215.14056396484375	215.14195251464844
503	215.16294860839844	12.19495					1	DETECTED	215.1629 m/z @12.19 [N1268_1.mzXML]	215.16294860839844	12.19495	11.978183333333334	19.557833333333335	7.579650000000001	11769.3515625	1182750.6897067258	0	1294	0.15189174944648087	17.483430724281114	33.96686144856223	215.15748596191406	215.16342163085938
504	216.92138671875	1.6738166666666667					1	DETECTED	216.9214 m/z @1.67 [N1268_1.mzXML]	216.92138671875	1.6738166666666667	0.40380000000000005	1.9634500000000001	1.55965	239399.5	2932977.9396850583	0	1294	0.15161447305642306	0.6129732263195379	0.20724453720710906	216.91165161132812	216.92181396484375
505	216.94970703125	1.5257166666666668					1	DETECTED	216.9497 m/z @1.53 [N1268_1.mzXML]	216.94970703125	1.5257166666666668	1.4203333333333332	1.6152166666666665	0.1948833333333333	197391.078125	1328911.617855957	0	1294	0.11769917014870868	0.9354743139493444	1.1131814820456085	216.94949340820312	216.9497833251953
506	217.0459442138672	10.928533333333332					1	DETECTED	217.0459 m/z @10.93 [N1268_1.mzXML]	217.0459442138672	10.928533333333332	4.507083333333333	18.737333333333332	14.230249999999998	9369.9990234375	1617514.2437110587	0	1294	0.10496923329838559	0.9792003742904947	7.720878539258156	217.03712463378906	217.05337524414062
507	217.0686798095703	9.91025					1	DETECTED	217.0687 m/z @9.91 [N1268_1.mzXML]	217.0686798095703	9.91025	7.98335	10.270866666666667	2.287516666666667	17581.892578125	325738.62491137703	0	1294	0.09987630387536939	2.0316415448673144	2.6657332084629375	217.06773376464844	217.0699005126953
508	217.08070373535156	2.0607833333333336					1	DETECTED	217.0807 m/z @2.06 [N1268_1.mzXML]	217.08070373535156	2.0607833333333336	1.38595	16.988333333333333	15.602383333333334	18593.958984375	2475663.6197802112	0	1294	0.30227509934533936	6.071226080470156	8.844985851931124	217.0794677734375	217.0869598388672
509	217.1205596923828	19.907					1	DETECTED	217.1206 m/z @19.91 [N1268_1.mzXML]	217.1205596923828	19.907	0.11838333333333333	20.006833333333336	19.888450000000002	11466.734375	3978100.594037813	0	1294	1.4372050437674453	0.5125944646017456	0.022678807295040977	217.11074829101562	217.1220245361328
510	217.9501190185547	1.5257166666666668					1	DETECTED	217.9501 m/z @1.53 [N1268_1.mzXML]	217.9501190185547	1.5257166666666668	1.4363	1.5703333333333334	0.13403333333333345	23611.69140625	138081.21161083985	0	1294	0.16502467251702946	0.7494874184529342	0.4747602045044535	217.9499053955078	217.95034790039062
511	218.02052307128906	9.749416666666667					1	DETECTED	218.0205 m/z @9.75 [N1268_1.mzXML]	218.02052307128906	9.749416666666667	9.135150000000001	18.296666666666667	9.161516666666666	69806.2890625	1401468.175505189	0	1294	0.12369937820594679	1.2305279849429003	1.453271731283778	218.01171875	218.02578735351562
512	218.1374969482422	2.0187833333333334					1	DETECTED	218.1375 m/z @2.02 [N1268_1.mzXML]	218.1374969482422	2.0187833333333334	0.11838333333333333	20.006833333333336	19.888450000000002	79992.671875	4499405.887157472	0	1294	null	6.725308417295574	1.7982550314575938	218.13671875	218.13870239257812
513	218.21035766601562	10.406933333333335					1	DETECTED	218.2104 m/z @10.41 [N1268_1.mzXML]	218.21035766601562	10.406933333333335	10.375833333333333	10.526433333333333	0.15060000000000073	6433.80712890625	31556.76656420905	0	1294	0.06865473899841312	2.421221864951615	3.8424437299032297	218.21009826660156	218.21072387695312
514	218.94740295410156	1.5257166666666668					1	DETECTED	218.9474 m/z @1.53 [N1268_1.mzXML]	218.94740295410156	1.5257166666666668	1.4667166666666667	1.6002666666666667	0.13355000000000006	27426.93359375	164968.31343945317	0	1294	0.61935611181942	1.1317796610169466	1.263559322033893	218.94680786132812	218.94740295410156
515	218.96893310546875	9.821983333333332					1	DETECTED	218.9689 m/z @9.82 [N1268_1.mzXML]	218.96893310546875	9.821983333333332	9.542499999999999	10.241133333333332	0.6986333333333334	8251.646484375	181379.48568206793	0	1294	0.4171252660983349	1.2498658238416127	1.4997316476832256	218.96861267089844	218.96923828125
516	218.98272705078125	1.5109833333333333					1	DETECTED	218.9827 m/z @1.51 [N1268_1.mzXML]	218.98272705078125	1.5109833333333333	1.4363	1.5555166666666667	0.11921666666666675	41784.84375	185008.16820410173	0	1294	0.07356280560993889	0.7873284750327306	0.5984065369908471	218.98255920410156	218.98272705078125
517	219.02491760253906	1.77935					1	DETECTED	219.0249 m/z @1.78 [N1268_1.mzXML]	219.02491760253906	1.77935	1.6738166666666667	10.07465	8.400833333333333	2294766.75	2.1330372923255663E7	1	1294	0.0659124530631503	3.7394539812056298	5.536382418161214	219.0161895751953	219.0272979736328
518	219.04237365722656	8.717316666666667					1	DETECTED	219.0424 m/z @8.72 [N1268_1.mzXML]	219.04237365722656	8.717316666666667	8.610683333333332	14.055250000000001	5.4445666666666686	6854.111328125	820160.0430712281	0	1294	0.12196513152652244	25.529384182556733	50.058768365113465	219.036865234375	219.04730224609375
519	219.11605834960938	15.19535					1	DETECTED	219.1161 m/z @15.20 [N1268_1.mzXML]	219.11605834960938	15.19535	0.18555	20.006833333333336	19.821283333333337	17394.59765625	3381386.3881783704	0	1294	1.3495296699935722	0.9252002435267882	0.8042786076541563	219.1151580810547	219.11708068847656
520	219.15162658691406	9.073533333333334					1	DETECTED	219.1516 m/z @9.07 [N1268_1.mzXML]	219.15162658691406	9.073533333333334	9.028216666666667	9.135150000000001	0.10693333333333399	2896.979248046875	13921.705885070898	0	1294	0.0767765520386785	1.1798455314453973	1.3596910628907946	219.15155029296875	219.1519012451172
521	219.17303466796875	12.258999999999999					1	DETECTED	219.1730 m/z @12.26 [N1268_1.mzXML]	219.17303466796875	12.258999999999999	0.152	19.990166666666667	19.838166666666666	37319.1640625	2482493.4231761475	0	1294	0.1197857726682745	0.8041631935282795	6.4162282145525005	219.1682891845703	219.1741485595703
522	219.2091827392578	13.813833333333333					1	DETECTED	219.2092 m/z @13.81 [N1268_1.mzXML]	219.2091827392578	13.813833333333333	0.8080499999999999	14.982366666666667	14.174316666666668	10182.525390625	1738584.5375842291	0	1294	0.2511729770124962	0.5449236044990242	0.08984720899804838	219.2024688720703	219.21018981933594
523	220.02853393554688	1.77935					1	DETECTED	220.0285 m/z @1.78 [N1268_1.mzXML]	220.02853393554688	1.77935	1.7354666666666667	13.939583333333333	12.204116666666666	136010.40625	3320367.785171265	0	1294	0.09638921996472516	4.632985641048397	7.615255554568879	220.0186309814453	220.03826904296875
524	220.11709594726562	8.934949999999999					1	DETECTED	220.1171 m/z @8.93 [N1268_1.mzXML]	220.11709594726562	8.934949999999999	2.9671499999999997	15.82465	12.8575	17657.578125	1557232.552656159	0	1294	0.11903835817182973	0.5097757302916021	0.5983549087772636	220.11627197265625	220.12025451660156
525	220.1682586669922	12.800833333333333					1	DETECTED	220.1683 m/z @12.80 [N1268_1.mzXML]	220.1682586669922	12.800833333333333	12.759366666666667	12.870366666666666	0.11099999999999888	15950.6884765625	60282.56586279239	0	1294	0.03015944048680197	1.338424437299026	1.6768488745980519	220.16748046875	220.1683807373047
526	220.93333435058594	1.6002666666666667					1	DETECTED	220.9333 m/z @1.60 [N1268_1.mzXML]	220.93333435058594	1.6002666666666667	1.5404000000000002	1.7043166666666667	0.1639166666666665	167752.484375	871998.3578740236	0	1294	0.08340289215575636	1.3690144766147014	1.446314746349275	220.93309020996094	220.9336700439453
527	220.9801788330078	1.5404000000000002					1	DETECTED	220.9802 m/z @1.54 [N1268_1.mzXML]	220.9801788330078	1.5404000000000002	1.4667166666666667	1.5703333333333334	0.10361666666666669	10576.841796875	49014.690052734375	0	1294	0.10410252320625846	0.7031214657317331	0.4062429314634661	220.9800567626953	220.98036193847656
528	220.99603271484375	1.49635					1	DETECTED	220.9960 m/z @1.50 [N1268_1.mzXML]	220.99603271484375	1.49635	0.2862666666666666	17.8195	17.533233333333335	4430.6884765625	1906471.7392404182	0	1294	13.765439057249793	7.2446387989807866	13.489277597961573	220.99586486816406	221.0060272216797
529	221.02334594726562	1.77935					1	DETECTED	221.0233 m/z @1.78 [N1268_1.mzXML]	221.02334594726562	1.77935	1.7043166666666667	15.971216666666667	14.2669	149376.0625	5162624.414105652	0	1294	0.0651635793717873	3.877829993412031	5.761266046219647	221.0172882080078	221.02793884277344
530	221.05226135253906	11.57445					1	DETECTED	221.0523 m/z @11.57 [N1268_1.mzXML]	221.05226135253906	11.57445	11.547033333333333	11.760683333333333	0.21364999999999945	16822.830078125	103985.41131225598	0	1294	0.10403355972963446	3.8963525835865247	6.792705167173049	221.05172729492188	221.0525360107422
531	221.07984924316406	10.512533333333332					1	DETECTED	221.0798 m/z @10.51 [N1268_1.mzXML]	221.07984924316406	10.512533333333332	4.738566666666667	15.42665	10.688083333333333	53788.06640625	2731262.678445098	0	1294	0.08707749822190358	0.5300230594164534	6.820460573383636	221.0745086669922	221.08834838867188
532	221.09130859375	8.625833333333333					1	DETECTED	221.0913 m/z @8.63 [N1268_1.mzXML]	221.09130859375	8.625833333333333	5.052716666666667	9.349383333333332	4.296666666666665	10065.021484375	453000.6202462769	0	1294	0.20723073545168447	0.6216007550936794	0.05318349806120765	221.0903778076172	221.09156799316406
533	221.1160430908203	12.19495					1	DETECTED	221.1160 m/z @12.19 [N1268_1.mzXML]	221.1160430908203	12.19495	0.539	19.990166666666667	19.451166666666666	10646.0302734375	2735039.5335338134	0	1294	0.12672155213514458	0.8343878734323099	0.6687757468646199	221.11569213867188	221.12071228027344
534	221.152099609375	12.926283333333334					1	DETECTED	221.1521 m/z @12.93 [N1268_1.mzXML]	221.152099609375	12.926283333333334	11.775766666666668	14.8629	3.087133333333332	31278.314453125	1106782.6375677483	0	1294	0.11839463406484896	1.1767481254332326	1.328849271365197	221.15182495117188	221.15380859375
535	222.06362915039062	15.256866666666667					1	DETECTED	222.0636 m/z @15.26 [N1268_1.mzXML]	222.06362915039062	15.256866666666667	9.617433333333334	19.67366666666667	10.056233333333335	14705.89453125	2924352.90418457	0	1294	1.9821111078925533	0.863282829244654	0.7787448732705514	222.06224060058594	222.06431579589844
536	222.86656188964844	1.7504666666666668					1	DETECTED	222.8666 m/z @1.75 [N1268_1.mzXML]	222.86656188964844	1.7504666666666668	1.6890500000000002	7.936000000000001	6.246950000000001	87323.671875	1858413.817732666	0	1294	0.2433038492735462	50.857123473541385	100.71424694708276	222.86285400390625	222.86692810058594
537	222.9931640625	13.66115					1	DETECTED	222.9932 m/z @13.66 [N1268_1.mzXML]	222.9931640625	13.66115	9.632183333333334	18.361833333333333	8.72965	52190.37109375	4965813.985933108	0	1294	0.8447259214176572	1.8044176786336579	3.46822098511831	222.9910888671875	222.99942016601562
538	223.06251525878906	11.701333333333334					1	DETECTED	223.0625 m/z @11.70 [N1268_1.mzXML]	223.06251525878906	11.701333333333334	9.792716666666667	19.129833333333334	9.337116666666667	40252.1328125	6960753.169302246	0	1294	4.034414576547789	2.358850225166204	4.111331277971907	223.05955505371094	223.0628662109375
539	223.09500122070312	11.56075					1	DETECTED	223.0950 m/z @11.56 [N1268_1.mzXML]	223.09500122070312	11.56075	0.13520000000000001	20.006833333333336	19.871633333333335	2159165.5	2.2000106587143384E7	1	1294	0.11077626892397596	2.420429037378586	3.211042164060267	223.09092712402344	223.1023406982422
540	223.1314239501953	12.370966666666668					1	DETECTED	223.1314 m/z @12.37 [N1268_1.mzXML]	223.1314239501953	12.370966666666668	10.824283333333334	18.492	7.667716666666667	180509.296875	5362152.271016599	1	1294	0.11449790601458787	1.0325998340059044	0.683005393814193	223.12905883789062	223.1344757080078
541	223.1674041748047	11.416883333333335					1	DETECTED	223.1674 m/z @11.42 [N1268_1.mzXML]	223.1674041748047	11.416883333333335	0.30301666666666666	15.505149999999999	15.202133333333332	20165.423828125	3976146.1015443127	0	1294	13.639622618974935	0.6752857893056848	0.3448914011877425	223.1617431640625	223.1690216064453
542	224.02874755859375	9.76395					1	DETECTED	224.0287 m/z @9.76 [N1268_1.mzXML]	224.02874755859375	9.76395	9.676616666666666	9.821983333333332	0.14536666666666598	8828.2998046875	62858.988904663005	0	1294	0.14550451268758913	0.8322519083969412	0.6645038167938824	224.0283203125	224.02874755859375
543	224.0986328125	11.56075					1	DETECTED	224.0986 m/z @11.56 [N1268_1.mzXML]	224.0986328125	11.56075	1.6002666666666667	14.188866666666666	12.5886	234899.625	4174823.6154395523	0	1294	0.11063981577330928	0.8725453675155221	null	224.09164428710938	224.09873962402344
544	224.13465881347656	12.401316666666666					1	DETECTED	224.1347 m/z @12.40 [N1268_1.mzXML]	224.13465881347656	12.401316666666666	0.21903333333333333	20.006833333333336	19.787800000000004	23399.203125	4174432.315614777	0	1294	0.16134005860213207	0.8195559756952275	0.6360284199738567	224.12608337402344	224.1350555419922
545	224.9500274658203	11.90825					1	DETECTED	224.9500 m/z @11.91 [N1268_1.mzXML]	224.9500274658203	11.90825	11.03145	19.657333333333334	8.625883333333334	30770.015625	2451407.2757401722	0	1294	0.6353800530628497	2.3432236592997273	3.656792721027509	224.9432373046875	224.9502410888672
546	225.0331268310547	1.8073000000000001					1	DETECTED	225.0331 m/z @1.81 [N1268_1.mzXML]	225.0331268310547	1.8073000000000001	1.76505	15.272133333333333	13.507083333333332	78727.0625	7967335.243748046	0	1294	0.09599592334672513	159.84714003944725	3.2218307900721017	225.0254669189453	225.04208374023438
547	225.07476806640625	10.2113					1	DETECTED	225.0748 m/z @10.21 [N1268_1.mzXML]	225.07476806640625	10.2113	10.165966666666666	19.0155	8.849533333333333	12615.453125	1217221.3393094179	0	1294	0.08463099062498358	97.60514705882281	194.21029411764562	225.06797790527344	225.07492065429688
548	225.14718627929688	12.401316666666666					1	DETECTED	225.1472 m/z @12.40 [N1268_1.mzXML]	225.14718627929688	12.401316666666666	6.383216666666667	12.5714	6.188183333333334	79897.3828125	1506613.6126169418	0	1294	0.12540198983944606	0.6430740698604617	0.2741233584562524	225.14686584472656	225.1478271484375
549	225.18331909179688	14.348216666666668					1	DETECTED	225.1833 m/z @14.35 [N1268_1.mzXML]	225.18331909179688	14.348216666666668	12.19495	17.055166666666665	4.860216666666664	7100.2939453125	786168.9996628418	0	1294	0.33073627837142716	1.1285682219263746	0.4720101930611503	225.18267822265625	225.18455505371094
550	226.04367065429688	2.0187833333333334					1	DETECTED	226.0437 m/z @2.02 [N1268_1.mzXML]	226.04367065429688	2.0187833333333334	1.9910833333333333	15.302950000000001	13.311866666666667	27961.0703125	3518761.0555424197	0	1294	0.17610091817087015	240.2864019253906	10.339723602745238	226.03533935546875	226.05126953125
551	226.14242553710938	11.894499999999999					1	DETECTED	226.1424 m/z @11.89 [N1268_1.mzXML]	226.14242553710938	11.894499999999999	10.196283333333334	12.43215	2.2358666666666664	16697.69140625	475416.6928942868	0	1294	0.09184817576331206	0.720552743553837	0.28827831760717687	226.14019775390625	226.1503448486328
552	226.95008850097656	1.6446					1	DETECTED	226.9501 m/z @1.64 [N1268_1.mzXML]	226.95008850097656	1.6446	1.38595	18.803166666666666	17.417216666666665	1017108.25	8409800.48588547	0	1294	0.05979701323476583	1.426869594058644	1.022429242259182	226.9463348388672	226.95443725585938
553	227.07809448242188	9.221333333333332					1	DETECTED	227.0781 m/z @9.22 [N1268_1.mzXML]	227.07809448242188	9.221333333333332	7.951899999999999	11.935716666666668	3.9838166666666686	68775.6328125	1328298.4570392154	0	1294	0.11138939673900339	1.4220606903494744	1.9101981159630246	227.0731201171875	227.08181762695312
554	227.08990478515625	10.80885					1	DETECTED	227.0899 m/z @10.81 [N1268_1.mzXML]	227.08990478515625	10.80885	6.09	11.301016666666667	5.2110166666666675	15629.8603515625	1515034.8818995978	0	1294	0.1425958925259465	0.5521490052307944	0.10429801046158868	227.0891571044922	227.09274291992188
555	227.12353515625	1.9214833333333334					1	DETECTED	227.1235 m/z @1.92 [N1268_1.mzXML]	227.12353515625	1.9214833333333334	1.8646333333333334	12.954133333333335	11.089500000000001	21902.611328125	7820144.211691407	0	1294	0.09937248717054503	97.53298153034291	194.06596306068582	227.11886596679688	227.12396240234375
556	227.1743621826172	9.821983333333332					1	DETECTED	227.1744 m/z @9.82 [N1268_1.mzXML]	227.1743621826172	9.821983333333332	0.8249166666666666	20.006833333333336	19.18191666666667	110522.765625	3001847.0294711874	0	1294	0.12914406927906974	1.183491291995389	0.6017771342543611	227.1730194091797	227.17564392089844
557	228.06210327148438	10.315383333333333					1	DETECTED	228.0621 m/z @10.32 [N1268_1.mzXML]	228.06210327148438	10.315383333333333	10.2113	10.484183333333334	0.2728833333333345	41590.2109375	289376.4262257709	0	1294	0.10401603749688171	1.3108887109687781	1.328127128631415	228.05453491210938	228.06224060058594
558	228.19412231445312	11.504066666666667					1	DETECTED	228.1941 m/z @11.50 [N1268_1.mzXML]	228.19412231445312	11.504066666666667	11.48935	12.478066666666667	0.9887166666666669	122077.203125	872542.8788530268	0	1294	0.06144544016128428	33.59173272933173	66.18346545866346	228.1940155029297	228.19451904296875
559	229.14239501953125	1.1286833333333335					1	DETECTED	229.1424 m/z @1.13 [N1268_1.mzXML]	229.14239501953125	1.1286833333333335	0.10179999999999999	20.006833333333336	19.905033333333336	84816.9921875	6.345209214394918E7	1	1294	1.5796041706603576	9.691964358171164	0.5120083601337675	229.14149475097656	229.14263916015625
560	229.15328979492188	1.9910833333333333					1	DETECTED	229.1533 m/z @1.99 [N1268_1.mzXML]	229.15328979492188	1.9910833333333333	1.8502666666666667	2.0748	0.22453333333333347	88113.6796875	849914.1831875002	0	1294	0.18142282220246453	0.7972541129127717	0.5920466617883611	229.1531219482422	229.15347290039062
561	230.14573669433594	1.1115833333333331					1	DETECTED	230.1457 m/z @1.11 [N1268_1.mzXML]	230.14573669433594	1.1115833333333331	0.152	19.823666666666668	19.671666666666667	10763.8779296875	7853097.7831783425	0	1294	2.7336589747168887	10.250108554059924	19.500217108119852	230.14495849609375	230.14630126953125
562	230.1566925048828	2.0187833333333334					1	DETECTED	230.1567 m/z @2.02 [N1268_1.mzXML]	230.1566925048828	2.0187833333333334	1.9634500000000001	2.1887	0.22524999999999973	11337.4716796875	83761.30385009765	0	1294	0.10111778057956733	2.0353915662650612	3.070783132530123	230.15635681152344	230.1571807861328
563	230.24624633789062	11.402783333333334					1	DETECTED	230.2462 m/z @11.40 [N1268_1.mzXML]	230.24624633789062	11.402783333333334	11.374866666666666	11.791183333333333	0.4163166666666669	312534.75	2103720.180214244	1	1294	0.1006275298784054	3.896007730668618	4.793006137249568	230.24588012695312	230.2470245361328
564	230.96522521972656	1.5257166666666668					1	DETECTED	230.9652 m/z @1.53 [N1268_1.mzXML]	230.96522521972656	1.5257166666666668	1.4031833333333334	1.6446	0.2414166666666666	238527.015625	1492188.1681788336	0	1294	0.10466249976001829	1.0112169272601266	1.0483776220454784	230.9645538330078	230.96551513671875
565	231.13577270507812	15.072466666666665					1	DETECTED	231.1358 m/z @15.07 [N1268_1.mzXML]	231.13577270507812	15.072466666666665	0.11838333333333333	20.006833333333336	19.888450000000002	362849.0625	3.808817064444749E7	1	1294	0.9403503254820365	0.9774102221227571	3.623960355027137	231.13519287109375	231.13697814941406
566	232.13925170898438	15.149733333333334					1	DETECTED	232.1393 m/z @15.15 [N1268_1.mzXML]	232.13925170898438	15.149733333333334	0.42061666666666664	19.990166666666667	19.56955	25722.845703125	3479091.420159758	0	1294	0.4953748946773331	1.0039848101088824	0.466139892554597	232.13221740722656	232.14002990722656
567	232.15321350097656	8.460233333333333					1	DETECTED	232.1532 m/z @8.46 [N1268_1.mzXML]	232.15321350097656	8.460233333333333	7.936000000000001	9.512316666666667	1.5763166666666661	108964.65625	1679146.144322906	0	1294	0.2049274617940764	0.8259363303854387	0.4880206028638733	232.153076171875	232.15374755859375
568	232.8950653076172	1.6890500000000002					1	DETECTED	232.8951 m/z @1.69 [N1268_1.mzXML]	232.8950653076172	1.6890500000000002	1.6446	1.9071333333333333	0.2625333333333333	166551.40625	1422041.5689619137	0	1294	0.1399546010156194	2.9531308586426626	3.679270594853829	232.89486694335938	232.89537048339844
569	232.9269256591797	1.5555166666666667					1	DETECTED	232.9269 m/z @1.56 [N1268_1.mzXML]	232.9269256591797	1.5555166666666667	1.4203333333333332	1.6152166666666665	0.1948833333333333	84158.7578125	613852.0716203611	0	1294	0.13131150251525336	0.7252216479656415	0.4910092225780401	232.92666625976562	232.92735290527344
570	232.98406982421875	10.824283333333334					1	DETECTED	232.9841 m/z @10.82 [N1268_1.mzXML]	232.98406982421875	10.824283333333334	10.45345	16.053033333333335	5.599583333333335	34009.27734375	1820905.681909119	0	1294	0.055720611963385736	7.59612184740699	1.1724455606958788	232.97828674316406	232.98635864257812
571	232.9982147216797	1.5109833333333333					1	DETECTED	232.9982 m/z @1.51 [N1268_1.mzXML]	232.9982147216797	1.5109833333333333	1.4667166666666667	1.5703333333333334	0.10361666666666669	32192.19140625	157370.85458496097	0	1294	0.17191043352571	1.1703689759036144	1.3407379518072289	232.99801635742188	232.99835205078125
572	233.06900024414062	10.375833333333333					1	DETECTED	233.0690 m/z @10.38 [N1268_1.mzXML]	233.06900024414062	10.375833333333333	10.1814	10.6937	0.5122999999999998	3296.621826171875	59508.7073607177	0	1294	0.06661535168589872	1.317418138179329	1.6348362763586581	233.0679931640625	233.0775146484375
573	233.11329650878906	12.134216666666667					1	DETECTED	233.1133 m/z @12.13 [N1268_1.mzXML]	233.11329650878906	12.134216666666667	0.11838333333333333	19.990166666666667	19.871783333333333	7708.9130859375	2912798.83428006	0	1294	8.956501127568318	0.8268999237117692	1.7500575886561724	233.11111450195312	233.1139678955078
574	233.1317596435547	15.302950000000001					1	DETECTED	233.1318 m/z @15.30 [N1268_1.mzXML]	233.1317596435547	15.302950000000001	10.285683333333333	19.657333333333334	9.37165	12206.205078125	2000860.3656855458	0	1294	1.1560162051452831	0.8187206946979917	0.6383907586131333	233.12445068359375	233.1327362060547
575	233.14581298828125	14.877716666666666					1	DETECTED	233.1458 m/z @14.88 [N1268_1.mzXML]	233.14581298828125	14.877716666666666	0.6065	19.5415	18.935	12560.515625	2438143.8832035214	0	1294	0.07832997413627396	1.0027802152371996	1.0114509994431784	233.1446990966797	233.1501922607422
576	233.15676879882812	8.474933333333333					1	DETECTED	233.1568 m/z @8.47 [N1268_1.mzXML]	233.15676879882812	8.474933333333333	8.074283333333334	15.726516666666667	7.652233333333333	11707.34375	1812473.4854033508	0	1294	0.32781918435747315	9.549773285078441	26.668439168951544	233.15650939941406	233.16531372070312
577	234.89224243164062	1.6890500000000002					1	DETECTED	234.8922 m/z @1.69 [N1268_1.mzXML]	234.89224243164062	1.6890500000000002	1.6590500000000001	1.8073000000000001	0.14825	57002.67578125	386366.14412988257	0	1294	0.14700375868447701	2.470833333333331	3.941666666666662	234.8922119140625	234.89256286621094
578	234.98019409179688	1.89295					1	DETECTED	234.9802 m/z @1.89 [N1268_1.mzXML]	234.98019409179688	1.89295	1.8787166666666666	2.0607833333333336	0.18206666666666704	23094.318359375	132100.55105615256	0	1294	0.07782750696382967	6.395784543325546	11.791569086651092	234.97998046875	234.980224609375
579	235.0675506591797	11.921850000000001					1	DETECTED	235.0676 m/z @11.92 [N1268_1.mzXML]	235.0675506591797	11.921850000000001	11.6019	12.119833333333334	0.5179333333333336	60295.34375	546241.3858145745	0	1294	0.11722646744736487	0.8112762381806828	0.4180165963770011	235.06210327148438	235.0678253173828
580	235.09130859375	2.6614666666666666					1	DETECTED	235.0913 m/z @2.66 [N1268_1.mzXML]	235.09130859375	2.6614666666666666	0.10179999999999999	20.006833333333336	19.905033333333336	119141.625	3.41855743949786E7	1	1294	5.330281934951728	5.907798005842521	29.060127167293462	235.09034729003906	235.09637451171875
581	235.16790771484375	12.292133333333334					1	DETECTED	235.1679 m/z @12.29 [N1268_1.mzXML]	235.16790771484375	12.292133333333334	0.3366166666666667	18.639333333333333	18.302716666666665	22564.41015625	2307951.876226624	0	1294	0.11402773316775061	0.7654506775812002	0.5309013551624004	235.1672821044922	235.1690673828125
582	236.0789337158203	14.77505					1	DETECTED	236.0789 m/z @14.78 [N1268_1.mzXML]	236.0789337158203	14.77505	10.45345	18.067333333333334	7.613883333333334	5002.49365234375	1075513.9441347658	0	1294	5.942406466625581	0.880910233864001	0.761820467728002	236.07833862304688	236.07972717285156
583	236.0947723388672	2.6614666666666666					1	DETECTED	236.0948 m/z @2.66 [N1268_1.mzXML]	236.0947723388672	2.6614666666666666	0.13520000000000001	20.006833333333336	19.871633333333335	10189.294921875	2998695.7376382137	0	1294	4.418029978810832	3.8387378796295804	3.0633773779274747	236.0938262939453	236.09567260742188
584	236.90711975097656	1.6002666666666667					1	DETECTED	236.9071 m/z @1.60 [N1268_1.mzXML]	236.90711975097656	1.6002666666666667	1.5555166666666667	1.6446	0.0890833333333334	16794.087890625	58076.63138842773	0	1294	0.05971183577543315	0.9953445065176901	0.9906890130353803	236.90704345703125	236.9075164794922
585	236.99676513671875	1.9634500000000001					1	DETECTED	236.9968 m/z @1.96 [N1268_1.mzXML]	236.99676513671875	1.9634500000000001	1.9071333333333333	8.298350000000001	6.391216666666668	53280.32421875	1453915.1438701171	0	1294	0.11231044301897097	57.60395684962881	5.408598532006936	236.99636840820312	236.9989776611328
586	237.075439453125	14.804633333333333					1	DETECTED	237.0754 m/z @14.80 [N1268_1.mzXML]	237.075439453125	14.804633333333333	1.5555166666666667	18.1825	16.626983333333335	9544.666015625	3536597.680901335	0	1294	0.7033951533020737	0.7819735576936362	0.8411568050323933	237.06585693359375	237.08486938476562
587	237.11074829101562	11.852366666666667					1	DETECTED	237.1107 m/z @11.85 [N1268_1.mzXML]	237.11074829101562	11.852366666666667	0.7912833333333332	19.657333333333334	18.86605	35488.94921875	3297384.7765371697	0	1294	0.07380205886894586	4.79809134459293	6.412793713587698	237.10755920410156	237.1114959716797
588	237.14736938476562	11.935716666666668					1	DETECTED	237.1474 m/z @11.94 [N1268_1.mzXML]	237.14736938476562	11.935716666666668	11.90825	12.210683333333332	0.30243333333333133	27360.0234375	205417.84955322256	0	1294	0.10569101721258711	5.505461165048401	10.010922330096802	237.1439666748047	237.14846801757812
589	237.48849487304688	10.512533333333332					1	DETECTED	237.4885 m/z @10.51 [N1268_1.mzXML]	237.48849487304688	10.512533333333332	10.484183333333334	10.6293	0.14511666666666656	11770.787109375	60491.77560308829	0	1294	0.08812255494857446	2.559376837154805	4.309480718513002	237.48812866210938	237.48858642578125
590	238.05982971191406	1.9353333333333333					1	DETECTED	238.0598 m/z @1.94 [N1268_1.mzXML]	238.05982971191406	1.9353333333333333	1.9353333333333333	15.287466666666667	13.352133333333335	39498.73046875	1.2086744437583128E7	0	1294	8.988902865548987	null	null	238.05982971191406	238.06764221191406
591	238.10549926757812	14.248533333333334					1	DETECTED	238.1055 m/z @14.25 [N1268_1.mzXML]	238.10549926757812	14.248533333333334	9.392733333333332	19.87366666666667	10.480933333333336	19525.109375	2940283.2144582504	0	1294	2.0985535215622413	1.1245751730902214	1.1759531371776197	238.10494995117188	238.1070098876953
592	238.2332763671875	10.512533333333332					1	DETECTED	238.2333 m/z @10.51 [N1268_1.mzXML]	238.2332763671875	10.512533333333332	10.498583333333332	11.547033333333333	1.0484500000000008	8367.498046875	173113.21867126494	0	1294	0.10503846529098837	37.57885304659646	8.797180812228538	238.2246551513672	238.2338104248047
593	238.96542358398438	12.210683333333332					1	DETECTED	238.9654 m/z @12.21 [N1268_1.mzXML]	238.96542358398438	12.210683333333332	9.557566666666666	19.097166666666666	9.5396	118672.34375	7765967.163522028	1	1294	0.7738901792159787	0.7699090369542602	1.141043144043779	238.96481323242188	238.96971130371094
594	239.06248474121094	1.8502666666666667					1	DETECTED	239.0625 m/z @1.85 [N1268_1.mzXML]	239.06248474121094	1.8502666666666667	1.5109833333333333	11.806366666666666	10.295383333333332	91250.265625	1762369.9825646058	0	1294	0.045981948272717954	1.4846574708492652	1.9411414958763686	239.05429077148438	239.0718994140625
595	239.0897674560547	10.512533333333332					1	DETECTED	239.0898 m/z @10.51 [N1268_1.mzXML]	239.0897674560547	10.512533333333332	10.422583333333334	11.880666666666666	1.4580833333333327	3200895.0	2.0326945870397966E7	1	1294	0.09171673897847121	2.0089828775068836	3.036508120243263	239.08811950683594	239.09144592285156
596	239.13795471191406	9.7347					1	DETECTED	239.1380 m/z @9.73 [N1268_1.mzXML]	239.13795471191406	9.7347	9.646866666666666	10.597733333333334	0.9508666666666681	161290.75	1380276.4009470223	0	1294	0.13603605159511467	1.8603422485793955	1.9818934657463103	239.128173828125	239.13914489746094
597	239.1626434326172	12.556183333333333					1	DETECTED	239.1626 m/z @12.56 [N1268_1.mzXML]	239.1626434326172	12.556183333333333	11.791183333333333	12.759366666666667	0.9681833333333341	131162.265625	1579581.3111552782	0	1294	0.11114647447016424	0.8485531368834247	1.1031658904733426	239.1600341796875	239.16355895996094
598	239.23541259765625	13.786399999999999					1	DETECTED	239.2354 m/z @13.79 [N1268_1.mzXML]	239.23541259765625	13.786399999999999	0.42061666666666664	14.848233333333333	14.427616666666665	62987.5390625	3453994.7070250567	0	1294	0.18804192672054398	3.569741490320083	2.4192316145256694	239.23379516601562	239.23583984375
599	240.09335327148438	10.512533333333332					1	DETECTED	240.0934 m/z @10.51 [N1268_1.mzXML]	240.09335327148438	10.512533333333332	7.951899999999999	13.617333333333333	5.6654333333333335	300605.40625	3617948.175564052	0	1294	0.09561779159745498	26.60365650187838	55.47655520478704	240.08523559570312	240.10252380371094
600	240.14134216308594	9.7347					1	DETECTED	240.1413 m/z @9.73 [N1268_1.mzXML]	240.14134216308594	9.7347	9.512316666666667	9.96975	0.45743333333333247	23121.826171875	183757.16826702884	0	1294	0.11568506479074081	0.9733463311611357	0.6949194452411295	240.14080810546875	240.14523315429688
601	240.96572875976562	12.339983333333333					1	DETECTED	240.9657 m/z @12.34 [N1268_1.mzXML]	240.96572875976562	12.339983333333333	11.180766666666667	19.67366666666667	8.492900000000002	12642.8837890625	1622002.248941955	0	1294	0.34282273411219144	3.663206475637288	6.326412951274576	240.96070861816406	240.96649169921875
602	241.02987670898438	1.9634500000000001					1	DETECTED	241.0299 m/z @1.96 [N1268_1.mzXML]	241.02987670898438	1.9634500000000001	1.9634500000000001	17.454166666666666	15.490716666666666	5437.50537109375	2050746.0820899967	0	1294	6.813699268137947	null	null	241.02381896972656	241.0308380126953
603	241.09364318847656	10.512533333333332					1	DETECTED	241.0936 m/z @10.51 [N1268_1.mzXML]	241.09364318847656	10.512533333333332	8.3871	10.661249999999999	2.274149999999999	18262.78515625	664072.205253723	0	1294	0.0918900247418506	0.5420264357303604	0.06720974240975987	241.0913848876953	241.0945587158203
604	241.10565185546875	11.56075					1	DETECTED	241.1057 m/z @11.56 [N1268_1.mzXML]	241.10565185546875	11.56075	9.527483333333333	11.992433333333334	2.4649500000000018	667292.375	5606357.125440575	1	1294	0.1141189609886819	2.4267086116929883	3.3118583671798305	241.10411071777344	241.10690307617188
605	241.15335083007812	1.9214833333333334					1	DETECTED	241.1534 m/z @1.92 [N1268_1.mzXML]	241.15335083007812	1.9214833333333334	1.89295	10.330483333333332	8.43753333333333	11464.330078125	729141.2419448856	0	1294	0.06862476987276533	147.98035846129582	66.49023387989118	241.15255737304688	241.15509033203125
606	242.0176239013672	2.0327166666666665					1	DETECTED	242.0176 m/z @2.03 [N1268_1.mzXML]	242.0176239013672	2.0327166666666665	2.0327166666666665	18.215333333333334	16.182616666666668	7751.68115234375	2150590.7471589954	0	1294	0.014252955746465013	null	null	242.01731872558594	242.0272674560547
607	242.0990447998047	8.950683333333334					1	DETECTED	242.0990 m/z @8.95 [N1268_1.mzXML]	242.0990447998047	8.950683333333334	2.9671499999999997	10.597733333333334	7.630583333333334	10268.3779296875	1247090.5725553285	0	1294	0.14639347331626062	0.6387257866382025	0.2750594317400594	242.09588623046875	242.09906005859375
608	242.21002197265625	12.401316666666666					1	DETECTED	242.2100 m/z @12.40 [N1268_1.mzXML]	242.21002197265625	12.401316666666666	12.035016666666667	12.745433333333333	0.7104166666666654	15089.5947265625	311676.17056665063	0	1294	0.31253217868711936	0.9697197197197207	0.9394394394394414	242.20870971679688	242.21063232421875
609	242.92398071289062	1.6446					1	DETECTED	242.9240 m/z @1.64 [N1268_1.mzXML]	242.92398071289062	1.6446	1.5555166666666667	1.89295	0.33743333333333325	345724.21875	1729771.395289064	0	1294	0.05550606823573645	1.5110326594676369	1.810990796300904	242.92361450195312	242.9247589111328
610	242.99363708496094	1.4667166666666667					1	DETECTED	242.9936 m/z @1.47 [N1268_1.mzXML]	242.99363708496094	1.4667166666666667	0.5560666666666666	19.9735	19.417433333333335	26015.541015625	2786890.52422519	0	1294	0.04127291433526192	10.661304196636102	0.6630033463474956	242.99363708496094	242.99966430664062
611	243.16940307617188	10.270866666666667					1	DETECTED	243.1694 m/z @10.27 [N1268_1.mzXML]	243.16940307617188	10.270866666666667	10.241133333333332	17.919500000000003	7.678366666666671	4728.88818359375	463715.915499695	0	1294	null	129.12051569506227	257.24103139012453	243.16006469726562	243.16940307617188
612	244.11703491210938	9.557566666666666					1	DETECTED	244.1170 m/z @9.56 [N1268_1.mzXML]	244.11703491210938	9.557566666666666	9.512316666666667	9.632183333333334	0.11986666666666679	4193.59912109375	20116.183941162235	0	1294	0.07175704103408798	1.324493554327829	1.6489871086556578	244.1168212890625	244.11720275878906
613	244.20106506347656	9.135150000000001					1	DETECTED	244.2011 m/z @9.14 [N1268_1.mzXML]	244.20106506347656	9.135150000000001	9.058466666666668	9.676616666666666	0.6181499999999982	63692.87109375	479515.4460006102	0	1294	0.089618845471378	2.110685857400507	1.6992073592064116	244.2008056640625	244.2014617919922
614	244.9222869873047	1.6446					1	DETECTED	244.9223 m/z @1.64 [N1268_1.mzXML]	244.9222869873047	1.6446	1.58545	10.437800000000001	8.852350000000001	26050.23046875	1782060.1558610233	0	1294	0.0498779070852613	74.8296703296703	148.6593406593406	244.91598510742188	244.92251586914062
615	244.99159240722656	1.4667166666666667					1	DETECTED	244.9916 m/z @1.47 [N1268_1.mzXML]	244.99159240722656	1.4667166666666667	1.4363	1.49635	0.06005000000000016	5938.43212890625	17044.409112793	0	1294	0.060677877521537305	0.9871232876712325	0.9742465753424651	244.99159240722656	244.9984893798828
616	245.22470092773438	14.5031					1	DETECTED	245.2247 m/z @14.50 [N1268_1.mzXML]	245.22470092773438	14.5031	5.975816666666666	19.624166666666667	13.64835	61631.6015625	4492317.441148898	0	1294	3.5049569838115655	0.7559884747441907	0.3777431738464189	245.22413635253906	245.22605895996094
617	246.1320343017578	1.9496					1	DETECTED	246.1320 m/z @1.95 [N1268_1.mzXML]	246.1320343017578	1.9496	1.9496	2.897266666666667	0.9476666666666669	16366.3359375	340245.0014161377	0	1294	0.10543917887092102	null	null	246.13201904296875	246.1327362060547
618	246.150634765625	11.880666666666666					1	DETECTED	246.1506 m/z @11.88 [N1268_1.mzXML]	246.150634765625	11.880666666666666	11.775766666666668	12.090933333333334	0.3151666666666664	33818.86328125	350238.37712792965	0	1294	0.16134561936952707	1.3992018707604028	1.983097677720878	246.15016174316406	246.15191650390625
619	246.1690673828125	9.24965					1	DETECTED	246.1691 m/z @9.25 [N1268_1.mzXML]	246.1690673828125	9.24965	0.10179999999999999	20.006833333333336	19.905033333333336	119283.921875	4486807.132826143	0	1294	0.10351172787426677	1.0254154900266184	1.0596288818971047	246.16751098632812	246.16990661621094
620	246.22821044921875	14.5031					1	DETECTED	246.2282 m/z @14.50 [N1268_1.mzXML]	246.22821044921875	14.5031	11.180766666666667	15.489566666666667	4.3088	11856.35546875	943554.2753116456	0	1294	0.5119157127806595	0.6484599177285041	0.29691983545700823	246.22752380371094	246.22898864746094
621	246.24124145507812	10.987599999999999					1	DETECTED	246.2412 m/z @10.99 [N1268_1.mzXML]	246.24124145507812	10.987599999999999	10.943633333333334	11.0762	0.1325666666666656	15250.6640625	73529.53676916425	0	1294	0.08660519653681042	1.5075815011372955	2.015163002274591	246.2409210205078	246.24176025390625
622	246.9427490234375	1.5257166666666668					1	DETECTED	246.9427 m/z @1.53 [N1268_1.mzXML]	246.9427490234375	1.5257166666666668	1.4363	1.6152166666666665	0.1789166666666666	80717.5390625	572742.0586835936	0	1294	0.12514434873656177	1.0004659832246008	1.050741954384411	246.94244384765625	246.94297790527344
623	247.0913848876953	2.6614666666666666					1	DETECTED	247.0914 m/z @2.66 [N1268_1.mzXML]	247.0913848876953	2.6614666666666666	0.10179999999999999	20.006833333333336	19.905033333333336	148191.59375	2.302479803130337E7	0	1294	1.5866018443672218	6.919559584130332	3.2464622443115543	247.0873260498047	247.0918426513672
624	247.1289825439453	12.386249999999999					1	DETECTED	247.1290 m/z @12.39 [N1268_1.mzXML]	247.1289825439453	12.386249999999999	8.401583333333333	14.070066666666666	5.668483333333333	20079.376953125	2485930.9050672613	0	1294	1.3664855301202135	0.7159634430868625	0.3876836979390803	247.12588500976562	247.1317596435547
625	247.14328002929688	9.24965					1	DETECTED	247.1433 m/z @9.25 [N1268_1.mzXML]	247.14328002929688	9.24965	9.17905	9.3782	0.1991499999999995	67894.46875	360118.4149201659	0	1294	0.07867444844213267	1.3634122608492083	1.233114776921867	247.1430206298828	247.14340209960938
626	247.240478515625	12.676983333333334					1	DETECTED	247.2405 m/z @12.68 [N1268_1.mzXML]	247.240478515625	12.676983333333334	0.5728333333333333	18.753833333333333	18.181	27842.328125	2458979.492117676	0	1294	0.1683977876044338	0.7510234093265533	0.12867732396979623	247.23904418945312	247.2414093017578
627	248.03932189941406	9.76395					1	DETECTED	248.0393 m/z @9.76 [N1268_1.mzXML]	248.03932189941406	9.76395	9.6912	9.85155	0.16034999999999933	12448.896484375	82356.43933471685	0	1294	0.7016077231721898	1.1020618556701105	1.3264477911557822	248.03883361816406	248.0395965576172
628	248.09463500976562	2.7024833333333333					1	DETECTED	248.0946 m/z @2.70 [N1268_1.mzXML]	248.09463500976562	2.7024833333333333	0.10179999999999999	19.9735	19.8717	11848.1474609375	2364874.661865507	0	1294	3.0243704269611773	6.034709419719631	3.7553789524689885	248.09365844726562	248.09593200683594
629	248.8689727783203	1.6890500000000002					1	DETECTED	248.8690 m/z @1.69 [N1268_1.mzXML]	248.8689727783203	1.6890500000000002	1.6446	1.8073000000000001	0.16270000000000007	42471.1015625	302048.5179130859	0	1294	0.13815244609569222	1.8301462317210315	2.660292463442063	248.8687286376953	248.86981201171875
630	248.97573852539062	1.5404000000000002					1	DETECTED	248.9757 m/z @1.54 [N1268_1.mzXML]	248.97573852539062	1.5404000000000002	1.4363	2.1742333333333335	0.7379333333333336	13041.892578125	374056.45502355957	0	1294	0.6197470793326447	3.5443483829650884	6.088696765930177	248.97021484375	248.9761199951172
631	249.00222778320312	11.195683333333333					1	DETECTED	249.0022 m/z @11.20 [N1268_1.mzXML]	249.00222778320312	11.195683333333333	1.5109833333333333	17.520333333333333	16.00935	7925.24169921875	3978450.1857861336	0	1294	0.7065722078823615	0.8265279254907226	0.4193577763953351	249.00057983398438	249.01144409179688
632	249.10562133789062	1.8216333333333334					1	DETECTED	249.1056 m/z @1.82 [N1268_1.mzXML]	249.10562133789062	1.8216333333333334	1.7933166666666667	11.852366666666667	10.05905	91585.6796875	2153119.0890362244	0	1294	0.04322485054118297	8.398642243079243	3.585165586622833	249.10513305664062	249.1103973388672
633	249.15623474121094	9.807266666666667					1	DETECTED	249.1562 m/z @9.81 [N1268_1.mzXML]	249.15623474121094	9.807266666666667	9.349383333333332	10.059383333333333	0.7100000000000009	22581.484375	261736.10851434292	0	1294	0.2577667521746356	1.0059885848399186	0.5532023812056414	249.1556854248047	249.15684509277344
634	249.2161865234375	10.34575					1	DETECTED	249.2162 m/z @10.35 [N1268_1.mzXML]	249.2161865234375	10.34575	4.553416666666666	11.210316666666667	6.656900000000001	22145.498046875	783276.447013062	0	1294	0.2478674314966618	2.0484879675432777	3.357397279266733	249.21534729003906	249.22085571289062
635	250.0377197265625	9.76395					1	DETECTED	250.0377 m/z @9.76 [N1268_1.mzXML]	250.0377197265625	9.76395	8.490183333333333	18.62316666666667	10.132983333333337	15319.34765625	2302233.603319184	0	1294	8.974209832058541	3.9775665349488403	6.9551330698976805	250.03065490722656	250.0435333251953
636	251.12631225585938	12.035016666666667					1	DETECTED	251.1263 m/z @12.04 [N1268_1.mzXML]	251.12631225585938	12.035016666666667	0.10179999999999999	20.006833333333336	19.905033333333336	451048.34375	1.5903812134412955E7	1	1294	0.11408482009525933	0.5124828625409255	0.01632317086362897	251.12222290039062	251.12770080566406
637	252.12962341308594	12.035016666666667					1	DETECTED	252.1296 m/z @12.04 [N1268_1.mzXML]	252.12962341308594	12.035016666666667	0.42061666666666664	20.006833333333336	19.58621666666667	61333.65625	3305952.9096998908	0	1294	0.13073604677731332	0.8022874135285841	4.251467585673331	252.12071228027344	252.13058471679688
638	252.9158477783203	2.1742333333333335					1	DETECTED	252.9158 m/z @2.17 [N1268_1.mzXML]	252.9158477783203	2.1742333333333335	2.08885	2.3452833333333336	0.25643333333333374	7780.56787109375	78197.83900805669	0	1294	0.08074867410790398	1.5016591840718307	2.0033183681436615	252.91526794433594	252.91683959960938
639	253.03555297851562	11.547033333333333					1	DETECTED	253.0356 m/z @11.55 [N1268_1.mzXML]	253.03555297851562	11.547033333333333	11.533116666666666	11.760683333333333	0.22756666666666625	36341.89453125	277096.69333252136	0	1294	0.14490583740948182	8.176047904191524	13.46491680159979	253.03489685058594	253.03578186035156
640	253.0511474609375	11.791183333333333					1	DETECTED	253.0511 m/z @11.79 [N1268_1.mzXML]	253.0511474609375	11.791183333333333	1.5555166666666667	19.990166666666667	18.43465	7384.35595703125	2946436.605806153	0	1294	7.004344325396458	0.8788472968333714	4.547640456792183	253.0465545654297	253.0521697998047
641	253.1060028076172	10.613249999999999					1	DETECTED	253.1060 m/z @10.61 [N1268_1.mzXML]	253.1060028076172	10.613249999999999	10.484183333333334	12.416950000000002	1.9327666666666676	12571.216796875	554056.5998663332	0	1294	0.04337546268495274	7.487474173553826	25.090311975860434	253.10499572753906	253.10813903808594
642	253.19342041015625	14.804633333333333					1	DETECTED	253.1934 m/z @14.80 [N1268_1.mzXML]	253.19342041015625	14.804633333333333	13.173533333333333	15.662849999999999	2.4893166666666655	17435.830078125	822733.0245121461	0	1294	0.21994687756055065	0.7630791081683114	0.38292171523802854	253.19044494628906	253.1940155029297
643	254.13514709472656	13.731633333333333					1	DETECTED	254.1351 m/z @13.73 [N1268_1.mzXML]	254.13514709472656	13.731633333333333	1.8216333333333334	14.159016666666668	12.337383333333335	13944.1640625	4549284.0330125755	0	1294	0.29460557008221144	0.517942205429611	0.03588441085922208	254.12969970703125	254.1373291015625
644	254.99359130859375	10.928533333333332					1	DETECTED	254.9936 m/z @10.93 [N1268_1.mzXML]	254.99359130859375	10.928533333333332	1.38595	19.607333333333333	18.221383333333332	15828.9287109375	3089678.5998160704	0	1294	0.1640544880619128	0.9547405926068238	0.03980339718162381	254.99301147460938	255.0030517578125
645	255.12135314941406	11.56075					1	DETECTED	255.1214 m/z @11.56 [N1268_1.mzXML]	255.12135314941406	11.56075	0.7578	11.921850000000001	11.164050000000001	227576.0625	7957243.049971011	0	1294	0.09299338779649702	3.122525214573076	0.48098850670248294	255.11244201660156	255.12149047851562
646	255.1703643798828	14.17375					1	DETECTED	255.1704 m/z @14.17 [N1268_1.mzXML]	255.1703643798828	14.17375	8.163866666666667	19.990166666666667	11.8263	38202.71875	4615182.558263641	0	1294	0.6655725483731185	1.030876678362657	0.897835961501726	255.16455078125	255.17202758789062
647	255.23045349121094	13.745233333333335					1	DETECTED	255.2305 m/z @13.75 [N1268_1.mzXML]	255.23045349121094	13.745233333333335	0.152	19.657333333333334	19.505333333333333	33681.19921875	3581428.6333998106	0	1294	0.20839798058003822	0.7586411792579636	0.48462780598007127	255.2291717529297	255.2322540283203
648	256.1247863769531	11.5882					1	DETECTED	256.1248 m/z @11.59 [N1268_1.mzXML]	256.1247863769531	11.5882	6.791016666666667	11.731050000000002	4.940033333333335	22482.56640625	919562.722634248	0	1294	0.1452645533112662	0.514888945249122	0.02977789049824397	256.11663818359375	256.1250915527344
649	256.26177978515625	11.360883333333334					1	DETECTED	256.2618 m/z @11.36 [N1268_1.mzXML]	256.26177978515625	11.360883333333334	0.94295	19.92366666666667	18.98071666666667	82590.578125	6902378.875534121	0	1294	2.368494677299269	0.9109636268229784	0.25038830683566804	256.2613830566406	256.26336669921875
650	256.8193054199219	1.9910833333333333					1	DETECTED	256.8193 m/z @1.99 [N1268_1.mzXML]	256.8193054199219	1.9910833333333333	1.71985	9.6912	7.97135	29095.71875	2087670.0673166504	0	1294	0.14991213648567925	14.694635615091563	28.389271230183127	256.81890869140625	256.8219909667969
651	257.07305908203125	2.317					1	DETECTED	257.0731 m/z @2.32 [N1268_1.mzXML]	257.07305908203125	2.317	1.9772	12.292133333333334	10.314933333333334	10268.404296875	1172688.6356511537	0	1294	9.95637416365302	10.812956630830536	21.383788250964177	257.0639953613281	257.08233642578125
652	257.1658020019531	10.972966666666668					1	DETECTED	257.1658 m/z @10.97 [N1268_1.mzXML]	257.1658020019531	10.972966666666668	10.972966666666668	11.852366666666667	0.8793999999999986	8879.28515625	364300.7022481689	0	1294	0.8607531217223201	null	null	257.1658020019531	257.1741027832031
653	257.22491455078125	12.021233333333333					1	DETECTED	257.2249 m/z @12.02 [N1268_1.mzXML]	257.22491455078125	12.021233333333333	11.978183333333334	15.210633333333334	3.23245	17336.078125	470882.47170806857	0	1294	0.08993272954345066	37.542973286876475	74.08594657375295	257.2233581542969	257.22515869140625
654	257.2458190917969	13.813833333333333					1	DETECTED	257.2458 m/z @13.81 [N1268_1.mzXML]	257.2458190917969	13.813833333333333	0.10179999999999999	19.807000000000002	19.7052	36284.578125	2998696.9671401987	0	1294	0.18165723534456646	0.835369341272744	0.24962213714759737	257.24517822265625	257.2474365234375
655	257.9796447753906	10.1814					1	DETECTED	257.9796 m/z @10.18 [N1268_1.mzXML]	257.9796447753906	10.1814	2.455966666666667	10.540466666666667	8.0845	9526.9248046875	2185789.217417664	0	1294	0.44998424009563287	0.5232392573447876	0.04647851468957518	257.969970703125	257.9800720214844
656	258.0301208496094	10.759866666666666					1	DETECTED	258.0301 m/z @10.76 [N1268_1.mzXML]	258.0301208496094	10.759866666666666	0.152	20.006833333333336	19.854833333333335	31226.46875	2643219.5728764352	0	1294	0.08014492240099003	32.20111835980551	84.91829696370745	258.026123046875	258.0306396484375
657	258.8978576660156	1.6446					1	DETECTED	258.8979 m/z @1.64 [N1268_1.mzXML]	258.8978576660156	1.6446	1.58545	1.7504666666666668	0.1650166666666668	67385.1484375	284213.76801001007	0	1294	0.05384614489832562	1.394899971823049	1.3678928795284382	258.8974914550781	258.8982849121094
658	258.94256591796875	1.4667166666666667					1	DETECTED	258.9426 m/z @1.47 [N1268_1.mzXML]	258.94256591796875	1.4667166666666667	1.4203333333333332	2.4148	0.9944666666666668	11572.068359375	369770.47492053226	0	1294	0.1291543571960463	10.720086237872776	18.53721808211801	258.942138671875	258.9429931640625
659	258.9711608886719	1.4518333333333333					1	DETECTED	258.9712 m/z @1.45 [N1268_1.mzXML]	258.9711608886719	1.4518333333333333	1.4203333333333332	15.938233333333333	14.5179	17169.375	4263951.579084107	0	1294	0.04799452221181566	230.44285714285652	459.88571428571305	258.9688415527344	258.9794006347656
660	259.0927429199219	11.821816666666667					1	DETECTED	259.0927 m/z @11.82 [N1268_1.mzXML]	259.0927429199219	11.821816666666667	11.791183333333333	11.949933333333332	0.1587499999999995	21332.943359375	122884.10334741254	0	1294	0.11807102086208765	2.5911316648530214	4.182263329706043	259.09234619140625	259.0928039550781
661	259.6471862792969	13.460116666666666					1	DETECTED	259.6472 m/z @13.46 [N1268_1.mzXML]	259.6471862792969	13.460116666666666	12.995133333333333	13.675516666666665	0.6803833333333316	17243.052734375	419208.12435693375	0	1294	0.2743336185563816	0.7316212050611125	0.463242410122225	259.6470642089844	259.6568603515625
662	260.1663513183594	12.149366666666667					1	DETECTED	260.1664 m/z @12.15 [N1268_1.mzXML]	260.1663513183594	12.149366666666667	12.035016666666667	12.226483333333334	0.1914666666666669	9859.3427734375	71132.93483032266	0	1294	0.07451733099941293	0.8371957440606339	0.6743914881212678	260.165771484375	260.1669616699219
663	260.1846923828125	9.91025					1	DETECTED	260.1847 m/z @9.91 [N1268_1.mzXML]	260.1846923828125	9.91025	9.720316666666667	10.300416666666667	0.5800999999999998	61133.49609375	414732.64165979	0	1294	0.10186665248190252	1.4094587768259816	0.6037920450501165	260.1830749511719	260.1852722167969
664	260.9750061035156	1.4817333333333333					1	DETECTED	260.9750 m/z @1.48 [N1268_1.mzXML]	260.9750061035156	1.4817333333333333	1.4363	15.988	14.5517	7965.27587890625	3529623.083264099	0	1294	0.0576784932415646	160.14343360234741	319.28686720469483	260.9750061035156	260.982666015625
665	261.0099182128906	1.9634500000000001					1	DETECTED	261.0099 m/z @1.96 [N1268_1.mzXML]	261.0099182128906	1.9634500000000001	1.4363	17.004833333333334	15.568533333333335	62222.28515625	2860394.348475342	0	1294	0.3336483002763331	0.8880552804681341	1.7259832264623507	261.0040283203125	261.0122375488281
666	261.072265625	10.512533333333332					1	DETECTED	261.0723 m/z @10.51 [N1268_1.mzXML]	261.072265625	10.512533333333332	3.5080999999999998	10.613249999999999	7.105149999999999	17949.83203125	1633615.6088204344	0	1294	0.10506670226892467	0.5071894942726749	0.01587689413880081	261.0719909667969	261.0818786621094
667	261.14349365234375	9.557566666666666					1	DETECTED	261.1435 m/z @9.56 [N1268_1.mzXML]	261.14349365234375	9.557566666666666	0.23586666666666664	19.624166666666667	19.3883	84251.2890625	5097434.054516939	0	1294	0.08876068602736886	0.8823879605915809	0.7602827650753292	261.1380920410156	261.1448669433594
668	261.1883239746094	9.8955					1	DETECTED	261.1883 m/z @9.90 [N1268_1.mzXML]	261.1883239746094	9.8955	0.11838333333333333	20.006833333333336	19.888450000000002	7783.89892578125	2181158.559921508	0	1294	0.10369358015149643	4.255909444375681	6.598404325990008	261.1818542480469	261.1884765625
669	262.25103759765625	12.416950000000002					1	DETECTED	262.2510 m/z @12.42 [N1268_1.mzXML]	262.25103759765625	12.416950000000002	12.370966666666668	12.524516666666667	0.1535499999999992	26679.15625	140235.05044140562	0	1294	0.09562814852725054	1.6696266763319738	2.3392533526639476	262.2508544921875	262.2517395019531
670	263.007080078125	2.0187833333333334					1	DETECTED	263.0071 m/z @2.02 [N1268_1.mzXML]	263.007080078125	2.0187833333333334	1.4667166666666667	16.707666666666668	15.240950000000002	18132.189453125	6712711.011810486	0	1294	0.6065868949663682	13.8035412389808	26.6070824779616	263.0025939941406	263.0165710449219
671	263.0175476074219	11.760683333333333					1	DETECTED	263.0175 m/z @11.76 [N1268_1.mzXML]	263.0175476074219	11.760683333333333	10.987599999999999	15.694733333333334	4.707133333333335	12008.9599609375	1108176.5615140996	0	1294	0.025051677958431995	3.044389350005388	5.088778700010776	263.01708984375	263.0182189941406
672	263.0872802734375	11.57445					1	DETECTED	263.0873 m/z @11.57 [N1268_1.mzXML]	263.0872802734375	11.57445	0.16865	12.307983333333334	12.139333333333335	1392561.625	1.690259147107544E7	1	1294	0.1326063424991517	0.5121621229003592	0.0173245683487027	263.0832824707031	263.0917053222656
673	263.13800048828125	9.676616666666666					1	DETECTED	263.1380 m/z @9.68 [N1268_1.mzXML]	263.13800048828125	9.676616666666666	9.646866666666666	9.749416666666667	0.10255000000000081	19448.96875	84738.98560571263	0	1294	0.07341041028472972	1.7235294117647229	2.4470588235294457	263.13787841796875	263.13812255859375
674	263.2353515625	14.460716666666666					1	DETECTED	263.2354 m/z @14.46 [N1268_1.mzXML]	263.2353515625	14.460716666666666	0.11838333333333333	19.990166666666667	19.871783333333333	155914.796875	1.1242961155435823E7	0	1294	3.5905711682221124	0.7391399099286554	2.5075506893643724	263.23077392578125	263.2367858886719
675	264.09088134765625	11.57445					1	DETECTED	264.0909 m/z @11.57 [N1268_1.mzXML]	264.09088134765625	11.57445	11.533116666666666	11.745783333333332	0.21266666666666545	151807.140625	1183447.0626113354	0	1294	0.13515096944974658	2.5725806451612274	6.948438964618328	264.0907287597656	264.09100341796875
676	264.1697692871094	9.221333333333332					1	DETECTED	264.1698 m/z @9.22 [N1268_1.mzXML]	264.1697692871094	9.221333333333332	9.135150000000001	9.557566666666666	0.4224166666666651	53603.953125	328336.0868952643	0	1294	0.07472939094561326	1.656538910066129	1.6596354100345247	264.1689453125	264.170166015625
677	264.2383117675781	14.334183333333334					1	DETECTED	264.2383 m/z @14.33 [N1268_1.mzXML]	264.2383117675781	14.334183333333334	6.040633333333333	16.757166666666667	10.716533333333334	28089.37890625	3563411.9898965475	0	1294	13.72821196745263	0.6892370170837356	0.30484831417520164	264.23699951171875	264.23992919921875
678	264.85101318359375	1.7354666666666667					1	DETECTED	264.8510 m/z @1.74 [N1268_1.mzXML]	264.85101318359375	1.7354666666666667	1.6446	1.9071333333333333	0.2625333333333333	17745.052734375	176655.60957690427	0	1294	0.13500621998330598	1.4446074834922964	1.8892149669845928	264.84210205078125	264.85101318359375
679	265.0216369628906	1.8216333333333334					1	DETECTED	265.0216 m/z @1.82 [N1268_1.mzXML]	265.0216369628906	1.8216333333333334	1.7504666666666668	17.470666666666666	15.7202	54266.6875	2860676.149006561	0	1294	0.1992336256643017	8.514308205613077	14.939223745167025	265.01318359375	265.0301208496094
680	265.06683349609375	10.1814					1	DETECTED	265.0668 m/z @10.18 [N1268_1.mzXML]	265.06683349609375	10.1814	10.1814	10.285683333333333	0.10428333333333306	4026.32861328125	17044.6520274657	0	1294	0.07039438748081572	null	null	265.0667724609375	265.0672607421875
681	265.0908508300781	11.5882					1	DETECTED	265.0909 m/z @11.59 [N1268_1.mzXML]	265.0908508300781	11.5882	0.10179999999999999	20.006833333333336	19.905033333333336	12565.66015625	2561082.6280782484	0	1294	7.302651737529178	0.741629325386117	0.40207202405857184	265.082275390625	265.09234619140625
682	265.11700439453125	9.7347					1	DETECTED	265.1170 m/z @9.73 [N1268_1.mzXML]	265.11700439453125	9.7347	9.646866666666666	10.315383333333333	0.6685166666666671	285574.8125	1972723.7718759791	1	1294	0.09590282530371752	1.546316128517934	1.7282465940973002	265.1166687011719	265.1175537109375
683	265.1417236328125	12.401316666666666					1	DETECTED	265.1417 m/z @12.40 [N1268_1.mzXML]	265.1417236328125	12.401316666666666	11.269683333333335	12.556183333333333	1.2864999999999984	46552.9453125	911542.3013386229	0	1294	1.181693410711505	0.7078092068003712	0.4314559301634491	265.1392822265625	265.1421203613281
684	265.2505187988281	12.676983333333334					1	DETECTED	265.2505 m/z @12.68 [N1268_1.mzXML]	265.2505187988281	12.676983333333334	0.7912833333333332	19.0155	18.224216666666667	57098.78515625	2849721.6592897326	0	1294	0.2322189600541975	0.680339300085593	17.47675502798641	265.2413330078125	265.2562561035156
685	265.9798889160156	10.241133333333332					1	DETECTED	265.9799 m/z @10.24 [N1268_1.mzXML]	265.9798889160156	10.241133333333332	10.196283333333334	10.330483333333332	0.1341999999999981	13899.73046875	80224.37897558516	0	1294	0.11116026065555396	1.4960981047937858	1.9921962095875714	265.9797668457031	265.98004150390625
686	266.0700988769531	15.365					1	DETECTED	266.0701 m/z @15.37 [N1268_1.mzXML]	266.0700988769531	15.365	9.482249999999999	19.840333333333334	10.358083333333335	5608.44482421875	1736958.1158758542	0	1294	0.1951544995020793	0.880377657841429	0.6781794783147093	266.0694274902344	266.0716247558594
687	266.12042236328125	9.7347					1	DETECTED	266.1204 m/z @9.73 [N1268_1.mzXML]	266.12042236328125	9.7347	9.661633333333333	9.8955	0.23386666666666756	39377.75	234170.97765966866	0	1294	0.08413411515966551	1.4622409688682876	1.7186684497646207	266.1202697753906	266.1207580566406
688	266.1377258300781	9.320233333333334					1	DETECTED	266.1377 m/z @9.32 [N1268_1.mzXML]	266.1377258300781	9.320233333333334	9.27765	9.587583333333333	0.3099333333333334	47628.19140625	252580.14712405408	0	1294	0.08050601597306084	2.1565888579380914	2.4014272494110926	266.1369934082031	266.13848876953125
689	266.9261169433594	1.58545					1	DETECTED	266.9261 m/z @1.59 [N1268_1.mzXML]	266.9261169433594	1.58545	1.5257166666666668	1.6299666666666668	0.10424999999999995	53793.828125	230906.95154150377	0	1294	0.08377098731517552	0.8726283482142874	0.6532789526688818	266.9258728027344	266.92669677734375
690	267.0302429199219	11.533116666666666					1	DETECTED	267.0302 m/z @11.53 [N1268_1.mzXML]	267.0302429199219	11.533116666666666	7.855716666666667	11.90825	4.052533333333334	16973.47265625	871233.2816465151	0	1294	0.205659621647305	0.5510052392088615	0.10201047841772291	267.0265808105469	267.0367126464844
691	267.0574645996094	1.9214833333333334					1	DETECTED	267.0575 m/z @1.92 [N1268_1.mzXML]	267.0574645996094	1.9214833333333334	1.9071333333333333	19.907	17.999866666666666	10873.6689453125	2758741.87473642	0	1294	15.852833928531966	623.4197408795957	1234.8702182647332	267.0560607910156	267.06744384765625
692	267.09808349609375	1.6590500000000001					1	DETECTED	267.0981 m/z @1.66 [N1268_1.mzXML]	267.09808349609375	1.6590500000000001	1.5703333333333334	9.646866666666666	8.076533333333332	14278.5791015625	868238.7537873231	0	1294	0.06316099576252521	21.892016031837052	83.6209167551477	267.0968322753906	267.0997009277344
693	267.1218566894531	11.57445					1	DETECTED	267.1219 m/z @11.57 [N1268_1.mzXML]	267.1218566894531	11.57445	1.8502666666666667	11.6019	9.751633333333334	11782.2734375	3033347.173064697	0	1294	0.63629451271097	0.5014114295802047	0.0028228591604093547	267.1155700683594	267.1246032714844
694	267.14068603515625	9.349383333333332					1	DETECTED	267.1407 m/z @9.35 [N1268_1.mzXML]	267.14068603515625	9.349383333333332	9.3346	9.422166666666667	0.08756666666666746	5487.09033203125	16420.21471289048	0	1294	0.1178397858612037	2.961668545659813	4.923337091319626	267.14068603515625	267.1416015625
695	267.266357421875	12.718150000000001					1	DETECTED	267.2664 m/z @12.72 [N1268_1.mzXML]	267.266357421875	12.718150000000001	6.3017666666666665	19.3275	13.025733333333335	57067.85546875	3185945.6377626946	0	1294	0.18060052636056056	5.286408552960612	0.7956983217470416	267.2654113769531	267.26776123046875
696	267.6452331542969	13.2561					1	DETECTED	267.6452 m/z @13.26 [N1268_1.mzXML]	267.6452331542969	13.2561	12.967966666666666	14.674266666666666	1.7063000000000006	366482.0	8521460.830186648	2	1294	0.3063324070229605	1.683371280975591	1.8196800229845764	267.6445007324219	267.645751953125
697	267.97784423828125	10.22625					1	DETECTED	267.9778 m/z @10.23 [N1268_1.mzXML]	267.97784423828125	10.22625	1.4817333333333333	17.487166666666667	16.005433333333333	17471.716796875	3922256.4919663686	0	1294	0.09914065951331708	0.9151696968195305	0.8303393936390614	267.9777526855469	267.9871826171875
698	268.9556884765625	11.431166666666666					1	DETECTED	268.9557 m/z @11.43 [N1268_1.mzXML]	268.9556884765625	11.431166666666666	1.5257166666666668	18.313	16.78728333333333	14957.3427734375	2421306.682251404	0	1294	0.5719272590435285	0.8473761077655904	14.881723037346601	268.9466857910156	268.9576721191406
699	269.04620361328125	1.9214833333333334					1	DETECTED	269.0462 m/z @1.92 [N1268_1.mzXML]	269.04620361328125	1.9214833333333334	1.8502666666666667	2.4285	0.5782333333333334	12711.48828125	223580.70346520995	0	1294	0.44438255130505433	4.059677041890941	7.119354083781882	269.04583740234375	269.0481262207031
700	269.08599853515625	1.4518333333333333					1	DETECTED	269.0860 m/z @1.45 [N1268_1.mzXML]	269.08599853515625	1.4518333333333333	1.4203333333333332	4.402550000000001	2.9822166666666674	5778.705078125	441109.0975763551	0	1294	0.10522532147916297	47.336772486772375	93.67354497354475	269.0847473144531	269.0931701660156
701	269.13677978515625	12.04895					1	DETECTED	269.1368 m/z @12.05 [N1268_1.mzXML]	269.13677978515625	12.04895	11.6161	12.2752	0.6591000000000005	203362.125	1536807.0223776842	0	1294	0.11157831407179053	2.307100894620143	2.9169405520065466	269.1365051269531	269.1371154785156
702	269.2247009277344	14.070066666666666					1	DETECTED	269.2247 m/z @14.07 [N1268_1.mzXML]	269.2247009277344	14.070066666666666	13.8693	16.0043	2.135	126334.296875	3199749.9636784084	0	1294	0.3037380534886651	2.5511642369607355	3.3033738225062286	269.2240295410156	269.22576904296875
703	270.1403503417969	12.035016666666667					1	DETECTED	270.1404 m/z @12.04 [N1268_1.mzXML]	270.1403503417969	12.035016666666667	12.0069	12.149366666666667	0.1424666666666674	28566.384765625	172337.04824267596	0	1294	0.16982723608504813	2.5334914048606416	4.066982809721283	270.1398010253906	270.140625
704	270.2279357910156	14.025783333333333					1	DETECTED	270.2279 m/z @14.03 [N1268_1.mzXML]	270.2279357910156	14.025783333333333	13.9538	14.8629	0.9091000000000005	28695.70703125	625728.2435542003	0	1294	0.28436851693238197	6.314656170409785	11.62931234081957	270.2275390625	270.2285461425781
705	270.9566955566406	1.9634500000000001					1	DETECTED	270.9567 m/z @1.96 [N1268_1.mzXML]	270.9566955566406	1.9634500000000001	1.8646333333333334	15.19535	13.330716666666666	17812.15234375	1803399.3624937742	0	1294	0.15700556243735186	67.45176252319102	133.90352504638204	270.9559020996094	270.9577331542969
706	271.0384216308594	1.77935					1	DETECTED	271.0384 m/z @1.78 [N1268_1.mzXML]	271.0384216308594	1.77935	1.71985	16.133816666666668	14.413966666666667	81343.421875	1.2129545907716248E7	0	1294	0.13769082204633398	107.89588787860332	315.8880351000927	271.03009033203125	271.041259765625
707	271.1421203613281	12.43215					1	DETECTED	271.1421 m/z @12.43 [N1268_1.mzXML]	271.1421203613281	12.43215	11.106599999999998	13.104916666666666	1.9983166666666676	20815.2734375	917352.2907341307	0	1294	0.8245301180065496	0.7537688758125553	1.04415033882933	271.1412658691406	271.1431579589844
708	271.15545654296875	11.239866666666668					1	DETECTED	271.1555 m/z @11.24 [N1268_1.mzXML]	271.15545654296875	11.239866666666668	10.759866666666666	11.239866666666668	0.4800000000000022	12836.12890625	211917.4066521001	0	1294	0.4711752439857193	0.5	null	271.15545654296875	271.1636962890625
709	271.2039794921875	14.804633333333333					1	DETECTED	271.2040 m/z @14.80 [N1268_1.mzXML]	271.2039794921875	14.804633333333333	11.195683333333333	15.742566666666667	4.546883333333334	32186.43359375	2365964.7892456055	0	1294	0.47913802071061795	0.629945459667401	0.2097257649681661	271.20361328125	271.2044372558594
710	271.2612609863281	12.619033333333334					1	DETECTED	271.2613 m/z @12.62 [N1268_1.mzXML]	271.2612609863281	12.619033333333334	0.10179999999999999	20.006833333333336	19.905033333333336	71998.4609375	5919570.810961867	0	1294	0.16700569651920993	0.88642800496645	0.11435968757274302	271.2593994140625	271.2629699707031
711	271.6563415527344	12.9401					1	DETECTED	271.6563 m/z @12.94 [N1268_1.mzXML]	271.6563415527344	12.9401	12.912550000000001	13.09115	0.17859999999999943	38418.7578125	258007.17068261708	0	1294	0.13651608437248797	3.2413793103450566	5.482758620690113	271.6561584472656	271.6567687988281
712	272.18450927734375	9.8366					1	DETECTED	272.1845 m/z @9.84 [N1268_1.mzXML]	272.18450927734375	9.8366	9.320233333333334	10.014199999999999	0.6939666666666646	16912.478515625	237769.06634338334	0	1294	0.17529076297816104	0.6719708217674762	0.4159386873285925	272.1842956542969	272.1848449707031
713	272.20770263671875	14.717283333333334					1	DETECTED	272.2077 m/z @14.72 [N1268_1.mzXML]	272.20770263671875	14.717283333333334	14.5314	15.694733333333334	1.163333333333334	7713.4287109375	221912.17622589093	0	1294	0.36331783096531645	3.1292029050479475	5.258405810095895	272.2063903808594	272.20794677734375
714	272.66412353515625	13.404566666666666					1	DETECTED	272.6641 m/z @13.40 [N1268_1.mzXML]	272.66412353515625	13.404566666666666	10.613249999999999	13.573683333333333	2.9604333333333344	24241.943359375	1090722.3991936045	0	1294	0.08088203992839382	0.5302933502110714	0.06058670042214276	272.6631774902344	272.6659240722656
715	272.7935791015625	1.9910833333333333					1	DETECTED	272.7936 m/z @1.99 [N1268_1.mzXML]	272.7935791015625	1.9910833333333333	1.89295	2.2885833333333334	0.3956333333333335	20676.255859375	242782.17319555653	0	1294	0.11103350970498727	2.015794836956521	3.031589673913042	272.7926330566406	272.7939147949219
716	272.94281005859375	1.6152166666666665					1	DETECTED	272.9428 m/z @1.62 [N1268_1.mzXML]	272.94281005859375	1.6152166666666665	1.5404000000000002	1.9214833333333334	0.3810833333333332	95245.84375	501869.05606103543	0	1294	0.08212402916376149	1.0399330256363433	0.9722366776931861	272.94256591796875	272.9526062011719
717	273.66357421875	14.159016666666668					1	DETECTED	273.6636 m/z @14.16 [N1268_1.mzXML]	273.66357421875	14.159016666666668	3.178516666666667	15.662849999999999	12.484333333333332	5501.4609375	1740857.3378341678	0	1294	0.19029294553113374	0.5684774524535918	0.1369549049071837	273.66192626953125	273.6731872558594
718	274.0021057128906	11.166233333333334					1	DETECTED	274.0021 m/z @11.17 [N1268_1.mzXML]	274.0021057128906	11.166233333333334	11.002233333333333	18.590333333333334	7.588100000000001	11160.294921875	1520399.7543850404	0	1294	2.768141557529251	19.96206453906115	32.579397363587056	274.0004577636719	274.0029602050781
719	274.1997985839844	11.180766666666667					1	DETECTED	274.1998 m/z @11.18 [N1268_1.mzXML]	274.1997985839844	11.180766666666667	7.201333333333333	11.180766666666667	3.9794333333333336	6606.35546875	408309.16445550555	0	1294	0.880952222623959	0.5	null	274.1994934082031	274.2005920410156
720	274.236328125	12.19495					1	DETECTED	274.2363 m/z @12.19 [N1268_1.mzXML]	274.236328125	12.19495	12.19495	12.292133333333334	0.09718333333333362	17745.173828125	64447.74496142564	0	1294	0.06250000168904535	null	null	274.23553466796875	274.236328125
721	274.27178955078125	11.388883333333332					1	DETECTED	274.2718 m/z @11.39 [N1268_1.mzXML]	274.27178955078125	11.388883333333332	11.106599999999998	14.922333333333334	3.815733333333336	3547753.5	2.0729835832555387E7	1	1294	0.07630299142353181	1.3461860379232582	1.4252503359497457	274.2717590332031	274.27386474609375
722	274.65264892578125	13.50235					1	DETECTED	274.6526 m/z @13.50 [N1268_1.mzXML]	274.65264892578125	13.50235	13.391016666666667	13.939583333333333	0.548566666666666	27667.259765625	367242.6932121573	0	1294	0.17850575034241345	2.4636227544910305	2.02284278557662	274.6517639160156	274.6537170410156
723	274.87969970703125	1.76505					1	DETECTED	274.8797 m/z @1.77 [N1268_1.mzXML]	274.87969970703125	1.76505	1.6738166666666667	6.758	5.084183333333334	30589.751953125	1299425.3149799805	0	1294	0.1100262898271196	27.863628059919638	54.727256119839275	274.8793640136719	274.88299560546875
724	274.96533203125	11.254866666666667					1	DETECTED	274.9653 m/z @11.25 [N1268_1.mzXML]	274.96533203125	11.254866666666667	10.824283333333334	11.254866666666667	0.4305833333333329	12614.736328125	175766.97585083058	0	1294	0.31632002023352257	0.5	null	274.9652099609375	274.9664001464844
725	274.9984436035156	11.210316666666667					1	DETECTED	274.9984 m/z @11.21 [N1268_1.mzXML]	274.9984436035156	11.210316666666667	1.4203333333333332	19.1135	17.693166666666666	16022.7470703125	3442344.8132090154	0	1294	1.0778595640532203	0.7154940974628321	0.40136202207587	274.9914855957031	275.00189208984375
726	275.2754211425781	11.388883333333332					1	DETECTED	275.2754 m/z @11.39 [N1268_1.mzXML]	275.2754211425781	11.388883333333332	11.317183333333332	11.716233333333333	0.3990500000000008	510352.1875	3004869.688114504	0	1294	0.06461625973989271	1.5814424997122243	1.4033640887365826	275.2751159667969	275.2763671875
727	275.6312561035156	13.1873					1	DETECTED	275.6313 m/z @13.19 [N1268_1.mzXML]	275.6312561035156	13.1873	2.48365	19.179666666666666	16.696016666666665	180910.625	1.4508013277950691E7	0	1294	0.23953432901420157	0.5175719247508007	1.1266878591905767	275.6221923828125	275.63153076171875
728	275.9960632324219	15.79155					1	DETECTED	275.9961 m/z @15.79 [N1268_1.mzXML]	275.9960632324219	15.79155	9.91025	19.0155	9.10525	2371.17578125	707121.7775327457	0	1294	0.7950253197913781	0.7740848111812012	0.5481696223624025	275.99566650390625	275.9974365234375
729	276.1329040527344	13.159783333333333					1	DETECTED	276.1329 m/z @13.16 [N1268_1.mzXML]	276.1329040527344	13.159783333333333	1.9214833333333334	13.6028	11.681316666666667	50419.24609375	2822084.314289734	0	1294	0.20115076868684234	0.5197101281629191	0.03942025632583814	276.12567138671875	276.14288330078125
730	276.650390625	13.26955					1	DETECTED	276.6504 m/z @13.27 [N1268_1.mzXML]	276.650390625	13.26955	13.11885	13.7725	0.6536500000000007	59272.81640625	995044.2079497082	0	1294	0.2666538318643372	2.168712674187122	5.27398665064439	276.6493225097656	276.65081787109375
731	276.98291015625	1.77935					1	DETECTED	276.9829 m/z @1.78 [N1268_1.mzXML]	276.98291015625	1.77935	1.4667166666666667	18.541	17.074283333333334	21373.642578125	1685155.5087413946	0	1294	0.08113560220663052	25.849410819148112	1.6178662941373299	276.9746398925781	276.9928894042969
732	277.03704833984375	10.512533333333332					1	DETECTED	277.0370 m/z @10.51 [N1268_1.mzXML]	277.03704833984375	10.512533333333332	10.469283333333333	18.067333333333334	7.598050000000001	16691.884765625	884709.6646682128	0	1294	0.09499410696118105	87.83872832370211	2.7789884788023755	277.03668212890625	277.0374755859375
733	277.10260009765625	11.269683333333335					1	DETECTED	277.1026 m/z @11.27 [N1268_1.mzXML]	277.10260009765625	11.269683333333335	4.0917	12.035016666666667	7.943316666666667	70165.53125	2278129.7326932065	0	1294	0.08092671332577694	6.507053092916345	12.20461054475734	277.1019287109375	277.1036682128906
734	277.1522216796875	13.228583333333335					1	DETECTED	277.1522 m/z @13.23 [N1268_1.mzXML]	277.1522216796875	13.228583333333335	7.98335	19.129833333333334	11.146483333333334	20134.46484375	3454400.724885983	0	1294	4.586743188428358	1.332966767403978	1.3163852194843457	277.1515197753906	277.1593933105469
735	277.1781921386719	12.19495					1	DETECTED	277.1782 m/z @12.19 [N1268_1.mzXML]	277.1781921386719	12.19495	0.5560666666666666	19.624166666666667	19.0681	17857.36328125	2054852.0409239193	0	1294	0.1950826081596695	0.8191550449427422	116.47034306362411	277.17633056640625	277.1805114746094
736	277.21197509765625	13.7725					1	DETECTED	277.2120 m/z @13.77 [N1268_1.mzXML]	277.21197509765625	13.7725	7.724916666666667	14.17375	6.448833333333333	32545.6640625	1634407.1191300354	0	1294	0.2594569184689277	0.5331744085102864	0.06803636471680863	277.20843505859375	277.21478271484375
737	278.174072265625	9.119733333333333					1	DETECTED	278.1741 m/z @9.12 [N1268_1.mzXML]	278.174072265625	9.119733333333333	9.058466666666668	18.819666666666667	9.761199999999999	14611.1650390625	1330517.7408613581	0	1294	0.08106632027656424	77.3743822621426	141.23465498911872	278.1711730957031	278.1744689941406
738	278.6253662109375	12.9401					1	DETECTED	278.6254 m/z @12.94 [N1268_1.mzXML]	278.6253662109375	12.9401	12.884500000000001	17.984666666666666	5.100166666666665	46552.0390625	4632384.965600096	0	1294	0.14790384865015582	45.86480815347859	90.72961630695718	278.6253662109375	278.6348876953125
739	278.9810791015625	1.9910833333333333					1	DETECTED	278.9811 m/z @1.99 [N1268_1.mzXML]	278.9810791015625	1.9910833333333333	1.9910833333333333	19.5745	17.58341666666667	6956.99169921875	2284755.384881773	0	1294	14.58367581684807	null	null	278.97918701171875	278.9906921386719
740	279.05352783203125	11.56075					1	DETECTED	279.0535 m/z @11.56 [N1268_1.mzXML]	279.05352783203125	11.56075	2.1887	19.2615	17.0728	33617.984375	8074765.266150269	0	1294	9.453592387566424	0.8622726951028333	null	279.0450134277344	279.0615539550781
741	279.0819091796875	10.512533333333332					1	DETECTED	279.0819 m/z @10.51 [N1268_1.mzXML]	279.0819091796875	10.512533333333332	4.9415666666666676	19.8905	14.948933333333333	867995.5	6393688.617663233	1	1294	0.08565596187964175	1.7278808626129445	2.5229824489691954	279.0816345214844	279.0918884277344
742	279.15704345703125	12.462833333333332					1	DETECTED	279.1570 m/z @12.46 [N1268_1.mzXML]	279.15704345703125	12.462833333333332	0.10179999999999999	20.006833333333336	19.905033333333336	191289.109375	3.73047925374033E7	0	1294	0.16446108252085345	0.5318999113108785	0.08013727226434324	279.1563720703125	279.15814208984375
743	279.2297668457031	13.488383333333333					1	DETECTED	279.2298 m/z @13.49 [N1268_1.mzXML]	279.2297668457031	13.488383333333333	9.104383333333335	19.080666666666666	9.976283333333331	109230.8984375	4280561.307430905	0	1294	0.18815116048032365	0.9886443899115002	0.4765953686650522	279.22784423828125	279.2311706542969
744	279.6449279785156	13.050016666666666					1	DETECTED	279.6449 m/z @13.05 [N1268_1.mzXML]	279.6449279785156	13.050016666666666	12.828633333333332	13.588333333333333	0.7597000000000005	122892.234375	1659026.2385217256	0	1294	0.17492832596576946	0.9181367508373628	2.1588567659477302	279.6441345214844	279.6457214355469
745	280.0902404785156	1.76505					1	DETECTED	280.0902 m/z @1.77 [N1268_1.mzXML]	280.0902404785156	1.76505	1.6590500000000001	18.819666666666667	17.160616666666666	255951.265625	5926927.996583492	0	1294	0.06489885854160549	63.99746253164698	87.67419201651406	280.0843811035156	280.0905456542969
746	280.15313720703125	9.392733333333332					1	DETECTED	280.1531 m/z @9.39 [N1268_1.mzXML]	280.15313720703125	9.392733333333332	0.152	19.956666666666667	19.804666666666666	51566.36328125	7604970.811319954	0	1294	0.08501601183971985	0.511892783038566	1.424146915844546	280.14654541015625	280.162109375
747	280.6528015136719	13.391016666666667					1	DETECTED	280.6528 m/z @13.39 [N1268_1.mzXML]	280.6528015136719	13.391016666666667	13.11885	14.0403	0.9214500000000001	224558.125	3239748.0227434086	0	1294	0.1888327117121431	1.515801149420433	1.8169426750502695	280.6523742675781	280.6534729003906
748	281.008544921875	11.547033333333333					1	DETECTED	281.0085 m/z @11.55 [N1268_1.mzXML]	281.008544921875	11.547033333333333	11.533116666666666	11.716233333333333	0.18311666666666682	25766.369140625	196577.09645800953	0	1294	0.25984605941525807	6.579041916167608	12.158083832335215	281.00823974609375	281.0091857910156
749	281.0669860839844	12.035016666666667					1	DETECTED	281.0670 m/z @12.04 [N1268_1.mzXML]	281.0669860839844	12.035016666666667	12.0069	12.149366666666667	0.1424666666666674	11755.3291015625	70853.08750708018	0	1294	0.09650524312232811	2.5334914048606416	4.066982809721283	281.0650939941406	281.0669860839844
750	281.0823669433594	15.9221					1	DETECTED	281.0824 m/z @15.92 [N1268_1.mzXML]	281.0823669433594	15.9221	9.925016666666666	19.525166666666667	9.600150000000001	16712.783203125	3323203.0852543334	0	1294	2.495598799028688	0.8004015841033836	0.4494444724972534	281.0811462402344	281.08355712890625
751	281.0935974121094	1.7354666666666667					1	DETECTED	281.0936 m/z @1.74 [N1268_1.mzXML]	281.0935974121094	1.7354666666666667	1.7043166666666667	19.757166666666667	18.05285	20559.76953125	6856971.137068359	0	1294	0.07222617145533539	289.7728731942214	283.01486428292395	281.0871887207031	281.0962219238281
752	281.1120300292969	9.587583333333333					1	DETECTED	281.1120 m/z @9.59 [N1268_1.mzXML]	281.1120300292969	9.587583333333333	8.794616666666666	9.661633333333333	0.8670166666666663	5161.0498046875	162598.0958395385	0	1294	0.11855938901664942	0.5466917482870233	0.09338349657404649	281.1114807128906	281.11297607421875
753	281.136474609375	11.90825					1	DETECTED	281.1365 m/z @11.91 [N1268_1.mzXML]	281.136474609375	11.90825	11.852366666666667	11.978183333333334	0.12581666666666713	17466.21484375	101847.50519970692	0	1294	0.11276934567457353	1.1257083209066425	1.251416641813285	281.13616943359375	281.1371154785156
754	281.1541748046875	13.474016666666667					1	DETECTED	281.1542 m/z @13.47 [N1268_1.mzXML]	281.1541748046875	13.474016666666667	9.363733333333332	19.5745	10.210766666666668	41390.58203125	6396335.400651919	0	1294	10.265590877166936	1.242100098533353	1.5169100516187395	281.1541748046875	281.1629638671875
755	281.2454833984375	14.44665					1	DETECTED	281.2455 m/z @14.45 [N1268_1.mzXML]	281.2454833984375	14.44665	0.6065	19.707	19.1005	282499.625	1.6305605597930267E7	0	1294	0.6255387802491263	0.8221529251303173	0.4010796058956898	281.2445373535156	281.2472229003906
756	281.6603698730469	14.2337					1	DETECTED	281.6604 m/z @14.23 [N1268_1.mzXML]	281.6603698730469	14.2337	10.645283333333333	15.505149999999999	4.859866666666665	109532.7578125	5846869.97500955	0	1294	1.3597855751391634	1.4994825003667736	2.0198404267857666	281.65509033203125	281.66705322265625
757	282.2020263671875	11.519083333333333					1	DETECTED	282.2020 m/z @11.52 [N1268_1.mzXML]	282.2020263671875	11.519083333333333	11.48935	11.57445	0.08510000000000062	14150.20703125	61036.09089550766	0	1294	0.04995594695016159	1.4310538116592326	1.8621076233184652	282.20147705078125	282.2027587890625
758	282.2191467285156	12.4476					1	DETECTED	282.2191 m/z @12.45 [N1268_1.mzXML]	282.2191467285156	12.4476	0.11838333333333333	20.006833333333336	19.888450000000002	6345.353515625	3659605.5431488585	0	1294	11.097327571514091	0.8065577294042743	0.6131154588085486	282.21875	282.22125244140625
759	282.2489318847656	14.44665					1	DETECTED	282.2489 m/z @14.45 [N1268_1.mzXML]	282.2489318847656	14.44665	10.89845	16.493233333333333	5.594783333333332	49825.17578125	6030926.732554199	0	1294	3.617879261529472	0.720698287370212	0.3674324522944439	282.24346923828125	282.25799560546875
760	282.2772216796875	13.968183333333334					1	DETECTED	282.2772 m/z @13.97 [N1268_1.mzXML]	282.2772216796875	13.968183333333334	11.821816666666667	14.3201	2.498283333333333	118466.09375	2615088.1676772498	0	1294	0.25121173324307655	0.5866709507340193	0.16849045803502802	282.27569580078125	282.2783508300781
761	282.9034118652344	1.58545					1	DETECTED	282.9034 m/z @1.59 [N1268_1.mzXML]	282.9034118652344	1.58545	1.5257166666666668	17.853	16.327283333333334	94497.4609375	7041143.252127441	0	1294	0.06864075002246883	136.6681082589289	0.9710597676179489	282.90301513671875	282.90606689453125
762	282.9718322753906	11.731050000000002					1	DETECTED	282.9718 m/z @11.73 [N1268_1.mzXML]	282.9718322753906	11.731050000000002	2.1742333333333335	15.133616666666667	12.959383333333333	11328.904296875	2227674.8129150392	0	1294	0.16366195328162014	0.6780177848621141	0.35603556972422806	282.97076416015625	282.9787292480469
763	283.00634765625	10.22625					1	DETECTED	283.0063 m/z @10.23 [N1268_1.mzXML]	283.00634765625	10.22625	10.196283333333334	10.360733333333334	0.16445000000000043	13216.9189453125	77777.23505572454	0	1294	0.0977562808989525	2.7438820912124626	4.6328049353273295	283.006103515625	283.0064392089844
764	283.1055603027344	10.759866666666666					1	DETECTED	283.1056 m/z @10.76 [N1268_1.mzXML]	283.1055603027344	10.759866666666666	10.165966666666666	10.8683	0.7023333333333337	12823.677734375	114858.63015771442	0	1294	0.6629510609595393	0.5912892181624297	0.1825784363248596	283.1054992675781	283.1127624511719
765	283.15228271484375	12.035016666666667					1	DETECTED	283.1523 m/z @12.04 [N1268_1.mzXML]	283.15228271484375	12.035016666666667	11.658150000000001	12.4476	0.7894499999999987	69857.046875	772350.7755834957	0	1294	0.11418630241905525	3.5409113334093556	3.9665015962978	283.15106201171875	283.1528625488281
766	283.24053955078125	15.318566666666667					1	DETECTED	283.2405 m/z @15.32 [N1268_1.mzXML]	283.24053955078125	15.318566666666667	14.877716666666666	16.9715	2.0937833333333327	6670.626953125	341553.8117494508	0	1294	1.0768832941679811	2.374711731125471	1.9863038017511159	283.23907470703125	283.24102783203125
767	283.2610168457031	12.676983333333334					1	DETECTED	283.2610 m/z @12.68 [N1268_1.mzXML]	283.2610168457031	12.676983333333334	0.10179999999999999	20.006833333333336	19.905033333333336	107118.3125	4205930.332956173	0	1294	0.22322198480381594	0.6462810775807577	3.1049422982064074	283.2514953613281	283.2630615234375
768	283.28045654296875	14.070066666666666					1	DETECTED	283.2805 m/z @14.07 [N1268_1.mzXML]	283.28045654296875	14.070066666666666	11.837316666666668	14.659966666666666	2.8226499999999977	17583.19921875	1035873.7972863766	0	1294	0.5824406715318844	0.63210166834621	0.26420333669241997	283.27972412109375	283.2812194824219
769	283.6288146972656	11.963966666666666					1	DETECTED	283.6288 m/z @11.96 [N1268_1.mzXML]	283.6288146972656	11.963966666666666	11.86675	12.04895	0.18219999999999992	24292.3203125	117308.54608264237	0	1294	0.03880836270644927	0.9370821189782306	0.8516191024446051	283.6285400390625	283.6300048828125
770	284.2928161621094	12.634416666666668					1	DETECTED	284.2928 m/z @12.63 [N1268_1.mzXML]	284.2928161621094	12.634416666666668	11.686900000000001	16.19935	4.512449999999998	37369.0859375	3455238.585084624	0	1294	0.1311635159445963	2.381198219908179	3.762396439816358	284.29229736328125	284.2958984375
771	284.329345703125	11.894499999999999					1	DETECTED	284.3293 m/z @11.89 [N1268_1.mzXML]	284.329345703125	11.894499999999999	3.306833333333333	12.0069	8.700066666666666	25156.912109375	3210907.366153565	0	1294	0.09450250525933512	0.5065442689127819	0.015101253273672123	284.32916259765625	284.33349609375
772	284.9082946777344	1.6738166666666667					1	DETECTED	284.9083 m/z @1.67 [N1268_1.mzXML]	284.9082946777344	1.6738166666666667	1.6590500000000001	1.7933166666666667	0.13426666666666653	37357.00390625	203390.33512304668	0	1294	0.18735817838546476	4.546275395033878	8.092550790067756	284.90777587890625	284.90850830078125
773	285.0044250488281	10.22625					1	DETECTED	285.0044 m/z @10.23 [N1268_1.mzXML]	285.0044250488281	10.22625	10.196283333333334	10.330483333333332	0.1341999999999981	14101.79296875	69779.71790783618	0	1294	0.1238180375015343	2.239154616240233	3.7825002059000954	285.0040283203125	285.0045166015625
774	285.06329345703125	1.4817333333333333					1	DETECTED	285.0633 m/z @1.48 [N1268_1.mzXML]	285.06329345703125	1.4817333333333333	1.4031833333333334	16.790333333333333	15.38715	16613.125	3596024.5318598635	0	1294	0.09766834969488514	97.94493952896258	11.145347881948798	285.0625	285.07025146484375
775	285.2403869628906	13.022383333333332					1	DETECTED	285.2404 m/z @13.02 [N1268_1.mzXML]	285.2403869628906	13.022383333333332	9.135150000000001	13.11885	3.983699999999999	43192.77734375	1483772.6680635987	0	1294	0.11193673716009123	0.5124081394650868	0.024816278930173498	285.23822021484375	285.24090576171875
776	285.2767639160156	12.745433333333333					1	DETECTED	285.2768 m/z @12.75 [N1268_1.mzXML]	285.2767639160156	12.745433333333333	0.26946666666666663	20.006833333333336	19.73736666666667	32889.11328125	2745303.6286594854	0	1294	0.1273360920741009	1.0953221536073456	0.9246262139185676	285.2685546875	285.279296875
777	286.0251770019531	11.360883333333334					1	DETECTED	286.0252 m/z @11.36 [N1268_1.mzXML]	286.0251770019531	11.360883333333334	10.710333333333333	16.133816666666668	5.423483333333335	12777.796875	1837782.5289321595	0	1294	5.406164946116231	4.168383162964667	7.336766325929334	286.0240478515625	286.0338134765625
778	286.14178466796875	11.921850000000001					1	DETECTED	286.1418 m/z @11.92 [N1268_1.mzXML]	286.14178466796875	11.921850000000001	9.661633333333333	12.339983333333333	2.67835	318418.3125	7028198.859953739	0	1294	0.10656646929625069	0.5524043749021316	2.944017732460908	286.1403503417969	286.1421203613281
779	286.19970703125	10.360733333333334					1	DETECTED	286.1997 m/z @10.36 [N1268_1.mzXML]	286.19970703125	10.360733333333334	10.285683333333333	10.6937	0.4080166666666667	176397.671875	1406260.0599083318	1	1294	0.13196745574234647	1.9015183538023177	2.3067652361530553	286.19952392578125	286.20025634765625
780	286.24755859375	9.821983333333332					1	DETECTED	286.2476 m/z @9.82 [N1268_1.mzXML]	286.24755859375	9.821983333333332	8.966233333333333	19.557833333333335	10.591600000000001	80390.0390625	2990507.0715277707	0	1294	0.07717481035527562	1.0130751527099766	1.1723352045784547	286.2441101074219	286.2497863769531
781	287.011962890625	1.7933166666666667					1	DETECTED	287.0120 m/z @1.79 [N1268_1.mzXML]	287.011962890625	1.7933166666666667	1.4203333333333332	10.913333333333332	9.492999999999999	36247.3125	4795596.131608887	0	1294	0.07996978684627476	12.725769694803159	24.451539389606314	287.0115966796875	287.0202331542969
782	287.0560302734375	11.760683333333333					1	DETECTED	287.0560 m/z @11.76 [N1268_1.mzXML]	287.0560302734375	11.760683333333333	2.48365	11.837316666666668	9.353666666666669	3781.468994140625	1832906.7983111574	0	1294	9.331924292890413	0.5041302715307697	0.008260543061539286	287.05291748046875	287.05657958984375
783	287.0988464355469	9.720316666666667					1	DETECTED	287.0988 m/z @9.72 [N1268_1.mzXML]	287.0988464355469	9.720316666666667	8.8101	10.07465	1.2645499999999998	215216.46875	2029950.657111575	0	1294	0.10554624317583006	0.694642301283577	0.3892846025671538	287.0986633300781	287.1054382324219
784	287.2030334472656	10.360733333333334					1	DETECTED	287.2030 m/z @10.36 [N1268_1.mzXML]	287.2030334472656	10.360733333333334	10.285683333333333	12.242583333333332	1.9568999999999992	28049.427734375	542893.5923322758	0	1294	0.11785391465557815	13.037308461025813	2.14329558575566	287.1982116699219	287.20355224609375
785	287.23480224609375	14.055250000000001					1	DETECTED	287.2348 m/z @14.06 [N1268_1.mzXML]	287.23480224609375	14.055250000000001	13.88335	14.74605	0.8627000000000002	22521.294921875	484915.6391394045	0	1294	0.3820815196606677	2.509307737056417	2.696663307398627	287.23382568359375	287.2356262207031
786	287.2670593261719	11.519083333333333					1	DETECTED	287.2671 m/z @11.52 [N1268_1.mzXML]	287.2670593261719	11.519083333333333	11.48935	11.686900000000001	0.19755000000000145	28720.232421875	152019.02646008309	0	1294	0.07309761127369363	3.322029147982155	4.594405059433789	287.2666931152344	287.2680358886719
787	287.6309814453125	12.9401					1	DETECTED	287.6310 m/z @12.94 [N1268_1.mzXML]	287.6309814453125	12.9401	12.2752	13.530916666666666	1.2557166666666664	234160.21875	2653594.274961788	0	1294	0.14367738317648637	0.6903223866624004	1.3728012743077707	287.6292419433594	287.63189697265625
788	288.1022033691406	9.720316666666667					1	DETECTED	288.1022 m/z @9.72 [N1268_1.mzXML]	288.1022033691406	9.720316666666667	9.676616666666666	9.939983333333334	0.2633666666666681	31152.8984375	210361.2630142831	0	1294	0.10270657823189389	3.0133485888633977	5.0266971777267955	288.1019287109375	288.1031188964844
789	288.2152099609375	10.661249999999999					1	DETECTED	288.2152 m/z @10.66 [N1268_1.mzXML]	288.2152099609375	10.661249999999999	0.23586666666666664	19.956666666666667	19.7208	311283.0	4356289.431568203	1	1294	0.10420611481537101	2.5549265901843876	3.0982691800524416	288.2059326171875	288.2171936035156
790	288.63885498046875	13.377450000000001					1	DETECTED	288.6389 m/z @13.38 [N1268_1.mzXML]	288.63885498046875	13.377450000000001	11.716233333333333	16.410733333333333	4.6945	86703.859375	3188864.4690068355	0	1294	0.16930733513620844	1.0449875689788053	1.2900438604121147	288.6307067871094	288.6485595703125
791	288.7670593261719	1.9910833333333333					1	DETECTED	288.7671 m/z @1.99 [N1268_1.mzXML]	288.7670593261719	1.9910833333333333	1.9496	9.150216666666667	7.200616666666667	10016.7314453125	897448.2799406738	0	1294	0.0617353858033991	86.78927280032146	172.5785456006429	288.7598571777344	288.76776123046875
792	288.9202575683594	1.6002666666666667					1	DETECTED	288.9203 m/z @1.60 [N1268_1.mzXML]	288.9202575683594	1.6002666666666667	1.5257166666666668	2.0187833333333334	0.49306666666666654	368960.84375	1968755.9224199224	0	1294	0.07453312068450613	1.9180785941213445	1.2446814986599444	288.9200134277344	288.9269104003906
793	289.1025390625	11.806366666666666					1	DETECTED	289.1025 m/z @11.81 [N1268_1.mzXML]	289.1025390625	11.806366666666666	9.76395	11.894499999999999	2.1305499999999995	7592.03076171875	434314.1313555907	0	1294	0.08086309296644068	0.5215757476845241	0.04315149536904815	289.1025390625	289.1055908203125
794	289.1746826171875	2.0327166666666665					1	DETECTED	289.1747 m/z @2.03 [N1268_1.mzXML]	289.1746826171875	2.0327166666666665	0.13520000000000001	20.006833333333336	19.871633333333335	5446.93994140625	1810262.5022825627	0	1294	19.592802569377348	5.236221025726609	1.2591366271794413	289.1720275878906	289.1763916015625
795	289.6468811035156	11.775766666666668					1	DETECTED	289.6469 m/z @11.78 [N1268_1.mzXML]	289.6468811035156	11.775766666666668	10.928533333333332	15.520983333333334	4.592450000000001	57406.42578125	2744372.823233125	0	1294	0.3323593914556717	2.6704896253547967	3.696515327920404	289.6391296386719	289.65667724609375
796	289.6580505371094	13.404566666666666					1	DETECTED	289.6581 m/z @13.40 [N1268_1.mzXML]	289.6580505371094	13.404566666666666	13.28325	13.6028	0.31954999999999956	21098.361328125	240729.49444628885	0	1294	null	1.3170078307459958	1.6340156614919916	289.6576232910156	289.65875244140625
797	290.2665710449219	11.402783333333334					1	DETECTED	290.2666 m/z @11.40 [N1268_1.mzXML]	290.2665710449219	11.402783333333334	10.95825	11.547033333333333	0.5887833333333337	50215.29296875	893433.8815565193	0	1294	0.16558978410044212	0.6955139182400346	0.34568036278240777	290.2662658691406	290.26751708984375
798	290.6256408691406	12.912550000000001					1	DETECTED	290.6256 m/z @12.91 [N1268_1.mzXML]	290.6256408691406	12.912550000000001	10.2113	13.377450000000001	3.166150000000002	46968.59765625	1676345.7083886734	0	1294	0.1263635867018671	0.5860527533549282	3.349264723769845	290.6239929199219	290.6354064941406
799	290.6656494140625	14.334183333333334					1	DETECTED	290.6656 m/z @14.33 [N1268_1.mzXML]	290.6656494140625	14.334183333333334	13.2968	15.6471	2.3503000000000007	17313.91015625	661311.8473988045	0	1294	0.2280521380728704	1.0713371775485963	1.0708496368465759	290.6647644042969	290.6723937988281
800	290.8531188964844	1.7354666666666667					1	DETECTED	290.8531 m/z @1.74 [N1268_1.mzXML]	290.8531188964844	1.7354666666666667	1.6590500000000001	6.497183333333334	4.838133333333333	29772.810546875	2202593.392253418	0	1294	0.11649586068512852	31.656270447110177	62.31254089422037	290.8469543457031	290.85986328125
801	290.92364501953125	2.6614666666666666					1	DETECTED	290.9236 m/z @2.66 [N1268_1.mzXML]	290.92364501953125	2.6614666666666666	0.10179999999999999	20.006833333333336	19.905033333333336	74800.3984375	8668081.043736123	0	1294	0.6554837952526329	4.314257608859442	8.502928260878301	290.9211120605469	290.9313049316406
802	291.11822509765625	12.04895					1	DETECTED	291.1182 m/z @12.05 [N1268_1.mzXML]	291.11822509765625	12.04895	7.119183333333334	12.967966666666666	5.848783333333332	787346.3125	8968627.061678218	1	1294	0.12118361178159986	2.1061122476268266	2.8625499778579804	291.11669921875	291.12750244140625
803	291.6448059082031	12.8985					1	DETECTED	291.6448 m/z @12.90 [N1268_1.mzXML]	291.6448059082031	12.8985	4.630733333333334	15.256866666666667	10.626133333333334	51872.87109375	4394161.983690826	0	1294	0.11169618962401628	0.6426241669455274	0.28524833389105486	291.64385986328125	291.6545715332031
804	291.93389892578125	2.6614666666666666					1	DETECTED	291.9339 m/z @2.66 [N1268_1.mzXML]	291.93389892578125	2.6614666666666666	0.10179999999999999	20.006833333333336	19.905033333333336	55034.2890625	7030709.976036933	0	1294	0.7448108266075049	4.341924864622026	1.7676425171296772	291.9327697753906	291.9342346191406
805	292.0665588378906	15.45795					1	DETECTED	292.0666 m/z @15.46 [N1268_1.mzXML]	292.0665588378906	15.45795	14.7899	19.790333333333333	5.0004333333333335	3652.131591796875	538191.4783544304	0	1294	0.8839118700918043	3.742559189681406	6.485118379362812	292.0650634765625	292.0674743652344
806	292.1216125488281	12.04895					1	DETECTED	292.1216 m/z @12.05 [N1268_1.mzXML]	292.1216125488281	12.04895	2.0327166666666665	12.32415	10.291433333333334	110567.625	3949201.0420867004	0	1294	0.12488226044786188	0.5106387092162044	2.7821317526462686	292.1117248535156	292.12200927734375
807	292.5119323730469	2.7578					1	DETECTED	292.5119 m/z @2.76 [N1268_1.mzXML]	292.5119323730469	2.7578	2.511016666666667	16.54245	14.031433333333332	6763.77294921875	1599182.0087346185	0	1294	0.9237683444588445	28.428648612142926	8.79299603371478	292.5049133300781	292.51837158203125
808	292.6528625488281	13.146166666666666					1	DETECTED	292.6529 m/z @13.15 [N1268_1.mzXML]	292.6528625488281	13.146166666666666	4.7853666666666665	13.646616666666667	8.86125	19068.767578125	3014723.3612727053	0	1294	0.01918453626254646	0.5299283561381687	0.059856712276337286	292.64337158203125	292.65374755859375
809	292.93658447265625	2.5789					1	DETECTED	292.9366 m/z @2.58 [N1268_1.mzXML]	292.93658447265625	2.5789	2.35915	8.934949999999999	6.575799999999999	7681.28955078125	700235.3324627992	0	1294	0.29779338787383836	14.96200227531286	12.954874454317828	292.9271545410156	292.938720703125
810	292.949951171875	2.7992166666666667					1	DETECTED	292.9500 m/z @2.80 [N1268_1.mzXML]	292.949951171875	2.7992166666666667	2.48365	19.607333333333333	17.123683333333332	7878.33447265625	1161514.5461873473	0	1294	0.13566420003006918	27.13164149149677	7.975224822796899	292.94049072265625	292.9582824707031
811	292.979736328125	2.7854					1	DETECTED	292.9797 m/z @2.79 [N1268_1.mzXML]	292.979736328125	2.7854	0.6065	9.349383333333332	8.742883333333332	7507.9970703125	891483.6388702394	0	1294	0.5899190533893979	2.0062608043814154	0.6819479022680085	292.9718933105469	292.9847717285156
812	292.9951477050781	2.6477999999999997					1	DETECTED	292.9951 m/z @2.65 [N1268_1.mzXML]	292.9951477050781	2.6477999999999997	0.7071333333333333	18.868666666666666	18.16153333333333	9987.6728515625	1989607.3745043022	0	1294	0.5219304514518215	1.301732819911128	1.564394009039003	292.9869079589844	292.99945068359375
813	293.0103759765625	2.6614666666666666					1	DETECTED	293.0104 m/z @2.66 [N1268_1.mzXML]	293.0103759765625	2.6614666666666666	0.5049666666666667	19.823666666666668	19.3187	10792.0771484375	1630404.9428848259	0	1294	0.7739673437521413	1.3609501518218967	0.870021588442702	293.0018310546875	293.0107116699219
814	293.0216369628906	2.5789					1	DETECTED	293.0216 m/z @2.58 [N1268_1.mzXML]	293.0216369628906	2.5789	0.6065	19.840333333333334	19.233833333333333	13406.0458984375	2515054.597840087	0	1294	0.7452139633738821	2.344874378968722	2.5102500879952943	293.01318359375	293.02252197265625
815	293.0328674316406	2.7854					1	DETECTED	293.0329 m/z @2.79 [N1268_1.mzXML]	293.0328674316406	2.7854	0.23586666666666664	19.940333333333335	19.70446666666667	21451.12109375	2576023.0206970805	0	1294	0.39392005900301186	1.550235670800071	0.7768514949243017	293.0246887207031	293.0423278808594
816	293.05169677734375	2.7992166666666667					1	DETECTED	293.0517 m/z @2.80 [N1268_1.mzXML]	293.05169677734375	2.7992166666666667	0.31984999999999997	19.9735	19.653650000000003	19686.23828125	2895158.2674117126	0	1294	1.1809634988055517	2.138799068735121	2.1901033930622833	293.0439147949219	293.05218505859375
817	293.0629577636719	2.9390666666666667					1	DETECTED	293.0630 m/z @2.94 [N1268_1.mzXML]	293.0629577636719	2.9390666666666667	0.11838333333333333	19.940333333333335	19.82195	27902.03515625	3881622.821215581	0	1294	0.6514397361506248	4.466360463223516	1.8885076306891226	293.0550537109375	293.06414794921875
818	293.07415771484375	13.925483333333334					1	DETECTED	293.0742 m/z @13.93 [N1268_1.mzXML]	293.07415771484375	13.925483333333334	0.13520000000000001	20.006833333333336	19.871633333333335	82643.7421875	1.914586187831439E7	0	1294	16.167329589603092	1.1398749790867557	0.4824122160431481	293.0641784667969	293.0814208984375
819	293.095947265625	2.6614666666666666					1	DETECTED	293.0959 m/z @2.66 [N1268_1.mzXML]	293.095947265625	2.6614666666666666	0.10179999999999999	20.006833333333336	19.905033333333336	1.9307664E7	2.380867582889164E9	1	1294	0.7614235267886347	11.385393865540912	12.253401143634903	293.0939636230469	293.0968322753906
820	293.1142578125	2.4696333333333333					1	DETECTED	293.1143 m/z @2.47 [N1268_1.mzXML]	293.1142578125	2.4696333333333333	0.10179999999999999	20.006833333333336	19.905033333333336	44307.2578125	7315232.521713631	0	1294	0.7621574675521829	3.8565934553998056	14.40423153316185	293.110107421875	293.12225341796875
821	293.1253967285156	2.7024833333333333					1	DETECTED	293.1254 m/z @2.70 [N1268_1.mzXML]	293.1253967285156	2.7024833333333333	0.11838333333333333	20.006833333333336	19.888450000000002	29770.580078125	4224293.256121979	0	1294	1.8449882306157714	4.823058272385385	2.320652892473619	293.1251525878906	293.13348388671875
822	293.1367492675781	2.7165166666666667					1	DETECTED	293.1367 m/z @2.72 [N1268_1.mzXML]	293.1367492675781	2.7165166666666667	0.152	19.956666666666667	19.804666666666666	19120.755859375	4609253.205160523	0	1294	0.5014627970891428	2.5336669938785463	3.201288984510501	293.1357116699219	293.1412048339844
823	293.1512145996094	9.91025					1	DETECTED	293.1512 m/z @9.91 [N1268_1.mzXML]	293.1512145996094	9.91025	0.13520000000000001	19.823666666666668	19.688466666666667	312541.625	1.4746646198688103E7	0	1294	0.4876754983249647	0.5436538938239998	0.07269786272473909	293.1431579589844	293.1603088378906
824	293.1766662597656	13.786399999999999					1	DETECTED	293.1767 m/z @13.79 [N1268_1.mzXML]	293.1766662597656	13.786399999999999	0.23586666666666664	19.840333333333334	19.604466666666667	90998.3125	7494361.285580018	0	1294	0.30726468597973877	0.5570382313288454	0.11662342202030555	293.16668701171875	293.1863708496094
825	293.1896057128906	2.5245666666666664					1	DETECTED	293.1896 m/z @2.52 [N1268_1.mzXML]	293.1896057128906	2.5245666666666664	0.3366166666666667	18.426666666666666	18.090049999999998	9329.5439453125	1839976.9661085198	0	1294	0.948518002211455	1.2064586935100274	2.4459750441325774	293.18670654296875	293.1980285644531
826	293.20941162109375	12.401316666666666					1	DETECTED	293.2094 m/z @12.40 [N1268_1.mzXML]	293.20941162109375	12.401316666666666	0.35351666666666665	12.556183333333333	12.202666666666667	10035.357421875	1491422.8098679814	0	1294	10.05961700348112	0.5115663100441545	0.02245889302937075	293.19970703125	293.21929931640625
827	293.2274169921875	2.883483333333333					1	DETECTED	293.2274 m/z @2.88 [N1268_1.mzXML]	293.2274169921875	2.883483333333333	2.455966666666667	7.086383333333333	4.630416666666666	8347.1845703125	515526.7062441711	0	1294	0.4852662287754943	4.094872013727965	7.1576446150263795	293.21954345703125	293.23193359375
828	293.24285888671875	12.649166666666668					1	DETECTED	293.2429 m/z @12.65 [N1268_1.mzXML]	293.24285888671875	12.649166666666668	2.4285	12.731683333333333	10.303183333333333	8459.6787109375	1248085.3701895445	0	1294	9.825151603490362	0.5051199571859976	0.011164746292043419	293.2336120605469	293.2512512207031
829	293.3097229003906	2.7992166666666667					1	DETECTED	293.3097 m/z @2.80 [N1268_1.mzXML]	293.3097229003906	2.7992166666666667	0.8589	10.196283333333334	9.337383333333333	6217.7197265625	939807.7200393067	0	1294	0.40781073198867146	2.406149339884383	2.6684447240578812	293.30340576171875	293.3184509277344
830	294.0989685058594	2.6614666666666666					1	DETECTED	294.0990 m/z @2.66 [N1268_1.mzXML]	294.0989685058594	2.6614666666666666	0.10179999999999999	20.006833333333336	19.905033333333336	1981880.0	2.1836910016743895E8	1	1294	0.7716147287576014	11.889067426594268	6.627827919171222	294.09808349609375	294.10040283203125
831	294.17974853515625	13.800083333333333					1	DETECTED	294.1797 m/z @13.80 [N1268_1.mzXML]	294.17974853515625	13.800083333333333	13.675516666666665	15.4423	1.7667833333333345	19135.74609375	403031.62312268163	0	1294	0.23301364424674453	7.091717955579255	13.18343591115851	294.1794738769531	294.1893615722656
832	294.2649841308594	2.6887499999999998					1	DETECTED	294.2650 m/z @2.69 [N1268_1.mzXML]	294.2649841308594	2.6887499999999998	0.52225	18.819666666666667	18.297416666666667	48760.1015625	7513048.742126526	0	1294	0.6189371878365559	4.222805600430803	2.59344940288954	294.2643737792969	294.2663879394531
833	294.936767578125	1.6446					1	DETECTED	294.9368 m/z @1.64 [N1268_1.mzXML]	294.936767578125	1.6446	1.5703333333333334	13.855383333333332	12.285049999999998	162857.0	1.9044494483134277E7	0	1294	0.05378189434266911	82.21772860887377	174.82771705005933	294.9294128417969	294.93743896484375
834	294.9528503417969	11.239866666666668					1	DETECTED	294.9529 m/z @11.24 [N1268_1.mzXML]	294.9528503417969	11.239866666666668	11.0762	15.80785	4.73165	7370.46337890625	656669.8078017579	0	1294	4.731223600791154	14.455142566191352	27.910285132382704	294.9512939453125	294.95330810546875
835	295.1002502441406	2.6614666666666666					1	DETECTED	295.1003 m/z @2.66 [N1268_1.mzXML]	295.1002502441406	2.6614666666666666	0.10179999999999999	20.006833333333336	19.905033333333336	230929.40625	2.7305512116834335E7	0	1294	0.7608052472179674	4.031548181696254	8.926472746950637	295.0938720703125	295.1022033691406
836	295.1271667480469	9.676616666666666					1	DETECTED	295.1272 m/z @9.68 [N1268_1.mzXML]	295.1271667480469	9.676616666666666	9.632183333333334	9.705566666666666	0.07338333333333225	40074.78125	152665.09750487976	0	1294	0.08757898751986026	0.8257689422355674	0.6515378844711349	295.12701416015625	295.1273193359375
837	295.14703369140625	9.821983333333332					1	DETECTED	295.1470 m/z @9.82 [N1268_1.mzXML]	295.14703369140625	9.821983333333332	9.587583333333333	10.029183333333332	0.4415999999999993	13648.1591796875	252833.6470402828	0	1294	0.4003040485527798	0.9419795221843027	0.8839590443686054	295.1465759277344	295.14752197265625
838	295.1921691894531	13.745233333333335					1	DETECTED	295.1922 m/z @13.75 [N1268_1.mzXML]	295.1921691894531	13.745233333333335	1.4203333333333332	16.264216666666666	14.843883333333332	38499.1953125	3988943.7667731326	0	1294	1.509096553012279	0.5796757689743965	0.18998059214461901	295.18560791015625	295.20184326171875
839	295.2608642578125	13.69					1	DETECTED	295.2609 m/z @13.69 [N1268_1.mzXML]	295.2608642578125	13.69	13.588333333333333	15.39585	1.8075166666666664	34514.57421875	886247.0344532497	0	1294	0.49775229117036446	8.889426229508205	7.884600282197562	295.260009765625	295.26214599609375
840	295.29266357421875	2.6614666666666666					1	DETECTED	295.2927 m/z @2.66 [N1268_1.mzXML]	295.29266357421875	2.6614666666666666	0.11838333333333333	20.006833333333336	19.888450000000002	69871.96875	8537183.23484198	0	1294	0.6646544816282729	5.165716503639688	9.278034161844271	295.29156494140625	295.29443359375
841	296.0638427734375	1.7504666666666668					1	DETECTED	296.0638 m/z @1.75 [N1268_1.mzXML]	296.0638427734375	1.7504666666666668	1.6890500000000002	10.498583333333332	8.809533333333333	218031.046875	8317909.8952231435	0	1294	0.07088557450424982	71.71940298507461	0.7078635152484657	296.05987548828125	296.06396484375
842	296.1392822265625	14.877716666666666					1	DETECTED	296.1393 m/z @14.88 [N1268_1.mzXML]	296.1392822265625	14.877716666666666	8.950683333333334	14.877716666666666	5.927033333333332	7609.5390625	1734972.3905416257	0	1294	5.2516751396579835	0.5	null	296.1299743652344	296.1473083496094
843	296.1835632324219	11.852366666666667					1	DETECTED	296.1836 m/z @11.85 [N1268_1.mzXML]	296.1835632324219	11.852366666666667	9.661633333333333	18.933666666666667	9.272033333333335	37942.76953125	2639696.638942749	0	1294	0.13862793555477637	1.8822147242264957	19.037256846994804	296.1810607910156	296.18402099609375
844	296.2561340332031	13.50235					1	DETECTED	296.2561 m/z @13.50 [N1268_1.mzXML]	296.2561340332031	13.50235	13.432216666666667	14.0403	0.6080833333333331	47402.82421875	559428.3529721677	0	1294	0.1721643839680489	4.3351948669201885	2.9496685034494368	296.2555847167969	296.2652282714844
845	296.9878845214844	11.731050000000002					1	DETECTED	296.9879 m/z @11.73 [N1268_1.mzXML]	296.9878845214844	11.731050000000002	11.136733333333332	16.0043	4.867566666666669	9971.373046875	1012489.2733807982	0	1294	0.46248264808479966	4.095095207381008	7.190190414762016	296.9867248535156	296.9913024902344
846	297.1064758300781	9.542499999999999					1	DETECTED	297.1065 m/z @9.54 [N1268_1.mzXML]	297.1064758300781	9.542499999999999	5.489833333333333	9.6027	4.112866666666667	4343.27392578125	260733.56576019293	0	1294	0.3516818848505121	0.5074272084224382	0.014854416844876253	297.1004943847656	297.1066589355469
847	297.1170349121094	1.4817333333333333					1	DETECTED	297.1170 m/z @1.48 [N1268_1.mzXML]	297.1170349121094	1.4817333333333333	1.4031833333333334	9.482249999999999	8.079066666666666	11397.55859375	1750340.5004266356	0	1294	0.0977939322377539	51.42626776999794	101.85253553999588	297.1070556640625	297.1171569824219
848	297.1512145996094	1.8073000000000001					1	DETECTED	297.1512 m/z @1.81 [N1268_1.mzXML]	297.1512145996094	1.8073000000000001	1.7933166666666667	9.512316666666667	7.719	35398.80859375	3005281.649731262	0	1294	0.04334054341916782	261.676518408872	542.4694273367163	297.1424865722656	297.151611328125
849	297.1784362792969	14.011283333333333					1	DETECTED	297.1784 m/z @14.01 [N1268_1.mzXML]	297.1784362792969	14.011283333333333	10.105483333333332	19.607333333333333	9.501850000000001	14962.0390625	3036233.406286013	0	1294	4.112552161202203	1.1056981829174612	1.451837275235986	297.17767333984375	297.1864929199219
850	298.27166748046875	14.5031					1	DETECTED	298.2717 m/z @14.50 [N1268_1.mzXML]	298.27166748046875	14.5031	10.34575	16.9715	6.625749999999998	184304.46875	8651794.593596071	0	1294	0.5912615675260042	0.7651736350828501	0.3867229974143191	298.27099609375	298.2730407714844
851	298.9566345214844	2.2173333333333334					1	DETECTED	298.9566 m/z @2.22 [N1268_1.mzXML]	298.9566345214844	2.2173333333333334	2.0748	2.4007	0.32589999999999986	7833.232421875	97959.63723706048	0	1294	0.14468769490888	1.1432413470533216	1.2864826941066432	298.9561767578125	298.9574890136719
852	299.078857421875	10.330483333333332					1	DETECTED	299.0789 m/z @10.33 [N1268_1.mzXML]	299.078857421875	10.330483333333332	6.708633333333333	10.375833333333333	3.6671999999999993	2988.82177734375	198590.73916198732	0	1294	0.0627098130706365	0.5062606126703205	0.012521225340641083	299.07562255859375	299.0798645019531
853	299.1365966796875	12.416950000000002					1	DETECTED	299.1366 m/z @12.42 [N1268_1.mzXML]	299.1365966796875	12.416950000000002	10.059383333333333	15.133616666666667	5.074233333333334	155766.640625	7283324.162803403	0	1294	1.747482871547584	0.7300277862549782	0.6827754452272439	299.1358337402344	299.13787841796875
854	299.25592041015625	14.0403					1	DETECTED	299.2559 m/z @14.04 [N1268_1.mzXML]	299.25592041015625	14.0403	12.307983333333334	14.114883333333333	1.8068999999999988	6694.04248046875	531644.1605026854	0	1294	0.08091625250045276	0.5215270495194296	0.04305409903885916	299.25439453125	299.2564697265625
855	299.27532958984375	14.418550000000002					1	DETECTED	299.2753 m/z @14.42 [N1268_1.mzXML]	299.27532958984375	14.418550000000002	11.806366666666666	16.378116666666667	4.5717500000000015	35117.30078125	2074912.1875931395	0	1294	0.6535509584682604	0.7705849124642298	2.37648282986325	299.2748107910156	299.2762451171875
856	299.2919616699219	12.704450000000001					1	DETECTED	299.2920 m/z @12.70 [N1268_1.mzXML]	299.2919616699219	12.704450000000001	0.152	20.006833333333336	19.854833333333335	8511.19140625	2446356.8525429377	0	1294	13.114402787983469	0.8853411950634715	1.538322023704566	299.29046630859375	299.2947082519531
857	299.63079833984375	12.8985					1	DETECTED	299.6308 m/z @12.90 [N1268_1.mzXML]	299.63079833984375	12.8985	12.773316666666666	13.022383333333332	0.24906666666666588	132586.046875	996645.2912226567	0	1294	0.1293805516367872	0.9948076154972615	1.2314490960510285	299.6304626464844	299.6310729980469
858	300.13275146484375	12.8985					1	DETECTED	300.1328 m/z @12.90 [N1268_1.mzXML]	300.13275146484375	12.8985	10.437800000000001	13.460116666666666	3.022316666666665	37414.3203125	1824792.983762451	0	1294	1.0017136990139068	0.6141172566071983	0.3070356024726579	300.1295166015625	300.1407775878906
859	300.17852783203125	11.56075					1	DETECTED	300.1785 m/z @11.56 [N1268_1.mzXML]	300.17852783203125	11.56075	9.467066666666666	12.105083333333333	2.638016666666667	426002.5625	3892647.359537613	0	1294	0.11320427476442951	2.6516636998845846	3.5999263377883803	300.1776123046875	300.1832275390625
860	300.197021484375	11.388883333333332					1	DETECTED	300.1970 m/z @11.39 [N1268_1.mzXML]	300.197021484375	11.388883333333332	2.4285	11.459933333333334	9.031433333333334	23454.380859375	2068197.513344849	0	1294	2.496315002727398	0.513837420867287	0.02806431841573745	300.19097900390625	300.1972961425781
861	300.21502685546875	10.55485					1	DETECTED	300.2150 m/z @10.55 [N1268_1.mzXML]	300.21502685546875	10.55485	10.526433333333333	10.7269	0.20046666666666724	20110.21484375	198419.81040332053	0	1294	0.11962042115578697	3.527272727272726	6.054545454545452	300.2147216796875	300.21539306640625
862	301.1160583496094	10.759866666666666					1	DETECTED	301.1161 m/z @10.76 [N1268_1.mzXML]	301.1160583496094	10.759866666666666	10.498583333333332	10.89845	0.3998666666666679	88960.0078125	767649.916951172	0	1294	0.10479441352705621	0.7651974229763379	0.9777380240210373	301.1158752441406	301.1167297363281
863	301.1387634277344	12.4476					1	DETECTED	301.1388 m/z @12.45 [N1268_1.mzXML]	301.1387634277344	12.4476	0.16865	20.006833333333336	19.838183333333337	247656.140625	1.6333465911700211E7	1	1294	10.898984704840387	0.573689587754801	0.017446692220285213	301.1363525390625	301.1431884765625
864	301.1819763183594	11.56075					1	DETECTED	301.1820 m/z @11.56 [N1268_1.mzXML]	301.1819763183594	11.56075	11.533116666666666	11.701333333333334	0.1682166666666678	65093.92578125	426231.69514648785	0	1294	0.11017907174604957	3.0437273823883597	5.547394932632208	301.18157958984375	301.1820983886719
865	301.2115173339844	13.488383333333333					1	DETECTED	301.2115 m/z @13.49 [N1268_1.mzXML]	301.2115173339844	13.488383333333333	11.760683333333333	13.703866666666666	1.9431833333333337	136242.6875	2412079.281802245	0	1294	0.17183323233162184	0.5623613281626825	2.4468179178595046	301.2113037109375	301.2121887207031
866	302.0176086425781	10.987599999999999					1	DETECTED	302.0176 m/z @10.99 [N1268_1.mzXML]	302.0176086425781	10.987599999999999	0.10179999999999999	20.006833333333336	19.905033333333336	47532.3828125	1.4580368247008353E7	0	1294	4.957708436744365	1.134978450836951	9.900590732294695	302.0161437988281	302.0185546875
867	302.19500732421875	10.0444					1	DETECTED	302.1950 m/z @10.04 [N1268_1.mzXML]	302.19500732421875	10.0444	8.565283333333333	10.0444	1.4791166666666662	2682.344970703125	147260.10394845574	0	1294	0.07717890089445945	0.5	null	302.19384765625	302.1960144042969
868	302.2127380371094	11.547033333333333					1	DETECTED	302.2127 m/z @11.55 [N1268_1.mzXML]	302.2127380371094	11.547033333333333	11.519083333333333	13.588333333333333	2.0692500000000003	63534.58984375	3625701.7170742187	0	1294	2.032419205868644	37.01699463327293	73.03398926654586	302.2125549316406	302.21502685546875
869	302.2303771972656	10.838633333333332					1	DETECTED	302.2304 m/z @10.84 [N1268_1.mzXML]	302.2303771972656	10.838633333333332	10.759866666666666	11.180766666666667	0.4209000000000014	65150.453125	530105.8040021983	0	1294	0.09447208189083511	2.6718154887854517	2.1187567457281786	302.2294616699219	302.2309875488281
870	302.3035583496094	11.672316666666667					1	DETECTED	302.3036 m/z @11.67 [N1268_1.mzXML]	302.3035583496094	11.672316666666667	11.643966666666667	11.921850000000001	0.2778833333333335	36608.6875	228170.66393066387	0	1294	0.09140466060851082	4.900940623162908	5.370173321828312	302.30303955078125	302.3035583496094
871	303.0257873535156	1.4518333333333333					1	DETECTED	303.0258 m/z @1.45 [N1268_1.mzXML]	303.0257873535156	1.4518333333333333	0.23586666666666664	19.907	19.671133333333334	9857.5458984375	3051407.89053531	0	1294	14.537184012929941	6.997958608458913	13.48883909089389	303.0199890136719	303.0261535644531
872	303.0726623535156	9.7347					1	DETECTED	303.0727 m/z @9.73 [N1268_1.mzXML]	303.0726623535156	9.7347	9.661633333333333	9.939983333333334	0.27835000000000143	25926.60546875	182553.61958593794	0	1294	0.1003939787337167	1.8535429666884153	2.8725930676871805	303.07183837890625	303.07269287109375
873	303.2270202636719	14.44665					1	DETECTED	303.2270 m/z @14.45 [N1268_1.mzXML]	303.2270202636719	14.44665	9.96975	17.769166666666667	7.7994166666666676	625689.75	3.054965232483945E7	1	1294	0.5204876759844996	2.6955580040504983	0.3880903574326709	303.22650146484375	303.2304992675781
874	303.25067138671875	13.035983333333332					1	DETECTED	303.2507 m/z @13.04 [N1268_1.mzXML]	303.25067138671875	13.035983333333332	12.995133333333333	13.104916666666666	0.10978333333333268	23887.87890625	123587.71466796874	0	1294	0.11969144265723486	1.343737250102026	1.6874745002040519	303.25006103515625	303.2510681152344
875	303.6442565917969	12.842483333333332					1	DETECTED	303.6443 m/z @12.84 [N1268_1.mzXML]	303.6442565917969	12.842483333333332	12.81485	12.9401	0.12524999999999942	17720.0	87289.2964174804	0	1294	0.05524465203224693	2.2662846803378316	3.532569360675663	303.6439514160156	303.6444396972656
876	304.0476379394531	17.021833333333333					1	DETECTED	304.0476 m/z @17.02 [N1268_1.mzXML]	304.0476379394531	17.021833333333333	9.587583333333333	19.807000000000002	10.21941666666667	3512.58740234375	1031832.7625730288	0	1294	1.1934341891401274	0.6873199493336025	0.374639898667205	304.041748046875	304.0483703613281
877	304.14666748046875	12.856599999999998					1	DETECTED	304.1467 m/z @12.86 [N1268_1.mzXML]	304.14666748046875	12.856599999999998	9.291599999999999	12.856599999999998	3.5649999999999995	6403.35986328125	850010.6585528563	0	1294	3.4735459393469057	0.5	null	304.14666748046875	304.1494140625
878	304.17388916015625	8.903283333333333					1	DETECTED	304.1739 m/z @8.90 [N1268_1.mzXML]	304.17388916015625	8.903283333333333	8.856616666666667	8.981833333333332	0.12521666666666498	3093.3349609375	16442.672854949877	0	1294	0.4463358541716591	1.3416071428571703	1.6832142857143408	304.1733093261719	304.17425537109375
879	304.2102966308594	10.090200000000001					1	DETECTED	304.2103 m/z @10.09 [N1268_1.mzXML]	304.2102966308594	10.090200000000001	10.0444	14.631283333333332	4.586883333333333	36325.99609375	815556.0980287474	0	1294	0.17657455879584383	2.9958824275343807	6.271008781273743	304.20867919921875	304.21392822265625
880	304.23040771484375	14.5031					1	DETECTED	304.2304 m/z @14.50 [N1268_1.mzXML]	304.23040771484375	14.5031	10.597733333333334	16.378116666666667	5.780383333333333	119519.140625	8365324.863857722	0	1294	0.5319704226936111	0.6881515534832524	0.3618202957392553	304.2296447753906	304.2315979003906
881	304.2979431152344	11.547033333333333					1	DETECTED	304.2979 m/z @11.55 [N1268_1.mzXML]	304.2979431152344	11.547033333333333	11.519083333333333	11.658150000000001	0.13906666666666823	27388.1953125	122487.94921630925	0	1294	0.05761741737472548	2.487775790101347	3.9755515802026946	304.2958984375	304.2981872558594
882	304.834228515625	11.106599999999998					1	DETECTED	304.8342 m/z @11.11 [N1268_1.mzXML]	304.834228515625	11.106599999999998	10.526433333333333	11.106599999999998	0.5801666666666652	4358.857421875	108186.64377624486	0	1294	0.5666279077821255	0.5	null	304.834228515625	304.8364562988281
883	304.89404296875	1.6002666666666667					1	DETECTED	304.8940 m/z @1.60 [N1268_1.mzXML]	304.89404296875	1.6002666666666667	1.1966166666666667	19.5745	18.377883333333333	115783.4375	5343618.802257752	0	1294	0.08331107821354	1.5264382205397422	1.859480226704602	304.8935852050781	304.90289306640625
884	304.97381591796875	2.131416666666667					1	DETECTED	304.9738 m/z @2.13 [N1268_1.mzXML]	304.97381591796875	2.131416666666667	2.0607833333333336	2.35915	0.29836666666666645	7823.955078125	91965.15682250974	0	1294	0.13478239886171384	2.1120811703633775	3.2241623407267554	304.9723815917969	304.97418212890625
885	305.133544921875	12.35575					1	DETECTED	305.1335 m/z @12.36 [N1268_1.mzXML]	305.133544921875	12.35575	12.32415	12.540166666666666	0.21601666666666652	102427.171875	771106.1234052733	0	1294	0.1268280559805035	3.4179852320674042	4.900267078784482	305.13348388671875	305.1338806152344
886	305.24267578125	12.676983333333334					1	DETECTED	305.2427 m/z @12.68 [N1268_1.mzXML]	305.24267578125	12.676983333333334	1.58545	15.45795	13.8725	313889.40625	1.2791992043191537E7	1	1294	0.1556209263756685	8.796874608476402	2.5106315942180304	305.2327880859375	305.2459411621094
887	306.08184814453125	15.694733333333334					1	DETECTED	306.0818 m/z @15.69 [N1268_1.mzXML]	306.08184814453125	15.694733333333334	9.349383333333332	18.426666666666666	9.077283333333334	5937.302734375	1294027.817932281	0	1294	1.9966578468928624	0.7152704999198887	0.5408235003251259	306.0805969238281	306.0830383300781
888	306.9912414550781	11.166233333333334					1	DETECTED	306.9912 m/z @11.17 [N1268_1.mzXML]	306.9912414550781	11.166233333333334	10.89845	11.760683333333333	0.8622333333333323	10447.8046875	326493.0580631101	0	1294	0.2736980384993615	1.609945851745809	2.219891703491618	306.99078369140625	306.99200439453125
889	307.0643615722656	10.526433333333333					1	DETECTED	307.0644 m/z @10.53 [N1268_1.mzXML]	307.0643615722656	10.526433333333333	10.484183333333334	10.597733333333334	0.11355000000000004	5728.55859375	29499.07200738514	0	1294	0.1286556774629588	1.3437869822485455	1.687573964497091	307.0639953613281	307.0653076171875
890	307.0813903808594	3.900383333333333					1	DETECTED	307.0814 m/z @3.90 [N1268_1.mzXML]	307.0813903808594	3.900383333333333	3.1645	18.459166666666665	15.294666666666664	4369.619140625	1780658.337160034	0	1294	0.3826897052311371	10.392045840599733	19.784091681199467	307.07525634765625	307.08221435546875
891	307.1656494140625	11.0169					1	DETECTED	307.1656 m/z @11.02 [N1268_1.mzXML]	307.1656494140625	11.0169	8.474933333333333	20.006833333333336	11.531900000000004	1805243.0	5.882116991115431E7	1	1294	0.357903209460968	2.551496275958727	1.7957587220149385	307.1648864746094	307.1702880859375
892	307.2610778808594	12.242583333333332					1	DETECTED	307.2611 m/z @12.24 [N1268_1.mzXML]	307.2610778808594	12.242583333333332	12.149366666666667	12.370966666666668	0.22160000000000046	18947.287109375	187906.67949121143	0	1294	0.12219760536412316	1.1886286429465647	1.3772572858931293	307.26068115234375	307.2613525390625
893	308.1697692871094	11.0169					1	DETECTED	308.1698 m/z @11.02 [N1268_1.mzXML]	308.1697692871094	11.0169	9.95505	18.868666666666666	8.913616666666666	187611.1875	8134076.7996860035	0	1294	0.7088002372468178	1.6550685985229139	0.20193377901130036	308.1683044433594	308.1731872558594
894	308.8770446777344	2.16005					1	DETECTED	308.8770 m/z @2.16 [N1268_1.mzXML]	308.8770446777344	2.16005	2.0327166666666665	2.317	0.28428333333333367	16866.544921875	181681.23458947762	0	1294	0.23640654032096098	1.1162958115183244	1.2325916230366485	308.8765563964844	308.877685546875
895	309.079833984375	11.547033333333333					1	DETECTED	309.0798 m/z @11.55 [N1268_1.mzXML]	309.079833984375	11.547033333333333	11.547033333333333	11.672316666666667	0.12528333333333386	18603.853515625	104275.73715234436	0	1294	0.08191623847923069	null	null	309.079833984375	309.0804443359375
896	309.1459655761719	9.497333333333334					1	DETECTED	309.1460 m/z @9.50 [N1268_1.mzXML]	309.1459655761719	9.497333333333334	8.997283333333334	13.911433333333333	4.914149999999999	18319.513671875	1453274.0455509338	0	1294	3.0676871068327767	2.5411979067394888	1.529266814139866	309.1454162597656	309.1492004394531
897	309.1622619628906	11.0169					1	DETECTED	309.1623 m/z @11.02 [N1268_1.mzXML]	309.1622619628906	11.0169	3.9445333333333332	17.752833333333335	13.808300000000003	65683.8515625	3735800.3868592815	0	1294	0.17565112153528517	1.7869367457992686	1.5184880133486813	309.16094970703125	309.1722412109375
898	309.2015075683594	12.78715					1	DETECTED	309.2015 m/z @12.79 [N1268_1.mzXML]	309.2015075683594	12.78715	12.1641	14.218833333333333	2.054733333333333	24818.04296875	784026.4034555661	0	1294	0.6269368225162886	1.6489313324238262	2.6090109741124032	309.20062255859375	309.2044372558594
899	309.24053955078125	11.547033333333333					1	DETECTED	309.2405 m/z @11.55 [N1268_1.mzXML]	309.24053955078125	11.547033333333333	11.519083333333333	15.287466666666667	3.7683833333333343	24676.3515625	1210276.5765891725	0	1294	0.15480821405755663	64.09043510065244	112.49638825768656	309.2373352050781	309.2413024902344
900	310.1654357910156	11.03145					1	DETECTED	310.1654 m/z @11.03 [N1268_1.mzXML]	310.1654357910156	11.03145	10.853566666666667	12.5086	1.655033333333332	10068.197265625	535371.8756728512	0	1294	0.3038510086823525	4.652019113651299	8.304038227302598	310.1647644042969	310.1739807128906
901	310.1998596191406	10.6293					1	DETECTED	310.1999 m/z @10.63 [N1268_1.mzXML]	310.1998596191406	10.6293	10.406933333333335	16.5751	6.168166666666664	63213.67578125	1920195.1962260725	0	1294	0.12067827970998124	13.28359082939224	0.6907011385433799	310.1960144042969	310.2096862792969
902	310.8742370605469	2.131416666666667					1	DETECTED	310.8742 m/z @2.13 [N1268_1.mzXML]	310.8742370605469	2.131416666666667	2.0607833333333336	2.23145	0.17066666666666652	17107.171875	120958.58518701159	0	1294	0.11420983870128065	1.2081170363378944	1.4162340726757887	310.8736267089844	310.8742980957031
903	310.9107666015625	1.6446					1	DETECTED	310.9108 m/z @1.64 [N1268_1.mzXML]	310.9107666015625	1.6446	1.6002666666666667	1.8073000000000001	0.2070333333333334	100398.46875	438632.7399020997	0	1294	0.058303470011392466	2.3349624060150385	1.7836630253309236	310.9100646972656	310.9109191894531
904	311.00274658203125	11.978183333333334					1	DETECTED	311.0027 m/z @11.98 [N1268_1.mzXML]	311.00274658203125	11.978183333333334	9.012766666666666	18.62316666666667	9.610400000000004	4569.4326171875	1217189.984112245	0	1294	7.743944396599828	1.6204130954053675	1.276681968655287	310.9936218261719	311.0089111328125
905	311.12249755859375	8.794616666666666					1	DETECTED	311.1225 m/z @8.79 [N1268_1.mzXML]	311.12249755859375	8.794616666666666	8.490183333333333	17.32133333333333	8.83115	18024.13671875	567628.638293152	0	1294	0.11778676230363239	13.104715774554382	28.151001147449957	311.1126403808594	311.1227722167969
906	311.1643981933594	12.370966666666668					1	DETECTED	311.1644 m/z @12.37 [N1268_1.mzXML]	311.1643981933594	12.370966666666668	12.242583333333332	14.3905	2.147916666666667	147421.84375	2764193.616685548	1	1294	0.2648258003167445	1.6764248696554618	2.536286260955681	311.16412353515625	311.172119140625
907	311.2348327636719	13.855383333333332					1	DETECTED	311.2348 m/z @13.86 [N1268_1.mzXML]	311.2348327636719	13.855383333333332	12.478066666666667	14.144516666666668	1.666450000000001	21793.861328125	1010605.269903565	0	1294	0.17749277203053282	0.6049625479495163	0.20992509589903263	311.2332458496094	311.241455078125
908	311.6305236816406	12.842483333333332					1	DETECTED	311.6305 m/z @12.84 [N1268_1.mzXML]	311.6305236816406	12.842483333333332	12.731683333333333	17.786333333333335	5.054650000000002	48649.6015625	1654606.3328717966	0	1294	0.28574945919045724	22.80979241877271	44.61958483754542	311.6300964355469	311.6402282714844
909	312.0273742675781	13.24225					1	DETECTED	312.0274 m/z @13.24 [N1268_1.mzXML]	312.0273742675781	13.24225	11.136733333333332	17.603	6.4662666666666695	49181.109375	2520978.6593506476	0	1294	0.2610748487522958	1.5691839555310705	0.46806608873315286	312.0205078125	312.02813720703125
910	312.13262939453125	12.870366666666666					1	DETECTED	312.1326 m/z @12.87 [N1268_1.mzXML]	312.13262939453125	12.870366666666666	8.779183333333332	12.954133333333335	4.174950000000003	20798.767578125	1417938.1143154309	0	1294	4.004216098168499	0.5102374618590386	0.021356756526713806	312.1263427734375	312.1334533691406
911	312.1571350097656	12.210683333333332					1	DETECTED	312.1571 m/z @12.21 [N1268_1.mzXML]	312.1571350097656	12.210683333333332	2.511016666666667	12.292133333333334	9.781116666666668	33165.40625	6868313.976987305	0	1294	0.15239037384209375	0.5041985978899619	1.0203112094954279	312.1517639160156	312.15771484375
912	312.2145690917969	10.759866666666666					1	DETECTED	312.2146 m/z @10.76 [N1268_1.mzXML]	312.2145690917969	10.759866666666666	10.498583333333332	10.987599999999999	0.4890166666666662	51485.01953125	479584.90403930633	0	1294	0.11853435104691634	0.8621221540558573	1.0451293795010537	312.2143859863281	312.2155456542969
913	312.28778076171875	13.675516666666665					1	DETECTED	312.2878 m/z @13.68 [N1268_1.mzXML]	312.28778076171875	13.675516666666665	13.545066666666665	14.070066666666666	0.5250000000000004	17074.71875	284661.25696899375	0	1294	0.15884344237344727	2.0122652357225044	3.024530471445009	312.2867736816406	312.28875732421875
914	312.6560974121094	2.4148					1	DETECTED	312.6561 m/z @2.41 [N1268_1.mzXML]	312.6560974121094	2.4148	1.9634500000000001	10.241133333333332	8.277683333333332	18117.064453125	1201560.575645599	0	1294	0.5545928821010855	7.069824524984343	15.857354727813455	312.65447998046875	312.6584167480469
915	313.0945129394531	1.4518333333333333					1	DETECTED	313.0945 m/z @1.45 [N1268_1.mzXML]	313.0945129394531	1.4518333333333333	1.38595	18.78666666666667	17.400716666666668	23275.27734375	4037816.690503571	0	1294	10.613114577878001	119.54407069826726	236.9939538782388	313.0928649902344	313.10321044921875
916	313.1532287597656	10.07465					1	DETECTED	313.1532 m/z @10.07 [N1268_1.mzXML]	313.1532287597656	10.07465	10.014199999999999	13.939583333333333	3.9253833333333343	7546.6806640625	575732.9442382205	0	1294	0.09750310215057567	32.46801764543635	63.9360352908727	313.1470642089844	313.153564453125
917	313.1650390625	12.478066666666667					1	DETECTED	313.1650 m/z @12.48 [N1268_1.mzXML]	313.1650390625	12.478066666666667	12.1641	12.619033333333334	0.45493333333333474	33804.53515625	535644.4886007078	0	1294	0.30457305978462657	0.7170707458365525	0.6155220886025244	313.15814208984375	313.16668701171875
918	313.2713928222656	13.731633333333333					1	DETECTED	313.2714 m/z @13.73 [N1268_1.mzXML]	313.2713928222656	13.731633333333333	0.11838333333333333	19.8905	19.772116666666665	1079683.5	2.1758980653517693E7	1	1294	0.25066643150174883	1.435354128108341	1.780015889743499	313.27056884765625	313.2735290527344
919	313.78216552734375	2.48365					1	DETECTED	313.7822 m/z @2.48 [N1268_1.mzXML]	313.78216552734375	2.48365	2.131416666666667	10.105483333333332	7.9740666666666655	14793.6796875	941858.4281699825	0	1294	0.5640079596252403	11.174339100254102	18.361313871186375	313.7813720703125	313.78375244140625
920	314.0277099609375	13.214883333333335					1	DETECTED	314.0277 m/z @13.21 [N1268_1.mzXML]	314.0277099609375	13.214883333333335	1.6446	13.364083333333333	11.719483333333333	17049.09375	6595453.120775268	0	1294	0.04643492287877571	0.5064475517021334	0.012895103404266849	314.02325439453125	314.0281066894531
921	314.19403076171875	11.90825					1	DETECTED	314.1940 m/z @11.91 [N1268_1.mzXML]	314.19403076171875	11.90825	11.894499999999999	12.021233333333333	0.12673333333333403	10702.587890625	61135.010224121696	0	1294	0.11387184587373689	4.608484848484302	8.216969696968604	314.1935729980469	314.1947937011719
922	314.230224609375	11.002233333333333					1	DETECTED	314.2302 m/z @11.00 [N1268_1.mzXML]	314.230224609375	11.002233333333333	10.89845	11.5882	0.6897500000000001	439771.34375	3832761.7787514557	1	1294	0.12024674126939772	1.4709816140512517	1.1529308425314917	314.2301330566406	314.2307434082031
923	314.33990478515625	12.105083333333333					1	DETECTED	314.3399 m/z @12.11 [N1268_1.mzXML]	314.33990478515625	12.105083333333333	12.076916666666667	12.179300000000001	0.10238333333333394	12815.1982421875	47635.71598486356	0	1294	0.04729382724167053	1.8174556213018571	2.758194287516441	314.33843994140625	314.3399658203125
924	314.7773132324219	1.9910833333333333					1	DETECTED	314.7773 m/z @1.99 [N1268_1.mzXML]	314.7773132324219	1.9910833333333333	1.9071333333333333	2.0748	0.16766666666666685	12402.58984375	81851.02867065443	0	1294	0.11723942493486517	0.9986102838991477	0.9972205677982956	314.7762451171875	314.7773132324219
925	315.0607604980469	2.44225					1	DETECTED	315.0608 m/z @2.44 [N1268_1.mzXML]	315.0607604980469	2.44225	1.4203333333333332	10.105483333333332	8.685149999999998	19632.240234375	1539746.146944213	0	1294	1.2800613190677375	1.3516954529840788	1.6736300161566227	315.0524597167969	315.0666809082031
926	315.0775146484375	2.455966666666667					1	DETECTED	315.0775 m/z @2.46 [N1268_1.mzXML]	315.0775146484375	2.455966666666667	0.10179999999999999	20.006833333333336	19.905033333333336	5771496.5	3.993976217793949E8	1	1294	0.4913501801698059	3.346146823175233	11.96998321598703	315.0768127441406	315.0868835449219
927	315.1314697265625	11.48935					1	DETECTED	315.1315 m/z @11.49 [N1268_1.mzXML]	315.1314697265625	11.48935	2.35915	11.894499999999999	9.53535	43129.515625	4663680.130089112	0	1294	0.11522516465450217	0.5168161388652921	0.039663018942287256	315.1221923828125	315.1325378417969
928	315.1602478027344	12.386249999999999					1	DETECTED	315.1602 m/z @12.39 [N1268_1.mzXML]	315.1602478027344	12.386249999999999	2.455966666666667	13.6028	11.146833333333333	17043.6796875	2943925.784055787	0	1294	0.2439995840144107	0.5612545462784715	0.12250909255694299	315.15155029296875	315.1608581542969
929	315.2337951660156	10.987599999999999					1	DETECTED	315.2338 m/z @10.99 [N1268_1.mzXML]	315.2337951660156	10.987599999999999	10.8683	11.106599999999998	0.23829999999999885	76683.59375	605414.0919571515	0	1294	0.1409070222204889	1.0037788848915024	1.1222229569100879	315.23333740234375	315.23388671875
930	315.2777404785156	13.745233333333335					1	DETECTED	315.2777 m/z @13.75 [N1268_1.mzXML]	315.2777404785156	13.745233333333335	12.619033333333334	14.0403	1.421266666666666	22342.28125	693811.2487169191	0	1294	0.18286219506175705	0.6310010063339838	0.2620020126679676	315.27630615234375	315.28582763671875
931	316.08148193359375	2.455966666666667					1	DETECTED	316.0815 m/z @2.46 [N1268_1.mzXML]	316.08148193359375	2.455966666666667	0.10179999999999999	19.857000000000003	19.755200000000002	479174.9375	3.734597132042256E7	0	1294	0.4745454098341928	1.6676259458660594	0.4470688283898233	316.07977294921875	316.0820007324219
932	316.2458190917969	11.15165					1	DETECTED	316.2458 m/z @11.15 [N1268_1.mzXML]	316.2458190917969	11.15165	10.928533333333332	11.57445	0.6459166666666682	687294.625	4711483.736068872	1	1294	0.11015926806471121	2.160018433396171	2.1183696659001874	316.2361755371094	316.2461853027344
933	317.05377197265625	15.149733333333334					1	DETECTED	317.0538 m/z @15.15 [N1268_1.mzXML]	317.05377197265625	15.149733333333334	0.16865	19.857000000000003	19.688350000000003	8440.6337890625	2989503.340044861	0	1294	1.294304141286009	0.6571070182952947	0.25524008765036366	317.05255126953125	317.0631103515625
934	317.0819091796875	2.5382333333333333					1	DETECTED	317.0819 m/z @2.54 [N1268_1.mzXML]	317.0819091796875	2.5382333333333333	0.11838333333333333	20.006833333333336	19.888450000000002	66945.28125	5551832.339579255	0	1294	0.5407557137900283	1.3184461419428244	0.3589382484304749	317.08099365234375	317.08441162109375
935	317.1131286621094	1.6299666666666668					1	DETECTED	317.1131 m/z @1.63 [N1268_1.mzXML]	317.1131286621094	1.6299666666666668	0.6232166666666666	12.556183333333333	11.932966666666667	30152.630859375	3451546.971451842	0	1294	0.31348817041522503	5.116938753852645	9.170875458434535	317.10546875	317.1225280761719
936	317.17620849609375	13.50235					1	DETECTED	317.1762 m/z @13.50 [N1268_1.mzXML]	317.17620849609375	13.50235	10.484183333333334	13.6028	3.118616666666666	83593.7890625	1711197.1408312996	0	1294	0.17986182891391955	0.5170252395964271	0.07263853970135639	317.1698913574219	317.177734375
937	317.2493896484375	11.15165					1	DETECTED	317.2494 m/z @11.15 [N1268_1.mzXML]	317.2493896484375	11.15165	11.106599999999998	14.263133333333334	3.1565333333333356	115388.6015625	4165987.513756107	0	1294	2.585115315441783	33.361873981820644	62.849694014924886	317.24176025390625	317.24951171875
938	317.52740478515625	2.455966666666667					1	DETECTED	317.5274 m/z @2.46 [N1268_1.mzXML]	317.52740478515625	2.455966666666667	0.6065	10.150916666666665	9.544416666666665	18731.169921875	1355461.9569822084	0	1294	1.1275903932750757	1.106956790436351	3.4994908000979286	317.5255432128906	317.5296630859375
939	318.0663146972656	1.6152166666666665					1	DETECTED	318.0663 m/z @1.62 [N1268_1.mzXML]	318.0663146972656	1.6152166666666665	1.6152166666666665	18.62316666666667	17.007950000000005	27099.716796875	8271700.107836427	0	1294	14.368621891497561	null	null	318.0618591308594	318.0663146972656
940	318.1796569824219	13.530916666666666					1	DETECTED	318.1797 m/z @13.53 [N1268_1.mzXML]	318.1796569824219	13.530916666666666	8.656133333333335	13.530916666666666	4.8747833333333315	15154.865234375	727420.4165178835	0	1294	3.4774983278691636	0.5	null	318.17889404296875	318.1895751953125
941	318.2978515625	11.388883333333332					1	DETECTED	318.2979 m/z @11.39 [N1268_1.mzXML]	318.2978515625	11.388883333333332	11.317183333333332	12.32415	1.006966666666667	432737.96875	2832188.5410728795	1	1294	0.08740550614039044	1.5859566337089803	1.8462263656865012	318.2975769042969	318.2987365722656
942	318.968017578125	1.9910833333333333					1	DETECTED	318.9680 m/z @1.99 [N1268_1.mzXML]	318.968017578125	1.9910833333333333	1.7504666666666668	2.3452833333333336	0.5948166666666668	26201.38671875	375650.8878524169	0	1294	0.17574083211757663	1.236025490060263	1.0505210431596572	318.96685791015625	318.9690856933594
943	319.0551452636719	11.210316666666667					1	DETECTED	319.0551 m/z @11.21 [N1268_1.mzXML]	319.0551452636719	11.210316666666667	9.527483333333333	18.835833333333333	9.30835	26059.400390625	4447850.419121304	0	1294	7.101702435265274	4.192008148752755	6.283659791342872	319.0551452636719	319.0605163574219
944	319.12713623046875	10.6937					1	DETECTED	319.1271 m/z @10.69 [N1268_1.mzXML]	319.12713623046875	10.6937	9.043416666666667	10.792833333333334	1.7494166666666668	10142.9404296875	233132.74542913848	0	1294	0.16092486203078415	0.5300352464728283	0.7010805652026514	319.1256103515625	319.1333312988281
945	319.1664123535156	11.2251					1	DETECTED	319.1664 m/z @11.23 [N1268_1.mzXML]	319.1664123535156	11.2251	9.557566666666666	12.134216666666667	2.5766500000000008	35847.87109375	1676038.2001542973	0	1294	0.9982652676091668	0.7722351415534733	0.5558139873759388	319.1629333496094	319.1666564941406
946	319.1921081542969	14.44665					1	DETECTED	319.1921 m/z @14.45 [N1268_1.mzXML]	319.1921081542969	14.44665	2.7578	16.707666666666668	13.949866666666669	193416.640625	1.0272599064988831E7	0	1294	0.569167354344863	0.7533285046568348	3.617776183750984	319.1840515136719	319.19378662109375
947	319.2608642578125	13.350583333333333					1	DETECTED	319.2609 m/z @13.35 [N1268_1.mzXML]	319.2608642578125	13.350583333333333	0.10179999999999999	19.757166666666667	19.655366666666666	24211.65625	3034902.8951114505	0	1294	0.06816514928268269	0.7417800628233788	0.4835601256467576	319.25531005859375	319.2652587890625
948	319.3011779785156	11.388883333333332					1	DETECTED	319.3012 m/z @11.39 [N1268_1.mzXML]	319.3011779785156	11.388883333333332	11.3321	11.57445	0.24235000000000007	102911.0	625675.4539267571	0	1294	0.06701875170744565	2.1339888464925716	3.3555514668416624	319.29315185546875	319.3013916015625
949	320.0032958984375	16.608116666666668					1	DETECTED	320.0033 m/z @16.61 [N1268_1.mzXML]	320.0032958984375	16.608116666666668	10.315383333333333	19.048166666666667	8.732783333333334	2086.74755859375	566535.7658478089	0	1294	0.3077253591899627	0.6938783888294434	0.38775677765888683	320.00152587890625	320.0045166015625
950	320.1954040527344	14.3201					1	DETECTED	320.1954 m/z @14.32 [N1268_1.mzXML]	320.1954040527344	14.3201	10.029183333333332	15.9548	5.925616666666668	31044.412109375	2206291.499787415	0	1294	4.9581857309083475	0.6565983566568978	0.3351123459799927	320.18609619140625	320.2040100097656
951	320.69818115234375	9.135150000000001					1	DETECTED	320.6982 m/z @9.14 [N1268_1.mzXML]	320.69818115234375	9.135150000000001	9.058466666666668	9.676616666666666	0.6181499999999982	6849.9853515625	81323.00457470694	0	1294	0.11101218626222575	4.0305368398174135	4.360118236387971	320.6973876953125	320.70001220703125
952	320.8682861328125	1.6002666666666667					1	DETECTED	320.8683 m/z @1.60 [N1268_1.mzXML]	320.8682861328125	1.6002666666666667	1.5555166666666667	1.7043166666666667	0.14880000000000004	13803.4052734375	79791.36315124512	0	1294	0.07272783988601228	1.6625698324022327	2.3251396648044653	320.8680114746094	320.87261962890625
953	320.96514892578125	1.9910833333333333					1	DETECTED	320.9651 m/z @1.99 [N1268_1.mzXML]	320.96514892578125	1.9910833333333333	1.8073000000000001	2.2739833333333332	0.4666833333333331	23584.056640625	234326.65723168943	0	1294	0.027184020188498748	1.269656298177202	0.7758650732770151	320.96417236328125	320.9658203125
954	321.1820068359375	11.760683333333333					1	DETECTED	321.1820 m/z @11.76 [N1268_1.mzXML]	321.1820068359375	11.760683333333333	10.484183333333334	17.337833333333332	6.853649999999998	149979.109375	5944591.759791168	0	1294	0.4240239782608448	1.896863162985018	2.3434899733220402	321.18115234375	321.18353271484375
955	321.2076721191406	12.66315					1	DETECTED	321.2077 m/z @12.66 [N1268_1.mzXML]	321.2076721191406	12.66315	1.4203333333333332	15.5523	14.131966666666667	44801.61328125	3843278.363679384	0	1294	0.2981380035330332	0.562482957752403	0.17485780091546987	321.1983947753906	321.2166748046875
956	321.312255859375	12.634416666666668					1	DETECTED	321.3123 m/z @12.63 [N1268_1.mzXML]	321.312255859375	12.634416666666668	12.416950000000002	12.634416666666668	0.2174666666666667	15139.1015625	124219.82637817407	0	1294	0.2168700415870397	0.5	null	321.3116760253906	321.3128662109375
957	322.185791015625	11.686900000000001					1	DETECTED	322.1858 m/z @11.69 [N1268_1.mzXML]	322.185791015625	11.686900000000001	10.95825	12.35575	1.3975000000000009	21998.16015625	854213.2420932623	0	1294	0.4685389377361613	0.9589652096342534	0.7784693513884804	322.18450927734375	322.1860656738281
958	322.2716369628906	13.968183333333334					1	DETECTED	322.2716 m/z @13.97 [N1268_1.mzXML]	322.2716369628906	13.968183333333334	13.827499999999999	14.659966666666666	0.8324666666666669	31976.25	698320.9762800295	0	1294	0.22552378350025393	2.9586541878923898	3.323207399368746	322.27044677734375	322.272705078125
959	323.018798828125	11.547033333333333					1	DETECTED	323.0188 m/z @11.55 [N1268_1.mzXML]	323.018798828125	11.547033333333333	1.77935	11.686900000000001	9.90755	21954.03125	5300594.315090456	0	1294	9.644221303027631	0.5071596642670302	0.015124882960646725	323.0090026855469	323.01953125
960	323.1617431640625	10.498583333333332					1	DETECTED	323.1617 m/z @10.50 [N1268_1.mzXML]	323.1617431640625	10.498583333333332	9.6912	13.717983333333333	4.0267833333333325	15131.017578125	1201706.005096313	0	1294	0.38662741771045006	2.493724583531163	4.023168166148124	323.15264892578125	323.1650085449219
961	323.17803955078125	11.672316666666667					1	DETECTED	323.1780 m/z @11.67 [N1268_1.mzXML]	323.17803955078125	11.672316666666667	11.658150000000001	19.9735	8.31535	8416.71484375	1324526.3753920298	0	1294	4.762365836244657	276.19465557524387	548.8888596090694	323.1773376464844	323.182373046875
962	323.2234191894531	14.100133333333334					1	DETECTED	323.2234 m/z @14.10 [N1268_1.mzXML]	323.2234191894531	14.100133333333334	1.4667166666666667	15.302950000000001	13.836233333333334	31672.998046875	3087873.5174376215	0	1294	0.75898285958354	0.7492370813398556	0.5003393828963804	323.2176513671875	323.2245788574219
963	323.9989929199219	12.4933					1	DETECTED	323.9990 m/z @12.49 [N1268_1.mzXML]	323.9989929199219	12.4933	0.11838333333333333	19.757166666666667	19.638783333333333	17117.72265625	3994989.554809295	0	1294	2.6973262119177246	1.4890557282653092	0.4911000035236465	323.9978942871094	324.001953125
964	324.17755126953125	15.615316666666667					1	DETECTED	324.1776 m/z @15.62 [N1268_1.mzXML]	324.17755126953125	15.615316666666667	0.3870166666666667	20.006833333333336	19.61981666666667	14688.419921875	5320156.834350097	0	1294	0.6815902002491878	0.6441893273269724	0.7034646863591385	324.1734924316406	324.178955078125
965	324.190185546875	9.7347					1	DETECTED	324.1902 m/z @9.73 [N1268_1.mzXML]	324.190185546875	9.7347	9.676616666666666	11.195683333333333	1.5190666666666672	35261.3046875	946275.4895664069	0	1294	0.11746976280680421	13.07661406025807	2.2289747845984427	324.189697265625	324.1958923339844
966	324.3238220214844	12.307983333333334					1	DETECTED	324.3238 m/z @12.31 [N1268_1.mzXML]	324.3238220214844	12.307983333333334	12.119833333333334	12.634416666666668	0.5145833333333343	9542.318359375	222255.90923999008	0	1294	0.24155915441535747	1.3674816192754013	1.734963238550803	324.3234558105469	324.32470703125
967	324.8505554199219	2.08885					1	DETECTED	324.8506 m/z @2.09 [N1268_1.mzXML]	324.8505554199219	2.08885	2.0467166666666667	2.3311333333333333	0.28441666666666654	10448.1171875	129301.77564636222	0	1294	0.19319994786266825	3.375197784810141	5.750395569620282	324.8497619628906	324.85150146484375
968	325.0533447265625	1.8216333333333334					1	DETECTED	325.0533 m/z @1.82 [N1268_1.mzXML]	325.0533447265625	1.8216333333333334	1.8073000000000001	11.658150000000001	9.850850000000001	26271.80078125	3154164.486031739	0	1294	9.776503692396487	343.63430232558204	686.2686046511641	325.0456848144531	325.058349609375
969	325.17376708984375	15.615316666666667					1	DETECTED	325.1738 m/z @15.62 [N1268_1.mzXML]	325.17376708984375	15.615316666666667	0.13520000000000001	19.990166666666667	19.854966666666666	21190.177734375	6275888.048238765	0	1294	4.098873808546925	0.6413054595841762	0.7098799002467013	325.171875	325.175048828125
970	325.2027587890625	13.731633333333333					1	DETECTED	325.2028 m/z @13.73 [N1268_1.mzXML]	325.2027587890625	13.731633333333333	9.7347	14.070066666666666	4.3353666666666655	29588.1484375	2238655.7736464855	0	1294	0.041389205234640514	0.5423366247456383	0.08470037162565122	325.19293212890625	325.21197509765625
971	325.2323913574219	13.035983333333332					1	DETECTED	325.2324 m/z @13.04 [N1268_1.mzXML]	325.2323913574219	13.035983333333332	12.8985	13.146166666666666	0.2476666666666656	70592.265625	500615.6439794926	0	1294	0.11841194855716886	0.9007152382106965	0.8238786399849616	325.23211669921875	325.2327880859375
972	326.84808349609375	2.1029666666666667					1	DETECTED	326.8481 m/z @2.10 [N1268_1.mzXML]	326.84808349609375	2.1029666666666667	2.0327166666666665	18.15	16.117283333333333	9031.640625	5057839.429738525	0	1294	0.28479902888132225	114.71376037959644	228.42752075919284	326.8460998535156	326.8484191894531
973	327.0062255859375	0.539					1	DETECTED	327.0062 m/z @0.54 [N1268_1.mzXML]	327.0062255859375	0.539	0.10179999999999999	20.006833333333336	19.905033333333336	9202.552734375	5517492.368030522	0	1294	17.535923182580444	22.764219274168955	44.52843854833791	327.004150390625	327.0078430175781
974	327.05072021484375	11.57445					1	DETECTED	327.0507 m/z @11.57 [N1268_1.mzXML]	327.05072021484375	11.57445	1.6299666666666668	11.837316666666668	10.207350000000002	122071.8828125	1.5262762476486577E7	0	1294	0.14311276633680947	0.5116491596650657	0.018431371103602948	327.0491638183594	327.05078125
975	327.172119140625	16.166816666666666					1	DETECTED	327.1721 m/z @16.17 [N1268_1.mzXML]	327.172119140625	16.166816666666666	3.6374500000000003	19.34416666666667	15.706716666666669	7678.2177734375	3336311.76283832	0	1294	1.3967615176028794	0.6267961136636331	0.25359222732726616	327.1708984375	327.1794128417969
976	327.2271423339844	14.011283333333333					1	DETECTED	327.2271 m/z @14.01 [N1268_1.mzXML]	327.2271423339844	14.011283333333333	11.745783333333332	17.238166666666665	5.492383333333333	102007.6640625	4079112.6199401873	0	1294	0.33193082471324864	0.7200581618484966	0.4042075331509114	327.21734619140625	327.2276916503906
977	327.25030517578125	12.292133333333334					1	DETECTED	327.2503 m/z @12.29 [N1268_1.mzXML]	327.25030517578125	12.292133333333334	12.19495	12.307983333333334	0.11303333333333399	12457.1474609375	71616.04264355527	0	1294	0.07308333284761659	0.5815469044760778	0.16309380895215556	327.25	327.2510681152344
978	327.2876281738281	11.852366666666667					1	DETECTED	327.2876 m/z @11.85 [N1268_1.mzXML]	327.2876281738281	11.852366666666667	11.701333333333334	11.978183333333334	0.2768499999999996	17088.19140625	178698.55514892566	0	1294	0.16649924567741436	0.9165195321121204	0.8330390642242409	327.28680419921875	327.2876281738281
979	328.0538635253906	11.547033333333333					1	DETECTED	328.0539 m/z @11.55 [N1268_1.mzXML]	328.0538635253906	11.547033333333333	8.794616666666666	11.672316666666667	2.877700000000001	15552.388671875	1786855.6510129396	0	1294	2.8770407249689782	0.5227587877319931	0.04551757546398638	328.0537109375	328.06365966796875
980	328.2096252441406	12.021233333333333					1	DETECTED	328.2096 m/z @12.02 [N1268_1.mzXML]	328.2096252441406	12.021233333333333	8.997283333333334	12.258999999999999	3.261716666666665	132941.71875	2804862.8645385755	0	1294	0.1139919005481751	0.5393470033863542	5.632880470843314	328.2022399902344	328.21014404296875
981	328.2304382324219	14.011283333333333					1	DETECTED	328.2304 m/z @14.01 [N1268_1.mzXML]	328.2304382324219	14.011283333333333	13.88335	14.489049999999999	0.6056999999999988	21440.0	414622.5839017339	0	1294	0.37860675470236416	2.3672485669619605	3.7344971339239215	328.22943115234375	328.2305603027344
982	328.2459411621094	11.15165					1	DETECTED	328.2459 m/z @11.15 [N1268_1.mzXML]	328.2459411621094	11.15165	11.0762	11.504066666666667	0.4278666666666666	276587.1875	2039554.0729873125	1	1294	0.11229518532921468	1.6343069869088878	1.6228022755200548	328.24359130859375	328.24615478515625
983	328.8960266113281	1.5555166666666667					1	DETECTED	328.8960 m/z @1.56 [N1268_1.mzXML]	328.8960266113281	1.5555166666666667	1.4363	1.6299666666666668	0.19366666666666688	79656.0625	507932.08659326157	0	1294	0.09901463477352745	0.8108004164005758	0.6584855426264322	328.8953552246094	328.8966064453125
984	328.99639892578125	1.8073000000000001					1	DETECTED	328.9964 m/z @1.81 [N1268_1.mzXML]	328.99639892578125	1.8073000000000001	0.10179999999999999	20.006833333333336	19.905033333333336	29558.421875	5665282.517996345	0	1294	0.07937654213760692	4.367512837820151	5.910325899142364	328.99603271484375	329.00433349609375
985	329.05096435546875	11.56075					1	DETECTED	329.0510 m/z @11.56 [N1268_1.mzXML]	329.05096435546875	11.56075	11.533116666666666	11.701333333333334	0.1682166666666678	15303.7724609375	113043.79538476652	0	1294	0.14795420592676756	3.0437273823883597	5.087454764776719	329.0502624511719	329.0509948730469
986	329.2130126953125	12.076916666666667					1	DETECTED	329.2130 m/z @12.08 [N1268_1.mzXML]	329.2130126953125	12.076916666666667	11.90825	12.258999999999999	0.3507499999999979	25565.197265625	229134.98168823298	0	1294	0.2493126938428869	1.0397727272727206	1.079545454545441	329.2127380371094	329.21966552734375
987	329.2449951171875	13.786399999999999					1	DETECTED	329.2450 m/z @13.79 [N1268_1.mzXML]	329.2449951171875	13.786399999999999	11.0762	15.583566666666666	4.507366666666666	259771.46875	7594443.449936961	0	1294	0.2925560982365809	0.6899603379472946	0.3399559541486208	329.235595703125	329.2524719238281
988	330.2482604980469	13.813833333333333					1	DETECTED	330.2483 m/z @13.81 [N1268_1.mzXML]	330.2482604980469	13.813833333333333	11.701333333333334	14.489049999999999	2.7877166666666646	50858.3828125	2492568.231828002	0	1294	2.756265888404343	0.659559356183179	0.3197836642742908	330.24371337890625	330.24859619140625
989	330.26153564453125	11.301016666666667					1	DETECTED	330.2615 m/z @11.30 [N1268_1.mzXML]	330.26153564453125	11.301016666666667	11.166233333333334	11.5882	0.42196666666666616	51665.5859375	530869.8081098613	0	1294	null	1.3712458860809935	5.048668297494821	330.2528076171875	330.2621765136719
990	330.3344421386719	11.90825					1	DETECTED	330.3344 m/z @11.91 [N1268_1.mzXML]	330.3344421386719	11.90825	11.86675	11.992433333333334	0.1256833333333347	22656.9921875	111072.75150122163	0	1294	0.0800530380898099	1.5142570281124306	2.028514056224861	330.3343505859375	330.3349304199219
991	330.89422607421875	1.5257166666666668					1	DETECTED	330.8942 m/z @1.53 [N1268_1.mzXML]	330.89422607421875	1.5257166666666668	1.4817333333333333	1.6890500000000002	0.20731666666666682	11721.087890625	92599.76908056642	0	1294	0.09943101948453337	2.3567639257294366	3.713527851458873	330.8930358886719	330.9023132324219
992	331.0517272949219	2.48365					1	DETECTED	331.0517 m/z @2.48 [N1268_1.mzXML]	331.0517272949219	2.48365	0.13520000000000001	20.006833333333336	19.871633333333335	699705.5	3.609184444379794E7	1	1294	0.6434185471634897	1.8894130184772302	1.3934158772742635	331.0425109863281	331.052734375
993	331.20294189453125	11.195683333333333					1	DETECTED	331.2029 m/z @11.20 [N1268_1.mzXML]	331.20294189453125	11.195683333333333	11.122033333333333	11.2251	0.10306666666666686	13744.7021484375	69630.3121215817	0	1294	0.06881822643486224	0.6997058157954239	0.3994116315908478	331.20233154296875	331.20294189453125
994	331.2243957519531	11.04615					1	DETECTED	331.2244 m/z @11.05 [N1268_1.mzXML]	331.2243957519531	11.04615	10.661249999999999	11.106599999999998	0.44534999999999947	11170.142578125	123455.05612411477	0	1294	0.1000685068194862	0.5785268901013216	0.15705378020264327	331.2243957519531	331.2296142578125
995	331.2609558105469	12.105083333333333					1	DETECTED	331.2610 m/z @12.11 [N1268_1.mzXML]	331.2609558105469	12.105083333333333	11.3321	16.248016666666665	4.915916666666664	26624.330078125	2136310.6760626817	0	1294	2.735828771688581	3.1634172695789564	7.132785140664974	331.2521667480469	331.261962890625
996	331.28167724609375	13.786399999999999					1	DETECTED	331.2817 m/z @13.79 [N1268_1.mzXML]	331.28167724609375	13.786399999999999	1.0945333333333334	19.956666666666667	18.862133333333333	669455.875	1.8708032021948963E7	1	1294	0.27204441677765523	1.2219268856269851	2.2446311959494736	331.28131103515625	331.283935546875
997	332.0555114746094	2.44225					1	DETECTED	332.0555 m/z @2.44 [N1268_1.mzXML]	332.0555114746094	2.44225	1.4031833333333334	10.315383333333333	8.9122	68710.9453125	3713312.955544373	0	1294	2.560506792887887	1.5460835373924646	1.7562692059562817	332.0464782714844	332.0574951171875
998	332.1618347167969	10.285683333333333					1	DETECTED	332.1618 m/z @10.29 [N1268_1.mzXML]	332.1618347167969	10.285683333333333	8.401583333333333	19.5085	11.106916666666669	226545.34375	8353200.599094544	1	1294	0.438107350951368	1.4332218830643966	1.6650570435117904	332.16070556640625	332.1677551269531
999	332.28521728515625	13.731633333333333					1	DETECTED	332.2852 m/z @13.73 [N1268_1.mzXML]	332.28521728515625	13.731633333333333	11.360883333333334	14.460716666666666	3.0998333333333328	133835.6875	4540706.163950198	0	1294	0.2736952267423849	0.6152608431980156	0.1964724339463772	332.2844543457031	332.2947082519531
1000	332.32904052734375	11.791183333333333					1	DETECTED	332.3290 m/z @11.79 [N1268_1.mzXML]	332.32904052734375	11.791183333333333	11.760683333333333	11.880666666666666	0.11998333333333377	14372.3408203125	71696.6151372075	0	1294	0.07739036008458378	1.9669398907103917	2.9338797814207833	332.3285827636719	332.3296203613281
1001	333.050048828125	2.455966666666667					1	DETECTED	333.0500 m/z @2.46 [N1268_1.mzXML]	333.050048828125	2.455966666666667	1.9071333333333333	9.6912	7.784066666666667	49289.95703125	2401915.9270317988	0	1294	0.32577513876984376	2.487198139522082	6.155064160785742	333.04840087890625	333.052001953125
1002	333.1485290527344	13.530916666666666					1	DETECTED	333.1485 m/z @13.53 [N1268_1.mzXML]	333.1485290527344	13.530916666666666	10.661249999999999	15.6471	4.985850000000001	37198.0390625	2255918.957926057	0	1294	2.5623936968169136	1.5724762683387532	0.9247415953104049	333.1385498046875	333.1499938964844
1003	333.1654968261719	10.285683333333333					1	DETECTED	333.1655 m/z @10.29 [N1268_1.mzXML]	333.1654968261719	10.285683333333333	9.85155	16.790333333333333	6.938783333333333	31239.166015625	2474034.3382275994	0	1294	0.4658400950409991	7.991534858722356	14.845118124680097	333.16412353515625	333.1694641113281
1004	333.1822509765625	12.149366666666667					1	DETECTED	333.1823 m/z @12.15 [N1268_1.mzXML]	333.1822509765625	12.149366666666667	11.701333333333334	12.556183333333333	0.854849999999999	23306.5703125	708204.4104853515	0	1294	0.4978380542168317	0.9540026783721444	0.9080053567442888	333.181640625	333.1825866699219
1005	333.20123291015625	12.4476					1	DETECTED	333.2012 m/z @12.45 [N1268_1.mzXML]	333.20123291015625	12.4476	9.135150000000001	12.5714	3.4362499999999994	20236.7734375	2066959.6271774897	0	1294	0.07659786099059396	0.518607422757325	0.037387970076876914	333.20068359375	333.2054748535156
1006	333.2744140625	12.119833333333334					1	DETECTED	333.2744 m/z @12.12 [N1268_1.mzXML]	333.2744140625	12.119833333333334	11.949933333333332	12.773316666666666	0.823383333333334	9768.8779296875	278491.6980611573	0	1294	0.23117397501618875	2.4231410633705845	3.846282126741169	333.2736511230469	333.2760314941406
1007	334.1382751464844	9.749416666666667					1	DETECTED	334.1383 m/z @9.75 [N1268_1.mzXML]	334.1382751464844	9.749416666666667	9.705566666666666	10.95825	1.2526833333333336	13019.0615234375	348948.40678363026	0	1294	0.06706253511665672	14.283732421132381	27.064432584015556	334.13775634765625	334.14581298828125
1008	334.5089111328125	8.640966666666666					1	DETECTED	334.5089 m/z @8.64 [N1268_1.mzXML]	334.5089111328125	8.640966666666666	8.625833333333333	8.73265	0.106816666666667	3227.829345703125	14096.760554016186	0	1294	0.14893176547234788	3.529185022026521	6.058370044053042	334.50787353515625	334.5089111328125
1009	334.91302490234375	1.58545					1	DETECTED	334.9130 m/z @1.59 [N1268_1.mzXML]	334.91302490234375	1.58545	1.5257166666666668	1.6590500000000001	0.1333333333333333	89721.7734375	392725.69785571285	0	1294	0.07491962746040493	1.1371225566038463	1.2984072994526727	334.9123229980469	334.91326904296875
1010	335.164306640625	11.519083333333333					1	DETECTED	335.1643 m/z @11.52 [N1268_1.mzXML]	335.164306640625	11.519083333333333	10.0444	16.0043	5.959900000000001	128686.28125	8177079.271456793	0	1294	0.7012123418209804	3.8056291680777563	6.428813442305987	335.1607971191406	335.1659240722656
1011	335.2171630859375	12.540166666666666					1	DETECTED	335.2172 m/z @12.54 [N1268_1.mzXML]	335.2171630859375	12.540166666666666	12.416950000000002	12.649166666666668	0.23221666666666607	18443.037109375	163053.66378369165	0	1294	0.44267012890148294	0.9423102935209138	0.8846205870418276	335.21685791015625	335.2177429199219
1012	336.06097412109375	10.759866666666666					1	DETECTED	336.0610 m/z @10.76 [N1268_1.mzXML]	336.06097412109375	10.759866666666666	10.677316666666666	11.0762	0.3988833333333339	122238.7265625	891001.8261263416	1	1294	0.11630223249047056	2.6407280477298487	2.2110570451862963	336.05987548828125	336.0615539550781
1013	336.07269287109375	16.493233333333333					1	DETECTED	336.0727 m/z @16.49 [N1268_1.mzXML]	336.07269287109375	16.493233333333333	9.705566666666666	19.458833333333335	9.753266666666669	2581.32177734375	953888.0760108636	0	1294	1.249028613465665	0.7184550410057459	0.43691008201149173	336.0718078613281	336.0755920410156
1014	336.16729736328125	11.533116666666666					1	DETECTED	336.1673 m/z @11.53 [N1268_1.mzXML]	336.16729736328125	11.533116666666666	10.987599999999999	15.349666666666668	4.362066666666669	25650.208984375	1808987.9301496581	0	1294	0.6736662953039456	3.998105771287153	7.5396017994041795	336.1672668457031	336.16876220703125
1015	336.2508544921875	12.210683333333332					1	DETECTED	336.2509 m/z @12.21 [N1268_1.mzXML]	336.2508544921875	12.210683333333332	11.963966666666666	15.118283333333332	3.1543166666666664	15917.2666015625	582106.4023781744	0	1294	0.09014726230865122	6.392589339998665	20.06298460153539	336.2444152832031	336.2518005371094
1016	336.6622314453125	13.364083333333333					1	DETECTED	336.6622 m/z @13.36 [N1268_1.mzXML]	336.6622314453125	13.364083333333333	13.07735	14.144516666666668	1.0671666666666688	47251.09765625	924171.0484843756	0	1294	0.06687371278180265	1.860904440827713	1.0871932912175668	336.66064453125	336.6628112792969
1017	337.05999755859375	2.35915					1	DETECTED	337.0600 m/z @2.36 [N1268_1.mzXML]	337.05999755859375	2.35915	1.6446	18.852333333333334	17.207733333333334	572914.875	2.286669686215344E7	1	1294	0.6565863031636512	0.9280123121864209	0.6317627995653206	337.0592041015625	337.0699462890625
1018	337.16448974609375	14.40455					1	DETECTED	337.1645 m/z @14.40 [N1268_1.mzXML]	337.16448974609375	14.40455	10.913333333333332	15.82465	4.911316666666668	39403.125	3019958.08974707	0	1294	3.140614481575188	0.6581255657324845	0.3921871146913066	337.1616516113281	337.1665344238281
1019	337.17987060546875	12.649166666666668					1	DETECTED	337.1799 m/z @12.65 [N1268_1.mzXML]	337.17987060546875	12.649166666666668	11.963966666666666	13.035983333333332	1.0720166666666664	224307.125	3365432.3262606156	0	1294	0.21754835574655118	2.2378448836847338	3.698203579390581	337.17919921875	337.1810302734375
1020	338.0579528808594	10.759866666666666					1	DETECTED	338.0580 m/z @10.76 [N1268_1.mzXML]	338.0579528808594	10.759866666666666	1.8216333333333334	13.063633333333334	11.242	38928.96484375	1.3170776235433593E7	0	1294	0.09731932131336407	0.6288714772121262	0.25774295442425255	338.0556335449219	338.06292724609375
1021	338.0729675292969	12.462833333333332					1	DETECTED	338.0730 m/z @12.46 [N1268_1.mzXML]	338.0729675292969	12.462833333333332	1.8502666666666667	12.462833333333332	10.612566666666666	834556.625	2.4582727697937667E8	0	1294	12.212582263499645	0.5	null	338.0630187988281	338.0729675292969
1022	338.23004150390625	12.4933					1	DETECTED	338.2300 m/z @12.49 [N1268_1.mzXML]	338.23004150390625	12.4933	0.10179999999999999	20.006833333333336	19.905033333333336	772460.9375	2.3465561685573913E7	0	1294	0.7256916088966072	2.1690210068423403	1.3275210237931183	338.2288513183594	338.23187255859375
1023	338.3391418457031	12.634416666666668					1	DETECTED	338.3391 m/z @12.63 [N1268_1.mzXML]	338.3391418457031	12.634416666666668	12.1641	13.800083333333333	1.6359833333333338	772737.75	1.4909781017220702E7	0	1294	0.24095427586454754	1.0219244092901594	0.8014420042051281	338.3388671875	338.340087890625
1024	339.16015625	14.432566666666666					1	DETECTED	339.1602 m/z @14.43 [N1268_1.mzXML]	339.16015625	14.432566666666666	11.03145	15.225933333333334	4.194483333333334	14807.10546875	1334742.0012721557	0	1294	0.44828047236828894	0.6166332626049289	0.22436604937465074	339.15924072265625	339.1611022949219
1025	339.18011474609375	12.649166666666668					1	DETECTED	339.1801 m/z @12.65 [N1268_1.mzXML]	339.18011474609375	12.649166666666668	12.090933333333334	16.52616666666667	4.4352333333333345	52179.40234375	3326405.0573034645	0	1294	0.6914947407513878	3.559686573562264	6.156786094323007	339.1795654296875	339.1885681152344
1026	339.195556640625	11.745783333333332					1	DETECTED	339.1956 m/z @11.75 [N1268_1.mzXML]	339.195556640625	11.745783333333332	11.459933333333334	12.179300000000001	0.7193666666666676	26368.546875	692144.9358076175	0	1294	0.3874708849760964	1.2582939770275883	1.5165879540551765	339.1949768066406	339.196533203125
1027	339.2336120605469	12.462833333333332					1	DETECTED	339.2336 m/z @12.46 [N1268_1.mzXML]	339.2336120605469	12.462833333333332	0.35351666666666665	19.807000000000002	19.453483333333335	155747.15625	5057144.586604707	0	1294	0.09321491019849049	1.0090873601770358	5.8781949901671755	339.2326354980469	339.2354736328125
1028	339.2868347167969	14.277416666666666					1	DETECTED	339.2868 m/z @14.28 [N1268_1.mzXML]	339.2868347167969	14.277416666666666	14.025783333333333	14.804633333333333	0.7788500000000003	14438.4345703125	344742.8153291013	0	1294	0.502138390370714	1.5475890846469789	2.0951781692939577	339.28594970703125	339.2875671386719
1029	339.3424377441406	12.649166666666668					1	DETECTED	339.3424 m/z @12.65 [N1268_1.mzXML]	339.3424377441406	12.649166666666668	12.179300000000001	13.968183333333334	1.7888833333333327	184173.1875	3723638.446320558	0	1294	0.22535546636632375	2.43345450459401	0.8119061735593918	339.3345031738281	339.3435974121094
1030	340.24591064453125	11.210316666666667					1	DETECTED	340.2459 m/z @11.21 [N1268_1.mzXML]	340.24591064453125	11.210316666666667	11.091733333333334	12.401316666666666	1.3095833333333324	42375.49609375	1545873.771226074	0	1294	0.11111982727317482	4.76490334567854	10.05217501801861	340.2362060546875	340.2460632324219
1031	340.3457336425781	12.603083333333332					1	DETECTED	340.3457 m/z @12.60 [N1268_1.mzXML]	340.3457336425781	12.603083333333332	12.339983333333333	12.718150000000001	0.37816666666666876	21466.248046875	292748.9365800788	0	1294	0.2130850553298007	0.7186747751171974	0.43734955023439465	340.34515380859375	340.3463439941406
1032	340.92962646484375	1.6002666666666667					1	DETECTED	340.9296 m/z @1.60 [N1268_1.mzXML]	340.92962646484375	1.6002666666666667	1.5555166666666667	1.6590500000000001	0.10353333333333348	55551.11328125	227290.05568383815	0	1294	0.06855529354021628	1.156797020484171	1.2211323347017304	340.92926025390625	340.93023681640625
1033	341.02972412109375	11.57445					1	DETECTED	341.0297 m/z @11.57 [N1268_1.mzXML]	341.02972412109375	11.57445	11.519083333333333	11.978183333333334	0.4591000000000012	261396.15625	2306394.6544021117	0	1294	0.14481953791169921	2.795786786796381	3.523819817201637	341.02923583984375	341.03076171875
1034	341.0528259277344	10.55485					1	DETECTED	341.0528 m/z @10.55 [N1268_1.mzXML]	341.0528259277344	10.55485	10.484183333333334	16.922333333333334	6.43815	10168.248046875	962310.9880119015	0	1294	0.09328721533235829	45.55294811320798	67.83120941726283	341.04754638671875	341.052978515625
1035	341.242431640625	13.460116666666666					1	DETECTED	341.2424 m/z @13.46 [N1268_1.mzXML]	341.242431640625	13.460116666666666	11.180766666666667	13.6028	2.4220333333333333	13257.36328125	1221360.5675021969	0	1294	0.2111564394544896	0.5312991276752878	0.06259825535057548	341.2422180175781	341.2496643066406
1036	341.3021240234375	12.718150000000001					1	DETECTED	341.3021 m/z @12.72 [N1268_1.mzXML]	341.3021240234375	12.718150000000001	5.0848	16.889666666666667	11.804866666666666	832378.625	1.5046006544365147E7	1	1294	0.2068169952797767	0.9275099548601583	0.8839863267661817	341.30133056640625	341.3038330078125
1037	341.35003662109375	14.025783333333333					1	DETECTED	341.3500 m/z @14.03 [N1268_1.mzXML]	341.35003662109375	14.025783333333333	13.84135	14.64565	0.8042999999999996	34952.2109375	654522.0014343266	0	1294	0.27961595972590203	2.1804626784746124	3.3609253569492243	341.3493347167969	341.3507995605469
1038	342.01324462890625	9.028216666666667					1	DETECTED	342.0132 m/z @9.03 [N1268_1.mzXML]	342.01324462890625	9.028216666666667	0.10179999999999999	20.006833333333336	19.905033333333336	12636.591796875	5041436.541316896	0	1294	5.145111780701744	0.9304703858741445	1.2873529489893263	342.0092468261719	342.014404296875
1039	342.0328674316406	11.547033333333333					1	DETECTED	342.0329 m/z @11.55 [N1268_1.mzXML]	342.0328674316406	11.547033333333333	1.4203333333333332	11.806366666666666	10.386033333333332	38421.7421875	8886058.591162965	0	1294	0.1334798271074007	0.5128044344817825	0.025608868963564863	342.0273742675781	342.03326416015625
1040	342.2613830566406	11.388883333333332					1	DETECTED	342.2614 m/z @11.39 [N1268_1.mzXML]	342.2613830566406	11.388883333333332	11.285433333333334	13.8693	2.583866666666667	252391.84375	2320019.6013516877	0	1294	0.09067485751935855	11.775552119343137	1.2375693661059484	342.2602844238281	342.26702880859375
1041	342.8663024902344	1.7504666666666668					1	DETECTED	342.8663 m/z @1.75 [N1268_1.mzXML]	342.8663024902344	1.7504666666666668	1.6738166666666667	1.8357833333333333	0.1619666666666666	27548.203125	185522.02020898447	0	1294	0.09487212124292088	1.0565340291367669	1.1130680582735337	342.8658752441406	342.8671875
1042	343.0294189453125	11.547033333333333					1	DETECTED	343.0294 m/z @11.55 [N1268_1.mzXML]	343.0294189453125	11.547033333333333	1.6299666666666668	11.701333333333334	10.071366666666668	20617.19140625	1.0156970139923828E7	0	1294	10.010725381460492	0.5077795181370836	0.015559036274167192	343.0226745605469	343.0301818847656
1043	343.19036865234375	12.4476					1	DETECTED	343.1904 m/z @12.45 [N1268_1.mzXML]	343.19036865234375	12.4476	11.760683333333333	16.166816666666666	4.406133333333333	190313.8125	4309222.908820497	1	1294	0.26633705428426424	4.938192369387875	9.484796769365145	343.1841735839844	343.1921081542969
1044	343.29351806640625	12.076916666666667					1	DETECTED	343.2935 m/z @12.08 [N1268_1.mzXML]	343.29351806640625	12.076916666666667	12.021233333333333	13.675516666666665	1.654283333333332	15298.623046875	504327.66487060505	0	1294	0.16011267555390596	14.854384914695897	28.708769829391795	343.28424072265625	343.2938232421875
1045	344.01153564453125	11.0169					1	DETECTED	344.0115 m/z @11.02 [N1268_1.mzXML]	344.01153564453125	11.0169	0.21903333333333333	19.990166666666667	19.771133333333335	19620.0703125	5028531.21871979	1	1294	4.509687734928207	1.256780841359971	10.717237247664212	344.0107421875	344.0134582519531
1046	344.194091796875	12.35575					1	DETECTED	344.1941 m/z @12.36 [N1268_1.mzXML]	344.194091796875	12.35575	12.2752	14.100133333333334	1.824933333333334	33834.55078125	1292710.1152519537	0	1294	0.28010780051564765	11.327953651975923	21.655907303951846	344.1932678222656	344.1954040527344
1047	344.2768859863281	11.519083333333333					1	DETECTED	344.2769 m/z @11.52 [N1268_1.mzXML]	344.2768859863281	11.519083333333333	11.4456	11.821816666666667	0.3762166666666662	201920.65625	1216639.8892037335	0	1294	0.08580223832621847	1.522885484435643	1.6243418017283446	344.27642822265625	344.2776184082031
1048	344.8736267089844	1.5555166666666667					1	DETECTED	344.8736 m/z @1.56 [N1268_1.mzXML]	344.8736267089844	1.5555166666666667	1.4518333333333333	11.880666666666666	10.428833333333333	109771.234375	1.0486183652161133E7	0	1294	0.09119806755024129	50.29175373734125	0.5885500794969797	344.86370849609375	344.88189697265625
1049	345.2150573730469	11.963966666666666					1	DETECTED	345.2151 m/z @11.96 [N1268_1.mzXML]	345.2150573730469	11.963966666666666	11.894499999999999	12.105083333333333	0.210583333333334	69117.703125	477314.61849878175	0	1294	0.1362600262821303	1.7348221338773637	1.9455158706026237	345.2147521972656	345.2154541015625
1050	346.0068664550781	11.0169					1	DETECTED	346.0069 m/z @11.02 [N1268_1.mzXML]	346.0068664550781	11.0169	0.10179999999999999	20.006833333333336	19.905033333333336	239480.46875	7.631373620930113E7	1	1294	0.8302538069045813	0.6509208556270596	0.36130936916212164	346.0062561035156	346.0086975097656
1051	346.9064025878906	1.5555166666666667					1	DETECTED	346.9064 m/z @1.56 [N1268_1.mzXML]	346.9064025878906	1.5555166666666667	1.5109833333333333	1.6002666666666667	0.08928333333333338	14571.8876953125	54430.89176855464	0	1294	0.05697020710178058	1.00243263473054	1.0048652694610798	346.9061279296875	346.9072570800781
1052	347.0155029296875	11.03145					1	DETECTED	347.0155 m/z @11.03 [N1268_1.mzXML]	347.0155029296875	11.03145	0.11838333333333333	19.956666666666667	19.838283333333333	71934.375	1.175790976520392E7	0	1294	3.6002846308337766	3.5902628915585297	11.803455808721	347.0079650878906	347.0184631347656
1053	347.1314392089844	1.4817333333333333					1	DETECTED	347.1314 m/z @1.48 [N1268_1.mzXML]	347.1314392089844	1.4817333333333333	1.4363	10.0444	8.6081	8424.7392578125	2955682.3213476567	0	1294	8.576812954507826	94.73330887747595	188.4666177549519	347.1214599609375	347.1322326660156
1054	347.157470703125	11.269683333333335					1	DETECTED	347.1575 m/z @11.27 [N1268_1.mzXML]	347.157470703125	11.269683333333335	9.661633333333333	11.3321	1.6704666666666679	51180.6875	1327241.5856472163	0	1294	0.06452520958507968	0.5268400296904693	0.03894666545637951	347.1568908691406	347.1583557128906
1055	347.2195739746094	11.122033333333333					1	DETECTED	347.2196 m/z @11.12 [N1268_1.mzXML]	347.2195739746094	11.122033333333333	9.089166666666667	12.587583333333333	3.4984166666666656	21190.43359375	1407604.0932794188	0	1294	0.09103402887783041	0.8604638769553672	0.7209277539107343	347.2174377441406	347.22479248046875
1056	348.0189208984375	11.0169					1	DETECTED	348.0189 m/z @11.02 [N1268_1.mzXML]	348.0189208984375	11.0169	7.003916666666667	18.884999999999998	11.881083333333331	9485.5029296875	1700595.2408758844	0	1294	4.572260909426795	1.4803305105511693	1.4787139478172358	348.00982666015625	348.020751953125
1057	348.3081970214844	13.786399999999999					1	DETECTED	348.3082 m/z @13.79 [N1268_1.mzXML]	348.3081970214844	13.786399999999999	13.516716666666667	14.291566666666666	0.7748499999999989	118960.3828125	2178020.674867433	0	1294	0.273415018881888	1.3982182021128935	1.4375665182337207	348.3079528808594	348.308837890625
1058	349.0152587890625	15.0877					1	DETECTED	349.0153 m/z @15.09 [N1268_1.mzXML]	349.0152587890625	15.0877	0.11838333333333333	20.006833333333336	19.888450000000002	16645.13671875	6238685.913872255	0	1294	5.056892493993866	0.7911376929451481	0.5870783575911899	349.0135803222656	349.0171813964844
1059	350.25518798828125	13.731633333333333					1	DETECTED	350.2552 m/z @13.73 [N1268_1.mzXML]	350.25518798828125	13.731633333333333	13.646616666666667	14.055250000000001	0.4086333333333343	91768.6171875	1065156.1925825241	0	1294	0.18566832519714715	2.4032542638698455	3.3831021975853766	350.2541809082031	350.2553405761719
1060	350.67724609375	14.17375					1	DETECTED	350.6772 m/z @14.17 [N1268_1.mzXML]	350.67724609375	14.17375	11.672316666666667	14.631283333333332	2.958966666666665	9579.8837890625	864420.842797851	0	1294	0.22578405790003764	0.5914542329064667	0.18290846581293352	350.67657470703125	350.6781005859375
1061	350.80804443359375	1.7504666666666668					1	DETECTED	350.8080 m/z @1.75 [N1268_1.mzXML]	350.80804443359375	1.7504666666666668	1.7043166666666667	16.54245	14.838133333333332	21417.5703125	1.0283011481792968E7	0	1294	0.13191172703042886	160.7598410978688	320.5196821957376	350.80804443359375	350.8176574707031
1062	350.8904113769531	1.6002666666666667					1	DETECTED	350.8904 m/z @1.60 [N1268_1.mzXML]	350.8904113769531	1.6002666666666667	1.5257166666666668	14.848233333333333	13.322516666666665	104749.9609375	9050576.16796997	0	1294	0.06579530464404404	89.28742485219276	0.6792740232108666	350.8901672363281	350.8996276855469
1063	351.0102233886719	14.731599999999998					1	DETECTED	351.0102 m/z @14.73 [N1268_1.mzXML]	351.0102233886719	14.731599999999998	0.18555	19.857000000000003	19.671450000000004	7609.9853515625	2701358.7956730635	0	1294	5.6626760074749285	0.6761784126962304	0.9985322251634532	351.0091552734375	351.01312255859375
1064	351.2115478515625	12.4476					1	DETECTED	351.2115 m/z @12.45 [N1268_1.mzXML]	351.2115478515625	12.4476	11.921850000000001	12.634416666666668	0.7125666666666675	23510.865234375	303625.0343686518	0	1294	0.2006515555305146	0.677666825170394	0.40140901432664156	351.2101745605469	351.2120361328125
1065	351.22686767578125	13.786399999999999					1	DETECTED	351.2269 m/z @13.79 [N1268_1.mzXML]	351.22686767578125	13.786399999999999	13.646616666666667	15.536716666666667	1.8901000000000003	195272.875	3872149.121162787	0	1294	0.2790757102358139	3.0083545136239667	3.416836007913581	351.21734619140625	351.2270812988281
1066	352.1634216308594	9.999333333333334					1	DETECTED	352.1634 m/z @10.00 [N1268_1.mzXML]	352.1634216308594	9.999333333333334	9.3346	19.9735	10.638900000000001	19201.765625	741946.7811418154	0	1294	0.08754556683607717	6.824874319881419	0.15852579929969082	352.1624450683594	352.1719665527344
1067	352.230224609375	13.7725					1	DETECTED	352.2302 m/z @13.77 [N1268_1.mzXML]	352.230224609375	13.7725	12.226483333333334	14.070066666666666	1.8435833333333314	41896.33203125	1841758.7717028812	0	1294	1.7094742383793804	0.5962365649356943	0.20853420003578624	352.221923828125	352.2304382324219
1068	353.03363037109375	2.2885833333333334					1	DETECTED	353.0336 m/z @2.29 [N1268_1.mzXML]	353.03363037109375	2.2885833333333334	1.7043166666666667	16.922333333333334	15.218016666666667	179177.3125	7925825.922373163	0	1294	0.712367404210454	1.1177635773915775	0.9178610452597126	353.02398681640625	353.0360412597656
1069	353.1847839355469	1.6890500000000002					1	DETECTED	353.1848 m/z @1.69 [N1268_1.mzXML]	353.1847839355469	1.6890500000000002	1.6890500000000002	16.806666666666665	15.117616666666665	36106.515625	1.16908420537739E7	0	1294	14.814172318256373	null	null	353.17510986328125	353.1931457519531
1070	353.2425842285156	12.119833333333334					1	DETECTED	353.2426 m/z @12.12 [N1268_1.mzXML]	353.2425842285156	12.119833333333334	10.391466666666668	15.840766666666667	5.449299999999999	22061.923828125	1721885.0413815	0	1294	0.2317002508060071	1.5520858576742	1.744118019540737	353.232666015625	353.2441711425781
1071	353.2635803222656	13.731633333333333					1	DETECTED	353.2636 m/z @13.73 [N1268_1.mzXML]	353.2635803222656	13.731633333333333	13.418416666666667	16.19935	2.7809333333333317	1240095.125	2.3548715593165573E7	1	1294	0.2705728794378235	1.4673813995179839	1.816166232710153	353.2629699707031	353.2644348144531
1072	354.26678466796875	13.786399999999999					1	DETECTED	354.2668 m/z @13.79 [N1268_1.mzXML]	354.26678466796875	13.786399999999999	11.388883333333332	19.790333333333333	8.40145	242177.859375	8835229.176202152	0	1294	0.1895230198900162	1.7521150356966588	2.5042300713933177	354.25811767578125	354.26727294921875
1073	355.0095520019531	19.048166666666667					1	DETECTED	355.0096 m/z @19.05 [N1268_1.mzXML]	355.0095520019531	19.048166666666667	0.10179999999999999	20.006833333333336	19.905033333333336	8300.9736328125	2716657.8670935077	0	1294	16.311450469640494	0.5386382820754978	0.05299848761236965	355.0069885253906	355.0115966796875
1074	355.08154296875	12.062816666666667					1	DETECTED	355.0815 m/z @12.06 [N1268_1.mzXML]	355.08154296875	12.062816666666667	11.992433333333334	12.416950000000002	0.4245166666666673	56358.95703125	497618.31835705554	0	1294	0.129594289323272	2.056543543156614	2.238463815686994	355.0807189941406	355.0826721191406
1075	355.1240539550781	10.776316666666666					1	DETECTED	355.1241 m/z @10.78 [N1268_1.mzXML]	355.1240539550781	10.776316666666666	9.85155	16.231533333333335	6.379983333333335	10434.2880859375	721545.4390922852	0	1294	0.08102341224493159	3.449509786252389	5.899019572504778	355.1217346191406	355.1340026855469
1076	355.2701416015625	13.786399999999999					1	DETECTED	355.2701 m/z @13.79 [N1268_1.mzXML]	355.2701416015625	13.786399999999999	11.852366666666667	14.0403	2.1879333333333335	26988.845703125	1305478.7870769047	0	1294	1.7452830720807686	0.5656400268868172	0.13128005377363458	355.26025390625	355.27099609375
1077	355.2813415527344	12.634416666666668					1	DETECTED	355.2813 m/z @12.63 [N1268_1.mzXML]	355.2813415527344	12.634416666666668	12.524516666666667	15.79155	3.267033333333334	32964.28515625	1387349.510556642	0	1294	0.13587587946761737	14.863663936912152	28.727327873824304	355.27178955078125	355.28289794921875
1078	356.27685546875	11.519083333333333					1	DETECTED	356.2769 m/z @11.52 [N1268_1.mzXML]	356.27685546875	11.519083333333333	11.4456	12.649166666666668	1.2035666666666671	142299.640625	1132241.501537353	0	1294	0.12721863260911626	1.2769625441870442	1.4174202880498505	356.2762756347656	356.28485107421875
1079	356.90740966796875	1.6299666666666668					1	DETECTED	356.9074 m/z @1.63 [N1268_1.mzXML]	356.90740966796875	1.6299666666666668	1.5555166666666667	1.6590500000000001	0.10353333333333348	92274.40625	384708.34927246126	0	1294	0.07204871137563673	0.6953212446832324	0.39064248936646473	356.9068603515625	356.9083251953125
1080	357.1695556640625	12.386249999999999					1	DETECTED	357.1696 m/z @12.39 [N1268_1.mzXML]	357.1695556640625	12.386249999999999	9.089166666666667	12.587583333333333	3.4984166666666656	18724.3203125	1857923.6811758722	0	1294	0.1447167910109073	0.5305320358903073	0.061064071780614494	357.1681823730469	357.17559814453125
1081	357.27606201171875	12.704450000000001					1	DETECTED	357.2761 m/z @12.70 [N1268_1.mzXML]	357.27606201171875	12.704450000000001	11.775766666666668	16.42725	4.651483333333333	103699.9375	2831758.915602997	0	1294	0.43976961415804183	2.5383055855007606	0.182069554465563	357.2752380371094	357.27777099609375
1082	357.29705810546875	14.203733333333334					1	DETECTED	357.2971 m/z @14.20 [N1268_1.mzXML]	357.29705810546875	14.203733333333334	12.540166666666666	15.758683333333332	3.218516666666666	22379.705078125	1553519.2019383232	0	1294	1.8467664586209054	0.7311892335277219	3.1137384820663914	357.2966613769531	357.29852294921875
1083	358.2563781738281	11.06125					1	DETECTED	358.2564 m/z @11.06 [N1268_1.mzXML]	358.2563781738281	11.06125	10.987599999999999	11.2251	0.2375000000000007	40872.7265625	304658.95243457047	0	1294	0.11935949813982383	1.6551597764331123	1.8500721491087813	358.2559509277344	358.257080078125
1084	358.2745361328125	11.963966666666666					1	DETECTED	358.2745 m/z @11.96 [N1268_1.mzXML]	358.2745361328125	11.963966666666666	11.90825	13.827499999999999	1.9192499999999981	16290.42578125	1147484.5902565916	0	1294	0.09828374575966237	17.22330242297378	33.44660484594756	358.272216796875	358.2822570800781
1085	358.29302978515625	11.6019					1	DETECTED	358.2930 m/z @11.60 [N1268_1.mzXML]	358.29302978515625	11.6019	11.56075	14.617033333333334	3.056283333333333	321165.21875	3010662.254534194	0	1294	0.10608190136611206	3.0884885782836493	11.038927133754592	358.2925109863281	358.300048828125
1086	358.3653259277344	12.105083333333333					1	DETECTED	358.3653 m/z @12.11 [N1268_1.mzXML]	358.3653259277344	12.105083333333333	12.035016666666667	12.179300000000001	0.14428333333333399	23449.0	141658.68932275407	0	1294	0.1363811769078751	1.0296146527117234	1.0592293054234465	358.364990234375	358.365966796875
1087	359.04150390625	1.8646333333333334					1	DETECTED	359.0415 m/z @1.86 [N1268_1.mzXML]	359.04150390625	1.8646333333333334	1.6299666666666668	17.736666666666668	16.1067	337024.65625	1.1900970708891049E7	0	1294	0.28808403616589695	2.0835787053246393	2.847930855456142	359.03240966796875	359.04376220703125
1088	359.0583190917969	11.852366666666667					1	DETECTED	359.0583 m/z @11.85 [N1268_1.mzXML]	359.0583190917969	11.852366666666667	11.775766666666668	16.889666666666667	5.113899999999999	5450.73779296875	987091.4141437376	0	1294	5.0697638448153235	33.38054830287244	65.76109660574488	359.0555114746094	359.05938720703125
1089	359.12213134765625	9.7347					1	DETECTED	359.1221 m/z @9.73 [N1268_1.mzXML]	359.12213134765625	9.7347	9.676616666666666	9.8366	0.1599833333333347	68473.484375	325862.9544232186	0	1294	0.07540350610696045	1.3552553753220296	1.6334191651881866	359.1218566894531	359.1224365234375
1090	359.2964782714844	11.6019					1	DETECTED	359.2965 m/z @11.60 [N1268_1.mzXML]	359.2964782714844	11.6019	11.6019	11.821816666666667	0.21991666666666632	60537.83984375	296669.1960914308	0	1294	0.07219257629330578	null	null	359.29541015625	359.297119140625
1091	359.3126525878906	12.718150000000001					1	DETECTED	359.3127 m/z @12.72 [N1268_1.mzXML]	359.3126525878906	12.718150000000001	0.21903333333333333	19.03166666666667	18.812633333333338	857931.9375	1.5418639122525785E7	1	1294	0.20499450856014967	0.9464637439765999	1.3103963970661514	359.31146240234375	359.3177490234375
1092	360.23590087890625	4.03275					1	DETECTED	360.2359 m/z @4.03 [N1268_1.mzXML]	360.23590087890625	4.03275	3.465133333333333	5.036483333333334	1.5713500000000007	5229.3076171875	264819.8216860962	0	1294	0.6950352511564355	1.3841647825703969	1.7683295651407935	360.235595703125	360.23779296875
1093	361.1358337402344	10.824283333333334					1	DETECTED	361.1358 m/z @10.82 [N1268_1.mzXML]	361.1358337402344	10.824283333333334	10.090200000000001	10.913333333333332	0.823133333333331	4047.173828125	90238.10793643161	0	1294	0.7121687667620726	0.5606538767169931	0.12130775343398609	361.1354675292969	361.13861083984375
1094	361.1796875	12.226483333333334					1	DETECTED	361.1797 m/z @12.23 [N1268_1.mzXML]	361.1796875	12.226483333333334	12.090933333333334	12.35575	0.2648166666666665	22133.38671875	244729.51058398475	0	1294	0.21841728679023653	0.9768228206073992	0.9536456412147984	361.17919921875	361.1803283691406
1095	361.1986999511719	11.166233333333334					1	DETECTED	361.1987 m/z @11.17 [N1268_1.mzXML]	361.1986999511719	11.166233333333334	7.2339	11.239866666666668	4.005966666666668	25310.203125	1284128.8615751348	0	1294	0.29278667382380696	0.5093625498007969	0.01872509960159365	361.19842529296875	361.2081298828125
1096	361.3174133300781	12.731683333333333					1	DETECTED	361.3174 m/z @12.73 [N1268_1.mzXML]	361.3174133300781	12.731683333333333	11.431166666666666	14.74605	3.3148833333333343	19674.587890625	1347478.721206908	0	1294	1.4429148900216298	1.2744486165754638	2.5652760029178543	361.3089904785156	361.3254699707031
1097	362.8841857910156	1.5555166666666667					1	DETECTED	362.8842 m/z @1.56 [N1268_1.mzXML]	362.8841857910156	1.5555166666666667	1.5109833333333333	1.5703333333333334	0.059350000000000014	13248.1494140625	39077.31017041007	0	1294	0.07477395181418478	0.6663547904191621	0.33270958083832425	362.8841247558594	362.8846130371094
1098	362.92401123046875	1.6446					1	DETECTED	362.9240 m/z @1.64 [N1268_1.mzXML]	362.92401123046875	1.6446	1.58545	2.2030499999999997	0.6175999999999997	191421.59375	839467.3789315193	0	1294	0.05462921294997014	5.2528782678308605	0.7091953252777259	362.923828125	362.9338073730469
1099	363.1094970703125	1.4667166666666667					1	DETECTED	363.1095 m/z @1.47 [N1268_1.mzXML]	363.1094970703125	1.4667166666666667	1.4031833333333334	19.47533333333333	18.072149999999997	13408.16015625	1855397.4535932925	0	1294	0.08408530118895263	142.22573452256057	283.45146904512114	363.1074523925781	363.115478515625
1100	363.21380615234375	11.3321					1	DETECTED	363.2138 m/z @11.33 [N1268_1.mzXML]	363.21380615234375	11.3321	8.763733333333333	11.745783333333332	2.982049999999999	102334.390625	1421530.8066765754	0	1294	0.10197925690606624	1.1853692010914478	0.6262676739097259	363.20440673828125	363.2154846191406
1101	365.19696044921875	14.418550000000002					1	DETECTED	365.1970 m/z @14.42 [N1268_1.mzXML]	365.19696044921875	14.418550000000002	14.218833333333333	15.80785	1.5890166666666676	15725.44140625	490155.24835675064	0	1294	0.3044790138160316	3.3079264424347294	4.671041014169249	365.19659423828125	365.1990051269531
1102	365.20770263671875	11.630033333333333					1	DETECTED	365.2077 m/z @11.63 [N1268_1.mzXML]	365.20770263671875	11.630033333333333	11.519083333333333	12.43215	0.9130666666666674	14090.7919921875	449697.9596562502	0	1294	0.08586801451649961	4.114766411296355	2.3408677506788704	365.2071533203125	365.2119445800781
1103	365.2294616699219	11.122033333333333					1	DETECTED	365.2295 m/z @11.12 [N1268_1.mzXML]	365.2294616699219	11.122033333333333	0.5049666666666667	12.370966666666668	11.866000000000001	18693.193359375	2740088.2619058234	0	1294	0.10155853288827998	0.5588172502134928	0.11763450042698567	365.2239685058594	365.23046875
1104	366.204345703125	9.437066666666668					1	DETECTED	366.2043 m/z @9.44 [N1268_1.mzXML]	366.204345703125	9.437066666666668	2.5516666666666667	14.760583333333333	12.208916666666667	4376.00537109375	1563481.6867609862	0	1294	0.06614505610250099	0.8865800582875842	0.7731601165751683	366.1950988769531	366.2075500488281
1105	367.118896484375	1.8646333333333334					1	DETECTED	367.1189 m/z @1.86 [N1268_1.mzXML]	367.118896484375	1.8646333333333334	1.8502666666666667	2.08885	0.23858333333333315	58101.23828125	243659.49219677708	0	1294	0.037020844927447394	9.631532488301236	13.498250101897478	367.1180725097656	367.119384765625
1106	367.1483459472656	8.208433333333334					1	DETECTED	367.1483 m/z @8.21 [N1268_1.mzXML]	367.1483459472656	8.208433333333334	6.28555	9.363733333333332	3.0781833333333326	5649.9013671875	288545.54374243144	0	1294	0.16889367554332857	0.80040824109627	3.727536008194332	367.1474609375	367.14910888671875
1107	367.1915588378906	13.7725					1	DETECTED	367.1916 m/z @13.77 [N1268_1.mzXML]	367.1915588378906	13.7725	13.703866666666666	14.248533333333334	0.544666666666668	58862.46875	944887.2570822772	0	1294	0.2838177756038416	3.846652443107631	7.091865734995154	367.1904602050781	367.1922302246094
1108	367.2427978515625	12.210683333333332					1	DETECTED	367.2428 m/z @12.21 [N1268_1.mzXML]	367.2427978515625	12.210683333333332	12.19495	12.401316666666666	0.20636666666666592	17126.912109375	159101.71370361288	0	1294	0.22356460855629834	6.558262711865106	12.116525423730211	367.2423400878906	367.2430725097656
1109	367.98834228515625	12.370966666666668					1	DETECTED	367.9883 m/z @12.37 [N1268_1.mzXML]	367.98834228515625	12.370966666666668	0.11838333333333333	20.006833333333336	19.888450000000002	43848.875	1.0336166704254113E7	0	1294	3.1188250906611366	1.6518129346223007	2.0887896509661785	367.9873046875	367.9920349121094
1110	368.27642822265625	11.504066666666667					1	DETECTED	368.2764 m/z @11.50 [N1268_1.mzXML]	368.27642822265625	11.504066666666667	11.4456	11.821816666666667	0.3762166666666662	195211.09375	1343541.1037509774	0	1294	0.10529983137794297	2.526733676347568	2.5142068926593777	368.2752990722656	368.2845153808594
1111	368.62371826171875	12.32415					1	DETECTED	368.6237 m/z @12.32 [N1268_1.mzXML]	368.62371826171875	12.32415	9.646866666666666	12.339983333333333	2.6931166666666666	17835.453125	1142253.3972553406	0	1294	2.2586234508843717	0.5029569775331959	0.005913955066391856	368.62371826171875	368.6258544921875
1112	368.8693542480469	1.6738166666666667					1	DETECTED	368.8694 m/z @1.67 [N1268_1.mzXML]	368.8693542480469	1.6738166666666667	1.6446	1.77935	0.13474999999999993	37880.1875	146022.1921752929	0	1294	0.10835589268351509	2.3060467769537922	3.7342651636635167	368.868408203125	368.8716125488281
1113	369.0070495605469	1.9071333333333333					1	DETECTED	369.0070 m/z @1.91 [N1268_1.mzXML]	369.0070495605469	1.9071333333333333	1.7933166666666667	16.839833333333335	15.046516666666669	17035.21484375	2211520.2269597473	0	1294	0.2380295851290224	64.65377488376362	119.4974061851008	368.99725341796875	369.00836181640625
1114	369.06072998046875	12.062816666666667					1	DETECTED	369.0607 m/z @12.06 [N1268_1.mzXML]	369.06072998046875	12.062816666666667	11.992433333333334	12.258999999999999	0.2665666666666642	89383.5078125	725833.3738076162	0	1294	0.13276505608299516	1.968057621321549	2.283770105317745	369.06011962890625	369.06072998046875
1115	369.1489562988281	11.002233333333333					1	DETECTED	369.1490 m/z @11.00 [N1268_1.mzXML]	369.1489562988281	11.002233333333333	10.943633333333334	11.15165	0.20801666666666563	8608.384765625	51685.20505773906	0	1294	0.07179772724421873	1.7748862343572627	2.5497724687145253	369.1482238769531	369.15032958984375
1116	369.2372131347656	13.786399999999999					1	DETECTED	369.2372 m/z @13.79 [N1268_1.mzXML]	369.2372131347656	13.786399999999999	11.935716666666668	14.489049999999999	2.553333333333331	44369.69140625	1608853.2478551036	0	1294	0.2452349484289691	0.6898352860655077	0.1937046345151397	369.22772216796875	369.2395324707031
1117	369.27984619140625	11.519083333333333					1	DETECTED	369.2798 m/z @11.52 [N1268_1.mzXML]	369.27984619140625	11.519083333333333	11.474583333333333	11.5882	0.11361666666666714	47331.8125	205153.45454882705	0	1294	0.04800863338065575	1.2765917602996504	1.5531835205993008	369.2793884277344	369.2807312011719
1118	369.3487854003906	12.634416666666668					1	DETECTED	369.3488 m/z @12.63 [N1268_1.mzXML]	369.3487854003906	12.634416666666668	0.25271666666666665	20.006833333333336	19.75411666666667	142600.84375	6862124.433115544	0	1294	0.355497598475079	0.5560239848417927	0.8484626445112265	369.3475036621094	369.3514099121094
1119	370.2929992675781	11.643966666666667					1	DETECTED	370.2930 m/z @11.64 [N1268_1.mzXML]	370.2929992675781	11.643966666666667	11.57445	13.88335	2.3088999999999995	285692.75	2782174.3952399925	0	1294	0.1132592115861879	1.8610721600990956	2.0085451834412695	370.29254150390625	370.2969970703125
1120	370.35174560546875	12.634416666666668					1	DETECTED	370.3517 m/z @12.63 [N1268_1.mzXML]	370.35174560546875	12.634416666666668	3.306833333333333	19.607333333333333	16.3005	44177.16015625	3857236.2339893505	0	1294	0.46854694735949565	0.8737793819406597	11.796874211946756	370.34820556640625	370.3543701171875
1121	371.2218017578125	11.806366666666666					1	DETECTED	371.2218 m/z @11.81 [N1268_1.mzXML]	371.2218017578125	11.806366666666666	9.749416666666667	14.218833333333333	4.469416666666666	29093.306640625	1645635.1185229493	0	1294	0.5827910611699707	2.078753353089608	3.2723015731146523	371.2212219238281	371.2308349609375
1122	371.2962646484375	11.643966666666667					1	DETECTED	371.2963 m/z @11.64 [N1268_1.mzXML]	371.2962646484375	11.643966666666667	11.6019	17.853	6.251100000000001	63247.76171875	1744816.1936001596	0	1294	0.11443483555634337	30.392508011112067	57.66296221993502	371.2920837402344	371.3011474609375
1123	372.30828857421875	11.760683333333333					1	DETECTED	372.3083 m/z @11.76 [N1268_1.mzXML]	372.30828857421875	11.760683333333333	4.92585	12.292133333333334	7.366283333333334	85685.8671875	2180398.5241585686	0	1294	0.10765055970360038	1.4951175781546218	2.001248831613645	372.2997741699219	372.309326171875
1124	372.7354736328125	1.9910833333333333					1	DETECTED	372.7355 m/z @1.99 [N1268_1.mzXML]	372.7354736328125	1.9910833333333333	1.9634500000000001	2.16005	0.19659999999999989	16705.181640625	95826.2591799316	0	1294	0.07118382818759961	3.557297949336568	6.114595898673136	372.73529052734375	372.7367858886719
1125	372.8807678222656	1.6299666666666668					1	DETECTED	372.8808 m/z @1.63 [N1268_1.mzXML]	372.8807678222656	1.6299666666666668	1.5555166666666667	1.6446	0.0890833333333334	32326.123046875	123870.93873022466	0	1294	0.3018032722666044	0.5982762480411904	0.18731587019421525	372.88031005859375	372.88140869140625
1126	373.2711181640625	12.292133333333334					1	DETECTED	373.2711 m/z @12.29 [N1268_1.mzXML]	373.2711181640625	12.292133333333334	11.837316666666668	13.617333333333333	1.7800166666666648	16621.962890625	701168.231248047	0	1294	0.13360900577343138	1.9568507457217204	2.9137014914434407	373.2684020996094	373.272216796875
1127	373.3114013671875	11.760683333333333					1	DETECTED	373.3114 m/z @11.76 [N1268_1.mzXML]	373.3114013671875	11.760683333333333	11.701333333333334	17.67	5.9686666666666675	20199.5625	2961974.8704883424	0	1294	0.06915014240724204	50.28362819432875	99.5672563886575	373.3047180175781	373.31201171875
1128	374.2877502441406	11.402783333333334					1	DETECTED	374.2878 m/z @11.40 [N1268_1.mzXML]	374.2877502441406	11.402783333333334	11.374866666666666	11.459933333333334	0.08506666666666796	18111.73046875	71642.98040722741	0	1294	0.08204470872325409	1.5235820895521934	2.047164179104387	374.28643798828125	374.2878723144531
1129	375.01507568359375	1.8646333333333334					1	DETECTED	375.0151 m/z @1.86 [N1268_1.mzXML]	375.01507568359375	1.8646333333333334	1.6152166666666665	10.375833333333333	8.760616666666666	127750.03125	4735281.821599427	0	1294	0.3145541132817615	2.044166266768527	2.358172117160593	375.00543212890625	375.0169982910156
1130	375.2167663574219	12.4476					1	DETECTED	375.2168 m/z @12.45 [N1268_1.mzXML]	375.2167663574219	12.4476	12.307983333333334	15.9548	3.646816666666666	25334.19140625	819614.5222111816	0	1294	0.06535047901654067	13.060105049540546	25.120210099081092	375.2158203125	375.22406005859375
1131	375.28668212890625	12.258999999999999					1	DETECTED	375.2867 m/z @12.26 [N1268_1.mzXML]	375.28668212890625	12.258999999999999	12.035016666666667	12.704450000000001	0.669433333333334	15514.80859375	380846.65526440484	0	1294	0.1558738949204237	1.4943820224719258	1.9887640449438515	375.2859802246094	375.287109375
1132	376.3390808105469	12.731683333333333					1	DETECTED	376.3391 m/z @12.73 [N1268_1.mzXML]	376.3390808105469	12.731683333333333	12.401316666666666	12.995133333333333	0.5938166666666671	121324.3828125	1477647.4276616161	0	1294	0.2243941736783519	1.1671668957445012	2.401270625227907	376.3385009765625	376.3404541015625
1133	376.6226501464844	10.597733333333334					1	DETECTED	376.6227 m/z @10.60 [N1268_1.mzXML]	376.6226501464844	10.597733333333334	10.2113	11.0169	0.8056000000000001	19687.55078125	246863.68673803683	0	1294	0.11312148631735397	1.0571956988124112	0.39653459472017477	376.62091064453125	376.6231384277344
1134	377.1440124511719	9.8661					1	DETECTED	377.1440 m/z @9.87 [N1268_1.mzXML]	377.1440124511719	9.8661	9.821983333333332	9.96975	0.1477666666666675	15793.244140625	78398.04941748071	0	1294	0.08772007009342353	1.674726105024535	4.185352277437736	377.1421813964844	377.144287109375
1135	377.26397705078125	13.364083333333333					1	DETECTED	377.2640 m/z @13.36 [N1268_1.mzXML]	377.26397705078125	13.364083333333333	8.283633333333333	13.6028	5.319166666666668	15946.0703125	1580000.146845581	0	1294	0.18683967600262186	0.5234936537773885	0.046987307554777015	377.2623596191406	377.2659912109375
1136	377.6289367675781	12.32415					1	DETECTED	377.6289 m/z @12.32 [N1268_1.mzXML]	377.6289367675781	12.32415	9.632183333333334	12.35575	2.7235666666666667	12118.6640625	539158.7789752805	0	1294	2.250612778626623	0.5058693148751224	0.025303074889744127	377.62738037109375	377.63134765625
1137	378.2375183105469	12.386249999999999					1	DETECTED	378.2375 m/z @12.39 [N1268_1.mzXML]	378.2375183105469	12.386249999999999	12.35575	12.995133333333333	0.639383333333333	128096.53125	1028478.6421772395	0	1294	0.11742220555183636	4.148905543255701	5.9047769760928785	378.2371826171875	378.2407531738281
1138	378.8976135253906	1.6446					1	DETECTED	378.8976 m/z @1.64 [N1268_1.mzXML]	378.8976135253906	1.6446	1.58545	1.6590500000000001	0.07360000000000011	103376.9375	290360.12440625066	0	1294	0.05577007180664295	0.6221470836855457	0.22306424086861765	378.8975524902344	378.8982238769531
1139	379.2409973144531	12.416950000000002					1	DETECTED	379.2410 m/z @12.42 [N1268_1.mzXML]	379.2409973144531	12.416950000000002	11.416883333333335	13.588333333333333	2.1714499999999983	28437.12109375	899321.7119129626	0	1294	0.9856832140938199	1.085652623158455	2.13541637698095	379.2403259277344	379.2492370605469
1140	379.2789306640625	14.159016666666668					1	DETECTED	379.2789 m/z @14.16 [N1268_1.mzXML]	379.2789306640625	14.159016666666668	12.759366666666667	15.505149999999999	2.745783333333332	25276.6875	1055541.966847106	0	1294	0.4327799745202121	0.8002910042243386	0.45206446552356433	379.2767333984375	379.2802429199219
1141	380.0877685546875	10.943633333333334					1	DETECTED	380.0878 m/z @10.94 [N1268_1.mzXML]	380.0877685546875	10.943633333333334	10.824283333333334	11.04615	0.2218666666666671	5337.0390625	50425.10074121099	0	1294	0.2365908614257748	0.9294791230275062	0.8589582460550125	380.0823059082031	380.0877990722656
1142	380.25311279296875	12.66315					1	DETECTED	380.2531 m/z @12.66 [N1268_1.mzXML]	380.25311279296875	12.66315	0.31984999999999997	12.842483333333332	12.522633333333332	138514.09375	4169141.1004681964	0	1294	0.1225126906539078	0.507264399849851	0.014528799699702045	380.252685546875	380.2586364746094
1143	380.90533447265625	1.58545					1	DETECTED	380.9053 m/z @1.59 [N1268_1.mzXML]	380.90533447265625	1.58545	1.5404000000000002	1.6002666666666667	0.05986666666666651	14211.904296875	34103.24451318363	0	1294	0.11984750612713646	0.6644469108398087	0.32889382167961734	380.90533447265625	380.9056396484375
1144	381.0229187011719	1.77935					1	DETECTED	381.0229 m/z @1.78 [N1268_1.mzXML]	381.0229187011719	1.77935	1.6446	2.5652666666666666	0.9206666666666665	162724.1875	3895278.406606934	0	1294	0.23814064470501317	3.1582579805400077	4.8254775872606865	381.0225524902344	381.0245361328125
1145	381.1038818359375	9.7347					1	DETECTED	381.1039 m/z @9.73 [N1268_1.mzXML]	381.1038818359375	9.7347	9.661633333333333	9.85155	0.18991666666666696	92294.1953125	526759.4466753552	0	1294	0.09176838962135037	1.3548346172560986	1.7163590941860394	381.1034851074219	381.1052551269531
1146	381.11614990234375	11.106599999999998					1	DETECTED	381.1161 m/z @11.11 [N1268_1.mzXML]	381.11614990234375	11.106599999999998	11.0762	11.210316666666667	0.13411666666666733	6784.62841796875	44084.72461889657	0	1294	0.21066787288243383	2.2058662280703003	3.4117324561406006	381.1149597167969	381.11614990234375
1147	381.2943420410156	12.718150000000001					1	DETECTED	381.2943 m/z @12.72 [N1268_1.mzXML]	381.2943420410156	12.718150000000001	12.258999999999999	16.624916666666667	4.365916666666669	1022927.3125	1.5308433751900505E7	1	1294	0.20913965153206604	0.958299966396271	1.1597266317156734	381.29290771484375	381.29730224609375
1148	381.7489929199219	13.559316666666666					1	DETECTED	381.7490 m/z @13.56 [N1268_1.mzXML]	381.7489929199219	13.559316666666666	13.488383333333333	13.646616666666667	0.15823333333333345	12662.4384765625	85323.72469043001	0	1294	0.1415249779377863	1.1153665413533953	1.2307330827067908	381.7472229003906	381.74908447265625
1149	382.2976989746094	12.731683333333333					1	DETECTED	382.2977 m/z @12.73 [N1268_1.mzXML]	382.2976989746094	12.731683333333333	11.643966666666667	13.07735	1.4333833333333317	210252.65625	3750967.9465756784	0	1294	0.2160064425007988	0.6418721630993846	1.441861645108856	382.2918395996094	382.29888916015625
1150	383.11328125	1.77935					1	DETECTED	383.1133 m/z @1.78 [N1268_1.mzXML]	383.11328125	1.77935	1.7354666666666667	2.35915	0.6236833333333334	285517.0625	3108752.32458545	0	1294	0.2145146800730473	5.747375496606819	8.762274876767645	383.11322021484375	383.114501953125
1151	383.30108642578125	12.773316666666666					1	DETECTED	383.3011 m/z @12.77 [N1268_1.mzXML]	383.30108642578125	12.773316666666666	3.6374500000000003	12.8985	9.261050000000001	27276.16015625	3521251.1316610104	0	1294	0.12116161833464467	0.5068512018564195	0.01370240371283886	383.2996520996094	383.30938720703125
1152	384.1130065917969	9.043416666666667					1	DETECTED	384.1130 m/z @9.04 [N1268_1.mzXML]	384.1130065917969	9.043416666666667	2.0748	9.135150000000001	7.0603500000000015	10976.2119140625	1134419.331321656	0	1294	0.09316542387764315	0.5065818897581299	0.023602982072340847	384.1124267578125	384.117919921875
1153	384.30853271484375	11.760683333333333					1	DETECTED	384.3085 m/z @11.76 [N1268_1.mzXML]	384.30853271484375	11.760683333333333	11.716233333333333	11.86675	0.1505166666666664	22040.67578125	124856.29973217723	0	1294	0.10026138524573902	1.6931008623922197	2.3862017247844394	384.3081359863281	384.3086853027344
1154	385.30682373046875	12.021233333333333					1	DETECTED	385.3068 m/z @12.02 [N1268_1.mzXML]	385.30682373046875	12.021233333333333	10.090200000000001	17.2215	7.131299999999998	52577.8203125	5878548.846807489	0	1294	2.4578719399417874	1.979690967195913	4.059767117580327	385.30499267578125	385.30853271484375
1155	386.0776062011719	12.912550000000001					1	DETECTED	386.0776 m/z @12.91 [N1268_1.mzXML]	386.0776062011719	12.912550000000001	0.10179999999999999	19.990166666666667	19.888366666666666	6844.060546875	2272838.4353230894	0	1294	5.225296060614053	0.7762374047837428	0.9229342561805559	386.0775146484375	386.08197021484375
1156	386.32379150390625	11.852366666666667					1	DETECTED	386.3238 m/z @11.85 [N1268_1.mzXML]	386.32379150390625	11.852366666666667	11.504066666666667	11.992433333333334	0.4883666666666677	57556.59375	865487.0303769533	0	1294	0.09410645903500914	0.7010718729064996	0.3550163365637105	386.3198547363281	386.3244934082031
1157	386.9222717285156	1.58545					1	DETECTED	386.9223 m/z @1.59 [N1268_1.mzXML]	386.9222717285156	1.58545	1.5555166666666667	1.6299666666666668	0.07445000000000013	12613.451171875	44994.119767089855	0	1294	0.09325905922863087	1.2435968819599117	1.4871937639198232	386.9220275878906	386.9232177734375
1158	387.1778564453125	11.57445					1	DETECTED	387.1779 m/z @11.57 [N1268_1.mzXML]	387.1778564453125	11.57445	11.519083333333333	11.791183333333333	0.2721	303940.4375	2220728.7043613433	0	1294	0.11868328534299977	2.3522390930896786	2.873834757799755	387.1770324707031	387.177978515625
1159	387.2503967285156	11.86675					1	DETECTED	387.2504 m/z @11.87 [N1268_1.mzXML]	387.2503967285156	11.86675	11.837316666666668	18.639333333333333	6.802016666666665	28950.21484375	1744953.007040526	0	1294	0.11831138491559123	115.54954699887409	230.09909399774818	387.2415771484375	387.25457763671875
1160	387.34368896484375	12.339983333333333					1	DETECTED	387.3437 m/z @12.34 [N1268_1.mzXML]	387.34368896484375	12.339983333333333	12.19495	14.188866666666666	1.9939166666666654	10888.6650390625	589187.1504189454	0	1294	0.07253481917012294	6.873994484026708	12.747988968053416	387.3427429199219	387.34564208984375
1161	388.0762939453125	13.827499999999999					1	DETECTED	388.0763 m/z @13.83 [N1268_1.mzXML]	388.0762939453125	13.827499999999999	0.16865	19.990166666666667	19.821516666666668	7133.20654296875	2229916.510966889	0	1294	4.127154065457141	0.7255924425067509	1.147953772905379	388.07330322265625	388.0785217285156
1162	388.1809997558594	11.630033333333333					1	DETECTED	388.1810 m/z @11.63 [N1268_1.mzXML]	388.1809997558594	11.630033333333333	11.519083333333333	11.821816666666667	0.3027333333333342	56347.23828125	456502.6776167019	0	1294	0.1298154743113198	1.3262591574923661	1.5916000244902946	388.1802062988281	388.1815490722656
1163	388.7096252441406	1.9634500000000001					1	DETECTED	388.7096 m/z @1.96 [N1268_1.mzXML]	388.7096252441406	1.9634500000000001	1.8646333333333334	2.2173333333333334	0.3527	20966.6484375	216949.5717670898	0	1294	0.13874066376222527	1.7846179794231722	2.5692359588463445	388.7081298828125	388.71026611328125
1164	389.0848693847656	10.568816666666667					1	DETECTED	389.0849 m/z @10.57 [N1268_1.mzXML]	389.0848693847656	10.568816666666667	10.540466666666667	10.743416666666667	0.20294999999999952	15052.6259765625	89428.88774230937	0	1294	0.07576761216345318	3.5793650793651146	6.366428655360531	389.0839538574219	389.0850830078125
1165	389.2624206542969	12.884500000000001					1	DETECTED	389.2624 m/z @12.88 [N1268_1.mzXML]	389.2624206542969	12.884500000000001	12.884500000000001	12.9401	0.05559999999999832	13297.6474609375	32311.781818602492	0	1294	0.0548205653696634	null	null	389.2622985839844	389.26336669921875
1166	389.9703063964844	12.649166666666668					1	DETECTED	389.9703 m/z @12.65 [N1268_1.mzXML]	389.9703063964844	12.649166666666668	1.2993999999999999	19.956666666666667	18.65726666666667	17432.595703125	3434831.2825817573	0	1294	0.6232461463719492	0.7551799815750649	0.31136805545825574	389.96929931640625	389.97320556640625
1167	390.3546142578125	13.786399999999999					1	DETECTED	390.3546 m/z @13.79 [N1268_1.mzXML]	390.3546142578125	13.786399999999999	13.66115	14.159016666666668	0.4978666666666687	54377.40234375	813070.6903874524	0	1294	0.248066050069097	1.9874916833000837	3.0450875042440444	390.35418701171875	390.3552551269531
1168	390.9884948730469	1.9214833333333334					1	DETECTED	390.9885 m/z @1.92 [N1268_1.mzXML]	390.9884948730469	1.9214833333333334	1.6890500000000002	2.606133333333333	0.917083333333333	20575.662109375	630593.8380316163	0	1294	0.5340323001523055	1.9727878961709449	2.9455757923418897	390.986572265625	390.9906311035156
1169	391.28155517578125	11.3321					1	DETECTED	391.2816 m/z @11.33 [N1268_1.mzXML]	391.28155517578125	11.3321	0.10179999999999999	20.006833333333336	19.905033333333336	20271.880859375	8096830.019143311	0	1294	17.730636647597343	0.8862200178683266	0.8796194357577312	391.2796936035156	391.28399658203125
1170	392.2763977050781	11.519083333333333					1	DETECTED	392.2764 m/z @11.52 [N1268_1.mzXML]	392.2763977050781	11.519083333333333	0.6065	19.990166666666667	19.383666666666667	43976.59765625	2857346.809249298	0	1294	0.09314761180759135	1.7843603314441456	0.07786610125334574	392.27557373046875	392.28631591796875
1171	392.7926330566406	1.7504666666666668					1	DETECTED	392.7926 m/z @1.75 [N1268_1.mzXML]	392.7926330566406	1.7504666666666668	1.6890500000000002	1.89295	0.20389999999999975	19639.83984375	139206.50283154295	0	1294	0.11852870616990074	1.6599728629579353	2.3199457259158707	392.7925109863281	392.7945556640625
1172	394.2213134765625	8.3871					1	DETECTED	394.2213 m/z @8.39 [N1268_1.mzXML]	394.2213134765625	8.3871	7.332633333333334	11.106599999999998	3.7739666666666647	2583.1767578125	358291.2720464171	0	1294	0.26552578967265106	1.789514446481633	2.579028892963266	394.2196960449219	394.2237854003906
1173	394.2931213378906	11.643966666666667					1	DETECTED	394.2931 m/z @11.64 [N1268_1.mzXML]	394.2931213378906	11.643966666666667	11.57445	17.238166666666665	5.663716666666664	46848.13671875	1419639.5049473273	0	1294	0.10001991901998863	40.73639415008376	78.18108482468381	394.29150390625	394.29742431640625
1174	394.7561340332031	13.731633333333333					1	DETECTED	394.7561 m/z @13.73 [N1268_1.mzXML]	394.7561340332031	13.731633333333333	13.474016666666667	13.925483333333334	0.4514666666666667	14710.611328125	216019.3527082522	0	1294	0.12700870870843595	0.8762373034870973	0.7524746069741944	394.75543212890625	394.7569885253906
1175	395.27313232421875	12.603083333333332					1	DETECTED	395.2731 m/z @12.60 [N1268_1.mzXML]	395.27313232421875	12.603083333333332	12.5086	12.828633333333332	0.32003333333333295	41274.6015625	406951.1396674804	0	1294	0.11913035387404847	1.6935967542776578	2.8113650498020304	395.2727355957031	395.27459716796875
1176	396.3084716796875	11.716233333333333					1	DETECTED	396.3085 m/z @11.72 [N1268_1.mzXML]	396.3084716796875	11.716233333333333	11.672316666666667	19.2615	7.5891833333333345	34169.578125	2181890.562187865	0	1294	0.15134290467545952	86.40436432637672	171.80872865275344	396.3060607910156	396.30853271484375
1177	396.88275146484375	1.6002666666666667					1	DETECTED	396.8828 m/z @1.60 [N1268_1.mzXML]	396.88275146484375	1.6002666666666667	1.5404000000000002	1.6002666666666667	0.05986666666666651	22880.076171875	73499.26870849609	0	1294	0.061043845783625095	0.5	null	396.88275146484375	396.8841857910156
1178	396.9971923828125	1.76505					1	DETECTED	396.9972 m/z @1.77 [N1268_1.mzXML]	396.9971923828125	1.76505	1.6446	2.44225	0.79765	57395.83984375	1252884.5132368165	0	1294	0.2637193247225953	3.311124948111251	5.622249896222502	396.9958190917969	396.9981689453125
1179	397.0690002441406	9.749416666666667					1	DETECTED	397.0690 m/z @9.75 [N1268_1.mzXML]	397.0690002441406	9.749416666666667	9.676616666666666	16.19935	6.522733333333333	25417.8359375	780606.5496903077	0	1294	0.09258121849180156	43.059135567259794	1.0784157175144848	397.06793212890625	397.077880859375
1180	397.2684326171875	12.718150000000001					1	DETECTED	397.2684 m/z @12.72 [N1268_1.mzXML]	397.2684326171875	12.718150000000001	12.649166666666668	13.968183333333334	1.3190166666666663	56442.12890625	1022808.5935035379	0	1294	0.1611145627806998	9.17186937385944	14.816161387161639	397.2679138183594	397.270751953125
1181	397.4122619628906	12.540166666666666					1	DETECTED	397.4123 m/z @12.54 [N1268_1.mzXML]	397.4122619628906	12.540166666666666	12.19495	14.348216666666668	2.153266666666667	103953.4765625	2303522.3850892344	0	1294	0.2606634606634657	1.2158225385760753	2.5616954889530987	397.4111328125	397.41424560546875
1182	398.0494079589844	9.91025					1	DETECTED	398.0494 m/z @9.91 [N1268_1.mzXML]	398.0494079589844	9.91025	9.880783333333333	10.0444	0.16361666666666608	7240.6806640625	44860.59820666503	0	1294	0.10318720523407698	2.77630090497742	4.55260180995484	398.0486145019531	398.0499267578125
1183	398.3238220214844	11.837316666666668					1	DETECTED	398.3238 m/z @11.84 [N1268_1.mzXML]	398.3238220214844	11.837316666666668	11.791183333333333	12.179300000000001	0.38811666666666866	171691.96875	1200854.5833371636	1	1294	0.10706570432087581	3.632155637835904	3.717517172060048	398.3235778808594	398.3241271972656
1184	398.7585754394531	13.588333333333333					1	DETECTED	398.7586 m/z @13.59 [N1268_1.mzXML]	398.7585754394531	13.588333333333333	12.981733333333333	14.248533333333334	1.2668000000000017	18088.123046875	647976.8466394043	0	1294	0.09173278464803936	1.044180679195517	1.0883613583910339	398.757568359375	398.7605285644531
1185	399.1256103515625	11.15165					1	DETECTED	399.1256 m/z @11.15 [N1268_1.mzXML]	399.1256103515625	11.15165	9.5725	11.2251	1.6525999999999996	11275.5361328125	298286.0556582337	0	1294	0.11850058751086578	0.523256182123294	0.04746266229432343	399.1228332519531	399.1265869140625
1186	399.2374267578125	13.2561					1	DETECTED	399.2374 m/z @13.26 [N1268_1.mzXML]	399.2374267578125	13.2561	8.779183333333332	13.2561	4.476916666666668	6371.78857421875	1080683.5107868344	0	1294	4.376114363580262	0.5	null	399.23284912109375	399.23956298828125
1187	399.2558898925781	13.827499999999999					1	DETECTED	399.2559 m/z @13.83 [N1268_1.mzXML]	399.2558898925781	13.827499999999999	3.0660000000000003	14.085216666666668	11.019216666666667	18227.66015625	2139107.1796005853	0	1294	0.20476829218159764	0.5119740122969227	0.023948024593845547	399.2541198730469	399.26141357421875
1188	399.3272705078125	11.837316666666668					1	DETECTED	399.3273 m/z @11.84 [N1268_1.mzXML]	399.3272705078125	11.837316666666668	11.806366666666666	16.117633333333334	4.311266666666668	33122.47265625	1639844.5450657047	0	1294	0.9252646973606957	47.92481162099345	86.60691209365113	399.32147216796875	399.3272705078125
1189	400.33953857421875	11.978183333333334					1	DETECTED	400.3395 m/z @11.98 [N1268_1.mzXML]	400.33953857421875	11.978183333333334	11.821816666666667	12.603083333333332	0.7812666666666654	498499.65625	4117721.4132167995	1	1294	0.11634335055691025	1.331395359786835	6.992330167054988	400.33056640625	400.33966064453125
1190	400.8246154785156	1.7354666666666667					1	DETECTED	400.8246 m/z @1.74 [N1268_1.mzXML]	400.8246154785156	1.7354666666666667	1.6738166666666667	1.7933166666666667	0.11949999999999994	23905.03515625	129663.24292529302	0	1294	0.0836471412754467	0.9691808596918083	0.9383617193836168	400.8245544433594	400.8250732421875
1191	401.343017578125	12.090933333333334					1	DETECTED	401.3430 m/z @12.09 [N1268_1.mzXML]	401.343017578125	12.090933333333334	3.7833666666666668	15.905949999999999	12.122583333333331	36314.73046875	6771088.271656432	0	1294	8.377734649881159	0.6802084364000934	0.33273512443183884	401.3367004394531	401.3445739746094
1192	401.62188720703125	10.972966666666668					1	DETECTED	401.6219 m/z @10.97 [N1268_1.mzXML]	401.62188720703125	10.972966666666668	10.285683333333333	11.04615	0.7604666666666677	8811.8359375	144455.79984606925	0	1294	0.7933121053222862	0.5532410214128083	0.1064820428256166	401.6209716796875	401.6234436035156
1193	402.89971923828125	1.6002666666666667					1	DETECTED	402.8997 m/z @1.60 [N1268_1.mzXML]	402.89971923828125	1.6002666666666667	1.5257166666666668	1.6446	0.11888333333333323	65103.78515625	279227.7298771972	0	1294	0.076751444238353	0.7924834575833036	0.6349926097389152	402.8995056152344	402.9009094238281
1194	403.00494384765625	1.76505					1	DETECTED	403.0049 m/z @1.77 [N1268_1.mzXML]	403.00494384765625	1.76505	1.6446	9.407266666666667	7.762666666666666	184243.65625	5181648.119809082	0	1294	0.15309705693114362	3.2277250220541083	5.114793039246974	402.9993591308594	403.0059509277344
1195	404.2040100097656	11.56075					1	DETECTED	404.2040 m/z @11.56 [N1268_1.mzXML]	404.2040100097656	11.56075	11.519083333333333	11.731050000000002	0.21196666666666886	36404.51171875	254208.43748278994	0	1294	0.10925618299664741	2.543599999999954	4.133505998219686	404.20330810546875	404.20458984375
1196	404.3332214355469	12.242583333333332					1	DETECTED	404.3332 m/z @12.24 [N1268_1.mzXML]	404.3332214355469	12.242583333333332	12.179300000000001	12.401316666666666	0.22201666666666497	5371.51171875	58226.80398693813	0	1294	0.10481961961678543	1.7541480115881496	2.508296023176299	404.3330383300781	404.33551025390625
1197	405.07958984375	10.014199999999999					1	DETECTED	405.0796 m/z @10.01 [N1268_1.mzXML]	405.07958984375	10.014199999999999	9.939983333333334	19.657333333333334	9.71735	33085.69921875	1504366.7422329723	0	1294	0.2802372610992805	35.38012069900417	83.05040299015566	405.07745361328125	405.0837097167969
1198	405.13311767578125	10.540466666666667					1	DETECTED	405.1331 m/z @10.54 [N1268_1.mzXML]	405.13311767578125	10.540466666666667	10.498583333333332	15.678783333333334	5.180200000000001	12212.6123046875	508504.4891937261	0	1294	0.13403249859812227	61.84082769597904	3.4750692443807134	405.1325988769531	405.1367492675781
1199	405.3337097167969	12.416950000000002					1	DETECTED	405.3337 m/z @12.42 [N1268_1.mzXML]	405.3337097167969	12.416950000000002	12.1641	15.149733333333334	2.9856333333333342	4512.7978515625	597579.0172560425	0	1294	2.00980986955285	5.903961505503871	10.807923011007743	405.32781982421875	405.3364562988281
1200	406.1402282714844	11.745783333333332					1	DETECTED	406.1402 m/z @11.75 [N1268_1.mzXML]	406.1402282714844	11.745783333333332	9.482249999999999	11.775766666666668	2.293516666666669	9736.224609375	441189.4566784059	0	1294	0.06558208624908879	0.5066231260860606	0.013246252172121328	406.1322326660156	406.14154052734375
1201	406.74554443359375	12.4476					1	DETECTED	406.7455 m/z @12.45 [N1268_1.mzXML]	406.74554443359375	12.4476	11.672316666666667	13.310283333333333	1.6379666666666655	23252.7109375	1139859.6754421382	0	1294	0.6777406957744514	1.0563664896704434	1.112732979340887	406.74224853515625	406.7458190917969
1202	406.7558288574219	13.516716666666667					1	DETECTED	406.7558 m/z @13.52 [N1268_1.mzXML]	406.7558288574219	13.516716666666667	12.021233333333333	13.646616666666667	1.6253833333333336	28423.57421875	894277.3737556157	0	1294	0.10130275865348537	0.5434307748888316	0.08686154977766328	406.7460021972656	406.75701904296875
1203	407.1348876953125	10.55485					1	DETECTED	407.1349 m/z @10.55 [N1268_1.mzXML]	407.1348876953125	10.55485	9.527483333333333	10.6293	1.101816666666668	6734.34912109375	101680.93195855737	0	1294	0.08739605224748992	0.5362334122838327	0.0724668245676654	407.1321716308594	407.144287109375
1204	408.0817565917969	10.943633333333334					1	DETECTED	408.0818 m/z @10.94 [N1268_1.mzXML]	408.0817565917969	10.943633333333334	10.838633333333332	11.2251	0.3864666666666672	45490.9140625	446847.3827651364	0	1294	0.14216413958464358	1.618761890020904	2.321411883564349	408.0809631347656	408.0822448730469
1205	408.7665710449219	1.76505					1	DETECTED	408.7666 m/z @1.77 [N1268_1.mzXML]	408.7665710449219	1.76505	1.7043166666666667	14.218833333333333	12.514516666666665	23303.369140625	5155601.330693116	0	1294	12.126391999085577	103.02840285400663	210.43914255480388	408.76593017578125	408.7740783691406
1206	408.9169921875	1.6299666666666668					1	DETECTED	408.9170 m/z @1.63 [N1268_1.mzXML]	408.9169921875	1.6299666666666668	1.5703333333333334	2.7165166666666667	1.1461833333333333	88319.765625	1145933.018155274	0	1294	0.06955454286696972	9.610257126886514	18.22051425377303	408.9162292480469	408.9170227050781
1207	409.1145324707031	9.880783333333333					1	DETECTED	409.1145 m/z @9.88 [N1268_1.mzXML]	409.1145324707031	9.880783333333333	9.85155	10.45345	0.6019000000000005	9160.1318359375	82070.07470599374	0	1294	0.10282015261242705	10.294754846065949	4.749346192999002	409.11090087890625	409.11505126953125
1208	409.1597595214844	11.5882					1	DETECTED	409.1598 m/z @11.59 [N1268_1.mzXML]	409.1597595214844	11.5882	10.8683	12.0069	1.1386000000000003	229188.078125	3013944.4839421497	0	1294	0.12350118871487048	0.6311632977431284	0.22026649904802206	409.1499938964844	409.1613464355469
1209	409.1852111816406	9.221333333333332					1	DETECTED	409.1852 m/z @9.22 [N1268_1.mzXML]	409.1852111816406	9.221333333333332	9.150216666666667	17.952166666666667	8.80195	118252.8515625	1403790.0455576798	0	1294	0.058698754887146265	1.3013268436925136	1.5423271420379394	409.1838684082031	409.188232421875
1210	409.3262023925781	12.258999999999999					1	DETECTED	409.3262 m/z @12.26 [N1268_1.mzXML]	409.3262023925781	12.258999999999999	10.645283333333333	12.649166666666668	2.0038833333333343	12118.05859375	545913.6963333744	0	1294	0.42980229671877446	0.6208906974582494	0.24178139491649892	409.3233642578125	409.3269958496094
1211	410.07879638671875	10.972966666666668					1	DETECTED	410.0788 m/z @10.97 [N1268_1.mzXML]	410.07879638671875	10.972966666666668	10.883483333333334	11.106599999999998	0.2231166666666642	14627.57421875	113478.8686564939	0	1294	0.1405344348025146	1.2466939839820992	1.4933879679641984	410.0777282714844	410.0790710449219
1212	410.0981140136719	10.613249999999999					1	DETECTED	410.0981 m/z @10.61 [N1268_1.mzXML]	410.0981140136719	10.613249999999999	1.1966166666666667	10.7269	9.530283333333333	4097.03759765625	1025050.8569243776	0	1294	9.480302069313364	0.506034534635521	0.012069069271041838	410.096435546875	410.10174560546875
1213	410.1632995605469	11.57445					1	DETECTED	410.1633 m/z @11.57 [N1268_1.mzXML]	410.1632995605469	11.57445	11.533116666666666	11.837316666666668	0.3042000000000016	58079.55078125	450980.4802699011	0	1294	0.09611211189077551	3.6798387096773695	6.359677419354739	410.1617126464844	410.1640930175781
1214	410.2520446777344	4.0917					1	DETECTED	410.2520 m/z @4.09 [N1268_1.mzXML]	410.2520446777344	4.0917	3.3646000000000003	5.0206333333333335	1.6560333333333332	4237.87939453125	213333.58371960444	0	1294	1.0728364783902569	1.138793380094439	1.2775867601888777	410.250244140625	410.2539978027344
1215	410.75836181640625	13.63205					1	DETECTED	410.7584 m/z @13.63 [N1268_1.mzXML]	410.75836181640625	13.63205	1.8216333333333334	14.631283333333332	12.80965	13152.4091796875	4649593.594774537	0	1294	null	0.5423030516846005	0.08460610336920087	410.75579833984375	410.76507568359375
1216	410.85333251953125	1.6890500000000002					1	DETECTED	410.8533 m/z @1.69 [N1268_1.mzXML]	410.85333251953125	1.6890500000000002	1.6590500000000001	1.7933166666666667	0.13426666666666653	35845.59375	166480.47183056638	0	1294	0.12809717291557865	2.2377777777777736	3.4755555555555473	410.8531188964844	410.8545227050781
1217	411.0666809082031	10.568816666666667					1	DETECTED	411.0667 m/z @10.57 [N1268_1.mzXML]	411.0666809082031	10.568816666666667	10.391466666666668	10.597733333333334	0.20626666666666615	6632.375	44504.51036834708	0	1294	0.16443994762478553	0.5815242928296238	0.16304858565924762	411.06585693359375	411.0760192871094
1218	412.3033447265625	11.57445					1	DETECTED	412.3033 m/z @11.57 [N1268_1.mzXML]	412.3033447265625	11.57445	5.2151000000000005	11.658150000000001	6.44305	21033.91015625	2324045.7334884955	0	1294	0.08478903782504155	0.506580861251543	0.01316172250308606	412.2971496582031	412.3038330078125
1219	412.7743835449219	13.460116666666666					1	DETECTED	412.7744 m/z @13.46 [N1268_1.mzXML]	412.7743835449219	13.460116666666666	13.24225	14.144516666666668	0.9022666666666677	14344.3818359375	417520.53685839905	0	1294	0.09534393242600281	2.070685434516535	3.1413708690330693	412.7732849121094	412.77581787109375
1220	412.9715881347656	1.8787166666666666					1	DETECTED	412.9716 m/z @1.88 [N1268_1.mzXML]	412.9715881347656	1.8787166666666666	1.6890500000000002	2.4007	0.7116499999999999	12316.7666015625	310898.9471730956	0	1294	0.2990877187558081	1.876054481546575	2.75210896309315	412.9702453613281	412.9775390625
1221	413.13983154296875	9.363733333333332					1	DETECTED	413.1398 m/z @9.36 [N1268_1.mzXML]	413.13983154296875	9.363733333333332	9.3346	15.505149999999999	6.170549999999999	7012.59130859375	1518251.6817225344	0	1294	0.09902463731636146	105.90188787185711	210.80377574371423	413.1337585449219	413.1424560546875
1222	413.2635803222656	13.09115					1	DETECTED	413.2636 m/z @13.09 [N1268_1.mzXML]	413.2635803222656	13.09115	0.11838333333333333	19.990166666666667	19.871783333333333	21289.763671875	3002349.202110017	0	1294	null	0.8783276699060255	0.6669699805511633	413.2615051269531	413.267578125
1223	413.33795166015625	12.1641					1	DETECTED	413.3380 m/z @12.16 [N1268_1.mzXML]	413.33795166015625	12.1641	11.658150000000001	16.133816666666668	4.475666666666667	22340.279296875	2100640.13065747	0	1294	1.9446138962567687	4.280647266420006	6.293627297248351	413.33587646484375	413.3410339355469
1224	414.2974548339844	12.242583333333332					1	DETECTED	414.2975 m/z @12.24 [N1268_1.mzXML]	414.2974548339844	12.242583333333332	12.19495	15.82465	3.6296999999999997	51537.484375	1581875.5738622444	0	1294	0.16744113971512675	34.615750583088435	4.6941677510612845	414.2892761230469	414.29833984375
1225	414.3193054199219	11.745783333333332					1	DETECTED	414.3193 m/z @11.75 [N1268_1.mzXML]	414.3193054199219	11.745783333333332	11.672316666666667	11.791183333333333	0.11886666666666557	12997.96484375	72738.05753198189	0	1294	0.19125624690444099	0.8089836660617191	0.6179673321234382	414.3182678222656	414.31964111328125
1226	415.1210632324219	11.2251					1	DETECTED	415.1211 m/z @11.23 [N1268_1.mzXML]	415.1210632324219	11.2251	11.0762	11.239866666666668	0.16366666666666774	8523.84375	58197.791050537446	0	1294	0.1276970484830926	0.5495858518021103	0.0991717036042205	415.1200866699219	415.1215515136719
1227	415.2086181640625	11.894499999999999					1	DETECTED	415.2086 m/z @11.89 [N1268_1.mzXML]	415.2086181640625	11.894499999999999	11.821816666666667	12.43215	0.6103333333333332	766633.0625	6293429.313701162	1	1294	0.1223404135197601	2.2533836313979587	2.754849477597615	415.2086181640625	415.2107238769531
1228	415.2336120605469	13.758833333333333					1	DETECTED	415.2336 m/z @13.76 [N1268_1.mzXML]	415.2336120605469	13.758833333333333	13.44615	14.263133333333334	0.8169833333333347	84717.34375	1712028.7561225602	0	1294	0.3475279453655151	1.2228919090795023	0.9165699854067206	415.2325439453125	415.2348937988281
1229	415.27923583984375	12.292133333333334					1	DETECTED	415.2792 m/z @12.29 [N1268_1.mzXML]	415.27923583984375	12.292133333333334	11.474583333333333	12.800833333333333	1.32625	27183.271484375	1058829.0002380367	0	1294	0.44847429089128177	0.8111124701853091	0.6222249403706182	415.27142333984375	415.2804870605469
1230	415.3542175292969	12.416950000000002					1	DETECTED	415.3542 m/z @12.42 [N1268_1.mzXML]	415.3542175292969	12.416950000000002	12.35575	12.603083333333332	0.24733333333333185	11074.48828125	104027.1604665523	0	1294	0.15108745276808477	2.0206971677559378	3.0413943355118755	415.3524169921875	415.3553466796875
1231	416.2122802734375	11.90825					1	DETECTED	416.2123 m/z @11.91 [N1268_1.mzXML]	416.2122802734375	11.90825	11.837316666666668	12.43215	0.594833333333332	188549.453125	1529406.8737731895	0	1294	0.05266876968812895	2.3261552793166764	2.63151847490498	416.21185302734375	416.2201843261719
1232	416.2371520996094	13.731633333333333					1	DETECTED	416.2372 m/z @13.73 [N1268_1.mzXML]	416.2371520996094	13.731633333333333	13.675516666666665	14.114883333333333	0.43936666666666824	21652.97265625	303090.43328491354	0	1294	0.14963306684184552	3.914760914760841	6.829521829521682	416.2364807128906	416.23760986328125
1233	416.2828063964844	12.2752					1	DETECTED	416.2828 m/z @12.28 [N1268_1.mzXML]	416.2828063964844	12.2752	12.226483333333334	12.32415	0.09766666666666524	9625.578125	38963.63527734328	0	1294	0.13653446648851109	1.0023947998631608	1.0047895997263219	416.28216552734375	416.2835693359375
1234	416.9996337890625	1.9071333333333333					1	DETECTED	416.9996 m/z @1.91 [N1268_1.mzXML]	416.9996337890625	1.9071333333333333	1.7354666666666667	2.48365	0.7481833333333332	65319.4453125	1534465.4706149907	0	1294	0.49013157262187623	2.0599836933331863	3.1316436896419813	416.9991760253906	417.0009765625
1235	417.2142639160156	11.90825					1	DETECTED	417.2143 m/z @11.91 [N1268_1.mzXML]	417.2142639160156	11.90825	11.852366666666667	12.0069	0.1545333333333332	29564.392578125	191085.71251122933	0	1294	0.10179824439796725	1.382642409782268	1.7652848195645359	417.2142639160156	417.2152404785156
1236	418.2208557128906	11.630033333333333					1	DETECTED	418.2209 m/z @11.63 [N1268_1.mzXML]	418.2208557128906	11.630033333333333	11.6019	11.745783333333332	0.14388333333333136	9234.087890625	55479.913137695	0	1294	0.07153618135177808	2.557168246445502	4.114336492891004	418.2193298339844	418.22210693359375
1237	418.385498046875	12.6907					1	DETECTED	418.3855 m/z @12.69 [N1268_1.mzXML]	418.385498046875	12.6907	12.634416666666668	12.954133333333335	0.3197166666666664	27903.734375	345311.06564135733	0	1294	0.2270358580780858	2.840242819070284	3.4760945473723526	418.385009765625	418.3871765136719
1238	418.8773498535156	1.6002666666666667					1	DETECTED	418.8773 m/z @1.60 [N1268_1.mzXML]	418.8773498535156	1.6002666666666667	1.5257166666666668	1.6446	0.11888333333333323	62150.33203125	249335.14947290035	0	1294	0.06823628261931658	0.8019609004903419	0.7844629963684218	418.87664794921875	418.8780517578125
1239	418.9789733886719	1.77935					1	DETECTED	418.9790 m/z @1.78 [N1268_1.mzXML]	418.9789733886719	1.77935	1.6738166666666667	2.3311333333333333	0.6573166666666665	51275.14453125	851205.7952126462	0	1294	0.11232854909049639	3.1142608970309555	5.228521794061911	418.9780578613281	418.9803771972656
1240	419.273681640625	13.07735					1	DETECTED	419.2737 m/z @13.08 [N1268_1.mzXML]	419.273681640625	13.07735	12.995133333333333	13.09115	0.0960166666666673	13144.7529296875	48136.317458985104	0	1294	0.06654412247508645	0.5839245894993011	0.16784917899860224	419.27313232421875	419.2744445800781
1241	419.3130187988281	12.35575					1	DETECTED	419.3130 m/z @12.36 [N1268_1.mzXML]	419.3130187988281	12.35575	0.10179999999999999	20.006833333333336	19.905033333333336	8003.47900390625	2079887.1589384768	0	1294	18.369906554452502	0.834868514533488	2.163901210288718	419.30816650390625	419.3200988769531
1242	420.15631103515625	11.15165					1	DETECTED	420.1563 m/z @11.15 [N1268_1.mzXML]	420.15631103515625	11.15165	6.529616666666667	16.806666666666665	10.27705	11795.9970703125	1377813.4300924984	0	1294	0.1014924032166622	1.1117455521018886	8.432586022047953	420.14678955078125	420.1582336425781
1243	420.3079528808594	11.760683333333333					1	DETECTED	420.3080 m/z @11.76 [N1268_1.mzXML]	420.3079528808594	11.760683333333333	3.1925499999999998	19.179666666666666	15.987116666666665	6403.8544921875	1891167.7358201907	0	1294	0.05018813105133546	0.9329404693359892	0.8658809386719785	420.304931640625	420.3172302246094
1244	420.8819885253906	1.6590500000000001					1	DETECTED	420.8820 m/z @1.66 [N1268_1.mzXML]	420.8819885253906	1.6590500000000001	1.6446	1.77935	0.13474999999999993	63191.8203125	198465.37021484366	0	1294	0.04373427989286438	4.6626297577854405	4.517972569906569	420.87982177734375	420.8827819824219
1245	421.3061828613281	12.718150000000001					1	DETECTED	421.3062 m/z @12.72 [N1268_1.mzXML]	421.3061828613281	12.718150000000001	12.634416666666668	12.800833333333333	0.16641666666666488	16290.626953125	113850.96791113172	0	1294	0.053878756832874686	0.9937300955413947	0.9874601910827893	421.30487060546875	421.3073425292969
1246	421.3276062011719	13.731633333333333					1	DETECTED	421.3276 m/z @13.73 [N1268_1.mzXML]	421.3276062011719	13.731633333333333	12.587583333333333	14.144516666666668	1.556933333333335	7378.92626953125	508787.51768347196	0	1294	0.1745435787163423	0.6804481156126634	0.3608962312253267	421.3206481933594	421.33056640625
1247	421.7793884277344	14.40455					1	DETECTED	421.7794 m/z @14.40 [N1268_1.mzXML]	421.7793884277344	14.40455	14.159016666666668	15.411183333333334	1.2521666666666658	70005.390625	1618581.382919493	0	1294	0.5626558646185007	1.944825527957619	2.2041356322423344	421.7792053222656	421.78143310546875
1248	422.09747314453125	11.388883333333332					1	DETECTED	422.0975 m/z @11.39 [N1268_1.mzXML]	422.09747314453125	11.388883333333332	9.98485	11.519083333333333	1.534233333333333	80809.7421875	854668.9317987674	0	1294	0.08099101651877483	0.5478718898595296	1.9901819561120542	422.0964660644531	422.1073913574219
1249	422.1364440917969	9.363733333333332					1	DETECTED	422.1364 m/z @9.36 [N1268_1.mzXML]	422.1364440917969	9.363733333333332	9.291599999999999	10.597733333333334	1.3061333333333351	4317.72607421875	102985.557004883	0	1294	0.11483162155216142	9.053604436229211	17.107208872458422	422.1352233886719	422.1375732421875
1250	422.3233337402344	11.806366666666666					1	DETECTED	422.3233 m/z @11.81 [N1268_1.mzXML]	422.3233337402344	11.806366666666666	11.760683333333333	11.935716666666668	0.17503333333333515	37078.67578125	227729.27371191484	0	1294	0.10324930604381066	1.9157241882525027	3.0468182003398296	422.3228759765625	422.32513427734375
1251	423.7955017089844	14.203733333333334					1	DETECTED	423.7955 m/z @14.20 [N1268_1.mzXML]	423.7955017089844	14.203733333333334	14.114883333333333	14.674266666666666	0.5593833333333329	13254.755859375	177814.6889758301	0	1294	0.10102322006608766	3.147908459951199	3.722249934461413	423.7930603027344	423.7965393066406
1252	424.07659912109375	10.824283333333334					1	DETECTED	424.0766 m/z @10.82 [N1268_1.mzXML]	424.07659912109375	10.824283333333334	10.677316666666666	15.971216666666667	5.293900000000001	48293.1640625	969420.3553690185	0	1294	0.09775486141287182	1.8935965883230859	2.718765489121793	424.0717468261719	424.0784912109375
1253	424.0939636230469	11.360883333333334					1	DETECTED	424.0940 m/z @11.36 [N1268_1.mzXML]	424.0939636230469	11.360883333333334	11.3468	19.39333333333333	8.04653333333333	32963.55078125	2653718.0811713864	0	1294	0.0283528686224912	285.6757396449635	570.351479289927	424.0890197753906	424.0939636230469
1254	424.3392639160156	11.90825					1	DETECTED	424.3393 m/z @11.91 [N1268_1.mzXML]	424.3392639160156	11.90825	11.86675	12.5714	0.7046500000000009	707335.3125	4975817.044683602	1	1294	0.1029851233546708	4.1389101928664935	3.6351144012913377	424.3387145996094	424.3407897949219
1255	424.894287109375	1.6002666666666667					1	DETECTED	424.8943 m/z @1.60 [N1268_1.mzXML]	424.894287109375	1.6002666666666667	1.5404000000000002	1.6590500000000001	0.11864999999999992	111611.5625	479975.43361279333	0	1294	0.07102303248775899	1.0090897511233117	1.2338758809424017	424.89361572265625	424.89447021484375
1256	426.0732421875	10.824283333333334					1	DETECTED	426.0732 m/z @10.82 [N1268_1.mzXML]	426.0732421875	10.824283333333334	10.743416666666667	11.06125	0.31783333333333275	13878.041015625	140201.9864655757	0	1294	0.12212297756069823	1.9651690024731931	1.7554360354827314	426.0718078613281	426.07470703125
1257	426.35491943359375	12.021233333333333					1	DETECTED	426.3549 m/z @12.02 [N1268_1.mzXML]	426.35491943359375	12.021233333333333	11.992433333333334	12.6907	0.6982666666666653	1091841.125	8503112.843440657	1	1294	0.11615942111894206	5.021415446348946	6.561909048345055	426.3534851074219	426.35577392578125
1258	426.8274841308594	1.7043166666666667					1	DETECTED	426.8275 m/z @1.70 [N1268_1.mzXML]	426.8274841308594	1.7043166666666667	1.6738166666666667	1.8073000000000001	0.1334833333333334	26634.875	160592.9479926758	0	1294	0.16765255497926534	2.188251366120222	3.3765027322404433	426.82684326171875	426.8282775878906
1259	427.0617980957031	10.014199999999999					1	DETECTED	427.0618 m/z @10.01 [N1268_1.mzXML]	427.0617980957031	10.014199999999999	9.939983333333334	15.42665	5.486666666666666	35111.81640625	1138164.3071073615	0	1294	0.12114583729554873	2.4396402497815717	3.3506288897641583	427.0601501464844	427.06329345703125
1260	427.1577453613281	11.658150000000001					1	DETECTED	427.1577 m/z @11.66 [N1268_1.mzXML]	427.1577453613281	11.658150000000001	11.6019	11.821816666666667	0.21991666666666632	13008.27734375	114825.57906079055	0	1294	0.14147713700191744	1.9548148148147995	2.909629629629599	427.15704345703125	427.1584777832031
1261	427.4302673339844	12.619033333333334					1	DETECTED	427.4303 m/z @12.62 [N1268_1.mzXML]	427.4302673339844	12.619033333333334	12.386249999999999	14.877716666666666	2.4914666666666676	11697.390625	768550.9965035408	0	1294	0.2591666692043084	5.351471325266651	6.203909306997867	427.4280090332031	427.4337158203125
1262	428.29718017578125	11.519083333333333					1	DETECTED	428.2972 m/z @11.52 [N1268_1.mzXML]	428.29718017578125	11.519083333333333	11.459933333333334	11.57445	0.11451666666666682	20433.505859375	88632.28269287055	0	1294	0.41277034717831995	0.9680191603268715	0.936038320653743	428.2969665527344	428.29803466796875
1263	428.3710632324219	12.149366666666667					1	DETECTED	428.3711 m/z @12.15 [N1268_1.mzXML]	428.3710632324219	12.149366666666667	12.0069	12.587583333333333	0.580683333333333	175908.96875	1529273.489711913	1	1294	0.10088381861305074	1.9695212437078222	1.211679839647251	428.36187744140625	428.3714599609375
1264	428.8241882324219	1.6890500000000002					1	DETECTED	428.8242 m/z @1.69 [N1268_1.mzXML]	428.8241882324219	1.6890500000000002	1.6738166666666667	1.76505	0.09123333333333328	20224.451171875	74901.2480551758	0	1294	0.0653443806917382	2.994529540481379	4.989059080962758	428.8241271972656	428.824462890625
1265	429.3331604003906	12.462833333333332					1	DETECTED	429.3332 m/z @12.46 [N1268_1.mzXML]	429.3331604003906	12.462833333333332	11.745783333333332	15.938233333333333	4.192450000000001	10531.8076171875	1035875.9079198304	0	1294	2.087536049334723	2.9234014364409724	4.2811009446621044	429.32684326171875	429.3368225097656
1266	429.3743896484375	12.149366666666667					1	DETECTED	429.3744 m/z @12.15 [N1268_1.mzXML]	429.3743896484375	12.149366666666667	2.606133333333333	13.035983333333332	10.429849999999998	47317.90625	3883332.9096867675	0	1294	0.09753051762638698	0.5464526348512209	27.42066065192353	429.36968994140625	429.3819580078125
1267	429.7641906738281	14.362166666666667					1	DETECTED	429.7642 m/z @14.36 [N1268_1.mzXML]	429.7641906738281	14.362166666666667	11.166233333333334	14.997283333333334	3.8310499999999994	9737.09765625	886970.1674555661	0	1294	0.29461482290986574	0.5993632533010701	0.1987265066021403	429.7633972167969	429.7684326171875
1268	430.24176025390625	9.632183333333334					1	DETECTED	430.2418 m/z @9.63 [N1268_1.mzXML]	430.24176025390625	9.632183333333334	9.6027	13.173533333333333	3.570833333333333	7723.06689453125	765437.3441751706	0	1294	0.06284857395967514	60.556811758055446	120.11362351611089	430.2398681640625	430.24456787109375
1269	430.3775329589844	13.516716666666667					1	DETECTED	430.3775 m/z @13.52 [N1268_1.mzXML]	430.3775329589844	13.516716666666667	11.880666666666666	15.149733333333334	3.2690666666666672	38794.3671875	1464622.7865670766	0	1294	0.2630140219241923	0.6683069031142015	0.36747612219550213	430.37347412109375	430.3790283203125
1270	430.9112548828125	1.6299666666666668					1	DETECTED	430.9113 m/z @1.63 [N1268_1.mzXML]	430.9112548828125	1.6299666666666668	1.5555166666666667	2.897266666666667	1.3417500000000002	194843.0	1176365.172066651	0	1294	0.05455318835752632	1.0206662517577327	1.0519987712886811	430.91082763671875	430.9204406738281
1271	431.17572021484375	12.634416666666668					1	DETECTED	431.1757 m/z @12.63 [N1268_1.mzXML]	431.17572021484375	12.634416666666668	9.24965	14.9373	5.68765	103668.6953125	4026442.1609478756	0	1294	0.3315799844150611	0.5655916049936328	1.3894739173985498	431.167724609375	431.177978515625
1272	432.17926025390625	12.603083333333332					1	DETECTED	432.1793 m/z @12.60 [N1268_1.mzXML]	432.17926025390625	12.603083333333332	0.8416333333333333	12.856599999999998	12.014966666666664	28283.0859375	4986456.981217653	0	1294	0.29226857230350944	0.5107774409901273	0.02222328553321158	432.170654296875	432.1815185546875
1273	432.2352294921875	11.90825					1	DETECTED	432.2352 m/z @11.91 [N1268_1.mzXML]	432.2352294921875	11.90825	11.837316666666668	12.149366666666667	0.3120499999999993	118173.140625	866447.0638520492	0	1294	0.11458758503252398	1.9186930100437236	2.0255095437876007	432.23370361328125	432.2359924316406
1274	432.30810546875	12.226483333333334					1	DETECTED	432.3081 m/z @12.23 [N1268_1.mzXML]	432.30810546875	12.226483333333334	11.716233333333333	12.78715	1.0709166666666672	48875.0390625	935777.4599919434	0	1294	0.16170108013507978	1.0494038869835034	11.881002153021065	432.3074035644531	432.31689453125
1275	432.782470703125	13.731633333333333					1	DETECTED	432.7825 m/z @13.73 [N1268_1.mzXML]	432.782470703125	13.731633333333333	13.488383333333333	14.085216666666668	0.5968333333333344	26982.5	377713.41124707134	0	1294	0.1829227523538801	1.2267899965741729	0.9936213470027443	432.7805480957031	432.7845153808594
1276	432.973388671875	1.9634500000000001					1	DETECTED	432.9734 m/z @1.96 [N1268_1.mzXML]	432.973388671875	1.9634500000000001	1.6738166666666667	2.455966666666667	0.7821500000000001	33666.9296875	850888.9943955076	0	1294	0.3236656198516348	1.3502416848889398	1.260686866081061	432.9730224609375	432.9754333496094
1277	433.0586853027344	11.6019					1	DETECTED	433.0587 m/z @11.60 [N1268_1.mzXML]	433.0586853027344	11.6019	11.56075	14.702966666666667	3.142216666666666	17902.169921875	674688.4871057745	0	1294	0.10628832772939845	38.18003240178207	75.36006480356414	433.0499267578125	433.0596008300781
1278	433.2392578125	11.86675					1	DETECTED	433.2393 m/z @11.87 [N1268_1.mzXML]	433.2392578125	11.86675	8.82575	12.035016666666667	3.209266666666668	28516.396484375	782912.911949615	0	1294	0.18600151097736095	0.5276663378274692	5.355265783751106	433.23333740234375	433.2405700683594
1279	435.3310852050781	11.643966666666667					1	DETECTED	435.3311 m/z @11.64 [N1268_1.mzXML]	435.3310852050781	11.643966666666667	10.45345	14.114883333333333	3.661433333333333	11149.6884765625	1131764.2673790283	0	1294	1.1690656747367125	1.5377497165096377	2.0754292552539244	435.3250427246094	435.33258056640625
1280	436.2320251464844	11.643966666666667					1	DETECTED	436.2320 m/z @11.64 [N1268_1.mzXML]	436.2320251464844	11.643966666666667	9.207066666666666	18.508333333333333	9.301266666666667	100600.15625	2281168.3786629336	0	1294	0.13600989316426926	1.9999254333724121	2.3744181775958193	436.23089599609375	436.23858642578125
1281	436.85638427734375	1.6590500000000001					1	DETECTED	436.8564 m/z @1.66 [N1268_1.mzXML]	436.85638427734375	1.6590500000000001	1.6590500000000001	1.76505	0.10599999999999987	38045.9453125	111716.11955664051	0	1294	0.03632896301619959	null	null	436.8555603027344	436.85638427734375
1282	437.1905517578125	11.90825					1	DETECTED	437.1906 m/z @11.91 [N1268_1.mzXML]	437.1905517578125	11.90825	4.047466666666667	12.35575	8.308283333333334	599135.9375	7311942.794812761	1	1294	0.112889421681718	1.6053653019259388	2.03186796629202	437.1885070800781	437.1915283203125
1283	437.235595703125	11.672316666666667					1	DETECTED	437.2356 m/z @11.67 [N1268_1.mzXML]	437.235595703125	11.672316666666667	8.779183333333332	11.745783333333332	2.9665999999999997	18333.2734375	717069.3152686456	0	1294	3.860241467940754	0.5126967301887224	0.025393460377444783	437.22674560546875	437.23626708984375
1284	438.2954406738281	13.364083333333333					1	DETECTED	438.2954 m/z @13.36 [N1268_1.mzXML]	438.2954406738281	13.364083333333333	12.773316666666666	13.800083333333333	1.026766666666667	36314.69921875	735397.6198148195	0	1294	0.20251334641374186	0.869012018281329	0.36609002745141644	438.29302978515625	438.2967224121094
1285	438.9815368652344	1.77935					1	DETECTED	438.9815 m/z @1.78 [N1268_1.mzXML]	438.9815368652344	1.77935	1.6738166666666667	2.3869333333333334	0.7131166666666666	43177.84375	831704.2473164062	0	1294	0.10299545587000147	3.3786323436512973	5.778782837228061	438.98089599609375	438.983154296875
1286	439.1188659667969	11.136733333333332					1	DETECTED	439.1189 m/z @11.14 [N1268_1.mzXML]	439.1188659667969	11.136733333333332	5.813883333333334	11.2251	5.4112166666666655	12696.359375	882553.0243417969	0	1294	0.15516647044376164	0.5083006910458371	0.016601382091674086	439.11181640625	439.12054443359375
1287	440.37054443359375	12.1641					1	DETECTED	440.3705 m/z @12.16 [N1268_1.mzXML]	440.37054443359375	12.1641	12.134216666666667	14.617033333333334	2.4828166666666664	19523.31640625	656099.9305292361	0	1294	0.07049633111650344	41.54182933630919	82.08365867261838	440.36932373046875	440.3746337890625
1288	440.8678894042969	1.6299666666666668					1	DETECTED	440.8679 m/z @1.63 [N1268_1.mzXML]	440.8678894042969	1.6299666666666668	1.5555166666666667	1.6446	0.0890833333333334	43650.59765625	146265.60857214365	0	1294	0.06407699177213777	0.5978834072848143	0.20591756768472072	440.86724853515625	440.869384765625
1289	442.3138732910156	11.821816666666667					1	DETECTED	442.3139 m/z @11.82 [N1268_1.mzXML]	442.3138732910156	11.821816666666667	11.775766666666668	11.963966666666666	0.18819999999999837	28049.646484375	203696.4723222652	0	1294	0.11887281913524106	2.0434310532030553	3.0868621064061106	442.31292724609375	442.31414794921875
1290	442.8765563964844	1.5257166666666668					1	DETECTED	442.8766 m/z @1.53 [N1268_1.mzXML]	442.8765563964844	1.5257166666666668	1.4817333333333333	3.3646000000000003	1.882866666666667	16240.5556640625	681504.0573839722	0	1294	0.15238562398240063	21.40431981811285	41.8086396362257	442.8759765625	442.8847351074219
1291	443.41754150390625	12.339983333333333					1	DETECTED	443.4175 m/z @12.34 [N1268_1.mzXML]	443.41754150390625	12.339983333333333	12.149366666666667	12.540166666666666	0.3907999999999987	23780.412109375	269743.5977939457	0	1294	0.2454571825719345	1.0250939931800336	0.7045214596857126	443.41668701171875	443.419189453125
[truncated: 181 more rows]
