# Supplementary material for: MSFC: a new feature construction method for accurate diagnosis of mass spectrometry data
Source: Sci Rep. 2023 Sep 21;13:15694. doi: 10.1038/s41598-023-42395-5 (PMC10514077; doi:10.1038/s41598-023-42395-5)
Supplement: Supplementary file 1 — Supplementary Information. [file 41598_2023_42395_MOESM1_ESM.zip › dataset/CHD dataset/1-batch/N/N1269_1.mzXML_chromatograms.csv]

row ID	row m/z	row retention time	row identity (main ID)	row identity (all IDs)	row identity (main ID + details)	row comment	row number of detected peaks	N1269_1.mzXML Peak status	N1269_1.mzXML Peak name	N1269_1.mzXML Peak m/z	N1269_1.mzXML Peak RT	N1269_1.mzXML Peak RT start	N1269_1.mzXML Peak RT end	N1269_1.mzXML Peak duration time	N1269_1.mzXML Peak height	N1269_1.mzXML Peak area	N1269_1.mzXML Peak charge	N1269_1.mzXML Peak # data points	N1269_1.mzXML Peak FWHM	N1269_1.mzXML Peak tailing factor	N1269_1.mzXML Peak asymmetry factor	N1269_1.mzXML Peak m/z min	N1269_1.mzXML Peak m/z max
1	54.06170654296875	12.925					1	DETECTED	54.0617 m/z @12.93 [N1269_1.mzXML]	54.06170654296875	12.925	1.6522833333333333	15.9015	14.249216666666667	4630.154296875	1337146.9682628482	0	1286	7.5320018683560495	0.632022301633886	0.6464917441970798	54.05242156982422	54.0700569152832
2	55.05370330810547	11.256300000000001					1	DETECTED	55.0537 m/z @11.26 [N1269_1.mzXML]	55.05370330810547	11.256300000000001	0.11808333333333333	20.003	19.884916666666665	5697.138671875	1523851.7744023425	0	1286	5.718561980425784	1.6260295240510998	1.8282221935906386	55.044837951660156	55.061798095703125
3	60.08027648925781	14.651133333333332					1	DETECTED	60.0803 m/z @14.65 [N1269_1.mzXML]	60.08027648925781	14.651133333333332	0.10105	20.003	19.90195	272907.65625	6.339880230441313E7	0	1286	4.617194963628858	2.513804547056344	0.8758494454685699	60.07627868652344	60.08124542236328
4	61.03915786743164	1.8432333333333333					1	DETECTED	61.0392 m/z @1.84 [N1269_1.mzXML]	61.03915786743164	1.8432333333333333	0.10105	19.986333333333334	19.885283333333334	132394.859375	3180639.2344721085	0	1286	0.15333308593909045	0.873241666746757	8.77860486258575	61.0312614440918	61.04212188720703
5	61.083595275878906	14.651133333333332					1	DETECTED	61.0836 m/z @14.65 [N1269_1.mzXML]	61.083595275878906	14.651133333333332	8.434216666666666	19.9035	11.469283333333335	6248.375	1705499.487645996	0	1286	5.599009231597918	0.9224253716338487	0.7463214860560244	61.083343505859375	61.08713912963867
6	68.98175048828125	1.4892333333333334					1	DETECTED	68.9818 m/z @1.49 [N1269_1.mzXML]	68.98175048828125	1.4892333333333334	1.42915	13.5505	12.12135	10397.921875	2245955.6821557614	0	1286	0.15790670480746138	100.87115117891791	200.74230235783583	68.9815444946289	68.99022674560547
7	69.03292846679688	1.9565333333333332					1	DETECTED	69.0329 m/z @1.96 [N1269_1.mzXML]	69.03292846679688	1.9565333333333332	1.88605	6.22185	4.3358	9398.0478515625	396346.1926348266	0	1286	0.19684432538360186	30.757625916292312	60.51525183258463	69.03286743164062	69.03314971923828
8	69.0694351196289	6.4979000000000005					1	DETECTED	69.0694 m/z @6.50 [N1269_1.mzXML]	69.0694351196289	6.4979000000000005	0.10105	20.003	19.90195	7079.806640625	3874116.2458936144	0	1286	5.536007428434545	1.5556054933287475	1.3971309762854225	69.06455993652344	69.07038879394531
9	70.98003387451172	1.4596333333333333					1	DETECTED	70.9800 m/z @1.46 [N1269_1.mzXML]	70.98003387451172	1.4596333333333333	1.3957666666666666	20.003	18.607233333333333	11928.982421875	1628055.2288046265	0	1286	0.10354877587255396	140.74130509454935	298.70728732402586	70.97402954101562	70.98536682128906
10	72.04856872558594	13.740216666666667					1	DETECTED	72.0486 m/z @13.74 [N1269_1.mzXML]	72.04856872558594	13.740216666666667	0.18550000000000003	19.341333333333335	19.155833333333334	4616.51318359375	1651966.1788986507	0	1286	5.04566280443381	0.7066113517680807	1.3597483748019081	72.04236602783203	72.0560531616211
11	72.08026885986328	1.9565333333333332					1	DETECTED	72.0803 m/z @1.96 [N1269_1.mzXML]	72.08026885986328	1.9565333333333332	1.8575666666666666	19.177	17.319433333333333	65883.359375	2810830.489860962	0	1286	0.1383980561239897	3.860908209725141	6.363877796609286	72.07547760009766	72.0901870727539
12	73.04500579833984	13.953466666666666					1	DETECTED	73.0450 m/z @13.95 [N1269_1.mzXML]	73.04500579833984	13.953466666666666	0.10105	20.003	19.90195	11317.0576171875	3518518.020643124	0	1286	2.87889337565759	1.055789124912933	1.1170770708927409	73.0421142578125	73.05113220214844
13	74.09797668457031	1.9423166666666667					1	DETECTED	74.0980 m/z @1.94 [N1269_1.mzXML]	74.09797668457031	1.9423166666666667	1.9423166666666667	19.42366666666667	17.481350000000003	5243.57421875	1475259.4779560855	0	1286	13.150362217150649	null	null	74.09371948242188	74.10250854492188
14	75.94731903076172	2.5631					1	DETECTED	75.9473 m/z @2.56 [N1269_1.mzXML]	75.94731903076172	2.5631	2.3270833333333334	19.391166666666667	17.064083333333333	5373.990234375	755183.9548711241	0	1286	0.3574670002344016	36.15016594873245	71.30033189746491	75.93938446044922	75.9560546875
15	77.03839111328125	9.23495					1	DETECTED	77.0384 m/z @9.23 [N1269_1.mzXML]	77.03839111328125	9.23495	5.3274333333333335	16.178366666666665	10.850933333333332	2026.4215087890625	700986.6325421752	0	1286	7.906042975274296	1.3884692323769146	1.7769384647538293	77.03041076660156	77.03959655761719
16	80.9472427368164	1.7437166666666668					1	DETECTED	80.9472 m/z @1.74 [N1269_1.mzXML]	80.9472427368164	1.7437166666666668	1.6522833333333333	15.9015	14.249216666666667	205466.796875	5579141.617603819	0	1286	0.2858649914480951	4.209799074476753	6.194484658692709	80.93917846679688	80.95638275146484
17	81.0692367553711	12.625616666666668					1	DETECTED	81.0692 m/z @12.63 [N1269_1.mzXML]	81.0692367553711	12.625616666666668	0.11808333333333333	20.003	19.884916666666665	6550.62841796875	2188649.4605300277	0	1286	8.07907795590419	1.13133365760451	0.9663496139734159	81.06895446777344	81.07817840576172
18	82.94430541992188	1.7437166666666668					1	DETECTED	82.9443 m/z @1.74 [N1269_1.mzXML]	82.94430541992188	1.7437166666666668	1.6668166666666666	13.134683333333333	11.467866666666666	83664.5078125	4155710.8274882818	0	1286	0.17005632203970555	74.56350238404836	7.440012420219442	82.94425201416016	82.95185089111328
19	83.02082824707031	1.8291833333333334					1	DETECTED	83.0208 m/z @1.83 [N1269_1.mzXML]	83.02082824707031	1.8291833333333334	0.33808333333333335	20.003	19.664916666666667	3511301.75	1.745531402616911E7	0	1286	0.052656466669833035	1.7942753103380666	2.403374468761287	83.0159912109375	83.02932739257812
20	83.08489990234375	11.347033333333334					1	DETECTED	83.0849 m/z @11.35 [N1269_1.mzXML]	83.08489990234375	11.347033333333334	0.10105	20.003	19.90195	31175.693359375	5010461.636160459	0	1286	0.20125295978825264	0.6975772834463405	0.13056435663467103	83.07703399658203	83.0853042602539
21	84.02433013916016	1.8291833333333334					1	DETECTED	84.0243 m/z @1.83 [N1269_1.mzXML]	84.02433013916016	1.8291833333333334	0.15178333333333333	5.440683333333333	5.2889	32562.80078125	1825379.3050174557	0	1286	0.03663237592553159	1.5765172290449505	2.153034458089901	84.01881408691406	84.02717590332031
22	84.04383087158203	2.2125166666666667					1	DETECTED	84.0438 m/z @2.21 [N1269_1.mzXML]	84.04383087158203	2.2125166666666667	0.33808333333333335	19.83716666666667	19.499083333333335	20278.416015625	3140635.7931797807	0	1286	0.6094506528378787	2.476103230555747	1.4820070347957246	84.0418472290039	84.0499267578125
23	84.95902252197266	1.4892333333333334					1	DETECTED	84.9590 m/z @1.49 [N1269_1.mzXML]	84.95902252197266	1.4892333333333334	0.10105	20.003	19.90195	1143441.75	1.9723938585081488E7	0	1286	0.13861733343909544	1.6968658585444318	1.8880698850296547	84.95891571044922	84.9594497680664
24	85.02788543701172	1.9843000000000002					1	DETECTED	85.0279 m/z @1.98 [N1269_1.mzXML]	85.02788543701172	1.9843000000000002	1.81515	12.0602	10.245049999999999	39730.9296875	2533172.529703064	0	1286	0.43407047375813623	8.006175399948217	10.19635755325556	85.02569580078125	85.0280990600586
25	85.06431579589844	7.281833333333334					1	DETECTED	85.0643 m/z @7.28 [N1269_1.mzXML]	85.06431579589844	7.281833333333334	0.11808333333333333	20.003	19.884916666666665	4421.35205078125	2371339.33025049	0	1286	10.861106112332632	1.3878846041993833	1.2751968133665277	85.06150817871094	85.06462097167969
26	85.96257019042969	1.5189					1	DETECTED	85.9626 m/z @1.52 [N1269_1.mzXML]	85.96257019042969	1.5189	1.42915	1.6226666666666667	0.19351666666666678	7067.17138671875	54656.91215991213	0	1286	0.10704574398387523	1.0780872794800378	1.1561745589600756	85.96238708496094	85.96269226074219
27	86.05953216552734	2.5631					1	DETECTED	86.0595 m/z @2.56 [N1269_1.mzXML]	86.05953216552734	2.5631	0.11808333333333333	19.986333333333334	19.86825	14161.9013671875	2518755.0854688706	0	1286	0.4381833921209677	6.515020027114315	6.600715835151263	86.05929565429688	86.0599594116211
28	86.09590911865234	4.119366666666667					1	DETECTED	86.0959 m/z @4.12 [N1269_1.mzXML]	86.09590911865234	4.119366666666667	0.9649333333333333	16.854166666666668	15.889233333333335	130840.625	8971218.346209228	1	1286	0.9527075302077619	0.7049180782331267	0.8305340926691057	86.08686828613281	86.09616088867188
29	86.99226379394531	1.4892333333333334					1	DETECTED	86.9923 m/z @1.49 [N1269_1.mzXML]	86.99226379394531	1.4892333333333334	1.3957666666666666	1.81515	0.41938333333333344	44464.3046875	414353.43904699717	0	1286	0.16225227423206445	1.463401693122431	2.0747836953365586	86.98767852783203	86.9922866821289
30	87.0799560546875	7.5114833333333335					1	DETECTED	87.0800 m/z @7.51 [N1269_1.mzXML]	87.0799560546875	7.5114833333333335	0.10105	20.003	19.90195	94921.0625	4.7188131624409676E7	1	1286	16.951826440007544	0.8657017254893388	1.3423700713242797	87.07968139648438	87.080078125
31	88.03759765625	11.332716666666666					1	DETECTED	88.0376 m/z @11.33 [N1269_1.mzXML]	88.03759765625	11.332716666666666	0.9990166666666667	17.1515	16.152483333333333	16635.248046875	6196483.505083984	0	1286	14.5887367066885	1.0466662965670768	0.8914004766546154	88.03759765625	88.03910827636719
32	88.07527160644531	9.041183333333333					1	DETECTED	88.0753 m/z @9.04 [N1269_1.mzXML]	88.07527160644531	9.041183333333333	0.10105	20.003	19.90195	6573.255859375	3245453.8998871446	0	1286	8.117566190165958	1.113067851337042	1.0650386980073743	88.06745147705078	88.08448028564453
33	88.11137390136719	12.77715					1	DETECTED	88.1114 m/z @12.78 [N1269_1.mzXML]	88.11137390136719	12.77715	1.8719499999999998	19.771166666666666	17.899216666666668	7605.3173828125	3250947.489981443	0	1286	2.1677883486764635	0.8206734707601266	0.25250674636758	88.10691833496094	88.1198501586914
34	88.95223999023438	1.4892333333333334					1	DETECTED	88.9522 m/z @1.49 [N1269_1.mzXML]	88.95223999023438	1.4892333333333334	1.4129	16.936333333333334	15.523433333333333	17388.2109375	2695755.849397125	0	1286	0.05575403514606636	101.6818777292576	1.5901529271109272	88.94955444335938	88.95740509033203
35	88.96772003173828	11.389833333333334					1	DETECTED	88.9677 m/z @11.39 [N1269_1.mzXML]	88.96772003173828	11.389833333333334	0.20231666666666664	19.820833333333333	19.618516666666665	29451.564453125	3928268.198155915	0	1286	0.5712467378793615	0.8675043216086772	0.18223781199789277	88.96589660644531	88.97488403320312
36	89.0592269897461	10.2065					1	DETECTED	89.0592 m/z @10.21 [N1269_1.mzXML]	89.0592269897461	10.2065	0.10105	20.003	19.90195	15397.859375	4688367.577154723	0	1286	1.133663666750346	1.258287791915839	1.5867223523939493	89.05880737304688	89.05944061279297
37	89.96051788330078	11.6198					1	DETECTED	89.9605 m/z @11.62 [N1269_1.mzXML]	89.96051788330078	11.6198	10.695400000000001	16.605566666666665	5.9101666666666635	12847.82421875	1477818.5614656974	0	1286	1.4814462562799662	3.196758257608542	5.393516515217084	89.95989990234375	89.96063232421875
38	90.05441284179688	1.8719499999999998					1	DETECTED	90.0544 m/z @1.87 [N1269_1.mzXML]	90.05441284179688	1.8719499999999998	0.11808333333333333	19.986333333333334	19.86825	127922.0078125	5437437.540014951	0	1286	0.2150115051366437	4.21835182687555	9.33624966286722	90.04571533203125	90.05948638916016
39	90.97593688964844	1.6522833333333333					1	DETECTED	90.9759 m/z @1.65 [N1269_1.mzXML]	90.97593688964844	1.6522833333333333	1.5189	11.846616666666668	10.327716666666667	610347.375	1.1482433058704592E7	0	1286	0.19971211320918258	45.58006483922101	3.847986134795071	90.97108459472656	90.97615814208984
40	91.03854370117188	9.948266666666665					1	DETECTED	91.0385 m/z @9.95 [N1269_1.mzXML]	91.03854370117188	9.948266666666665	0.10105	20.003	19.90195	48447.73828125	2.6338746125574473E7	0	1286	11.159849263707907	1.0105368183564563	1.1882964006817336	91.03636169433594	91.03863525390625
41	91.05380249023438	9.23495					1	DETECTED	91.0538 m/z @9.23 [N1269_1.mzXML]	91.05380249023438	9.23495	0.11808333333333333	20.003	19.884916666666665	119473.6484375	1.1263016386407964E7	0	1286	0.08498147093597375	22.4036198038322	0.4631730409481227	91.05255126953125	91.05680847167969
42	92.05718231201172	9.23495					1	DETECTED	92.0572 m/z @9.23 [N1269_1.mzXML]	92.05718231201172	9.23495	3.6645499999999998	18.490166666666667	14.825616666666667	9776.0556640625	1022132.9410118719	0	1286	0.05069386384003671	1.3307497367035284	1.694900069848958	92.05359649658203	92.05904388427734
43	93.05696868896484	8.658800000000001					1	DETECTED	93.0570 m/z @8.66 [N1269_1.mzXML]	93.05696868896484	8.658800000000001	0.33808333333333335	18.342499999999998	18.004416666666664	7937.201171875	1132002.4695626826	0	1286	0.07983790979495708	0.5403158473207477	0.07590290069505215	93.05360412597656	93.05704498291016
44	93.06950378417969	8.404583333333333					1	DETECTED	93.0695 m/z @8.40 [N1269_1.mzXML]	93.06950378417969	8.404583333333333	0.11808333333333333	19.9035	19.785416666666666	10593.314453125	1603991.13809381	0	1286	0.6203902869687443	2.1096946543651716	4.315339845422999	93.06156158447266	93.07666778564453
45	94.04087829589844	8.390083333333333					1	DETECTED	94.0409 m/z @8.39 [N1269_1.mzXML]	94.04087829589844	8.390083333333333	4.4935	18.851	14.357499999999998	14688.6640625	1734821.3678812862	0	1286	0.28908492686997	0.68071085080268	1.9023669855904224	94.0320053100586	94.0497817993164
46	94.06484985351562	8.658800000000001					1	DETECTED	94.0648 m/z @8.66 [N1269_1.mzXML]	94.06484985351562	8.658800000000001	4.373433333333334	18.769333333333336	14.395900000000001	6238.77099609375	819358.3407352905	0	1286	0.04677967178698239	1.679657905585675	6.960751908166315	94.0630111694336	94.07279968261719
47	95.01553344726562	2.0405					1	DETECTED	95.0155 m/z @2.04 [N1269_1.mzXML]	95.01553344726562	2.0405	1.9704000000000002	17.879166666666666	15.908766666666667	6687.42919921875	922192.6784555053	0	1286	0.028689079854717026	113.47194484070367	225.94388968140734	95.01512908935547	95.01585388183594
48	95.04869079589844	8.390083333333333					1	DETECTED	95.0487 m/z @8.39 [N1269_1.mzXML]	95.04869079589844	8.390083333333333	1.1883833333333333	19.3745	18.186116666666667	12036.0537109375	1206776.5532617192	0	1286	0.3310892098501803	0.528268558592844	0.05867608064995848	95.04264831542969	95.0489730834961
49	95.08495330810547	13.754050000000001					1	DETECTED	95.0850 m/z @13.75 [N1269_1.mzXML]	95.08495330810547	13.754050000000001	0.11808333333333333	19.986333333333334	19.86825	9197.822265625	1909426.0441643964	0	1286	0.7382083233875285	1.3257349929112014	0.7666655373970596	95.08319091796875	95.08564758300781
50	96.92113494873047	1.7437166666666668					1	DETECTED	96.9211 m/z @1.74 [N1269_1.mzXML]	96.92113494873047	1.7437166666666668	1.6522833333333333	18.605	16.952716666666667	187745.015625	7440989.3408231195	0	1286	0.10911781590785918	3.842856184491859	5.7370426325466015	96.91624450683594	96.92132568359375
51	97.02783966064453	2.1261					1	DETECTED	97.0278 m/z @2.13 [N1269_1.mzXML]	97.02783966064453	2.1261	0.5241833333333333	19.854	19.329816666666666	8990.5751953125	2235777.5876328736	0	1286	2.414499384921619	6.033340269468864	0.8982234272578572	97.02174377441406	97.0343017578125
52	97.06405639648438	12.359316666666667					1	DETECTED	97.0641 m/z @12.36 [N1269_1.mzXML]	97.06405639648438	12.359316666666667	0.11808333333333333	19.953333333333333	19.83525	4163.82373046875	2350713.730257935	0	1286	13.812360690100297	0.8101818444219945	1.8757931578653484	97.06000518798828	97.06802368164062
53	97.1005859375	11.677566666666667					1	DETECTED	97.1006 m/z @11.68 [N1269_1.mzXML]	97.1005859375	11.677566666666667	0.1349	20.003	19.868100000000002	8133.27587890625	2430309.241761169	0	1286	3.0836191090918046	0.6712607829351341	4.256552372677321	97.09355926513672	97.10381317138672
54	98.91802978515625	1.7583666666666666					1	DETECTED	98.9180 m/z @1.76 [N1269_1.mzXML]	98.91802978515625	1.7583666666666666	1.6522833333333333	10.419583333333332	8.767299999999999	60520.5390625	1789553.907095764	0	1286	0.4078543447710692	39.9416092553186	82.62342794363136	98.90858459472656	98.91820526123047
55	98.98355865478516	2.097					1	DETECTED	98.9836 m/z @2.10 [N1269_1.mzXML]	98.98355865478516	2.097	0.10105	20.003	19.90195	35805.65625	6933852.448165591	0	1286	10.992865269878815	7.38657499240909	10.209397356959402	98.98312377929688	98.98410034179688
56	98.99488830566406	1.8291833333333334					1	DETECTED	98.9949 m/z @1.83 [N1269_1.mzXML]	98.99488830566406	1.8291833333333334	1.5336666666666665	2.2842333333333333	0.7505666666666668	212657.703125	1453262.3287288197	0	1286	0.09498002583067033	0.7437267752360378	0.4576745961169091	98.99481964111328	98.99622344970703
57	100.07501220703125	8.872816666666667					1	DETECTED	100.0750 m/z @8.87 [N1269_1.mzXML]	100.07501220703125	8.872816666666667	0.11808333333333333	19.986333333333334	19.86825	435204.34375	6327417.658653874	1	1286	0.15434382753028153	1.28779259230759	1.1197088816213687	100.07477569580078	100.07571411132812
58	101.00757598876953	1.4892333333333334					1	DETECTED	101.0076 m/z @1.49 [N1269_1.mzXML]	101.00757598876953	1.4892333333333334	0.10105	19.969833333333334	19.868783333333333	1172572.0	1.4464302744507086E7	1	1286	0.14168995659376704	1.516793795361459	2.1823457477482435	101.00729370117188	101.00812530517578
59	101.07857513427734	8.8424					1	DETECTED	101.0786 m/z @8.84 [N1269_1.mzXML]	101.07857513427734	8.8424	8.765966666666666	8.979216666666668	0.21325000000000216	17156.455078125	143090.55627514704	0	1286	0.14889708117654266	1.3950065416484971	1.790013083296994	101.07848358154297	101.07861328125
60	101.09529876708984	11.375383333333334					1	DETECTED	101.0953 m/z @11.38 [N1269_1.mzXML]	101.09529876708984	11.375383333333334	0.10105	20.003	19.90195	26751.353515625	8793480.11585687	0	1286	5.104501327331454	1.5067537416438497	4.027643867232985	101.09503173828125	101.09580993652344
61	102.00861358642578	1.4892333333333334					1	DETECTED	102.0086 m/z @1.49 [N1269_1.mzXML]	102.00861358642578	1.4892333333333334	1.4129	18.5885	17.1756	92735.0078125	5061529.461602873	0	1286	0.15610810134951492	101.09237658240511	207.20560307667066	102.00679779052734	102.01067352294922
62	102.05427551269531	1.9704000000000002					1	DETECTED	102.0543 m/z @1.97 [N1269_1.mzXML]	102.05427551269531	1.9704000000000002	0.21943333333333334	19.986333333333334	19.7669	32910.359375	4489127.359945316	0	1286	6.3852428818624745	2.775168154074453	4.404916473706673	102.04576110839844	102.05464935302734
63	102.09102630615234	13.175783333333333					1	DETECTED	102.0910 m/z @13.18 [N1269_1.mzXML]	102.09102630615234	13.175783333333333	0.16858333333333334	20.003	19.834416666666666	5322.16845703125	2366476.644893158	0	1286	19.177550510708706	0.7624399050782131	0.5248798101564263	102.09052276611328	102.09901428222656
64	102.1365737915039	2.75595					1	DETECTED	102.1366 m/z @2.76 [N1269_1.mzXML]	102.1365737915039	2.75595	0.3720833333333333	19.953333333333333	19.58125	17795.71875	5867163.236932009	0	1286	11.494615752223265	4.041155951547535	3.1692605103749365	102.12673950195312	102.1365737915039
65	102.96965026855469	1.4892333333333334					1	DETECTED	102.9697 m/z @1.49 [N1269_1.mzXML]	102.96965026855469	1.4892333333333334	1.3782999999999999	19.1115	17.7332	364043.59375	4946392.456126403	0	1286	0.14794581497709935	1.77184634194858	3.4315476924553816	102.96939086914062	102.969970703125
66	103.03827667236328	2.0121166666666666					1	DETECTED	103.0383 m/z @2.01 [N1269_1.mzXML]	103.03827667236328	2.0121166666666666	0.20231666666666664	19.953333333333333	19.751016666666665	76789.9296875	5361629.582823365	0	1286	0.44405195243658824	2.0917725149256188	7.575396742675319	103.03712463378906	103.03888702392578
67	103.05362701416016	8.419516666666667					1	DETECTED	103.0536 m/z @8.42 [N1269_1.mzXML]	103.05362701416016	8.419516666666667	7.872133333333333	8.750466666666666	0.878333333333333	255193.15625	4653305.4334675325	1	1286	0.25336836923692196	0.8100376525970349	0.5798065881690272	103.05357360839844	103.0538330078125
68	103.07466888427734	11.013233333333334					1	DETECTED	103.0747 m/z @11.01 [N1269_1.mzXML]	103.07466888427734	11.013233333333334	0.10105	20.003	19.90195	94381.578125	1.4916434260782227E7	0	1286	0.5070218498530892	0.9585201831658281	0.16226884839888023	103.07440948486328	103.07567596435547
69	104.05708312988281	8.375183333333334					1	DETECTED	104.0571 m/z @8.38 [N1269_1.mzXML]	104.05708312988281	8.375183333333334	7.969783333333334	15.999266666666667	8.029483333333333	18012.646484375	1014621.1617413943	0	1286	0.3445980190983846	0.8262513975551944	0.6087476606409049	104.04865264892578	104.06279754638672
70	104.06989288330078	2.0545833333333334					1	DETECTED	104.0699 m/z @2.05 [N1269_1.mzXML]	104.06989288330078	2.0545833333333334	0.21943333333333334	19.986333333333334	19.7669	14921.29296875	3379338.1432562238	0	1286	13.331421741600288	9.572581365246515	4.711613453848725	104.06975555419922	104.07850646972656
71	104.10625457763672	1.7871666666666668					1	DETECTED	104.1063 m/z @1.79 [N1269_1.mzXML]	104.10625457763672	1.7871666666666668	1.1366833333333333	14.7079	13.571216666666666	911541.9375	7103622.450237886	1	1286	0.053276029132345304	0.7182947957613509	1.5669577842161522	104.1059799194336	104.1067123413086
72	104.96267700195312	11.577					1	DETECTED	104.9627 m/z @11.58 [N1269_1.mzXML]	104.96267700195312	11.577	0.16858333333333334	19.953333333333333	19.78475	13860.9599609375	3316895.150468994	0	1286	11.147520964998087	0.8920759384444993	0.7014829110959943	104.96243286132812	104.96566009521484
73	105.00274658203125	1.5039					1	DETECTED	105.0027 m/z @1.50 [N1269_1.mzXML]	105.00274658203125	1.5039	1.3434333333333333	7.57705	6.233616666666666	41309.6015625	2035414.0153771362	0	1286	0.14265334356630577	28.151628789413376	60.722886406646715	105.0024642944336	105.00933074951172
74	105.03305053710938	9.753783333333333					1	DETECTED	105.0331 m/z @9.75 [N1269_1.mzXML]	105.03305053710938	9.753783333333333	7.6263	19.407333333333334	11.781033333333333	11556.08984375	1337417.5961322025	0	1286	0.09838896771307226	2.7687721799622405	4.537544359924481	105.0329818725586	105.04193115234375
75	105.05406951904297	4.163466666666666					1	DETECTED	105.0541 m/z @4.16 [N1269_1.mzXML]	105.05406951904297	4.163466666666666	3.39115	8.478233333333334	5.087083333333334	5194.2734375	452054.9668700258	0	1286	0.8071874815614257	3.2933921750577286	1.5486544914868599	105.04417419433594	105.0571517944336
76	105.07097625732422	13.781866666666668					1	DETECTED	105.0710 m/z @13.78 [N1269_1.mzXML]	105.07097625732422	13.781866666666668	0.10105	20.003	19.90195	53899.05078125	1.1447405167015474E7	0	1286	2.4862467146376908	0.9015914364280591	1.28046957187211	105.06935119628906	105.07270050048828
77	106.04915618896484	1.91445					1	DETECTED	106.0492 m/z @1.91 [N1269_1.mzXML]	106.04915618896484	1.91445	0.15178333333333333	20.003	19.851216666666666	13913.0634765625	1883052.4499819947	0	1286	2.1326365329678794	1.8509221462924264	4.2698395066064485	106.03996276855469	106.04974365234375
78	106.06449127197266	12.593533333333333					1	DETECTED	106.0645 m/z @12.59 [N1269_1.mzXML]	106.06449127197266	12.593533333333333	0.23625000000000002	19.92	19.683750000000003	5185.291015625	1762384.29145105	0	1286	5.0794899261439745	0.7964432581594931	3.2081957461595327	106.06414794921875	106.07440185546875
79	106.9498062133789	1.6522833333333333					1	DETECTED	106.9498 m/z @1.65 [N1269_1.mzXML]	106.9498062133789	1.6522833333333333	1.5630666666666668	11.16535	9.602283333333332	87054.7109375	5964727.462112427	0	1286	0.16961695254729725	53.814403138427146	2.965758233114888	106.9443359375	106.95002746582031
80	106.96261596679688	1.47435					1	DETECTED	106.9626 m/z @1.47 [N1269_1.mzXML]	106.96261596679688	1.47435	1.42915	1.5189	0.08975	8256.7529296875	33957.798181396494	0	1286	0.09573282467182453	0.9928097345132715	0.985619469026543	106.96243286132812	106.96273803710938
81	107.05172729492188	5.214266666666666					1	DETECTED	107.0517 m/z @5.21 [N1269_1.mzXML]	107.05172729492188	5.214266666666666	0.16858333333333334	19.589833333333335	19.42125	8469.4853515625	1279129.1430268858	0	1286	0.4600090623943114	1.0443176138493202	0.5195170981440566	107.0481185913086	107.06147003173828
82	108.0803451538086	2.714516666666667					1	DETECTED	108.0803 m/z @2.71 [N1269_1.mzXML]	108.0803451538086	2.714516666666667	0.10105	19.969833333333334	19.868783333333333	2617.5048828125	1634035.613824861	0	1286	5.1579244056531675	3.8012314422733526	6.602462884546705	108.07962799072266	108.08596801757812
83	109.03118133544922	3.723					1	DETECTED	109.0312 m/z @3.72 [N1269_1.mzXML]	109.03118133544922	3.723	2.8539666666666665	15.68955	12.835583333333334	3949.281982421875	1773442.4994312134	0	1286	0.12664589672131044	7.38497756127498	13.769955122549963	109.02265930175781	109.03167724609375
84	109.06436157226562	8.419516666666667					1	DETECTED	109.0644 m/z @8.42 [N1269_1.mzXML]	109.06436157226562	8.419516666666667	1.6078166666666667	18.326166666666666	16.718349999999997	7564.48974609375	1794518.6256850895	0	1286	0.2405111397590325	1.2271789714755492	1.6043426871726187	109.05565643310547	109.06604766845703
85	109.1001205444336	13.852916666666665					1	DETECTED	109.1001 m/z @13.85 [N1269_1.mzXML]	109.1001205444336	13.852916666666665	0.16858333333333334	19.92	19.751416666666668	7880.37744140625	1736959.6416821585	0	1286	0.6490042817233839	0.8166534726147516	0.11296334719942419	109.10001373291016	109.10295867919922
86	110.05919647216797	2.0545833333333334					1	DETECTED	110.0592 m/z @2.05 [N1269_1.mzXML]	110.05919647216797	2.0545833333333334	0.3552666666666667	19.556500000000003	19.201233333333338	8329.732421875	1438023.5352965395	0	1286	0.5484651700840126	11.811390737806079	6.618608564077162	110.0522689819336	110.06007385253906
87	111.0434341430664	2.0828666666666664					1	DETECTED	111.0434 m/z @2.08 [N1269_1.mzXML]	111.0434341430664	2.0828666666666664	0.10105	20.003	19.90195	6669.33251953125	3197907.991741334	0	1286	2.845575111734927	5.021138013102457	7.504159555855877	111.04298400878906	111.04383087158203
88	111.11615753173828	14.423300000000001					1	DETECTED	111.1162 m/z @14.42 [N1269_1.mzXML]	111.11615753173828	14.423300000000001	0.3720833333333333	19.92	19.54791666666667	5452.638671875	1648680.0215245665	0	1286	2.469705034497162	0.6955951619847865	1.0138839039577523	111.11570739746094	111.11893463134766
89	112.0361557006836	1.7727499999999998					1	DETECTED	112.0362 m/z @1.77 [N1269_1.mzXML]	112.0361557006836	1.7727499999999998	1.6816333333333333	17.201	15.519366666666667	217696.328125	3694799.6503004776	0	1286	0.09338030768338834	null	2.0671590636746195	112.03437805175781	112.04129028320312
90	112.89500427246094	1.7437166666666668					1	DETECTED	112.8950 m/z @1.74 [N1269_1.mzXML]	112.89500427246094	1.7437166666666668	1.6668166666666666	12.23185	10.565033333333332	160870.78125	3638558.9932330325	0	1286	0.37206255025348045	3.965249213156084	5.498808641712007	112.88890075683594	112.89521789550781
91	113.0201416015625	2.2984166666666668					1	DETECTED	113.0201 m/z @2.30 [N1269_1.mzXML]	113.0201416015625	2.2984166666666668	0.1349	20.003	19.868100000000002	591373.6875	2.0885260920470938E7	0	1286	0.38739866256668964	1.955965035092685	2.6517733477110217	113.01570892333984	113.02262115478516
92	113.03712463378906	12.374983333333335					1	DETECTED	113.0371 m/z @12.37 [N1269_1.mzXML]	113.03712463378906	12.374983333333335	1.4129	17.795333333333335	16.382433333333335	6303.4140625	1838569.1516586908	0	1286	2.772295515934008	0.747231745790414	0.3098844806585766	113.03520965576172	113.03783416748047
93	113.05915069580078	10.190850000000001					1	DETECTED	113.0592 m/z @10.19 [N1269_1.mzXML]	113.05915069580078	10.190850000000001	0.15178333333333333	19.969833333333334	19.81805	3811.633544921875	1596805.1518321838	0	1286	6.043169434491108	0.9870464385799474	0.9740928771598951	113.0497817993164	113.06683349609375
94	114.02367401123047	2.2270833333333333					1	DETECTED	114.0237 m/z @2.23 [N1269_1.mzXML]	114.02367401123047	2.2270833333333333	2.0828666666666664	2.3125333333333336	0.22966666666666713	16260.77734375	170653.02238916044	0	1286	0.18702578042888884	0.7962556338842024	0.5925112677684049	114.02345275878906	114.02367401123047
95	114.05438232421875	2.7282333333333333					1	DETECTED	114.0544 m/z @2.73 [N1269_1.mzXML]	114.05438232421875	2.7282333333333333	0.10105	20.003	19.90195	46341.08984375	6408961.860953889	0	1286	0.8897468207025616	4.770723264664799	3.8320485966473794	114.0540542602539	114.05476379394531
96	114.06546020507812	1.81515					1	DETECTED	114.0655 m/z @1.82 [N1269_1.mzXML]	114.06546020507812	1.81515	1.4129	17.201	15.7881	596954.4375	7557656.078066158	0	1286	0.05639127166160507	10.761182009715208	12.022523827887008	114.06262969970703	114.07308197021484
97	114.0908203125	9.7389					1	DETECTED	114.0908 m/z @9.74 [N1269_1.mzXML]	114.0908203125	9.7389	0.1349	19.953333333333333	19.818433333333335	7536.4462890625	1442663.151322846	0	1286	0.38036178878767046	1.0317801610440096	0.051114785991347285	114.08340454101562	114.09114074707031
98	114.89180755615234	1.7583666666666666					1	DETECTED	114.8918 m/z @1.76 [N1269_1.mzXML]	114.89180755615234	1.7583666666666666	1.6816333333333333	17.365833333333335	15.6842	34656.015625	1469299.1901288454	0	1286	0.12597641326152664	102.19939183318856	203.3987836663771	114.88714599609375	114.89363098144531
99	114.98717498779297	1.5039					1	DETECTED	114.9872 m/z @1.50 [N1269_1.mzXML]	114.98717498779297	1.5039	1.3957666666666666	1.6522833333333333	0.2565166666666667	48591.12890625	414598.61248339846	0	1286	0.11912207234177519	1.1825328423183192	1.5422423255853317	114.98685455322266	114.98717498779297
100	115.03585815429688	1.8432333333333333					1	DETECTED	115.0359 m/z @1.84 [N1269_1.mzXML]	115.03585815429688	1.8432333333333333	0.11808333333333333	19.887	19.768916666666666	505110.4375	3917099.9565753783	0	1286	0.039514205225549937	3.290448527571426	4.536422376635018	115.03368377685547	115.04536437988281
101	115.05381774902344	9.206883333333334					1	DETECTED	115.0538 m/z @9.21 [N1269_1.mzXML]	115.05381774902344	9.206883333333334	0.7944666666666667	19.440166666666666	18.645699999999998	79955.5625	2880539.3404815374	0	1286	0.08250271804682718	27.444009478854777	2.6079439634279824	115.04986572265625	115.06118774414062
102	115.07487487792969	10.0234					1	DETECTED	115.0749 m/z @10.02 [N1269_1.mzXML]	115.07487487792969	10.0234	1.27465	17.629	16.35435	15759.4619140625	1440123.2721157225	0	1286	0.09379191883528293	0.5533594536173753	0.11680632742157894	115.06880950927734	115.07514953613281
103	115.11112213134766	11.785333333333334					1	DETECTED	115.1111 m/z @11.79 [N1269_1.mzXML]	115.11112213134766	11.785333333333334	0.10105	20.003	19.90195	6485.25048828125	2517173.560926819	0	1286	18.86559042428118	0.85165471566506	4.892936388388517	115.11079406738281	115.11151123046875
104	116.0696792602539	1.8575666666666666					1	DETECTED	116.0697 m/z @1.86 [N1269_1.mzXML]	116.0696792602539	1.8575666666666666	0.11808333333333333	20.003	19.884916666666665	2940776.0	2.2003931358687196E7	1	1286	0.036513827811188726	8.427365627332286	8.016347634172401	116.06948852539062	116.07039642333984
105	116.43611145019531	1.4892333333333334					1	DETECTED	116.4361 m/z @1.49 [N1269_1.mzXML]	116.43611145019531	1.4892333333333334	1.44465	1.5630666666666668	0.11841666666666684	10025.646484375	54078.512284667966	0	1286	0.16828185470170376	1.3280373831775694	1.656074766355139	116.43577575683594	116.43620300292969
106	116.98502349853516	1.4892333333333334					1	DETECTED	116.9850 m/z @1.49 [N1269_1.mzXML]	116.98502349853516	1.4892333333333334	0.10105	20.003	19.90195	2877645.5	5.0211751095292166E7	0	1286	0.13191123093026436	65.61228238092892	1.8508854435538942	116.98490142822266	116.9855728149414
107	117.05684661865234	9.23495					1	DETECTED	117.0568 m/z @9.23 [N1269_1.mzXML]	117.05684661865234	9.23495	0.42279999999999995	19.639333333333333	19.216533333333334	147958.28125	1.2231854159450322E7	0	1286	0.09331300628365646	0.5146455189090361	0.018946061892212627	117.05377960205078	117.06614685058594
108	117.07318878173828	1.8575666666666666					1	DETECTED	117.0732 m/z @1.86 [N1269_1.mzXML]	117.07318878173828	1.8575666666666666	1.8575666666666666	9.221066666666667	7.3635	105657.9453125	4057611.8199248053	0	1286	0.02530503599662781	null	null	117.06951904296875	117.07339477539062
109	117.09016418457031	11.432416666666667					1	DETECTED	117.0902 m/z @11.43 [N1269_1.mzXML]	117.09016418457031	11.432416666666667	1.2231999999999998	19.1115	17.8883	105491.3359375	4813711.436729946	0	1286	0.2042183973274465	3.083722797694965	0.42634340744092575	117.09008026123047	117.09495544433594
110	117.98857879638672	1.4596333333333333					1	DETECTED	117.9886 m/z @1.46 [N1269_1.mzXML]	117.98857879638672	1.4596333333333333	1.3957666666666666	18.259833333333333	16.864066666666666	30380.94921875	4341805.811794891	0	1286	0.16724484102815484	121.23789235223376	269.88254159325743	117.98810577392578	117.98880767822266
111	118.06419372558594	9.206883333333334					1	DETECTED	118.0642 m/z @9.21 [N1269_1.mzXML]	118.06419372558594	9.206883333333334	1.2231999999999998	9.575083333333334	8.351883333333333	1900023.0	1.4409540163487716E7	1	1286	0.0826871359753305	1.819629083057969	2.4194718585447608	118.05731201171875	118.06483459472656
112	118.08528900146484	1.9284					1	DETECTED	118.0853 m/z @1.93 [N1269_1.mzXML]	118.08528900146484	1.9284	0.10105	20.003	19.90195	1951425.5	6.2822044857485205E7	1	1286	0.17910783926538132	2.9204372541696153	6.09938258785485	118.08501434326172	118.08589172363281
113	118.97830200195312	11.6198					1	DETECTED	118.9783 m/z @11.62 [N1269_1.mzXML]	118.97830200195312	11.6198	0.23625000000000002	19.986333333333334	19.750083333333336	63328.11328125	5917586.483833744	0	1286	0.9005832477010927	0.8766304892198303	0.1450182631842817	118.97713470458984	118.98136138916016
114	119.01818084716797	1.4892333333333334					1	DETECTED	119.0182 m/z @1.49 [N1269_1.mzXML]	119.01818084716797	1.4892333333333334	1.3957666666666666	16.903166666666667	15.5074	368999.90625	4004595.8696087645	0	1286	0.1185993565702288	1.8065345775047916	2.1736470387454307	119.01699829101562	119.0186767578125
115	119.0485610961914	3.9723166666666665					1	DETECTED	119.0486 m/z @3.97 [N1269_1.mzXML]	119.0485610961914	3.9723166666666665	1.3782999999999999	8.227383333333332	6.849083333333333	7190.0146484375	752233.5982909545	0	1286	0.5702924779861309	1.3201694926144139	1.6403389852288277	119.04824829101562	119.05596160888672
116	119.06787109375	9.23495					1	DETECTED	119.0679 m/z @9.23 [N1269_1.mzXML]	119.06787109375	9.23495	3.3195166666666664	12.420883333333334	9.101366666666667	102560.125	3084768.731885715	0	1286	0.0771161015982571	2.1272277569115614	0.12076552177068588	119.06773376464844	119.07294464111328
117	119.08882904052734	1.9565333333333332					1	DETECTED	119.0888 m/z @1.96 [N1269_1.mzXML]	119.08882904052734	1.9565333333333332	0.20231666666666664	18.867166666666666	18.664849999999998	78473.6796875	6647624.881987791	0	1286	0.1379350713735017	8.634397348796949	0.7455171293992	119.08316802978516	119.09074401855469
118	119.15364074707031	14.651133333333332					1	DETECTED	119.1536 m/z @14.65 [N1269_1.mzXML]	119.15364074707031	14.651133333333332	0.10105	20.003	19.90195	74387.796875	1.709166304402299E7	0	1286	6.3284514180727225	0.9559306123099569	0.8564531844990915	119.15230560302734	119.1561050415039
119	120.01904296875	1.5039					1	DETECTED	120.0190 m/z @1.50 [N1269_1.mzXML]	120.01904296875	1.5039	1.3957666666666666	13.5652	12.169433333333334	36164.53515625	5766799.220106566	0	1286	9.599693788539415	43.61382560984601	91.89749468529604	120.01407623291016	120.01924896240234
120	120.07978057861328	8.390083333333333					1	DETECTED	120.0798 m/z @8.39 [N1269_1.mzXML]	120.07978057861328	8.390083333333333	7.412966666666667	10.6629	3.249933333333334	1008201.3125	1.7564082763836827E7	1	1286	0.22935212824443596	0.8486182560454848	0.5618144627147936	120.07140350341797	120.08969116210938
121	120.38592529296875	8.375183333333334					1	DETECTED	120.3859 m/z @8.38 [N1269_1.mzXML]	120.38592529296875	8.375183333333334	8.242216666666668	8.434216666666666	0.1919999999999984	2578.288818359375	22048.477720336694	0	1286	0.14220430894750535	0.7219854600150365	0.44397092003007294	120.38592529296875	120.38629913330078
122	120.96541595458984	1.9565333333333332					1	DETECTED	120.9654 m/z @1.96 [N1269_1.mzXML]	120.96541595458984	1.9565333333333332	1.90025	2.5359	0.6356499999999998	17661.96875	321247.79704797367	0	1286	0.1978948911505174	5.646875925377562	9.581905137782803	120.96517944335938	120.96585845947266
123	120.9800796508789	1.4892333333333334					1	DETECTED	120.9801 m/z @1.49 [N1269_1.mzXML]	120.9800796508789	1.4892333333333334	1.3957666666666666	15.288533333333334	13.892766666666667	45098.34375	4538324.452411439	0	1286	0.14159614813502852	52.17652109452926	109.86515355256397	120.97772979736328	120.98975372314453
124	121.02755737304688	12.45155					1	DETECTED	121.0276 m/z @12.45 [N1269_1.mzXML]	121.02755737304688	12.45155	0.27018333333333333	20.003	19.73281666666667	30389.462890625	7367194.886424194	0	1286	1.4911552927986378	0.8427316388273876	0.32497655825056626	121.02725219726562	121.03750610351562
125	121.07124328613281	1.8432333333333333					1	DETECTED	121.0712 m/z @1.84 [N1269_1.mzXML]	121.07124328613281	1.8432333333333333	0.10105	19.986333333333334	19.885283333333334	432051.875	8251863.185795319	0	1286	0.13972992406362073	0.8143700292645011	6.0802468840861765	121.06377410888672	121.08104705810547
126	121.0835952758789	8.419516666666667					1	DETECTED	121.0836 m/z @8.42 [N1269_1.mzXML]	121.0835952758789	8.419516666666667	5.343450000000001	8.903433333333334	3.5599833333333333	53169.3046875	1832741.0983005376	0	1286	0.25834649371604	0.8526413709078444	0.674035950923872	121.08348846435547	121.0907974243164
127	121.98648834228516	11.6198					1	DETECTED	121.9865 m/z @11.62 [N1269_1.mzXML]	121.98648834228516	11.6198	10.631033333333333	19.556500000000003	8.92546666666667	30803.083984375	2625146.0877781985	0	1286	0.0858663148205121	2.7107296655545134	5.31594565327285	121.98597717285156	121.9872055053711
128	122.05707550048828	8.872816666666667					1	DETECTED	122.0571 m/z @8.87 [N1269_1.mzXML]	122.05707550048828	8.872816666666667	3.5635833333333333	8.994516666666668	5.430933333333334	22242.275390625	769437.0200002447	0	1286	0.15683548207544185	0.5114611651399763	0.022922330279952646	122.05705261230469	122.0596694946289
129	122.09600830078125	8.658800000000001					1	DETECTED	122.0960 m/z @8.66 [N1269_1.mzXML]	122.09600830078125	8.658800000000001	0.16858333333333334	19.986333333333334	19.81775	55243.8359375	3478940.230479004	0	1286	0.09575382650874964	40.04824884293545	37.48942271149813	122.0867691040039	122.09628295898438
130	122.92366027832031	1.6522833333333333					1	DETECTED	122.9237 m/z @1.65 [N1269_1.mzXML]	122.92366027832031	1.6522833333333333	0.15178333333333333	19.83716666666667	19.685383333333334	67415.6015625	4029726.040732727	0	1286	0.13578434171494758	49.96006421281776	113.52078314136715	122.92353057861328	122.92893981933594
131	123.0433349609375	3.957866666666667					1	DETECTED	123.0433 m/z @3.96 [N1269_1.mzXML]	123.0433349609375	3.957866666666667	0.11808333333333333	20.003	19.884916666666665	4237.505859375	1514969.563445404	0	1286	0.26837276274817556	2.5893279568725664	1.0707085107503156	123.04302215576172	123.04693603515625
132	123.05473327636719	3.39115					1	DETECTED	123.0547 m/z @3.39 [N1269_1.mzXML]	123.05473327636719	3.39115	2.9937833333333335	8.888316666666666	5.894533333333333	3836.267333984375	438003.60451190185	0	1286	0.7476663554109706	7.4169952185219366	13.833990437043873	123.05391693115234	123.06045532226562
133	123.98191833496094	12.390283333333334					1	DETECTED	123.9819 m/z @12.39 [N1269_1.mzXML]	123.98191833496094	12.390283333333334	10.008366666666666	17.217499999999998	7.209133333333332	12444.8974609375	1338273.2291585694	0	1286	0.8220173858613062	1.5117212023325644	2.286380057377881	123.98139190673828	123.99032592773438
134	124.03604125976562	1.91445					1	DETECTED	124.0360 m/z @1.91 [N1269_1.mzXML]	124.03604125976562	1.91445	1.0160833333333334	17.497	16.480916666666666	33636.24609375	1389425.1777963256	0	1286	0.19988187070936347	2.0712584592001675	0.15453827681639806	124.03540802001953	124.04267120361328
135	124.97452545166016	1.5039					1	DETECTED	124.9745 m/z @1.50 [N1269_1.mzXML]	124.97452545166016	1.5039	1.42915	14.2677	12.83855	2790.412353515625	961575.7114394532	0	1286	0.0771660672434582	85.87658862876243	170.75317725752487	124.9735107421875	124.98302459716797
136	124.99890899658203	13.022466666666666					1	DETECTED	124.9989 m/z @13.02 [N1269_1.mzXML]	124.99890899658203	13.022466666666666	12.199883333333334	14.5652	2.3653166666666667	16525.068359375	762104.2837092291	0	1286	0.4031178602685106	1.4377368047816854	1.1975849127696334	124.99859619140625	124.99930572509766
137	125.02013397216797	1.8011333333333333					1	DETECTED	125.0201 m/z @1.80 [N1269_1.mzXML]	125.02013397216797	1.8011333333333333	0.15178333333333333	20.003	19.851216666666666	21934.703125	2500483.5756545416	0	1286	0.2533734278418218	7.031799094583887	8.810590273057846	125.01981353759766	125.02664184570312
138	126.05183410644531	1.8719499999999998					1	DETECTED	126.0518 m/z @1.87 [N1269_1.mzXML]	126.05183410644531	1.8719499999999998	0.15178333333333333	19.969833333333334	19.81805	40375.10546875	1754921.093882964	0	1286	0.11818858689768863	2.078227380177689	0.13953727118697085	126.05149841308594	126.0547866821289
139	126.09049224853516	9.206883333333334					1	DETECTED	126.0905 m/z @9.21 [N1269_1.mzXML]	126.09049224853516	9.206883333333334	9.05695	19.573	10.51605	7320.61767578125	971705.2918985905	0	1286	0.03262537739002802	35.06908626056027	68.83796441900869	126.08250427246094	126.09105682373047
140	127.00199890136719	9.605133333333333					1	DETECTED	127.0020 m/z @9.61 [N1269_1.mzXML]	127.00199890136719	9.605133333333333	8.001466666666667	12.967166666666666	4.965699999999998	6863.29736328125	824055.7958887941	0	1286	0.09848068179798553	1.5482332155477039	0.08537129786978025	126.9951400756836	127.00298309326172
141	127.03807830810547	10.857083333333332					1	DETECTED	127.0381 m/z @10.86 [N1269_1.mzXML]	127.03807830810547	10.857083333333332	0.10105	20.003	19.90195	126068.3984375	5220614.784163151	1	1286	0.1929587563806141	0.5166993605696084	0.024780262564094414	127.03544616699219	127.03909301757812
142	128.0101776123047	1.8011333333333333					1	DETECTED	128.0102 m/z @1.80 [N1269_1.mzXML]	128.0101776123047	1.8011333333333333	1.7281499999999999	19.9035	18.17535	9051.81640625	3785443.932550569	0	1286	14.13153083292416	124.5171271979903	233.32004624702714	128.00991821289062	128.01727294921875
143	128.0698699951172	2.2412833333333335					1	DETECTED	128.0699 m/z @2.24 [N1269_1.mzXML]	128.0698699951172	2.2412833333333335	0.23625000000000002	19.936666666666667	19.70041666666667	39489.0234375	4179820.917745909	0	1286	0.28588352011832097	3.7581484236987315	null	128.06076049804688	128.0704345703125
144	129.0131072998047	16.14555					1	DETECTED	129.0131 m/z @16.15 [N1269_1.mzXML]	129.0131072998047	16.14555	1.4129	19.969833333333334	18.556933333333333	9545.6005859375	5442176.4602303505	0	1286	3.515709762579224	0.6297893906844095	0.26466213528261134	129.01185607910156	129.0196533203125
145	129.05372619628906	2.06875					1	DETECTED	129.0537 m/z @2.07 [N1269_1.mzXML]	129.05372619628906	2.06875	0.10105	20.003	19.90195	43318.6875	7095169.598646789	0	1286	0.4118448193495827	3.2600878897205314	8.636729484205539	129.04681396484375	129.05447387695312
146	130.03140258789062	8.857716666666667					1	DETECTED	130.0314 m/z @8.86 [N1269_1.mzXML]	130.03140258789062	8.857716666666667	8.7812	8.903433333333334	0.12223333333333386	8170.01513671875	41627.967217529615	0	1286	0.16887896361093446	0.7987366586800306	0.5974733173600613	130.03138732910156	130.03170776367188
147	130.04893493652344	2.0264					1	DETECTED	130.0489 m/z @2.03 [N1269_1.mzXML]	130.04893493652344	2.0264	0.11808333333333333	20.003	19.884916666666665	49281.6640625	4850455.962587339	0	1286	0.39083670675061555	3.340579838330117	1.249362538713033	130.0460662841797	130.04965209960938
148	130.06417846679688	10.84165					1	DETECTED	130.0642 m/z @10.84 [N1269_1.mzXML]	130.06417846679688	10.84165	0.20231666666666664	19.804	19.60168333333333	128323.1953125	4166550.737823211	1	1286	0.3615827706969217	0.8062607863549435	0.6444156699875944	130.057861328125	130.07188415527344
149	130.0854034423828	1.91445					1	DETECTED	130.0854 m/z @1.91 [N1269_1.mzXML]	130.0854034423828	1.91445	0.6417	19.986333333333334	19.344633333333334	110474.03125	5102868.429822333	0	1286	1.3995944475153208	2.561359950739522	2.6282121559817297	130.08517456054688	130.0880584716797
150	130.93283081054688	1.8575666666666666					1	DETECTED	130.9328 m/z @1.86 [N1269_1.mzXML]	130.93283081054688	1.8575666666666666	1.44465	12.151766666666667	10.707116666666668	37048.640625	1.8110805880489502E7	0	1286	10.75093956373451	12.965227043390518	28.654295663895255	130.9319610595703	130.933349609375
151	130.96409606933594	1.4892333333333334					1	DETECTED	130.9641 m/z @1.49 [N1269_1.mzXML]	130.96409606933594	1.4892333333333334	0.10105	20.003	19.90195	1292751.25	1.6819679078269664E7	0	1286	0.13044950235438257	1.480113632028889	2.0194309147326104	130.96156311035156	130.96498107910156
152	131.01820373535156	1.4892333333333334					1	DETECTED	131.0182 m/z @1.49 [N1269_1.mzXML]	131.01820373535156	1.4892333333333334	1.4129	1.6226666666666667	0.20976666666666666	52240.0234375	308813.18143359374	0	1286	0.08927081416046789	1.3740174672489076	1.7480349344978154	131.01806640625	131.0182647705078
153	131.06753540039062	10.826233333333333					1	DETECTED	131.0675 m/z @10.83 [N1269_1.mzXML]	131.06753540039062	10.826233333333333	9.11855	19.887	10.76845	14006.69140625	944718.3810724787	0	1286	0.3032656595298029	3.690378126725231	14.291995728631587	131.06674194335938	131.07244873046875
154	131.0809326171875	2.4674666666666667					1	DETECTED	131.0809 m/z @2.47 [N1269_1.mzXML]	131.0809326171875	2.4674666666666667	0.8798166666666667	9.469133333333334	8.589316666666667	6493.89013671875	1128937.0080458682	0	1286	0.910084104123082	2.7050409935019264	2.920717014161792	131.08029174804688	131.0812530517578
155	131.4424285888672	4.075566666666666					1	DETECTED	131.4424 m/z @4.08 [N1269_1.mzXML]	131.4424285888672	4.075566666666666	3.491333333333333	4.786033333333333	1.2947000000000002	7374.57080078125	356831.0198439331	0	1286	0.9489727170947382	1.1080333200205403	1.2160666400410804	131.44195556640625	131.44268798828125
156	131.96600341796875	5.70115					1	DETECTED	131.9660 m/z @5.70 [N1269_1.mzXML]	131.96600341796875	5.70115	0.1349	19.953333333333333	19.818433333333335	23847.35546875	6295968.090957182	0	1286	10.907107504566666	0.6751845561970696	2.2294743873266776	131.9600372314453	131.97329711914062
157	132.0647735595703	2.7282333333333333					1	DETECTED	132.0648 m/z @2.73 [N1269_1.mzXML]	132.0647735595703	2.7282333333333333	0.10105	20.003	19.90195	209229.40625	2.671164577872208E7	1	1286	0.865573447519385	6.10687181892539	2.54412815264875	132.05807495117188	132.06503295898438
158	132.07579040527344	1.8432333333333333					1	DETECTED	132.0758 m/z @1.84 [N1269_1.mzXML]	132.07579040527344	1.8432333333333333	1.81515	9.514583333333333	7.6994333333333325	670607.3125	1.1554375607825227E7	0	1286	0.03754681664503967	4.1869478981546155	5.251420883618227	132.07156372070312	132.08555603027344
159	132.0908966064453	4.208366666666667					1	DETECTED	132.0909 m/z @4.21 [N1269_1.mzXML]	132.0908966064453	4.208366666666667	3.6214333333333335	4.57015	0.9487166666666664	3752.24609375	126504.13675775139	0	1286	0.44495821910255273	0.8081979781917312	0.6163959563834623	132.08644104003906	132.0908966064453
160	132.1009063720703	4.163466666666666					1	DETECTED	132.1009 m/z @4.16 [N1269_1.mzXML]	132.1009063720703	4.163466666666666	2.8257499999999998	19.128	16.30225	2076359.75	1.2157470221323556E8	1	1286	1.0071002686893098	0.8262987649637188	0.6008453319561381	132.1004638671875	132.1014404296875
161	132.1120147705078	4.208366666666667					1	DETECTED	132.1120 m/z @4.21 [N1269_1.mzXML]	132.1120147705078	4.208366666666667	3.6214333333333335	4.6315333333333335	1.0101	4582.97705078125	138553.35868005367	0	1286	0.37614867930535656	0.8604895502044528	0.7209791004089058	132.11093139648438	132.12103271484375
162	132.45431518554688	4.075566666666666					1	DETECTED	132.4543 m/z @4.08 [N1269_1.mzXML]	132.45431518554688	4.075566666666666	3.491333333333333	4.693283333333333	1.2019499999999996	5208.88525390625	271185.42341369635	0	1286	0.662925589928022	1.0286557882124723	1.0573115764249443	132.4541473388672	132.45448303222656
163	132.7620849609375	14.779833333333332					1	DETECTED	132.7621 m/z @14.78 [N1269_1.mzXML]	132.7620849609375	14.779833333333332	3.448183333333333	14.779833333333332	11.33165	17804.962890625	6800738.651273131	0	1286	10.744143212615995	0.5	null	132.7620849609375	132.76451110839844
164	132.77452087402344	15.028916666666667					1	DETECTED	132.7745 m/z @15.03 [N1269_1.mzXML]	132.77452087402344	15.028916666666667	3.5204833333333334	15.335550000000001	11.815066666666668	25830.244140625	8504448.652527893	0	1286	11.534170788110387	0.5133123045148063	0.02664185995691851	132.76454162597656	132.77508544921875
165	132.95712280273438	11.44695					1	DETECTED	132.9571 m/z @11.45 [N1269_1.mzXML]	132.95712280273438	11.44695	0.10105	20.003	19.90195	571699.6875	5.786478068190965E7	0	1286	1.609725787769328	3.1120106224802746	3.855844924504138	132.95689392089844	132.9578094482422
166	132.9973602294922	1.5039					1	DETECTED	132.9974 m/z @1.50 [N1269_1.mzXML]	132.9973602294922	1.5039	1.42915	1.5778666666666665	0.1487166666666666	39301.0546875	244619.60884667965	0	1286	0.14468590450612462	0.9947603121516149	0.9895206243032297	132.99720764160156	132.99749755859375
167	133.03347778320312	1.4892333333333334					1	DETECTED	133.0335 m/z @1.49 [N1269_1.mzXML]	133.03347778320312	1.4892333333333334	1.3957666666666666	19.738333333333333	18.342566666666666	1445845.5	2.3187145622853898E7	1	1286	0.11389402924009828	70.41257854945985	2.0941884281806327	133.0332794189453	133.04165649414062
168	133.0486297607422	2.06875					1	DETECTED	133.0486 m/z @2.07 [N1269_1.mzXML]	133.0486297607422	2.06875	1.2056499999999999	10.921366666666668	9.715716666666667	18064.716796875	1739596.4225821528	0	1286	0.4229777942524642	3.6861269925407956	4.330403484330674	133.04571533203125	133.0491943359375
169	133.0680389404297	2.7282333333333333					1	DETECTED	133.0680 m/z @2.73 [N1269_1.mzXML]	133.0680389404297	2.7282333333333333	0.20231666666666664	19.986333333333334	19.784016666666666	12227.05078125	1945284.494004639	0	1286	0.5774885572369337	1.2132792340605962	2.097937733662094	133.06568908691406	133.0686798095703
170	133.0995330810547	1.6522833333333333					1	DETECTED	133.0995 m/z @1.65 [N1269_1.mzXML]	133.0995330810547	1.6522833333333333	0.42279999999999995	17.464166666666664	17.041366666666665	167786.125	1.0041347181857243E7	0	1286	2.574678739004418	4.428783823393475	8.942079043583318	133.09576416015625	133.10475158691406
171	133.70387268066406	1.4892333333333334					1	DETECTED	133.7039 m/z @1.49 [N1269_1.mzXML]	133.70387268066406	1.4892333333333334	1.44465	1.5189	0.07424999999999993	4609.25146484375	17004.564138671867	0	1286	0.08104504921141875	0.8327102803738293	0.6654205607476588	133.70382690429688	133.70401000976562
172	133.9576873779297	11.418183333333333					1	DETECTED	133.9577 m/z @11.42 [N1269_1.mzXML]	133.9576873779297	11.418183333333333	0.11808333333333333	20.003	19.884916666666665	14429.94921875	2623804.7653309926	0	1286	0.7685117369718615	0.8551839617214213	15.793353349367408	133.95748901367188	133.96588134765625
173	134.03451538085938	1.4892333333333334					1	DETECTED	134.0345 m/z @1.49 [N1269_1.mzXML]	134.03451538085938	1.4892333333333334	0.1349	19.820833333333333	19.685933333333335	132503.390625	3582064.892272826	0	1286	0.12381212323589263	1.5595503347308985	2.0814989765416607	134.03399658203125	134.04446411132812
174	134.05934143066406	10.098133333333333					1	DETECTED	134.0593 m/z @10.10 [N1269_1.mzXML]	134.05934143066406	10.098133333333333	1.3091000000000002	19.622833333333332	18.31373333333333	6240.728515625	1208902.3253387145	0	1286	0.5234070274751712	1.041851398143899	0.9493968059126562	134.05284118652344	134.066162109375
175	134.10520935058594	4.163466666666666					1	DETECTED	134.1052 m/z @4.16 [N1269_1.mzXML]	134.10520935058594	4.163466666666666	3.5204833333333334	9.319716666666666	5.7992333333333335	6889.84326171875	531400.0252370606	0	1286	0.5921298980866454	4.509629591228391	8.01925918245678	134.09584045410156	134.10586547851562
176	134.95748901367188	11.286916666666666					1	DETECTED	134.9575 m/z @11.29 [N1269_1.mzXML]	134.95748901367188	11.286916666666666	0.10105	20.003	19.90195	84962.1015625	1.187370807112771E7	0	1286	1.8398003381074695	0.7523198626819217	5.537720524436532	134.95718383789062	134.9637908935547
177	134.99559020996094	1.5039					1	DETECTED	134.9956 m/z @1.50 [N1269_1.mzXML]	134.99559020996094	1.5039	1.1883833333333333	10.25135	9.062966666666668	186922.453125	4313049.37099109	0	1286	0.683234966541691	2.1080025728317238	9.972718409383788	134.99513244628906	135.00437927246094
178	135.03123474121094	1.5039					1	DETECTED	135.0312 m/z @1.50 [N1269_1.mzXML]	135.03123474121094	1.5039	1.3782999999999999	19.573	18.1947	142332.703125	3877943.4240637207	0	1286	0.1958479131929758	1.2215437156546183	1.2363627097986194	135.03074645996094	135.03179931640625
179	135.04335021972656	10.175033333333333					1	DETECTED	135.0434 m/z @10.18 [N1269_1.mzXML]	135.04335021972656	10.175033333333333	6.937783333333333	16.788166666666665	9.850383333333333	7839.49267578125	1185054.704677307	0	1286	0.09033817108979036	1.5214122068628206	2.042824413725641	135.04286193847656	135.0486297607422
180	135.0622100830078	10.403699999999999					1	DETECTED	135.0622 m/z @10.40 [N1269_1.mzXML]	135.0622100830078	10.403699999999999	0.1349	19.953333333333333	19.818433333333335	2436.853515625	1390971.2713298039	0	1286	8.728608812100763	0.9649829256258442	0.9299658512516882	135.06198120117188	135.0628204345703
181	135.10073852539062	9.438633333333334					1	DETECTED	135.1007 m/z @9.44 [N1269_1.mzXML]	135.10073852539062	9.438633333333334	9.3629	9.49945	0.13654999999999973	2522.010498046875	12155.330713165295	0	1286	0.1401036580578996	0.9015184859154847	0.8030369718309694	135.10073852539062	135.10107421875
182	135.1157989501953	10.7447					1	DETECTED	135.1158 m/z @10.74 [N1269_1.mzXML]	135.1157989501953	10.7447	9.663983333333334	19.407333333333334	9.74335	16394.943359375	1157469.0637892762	0	1286	0.11220063300917182	4.507818885616031	75.65698026582031	135.11534118652344	135.11619567871094
183	136.047119140625	1.8291833333333334					1	DETECTED	136.0471 m/z @1.83 [N1269_1.mzXML]	136.047119140625	1.8291833333333334	1.8011333333333333	2.2984166666666668	0.4972833333333335	351897.6875	1924291.339751708	0	1286	0.0885147206497805	5.075047912962548	49.60047670641634	136.04678344726562	136.04734802246094
184	136.07470703125	3.957866666666667					1	DETECTED	136.0747 m/z @3.96 [N1269_1.mzXML]	136.07470703125	3.957866666666667	0.1349	19.83716666666667	19.70226666666667	15700.2978515625	2194299.123463988	0	1286	0.5680577538601908	0.772242369606587	0.15499704731175543	136.07435607910156	136.07801818847656
185	136.9529571533203	11.256300000000001					1	DETECTED	136.9530 m/z @11.26 [N1269_1.mzXML]	136.9529571533203	11.256300000000001	0.11808333333333333	19.936666666666667	19.818583333333333	37116.765625	4938222.575354193	0	1286	2.041744571903566	3.486508227811362	7.143167104758579	136.9526824951172	136.95382690429688
186	136.96847534179688	1.6078166666666667					1	DETECTED	136.9685 m/z @1.61 [N1269_1.mzXML]	136.96847534179688	1.6078166666666667	1.5189	1.7437166666666668	0.2248166666666669	38472.3359375	254136.41893969715	0	1286	0.07702746684948725	1.2641986879100282	1.4580384356434706	136.96829223632812	136.96868896484375
187	137.028564453125	1.5039					1	DETECTED	137.0286 m/z @1.50 [N1269_1.mzXML]	137.028564453125	1.5039	1.4129	1.5778666666666665	0.16496666666666648	6355.607421875	42891.287899566654	0	1286	0.9958878927717738	0.9064102564102557	0.78171605673975	137.02841186523438	137.02906799316406
188	137.05029296875	1.8575666666666666					1	DETECTED	137.0503 m/z @1.86 [N1269_1.mzXML]	137.05029296875	1.8575666666666666	1.8575666666666666	11.135133333333332	9.277566666666665	9620.9853515625	1053013.4352776487	0	1286	7.491121807766001	null	null	137.04469299316406	137.05955505371094
189	137.13162231445312	7.16735					1	DETECTED	137.1316 m/z @7.17 [N1269_1.mzXML]	137.13162231445312	7.16735	0.10105	20.003	19.90195	6373.88330078125	3179401.22499814	0	1286	2.669883987053261	1.4082299081556118	0.36819774520826537	137.13104248046875	137.13218688964844
190	138.05152893066406	1.8575666666666666					1	DETECTED	138.0515 m/z @1.86 [N1269_1.mzXML]	138.05152893066406	1.8575666666666666	0.11808333333333333	19.556500000000003	19.43841666666667	836044.3125	5725278.140450195	1	1286	0.06372144979787531	3.0058744618241526	4.316910845602536	138.05136108398438	138.05482482910156
191	138.90541076660156	1.9981666666666666					1	DETECTED	138.9054 m/z @2.00 [N1269_1.mzXML]	138.90541076660156	1.9981666666666666	1.6816333333333333	2.3697999999999997	0.6881666666666664	42920.6171875	905380.543444519	0	1286	0.28369875592138016	1.0870366470092665	1.146285619910552	138.90513610839844	138.90574645996094
192	139.04107666015625	14.148666666666665					1	DETECTED	139.0411 m/z @14.15 [N1269_1.mzXML]	139.04107666015625	14.148666666666665	0.18550000000000003	19.969833333333334	19.784333333333333	144384.28125	1.8750136976758476E7	0	1286	0.9068821542488674	0.7640870457895091	0.7100906644762219	139.03521728515625	139.0499267578125
193	140.04063415527344	14.579333333333333					1	DETECTED	140.0406 m/z @14.58 [N1269_1.mzXML]	140.04063415527344	14.579333333333333	9.178283333333333	18.932166666666667	9.753883333333334	7531.36572265625	1276938.071327455	0	1286	0.3696451255143103	0.638126989634607	0.24277917712016475	140.0322723388672	140.0489044189453
194	140.06715393066406	1.7871666666666668					1	DETECTED	140.0672 m/z @1.79 [N1269_1.mzXML]	140.06715393066406	1.7871666666666668	1.5039	19.243	17.739099999999997	899158.0625	9418320.978963472	1	1286	0.15271335100307382	0.955267802876278	0.3871735279308273	140.06703186035156	140.07025146484375
195	141.03785705566406	14.324766666666667					1	DETECTED	141.0379 m/z @14.32 [N1269_1.mzXML]	141.03785705566406	14.324766666666667	2.2842333333333333	16.16205	13.877816666666668	6332.92724609375	1882803.1466273495	0	1286	3.0581513150164987	0.5762957620924876	0.1525915241849752	141.02984619140625	141.04000854492188
196	141.0514678955078	9.3629					1	DETECTED	141.0515 m/z @9.36 [N1269_1.mzXML]	141.0514678955078	9.3629	2.3981666666666666	18.012666666666668	15.614500000000001	68159.390625	1554234.7270384524	0	1286	0.11562018413914643	0.5779214486260285	0.3967714939550315	141.0511474609375	141.05618286132812
197	141.09030151367188	19.589833333333335					1	DETECTED	141.0903 m/z @19.59 [N1269_1.mzXML]	141.09030151367188	19.589833333333335	0.11808333333333333	20.003	19.884916666666665	1956.4425048828125	1282805.267728607	0	1286	19.40196985686983	0.5106093871035389	0.02121877420707771	141.08950805664062	141.0906982421875
198	142.064453125	9.206883333333334					1	DETECTED	142.0645 m/z @9.21 [N1269_1.mzXML]	142.064453125	9.206883333333334	8.948916666666666	14.395199999999999	5.446283333333334	100667.8046875	1187649.6522820767	0	1286	0.0923002432127884	0.884555980202169	2.6137434299174194	142.0547332763672	142.06466674804688
199	142.94691467285156	1.6522833333333333					1	DETECTED	142.9469 m/z @1.65 [N1269_1.mzXML]	142.94691467285156	1.6522833333333333	1.5189	12.183716666666667	10.664816666666667	35021.859375	1814682.9351278688	0	1286	0.4060695711200697	39.97807072347867	5.28027647247732	142.93707275390625	142.949462890625
200	143.030517578125	1.81515					1	DETECTED	143.0305 m/z @1.82 [N1269_1.mzXML]	143.030517578125	1.81515	0.57455	19.754833333333334	19.180283333333335	190447.34375	3869698.3053212594	0	1286	0.13569086694530874	49.10685811616349	2.6417387662379306	143.0279998779297	143.0338134765625
201	143.05288696289062	1.8291833333333334					1	DETECTED	143.0529 m/z @1.83 [N1269_1.mzXML]	143.05288696289062	1.8291833333333334	0.15178333333333333	19.358166666666666	19.20638333333333	1089049.75	5.031013420476525E7	0	1286	0.0479677796232203	5.725045705655577	0.04055242798980555	143.0499267578125	143.0627899169922
202	143.07225036621094	9.23495					1	DETECTED	143.0723 m/z @9.23 [N1269_1.mzXML]	143.07225036621094	9.23495	0.10105	20.003	19.90195	105351.046875	4824655.826307016	0	1286	0.08949610329035806	0.5138342884492861	0.01688693122552177	143.06349182128906	143.08102416992188
203	143.10572814941406	11.104916666666666					1	DETECTED	143.1057 m/z @11.10 [N1269_1.mzXML]	143.10572814941406	11.104916666666666	0.8455333333333334	18.964833333333335	18.119300000000003	11758.603515625	2430355.064101594	0	1286	0.10358298028374158	0.883059898012064	5.387771090129258	143.09576416015625	143.11297607421875
204	144.04373168945312	9.206883333333334					1	DETECTED	144.0437 m/z @9.21 [N1269_1.mzXML]	144.04373168945312	9.206883333333334	9.163966666666665	9.694166666666666	0.5302000000000007	32105.9609375	200326.91463079923	0	1286	0.07979141404359069	2.383693826753374	2.566223777375794	144.04356384277344	144.04718017578125
205	144.07981872558594	9.23495					1	DETECTED	144.0798 m/z @9.23 [N1269_1.mzXML]	144.07981872558594	9.23495	0.43960000000000005	19.573	19.1334	1237000.0	9699139.594479272	0	1286	0.09320230377550232	1.2674424322017799	1.2395908659198944	144.0699920654297	144.0804901123047
206	144.10092163085938	1.8719499999999998					1	DETECTED	144.1009 m/z @1.87 [N1269_1.mzXML]	144.10092163085938	1.8719499999999998	0.16858333333333334	19.92	19.751416666666668	418490.875	1.2375821043835232E7	0	1286	0.13286750861747554	0.5953872854793717	0.1232538778153085	144.10049438476562	144.10899353027344
207	144.13729858398438	10.952733333333333					1	DETECTED	144.1373 m/z @10.95 [N1269_1.mzXML]	144.13729858398438	10.952733333333333	10.872800000000002	11.120183333333333	0.24738333333333173	6513.36767578125	48935.368893127576	0	1286	0.07696738891871213	1.5474353628023667	2.0948707256047334	144.1371612548828	144.1376190185547
208	144.9910888671875	1.8291833333333334					1	DETECTED	144.9911 m/z @1.83 [N1269_1.mzXML]	144.9910888671875	1.8291833333333334	1.3957666666666666	1.8575666666666666	0.4618	191176.765625	1078598.7745925281	0	1286	0.0623157080427732	0.570291701176295	0.0688833091558126	144.9908447265625	144.9913330078125
209	145.0485382080078	2.0121166666666666					1	DETECTED	145.0485 m/z @2.01 [N1269_1.mzXML]	145.0485382080078	2.0121166666666666	0.11808333333333333	20.003	19.884916666666665	153861.515625	9953040.20940949	0	1286	0.34145899277493363	2.29821534019693	1.9066568819198297	145.04782104492188	145.04954528808594
210	145.0834197998047	9.23495					1	DETECTED	145.0834 m/z @9.23 [N1269_1.mzXML]	145.0834197998047	9.23495	8.82715	15.575683333333334	6.748533333333334	109825.25	1657839.3308290434	0	1286	0.09544789747902094	1.3841659134708353	1.1967784405371173	145.0748748779297	145.08541870117188
211	145.0999755859375	11.332716666666666					1	DETECTED	145.1000 m/z @11.33 [N1269_1.mzXML]	145.0999755859375	11.332716666666666	2.0828666666666664	15.934133333333333	13.851266666666668	6252.07861328125	3318837.01329425	0	1286	9.729477417921231	0.7487292586726632	0.46042631332244005	145.0996856689453	145.10440063476562
212	146.0262451171875	8.888316666666666					1	DETECTED	146.0262 m/z @8.89 [N1269_1.mzXML]	146.0262451171875	8.888316666666666	8.765966666666666	9.05695	0.2909833333333349	4576.95751953125	42201.86264489763	0	1286	0.1548898751099177	1.1891431685056515	1.378286337011303	146.0261993408203	146.02664184570312
213	146.05908203125	9.206883333333334					1	DETECTED	146.0591 m/z @9.21 [N1269_1.mzXML]	146.05908203125	9.206883333333334	4.55485	19.986333333333334	15.431483333333334	1557470.25	1.0885137054174872E7	1	1286	0.08419310769088995	1.8575845994131304	2.409087174643977	146.0519561767578	146.05970764160156
214	146.08018493652344	2.0121166666666666					1	DETECTED	146.0802 m/z @2.01 [N1269_1.mzXML]	146.08018493652344	2.0121166666666666	0.43960000000000005	19.969833333333334	19.530233333333335	209362.265625	1.0041179436041845E7	0	1286	0.42696476873238187	7.153122363370564	9.715190101441035	146.07997131347656	146.08663940429688
215	146.11660766601562	1.8291833333333334					1	DETECTED	146.1166 m/z @1.83 [N1269_1.mzXML]	146.11660766601562	1.8291833333333334	1.8011333333333333	17.945833333333333	16.1447	60386.19921875	7174783.742855773	0	1286	0.04865657862599315	130.43414335007154	254.33845909217126	146.11135864257812	146.11703491210938
216	147.0130157470703	1.4892333333333334					1	DETECTED	147.0130 m/z @1.49 [N1269_1.mzXML]	147.0130157470703	1.4892333333333334	1.3957666666666666	19.226499999999998	17.83073333333333	353892.09375	7253280.323555574	0	1286	0.09266895923201846	57.177695709951244	117.40792969906096	147.00680541992188	147.01345825195312
217	147.02786254882812	3.4054333333333333					1	DETECTED	147.0279 m/z @3.41 [N1269_1.mzXML]	147.02786254882812	3.4054333333333333	1.42915	4.178016666666667	2.7488666666666672	8938.083984375	509232.4584850465	0	1286	0.3158345452136224	0.6954637071270147	0.39092741425402927	147.02439880371094	147.0281524658203
218	147.06317138671875	1.5483333333333333					1	DETECTED	147.0632 m/z @1.55 [N1269_1.mzXML]	147.06317138671875	1.5483333333333333	0.10105	20.003	19.90195	228019.3125	1.1346437775667137E7	0	1286	9.06636826110258	13.792228829902934	18.691455834064044	147.05377197265625	147.07191467285156
219	147.07540893554688	1.9565333333333332					1	DETECTED	147.0754 m/z @1.96 [N1269_1.mzXML]	147.07540893554688	1.9565333333333332	1.7871666666666668	17.530166666666666	15.742999999999999	212976.359375	6405755.128691621	0	1286	0.17150548721892367	3.0672676584706733	3.7389826523591956	147.073486328125	147.0796356201172
220	147.1118927001953	1.5630666666666668					1	DETECTED	147.1119 m/z @1.56 [N1269_1.mzXML]	147.1118927001953	1.5630666666666668	1.47435	19.1115	17.63715	132884.46875	4433740.21693054	0	1286	0.1446248018332299	73.16358007500882	5.370249847863102	147.11134338378906	147.11639404296875
221	148.01388549804688	1.4892333333333334					1	DETECTED	148.0139 m/z @1.49 [N1269_1.mzXML]	148.01388549804688	1.4892333333333334	1.3957666666666666	13.421733333333332	12.025966666666665	44062.5234375	1.7945893091036987E7	0	1286	0.10656635485219712	64.33291726105553	127.66583452211107	148.01080322265625	148.0139923095703
222	148.04164123535156	2.1113					1	DETECTED	148.0416 m/z @2.11 [N1269_1.mzXML]	148.04164123535156	2.1113	0.21943333333333334	13.536100000000001	13.316666666666668	40546.0546875	5717188.31688425	0	1286	0.8087975765302469	2.543765543540251	0.46743130341283656	148.03477478027344	148.0469512939453
223	148.0594940185547	1.9423166666666667					1	DETECTED	148.0595 m/z @1.94 [N1269_1.mzXML]	148.0594940185547	1.9423166666666667	1.81515	9.262666666666666	7.447516666666666	27723.482421875	1515157.396641479	0	1286	0.05769478229492808	29.282503276539977	57.565006553079954	148.05934143066406	148.0679473876953
224	148.07904052734375	2.25585					1	DETECTED	148.0790 m/z @2.26 [N1269_1.mzXML]	148.07904052734375	2.25585	0.20231666666666664	20.003	19.800683333333332	4480.65966796875	2297061.2225823975	0	1286	17.77687527413021	4.821125377398304	8.64225075479661	148.07492065429688	148.08212280273438
225	148.09588623046875	1.9565333333333332					1	DETECTED	148.0959 m/z @1.96 [N1269_1.mzXML]	148.09588623046875	1.9565333333333332	0.32123333333333337	19.887	19.56576666666667	13849.8837890625	2025523.6660862733	0	1286	1.7422574342337658	5.982317209890133	0.22914338503650433	148.09567260742188	148.09629821777344
226	148.93418884277344	1.7583666666666666					1	DETECTED	148.9342 m/z @1.76 [N1269_1.mzXML]	148.93418884277344	1.7583666666666666	1.6816333333333333	1.9284	0.24676666666666658	100050.328125	857141.0035390626	0	1286	0.14865835693145324	1.607949609035621	2.215899218071242	148.93414306640625	148.93434143066406
227	149.01123046875	1.4892333333333334					1	DETECTED	149.0112 m/z @1.49 [N1269_1.mzXML]	149.01123046875	1.4892333333333334	0.6249666666666667	19.887	19.262033333333335	354355.75	1.5570476670536006E7	0	1286	0.12933316398782635	0.6222947393895585	142.12953174178776	149.00137329101562	149.01161193847656
228	149.022216796875	12.482166666666666					1	DETECTED	149.0222 m/z @12.48 [N1269_1.mzXML]	149.022216796875	12.482166666666666	0.10105	20.003	19.90195	211525.046875	5.785631435522806E7	1	1286	0.15636942193711256	0.5314977664147226	0.03649011738787469	149.02210998535156	149.0299072265625
229	149.0951385498047	11.889466666666667					1	DETECTED	149.0951 m/z @11.89 [N1269_1.mzXML]	149.0951385498047	11.889466666666667	11.861083333333333	12.105183333333335	0.24410000000000132	62296.25390625	388326.18068164244	0	1286	0.054622515238627045	4.300058719905956	7.600117439811912	149.0950164794922	149.09515380859375
230	150.01467895507812	1.4596333333333333					1	DETECTED	150.0147 m/z @1.46 [N1269_1.mzXML]	150.01467895507812	1.4596333333333333	1.44465	1.9704000000000002	0.5257500000000002	10931.86328125	232747.0227932129	0	1286	0.07240106264606805	17.5444938820912	34.0889877641824	150.0126495361328	150.01473999023438
231	150.02548217773438	12.497716666666667					1	DETECTED	150.0255 m/z @12.50 [N1269_1.mzXML]	150.02548217773438	12.497716666666667	0.10105	20.003	19.90195	18248.396484375	5219104.550982974	0	1286	11.833555790071113	0.8027137671417047	1.605332735710056	150.01797485351562	150.0262908935547
232	150.05758666992188	2.6868166666666666					1	DETECTED	150.0576 m/z @2.69 [N1269_1.mzXML]	150.05758666992188	2.6868166666666666	1.8291833333333334	9.619783333333334	7.790600000000001	22690.26171875	1198612.7841348874	0	1286	0.9898385397076512	4.541917680438417	0.19727328936128904	150.05145263671875	150.0579071044922
233	150.93133544921875	1.7437166666666668					1	DETECTED	150.9313 m/z @1.74 [N1269_1.mzXML]	150.93133544921875	1.7437166666666668	1.6522833333333333	1.91445	0.26216666666666666	38568.97265625	335998.6404233398	0	1286	0.1922019456119084	1.4336492890995238	1.8672985781990474	150.93121337890625	150.93141174316406
234	150.97604370117188	2.25585					1	DETECTED	150.9760 m/z @2.26 [N1269_1.mzXML]	150.97604370117188	2.25585	0.2533	20.003	19.7497	20762.4296875	3316100.831774506	0	1286	9.761921249238027	5.789860662789939	14.86824574968745	150.9674530029297	150.97927856445312
235	151.03793334960938	10.84165					1	DETECTED	151.0379 m/z @10.84 [N1269_1.mzXML]	151.03793334960938	10.84165	1.3957666666666666	19.8705	18.474733333333333	34370.1171875	3828579.5511771245	0	1286	9.4277863550646	0.9781601958211319	0.02324757756471523	151.0345001220703	151.04452514648438
236	151.06088256835938	8.553116666666666					1	DETECTED	151.0609 m/z @8.55 [N1269_1.mzXML]	151.06088256835938	8.553116666666666	8.478233333333334	8.628416666666668	0.15018333333333445	5289.60009765625	27865.266143798985	0	1286	0.11747657607157791	1.0027821054974617	1.0055642109949234	151.0607147216797	151.0609588623047
237	152.02102661132812	1.8291833333333334					1	DETECTED	152.0210 m/z @1.83 [N1269_1.mzXML]	152.02102661132812	1.8291833333333334	1.7871666666666668	8.796433333333333	7.009266666666666	226915.046875	2282789.416373901	0	1286	0.09263104882315898	5.302339998873589	7.253038025406651	152.01339721679688	152.03102111816406
238	152.04588317871094	11.6198					1	DETECTED	152.0459 m/z @11.62 [N1269_1.mzXML]	152.04588317871094	11.6198	0.10105	20.003	19.90195	6254.80419921875	1936743.9274041736	0	1286	18.317597544557543	0.8638936516549105	2.470144246199363	152.04136657714844	152.0470733642578
239	152.06716918945312	1.8719499999999998					1	DETECTED	152.0672 m/z @1.87 [N1269_1.mzXML]	152.06716918945312	1.8719499999999998	1.8575666666666666	12.327866666666667	10.4703	26695.556640625	1308055.0016839297	0	1286	0.15339561272401658	325.78754070402965	642.5871209076224	152.06031799316406	152.07034301757812
240	152.946044921875	1.6078166666666667					1	DETECTED	152.9460 m/z @1.61 [N1269_1.mzXML]	152.946044921875	1.6078166666666667	1.5039	1.90025	0.39635	143895.5625	1032763.304936523	0	1286	0.08388892161750161	1.5724709920564806	1.8962337370953606	152.94581604003906	152.9464569091797
241	153.05662536621094	13.134683333333333					1	DETECTED	153.0566 m/z @13.13 [N1269_1.mzXML]	153.05662536621094	13.134683333333333	0.6924833333333333	18.555833333333332	17.86335	133047.3125	2.045336755471671E7	0	1286	2.390317262485988	0.7112725198627883	0.944269431890816	153.04971313476562	153.06549072265625
242	153.12632751464844	10.7447					1	DETECTED	153.1263 m/z @10.74 [N1269_1.mzXML]	153.12632751464844	10.7447	0.3552666666666667	19.887	19.531733333333335	54896.7734375	3241564.4913710332	0	1286	0.0988520307821581	2.7870514046210655	0.20523218673631535	153.12615966796875	153.1269989013672
243	154.02549743652344	1.8575666666666666					1	DETECTED	154.0255 m/z @1.86 [N1269_1.mzXML]	154.02549743652344	1.8575666666666666	1.81515	15.657433333333334	13.842283333333334	108226.3359375	1655305.496789856	0	1286	0.0683347850894469	2.2829194487406994	4.722926472740944	154.0179901123047	154.02561950683594
244	154.0577392578125	1.8291833333333334					1	DETECTED	154.0577 m/z @1.83 [N1269_1.mzXML]	154.0577392578125	1.8291833333333334	1.8291833333333334	15.4466	13.617416666666667	45269.94921875	2943800.584618286	0	1286	0.009443342117933184	null	null	154.04869079589844	154.06727600097656
245	154.08299255371094	4.163466666666666					1	DETECTED	154.0830 m/z @4.16 [N1269_1.mzXML]	154.08299255371094	4.163466666666666	2.0405	7.593416666666667	5.5529166666666665	6281.60888671875	551578.3234192507	0	1286	0.6044369943785748	1.307820031716623	1.6156400634332466	154.08267211914062	154.08607482910156
246	154.29151916503906	14.651133333333332					1	DETECTED	154.2915 m/z @14.65 [N1269_1.mzXML]	154.29151916503906	14.651133333333332	8.493283333333332	19.325	10.831716666666667	6402.6875	1318738.3186062619	0	1286	1.0060687518731246	0.879504751387795	0.6731964517248447	154.29124450683594	154.29281616210938
247	154.87942504882812	1.9704000000000002					1	DETECTED	154.8794 m/z @1.97 [N1269_1.mzXML]	154.87942504882812	1.9704000000000002	1.90025	3.1490333333333336	1.2487833333333336	11416.85546875	402441.67750317394	0	1286	0.278557931290375	8.900807792824882	16.801615585649763	154.87908935546875	154.8820037841797
248	154.9546661376953	11.475966666666666					1	DETECTED	154.9547 m/z @11.48 [N1269_1.mzXML]	154.9546661376953	11.475966666666666	10.905233333333333	12.34365	1.438416666666667	7247.63427734375	404963.6967583012	0	1286	0.5963128141825731	1.2601477631117868	1.5202955262235736	154.9541473388672	154.95497131347656
249	155.0275115966797	2.7282333333333333					1	DETECTED	155.0275 m/z @2.73 [N1269_1.mzXML]	155.0275115966797	2.7282333333333333	1.91445	17.596	15.68155	48169.41796875	2581045.1429954525	0	1286	0.25180251753057714	4.461057410123594	7.828440516101532	155.0270233154297	155.0311279296875
250	155.06719970703125	10.0234					1	DETECTED	155.0672 m/z @10.02 [N1269_1.mzXML]	155.06719970703125	10.0234	9.34835	10.373083333333334	1.0247333333333337	12006.314453125	216381.83765124515	0	1286	0.3681595276225895	0.7590055057650047	0.32327014428731343	155.0670928955078	155.06759643554688
251	155.07789611816406	1.6668166666666666					1	DETECTED	155.0779 m/z @1.67 [N1269_1.mzXML]	155.07789611816406	1.6668166666666666	1.5778666666666665	17.563	15.985133333333332	84728.78125	2938748.4674775996	0	1286	0.05958247253054294	49.688846362184314	87.71338501234476	155.0692596435547	155.0810089111328
252	155.12965393066406	14.651133333333332					1	DETECTED	155.1297 m/z @14.65 [N1269_1.mzXML]	155.12965393066406	14.651133333333332	0.10105	20.003	19.90195	2097477.75	3.0940044154801977E8	1	1286	0.701453434594562	2.659832023590724	0.7914479611282863	155.1295623779297	155.1351776123047
253	155.97433471679688	14.579333333333333					1	DETECTED	155.9743 m/z @14.58 [N1269_1.mzXML]	155.97433471679688	14.579333333333333	9.025833333333333	18.785500000000003	9.75966666666667	3984.991943359375	1210906.0158467407	0	1286	6.614245418789677	0.8786951171933619	0.7573902343867237	155.9740447998047	155.97552490234375
254	156.04112243652344	1.7871666666666668					1	DETECTED	156.0411 m/z @1.79 [N1269_1.mzXML]	156.04112243652344	1.7871666666666668	1.7281499999999999	2.06875	0.34060000000000024	467902.8125	2581149.675511233	0	1286	0.05937669365895637	2.4914192155405526	1.3644904482249876	156.04100036621094	156.04116821289062
255	156.0757293701172	1.9565333333333332					1	DETECTED	156.0757 m/z @1.96 [N1269_1.mzXML]	156.0757293701172	1.9565333333333332	1.5039	10.631033333333333	9.127133333333333	36348.1484375	1683045.4780630192	0	1286	0.49962033436421205	1.1211110126307808	1.2352171183368656	156.0753936767578	156.07630920410156
256	156.13331604003906	14.651133333333332					1	DETECTED	156.1333 m/z @14.65 [N1269_1.mzXML]	156.13331604003906	14.651133333333332	0.21943333333333334	20.003	19.783566666666665	97079.1015625	1.614368634094332E7	0	1286	0.4621783284221195	0.6847655408549838	0.7306092081154181	156.1328887939453	156.13381958007812
257	157.1268768310547	14.651133333333332					1	DETECTED	157.1269 m/z @14.65 [N1269_1.mzXML]	157.1268768310547	14.651133333333332	0.10105	20.003	19.90195	554523.1875	8.551816734725878E7	0	1286	0.6904232751475146	0.6865872312028087	0.8471958407462666	157.1265411376953	157.12767028808594
258	158.13040161132812	14.651133333333332					1	DETECTED	158.1304 m/z @14.65 [N1269_1.mzXML]	158.13040161132812	14.651133333333332	0.11808333333333333	20.003	19.884916666666665	29592.8203125	5411196.890447934	0	1286	0.787396810596162	0.8815167844114252	0.7265079685334579	158.12953186035156	158.13121032714844
259	158.15289306640625	11.738283333333333					1	DETECTED	158.1529 m/z @11.74 [N1269_1.mzXML]	158.15289306640625	11.738283333333333	0.7091999999999999	11.816083333333333	11.106883333333334	15365.0107421875	3167631.3163112495	0	1286	0.11740330675848298	0.5035270383606979	0.007054076721395692	158.15261840820312	158.1531524658203
260	158.92694091796875	1.5336666666666665					1	DETECTED	158.9269 m/z @1.53 [N1269_1.mzXML]	158.92694091796875	1.5336666666666665	1.47435	2.097	0.6226499999999999	19636.640625	439448.6689724122	0	1286	0.5990063143893809	5.248524866535561	9.497049733071123	158.9206085205078	158.92703247070312
261	158.96290588378906	1.6522833333333333					1	DETECTED	158.9629 m/z @1.65 [N1269_1.mzXML]	158.96290588378906	1.6522833333333333	1.5483333333333333	1.9423166666666667	0.39398333333333335	613703.0	4503858.810296875	0	1286	0.09416006079592032	1.4885034226177065	1.9718505225885756	158.9628448486328	158.96316528320312
262	159.01296997070312	1.4596333333333333					1	DETECTED	159.0130 m/z @1.46 [N1269_1.mzXML]	159.01296997070312	1.4596333333333333	1.3957666666666666	2.8676666666666666	1.4719	14752.4140625	527822.6845791017	0	1286	0.8060763084274074	11.523225469728589	20.37309849921182	159.01251220703125	159.01348876953125
263	159.07582092285156	2.700616666666667					1	DETECTED	159.0758 m/z @2.70 [N1269_1.mzXML]	159.07582092285156	2.700616666666667	0.20231666666666664	19.589833333333335	19.387516666666667	5981.04345703125	1545401.61453595	0	1286	4.307327494258097	3.8801418297775814	1.8835970571634704	159.06640625	159.0760955810547
264	159.0909881591797	9.206883333333334					1	DETECTED	159.0910 m/z @9.21 [N1269_1.mzXML]	159.0909881591797	9.206883333333334	0.43960000000000005	19.936666666666667	19.49706666666667	163857.125	2417248.430779727	0	1286	0.08892240343790903	1.8092644820179067	2.4658061435177867	159.09075927734375	159.10092163085938
265	159.1484375	8.857716666666667					1	DETECTED	159.1484 m/z @8.86 [N1269_1.mzXML]	159.1484375	8.857716666666667	8.704366666666665	11.738283333333333	3.033916666666668	44094.04296875	781308.7430142832	0	1286	0.21096035733819818	9.388543819805097	1.2108139809757463	159.14759826660156	159.156494140625
266	159.9662322998047	1.6668166666666666					1	DETECTED	159.9662 m/z @1.67 [N1269_1.mzXML]	159.9662322998047	1.6668166666666666	1.6078166666666667	14.027533333333334	12.419716666666668	12024.8134765625	5205699.756150635	0	1286	12.402390483708725	105.2518361581922	209.5036723163844	159.96263122558594	159.96644592285156
267	159.98097229003906	11.375383333333334					1	DETECTED	159.9810 m/z @11.38 [N1269_1.mzXML]	159.98097229003906	11.375383333333334	0.11808333333333333	19.226499999999998	19.108416666666663	10824.4765625	2760496.6181816105	0	1286	0.9919936242181926	0.848712243018604	0.6974244860372082	159.9804229736328	159.98196411132812
268	160.03358459472656	1.8575666666666666					1	DETECTED	160.0336 m/z @1.86 [N1269_1.mzXML]	160.03358459472656	1.8575666666666666	1.8432333333333333	1.9284	0.08516666666666661	63317.8359375	169445.6363964845	0	1286	0.06868973662843225	2.9709302325581426	6.021897964171059	160.03329467773438	160.03358459472656
269	160.05960083007812	2.7282333333333333					1	DETECTED	160.0596 m/z @2.73 [N1269_1.mzXML]	160.05960083007812	2.7282333333333333	0.10105	20.003	19.90195	430694.90625	5.24951363200191E7	1	1286	0.7643349163256068	10.604915760084808	8.930948045566657	160.05899047851562	160.06002807617188
270	160.0749969482422	9.23495					1	DETECTED	160.0750 m/z @9.23 [N1269_1.mzXML]	160.0749969482422	9.23495	9.072149999999999	20.003	10.930850000000001	58061.6640625	1871401.2228824487	0	1286	0.07409212674805232	33.57140663390649	66.14281326781298	160.074951171875	160.07846069335938
271	160.13218688964844	1.8719499999999998					1	DETECTED	160.1322 m/z @1.87 [N1269_1.mzXML]	160.13218688964844	1.8719499999999998	1.8575666666666666	10.22165	8.364083333333333	65660.6875	3294439.514800538	0	1286	0.03910149216976211	289.9620991735148	12.877341065735784	160.13172912597656	160.1326446533203
272	160.14361572265625	13.3666					1	DETECTED	160.1436 m/z @13.37 [N1269_1.mzXML]	160.14361572265625	13.3666	8.796433333333333	13.3666	4.570166666666667	5437.33544921875	970170.128473633	0	1286	4.52591124585031	0.5	null	160.14361572265625	160.15199279785156
273	161.01104736328125	1.44465					1	DETECTED	161.0110 m/z @1.44 [N1269_1.mzXML]	161.01104736328125	1.44465	1.3957666666666666	1.5778666666666665	0.18209999999999993	14381.2080078125	98308.29717968754	0	1286	0.11071780983585056	1.8625980225025542	2.5391881110196706	161.01072692871094	161.01158142089844
274	161.02296447753906	12.311566666666666					1	DETECTED	161.0230 m/z @12.31 [N1269_1.mzXML]	161.02296447753906	12.311566666666666	1.5483333333333333	16.228183333333334	14.67985	79943.8984375	1.124369428430359E7	0	1286	0.87204060583983	2.0025779844212805	2.795017939005082	161.01429748535156	161.02859497070312
275	161.0397491455078	1.8291833333333334					1	DETECTED	161.0397 m/z @1.83 [N1269_1.mzXML]	161.0397491455078	1.8291833333333334	1.3957666666666666	17.979333333333333	16.583566666666666	14943.333984375	8589350.848607544	0	1286	16.535268362111307	19.13120553739665	37.03197122630691	161.0341339111328	161.04519653320312
276	161.06314086914062	2.6868166666666666					1	DETECTED	161.0631 m/z @2.69 [N1269_1.mzXML]	161.06314086914062	2.6868166666666666	0.11808333333333333	20.003	19.884916666666665	21643.52734375	3720364.96412604	0	1286	1.0223370746203302	6.5909731616480975	3.105361913430953	161.05841064453125	161.07028198242188
277	161.13157653808594	14.593516666666666					1	DETECTED	161.1316 m/z @14.59 [N1269_1.mzXML]	161.13157653808594	14.593516666666666	1.6967666666666665	16.112816666666667	14.41605	7381.673828125	1841772.4347112118	0	1286	13.572405235054621	0.558902436660399	0.11780487332079798	161.1270751953125	161.1360626220703
278	161.98056030273438	19.705166666666667					1	DETECTED	161.9806 m/z @19.71 [N1269_1.mzXML]	161.98056030273438	19.705166666666667	0.11808333333333333	20.003	19.884916666666665	2322.096923828125	1418886.9129691161	0	1286	19.57209595816439	0.5076027994639324	0.015205598927864869	161.98004150390625	161.98739624023438
279	162.096923828125	14.954966666666667					1	DETECTED	162.0969 m/z @14.95 [N1269_1.mzXML]	162.096923828125	14.954966666666667	9.438633333333334	19.291999999999998	9.853366666666664	8750.9609375	1846305.4565429694	0	1286	1.1176952876141755	0.821702491567863	0.7181042501707746	162.0962677001953	162.09814453125
280	162.11119079589844	1.8011333333333333					1	DETECTED	162.1112 m/z @1.80 [N1269_1.mzXML]	162.11119079589844	1.8011333333333333	1.7583666666666666	9.85835	8.099983333333332	2718003.25	2.37864259996684E7	1	1286	0.3821268336287109	5.138688473357078	6.2741411913891305	162.11117553710938	162.1123809814453
281	162.9903564453125	1.4892333333333334					1	DETECTED	162.9904 m/z @1.49 [N1269_1.mzXML]	162.9903564453125	1.4892333333333334	0.15178333333333333	19.969833333333334	19.81805	647198.6875	1.0566373337598583E7	0	1286	0.1313356946677393	1.441636692758601	1.9478372894940106	162.98306274414062	162.99119567871094
282	163.03819274902344	10.921366666666668					1	DETECTED	163.0382 m/z @10.92 [N1269_1.mzXML]	163.03819274902344	10.921366666666668	0.11808333333333333	20.003	19.884916666666665	38019.03515625	5934250.970182498	0	1286	1.3978650004157789	0.9616615938686507	0.8872949640833342	163.02870178222656	163.04441833496094
283	163.0596923828125	10.93695					1	DETECTED	163.0597 m/z @10.94 [N1269_1.mzXML]	163.0596923828125	10.93695	0.15178333333333333	19.65583333333333	19.504049999999996	128137.8359375	1.091735421368225E7	1	1286	0.229578264419537	0.5253829801049072	0.03700091112979473	163.05035400390625	163.06478881835938
284	163.0744171142578	11.56295					1	DETECTED	163.0744 m/z @11.56 [N1269_1.mzXML]	163.0744171142578	11.56295	11.520116666666667	11.692316666666667	0.17220000000000013	31156.791015625	202810.29235473552	0	1286	0.11251352637522594	2.010116731517472	3.2689689565755167	163.07435607910156	163.07455444335938
285	163.0933837890625	14.224400000000001					1	DETECTED	163.0934 m/z @14.22 [N1269_1.mzXML]	163.0933837890625	14.224400000000001	1.0506	19.688499999999998	18.6379	15666.013671875	4410038.740481048	0	1286	3.096994605865852	1.123234254721716	0.9409717325223957	163.09251403808594	163.09986877441406
286	163.11477661132812	1.8011333333333333					1	DETECTED	163.1148 m/z @1.80 [N1269_1.mzXML]	163.11477661132812	1.8011333333333333	0.43960000000000005	18.932166666666667	18.49256666666667	152583.875	9372284.487618286	0	1286	0.07919552535252872	4.32883675757749	7.7004920115694855	163.1075439453125	163.12347412109375
287	163.97592163085938	19.358166666666666					1	DETECTED	163.9759 m/z @19.36 [N1269_1.mzXML]	163.97592163085938	19.358166666666666	0.10105	20.003	19.90195	33220.7578125	9243166.35309095	0	1286	0.6572025993777153	0.5321180229517977	0.04633278062434086	163.97503662109375	163.97938537597656
288	163.99404907226562	1.4892333333333334					1	DETECTED	163.9940 m/z @1.49 [N1269_1.mzXML]	163.99404907226562	1.4892333333333334	1.4596333333333333	19.65583333333333	18.196199999999997	16087.5927734375	4663797.5384904165	0	1286	0.11590240388802853	259.02015723234945	525.2011454536328	163.9860382080078	163.99404907226562
289	164.05923461914062	10.905233333333333					1	DETECTED	164.0592 m/z @10.91 [N1269_1.mzXML]	164.05923461914062	10.905233333333333	4.46315	11.013233333333334	6.550083333333334	12761.146484375	1471060.811933349	0	1286	null	0.5083823814759718	0.016764762951943683	164.0590057373047	164.0628662109375
290	164.09060668945312	1.9981666666666666					1	DETECTED	164.0906 m/z @2.00 [N1269_1.mzXML]	164.09060668945312	1.9981666666666666	1.8719499999999998	15.27285	13.4009	27731.427734375	3493518.2877080385	0	1286	0.47937321360127627	12.660801590603624	9.905709127050992	164.0901641845703	164.09243774414062
291	164.9288787841797	1.6668166666666666					1	DETECTED	164.9289 m/z @1.67 [N1269_1.mzXML]	164.9288787841797	1.6668166666666666	1.6078166666666667	10.31105	8.703233333333333	57290.37890625	2636035.375605652	0	1286	0.2695869446812953	73.7562146892656	8.492592547469183	164.91957092285156	164.9297637939453
292	164.98324584960938	11.44695					1	DETECTED	164.9832 m/z @11.45 [N1269_1.mzXML]	164.98324584960938	11.44695	0.11808333333333333	20.003	19.884916666666665	236306.28125	2.130391471522801E7	0	1286	0.9696703377521185	3.226287683099485	3.5275121258770312	164.98324584960938	164.98672485351562
293	165.0235595703125	1.4892333333333334					1	DETECTED	165.0236 m/z @1.49 [N1269_1.mzXML]	165.0235595703125	1.4892333333333334	1.42915	1.5929499999999999	0.16379999999999995	13652.20703125	98985.46151367186	0	1286	0.3580582440192279	1.3631067961165009	1.7262135922330017	165.02330017089844	165.0237579345703
294	165.05372619628906	3.9139666666666666					1	DETECTED	165.0537 m/z @3.91 [N1269_1.mzXML]	165.05372619628906	3.9139666666666666	1.4129	15.787416666666667	14.374516666666667	9961.4033203125	2173358.9068500367	0	1286	0.6142568080892001	2.8736772310480863	2.7578076394045348	165.05343627929688	165.06040954589844
295	165.07472229003906	2.0121166666666666					1	DETECTED	165.0747 m/z @2.01 [N1269_1.mzXML]	165.07472229003906	2.0121166666666666	1.91445	19.9035	17.989050000000002	32540.28515625	3469626.48054187	0	1286	0.22170117058381145	92.09411262798645	183.1882252559729	165.06887817382812	165.07528686523438
296	165.15907287597656	15.77145					1	DETECTED	165.1591 m/z @15.77 [N1269_1.mzXML]	165.15907287597656	15.77145	0.1349	20.003	19.868100000000002	27336.111328125	8322271.484949677	0	1286	3.2500736161928234	0.7743340912294621	0.6606982097514551	165.1566162109375	165.1688995361328
297	166.0251922607422	1.42915					1	DETECTED	166.0252 m/z @1.43 [N1269_1.mzXML]	166.0251922607422	1.42915	0.11808333333333333	19.953333333333333	19.83525	59650.28515625	4634594.475088472	0	1286	0.09788033789856376	3.226378663715912	2.249033798622448	166.02481079101562	166.02603149414062
298	166.0526123046875	2.79765					1	DETECTED	166.0526 m/z @2.80 [N1269_1.mzXML]	166.0526123046875	2.79765	1.9704000000000002	8.493283333333332	6.522883333333333	18722.169921875	2742423.034939513	0	1286	0.12952912328080046	3.9357740882386265	6.657172129882022	166.05230712890625	166.06187438964844
299	166.08526611328125	8.404583333333333					1	DETECTED	166.0853 m/z @8.40 [N1269_1.mzXML]	166.08526611328125	8.404583333333333	0.5073	17.711666666666666	17.204366666666665	2851597.25	7.274748592407984E7	1	1286	0.2860469521806053	0.8254867484838078	0.028649924201610406	166.07765197753906	166.08599853515625
300	166.10659790039062	14.465583333333333					1	DETECTED	166.1066 m/z @14.47 [N1269_1.mzXML]	166.10659790039062	14.465583333333333	8.108716666666668	14.465583333333333	6.356866666666665	11329.1611328125	1501391.335215728	0	1286	6.074125794785475	0.5	null	166.09751892089844	166.11209106445312
301	166.1167449951172	8.375183333333334					1	DETECTED	166.1167 m/z @8.38 [N1269_1.mzXML]	166.1167449951172	8.375183333333334	8.27195	8.598283333333335	0.32633333333333425	2646.58740234375	32371.003898101935	0	1286	0.2900605041986388	1.5805618340329335	2.161123668065867	166.1167449951172	166.126708984375
302	166.58346557617188	8.390083333333333					1	DETECTED	166.5835 m/z @8.39 [N1269_1.mzXML]	166.58346557617188	8.390083333333333	8.09375	8.523183333333334	0.4294333333333338	7874.0927734375	122265.51949218748	0	1286	0.2883717139428441	0.7245781777277853	0.44915635545557064	166.58323669433594	166.58363342285156
303	166.9838104248047	11.347033333333334					1	DETECTED	166.9838 m/z @11.35 [N1269_1.mzXML]	166.9838104248047	11.347033333333334	0.10105	20.003	19.90195	119916.359375	1.4547559961462628E7	0	1286	0.5229004340620591	3.408060534416857	5.261156378180012	166.98300170898438	166.9847412109375
304	167.02151489257812	8.404583333333333					1	DETECTED	167.0215 m/z @8.40 [N1269_1.mzXML]	167.02151489257812	8.404583333333333	1.4129	8.538116666666667	7.125216666666667	9373.080078125	770465.3294206848	0	1286	0.28613956323460954	0.5095494408833353	0.019098881766670524	167.02064514160156	167.02171325683594
305	167.03289794921875	9.605133333333333					1	DETECTED	167.0329 m/z @9.61 [N1269_1.mzXML]	167.03289794921875	9.605133333333333	1.8011333333333333	19.358166666666666	17.557033333333333	402351.625	4556954.635851832	1	1286	0.0901585212661633	0.5120156450669947	0.01733425788218623	167.02984619140625	167.0353240966797
306	167.0886688232422	8.404583333333333					1	DETECTED	167.0887 m/z @8.40 [N1269_1.mzXML]	167.0886688232422	8.404583333333333	7.757549999999999	10.31105	2.5535000000000005	203338.359375	3744727.55975833	0	1286	0.23274653456504346	0.8223325630277037	0.5166500591202242	167.08851623535156	167.09579467773438
307	168.03656005859375	9.605133333333333					1	DETECTED	168.0366 m/z @9.61 [N1269_1.mzXML]	168.03656005859375	9.605133333333333	9.5448	18.226999999999997	8.682199999999996	28017.740234375	647869.2995905456	0	1286	0.0942631309159836	2.2705782745852394	2.142511649782497	168.02804565429688	168.03675842285156
308	168.0952606201172	10.84165					1	DETECTED	168.0953 m/z @10.84 [N1269_1.mzXML]	168.0952606201172	10.84165	3.6501499999999996	10.967916666666667	7.317766666666667	10839.6015625	887458.3670438235	0	1286	2.5470801933989247	0.5087788824769984	0.017557764953996784	168.08937072753906	168.1015625
309	168.97921752929688	12.151766666666667					1	DETECTED	168.9792 m/z @12.15 [N1269_1.mzXML]	168.97921752929688	12.151766666666667	0.1349	19.986333333333334	19.851433333333336	45518.21875	5578427.759556979	0	1286	1.4160979707140573	1.3111869141304915	1.4678693602886015	168.9786834716797	168.98046875
310	169.03480529785156	2.9794833333333335					1	DETECTED	169.0348 m/z @2.98 [N1269_1.mzXML]	169.03480529785156	2.9794833333333335	0.6754333333333334	19.128	18.452566666666666	159918.65625	9136870.382417718	0	1286	0.42120304785971685	1.0712990271396048	0.7722204456590702	169.03237915039062	169.03765869140625
311	169.0480194091797	10.84165					1	DETECTED	169.0480 m/z @10.84 [N1269_1.mzXML]	169.0480194091797	10.84165	0.6249666666666667	20.003	19.378033333333335	3029993.25	3.192538734382838E7	1	1286	0.11794634781111668	3.2468018703359163	5.106460454207029	169.03945922851562	169.0574493408203
312	169.05963134765625	10.905233333333333					1	DETECTED	169.0596 m/z @10.91 [N1269_1.mzXML]	169.05963134765625	10.905233333333333	10.872800000000002	10.93695	0.06414999999999793	3929.38916015625	13239.751025268359	0	1286	0.10065447327029631	0.9889516957862442	0.9779033915724885	169.05963134765625	169.0690460205078
313	169.0806427001953	10.857083333333332					1	DETECTED	169.0806 m/z @10.86 [N1269_1.mzXML]	169.0806427001953	10.857083333333332	8.903433333333334	10.905233333333333	2.0017999999999994	4088.497314453125	193525.15779992673	0	1286	0.030782345389082977	0.5123230875540659	0.024646175108131715	169.07083129882812	169.0828857421875
314	169.0936737060547	1.6522833333333333					1	DETECTED	169.0937 m/z @1.65 [N1269_1.mzXML]	169.0936737060547	1.6522833333333333	1.6078166666666667	10.872800000000002	9.264983333333335	31821.923828125	5094271.113390198	0	1286	0.09979865025389234	104.1789730134933	160.74441014477136	169.08522033691406	169.10235595703125
315	169.14578247070312	14.651133333333332					1	DETECTED	169.1458 m/z @14.65 [N1269_1.mzXML]	169.14578247070312	14.651133333333332	9.438633333333334	18.572166666666664	9.13353333333333	7180.10693359375	1231889.616015808	0	1286	1.3556358417103649	0.8761183053557154	0.3053557639259444	169.14578247070312	169.1463623046875
316	170.05929565429688	9.206883333333334					1	DETECTED	170.0593 m/z @9.21 [N1269_1.mzXML]	170.05929565429688	9.206883333333334	9.149133333333333	11.27155	2.122416666666666	322024.75	3380332.1372135105	0	1286	1.6504365235721679	16.235841178237003	30.688577378559167	170.0516357421875	170.05950927734375
317	170.0914306640625	1.9284					1	DETECTED	170.0914 m/z @1.93 [N1269_1.mzXML]	170.0914306640625	1.9284	0.1349	20.003	19.868100000000002	10374.63671875	6230788.011338263	0	1286	4.290914965756805	5.538918316141624	10.077836632283246	170.09080505371094	170.09622192382812
318	170.9443817138672	1.5189					1	DETECTED	170.9444 m/z @1.52 [N1269_1.mzXML]	170.9443817138672	1.5189	1.4596333333333333	1.5483333333333333	0.0887	6428.8740234375	29387.38540527346	0	1286	0.10239330837020022	0.7483127109111373	0.4966254218222745	170.9439239501953	170.9444122314453
319	171.06271362304688	9.221066666666667					1	DETECTED	171.0627 m/z @9.22 [N1269_1.mzXML]	171.06271362304688	9.221066666666667	9.163966666666665	17.382	8.218033333333336	28885.767578125	2726209.215205629	0	1286	0.09418550236294543	71.96176298890595	30.520294864841034	171.05271911621094	171.06289672851562
320	171.13687133789062	11.738283333333333					1	DETECTED	171.1369 m/z @11.74 [N1269_1.mzXML]	171.13687133789062	11.738283333333333	9.49945	17.300166666666666	7.800716666666666	13241.798828125	1667438.0164664928	0	1286	1.0854171064786495	1.7421387627484548	2.4842775254969096	171.13653564453125	171.13824462890625
321	171.1484375	2.6590166666666666					1	DETECTED	171.1484 m/z @2.66 [N1269_1.mzXML]	171.1484375	2.6590166666666666	0.10105	20.003	19.90195	9393.5693359375	6383247.46618115	0	1286	14.955110585766777	3.8901894734098694	6.78037894681974	171.1475067138672	171.15293884277344
322	172.0362091064453	9.5448					1	DETECTED	172.0362 m/z @9.54 [N1269_1.mzXML]	172.0362091064453	9.5448	9.5297	9.590366666666666	0.0606666666666662	2872.110107421875	8329.481659545843	0	1286	0.15427428659859643	2.0088300220749953	3.0176600441499906	172.0362091064453	172.03640747070312
323	172.06832885742188	1.8432333333333333					1	DETECTED	172.0683 m/z @1.84 [N1269_1.mzXML]	172.06832885742188	1.8432333333333333	0.10105	10.93695	10.835899999999999	16478.513671875	3836526.4772201832	0	1286	9.053142194078468	3.109862146157599	5.216051042196664	172.06549072265625	172.07493591308594
324	172.1324920654297	10.25135					1	DETECTED	172.1325 m/z @10.25 [N1269_1.mzXML]	172.1324920654297	10.25135	1.8719499999999998	11.800666666666666	9.928716666666666	16003.2978515625	1334943.5009118041	0	1286	8.323011776771942	0.5924479477448663	13.662037097970366	172.13192749023438	172.14056396484375
325	172.97735595703125	1.5039					1	DETECTED	172.9774 m/z @1.50 [N1269_1.mzXML]	172.97735595703125	1.5039	0.11808333333333333	13.0642	12.946116666666667	5580.404296875	2774901.442181702	0	1286	0.1230524472006953	4.67093410624301	8.341868212486018	172.9769744873047	172.9873504638672
326	173.01980590820312	15.241616666666665					1	DETECTED	173.0198 m/z @15.24 [N1269_1.mzXML]	173.01980590820312	15.241616666666665	0.18550000000000003	20.003	19.8175	6882.54638671875	2770847.9180633556	0	1286	2.6489906869673163	0.6581212286922148	0.9607954891342794	173.01583862304688	173.02972412109375
327	173.9603271484375	11.302383333333333					1	DETECTED	173.9603 m/z @11.30 [N1269_1.mzXML]	173.9603271484375	11.302383333333333	0.10105	19.986333333333334	19.885283333333334	13335.3369140625	2614571.153512086	0	1286	0.8442476776443133	1.5982736615442	0.5517826362057526	173.95880126953125	173.96131896972656
328	174.07774353027344	14.579333333333333					1	DETECTED	174.0777 m/z @14.58 [N1269_1.mzXML]	174.07774353027344	14.579333333333333	6.00945	19.606333333333335	13.596883333333334	10090.7255859375	2890821.4567605625	0	1286	1.4990504775525189	0.7932945411547805	0.9373672538189337	174.07704162597656	174.0792999267578
329	174.1266326904297	12.390283333333334					1	DETECTED	174.1266 m/z @12.39 [N1269_1.mzXML]	174.1266326904297	12.390283333333334	0.18550000000000003	19.986333333333334	19.800833333333333	3628.56005859375	2207431.493744873	0	1286	14.42728781611174	0.8111915137097885	0.6223830274195772	174.1168212890625	174.12765502929688
330	174.93690490722656	1.6522833333333333					1	DETECTED	174.9369 m/z @1.65 [N1269_1.mzXML]	174.93690490722656	1.6522833333333333	1.5630666666666668	1.88605	0.3229833333333332	128805.7890625	1011474.9950566406	0	1286	0.16154683366727385	1.5907128421471801	2.4795020564852384	174.93634033203125	174.93727111816406
331	174.99053955078125	1.4596333333333333					1	DETECTED	174.9905 m/z @1.46 [N1269_1.mzXML]	174.99053955078125	1.4596333333333333	0.11808333333333333	19.986333333333334	19.86825	64404.0703125	4123097.0031264024	0	1286	1.0798324584759003	46.50562712993471	20.190812252681308	174.98965454101562	174.99171447753906
332	175.00733947753906	13.881216666666667					1	DETECTED	175.0073 m/z @13.88 [N1269_1.mzXML]	175.00733947753906	13.881216666666667	9.888216666666667	18.964833333333335	9.076616666666668	7718.3154296875	1475042.294948181	0	1286	1.6005614234661731	1.1365660739627683	0.968516530933852	175.0066680908203	175.0106201171875
333	175.0228729248047	3.39115					1	DETECTED	175.0229 m/z @3.39 [N1269_1.mzXML]	175.0228729248047	3.39115	1.44465	19.226499999999998	17.78185	15321.4072265625	2205842.5342371217	0	1286	0.31115338808502635	1.7690454957295936	0.5507483922631716	175.018310546875	175.03125
334	175.0742645263672	14.5081					1	DETECTED	175.0743 m/z @14.51 [N1269_1.mzXML]	175.0742645263672	14.5081	9.469133333333334	19.854	10.384866666666666	13872.0908203125	3028389.8721585083	0	1286	2.293759612152293	1.0573610683342936	1.0663229817367028	175.0730743408203	175.0748291015625
335	175.09872436523438	14.042366666666668					1	DETECTED	175.0987 m/z @14.04 [N1269_1.mzXML]	175.09872436523438	14.042366666666668	0.10105	19.92	19.81895	5600.8564453125	2290331.5065188915	0	1286	18.720694309115625	0.7107990756492393	0.6886605334630119	175.08877563476562	175.10227966308594
336	175.1178741455078	1.7871666666666668					1	DETECTED	175.1179 m/z @1.79 [N1269_1.mzXML]	175.1178741455078	1.7871666666666668	0.3720833333333333	16.047900000000002	15.67581666666667	55410.75	2072110.1466678467	0	1286	0.12893294236752695	5.538831635357164	2.992587816570049	175.11024475097656	175.12240600585938
337	176.06983947753906	10.554416666666667					1	DETECTED	176.0698 m/z @10.55 [N1269_1.mzXML]	176.06983947753906	10.554416666666667	6.367933333333334	10.810550000000001	4.442616666666667	52851.98046875	1062092.0141514582	0	1286	0.11274172288242035	0.5603384010613593	0.1807475440449244	176.0692901611328	176.07351684570312
338	176.10214233398438	1.8432333333333333					1	DETECTED	176.1021 m/z @1.84 [N1269_1.mzXML]	176.10214233398438	1.8432333333333333	1.8011333333333333	2.5223333333333335	0.7212000000000003	27633.982421875	291955.1869768066	0	1286	0.04404289570406883	6.345739906231031	11.444263666963852	176.10174560546875	176.10231018066406
339	176.96983337402344	1.4892333333333334					1	DETECTED	176.9698 m/z @1.49 [N1269_1.mzXML]	176.96983337402344	1.4892333333333334	1.3957666666666666	1.5929499999999999	0.19718333333333327	41885.59765625	287081.79997668456	0	1286	0.15521826414014073	1.0548323823109824	1.1096647646219646	176.96949768066406	176.9700469970703
340	176.9989776611328	15.738750000000001					1	DETECTED	176.9990 m/z @15.74 [N1269_1.mzXML]	176.9989776611328	15.738750000000001	9.813799999999999	18.440833333333334	8.627033333333335	4243.248046875	1256084.965116395	0	1286	2.454462404109748	0.7280258342545787	0.45605166850915724	176.99818420410156	177.00022888183594
341	177.05978393554688	1.6668166666666666					1	DETECTED	177.0598 m/z @1.67 [N1269_1.mzXML]	177.05978393554688	1.6668166666666666	1.6078166666666667	19.341333333333335	17.733516666666667	109108.0625	4429352.4520035405	0	1286	0.09631751480154516	150.28403954802275	2.1030530186950407	177.05323791503906	177.06544494628906
342	177.07406616210938	1.9423166666666667					1	DETECTED	177.0741 m/z @1.94 [N1269_1.mzXML]	177.07406616210938	1.9423166666666667	1.9423166666666667	19.622833333333332	17.680516666666666	9548.9892578125	3526590.890787109	0	1286	8.62791450427961	null	null	177.0728759765625	177.08401489257812
343	177.0859832763672	3.39115					1	DETECTED	177.0860 m/z @3.39 [N1269_1.mzXML]	177.0859832763672	3.39115	0.10105	19.969833333333334	19.868783333333333	9543.552734375	4000504.7460408933	0	1286	2.759853844261885	3.019480157644651	2.6036456184372447	177.0851287841797	177.09060668945312
344	177.16238403320312	12.609366666666666					1	DETECTED	177.1624 m/z @12.61 [N1269_1.mzXML]	177.16238403320312	12.609366666666666	0.21943333333333334	20.003	19.783566666666665	6019.927734375	2612701.071419554	0	1286	6.147932785491923	0.79837260356526	0.5967452071305199	177.15811157226562	177.16238403320312
345	178.9624786376953	11.27155					1	DETECTED	178.9625 m/z @11.27 [N1269_1.mzXML]	178.9624786376953	11.27155	0.4567833333333333	19.606333333333335	19.14955	9119.15625	2094961.0616523435	0	1286	1.1821202496643313	0.8625512729296574	0.7241091282003179	178.9615020751953	178.97036743164062
346	179.0392303466797	1.4892333333333334					1	DETECTED	179.0392 m/z @1.49 [N1269_1.mzXML]	179.0392303466797	1.4892333333333334	1.42915	15.934133333333333	14.504983333333334	24594.69140625	3710858.4682650757	0	1286	0.13193399051868027	120.70721220527015	240.4144244105403	179.03810119628906	179.04702758789062
347	179.05348205566406	15.575683333333334					1	DETECTED	179.0535 m/z @15.58 [N1269_1.mzXML]	179.05348205566406	15.575683333333334	9.679066666666667	18.473833333333335	8.794766666666668	4549.8828125	1225171.9000290835	0	1286	1.011911699973453	0.7457468548348347	0.32395669455734816	179.0526580810547	179.05491638183594
348	179.06932067871094	10.5104					1	DETECTED	179.0693 m/z @10.51 [N1269_1.mzXML]	179.06932067871094	10.5104	0.11808333333333333	20.003	19.884916666666665	77727.7578125	2124093.7496534423	0	1286	0.09903971456048843	0.7536158022798554	2.9621942544619277	179.0620880126953	179.07041931152344
349	179.1419219970703	14.551066666666665					1	DETECTED	179.1419 m/z @14.55 [N1269_1.mzXML]	179.1419219970703	14.551066666666665	11.66305	15.591933333333333	3.9288833333333333	6894.80029296875	783492.5479617611	0	1286	0.23633571772289308	0.6802044078692993	0.3604088157385986	179.14102172851562	179.1427459716797
350	180.02822875976562	11.59135					1	DETECTED	180.0282 m/z @11.59 [N1269_1.mzXML]	180.02822875976562	11.59135	10.84165	11.633999999999999	0.792349999999999	8373.8017578125	175950.42877337596	0	1286	0.07679421307479473	0.5284447112178193	0.056889422435638604	180.0194091796875	180.03353881835938
351	180.0646514892578	9.7389					1	DETECTED	180.0647 m/z @9.74 [N1269_1.mzXML]	180.0646514892578	9.7389	2.0828666666666664	10.631033333333333	8.548166666666667	116959.59375	3246196.736466977	0	1286	0.0996816852411353	0.5124739927910436	1.722046537096696	180.06443786621094	180.0736541748047
352	180.08718872070312	8.888316666666666					1	DETECTED	180.0872 m/z @8.89 [N1269_1.mzXML]	180.08718872070312	8.888316666666666	0.21943333333333334	19.721999999999998	19.502566666666663	4116.45703125	1344900.0624346312	0	1286	0.08497567920548121	1.1248603722509434	0.36049048061390376	180.07919311523438	180.08761596679688
353	180.9026641845703	1.6668166666666666					1	DETECTED	180.9027 m/z @1.67 [N1269_1.mzXML]	180.9026641845703	1.6668166666666666	1.6226666666666667	2.3840500000000002	0.7613833333333335	28130.365234375	489076.8670725707	0	1286	0.042389393234465	8.622687806719536	11.860222432115556	180.9022674560547	180.90394592285156
354	180.96005249023438	12.199883333333334					1	DETECTED	180.9601 m/z @12.20 [N1269_1.mzXML]	180.96005249023438	12.199883333333334	6.48175	15.415133333333333	8.933383333333333	7331.23876953125	1163311.5481843872	0	1286	0.6151122675750624	0.7811450706524272	0.5622901413048546	180.95960998535156	180.9637908935547
355	181.00119018554688	1.5039					1	DETECTED	181.0012 m/z @1.50 [N1269_1.mzXML]	181.00119018554688	1.5039	1.4129	1.5630666666666668	0.15016666666666678	11384.865234375	78834.56124670418	0	1286	0.09131504128011181	0.825091575091576	0.650183150183152	181.00067138671875	181.00125122070312
356	181.0484161376953	12.45155					1	DETECTED	181.0484 m/z @12.45 [N1269_1.mzXML]	181.0484161376953	12.45155	0.1349	20.003	19.868100000000002	20697.58203125	2534649.3541177395	0	1286	0.0672800469250543	1.8513733392196317	2.5605621595887182	181.04751586914062	181.05430603027344
357	181.0680694580078	9.72395					1	DETECTED	181.0681 m/z @9.72 [N1269_1.mzXML]	181.0680694580078	9.72395	2.714516666666667	11.120183333333333	8.405666666666667	11066.9619140625	885669.5226237181	0	1286	1.634084519482057	0.7881871596387067	0.5703149032716447	181.06016540527344	181.0732421875
358	181.08445739746094	11.59135					1	DETECTED	181.0845 m/z @11.59 [N1269_1.mzXML]	181.08445739746094	11.59135	10.56915	12.183716666666667	1.6145666666666667	2427084.0	1.6366879416839952E7	1	1286	0.10200990403959409	1.3626339798772737	1.420884676526496	181.0842742919922	181.0852508544922
359	182.0881805419922	11.59135					1	DETECTED	182.0882 m/z @11.59 [N1269_1.mzXML]	182.0881805419922	11.59135	1.9981666666666666	11.70745	9.709283333333333	195188.09375	2.0059873660545256E7	1	1286	7.8800837631676774	0.5081234587732013	0.020140948598363292	182.07962036132812	182.0882110595703
360	182.14913940429688	16.52423333333333					1	DETECTED	182.1491 m/z @16.52 [N1269_1.mzXML]	182.14913940429688	16.52423333333333	0.10105	20.003	19.90195	85230.5234375	2.530527727302902E7	0	1286	4.409974904778856	0.711159365184684	0.4414404536545563	182.14735412597656	182.14976501464844
361	182.96151733398438	1.5189					1	DETECTED	182.9615 m/z @1.52 [N1269_1.mzXML]	182.96151733398438	1.5189	1.4596333333333333	1.6226666666666667	0.16303333333333336	13512.099609375	63414.96788549808	0	1286	0.4393135895667959	1.3754218222722183	1.7508436445444366	182.95523071289062	182.96214294433594
362	183.10935974121094	1.7437166666666668					1	DETECTED	183.1094 m/z @1.74 [N1269_1.mzXML]	183.10935974121094	1.7437166666666668	0.3720833333333333	17.69516666666667	17.323083333333336	10506.6103515625	2598117.660424286	0	1286	11.425525179885483	5.036588057030429	8.15327114476729	183.09979248046875	183.10935974121094
363	183.1622772216797	12.311566666666666					1	DETECTED	183.1623 m/z @12.31 [N1269_1.mzXML]	183.1622772216797	12.311566666666666	0.11808333333333333	19.986333333333334	19.86825	9759.337890625	3080461.953201203	0	1286	8.837356454291276	0.8241394408652046	2.69464644440006	183.15228271484375	183.1622772216797
364	184.0719757080078	13.0085					1	DETECTED	184.0720 m/z @13.01 [N1269_1.mzXML]	184.0719757080078	13.0085	10.84165	18.948500000000003	8.106850000000003	189882.546875	5356898.12679938	0	1286	0.1636997734553436	1.3352278227463894	1.76330108131143	184.06478881835938	184.08139038085938
365	184.09327697753906	1.7871666666666668					1	DETECTED	184.0933 m/z @1.79 [N1269_1.mzXML]	184.09327697753906	1.7871666666666668	1.7583666666666666	10.341666666666667	8.5833	599529.125	4094748.28695218	0	1286	0.07381193635544725	2.66132179361603	4.209811245276425	184.0869598388672	184.09657287597656
366	184.99868774414062	1.4596333333333333					1	DETECTED	184.9987 m/z @1.46 [N1269_1.mzXML]	184.99868774414062	1.4596333333333333	1.3957666666666666	11.70745	10.311683333333333	15449.3076171875	3099011.1388730467	0	1286	0.09819789841176241	80.72820981210846	160.0258096422739	184.99363708496094	184.99874877929688
367	185.04319763183594	10.25135					1	DETECTED	185.0432 m/z @10.25 [N1269_1.mzXML]	185.04319763183594	10.25135	0.6754333333333334	19.804	19.128566666666664	574411.75	1.0769933928104559E7	1	1286	0.6708319030959515	0.5085814892927407	0.013336983396870504	185.0404815673828	185.0441436767578
368	185.127685546875	9.149133333333333					1	DETECTED	185.1277 m/z @9.15 [N1269_1.mzXML]	185.127685546875	9.149133333333333	9.025833333333333	13.938899999999999	4.913066666666666	40783.703125	971325.1543383179	0	1286	0.10942732478381068	1.5146352549079796	2.000902589867854	185.11781311035156	185.13143920898438
369	185.1524658203125	14.5652					1	DETECTED	185.1525 m/z @14.57 [N1269_1.mzXML]	185.1524658203125	14.5652	4.739450000000001	18.342499999999998	13.603049999999996	7922.35693359375	1402678.5235162973	0	1286	0.42559953590206057	0.6922143347836042	0.11120980639970657	185.1517333984375	185.15374755859375
370	186.04701232910156	10.236466666666667					1	DETECTED	186.0470 m/z @10.24 [N1269_1.mzXML]	186.04701232910156	10.236466666666667	9.575083333333334	16.52423333333333	6.949149999999998	38350.40234375	975149.7022192087	0	1286	0.7052473367698671	9.357886039293284	11.363164705074913	186.03904724121094	186.0519256591797
371	186.07241821289062	1.90025					1	DETECTED	186.0724 m/z @1.90 [N1269_1.mzXML]	186.07241821289062	1.90025	0.1349	19.8705	19.7356	149906.515625	2876470.6838258975	0	1286	0.1469897486490208	2.271562268938767	28.897476836323946	186.06321716308594	186.07594299316406
372	186.22027587890625	11.44695					1	DETECTED	186.2203 m/z @11.45 [N1269_1.mzXML]	186.22027587890625	11.44695	10.053683333333334	11.520116666666667	1.4664333333333328	16235.7265625	569123.098865478	0	1286	0.03104594769532021	0.5262572371883825	0.052231295975248906	186.2195281982422	186.22091674804688
373	186.9217529296875	1.5336666666666665					1	DETECTED	186.9218 m/z @1.53 [N1269_1.mzXML]	186.9217529296875	1.5336666666666665	1.44465	1.5929499999999999	0.14829999999999988	15240.6259765625	90772.60653186037	0	1286	0.09800988536214472	0.8329900767646514	0.665980153529303	186.9208984375	186.9217529296875
374	186.95155334472656	9.206883333333334					1	DETECTED	186.9516 m/z @9.21 [N1269_1.mzXML]	186.95155334472656	9.206883333333334	5.668733333333334	9.319716666666666	3.6509833333333326	20010.02734375	1001617.433406006	0	1286	0.08551863720148667	0.5159452444544935	2.5735277676875405	186.94371032714844	186.95782470703125
375	187.0564727783203	1.8719499999999998					1	DETECTED	187.0565 m/z @1.87 [N1269_1.mzXML]	187.0564727783203	1.8719499999999998	1.8432333333333333	10.615016666666666	8.771783333333332	751559.0625	5705213.116798955	0	1286	0.05295691907011024	23.67064722333286	4.5222922288239635	187.04705810546875	187.0570831298828
376	187.07029724121094	2.9516833333333334					1	DETECTED	187.0703 m/z @2.95 [N1269_1.mzXML]	187.07029724121094	2.9516833333333334	0.23625000000000002	19.9035	19.667250000000003	23000.74609375	5044720.485511107	0	1286	1.279873621557638	1.6996555863330767	3.886892498030466	187.0699005126953	187.08029174804688
377	187.13113403320312	11.332716666666666					1	DETECTED	187.1311 m/z @11.33 [N1269_1.mzXML]	187.13113403320312	11.332716666666666	0.15178333333333333	20.003	19.851216666666666	7707.78564453125	3633377.946291933	0	1286	5.389485492318878	0.8877262780686167	0.46033101600838766	187.1240692138672	187.13204956054688
378	187.47189331054688	9.206883333333334					1	DETECTED	187.4719 m/z @9.21 [N1269_1.mzXML]	187.47189331054688	9.206883333333334	9.163966666666665	9.319716666666666	0.15575000000000117	16332.7802734375	86627.59017321822	0	1286	0.08216654050598571	1.814563106796053	2.3931871478812443	187.4717254638672	187.471923828125
379	188.0218048095703	10.872800000000002					1	DETECTED	188.0218 m/z @10.87 [N1269_1.mzXML]	188.0218048095703	10.872800000000002	9.178283333333333	10.952733333333333	1.7744499999999999	13534.5419921875	527854.8199879152	0	1286	0.08988051589245138	0.5235858799461	0.047171759892199995	188.0216827392578	188.02938842773438
380	188.03411865234375	2.1261					1	DETECTED	188.0341 m/z @2.13 [N1269_1.mzXML]	188.03411865234375	2.1261	2.06875	16.326866666666668	14.258116666666668	6249.607421875	2633479.381393769	0	1286	0.24816858495010052	124.3079046788724	247.61580935774478	188.0318145751953	188.04286193847656
381	188.06954956054688	9.206883333333334					1	DETECTED	188.0695 m/z @9.21 [N1269_1.mzXML]	188.06954956054688	9.206883333333334	1.88605	11.240933333333334	9.354883333333333	5960117.0	3.7803987570262104E7	1	1286	0.08338451866529795	1.8479378295612257	2.490185367545633	188.05967712402344	188.07876586914062
382	188.086669921875	9.206883333333334					1	DETECTED	188.0867 m/z @9.21 [N1269_1.mzXML]	188.086669921875	9.206883333333334	6.303133333333333	17.00283333333333	10.699699999999998	11536.4619140625	1372775.3074594417	0	1286	0.07933659078308786	1.5565868198368145	2.1653833783368173	188.0803680419922	188.09434509277344
383	188.10598754882812	9.23495					1	DETECTED	188.1060 m/z @9.23 [N1269_1.mzXML]	188.10598754882812	9.23495	9.178283333333333	9.262666666666666	0.08438333333333325	5408.7958984375	19150.906991943328	0	1286	0.07060980744762091	0.7445588235294114	0.48911764705882277	188.0968780517578	188.10598754882812
384	188.9545135498047	1.5189					1	DETECTED	188.9545 m/z @1.52 [N1269_1.mzXML]	188.9545135498047	1.5189	1.44465	1.5336666666666665	0.08901666666666652	7635.04736328125	27921.089115478488	0	1286	0.10189167357578977	0.5994388327721657	0.19887766554433145	188.954345703125	188.9551544189453
385	189.0225830078125	13.5947					1	DETECTED	189.0226 m/z @13.59 [N1269_1.mzXML]	189.0225830078125	13.5947	9.590366666666666	15.787416666666667	6.197050000000001	12846.1015625	1359708.9670967413	0	1286	0.3979833230867875	0.7737929742778658	0.3377244503645493	189.01544189453125	189.0238037109375
386	189.04566955566406	1.8291833333333334					1	DETECTED	189.0457 m/z @1.83 [N1269_1.mzXML]	189.04566955566406	1.8291833333333334	1.42915	11.135133333333332	9.705983333333332	23484.32421875	6529355.560431823	0	1286	9.545222872408194	12.131468210982414	22.356210324886383	189.03575134277344	189.05166625976562
387	189.07286071777344	9.206883333333334					1	DETECTED	189.0729 m/z @9.21 [N1269_1.mzXML]	189.07286071777344	9.206883333333334	4.754983333333333	9.484466666666666	4.7294833333333335	589783.3125	7186121.322090929	0	1286	0.08114693775443271	1.8497588824459035	2.4638950718434525	189.07281494140625	189.07684326171875
388	189.08612060546875	2.7282333333333333					1	DETECTED	189.0861 m/z @2.73 [N1269_1.mzXML]	189.08612060546875	2.7282333333333333	0.10105	20.003	19.90195	81379.8046875	1.846483769078645E7	0	1286	1.9561319020285866	11.147666612104357	3.474657687060539	189.0852508544922	189.0901336669922
389	189.1472930908203	10.7447					1	DETECTED	189.1473 m/z @10.74 [N1269_1.mzXML]	189.1472930908203	10.7447	10.7118	11.816083333333333	1.104283333333333	41864.08203125	400642.15859118843	0	1286	0.09737892959803673	15.676658081409062	29.74701692880502	189.14666748046875	189.14776611328125
390	189.16258239746094	14.522516666666666					1	DETECTED	189.1626 m/z @14.52 [N1269_1.mzXML]	189.16258239746094	14.522516666666666	1.7121166666666667	15.934133333333333	14.222016666666667	9948.015625	4870298.392853849	0	1286	0.4858709973997737	0.5550965101271883	0.04939241492633163	189.15821838378906	189.16329956054688
391	189.19732666015625	9.23495					1	DETECTED	189.1973 m/z @9.23 [N1269_1.mzXML]	189.19732666015625	9.23495	9.192816666666666	9.27675	0.0839333333333343	21642.603515625	83756.73958740327	0	1286	0.08389540497020498	0.9960443037974636	0.9920886075949271	189.19732666015625	189.19772338867188
392	190.08497619628906	10.84165					1	DETECTED	190.0850 m/z @10.84 [N1269_1.mzXML]	190.08497619628906	10.84165	0.1349	19.738333333333333	19.603433333333335	152876.078125	3670943.277423097	1	1286	0.08655940707406273	0.6142333416728214	0.075965105481342	190.07659912109375	190.0902099609375
393	190.1426544189453	10.403699999999999					1	DETECTED	190.1427 m/z @10.40 [N1269_1.mzXML]	190.1426544189453	10.403699999999999	0.28726666666666667	15.624416666666667	15.33715	26649.94921875	1350856.6870364072	0	1286	0.367794739175034	7.982152223346781	0.604008554950812	190.14260864257812	190.15066528320312
394	190.9669189453125	13.609483333333333					1	DETECTED	190.9669 m/z @13.61 [N1269_1.mzXML]	190.9669189453125	13.609483333333333	0.18550000000000003	19.969833333333334	19.784333333333333	8741.6396484375	2016095.5536609797	0	1286	2.347500300560366	0.7427930683819883	0.4250611967515098	190.96189880371094	190.96791076660156
395	191.0390167236328	1.7871666666666668					1	DETECTED	191.0390 m/z @1.79 [N1269_1.mzXML]	191.0390167236328	1.7871666666666668	1.4129	11.210583333333334	9.797683333333334	127111.15625	6735592.727756499	0	1286	0.20018869889528013	13.092373753900269	0.790075388643934	191.030029296875	191.0480499267578
396	191.0752716064453	1.6668166666666666					1	DETECTED	191.0753 m/z @1.67 [N1269_1.mzXML]	191.0752716064453	1.6668166666666666	1.1713833333333334	10.7118	9.540416666666667	94977.3515625	1.522365880691028E7	0	1286	0.2053143539424418	9.628355648254058	97.3087091056036	191.065673828125	191.0768585205078
397	191.10301208496094	11.9308					1	DETECTED	191.1030 m/z @11.93 [N1269_1.mzXML]	191.10301208496094	11.9308	6.23825	11.988133333333334	5.749883333333334	7297.0068359375	1109650.570098297	0	1286	0.06667910941376576	0.5050358216733568	0.010071643346713535	191.10198974609375	191.10301208496094
398	191.9709930419922	1.27465					1	DETECTED	191.9710 m/z @1.27 [N1269_1.mzXML]	191.9709930419922	1.27465	0.21943333333333334	19.936666666666667	19.717233333333333	3155.151123046875	1132466.8200010373	0	1286	0.2850719468173062	9.342741617045473	17.685483234090945	191.97048950195312	191.97183227539062
399	192.0067596435547	11.347033333333334					1	DETECTED	192.0068 m/z @11.35 [N1269_1.mzXML]	192.0067596435547	11.347033333333334	0.11808333333333333	20.003	19.884916666666665	9690.30078125	2323833.175434723	0	1286	1.0522375838144793	0.7337159851915787	0.5063804212916115	192.00648498535156	192.0083465576172
400	192.0314483642578	1.9565333333333332					1	DETECTED	192.0314 m/z @1.96 [N1269_1.mzXML]	192.0314483642578	1.9565333333333332	1.9423166666666667	10.983016666666666	9.0407	12637.0849609375	1220494.6657387693	0	1286	8.964784643650242	248.8245078606605	494.5827085946562	192.0310821533203	192.03408813476562
401	192.0643310546875	7.83955					1	DETECTED	192.0643 m/z @7.84 [N1269_1.mzXML]	192.0643310546875	7.83955	6.270683333333333	17.563	11.292316666666665	2568.15234375	597863.8969005737	0	1286	2.1576005556478917	3.5988771087409166	6.197754217481834	192.0637969970703	192.06788635253906
402	192.96031188964844	2.2412833333333335					1	DETECTED	192.9603 m/z @2.24 [N1269_1.mzXML]	192.96031188964844	2.2412833333333335	0.8966	16.9695	16.0729	28084.44921875	3652642.6530473325	0	1286	0.23306214878459164	4.5065931121455565	2.981026890782388	192.95986938476562	192.9646759033203
403	193.00106811523438	1.5039					1	DETECTED	193.0011 m/z @1.50 [N1269_1.mzXML]	193.00106811523438	1.5039	1.3957666666666666	12.0602	10.664433333333333	11328.1845703125	1452235.884463623	0	1286	0.1082907927288157	49.311498150431525	95.10924537850505	193.00010681152344	193.0098114013672
404	193.03366088867188	1.6967666666666665					1	DETECTED	193.0337 m/z @1.70 [N1269_1.mzXML]	193.03366088867188	1.6967666666666665	1.6078166666666667	15.77145	14.163633333333333	17443.126953125	1133925.9907821352	0	1286	1.6937232959318038	79.61570170507788	3.8386863074046516	193.03297424316406	193.03797912597656
405	193.08489990234375	10.5104					1	DETECTED	193.0849 m/z @10.51 [N1269_1.mzXML]	193.08489990234375	10.5104	1.0506	10.998116666666666	9.947516666666667	71356.484375	3552487.3909698185	0	1286	0.09791094496436692	0.5123484854249558	2.930079531314933	193.08424377441406	193.0852508544922
406	193.15782165527344	14.409333333333333					1	DETECTED	193.1578 m/z @14.41 [N1269_1.mzXML]	193.15782165527344	14.409333333333333	12.938833333333333	19.440166666666666	6.501333333333333	7874.12744140625	854798.968713867	0	1286	0.5988617391296636	2.2105859684914435	0.3592043165842835	193.15684509277344	193.1586151123047
407	194.0037384033203	1.4892333333333334					1	DETECTED	194.0037 m/z @1.49 [N1269_1.mzXML]	194.0037384033203	1.4892333333333334	1.3957666666666666	2.3270833333333334	0.9313166666666668	15327.2041015625	253309.9791962891	0	1286	0.10224709278385546	4.9820791726105496	8.617541977584171	194.0034942626953	194.00399780273438
408	194.0312957763672	1.7437166666666668					1	DETECTED	194.0313 m/z @1.74 [N1269_1.mzXML]	194.0312957763672	1.7437166666666668	1.7437166666666668	19.986333333333334	18.242616666666667	7339.19921875	2201716.6688649	0	1286	14.928036016115811	null	null	194.02320861816406	194.03457641601562
409	194.0882568359375	10.524949999999999					1	DETECTED	194.0883 m/z @10.52 [N1269_1.mzXML]	194.0882568359375	10.524949999999999	2.9794833333333335	10.615016666666666	7.635533333333332	9734.59375	526882.3915994872	0	1286	0.08471936537427815	0.5059682635047976	0.011936527009595207	194.0795440673828	194.08859252929688
410	194.9571533203125	2.1552000000000002					1	DETECTED	194.9572 m/z @2.16 [N1269_1.mzXML]	194.9571533203125	2.1552000000000002	2.06875	16.98633333333333	14.917583333333331	10699.166015625	2772314.442426759	0	1286	0.20158992851746005	86.27867746288784	150.39438385670695	194.9569549560547	194.96282958984375
411	194.9754638671875	12.247683333333333					1	DETECTED	194.9755 m/z @12.25 [N1269_1.mzXML]	194.9754638671875	12.247683333333333	11.16535	13.5505	2.3851499999999994	16970.859375	1175305.0995717775	0	1286	0.6342851641098441	1.101855558977518	1.2037111179550362	194.97499084472656	194.97630310058594
412	195.0289306640625	17.019666666666666					1	DETECTED	195.0289 m/z @17.02 [N1269_1.mzXML]	195.0289306640625	17.019666666666666	0.23625000000000002	19.969833333333334	19.733583333333335	6891.0693359375	2589931.6669291398	0	1286	7.987010831773482	0.5878893352068759	0.17577867041375173	195.0280303955078	195.03558349609375
413	195.0856170654297	10.905233333333333					1	DETECTED	195.0856 m/z @10.91 [N1269_1.mzXML]	195.0856170654297	10.905233333333333	0.10105	20.003	19.90195	28050.599609375	6015425.216972828	0	1286	0.26613735115070547	11.87350113877505	21.17226054610992	195.08534240722656	195.08770751953125
414	195.10052490234375	11.59135					1	DETECTED	195.1005 m/z @11.59 [N1269_1.mzXML]	195.10052490234375	11.59135	11.225599999999998	14.310533333333332	3.0849333333333337	71365.484375	1764959.6265675025	0	1286	0.35205569236435785	0.8553139106679423	0.8418321132114468	195.09776306152344	195.10061645507812
415	195.11209106445312	9.333983333333332					1	DETECTED	195.1121 m/z @9.33 [N1269_1.mzXML]	195.11209106445312	9.333983333333332	9.262666666666666	9.888216666666667	0.6255500000000005	22460.248046875	178284.69980603005	0	1286	0.09319266050338548	4.385720962841814	1.9453157928513116	195.11114501953125	195.11219787597656
416	196.05958557128906	9.149133333333333					1	DETECTED	196.0596 m/z @9.15 [N1269_1.mzXML]	196.05958557128906	9.149133333333333	8.8424	18.178	9.335600000000001	10545.4384765625	1244268.6338966375	0	1286	0.3279211891027245	14.215962846153943	23.98818593307132	196.05938720703125	196.06808471679688
417	196.8639373779297	1.9843000000000002					1	DETECTED	196.8639 m/z @1.98 [N1269_1.mzXML]	196.8639373779297	1.9843000000000002	1.7121166666666667	12.99465	11.282533333333333	31958.62890625	3122090.451351318	0	1286	0.20977980849590727	20.725981262629347	1.197414938992402	196.86367797851562	196.8672637939453
418	196.95504760742188	11.800666666666666					1	DETECTED	196.9550 m/z @11.80 [N1269_1.mzXML]	196.95504760742188	11.800666666666666	10.357566666666665	12.199883333333334	1.8423166666666688	6587.3447265625	381988.19420349156	0	1286	0.5679588659343082	0.6383191278035713	0.2766382556071425	196.95423889160156	196.96432495117188
419	197.06353759765625	14.954966666666667					1	DETECTED	197.0635 m/z @14.95 [N1269_1.mzXML]	197.06353759765625	14.954966666666667	5.620083333333333	20.003	14.382916666666667	12077.486328125	2916533.7891780697	0	1286	2.4634940457638788	0.9128463167951493	0.7010917694342793	197.05581665039062	197.07174682617188
420	197.09957885742188	1.7583666666666666					1	DETECTED	197.0996 m/z @1.76 [N1269_1.mzXML]	197.09957885742188	1.7583666666666666	1.6967666666666665	1.7727499999999998	0.07598333333333329	47310.171875	119430.64210888653	0	1286	0.04112713928077105	0.6167478354978342	0.23349567099566834	197.09927368164062	197.09963989257812
421	197.12765502929688	9.753783333333333					1	DETECTED	197.1277 m/z @9.75 [N1269_1.mzXML]	197.12765502929688	9.753783333333333	6.514116666666666	12.732883333333332	6.218766666666665	46302.81640625	1118039.4629979243	0	1286	0.09417766135326566	1.5139496864657243	0.2837691018085215	197.12637329101562	197.1371612548828
422	198.05166625976562	10.554416666666667					1	DETECTED	198.0517 m/z @10.55 [N1269_1.mzXML]	198.05166625976562	10.554416666666667	8.903433333333334	10.631033333333333	1.727599999999999	18150.32421875	362844.83095620706	0	1286	0.09734301784616939	0.5330042087803446	0.05360285345256525	198.05145263671875	198.05540466308594
423	198.08389282226562	1.8575666666666666					1	DETECTED	198.0839 m/z @1.86 [N1269_1.mzXML]	198.08389282226562	1.8575666666666666	1.7871666666666668	13.506833333333333	11.719666666666665	24790.642578125	9790570.091944579	0	1286	0.14836434811622978	83.23626893939417	165.47253787878836	198.08355712890625	198.0880889892578
424	198.1308135986328	9.7389					1	DETECTED	198.1308 m/z @9.74 [N1269_1.mzXML]	198.1308135986328	9.7389	9.708966666666667	9.84355	0.1345833333333335	4314.04833984375	23328.27756109616	0	1286	0.10071814253190325	2.2480512249444042	3.4961024498888085	198.1308135986328	198.13133239746094
425	198.86102294921875	1.9704000000000002					1	DETECTED	198.8610 m/z @1.97 [N1269_1.mzXML]	198.86102294921875	1.9704000000000002	1.6967666666666665	2.3557	0.6589333333333336	30789.443359375	535355.4497736819	0	1286	0.21725379849120996	1.2250875100386696	1.3992388807546208	198.860595703125	198.86129760742188
426	198.93899536132812	1.5189					1	DETECTED	198.9390 m/z @1.52 [N1269_1.mzXML]	198.93899536132812	1.5189	1.4129	1.6668166666666666	0.25391666666666657	278235.59375	1865789.0163723144	0	1286	0.12619951326850987	1.0688914781893704	1.106404557305921	198.9316864013672	198.9390869140625
427	199.01597595214844	14.209633333333333					1	DETECTED	199.0160 m/z @14.21 [N1269_1.mzXML]	199.01597595214844	14.209633333333333	9.221066666666667	18.621333333333332	9.400266666666665	4775.7431640625	1106768.9396695555	0	1286	6.423290982427716	0.9421811208296305	0.5925522883473264	199.0094757080078	199.0210723876953
428	199.05886840820312	11.089233333333334					1	DETECTED	199.0589 m/z @11.09 [N1269_1.mzXML]	199.05886840820312	11.089233333333334	10.357566666666665	11.135133333333332	0.777566666666667	5116.86474609375	86664.43374291975	0	1286	0.7446998376456264	0.5313667425968094	0.0627334851936187	199.0545654296875	199.0594482421875
429	199.1431884765625	8.857716666666667					1	DETECTED	199.1432 m/z @8.86 [N1269_1.mzXML]	199.1431884765625	8.857716666666667	2.7282333333333333	10.373083333333334	7.64485	21428.9765625	866662.5201569827	0	1286	0.1139012227784093	1.0284162191083315	1.2408498394320404	199.13494873046875	199.14404296875
430	200.0393524169922	1.7121166666666667					1	DETECTED	200.0394 m/z @1.71 [N1269_1.mzXML]	200.0393524169922	1.7121166666666667	1.6078166666666667	2.79765	1.1898333333333333	43922.30078125	629889.7510205078	0	1286	0.0769543477018193	2.430420567826705	4.937671424766612	200.03919982910156	200.04383850097656
431	200.0671844482422	1.7871666666666668					1	DETECTED	200.0672 m/z @1.79 [N1269_1.mzXML]	200.0671844482422	1.7871666666666668	1.7727499999999998	5.5873333333333335	3.8145833333333337	287410.96875	3726840.996020997	0	1286	0.06506857349751272	4.578971722855488	4.963590212404287	200.0670166015625	200.07249450683594
432	200.09918212890625	1.91445					1	DETECTED	200.0992 m/z @1.91 [N1269_1.mzXML]	200.09918212890625	1.91445	1.91445	9.438633333333334	7.524183333333333	14222.67578125	857919.3911319579	0	1286	0.022791868015247685	null	null	200.0904083251953	200.09918212890625
433	200.12709045410156	1.9843000000000002					1	DETECTED	200.1271 m/z @1.98 [N1269_1.mzXML]	200.12709045410156	1.9843000000000002	1.9565333333333332	4.817183333333333	2.86065	11550.798828125	452236.0597677612	0	1286	0.2978258286613258	51.51230492196829	102.02460984393657	200.1265106201172	200.12802124023438
434	200.9367218017578	1.5189					1	DETECTED	200.9367 m/z @1.52 [N1269_1.mzXML]	200.9367218017578	1.5189	1.47435	1.5630666666666668	0.08871666666666678	34794.42578125	162473.27974511744	0	1286	0.12009373441130156	0.9956977179199443	0.9913954358398887	200.9364471435547	200.9368438720703
435	200.97207641601562	1.5189					1	DETECTED	200.9721 m/z @1.52 [N1269_1.mzXML]	200.97207641601562	1.5189	1.3957666666666666	1.6226666666666667	0.2269000000000001	84604.1640625	487818.3661308594	0	1286	0.08616855084772701	1.0141342328065244	0.8169130729703926	200.97154235839844	200.97300720214844
436	201.0147247314453	1.90025					1	DETECTED	201.0147 m/z @1.90 [N1269_1.mzXML]	201.0147247314453	1.90025	1.42915	1.9843000000000002	0.5551500000000003	53311.44140625	621974.8521357425	0	1286	0.07189152617103689	0.5892061133517301	0.5554481160717449	201.01162719726562	201.0149383544922
437	201.11097717285156	1.3261666666666665					1	DETECTED	201.1110 m/z @1.33 [N1269_1.mzXML]	201.11097717285156	1.3261666666666665	0.10105	20.003	19.90195	40308.24609375	2.9438928167815458E7	0	1286	10.861696875177133	8.12247132926116	9.448643979850434	201.1102752685547	201.11154174804688
438	201.97283935546875	1.5039					1	DETECTED	201.9728 m/z @1.50 [N1269_1.mzXML]	201.97283935546875	1.5039	1.47435	1.5336666666666665	0.05931666666666646	18388.515625	52618.776517578095	0	1286	0.08753151363674716	1.003666102650872	1.007332205301744	201.97274780273438	201.97283935546875
439	202.0465850830078	9.7389					1	DETECTED	202.0466 m/z @9.74 [N1269_1.mzXML]	202.0465850830078	9.7389	1.7727499999999998	9.888216666666667	8.115466666666666	45118.72265625	5501828.14821753	0	1286	0.09190933955429514	0.5085455840377905	0.025781837214195243	202.0460662841797	202.0468292236328
440	202.11448669433594	0.8798166666666667					1	DETECTED	202.1145 m/z @0.88 [N1269_1.mzXML]	202.11448669433594	0.8798166666666667	0.11808333333333333	20.003	19.884916666666665	4649.646484375	3389193.2529889536	0	1286	14.945947304115657	13.052413355504987	25.104826711009977	202.10629272460938	202.11509704589844
441	202.9697265625	1.5336666666666665					1	DETECTED	202.9697 m/z @1.53 [N1269_1.mzXML]	202.9697265625	1.5336666666666665	1.44465	1.5630666666666668	0.11841666666666684	22491.44140625	118723.50606079107	0	1286	0.186022618561291	0.6651376146789011	0.33027522935780224	202.96946716308594	202.96978759765625
442	203.03036499023438	1.8575666666666666					1	DETECTED	203.0304 m/z @1.86 [N1269_1.mzXML]	203.03036499023438	1.8575666666666666	1.4129	12.8818	11.4689	109482.546875	4132480.128763306	0	1286	0.3088784682544581	8.990753772629644	16.909949795158617	203.02182006835938	203.03709411621094
443	203.05120849609375	1.7871666666666668					1	DETECTED	203.0512 m/z @1.79 [N1269_1.mzXML]	203.05120849609375	1.7871666666666668	1.63735	19.3745	17.73715	2049071.625	2.9890812715857264E7	1	1286	0.2058007003191611	4.672943464680531	9.059037328045079	203.05044555664062	203.0569305419922
444	203.1781005859375	14.437483333333335					1	DETECTED	203.1781 m/z @14.44 [N1269_1.mzXML]	203.1781005859375	14.437483333333335	11.677566666666667	15.67355	3.995983333333333	4415.72998046875	585945.1558654786	0	1286	0.36906671849924955	0.723931882001268	0.44786376400253597	203.17782592773438	203.1791229248047
445	203.8231964111328	9.23495					1	DETECTED	203.8232 m/z @9.23 [N1269_1.mzXML]	203.8231964111328	9.23495	9.163966666666665	9.305316666666666	0.14135000000000097	25350.556640625	121179.86259594746	0	1286	0.07919242802852011	0.9956562573373966	0.9403251237797494	203.82240295410156	203.823486328125
446	204.05462646484375	1.8011333333333333					1	DETECTED	204.0546 m/z @1.80 [N1269_1.mzXML]	204.05462646484375	1.8011333333333333	1.7281499999999999	10.419583333333332	8.691433333333332	119533.9765625	2564470.327281984	0	1286	0.21753423779487346	4.499137487343333	6.437285163596549	204.0543670654297	204.06442260742188
447	204.103759765625	10.794016666666666					1	DETECTED	204.1038 m/z @10.79 [N1269_1.mzXML]	204.103759765625	10.794016666666666	10.7447	18.3095	7.5648	14571.564453125	1208832.224394897	0	1286	0.17799800533899912	76.69618114227882	152.39236228455763	204.09950256347656	204.10427856445312
448	204.12168884277344	1.8719499999999998					1	DETECTED	204.1217 m/z @1.87 [N1269_1.mzXML]	204.12168884277344	1.8719499999999998	1.8575666666666666	15.383316666666667	13.52575	1306761.0	1.6601786209283033E7	1	1286	0.1379508332581343	21.641691285162196	36.66872158992346	204.114990234375	204.1227264404297
449	204.41543579101562	9.23495					1	DETECTED	204.4154 m/z @9.23 [N1269_1.mzXML]	204.41543579101562	9.23495	9.178283333333333	9.27675	0.09846666666666692	17983.009765625	76064.64305371132	0	1286	0.08445378770374212	0.8688235294117673	0.7376470588235347	204.41529846191406	204.41554260253906
450	204.9556427001953	1.6226666666666667					1	DETECTED	204.9556 m/z @1.62 [N1269_1.mzXML]	204.9556427001953	1.6226666666666667	1.5189	15.787416666666667	14.268516666666667	63457.6015625	7095947.222349609	0	1286	0.09483823332077002	71.28762771017644	0.74376861840372	204.9506072998047	204.9561309814453
451	205.02308654785156	1.8291833333333334					1	DETECTED	205.0231 m/z @1.83 [N1269_1.mzXML]	205.02308654785156	1.8291833333333334	1.4129	1.8432333333333333	0.43033333333333323	64850.73046875	358178.5279636227	0	1286	0.8090831284196334	0.5168755254834446	0.03285649404246824	205.02304077148438	205.02352905273438
452	205.04624938964844	9.34835					1	DETECTED	205.0462 m/z @9.35 [N1269_1.mzXML]	205.04624938964844	9.34835	1.88605	9.438633333333334	7.552583333333334	25287.451171875	1980751.7731379394	0	1286	7.498905044001981	1.0999692412845972	1.4336324658506945	205.04612731933594	205.05572509765625
453	205.06822204589844	9.23495					1	DETECTED	205.0682 m/z @9.23 [N1269_1.mzXML]	205.06822204589844	9.23495	3.50575	9.29115	5.7854	7467.19775390625	900686.274022461	0	1286	0.05541145780734702	0.5049046987362983	0.009809397472596607	205.05909729003906	205.06838989257812
454	205.0843963623047	12.482166666666666					1	DETECTED	205.0844 m/z @12.48 [N1269_1.mzXML]	205.0843963623047	12.482166666666666	0.10105	20.003	19.90195	21803.6953125	5119902.146722043	0	1286	10.389156309620681	0.6095594436390693	1.6434757608461494	205.07666015625	205.08570861816406
455	205.09600830078125	9.23495					1	DETECTED	205.0960 m/z @9.23 [N1269_1.mzXML]	205.09600830078125	9.23495	3.092633333333333	10.810550000000001	7.717916666666667	6980703.5	4.274348063223462E7	1	1286	0.08041690554522951	1.238620917335581	1.3459179772684704	205.0941619873047	205.09640502929688
456	205.12513732910156	1.8719499999999998					1	DETECTED	205.1251 m/z @1.87 [N1269_1.mzXML]	205.12513732910156	1.8719499999999998	1.8575666666666666	9.305316666666666	7.447749999999999	129914.5546875	2906389.9425013433	0	1286	0.10618460433858568	256.3317307408712	31.588845628433543	205.1154022216797	205.1304168701172
457	205.7799835205078	9.248766666666667					1	DETECTED	205.7800 m/z @9.25 [N1269_1.mzXML]	205.7799835205078	9.248766666666667	9.163966666666665	9.333983333333332	0.17001666666666715	14002.8310546875	84119.63965527398	0	1286	0.12055625919942159	1.0024567610062765	1.3008887848120705	205.77989196777344	205.7801055908203
458	205.98631286621094	11.286916666666666					1	DETECTED	205.9863 m/z @11.29 [N1269_1.mzXML]	205.98631286621094	11.286916666666666	0.10105	20.003	19.90195	29751.119140625	6026300.782030087	0	1286	1.1068053906336814	1.8076964237062503	4.739180145545272	205.98533630371094	205.9940643310547
459	206.08029174804688	10.31105					1	DETECTED	206.0803 m/z @10.31 [N1269_1.mzXML]	206.08029174804688	10.31105	4.739450000000001	17.795333333333335	13.055883333333334	69916.515625	1835237.285959074	0	1286	0.09295977290178925	2.1726192777980713	4.887342041553617	206.07960510253906	206.08909606933594
460	206.0993194580078	9.23495					1	DETECTED	206.0993 m/z @9.23 [N1269_1.mzXML]	206.0993194580078	9.23495	4.060816666666667	13.161983333333334	9.101166666666668	707116.5625	6190957.260086499	0	1286	0.08064555130796336	1.225299792963013	1.3751778282577645	206.0931396484375	206.0998077392578
461	206.3807373046875	9.23495					1	DETECTED	206.3807 m/z @9.23 [N1269_1.mzXML]	206.3807373046875	9.23495	9.178283333333333	9.333983333333332	0.1556999999999995	23657.89453125	122056.45193066407	0	1286	0.0802161381759614	1.373823529411761	1.7476470588235218	206.38055419921875	206.38128662109375
462	206.89266967773438	1.7437166666666668					1	DETECTED	206.8927 m/z @1.74 [N1269_1.mzXML]	206.89266967773438	1.7437166666666668	1.6816333333333333	3.1914833333333332	1.50985	99048.7265625	1038129.3445437625	0	1286	0.15349997779527502	2.757418148681006	4.4291803306479345	206.88282775878906	206.89283752441406
463	206.9530029296875	1.6226666666666667					1	DETECTED	206.9530 m/z @1.62 [N1269_1.mzXML]	206.9530029296875	1.6226666666666667	1.5630666666666668	1.63735	0.07428333333333326	10496.73828125	33239.245969726544	0	1286	0.11751132084016791	0.6231823266219246	0.2463646532438492	206.9528350830078	206.9535675048828
464	206.99008178710938	16.0642					1	DETECTED	206.9901 m/z @16.06 [N1269_1.mzXML]	206.99008178710938	16.0642	0.20231666666666664	20.003	19.800683333333332	7630.58154296875	2720349.530977908	0	1286	2.503818126818965	0.624159279110404	0.1871688134409691	206.98533630371094	206.9955291748047
465	207.025390625	9.605133333333333					1	DETECTED	207.0254 m/z @9.61 [N1269_1.mzXML]	207.025390625	9.605133333333333	1.4129	14.969583333333333	13.556683333333332	128927.25	5983417.980468018	0	1286	0.703682453542644	0.6288974582660963	69.4549871748674	207.01539611816406	207.03125
466	207.1034393310547	9.23495					1	DETECTED	207.1034 m/z @9.23 [N1269_1.mzXML]	207.1034393310547	9.23495	8.658800000000001	9.377716666666666	0.7189166666666651	29510.064453125	238704.2436442876	0	1286	0.11783977015345215	0.8208826504933461	0.5420531793700561	207.1033477783203	207.1095733642578
467	207.17295837402344	14.437483333333335					1	DETECTED	207.1730 m/z @14.44 [N1269_1.mzXML]	207.17295837402344	14.437483333333335	6.6116	19.013666666666666	12.402066666666666	10972.9521484375	2047428.275611084	0	1286	0.28505955033524444	0.7923748756796356	0.13072741165162166	207.1641387939453	207.1737518310547
468	208.04815673828125	15.966533333333333					1	DETECTED	208.0482 m/z @15.97 [N1269_1.mzXML]	208.04815673828125	15.966533333333333	0.6754333333333334	19.672166666666666	18.99673333333333	12555.9990234375	3505160.8022460947	0	1286	2.375335723704419	0.6211696128248895	0.7510560756646345	208.04693603515625	208.04847717285156
469	208.13232421875	8.811666666666667					1	DETECTED	208.1323 m/z @8.81 [N1269_1.mzXML]	208.13232421875	8.811666666666667	8.419516666666667	8.96415	0.5446333333333335	3398.906494140625	48204.73377087417	0	1286	0.18032658575903682	0.6944196523439147	0.3888393046878294	208.132080078125	208.13272094726562
470	208.88961791992188	1.7437166666666668					1	DETECTED	208.8896 m/z @1.74 [N1269_1.mzXML]	208.88961791992188	1.7437166666666668	1.6816333333333333	2.0264	0.3447666666666669	75774.1015625	606833.0236389161	0	1286	0.10188911757598329	2.8852655059110166	3.886632049811271	208.8892364501953	208.8898162841797
471	208.93409729003906	2.097					1	DETECTED	208.9341 m/z @2.10 [N1269_1.mzXML]	208.93409729003906	2.097	2.0545833333333334	12.016983333333334	9.9624	16303.1767578125	1729222.2252991945	0	1286	0.22239764093230097	117.4349705304522	233.8699410609044	208.9265594482422	208.9390869140625
472	208.97735595703125	13.698200000000002					1	DETECTED	208.9774 m/z @13.70 [N1269_1.mzXML]	208.97735595703125	13.698200000000002	4.358433333333333	16.228183333333334	11.86975	13945.3154296875	1763682.4410203244	0	1286	0.5964211706700695	0.6354414635626155	0.2708829271252313	208.9691619873047	208.97817993164062
473	209.03228759765625	1.4892333333333334					1	DETECTED	209.0323 m/z @1.49 [N1269_1.mzXML]	209.03228759765625	1.4892333333333334	1.3957666666666666	5.94435	4.548583333333333	38175.1875	833701.4351562501	0	1286	0.04365986021320967	24.332649786019935	0.8241547726750875	209.03213500976562	209.0335235595703
474	209.04452514648438	16.0642					1	DETECTED	209.0445 m/z @16.06 [N1269_1.mzXML]	209.04452514648438	16.0642	0.11808333333333333	20.003	19.884916666666665	25228.83203125	6958233.156582856	0	1286	7.386937935992	0.6155900041605522	0.5771753572352902	209.04339599609375	209.0451202392578
475	209.0910186767578	7.806766666666666					1	DETECTED	209.0910 m/z @7.81 [N1269_1.mzXML]	209.0910186767578	7.806766666666666	5.8955166666666665	12.513483333333333	6.617966666666667	13955.828125	1385151.2999599308	0	1286	0.9750987016707198	0.5890699021361171	0.25584531613870704	209.08871459960938	209.09188842773438
476	209.11582946777344	12.04575					1	DETECTED	209.1158 m/z @12.05 [N1269_1.mzXML]	209.11582946777344	12.04575	11.332716666666666	12.45155	1.118833333333333	423658.0625	3184144.663596804	1	1286	0.08521708575940501	0.7119152828889582	2.3587606849727276	209.1127166748047	209.11643981933594
477	209.1276397705078	10.236466666666667					1	DETECTED	209.1276 m/z @10.24 [N1269_1.mzXML]	209.1276397705078	10.236466666666667	10.15955	10.357566666666665	0.19801666666666584	3054.11865234375	28478.187100311203	0	1286	0.1279230226409549	1.2872156013000906	1.574431202600181	209.12722778320312	209.13548278808594
478	209.1638946533203	9.828716666666667					1	DETECTED	209.1639 m/z @9.83 [N1269_1.mzXML]	209.1638946533203	9.828716666666667	9.5297	16.671499999999998	7.141799999999998	8974.7978515625	1024542.8195556639	0	1286	0.10758077712516823	11.94214369321665	22.8842873864333	209.16378784179688	209.1657257080078
479	210.04421997070312	15.869					1	DETECTED	210.0442 m/z @15.87 [N1269_1.mzXML]	210.04421997070312	15.869	8.419516666666667	18.3095	9.889983333333333	1810.7412109375	701799.2699392702	0	1286	1.2864135945161426	0.6638033062695623	0.32760661253912465	210.04348754882812	210.0496063232422
480	210.9041748046875	1.7583666666666666					1	DETECTED	210.9042 m/z @1.76 [N1269_1.mzXML]	210.9041748046875	1.7583666666666666	1.6522833333333333	9.4539	7.801616666666668	17265.396484375	2995926.9583142092	0	1286	7.711853721303376	36.771170463472124	72.54234092694425	210.90097045898438	210.9044952392578
481	210.93441772460938	11.256300000000001					1	DETECTED	210.9344 m/z @11.26 [N1269_1.mzXML]	210.93441772460938	11.256300000000001	2.06875	12.23185	10.1631	9761.103515625	2249281.316937744	0	1286	0.6966904409502508	0.5530908675326937	7.160121181451595	210.9309539794922	210.93478393554688
482	211.04098510742188	2.3697999999999997					1	DETECTED	211.0410 m/z @2.37 [N1269_1.mzXML]	211.04098510742188	2.3697999999999997	2.2125166666666667	10.31105	8.098533333333332	17731.142578125	1290402.019307068	0	1286	0.5459541111762087	25.74504609515741	4.509910975111123	211.03941345214844	211.04132080078125
483	211.05665588378906	9.42345					1	DETECTED	211.0567 m/z @9.42 [N1269_1.mzXML]	211.05665588378906	9.42345	9.3629	15.982949999999999	6.620049999999999	8912.447265625	769671.4807810669	0	1286	0.0820765814753237	54.665978530139476	1.1142179836338268	211.05661010742188	211.05946350097656
484	211.0790557861328	14.209633333333333					1	DETECTED	211.0791 m/z @14.21 [N1269_1.mzXML]	211.0790557861328	14.209633333333333	3.6069833333333334	17.398333333333333	13.79135	8822.052734375	2151728.090584808	0	1286	0.7800896519199334	0.65037278416245	0.20070556317089244	211.07827758789062	211.08309936523438
485	211.11508178710938	1.8291833333333334					1	DETECTED	211.1151 m/z @1.83 [N1269_1.mzXML]	211.11508178710938	1.8291833333333334	1.8291833333333334	8.658800000000001	6.829616666666668	7807.365234375	842501.4309126587	0	1286	6.8315111746110055	null	null	211.10671997070312	211.11508178710938
486	211.12867736816406	10.77755					1	DETECTED	211.1287 m/z @10.78 [N1269_1.mzXML]	211.12867736816406	10.77755	0.10105	20.003	19.90195	25520.6640625	4178975.7967852745	0	1286	0.991165301916066	1.2583359299313648	1.9070108059078437	211.12098693847656	211.13307189941406
487	211.14324951171875	10.281016666666666					1	DETECTED	211.1432 m/z @10.28 [N1269_1.mzXML]	211.14324951171875	10.281016666666666	10.2065	10.4811	0.2745999999999995	43662.22265625	381946.3902100823	0	1286	0.15315953623076517	1.7974727897203848	3.1833956062232103	211.14292907714844	211.1433868408203
488	211.1681671142578	14.45155					1	DETECTED	211.1682 m/z @14.45 [N1269_1.mzXML]	211.1681671142578	14.45155	8.553116666666666	15.4466	6.893483333333334	10140.580078125	1778455.5083867179	0	1286	0.41498061997835833	0.5843486688555719	0.16869733771114379	211.16043090820312	211.16844177246094
489	212.01832580566406	11.36125					1	DETECTED	212.0183 m/z @11.36 [N1269_1.mzXML]	212.01832580566406	11.36125	11.31795	11.490516666666668	0.1725666666666683	84830.1328125	503152.7697568383	0	1286	0.12563866552631708	1.9926866820631288	2.9853733641262576	212.0181884765625	212.01849365234375
490	212.06683349609375	10.826233333333333					1	DETECTED	212.0668 m/z @10.83 [N1269_1.mzXML]	212.06683349609375	10.826233333333333	10.794016666666666	10.967916666666667	0.1739000000000015	27449.646484375	159078.36329321418	0	1286	0.09771622565092031	2.698913605794116	4.397827211588232	212.06683349609375	212.0673370361328
491	212.14666748046875	10.281016666666666					1	DETECTED	212.1467 m/z @10.28 [N1269_1.mzXML]	212.14666748046875	10.281016666666666	10.25135	10.46605	0.21469999999999878	5405.72900390625	44430.59600451645	0	1286	0.15452845019782124	3.6185393258428036	6.237078651685607	212.1456298828125	212.14666748046875
492	212.83779907226562	1.9843000000000002					1	DETECTED	212.8378 m/z @1.98 [N1269_1.mzXML]	212.83779907226562	1.9843000000000002	1.7281499999999999	2.3125333333333336	0.5843833333333337	25164.17578125	401697.6426827393	0	1286	0.1077252429210298	1.1407053158956333	1.137120402337573	212.8373260498047	212.83836364746094
493	212.9981689453125	1.9284					1	DETECTED	212.9982 m/z @1.93 [N1269_1.mzXML]	212.9981689453125	1.9284	1.8719499999999998	2.3270833333333334	0.4551333333333336	25533.5390625	424968.2397333985	0	1286	0.4542668736369011	4.03129613227044	7.06259226454088	212.998046875	212.99856567382812
494	213.0314178466797	14.794166666666666					1	DETECTED	213.0314 m/z @14.79 [N1269_1.mzXML]	213.0314178466797	14.794166666666666	9.619783333333334	18.703666666666667	9.083883333333333	2613.897705078125	736128.3256709293	0	1286	0.49754960319849495	0.8777744852043563	0.7555489704087127	213.021728515625	213.0327911376953
495	213.17678833007812	10.5104					1	DETECTED	213.1768 m/z @10.51 [N1269_1.mzXML]	213.17678833007812	10.5104	1.0677333333333332	16.754833333333334	15.687100000000001	8741.80859375	1302075.0823003845	0	1286	0.18430336139739545	0.8306498870375599	0.66129977407512	213.17662048339844	213.18472290039062
496	213.95770263671875	19.30816666666667					1	DETECTED	213.9577 m/z @19.31 [N1269_1.mzXML]	213.95770263671875	19.30816666666667	0.11808333333333333	19.969833333333334	19.85175	2444.135498046875	975101.2255160828	0	1286	1.10121493536559	0.5172398070183819	0.03447961403676371	213.9574737548828	213.9590301513672
497	214.8349151611328	1.9843000000000002					1	DETECTED	214.8349 m/z @1.98 [N1269_1.mzXML]	214.8349151611328	1.9843000000000002	1.6967666666666665	1.9843000000000002	0.28753333333333364	22028.83984375	231586.96371044946	0	1286	0.26187375774812627	0.5	null	214.83441162109375	214.8349609375
498	214.9163360595703	1.5336666666666665					1	DETECTED	214.9163 m/z @1.53 [N1269_1.mzXML]	214.9163360595703	1.5336666666666665	1.4129	7.675466666666667	6.262566666666666	719760.25	6556868.157777436	0	1286	0.13307957196183362	0.9799337240771765	0.8729097670031342	214.91563415527344	214.92478942871094
499	214.9878387451172	1.5039					1	DETECTED	214.9878 m/z @1.50 [N1269_1.mzXML]	214.9878387451172	1.5039	1.4129	13.579733333333333	12.166833333333333	89456.28125	1.5619529092275424E7	0	1286	0.09762423000836118	66.85073260073263	132.70146520146525	214.9849090576172	214.99525451660156
500	215.0150604248047	1.9704000000000002					1	DETECTED	215.0151 m/z @1.97 [N1269_1.mzXML]	215.0150604248047	1.9704000000000002	1.4129	13.8243	12.411399999999999	102755.5	3415126.156975435	0	1286	0.1086793391453389	7.939912313488819	2.882664387952453	215.00814819335938	215.022216796875
501	215.12664794921875	11.195533333333334					1	DETECTED	215.1266 m/z @11.20 [N1269_1.mzXML]	215.12664794921875	11.195533333333334	10.615016666666666	16.688333333333333	6.073316666666667	5168.25830078125	751210.9013843992	0	1286	5.592704021549201	5.230958054606518	9.461916109213035	215.12635803222656	215.1271209716797
502	215.1414031982422	15.27285					1	DETECTED	215.1414 m/z @15.27 [N1269_1.mzXML]	215.1414031982422	15.27285	15.028916666666667	19.095166666666668	4.06625	2051.801513671875	216124.34443905638	0	1286	0.3235024431506961	8.334756764143231	15.669513528286464	215.14076232910156	215.14224243164062
503	215.16285705566406	12.016983333333334					1	DETECTED	215.1629 m/z @12.02 [N1269_1.mzXML]	215.16285705566406	12.016983333333334	9.649133333333333	18.769333333333336	9.120200000000002	13591.97265625	1143598.0688951411	0	1286	0.07049336459652977	1.925839896952932	87.41347380846085	215.15350341796875	215.1632537841797
504	215.98831176757812	1.5039					1	DETECTED	215.9883 m/z @1.50 [N1269_1.mzXML]	215.98831176757812	1.5039	1.47435	1.5630666666666668	0.08871666666666678	23291.673828125	94151.6450668946	0	1286	0.06460146580094239	1.501128031584888	2.002256063169776	215.9881134033203	215.98831176757812
505	216.9212188720703	1.7583666666666666					1	DETECTED	216.9212 m/z @1.76 [N1269_1.mzXML]	216.9212188720703	1.7583666666666666	1.47435	1.9565333333333332	0.4821833333333332	254610.9375	2684522.575152344	0	1286	0.15479082329471372	1.285629929425275	1.4405782228709094	216.91250610351562	216.92149353027344
506	216.94947814941406	1.5336666666666665					1	DETECTED	216.9495 m/z @1.53 [N1269_1.mzXML]	216.94947814941406	1.5336666666666665	1.4129	19.128	17.7151	234812.171875	1.5683221030659793E7	0	1286	0.09611704095498719	78.59628396839122	0.8890256252316853	216.94911193847656	216.95361328125
507	217.04824829101562	1.5778666666666665					1	DETECTED	217.0482 m/z @1.58 [N1269_1.mzXML]	217.04824829101562	1.5778666666666665	1.5778666666666665	17.5135	15.935633333333334	7350.39306640625	2697789.785727204	0	1286	9.1917960068875	null	null	217.04530334472656	217.05322265625
508	217.08059692382812	1.9981666666666666					1	DETECTED	217.0806 m/z @2.00 [N1269_1.mzXML]	217.08059692382812	1.9981666666666666	1.3957666666666666	17.431166666666666	16.0354	17991.244140625	2918848.768216826	0	1286	null	7.343642726318085	12.054277626972626	217.0802764892578	217.08218383789062
509	217.12057495117188	0.5241833333333333					1	DETECTED	217.1206 m/z @0.52 [N1269_1.mzXML]	217.12057495117188	0.5241833333333333	0.10105	20.003	19.90195	13515.5390625	4447145.608386384	0	1286	18.467743456341996	18.642957539488847	38.203176728814576	217.1182403564453	217.12973022460938
510	217.22621154785156	11.754					1	DETECTED	217.2262 m/z @11.75 [N1269_1.mzXML]	217.22621154785156	11.754	7.216433333333333	11.800666666666666	4.584233333333334	5434.1865234375	905124.4097016603	0	1286	0.055605634197835485	0.5051422568630765	0.010284513726152826	217.2259521484375	217.2286834716797
511	218.02069091796875	9.7389					1	DETECTED	218.0207 m/z @9.74 [N1269_1.mzXML]	218.02069091796875	9.7389	9.679066666666667	16.441683333333334	6.762616666666666	4252.94482421875	962420.4697593993	0	1286	0.291583818677708	56.51211699164485	112.0242339832897	218.01853942871094	218.02090454101562
512	218.0414276123047	8.948916666666666					1	DETECTED	218.0414 m/z @8.95 [N1269_1.mzXML]	218.0414276123047	8.948916666666666	4.4784	9.178283333333333	4.699883333333333	3935.875732421875	371985.2369973145	0	1286	0.2773319338242093	0.5256532615544065	0.0513065231088131	218.0413055419922	218.04891967773438
513	218.1373748779297	1.9843000000000002					1	DETECTED	218.1374 m/z @1.98 [N1269_1.mzXML]	218.1373748779297	1.9843000000000002	0.10105	20.003	19.90195	34131.8828125	4034182.5917200623	0	1286	2.0319724775982024	9.339012841977071	10.127109104547719	218.1368408203125	218.1385955810547
514	218.21011352539062	10.419583333333332					1	DETECTED	218.2101 m/z @10.42 [N1269_1.mzXML]	218.21011352539062	10.419583333333332	10.373083333333334	10.5104	0.13731666666666698	7380.53662109375	37171.58816424555	0	1286	0.15492796654205598	1.4765232974910996	1.9530465949821991	218.20986938476562	218.21084594726562
515	218.96905517578125	9.84355					1	DETECTED	218.9691 m/z @9.84 [N1269_1.mzXML]	218.96905517578125	9.84355	9.5448	10.326383333333332	0.781583333333332	7410.29443359375	178306.0149606933	0	1286	0.41292821262256574	1.3080892608089234	1.220653304458143	218.96865844726562	218.97000122070312
516	218.98263549804688	1.5039					1	DETECTED	218.9826 m/z @1.50 [N1269_1.mzXML]	218.98263549804688	1.5039	1.42915	1.5778666666666665	0.1487166666666666	42159.0625	233349.2983129883	0	1286	0.09588659925403054	0.965818153202219	0.9950243958886614	218.98207092285156	218.98272705078125
517	219.02490234375	1.7727499999999998					1	DETECTED	219.0249 m/z @1.77 [N1269_1.mzXML]	219.02490234375	1.7727499999999998	1.6816333333333333	17.862333333333332	16.180699999999998	2044051.875	1.7320371459098022E7	1	1286	0.059088970360624105	3.5443640715995604	5.322790937757045	219.0149383544922	219.0269317626953
518	219.04258728027344	8.750466666666666					1	DETECTED	219.0426 m/z @8.75 [N1269_1.mzXML]	219.04258728027344	8.750466666666666	8.508066666666666	11.150283333333334	2.642216666666668	7437.87255859375	430559.5161301269	0	1286	2.4494960061473936	5.450116886688673	9.900233773377346	219.0421905517578	219.04641723632812
519	219.11618041992188	15.058583333333333					1	DETECTED	219.1162 m/z @15.06 [N1269_1.mzXML]	219.11618041992188	15.058583333333333	9.7389	19.986333333333334	10.247433333333335	17729.689453125	2496770.446803986	0	1286	0.8316987361768184	0.8984529429115291	0.8211031770516617	219.10911560058594	219.1170654296875
520	219.13412475585938	12.45155					1	DETECTED	219.1341 m/z @12.45 [N1269_1.mzXML]	219.13412475585938	12.45155	1.27465	19.721999999999998	18.447349999999997	18256.1484375	3934316.406236511	0	1286	0.10069460987863188	0.8252444774490242	0.6504889548980485	219.13316345214844	219.141357421875
521	219.15191650390625	9.072149999999999					1	DETECTED	219.1519 m/z @9.07 [N1269_1.mzXML]	219.15191650390625	9.072149999999999	9.010116666666667	9.178283333333333	0.16816666666666613	5348.7939453125	33191.05089941407	0	1286	0.09490418007156265	1.3554540569586482	1.7109081139172961	219.1506805419922	219.15191650390625
522	219.1729736328125	12.247683333333333					1	DETECTED	219.1730 m/z @12.25 [N1269_1.mzXML]	219.1729736328125	12.247683333333333	0.10105	19.92	19.81895	34075.84765625	2477896.548086763	0	1286	0.1195886480331314	0.8201739870856857	4.704757586487895	219.17254638671875	219.1741943359375
523	219.2091522216797	13.8243					1	DETECTED	219.2092 m/z @13.82 [N1269_1.mzXML]	219.2091522216797	13.8243	10.419583333333332	16.343233333333334	5.923650000000002	15316.4365234375	1090393.9754482114	0	1286	0.20147648679339092	0.8699182017103725	0.7398364034207451	219.20831298828125	219.2135467529297
524	220.02850341796875	1.7871666666666668					1	DETECTED	220.0285 m/z @1.79 [N1269_1.mzXML]	220.02850341796875	1.7871666666666668	1.7583666666666666	2.3412	0.5828333333333335	121572.78125	865704.073406251	0	1286	0.05829321004561483	8.269158909677397	10.286743814672374	220.0283660888672	220.03616333007812
525	220.1170654296875	8.93375					1	DETECTED	220.1171 m/z @8.93 [N1269_1.mzXML]	220.1170654296875	8.93375	2.6179833333333336	15.103633333333333	12.48565	18474.841796875	1584619.0269891357	0	1286	0.09027493655669794	0.5099140747832147	0.7873453566190306	220.11679077148438	220.12525939941406
526	220.16807556152344	12.807416666666667					1	DETECTED	220.1681 m/z @12.81 [N1269_1.mzXML]	220.16807556152344	12.807416666666667	12.263616666666667	12.852816666666666	0.5891999999999982	11551.8203125	190913.42994824203	0	1286	0.17787632751640103	0.5417432879735188	0.08348657594703764	220.1678924560547	220.17625427246094
527	220.93312072753906	1.6078166666666667					1	DETECTED	220.9331 m/z @1.61 [N1269_1.mzXML]	220.93312072753906	1.6078166666666667	1.5336666666666665	19.688499999999998	18.154833333333332	166143.515625	1.454452023196292E7	0	1286	0.08370920452989905	115.23811945297824	1.3388692449196433	220.9329833984375	220.9377899169922
528	220.9801788330078	1.5039					1	DETECTED	220.9802 m/z @1.50 [N1269_1.mzXML]	220.9801788330078	1.5039	1.4596333333333333	1.5778666666666665	0.11823333333333319	11418.296875	55942.34650512694	0	1286	0.08519669260068796	1.3354668674698775	1.6709337349397553	220.97940063476562	220.98036193847656
529	221.005615234375	15.527533333333334					1	DETECTED	221.0056 m/z @15.53 [N1269_1.mzXML]	221.005615234375	15.527533333333334	9.484466666666666	18.687166666666666	9.2027	2950.1953125	774607.2002811587	0	1286	0.40722526339533793	0.7614263177636077	0.5228526355272154	221.005615234375	221.00633239746094
530	221.0233612060547	1.7871666666666668					1	DETECTED	221.0234 m/z @1.79 [N1269_1.mzXML]	221.0233612060547	1.7871666666666668	1.7437166666666668	15.885349999999999	14.141633333333331	129447.2421875	2916248.760349915	0	1286	0.06474338301727656	5.320437105328476	6.314077210006981	221.0198211669922	221.02923583984375
531	221.0522918701172	11.59135					1	DETECTED	221.0523 m/z @11.59 [N1269_1.mzXML]	221.0522918701172	11.59135	2.1261	15.755166666666666	13.629066666666667	20535.365234375	6922492.780542237	0	1286	0.10158201359162433	0.7199528098395005	0.005038570054513001	221.0458526611328	221.0523223876953
532	221.08290100097656	12.359316666666667					1	DETECTED	221.0829 m/z @12.36 [N1269_1.mzXML]	221.08290100097656	12.359316666666667	4.523983333333334	15.559633333333332	11.035649999999999	34081.1796875	2960344.9107687995	0	1286	1.8661276640281539	0.7271647364928128	0.11663370950175321	221.07931518554688	221.0919952392578
533	221.1158905029297	12.151766666666667					1	DETECTED	221.1159 m/z @12.15 [N1269_1.mzXML]	221.1158905029297	12.151766666666667	0.11808333333333333	19.953333333333333	19.83525	10236.8818359375	1887134.6647247314	0	1286	0.12243968175520337	0.8241553916021832	0.6483107832043665	221.11453247070312	221.12522888183594
534	221.15199279785156	12.938833333333333					1	DETECTED	221.1520 m/z @12.94 [N1269_1.mzXML]	221.15199279785156	12.938833333333333	0.23625000000000002	14.164033333333332	13.927783333333332	27795.392578125	1962058.7658640137	0	1286	0.10333988994149834	0.548226410638256	1.321608783030887	221.15184020996094	221.15370178222656
535	222.0636749267578	15.543483333333334					1	DETECTED	222.0637 m/z @15.54 [N1269_1.mzXML]	222.0636749267578	15.543483333333334	9.56015	19.473166666666668	9.913016666666667	13872.9638671875	3586732.1144303903	0	1286	2.465873978065156	0.8287741063944105	0.5982487100249498	222.0631103515625	222.0644989013672
536	222.86630249023438	1.7583666666666666					1	DETECTED	222.8663 m/z @1.76 [N1269_1.mzXML]	222.86630249023438	1.7583666666666666	1.6967666666666665	18.81833333333333	17.121566666666666	91113.3125	5213308.457533447	0	1286	0.11092352794110827	2.70056148753644	3.8643410836894856	222.86590576171875	222.8668975830078
537	222.99310302734375	13.654833333333332					1	DETECTED	222.9931 m/z @13.65 [N1269_1.mzXML]	222.99310302734375	13.654833333333332	9.149133333333333	14.925416666666667	5.776283333333334	53407.19921875	3706244.736572847	0	1286	0.7647778601614021	0.6557208629336547	0.48155634650054424	222.9915313720703	223.00164794921875
538	223.0623321533203	11.785333333333334					1	DETECTED	223.0623 m/z @11.79 [N1269_1.mzXML]	223.0623321533203	11.785333333333334	1.6078166666666667	19.095166666666668	17.48735	86168.265625	1.1137273580625001E7	0	1286	1.515278853412532	3.529097814396721	4.957083968481282	223.05274963378906	223.0625762939453
539	223.09503173828125	11.56295					1	DETECTED	223.0950 m/z @11.56 [N1269_1.mzXML]	223.09503173828125	11.56295	0.10105	20.003	19.90195	996696.5625	1.577118234165851E7	1	1286	0.10885730154755358	0.61022058586338	2.697878608612522	223.0878448486328	223.09518432617188
540	223.1314697265625	12.390283333333334					1	DETECTED	223.1315 m/z @12.39 [N1269_1.mzXML]	223.1314697265625	12.390283333333334	0.15178333333333333	12.497716666666667	12.345933333333335	77427.375	2816298.4954519058	0	1286	0.08696147206064886	0.5043891544443082	1.4341316474746728	223.12901306152344	223.13345336914062
541	224.0618133544922	11.723033333333332					1	DETECTED	224.0618 m/z @11.72 [N1269_1.mzXML]	224.0618133544922	11.723033333333332	9.605133333333333	18.3095	8.704366666666667	16110.529296875	1384373.0337373663	0	1286	2.2428308338216034	1.372577916982412	1.8098736918387113	224.05914306640625	224.06488037109375
542	224.09860229492188	11.56295					1	DETECTED	224.0986 m/z @11.56 [N1269_1.mzXML]	224.09860229492188	11.56295	6.400616666666666	11.648433333333333	5.247816666666667	117844.984375	2447878.32839474	0	1286	0.10612461514630667	0.5045324719194819	0.005867879210031789	224.09078979492188	224.0986785888672
543	224.86349487304688	1.7437166666666668					1	DETECTED	224.8635 m/z @1.74 [N1269_1.mzXML]	224.86349487304688	1.7437166666666668	1.6668166666666666	2.1982	0.5313833333333333	67724.5078125	632376.3381367186	0	1286	1.0530937436925965	3.455028175119194	5.747734444623836	224.8633270263672	224.8638458251953
544	224.94976806640625	11.723033333333332					1	DETECTED	224.9498 m/z @11.72 [N1269_1.mzXML]	224.94976806640625	11.723033333333332	10.998116666666666	15.478833333333334	4.480716666666668	36536.6796875	2515780.9899754324	0	1286	0.6405615388893953	2.948850679011316	1.3913377464953067	224.9491729736328	224.9506378173828
545	224.96800231933594	10.905233333333333					1	DETECTED	224.9680 m/z @10.91 [N1269_1.mzXML]	224.96800231933594	10.905233333333333	10.84165	10.967916666666667	0.12626666666666786	5428.359375	28787.80447009284	0	1286	0.11867517290298402	0.9929226736566212	0.9858453473132424	224.96778869628906	224.96835327148438
546	225.0331573486328	1.8011333333333333					1	DETECTED	225.0332 m/z @1.80 [N1269_1.mzXML]	225.0331573486328	1.8011333333333333	1.7871666666666668	14.087116666666667	12.299949999999999	65188.6328125	9180078.08929712	0	1286	0.10814899903647013	440.33233890215445	709.3788177198232	225.02505493164062	225.0419158935547
547	225.0591278076172	11.738283333333333					1	DETECTED	225.0591 m/z @11.74 [N1269_1.mzXML]	225.0591278076172	11.738283333333333	9.377716666666666	16.474316666666667	7.0966000000000005	9881.3271484375	1568727.612430053	0	1286	2.3280869552283274	1.4360416808337877	1.7166467417557414	225.05551147460938	225.0640411376953
548	225.10659790039062	1.9565333333333332					1	DETECTED	225.1066 m/z @1.96 [N1269_1.mzXML]	225.10659790039062	1.9565333333333332	1.9423166666666667	12.9105	10.968183333333334	21066.302734375	1226699.749342895	0	1286	0.09014823453974086	385.75087924971024	12.132692322375851	225.09869384765625	225.10894775390625
549	225.14710998535156	12.390283333333334					1	DETECTED	225.1471 m/z @12.39 [N1269_1.mzXML]	225.14710998535156	12.390283333333334	0.9477333333333333	19.341333333333335	18.393600000000003	101599.6796875	2988422.0146510024	0	1286	0.1122836451332212	5.375451961464028	0.19615668408178658	225.1450653076172	225.14781188964844
550	225.1837921142578	14.381116666666665					1	DETECTED	225.1838 m/z @14.38 [N1269_1.mzXML]	225.1837921142578	14.381116666666665	12.279683333333333	18.407833333333333	6.12815	10323.220703125	922070.2961420901	0	1286	0.41850502114149	0.7412487386411177	0.5763951638749708	225.1823272705078	225.18458557128906
551	226.04360961914062	2.06875					1	DETECTED	226.0436 m/z @2.07 [N1269_1.mzXML]	226.04360961914062	2.06875	2.0121166666666666	3.3052166666666665	1.2931	28498.609375	433813.0483978272	0	1286	0.1711165222070299	11.416421424367233	21.832842848734465	226.04348754882812	226.04811096191406
552	226.0700225830078	9.84355					1	DETECTED	226.0700 m/z @9.84 [N1269_1.mzXML]	226.0700225830078	9.84355	9.753783333333333	10.053683333333334	0.29990000000000094	16370.1826171875	126924.24552484184	0	1286	0.1079804364969803	1.6704418863720625	5.213156903157786	226.06976318359375	226.0707550048828
553	226.94989013671875	1.6522833333333333					1	DETECTED	226.9499 m/z @1.65 [N1269_1.mzXML]	226.94989013671875	1.6522833333333333	1.5483333333333333	19.53966666666667	17.991333333333337	795032.8125	1.1494319402683595E7	0	1286	0.08223036196375744	1.3206725134895145	1.387220827078529	226.94528198242188	226.95083618164062
554	227.0782012939453	9.23495					1	DETECTED	227.0782 m/z @9.23 [N1269_1.mzXML]	227.0782012939453	9.23495	9.149133333333333	11.9308	2.7816666666666663	72408.6796875	792269.5014270038	0	1286	0.08581054051049719	0.9743433747463361	3.0370884366502238	227.07794189453125	227.08213806152344
555	227.1744842529297	9.798916666666665					1	DETECTED	227.1745 m/z @9.80 [N1269_1.mzXML]	227.1744842529297	9.798916666666665	0.5241833333333333	20.003	19.478816666666667	118208.78125	3182931.992675327	0	1286	0.15046077072998365	1.1613861226200402	1.092993096619612	227.16482543945312	227.17552185058594
556	228.06224060058594	10.31105					1	DETECTED	228.0622 m/z @10.31 [N1269_1.mzXML]	228.06224060058594	10.31105	10.266083333333334	18.473833333333335	8.20775	27517.45703125	3243130.3114353637	0	1286	0.10501813532498794	91.26482579688899	170.82348687754046	228.0618896484375	228.06625366210938
557	228.19422912597656	11.505233333333333					1	DETECTED	228.1942 m/z @11.51 [N1269_1.mzXML]	228.19422912597656	11.505233333333333	11.461450000000001	12.593533333333333	1.1320833333333322	81796.671875	906850.0301374496	0	1286	0.09289677367632798	8.697102315049623	15.44661200754089	228.1938934326172	228.1947784423828
558	229.14224243164062	0.7944666666666667					1	DETECTED	229.1422 m/z @0.79 [N1269_1.mzXML]	229.14224243164062	0.7944666666666667	0.10105	20.003	19.90195	84597.078125	6.459303492165224E7	1	1286	3.023292698495946	14.35064295156832	27.701285903136643	229.14157104492188	229.14263916015625
559	229.1532745361328	1.9843000000000002					1	DETECTED	229.1533 m/z @1.98 [N1269_1.mzXML]	229.1532745361328	1.9843000000000002	1.8575666666666666	8.674016666666667	6.81645	62043.734375	8529701.45343808	0	1286	0.17677391661840325	26.675770416092256	52.874302588008234	229.15283203125	229.15444946289062
560	230.14559936523438	0.21943333333333334					1	DETECTED	230.1456 m/z @0.22 [N1269_1.mzXML]	230.14559936523438	0.21943333333333334	0.21943333333333334	19.936666666666667	19.717233333333333	10846.16015625	7815021.82100842	0	1286	4.723541451944065	null	null	230.14407348632812	230.1461944580078
561	230.24615478515625	11.418183333333333					1	DETECTED	230.2462 m/z @11.42 [N1269_1.mzXML]	230.24615478515625	11.418183333333333	10.56915	11.816083333333333	1.2469333333333328	477950.625	3812163.2955083074	1	1286	0.11351349312163705	1.8128044338562204	2.286431575303412	230.2434539794922	230.24697875976562
562	230.9650115966797	1.5336666666666665					1	DETECTED	230.9650 m/z @1.53 [N1269_1.mzXML]	230.9650115966797	1.5336666666666665	1.4129	1.6226666666666667	0.20976666666666666	251664.4375	1617581.0002847905	0	1286	0.09041838451906759	0.935424591820984	0.8375243363996275	230.96463012695312	230.96519470214844
563	230.98855590820312	1.9704000000000002					1	DETECTED	230.9886 m/z @1.97 [N1269_1.mzXML]	230.98855590820312	1.9704000000000002	1.9284	4.178016666666667	2.2496166666666673	22495.77734375	462752.180567383	0	1286	0.04893417829000879	26.781150793650635	52.56230158730127	230.98805236816406	230.9894561767578
564	231.13589477539062	15.028916666666667					1	DETECTED	231.1359 m/z @15.03 [N1269_1.mzXML]	231.13589477539062	15.028916666666667	0.11808333333333333	20.003	19.884916666666665	377148.90625	3.6979709109190084E7	1	1286	0.759641743072951	1.2534842635630739	2.9822469609384537	231.13540649414062	231.13682556152344
565	232.11654663085938	1.9843000000000002					1	DETECTED	232.1165 m/z @1.98 [N1269_1.mzXML]	232.11654663085938	1.9843000000000002	1.9423166666666667	2.5631	0.6207833333333332	15129.0849609375	207977.75055041502	0	1286	0.09056044256779705	7.393211591901521	13.786423183803041	232.11582946777344	232.1170196533203
566	232.13943481445312	15.028916666666667					1	DETECTED	232.1394 m/z @15.03 [N1269_1.mzXML]	232.13943481445312	15.028916666666667	10.0234	20.003	9.9796	22759.298828125	2750186.1041846294	0	1286	1.3667670924413304	1.0616253748071818	0.755903247730066	232.13510131835938	232.14007568359375
567	232.1534423828125	8.553116666666666					1	DETECTED	232.1534 m/z @8.55 [N1269_1.mzXML]	232.1534423828125	8.553116666666666	8.09375	8.8424	0.7486499999999996	57249.09375	714592.4666697393	0	1286	0.1842995535271541	0.7458363230839822	0.44681141288895065	232.15313720703125	232.1537628173828
568	232.89512634277344	1.7437166666666668					1	DETECTED	232.8951 m/z @1.74 [N1269_1.mzXML]	232.89512634277344	1.7437166666666668	1.6522833333333333	12.981033333333333	11.32875	177741.625	8648238.37923291	0	1286	0.1423399439437647	1.5657442421729395	1.987080060666506	232.89491271972656	232.90223693847656
569	232.9269256591797	1.5336666666666665					1	DETECTED	232.9269 m/z @1.53 [N1269_1.mzXML]	232.9269256591797	1.5336666666666665	1.42915	1.6226666666666667	0.19351666666666678	108798.796875	651273.0724575197	0	1286	0.13444873305410865	0.9349646035187643	0.8481318359977057	232.9264678955078	232.9270782470703
570	232.9981689453125	1.5039					1	DETECTED	232.9982 m/z @1.50 [N1269_1.mzXML]	232.9981689453125	1.5039	1.47435	1.6078166666666667	0.13346666666666662	36276.38671875	204154.13291748037	0	1286	0.04087312977706947	2.258319232938524	3.5166384658770484	232.99778747558594	232.9981689453125
571	233.0303497314453	16.343233333333334					1	DETECTED	233.0303 m/z @16.34 [N1269_1.mzXML]	233.0303497314453	16.343233333333334	10.15955	18.802	8.64245	2298.518798828125	778834.0695825192	0	1286	1.0036994410752378	0.698810848981594	0.3976216979631878	233.02926635742188	233.03086853027344
572	233.1119384765625	2.5631					1	DETECTED	233.1119 m/z @2.56 [N1269_1.mzXML]	233.1119384765625	2.5631	0.16858333333333334	19.936666666666667	19.768083333333333	7371.14013671875	2617042.2327479534	0	1286	1.1932260021704888	4.127781528631387	0.9806564367210813	233.11111450195312	233.11331176757812
573	233.1318817138672	15.134183333333334					1	DETECTED	233.1319 m/z @15.13 [N1269_1.mzXML]	233.1318817138672	15.134183333333334	10.083233333333334	19.92	9.836766666666668	13175.3095703125	1974262.5870560906	0	1286	8.311016264312176	1.0079525991270535	0.8657620394327576	233.12448120117188	233.13319396972656
574	233.14598083496094	14.794166666666666					1	DETECTED	233.1460 m/z @14.79 [N1269_1.mzXML]	233.14598083496094	14.794166666666666	9.3629	19.589833333333335	10.226933333333335	11022.9052734375	1919928.5503697512	0	1286	2.5452286302967764	0.8958446852235562	0.9240723952983573	233.14462280273438	233.1470489501953
575	234.07015991210938	11.95915					1	DETECTED	234.0702 m/z @11.96 [N1269_1.mzXML]	234.07015991210938	11.95915	9.484466666666666	11.973383333333334	2.488916666666668	3699.859130859375	305895.89710290526	0	1286	2.3574667088411267	0.5028757888214658	0.005751577642931458	234.0648956298828	234.078857421875
576	234.89205932617188	1.7727499999999998					1	DETECTED	234.8921 m/z @1.77 [N1269_1.mzXML]	234.89205932617188	1.7727499999999998	1.6522833333333333	1.90025	0.24796666666666667	60549.2109375	512379.75428613287	0	1286	0.15817381233781247	1.0291920309905935	1.058384061981187	234.89173889160156	234.89254760742188
577	234.98001098632812	1.88605					1	DETECTED	234.9800 m/z @1.89 [N1269_1.mzXML]	234.98001098632812	1.88605	1.88605	11.180383333333333	9.294333333333334	19565.7734375	4292494.039426514	0	1286	0.07021350043808905	null	null	234.97959899902344	234.9863739013672
578	235.06752014160156	11.903133333333333					1	DETECTED	235.0675 m/z @11.90 [N1269_1.mzXML]	235.06752014160156	11.903133333333333	11.53475	12.090016666666665	0.5552666666666646	63043.40234375	614958.7887602531	0	1286	0.10951093204014306	0.753427288439823	0.3743307066255897	235.06243896484375	235.0675811767578
579	235.09146118164062	2.8539666666666665					1	DETECTED	235.0915 m/z @2.85 [N1269_1.mzXML]	235.09146118164062	2.8539666666666665	0.10105	20.003	19.90195	123641.1875	3.441833383544423E7	1	1286	1.9239899221677175	5.172807478749722	18.018937361811293	235.0900115966797	235.0917510986328
580	235.1675567626953	12.311566666666666					1	DETECTED	235.1676 m/z @12.31 [N1269_1.mzXML]	235.1675567626953	12.311566666666666	9.3629	19.969833333333334	10.606933333333334	22219.361328125	2009546.5662008063	0	1286	0.10993223539350971	1.7985982364910698	2.5971964729821395	235.16702270507812	235.16845703125
581	236.0791778564453	14.881416666666667					1	DETECTED	236.0792 m/z @14.88 [N1269_1.mzXML]	236.0791778564453	14.881416666666667	9.9334	18.194666666666667	8.261266666666666	5149.27001953125	1004933.0347190553	0	1286	1.3476011701701882	0.8348058649762027	0.6696117299524053	236.07801818847656	236.0796661376953
582	236.0944061279297	3.39115					1	DETECTED	236.0944 m/z @3.39 [N1269_1.mzXML]	236.0944061279297	3.39115	0.11808333333333333	20.003	19.884916666666665	9799.439453125	3201151.5105594783	0	1286	1.8573917607457497	3.0376583632067784	6.840863715219251	236.09375	236.0956573486328
583	236.97052001953125	12.247683333333333					1	DETECTED	236.9705 m/z @12.25 [N1269_1.mzXML]	236.97052001953125	12.247683333333333	11.56295	12.593533333333333	1.0305833333333325	8408.1572265625	349057.34658093215	0	1286	0.465069785211055	0.7525435692727104	0.5050871385454206	236.96923828125	236.97055053710938
584	236.9966583251953	1.9423166666666667					1	DETECTED	236.9967 m/z @1.94 [N1269_1.mzXML]	236.9966583251953	1.9423166666666667	1.91445	14.925416666666667	13.010966666666667	50603.8984375	1677201.9245147703	0	1286	0.11555246147073461	8.573642517481172	13.905032027072728	236.9964599609375	237.0064239501953
585	237.07801818847656	11.769516666666668					1	DETECTED	237.0780 m/z @11.77 [N1269_1.mzXML]	237.07801818847656	11.769516666666668	9.192816666666666	18.654	9.461183333333334	18586.271484375	2434599.2137953183	0	1286	0.24373352034032436	2.759786022033127	3.7253008069742513	237.07452392578125	237.0861358642578
586	237.1105194091797	11.861083333333333					1	DETECTED	237.1105 m/z @11.86 [N1269_1.mzXML]	237.1105194091797	11.861083333333333	0.16858333333333334	19.622833333333332	19.45425	22914.09375	3628810.644669495	0	1286	3.4935159879672906	2.1770660537027613	7.017360839614743	237.1082763671875	237.11868286132812
587	237.14418029785156	12.031266666666665					1	DETECTED	237.1442 m/z @12.03 [N1269_1.mzXML]	237.14418029785156	12.031266666666665	11.9308	12.2956	0.3648000000000007	12146.6162109375	170127.33070629902	0	1286	0.2931867716423131	1.8155275381552942	2.6310550763105884	237.1436004638672	237.1473846435547
588	238.10568237304688	14.102333333333332					1	DETECTED	238.1057 m/z @14.10 [N1269_1.mzXML]	238.10568237304688	14.102333333333332	3.1067833333333335	19.986333333333334	16.879550000000002	15883.828125	3503618.799503788	0	1286	3.6733795573467436	1.1460470611628375	1.2092468180075746	238.10488891601562	238.10684204101562
589	238.8404083251953	1.7437166666666668					1	DETECTED	238.8404 m/z @1.74 [N1269_1.mzXML]	238.8404083251953	1.7437166666666668	1.6816333333333333	1.9284	0.24676666666666658	30154.7265625	218663.22684374996	0	1286	0.2322495732208525	1.9873825503355647	2.9747651006711293	238.83963012695312	238.8404083251953
590	238.9652099609375	12.23185					1	DETECTED	238.9652 m/z @12.23 [N1269_1.mzXML]	238.9652099609375	12.23185	2.90965	19.622833333333332	16.713183333333333	115199.4453125	9239482.155238068	1	1286	1.0169112508418383	0.9056617626452831	1.3457165313698138	238.9590301513672	238.96995544433594
591	239.0625	1.8575666666666666					1	DETECTED	239.0625 m/z @1.86 [N1269_1.mzXML]	239.0625	1.8575666666666666	1.5189	11.973383333333334	10.454483333333334	84073.78125	2085421.762573548	0	1286	0.05392314972584589	1.3564500348448627	1.1637401759863435	239.05667114257812	239.06805419921875
592	239.0895233154297	10.524949999999999					1	DETECTED	239.0895 m/z @10.52 [N1269_1.mzXML]	239.0895233154297	10.524949999999999	10.31105	17.69516666666667	7.384116666666669	1508626.625	1.12446243686017E7	1	1286	0.09841190248407194	1.5353828368226832	2.0136392376941865	239.08773803710938	239.09036254882812
593	239.1381072998047	9.72395					1	DETECTED	239.1381 m/z @9.72 [N1269_1.mzXML]	239.1381072998047	9.72395	9.679066666666667	9.87315	0.19408333333333339	10315.9091796875	62387.87931127899	0	1286	0.1257808244029448	2.2151721982325614	2.6899647342388042	239.137939453125	239.1388702392578
594	239.23545837402344	13.754050000000001					1	DETECTED	239.2355 m/z @13.75 [N1269_1.mzXML]	239.23545837402344	13.754050000000001	0.8112333333333334	14.209633333333333	13.398399999999999	42175.76953125	4501829.966499999	0	1286	0.25530819512286307	0.516817278994989	0.03364595628317815	239.2264862060547	239.23634338378906
595	240.09339904785156	10.524949999999999					1	DETECTED	240.0934 m/z @10.52 [N1269_1.mzXML]	240.09339904785156	10.524949999999999	8.227383333333332	19.804	11.576616666666666	156367.1875	3417409.527388002	0	1286	0.09618348307033386	4.544745582754398	46.361586319070824	240.0853729248047	240.10179138183594
596	240.9659423828125	12.215816666666665					1	DETECTED	240.9659 m/z @12.22 [N1269_1.mzXML]	240.9659423828125	12.215816666666665	0.1349	19.325	19.1901	14878.515625	2329163.7821701053	0	1286	0.24392471353465517	0.6411800380533987	3.3721922336292542	240.96023559570312	240.97280883789062
597	241.00755310058594	1.8291833333333334					1	DETECTED	241.0076 m/z @1.83 [N1269_1.mzXML]	241.00755310058594	1.8291833333333334	1.8291833333333334	15.304116666666665	13.474933333333333	10013.55859375	3445629.714325134	0	1286	0.5495681898562101	null	null	240.99771118164062	241.00755310058594
598	241.02459716796875	8.750466666666666					1	DETECTED	241.0246 m/z @8.75 [N1269_1.mzXML]	241.02459716796875	8.750466666666666	8.674016666666667	17.08566666666667	8.411650000000002	4323.521484375	991938.8374523317	0	1286	0.0891673761314884	55.01406147809065	101.63620298729482	241.0243682861328	241.0315704345703
599	241.0935821533203	10.524949999999999					1	DETECTED	241.0936 m/z @10.52 [N1269_1.mzXML]	241.0935821533203	10.524949999999999	1.4129	10.631033333333333	9.218133333333332	7526.626953125	1773957.107817871	0	1286	0.36232524215187745	0.5058210464897215	0.01164209297944307	241.08702087402344	241.0942840576172
600	241.10557556152344	11.56295					1	DETECTED	241.1056 m/z @11.56 [N1269_1.mzXML]	241.10557556152344	11.56295	0.9137166666666666	11.846616666666668	10.932900000000002	331662.625	7182765.657938497	0	1286	0.11043978718560155	0.5088958198766057	0.015011045175599532	241.09750366210938	241.109375
601	241.1532440185547	1.9565333333333332					1	DETECTED	241.1532 m/z @1.96 [N1269_1.mzXML]	241.1532440185547	1.9565333333333332	1.91445	10.341666666666667	8.427216666666666	7369.3203125	828272.5495903322	0	1286	8.341780404002689	27.54484967233811	53.0970803691833	241.1525421142578	241.15452575683594
602	242.01751708984375	2.06875					1	DETECTED	242.0175 m/z @2.07 [N1269_1.mzXML]	242.01751708984375	2.06875	2.0405	17.945833333333333	15.905333333333333	8829.6015625	1977537.2275734257	0	1286	12.937490041713902	281.5103244837769	471.3345172743964	242.0169219970703	242.0274658203125
603	242.06578063964844	9.178283333333333					1	DETECTED	242.0658 m/z @9.18 [N1269_1.mzXML]	242.06578063964844	9.178283333333333	9.087583333333333	9.178283333333333	0.0907	1764.974609375	6443.750325164814	0	1286	0.06345670174171225	0.5	null	242.06417846679688	242.06578063964844
604	242.20974731445312	12.374983333333335					1	DETECTED	242.2097 m/z @12.37 [N1269_1.mzXML]	242.20974731445312	12.374983333333335	11.475966666666666	12.657183333333334	1.1812166666666677	19773.884765625	644152.1306842047	0	1286	0.407340491575404	0.6569492593759844	0.3138985187519687	242.2091522216797	242.21046447753906
605	242.9237518310547	1.6522833333333333					1	DETECTED	242.9238 m/z @1.65 [N1269_1.mzXML]	242.9237518310547	1.6522833333333333	0.4567833333333333	12.6874	12.230616666666666	314325.53125	6238819.966943452	0	1286	0.06640950129604972	1.5530948528501762	1.7136673620598846	242.91387939453125	242.92422485351562
606	242.99368286132812	1.47435					1	DETECTED	242.9937 m/z @1.47 [N1269_1.mzXML]	242.99368286132812	1.47435	1.4129	1.5336666666666665	0.12076666666666647	19487.095703125	68424.2187860107	0	1286	0.0436325372123072	0.9826417141307279	0.9607522366018821	242.99319458007812	242.99375915527344
607	243.1816864013672	8.583033333333333					1	DETECTED	243.1817 m/z @8.58 [N1269_1.mzXML]	243.1816864013672	8.583033333333333	8.44875	8.643516666666667	0.1947666666666663	3230.695068359375	19637.33415332028	0	1286	0.32678531861938254	0.7252078937569851	0.4504157875139702	243.18055725097656	243.18226623535156
608	244.11709594726562	9.5448					1	DETECTED	244.1171 m/z @9.54 [N1269_1.mzXML]	244.11709594726562	9.5448	9.514583333333333	9.634466666666667	0.11988333333333401	3879.884033203125	18612.25798175049	0	1286	0.08848976610236292	1.9837286265857001	2.9674572531714003	244.11642456054688	244.11720275878906
609	244.18881225585938	11.475966666666666					1	DETECTED	244.1888 m/z @11.48 [N1269_1.mzXML]	244.18881225585938	11.475966666666666	11.44695	12.529433333333333	1.0824833333333341	41742.83203125	355692.45712744154	0	1286	0.045943256839716895	18.652785755312753	3.0361528902408215	244.18881225585938	244.1894073486328
610	244.200927734375	9.149133333333333					1	DETECTED	244.2009 m/z @9.15 [N1269_1.mzXML]	244.200927734375	9.149133333333333	9.05695	9.903416666666667	0.8464666666666663	51645.61328125	464648.43504229706	0	1286	0.14637127267079464	1.7353872175826301	6.62949905926475	244.2003936767578	244.2014617919922
611	245.06216430664062	8.903433333333334					1	DETECTED	245.0622 m/z @8.90 [N1269_1.mzXML]	245.06216430664062	8.903433333333334	8.583033333333333	8.994516666666668	0.41148333333333476	16278.9326171875	147113.50196032753	0	1286	0.09151161850212652	0.6421400332917186	0.29886923065982124	245.06190490722656	245.06271362304688
612	245.2248992919922	14.437483333333335					1	DETECTED	245.2249 m/z @14.44 [N1269_1.mzXML]	245.2248992919922	14.437483333333335	4.832816666666667	20.003	15.170183333333334	102583.390625	6087901.522544433	0	1286	0.6571978225905468	1.5232252393958452	4.801270869733144	245.22349548339844	245.22610473632812
613	246.13214111328125	1.9423166666666667					1	DETECTED	246.1321 m/z @1.94 [N1269_1.mzXML]	246.13214111328125	1.9423166666666667	1.9284	2.6727	0.7443	12715.7822265625	212904.75670117192	0	1286	0.21738837779155928	26.741317365269204	52.48263473053841	246.13162231445312	246.1332244873047
614	246.15077209472656	11.875083333333333					1	DETECTED	246.1508 m/z @11.88 [N1269_1.mzXML]	246.15077209472656	11.875083333333333	10.4811	12.002566666666667	1.521466666666667	29190.423828125	571520.6078385618	0	1286	0.1729826677807953	0.5457262760195605	0.09462619329487369	246.14730834960938	246.15078735351562
615	246.16903686523438	9.23495					1	DETECTED	246.1690 m/z @9.23 [N1269_1.mzXML]	246.16903686523438	9.23495	0.10105	19.986333333333334	19.885283333333334	52213.73828125	4090427.9751660163	0	1286	0.11555165504800691	0.7165289287336765	1.22146124426337	246.1673126220703	246.169677734375
616	246.22845458984375	14.5652					1	DETECTED	246.2285 m/z @14.57 [N1269_1.mzXML]	246.22845458984375	14.5652	14.224400000000001	16.015483333333332	1.7910833333333311	21953.28125	795297.3545595694	0	1286	0.07551614204296087	2.627763106416274	2.5763568633940666	246.2279052734375	246.22901916503906
617	246.241455078125	10.952733333333333					1	DETECTED	246.2415 m/z @10.95 [N1269_1.mzXML]	246.241455078125	10.952733333333333	10.921366666666668	11.073983333333333	0.15261666666666507	13187.7353515625	85204.93855480908	0	1286	0.10395154344289637	2.432784272051097	3.865568544102194	246.24087524414062	246.2417449951172
618	246.94256591796875	1.5336666666666665					1	DETECTED	246.9426 m/z @1.53 [N1269_1.mzXML]	246.94256591796875	1.5336666666666665	1.42915	1.6226666666666667	0.19351666666666678	103255.203125	688958.52159375	0	1286	0.11029241833096237	0.9257694147663862	0.8630921030558184	246.9420166015625	246.94276428222656
619	247.04551696777344	13.982966666666666					1	DETECTED	247.0455 m/z @13.98 [N1269_1.mzXML]	247.04551696777344	13.982966666666666	13.407733333333335	16.294383333333332	2.8866499999999977	7296.31494140625	445054.7483049311	0	1286	0.7007291624703047	2.5091122443066642	4.0182244886133285	247.0438232421875	247.0467071533203
620	247.09127807617188	2.7282333333333333					1	DETECTED	247.0913 m/z @2.73 [N1269_1.mzXML]	247.09127807617188	2.7282333333333333	0.10105	20.003	19.90195	141007.421875	2.2557393405209173E7	0	1286	1.1676427111406316	6.316629738728694	2.7261954666802226	247.08384704589844	247.092041015625
621	247.1288299560547	12.374983333333335					1	DETECTED	247.1288 m/z @12.37 [N1269_1.mzXML]	247.1288299560547	12.374983333333335	8.3458	14.027533333333334	5.681733333333334	23932.53515625	1973740.6135262449	0	1286	0.10285966153071158	0.7050725746739414	0.03681763798146829	247.1268768310547	247.1292266845703
622	247.14309692382812	9.23495					1	DETECTED	247.1431 m/z @9.23 [N1269_1.mzXML]	247.14309692382812	9.23495	9.163966666666665	9.49945	0.33548333333333424	194466.390625	895962.693817263	0	1286	0.06464721424292108	1.4550444691904647	1.795979285508543	247.14303588867188	247.14352416992188
623	247.2404022216797	12.717783333333333					1	DETECTED	247.2404 m/z @12.72 [N1269_1.mzXML]	247.2404022216797	12.717783333333333	12.609366666666666	15.073383333333334	2.4640166666666676	16555.619140625	652462.9455425409	0	1286	0.1582634350397658	11.363643351268243	21.727286702536485	247.2313232421875	247.24169921875
624	248.09474182128906	3.0364166666666668					1	DETECTED	248.0947 m/z @3.04 [N1269_1.mzXML]	248.09474182128906	3.0364166666666668	0.11808333333333333	19.953333333333333	19.83525	11261.8173828125	2430087.1577363894	0	1286	null	5.299060985453344	2.5423759857356405	248.08956909179688	248.0957489013672
625	248.14633178710938	9.23495					1	DETECTED	248.1463 m/z @9.23 [N1269_1.mzXML]	248.14633178710938	9.23495	2.169566666666667	9.333983333333332	7.164416666666666	30754.09765625	1966688.107650513	0	1286	0.04362304344583201	0.5080699335509213	0.013610236992926558	248.14633178710938	248.14784240722656
626	248.22048950195312	10.794016666666666					1	DETECTED	248.2205 m/z @10.79 [N1269_1.mzXML]	248.22048950195312	10.794016666666666	10.113883333333332	10.967916666666667	0.8540333333333354	26447.37109375	251583.50055297872	0	1286	0.11953774310856602	0.5972981986687315	2.174197747445085	248.22030639648438	248.2213897705078
627	248.8687744140625	1.6816333333333333					1	DETECTED	248.8688 m/z @1.68 [N1269_1.mzXML]	248.8687744140625	1.6816333333333333	1.6522833333333333	1.88605	0.23376666666666668	44389.3046875	358995.91198022466	0	1286	0.14558093329281374	3.982396365701308	6.964792731402616	248.86874389648438	248.86976623535156
628	248.97552490234375	1.5336666666666665					1	DETECTED	248.9755 m/z @1.53 [N1269_1.mzXML]	248.97552490234375	1.5336666666666665	1.44465	18.276166666666665	16.831516666666666	15334.6923828125	2311469.3581909183	0	1286	0.48026770007595654	94.54137801909769	188.08275603819538	248.97439575195312	248.9759063720703
629	249.00184631347656	11.256300000000001					1	DETECTED	249.0018 m/z @11.26 [N1269_1.mzXML]	249.00184631347656	11.256300000000001	1.8291833333333334	19.52316666666667	17.693983333333335	12270.6357421875	3923317.449672088	0	1286	0.6814911797327561	0.9384620960456271	45.07593031966381	248.99786376953125	249.00457763671875
630	249.10633850097656	2.0545833333333334					1	DETECTED	249.1063 m/z @2.05 [N1269_1.mzXML]	249.10633850097656	2.0545833333333334	1.91445	11.302383333333333	9.387933333333333	9464.7861328125	1404256.7800175478	0	1286	0.14616950857881106	33.49643196955278	65.99286393910556	249.10552978515625	249.10826110839844
631	249.1564178466797	9.798916666666665					1	DETECTED	249.1564 m/z @9.80 [N1269_1.mzXML]	249.1564178466797	9.798916666666665	9.377716666666666	13.654833333333332	4.277116666666666	24578.2421875	749365.951373108	0	1286	0.14448678314427	8.37801728144322	0.7757882148754502	249.15582275390625	249.1656494140625
632	249.2162322998047	10.373083333333334					1	DETECTED	249.2162 m/z @10.37 [N1269_1.mzXML]	249.2162322998047	10.373083333333334	10.068433333333333	10.857083333333332	0.7886499999999987	15804.2060546875	288875.65798223845	0	1286	0.21550299948945373	1.2943541769243352	0.7176743760743034	249.2158203125	249.22335815429688
633	251.0803680419922	11.9308					1	DETECTED	251.0804 m/z @11.93 [N1269_1.mzXML]	251.0803680419922	11.9308	11.875083333333333	11.944633333333334	0.06955000000000133	17619.0546875	59596.93057788066	0	1286	0.048827013483505155	0.624139994017357	0.24827998803471402	251.08006286621094	251.080810546875
634	251.123779296875	1.6522833333333333					1	DETECTED	251.1238 m/z @1.65 [N1269_1.mzXML]	251.123779296875	1.6522833333333333	0.11808333333333333	20.003	19.884916666666665	109343.8671875	1.3698637820150383E7	0	1286	10.516357334880777	2.2117927450732786	6.975298815292125	251.12200927734375	251.1271209716797
635	252.12966918945312	12.031266666666665					1	DETECTED	252.1297 m/z @12.03 [N1269_1.mzXML]	252.12966918945312	12.031266666666665	0.10105	19.92	19.81895	12246.5751953125	2895886.6988948053	0	1286	0.18308492108950603	1.6053116815053894	2.8546823023827392	252.12008666992188	252.1304168701172
636	252.91566467285156	2.1261					1	DETECTED	252.9157 m/z @2.13 [N1269_1.mzXML]	252.91566467285156	2.1261	2.1113	2.2984166666666668	0.18711666666666682	9601.0712890625	70092.56758764655	0	1286	0.06992082772717678	6.321509009008952	11.643018018017903	252.9154815673828	252.9159698486328
637	252.98654174804688	1.90025					1	DETECTED	252.9865 m/z @1.90 [N1269_1.mzXML]	252.98654174804688	1.90025	0.5914166666666667	18.555833333333332	17.964416666666665	9073.794921875	1867149.2963251038	0	1286	15.375389999991395	6.862759454985356	10.380881434654235	252.98382568359375	252.99642944335938
638	253.01834106445312	10.266083333333334					1	DETECTED	253.0183 m/z @10.27 [N1269_1.mzXML]	253.01834106445312	10.266083333333334	9.575083333333334	10.281016666666666	0.7059333333333324	2423.2158203125	54273.82771948241	0	1286	0.0798264985422037	0.5108055957549433	0.02161119150988665	253.0173797607422	253.0188446044922
639	253.03555297851562	11.59135					1	DETECTED	253.0356 m/z @11.59 [N1269_1.mzXML]	253.03555297851562	11.59135	1.6226666666666667	11.70745	10.084783333333332	25871.0390625	8941893.163527828	0	1286	0.19729176464345777	0.5058232364354369	0.012848788753809695	253.03504943847656	253.04550170898438
640	253.05044555664062	11.816083333333333					1	DETECTED	253.0504 m/z @11.82 [N1269_1.mzXML]	253.05044555664062	11.816083333333333	0.32123333333333337	20.003	19.681766666666668	4970.00830078125	1789027.1884053962	0	1286	7.735681880178026	0.8561123749621208	3.4139968017329196	253.04974365234375	253.05252075195312
641	253.10887145996094	12.359316666666667					1	DETECTED	253.1089 m/z @12.36 [N1269_1.mzXML]	253.10887145996094	12.359316666666667	10.524949999999999	12.466633333333334	1.9416833333333354	11900.8955078125	596816.2515641483	0	1286	1.798459473188048	0.5292516944994642	0.06082390502023168	253.10545349121094	253.109619140625
642	253.19381713867188	14.765483333333332					1	DETECTED	253.1938 m/z @14.77 [N1269_1.mzXML]	253.19381713867188	14.765483333333332	14.437483333333335	15.559633333333332	1.1221499999999978	11394.4482421875	367788.3792413937	0	1286	0.43501217372238266	1.710594512195131	2.421189024390262	253.1928253173828	253.19427490234375
643	254.13490295410156	13.768033333333333					1	DETECTED	254.1349 m/z @13.77 [N1269_1.mzXML]	254.13490295410156	13.768033333333333	10.921366666666668	14.087116666666667	3.165749999999999	14264.4619140625	736576.4253547359	0	1286	0.1975905663679267	0.5560450819672131	0.11170397032623716	254.1342315673828	254.1375732421875
644	254.8220672607422	1.9565333333333332					1	DETECTED	254.8221 m/z @1.96 [N1269_1.mzXML]	254.8220672607422	1.9565333333333332	1.7281499999999999	2.2270833333333333	0.49893333333333345	21229.4296875	338417.0907626954	0	1286	0.18937668516854322	1.092315551339123	1.130500134140782	254.81439208984375	254.82296752929688
645	254.99383544921875	10.905233333333333					1	DETECTED	254.9938 m/z @10.91 [N1269_1.mzXML]	254.99383544921875	10.905233333333333	2.169566666666667	11.210583333333334	9.041016666666668	38076.59375	2447615.4753029794	0	1286	0.15378244562779386	0.5174772007478918	3.222733759152287	254.9923553466797	254.9942169189453
646	255.03135681152344	11.56295					1	DETECTED	255.0314 m/z @11.56 [N1269_1.mzXML]	255.03135681152344	11.56295	2.2842333333333333	11.692316666666667	9.408083333333334	8302.287109375	3340516.3162664794	0	1286	9.351355553043419	0.5069711508236592	0.013942301647318248	255.03050231933594	255.03135681152344
647	255.1213836669922	11.59135					1	DETECTED	255.1214 m/z @11.59 [N1269_1.mzXML]	255.1213836669922	11.59135	2.9794833333333335	13.968133333333332	10.98865	94285.359375	3923804.613011838	0	1286	0.343976076575478	0.5689246848056912	1.3717320554502883	255.11151123046875	255.13079833984375
648	255.17074584960938	14.102333333333332					1	DETECTED	255.1707 m/z @14.10 [N1269_1.mzXML]	255.17074584960938	14.102333333333332	9.319716666666666	19.7875	10.467783333333335	32300.359375	4284828.215021912	0	1286	0.7023602932483453	1.078259182506646	1.0713702306086508	255.1690216064453	255.17222595214844
649	255.2303009033203	13.768033333333333					1	DETECTED	255.2303 m/z @13.77 [N1269_1.mzXML]	255.2303009033203	13.768033333333333	0.2533	19.969833333333334	19.716533333333334	40874.47265625	3337587.0471710195	0	1286	0.4757341988251991	0.7442708644910422	4.594678407433067	255.22900390625	255.2315673828125
650	256.1248779296875	11.59135					1	DETECTED	256.1249 m/z @11.59 [N1269_1.mzXML]	256.1248779296875	11.59135	11.520116666666667	11.66305	0.14293333333333358	15134.810546875	80550.62406372059	0	1286	0.08015191327751836	1.0032756200280732	1.0065512400561465	256.12408447265625	256.1250305175781
651	256.26177978515625	11.36125					1	DETECTED	256.2618 m/z @11.36 [N1269_1.mzXML]	256.26177978515625	11.36125	0.1349	17.431166666666666	17.296266666666668	97507.2109375	3862329.8653639234	0	1286	2.320086640842055	0.6870226491127676	0.23329067986056054	256.25341796875	256.2652282714844
652	256.81927490234375	1.9704000000000002					1	DETECTED	256.8193 m/z @1.97 [N1269_1.mzXML]	256.81927490234375	1.9704000000000002	1.7437166666666668	2.3697999999999997	0.6260833333333329	26569.294921875	421188.4424222411	0	1286	0.3865913842369815	1.3809646349533111	1.7619292699066222	256.81121826171875	256.8197326660156
653	256.9937744140625	10.905233333333333					1	DETECTED	256.9938 m/z @10.91 [N1269_1.mzXML]	256.9937744140625	10.905233333333333	1.5189	10.983016666666666	9.464116666666666	6294.302734375	1912065.961135254	0	1286	0.3809153935517049	0.5041434354913171	0.008286870982634253	256.9937744140625	256.9967346191406
654	257.081787109375	12.183716666666667					1	DETECTED	257.0818 m/z @12.18 [N1269_1.mzXML]	257.081787109375	12.183716666666667	2.0545833333333334	12.34365	10.289066666666667	30717.109375	1477358.6803730766	0	1286	9.871308034944164	0.5098626825960157	0.018189072935918406	257.0718078613281	257.0821533203125
655	257.2247009277344	12.04575					1	DETECTED	257.2247 m/z @12.05 [N1269_1.mzXML]	257.2247009277344	12.04575	11.95915	12.105183333333335	0.14603333333333524	6805.33642578125	39951.517939087054	0	1286	0.1568904473146997	0.8431485758275641	0.6862971516551282	257.22393798828125	257.2248840332031
656	257.2455749511719	13.83835					1	DETECTED	257.2456 m/z @13.84 [N1269_1.mzXML]	257.2455749511719	13.83835	0.11808333333333333	20.003	19.884916666666665	29918.32421875	3153897.5933277886	0	1286	1.538785416051951	1.0393797075258655	0.8850007593316651	257.2439270019531	257.2477722167969
657	258.0274658203125	11.27155					1	DETECTED	258.0275 m/z @11.27 [N1269_1.mzXML]	258.0274658203125	11.27155	0.15178333333333333	19.986333333333334	19.83455	8905.138671875	2375485.320659945	0	1286	3.76766494303498	3.39316707589846	0.6655384329713547	258.02081298828125	258.03082275390625
658	258.1689758300781	9.484466666666666					1	DETECTED	258.1690 m/z @9.48 [N1269_1.mzXML]	258.1689758300781	9.484466666666666	4.223450000000001	9.619783333333334	5.396333333333334	3092.09765625	312032.4292367553	0	1286	0.14321211565576775	0.5128603153382902	0.02572063067658053	258.168212890625	258.1707763671875
659	258.6396484375	13.312033333333334					1	DETECTED	258.6396 m/z @13.31 [N1269_1.mzXML]	258.6396484375	13.312033333333334	12.837633333333335	16.92	4.082366666666667	12490.5498046875	1085680.2991208492	0	1286	0.09442155284404663	4.302663012928619	7.605326025857237	258.6329650878906	258.6475830078125
660	258.897705078125	1.6522833333333333					1	DETECTED	258.8977 m/z @1.65 [N1269_1.mzXML]	258.897705078125	1.6522833333333333	1.5778666666666665	15.288533333333334	13.710666666666667	51869.234375	5705207.740728027	0	1286	0.0706242707201632	86.45565056874919	1.8661985873461862	258.8971862792969	258.8981628417969
661	258.9425354003906	1.44465					1	DETECTED	258.9425 m/z @1.44 [N1269_1.mzXML]	258.9425354003906	1.44465	1.42915	10.872800000000002	9.443650000000002	10109.1884765625	1256599.2436705935	0	1286	0.1680541841458607	304.6338709677406	608.2677419354814	258.9369201660156	258.94427490234375
662	258.97125244140625	1.4596333333333333					1	DETECTED	258.9713 m/z @1.46 [N1269_1.mzXML]	258.97125244140625	1.4596333333333333	1.4129	11.389833333333334	9.976933333333333	16680.51171875	4277617.150879944	0	1286	0.606669944628139	106.74322396576329	16.211484541638082	258.9623107910156	258.9794616699219
663	259.0923156738281	11.83155					1	DETECTED	259.0923 m/z @11.83 [N1269_1.mzXML]	259.0923156738281	11.83155	8.063316666666667	12.497716666666667	4.4344	17270.337890625	568641.7673408205	0	1286	0.13713145220676815	0.5883924385432608	2.113254587328136	259.09185791015625	259.0983581542969
664	259.64404296875	1.8432333333333333					1	DETECTED	259.6440 m/z @1.84 [N1269_1.mzXML]	259.64404296875	1.8432333333333333	1.8432333333333333	13.683950000000001	11.840716666666667	27142.83203125	1.1252786839527098E7	0	1286	11.720101442571293	null	null	259.64404296875	259.6490783691406
665	260.1662292480469	12.136183333333333					1	DETECTED	260.1662 m/z @12.14 [N1269_1.mzXML]	260.1662292480469	12.136183333333333	12.04575	13.092466666666667	1.0467166666666667	10361.9580078125	323285.3731481935	0	1286	0.14016054885412643	5.787228160707702	10.574456321415404	260.1570739746094	260.1663513183594
666	260.1844482421875	9.888216666666667					1	DETECTED	260.1844 m/z @9.89 [N1269_1.mzXML]	260.1844482421875	9.888216666666667	9.663983333333334	10.599083333333335	0.9351000000000003	153674.5625	952524.917082427	1	1286	0.08796604300948019	1.7871798760696713	2.572632691696129	260.1839294433594	260.1851501464844
667	260.9757080078125	1.5336666666666665					1	DETECTED	260.9757 m/z @1.53 [N1269_1.mzXML]	260.9757080078125	1.5336666666666665	1.4129	11.16535	9.75245	7951.51220703125	1968947.4015668947	0	1286	0.10065386346005245	40.37724261661613	79.75448523323226	260.974609375	260.98291015625
668	261.00970458984375	1.9565333333333332					1	DETECTED	261.0097 m/z @1.96 [N1269_1.mzXML]	261.00970458984375	1.9565333333333332	1.42915	18.210833333333333	16.781683333333334	47146.55859375	4657907.500789673	0	1286	0.27624096358551875	15.770059416179583	0.6361556806467749	261.0033874511719	261.01019287109375
669	261.0752258300781	12.34365					1	DETECTED	261.0752 m/z @12.34 [N1269_1.mzXML]	261.0752258300781	12.34365	10.4811	12.34365	1.8625500000000006	7781.90966796875	486000.0896469727	0	1286	1.8002051947542945	0.5	null	261.0680847167969	261.0752258300781
670	261.1433410644531	9.5448					1	DETECTED	261.1433 m/z @9.54 [N1269_1.mzXML]	261.1433410644531	9.5448	0.1349	19.83716666666667	19.70226666666667	75029.984375	4986013.882440186	0	1286	0.086347253448956	0.5082611224640545	1.674663094390166	261.1422119140625	261.1446228027344
671	261.1879577636719	9.918650000000001					1	DETECTED	261.1880 m/z @9.92 [N1269_1.mzXML]	261.1879577636719	9.918650000000001	0.11808333333333333	20.003	19.884916666666665	18669.92578125	2070047.4306062323	0	1286	0.09013728908158214	1.430335489502593	1.5250531595284005	261.18255615234375	261.1882629394531
672	262.2508850097656	12.359316666666667					1	DETECTED	262.2509 m/z @12.36 [N1269_1.mzXML]	262.2508850097656	12.359316666666667	12.359316666666667	12.497716666666667	0.13840000000000074	17060.93359375	92466.92648046944	0	1286	0.016252282579557686	null	null	262.25054931640625	262.25164794921875
673	263.0172119140625	11.389833333333334					1	DETECTED	263.0172 m/z @11.39 [N1269_1.mzXML]	263.0172119140625	11.389833333333334	2.0545833333333334	16.0318	13.977216666666667	15987.099609375	2767197.7089768066	0	1286	1.0136460683841086	0.7486257286450104	0.4972514572900208	263.0073547363281	263.0180358886719
674	263.08746337890625	11.59135					1	DETECTED	263.0875 m/z @11.59 [N1269_1.mzXML]	263.08746337890625	11.59135	0.20231666666666664	18.259833333333333	18.057516666666665	745192.5	1.059896117136461E7	1	1286	0.12317730332381593	1.5506288104513748	0.01395808022805171	263.0832214355469	263.092529296875
675	263.1082458496094	18.8345					1	DETECTED	263.1082 m/z @18.83 [N1269_1.mzXML]	263.1082458496094	18.8345	16.228183333333334	19.7875	3.5593166666666676	2297.3046875	297477.6151929932	0	1286	0.9189444025859181	0.6828250596307696	0.3656501192615391	263.1070861816406	263.1090087890625
676	263.1380310058594	9.663983333333334					1	DETECTED	263.1380 m/z @9.66 [N1269_1.mzXML]	263.1380310058594	9.663983333333334	9.649133333333333	9.7686	0.11946666666666594	12398.6416015625	59563.50978546143	0	1286	0.11423156276429403	4.022446689113083	7.595913071568562	263.1376647949219	263.1381530761719
677	263.1602783203125	12.23185					1	DETECTED	263.1603 m/z @12.23 [N1269_1.mzXML]	263.1602783203125	12.23185	12.183716666666667	12.359316666666667	0.1755999999999993	18132.953125	114219.17580517518	0	1286	0.1054328587045461	1.8240997229917153	2.6481994459834306	263.15936279296875	263.1602783203125
678	263.23541259765625	14.522516666666666					1	DETECTED	263.2354 m/z @14.52 [N1269_1.mzXML]	263.23541259765625	14.522516666666666	0.32123333333333337	19.969833333333334	19.648600000000002	267139.53125	1.5235745413876992E7	0	1286	0.7152522281642391	0.9913666576423714	0.3708833052286253	263.23065185546875	263.2397766113281
679	264.0908508300781	11.577					1	DETECTED	264.0909 m/z @11.58 [N1269_1.mzXML]	264.0908508300781	11.577	10.6629	11.846616666666668	1.1837166666666672	86081.921875	1206070.2147073946	0	1286	0.12274785933386667	0.6161831609405742	0.22311142036269513	264.09033203125	264.0948181152344
680	264.16961669921875	9.23495					1	DETECTED	264.1696 m/z @9.23 [N1269_1.mzXML]	264.16961669921875	9.23495	4.119366666666667	9.5297	5.410333333333333	51393.6484375	488382.33517150977	0	1286	0.07398517342643096	1.3487794425447455	1.5611799939249182	264.1600341796875	264.17034912109375
681	264.23858642578125	14.423300000000001					1	DETECTED	264.2386 m/z @14.42 [N1269_1.mzXML]	264.23858642578125	14.423300000000001	10.983016666666666	17.019666666666666	6.03665	47786.90625	3402600.0303784185	0	1286	15.660939934383293	0.7867569102480966	0.4113483079377569	264.2380676269531	264.23956298828125
682	264.2668151855469	12.657183333333334					1	DETECTED	264.2668 m/z @12.66 [N1269_1.mzXML]	264.2668151855469	12.657183333333334	12.609366666666666	12.732883333333332	0.12351666666666539	41489.1328125	187473.86347265524	0	1286	0.05977724192425882	1.2915650052282606	1.583130010456521	264.2664794921875	264.2669372558594
683	265.02154541015625	1.81515					1	DETECTED	265.0215 m/z @1.82 [N1269_1.mzXML]	265.02154541015625	1.81515	1.7727499999999998	17.316333333333333	15.543583333333332	37756.52734375	2338698.9264392396	0	1286	0.7242090583090197	110.13638788986563	26.813594146784492	265.0128173828125	265.0235595703125
684	265.07958984375	1.81515					1	DETECTED	265.0796 m/z @1.82 [N1269_1.mzXML]	265.07958984375	1.81515	0.10105	20.003	19.90195	8271.8623046875	3315088.270942446	0	1286	19.63843753531354	2.64303378073755	9.501639045757491	265.07354736328125	265.0849914550781
685	265.1172180175781	9.7389					1	DETECTED	265.1172 m/z @9.74 [N1269_1.mzXML]	265.1172180175781	9.7389	9.663983333333334	16.92	7.2560166666666674	62865.875	917037.2779592883	0	1286	0.09660658514523668	1.4037357175485186	1.6842721946862185	265.1148376464844	265.11785888671875
686	265.1416015625	11.31795					1	DETECTED	265.1416 m/z @11.32 [N1269_1.mzXML]	265.1416015625	11.31795	11.27155	13.050283333333335	1.778733333333335	19672.873046875	893394.5147050777	0	1286	0.8653519073008287	19.167385057471193	37.33477011494239	265.1387634277344	265.1451110839844
687	265.17572021484375	12.45155					1	DETECTED	265.1757 m/z @12.45 [N1269_1.mzXML]	265.17572021484375	12.45155	9.192816666666666	12.577666666666666	3.38485	21470.259765625	1520120.068851196	0	1286	0.10450818170396303	0.5193505656594587	0.038701131318917295	265.172607421875	265.17620849609375
688	265.2509460449219	12.717783333333333					1	DETECTED	265.2509 m/z @12.72 [N1269_1.mzXML]	265.2509460449219	12.717783333333333	0.8455333333333334	19.52316666666667	18.677633333333336	48328.63671875	3748922.155488311	0	1286	0.19450845020195118	0.7061251248316499	0.31522994077662564	265.2412109375	265.25238037109375
689	265.9801025390625	10.236466666666667					1	DETECTED	265.9801 m/z @10.24 [N1269_1.mzXML]	265.9801025390625	10.236466666666667	10.190850000000001	10.373083333333334	0.18223333333333258	19510.6875	117073.71421166984	0	1286	0.09756428461087552	1.9974424552429986	2.2235975322924304	265.9798278808594	265.98046875
690	266.12030029296875	9.72395					1	DETECTED	266.1203 m/z @9.72 [N1269_1.mzXML]	266.12030029296875	9.72395	9.679066666666667	9.828716666666667	0.1496499999999994	9643.837890625	50563.59382684307	0	1286	0.08516542939677407	1.667099888600082	2.201836639055542	266.1200866699219	266.120849609375
691	266.92584228515625	1.5929499999999999					1	DETECTED	266.9258 m/z @1.59 [N1269_1.mzXML]	266.92584228515625	1.5929499999999999	1.5336666666666665	1.63735	0.10368333333333357	51802.28125	218492.66707226558	0	1286	0.10201337708710545	0.8744728703964032	0.7489457407928063	266.9255676269531	266.9259948730469
692	267.0296936035156	11.56295					1	DETECTED	267.0297 m/z @11.56 [N1269_1.mzXML]	267.0296936035156	11.56295	3.2483	11.83155	8.58325	11770.6328125	2305622.9287438346	0	1286	0.13896328065796482	0.5161522132621337	0.03230442652426732	267.02716064453125	267.0305480957031
693	267.0572814941406	1.91445					1	DETECTED	267.0573 m/z @1.91 [N1269_1.mzXML]	267.0572814941406	1.91445	1.88605	20.003	18.11695	12810.2763671875	2911434.420328614	0	1286	15.044317252394585	313.44865652808915	624.6338251700485	267.05584716796875	267.0672607421875
694	267.6452941894531	13.244316666666666					1	DETECTED	267.6453 m/z @13.24 [N1269_1.mzXML]	267.6452941894531	13.244316666666666	12.953016666666667	14.999233333333333	2.046216666666666	394139.1875	7484266.242124265	2	1286	0.2843173455660608	1.358047676074344	1.5469663490604728	267.644287109375	267.64605712890625
695	267.97802734375	10.236466666666667					1	DETECTED	267.9780 m/z @10.24 [N1269_1.mzXML]	267.97802734375	10.236466666666667	8.750466666666666	10.341666666666667	1.5912000000000006	18586.8359375	245349.3958513185	0	1286	0.09132236609866062	0.5353970390309556	1.898960797834773	267.9777526855469	267.9840393066406
696	268.11376953125	1.8719499999999998					1	DETECTED	268.1138 m/z @1.87 [N1269_1.mzXML]	268.11376953125	1.8719499999999998	1.8719499999999998	10.921366666666668	9.049416666666668	9345.2841796875	1193159.5672880248	0	1286	8.98178881421194	null	null	268.11376953125	268.1171875
697	268.9566955566406	11.31795					1	DETECTED	268.9567 m/z @11.32 [N1269_1.mzXML]	268.9566955566406	11.31795	10.983016666666666	17.662166666666668	6.679150000000002	16584.390625	1190389.379078827	0	1286	0.5717331123040434	6.839444605169782	11.154041228286264	268.9547424316406	268.9580993652344
698	268.9956970214844	9.619783333333334					1	DETECTED	268.9957 m/z @9.62 [N1269_1.mzXML]	268.9956970214844	9.619783333333334	9.575083333333334	11.043550000000002	1.468466666666668	6306.05029296875	260624.91672900412	0	1286	0.699354218287688	16.425801640566526	31.85160328113305	268.99267578125	268.9962463378906
699	269.04681396484375	2.3557					1	DETECTED	269.0468 m/z @2.36 [N1269_1.mzXML]	269.04681396484375	2.3557	1.8719499999999998	11.973383333333334	10.101433333333334	7684.892578125	1242973.7339223025	0	1286	0.08266275424719627	10.440757967269588	19.881515934539177	269.0369567871094	269.0481872558594
700	269.0852355957031	1.44465					1	DETECTED	269.0852 m/z @1.44 [N1269_1.mzXML]	269.0852355957031	1.44465	1.3957666666666666	1.5039	0.10813333333333341	6623.66650390625	31460.391511230468	0	1286	0.06122122633686611	1.1060347766791676	1.2120695533583352	269.0852355957031	269.086181640625
701	269.13665771484375	12.04575					1	DETECTED	269.1367 m/z @12.05 [N1269_1.mzXML]	269.13665771484375	12.04575	11.988133333333334	12.183716666666667	0.19558333333333344	47775.8671875	304720.3018149418	0	1286	0.08836667808293797	1.6972808793751952	2.4495265817548186	269.13641357421875	269.1369323730469
702	269.2247314453125	14.164033333333332					1	DETECTED	269.2247 m/z @14.16 [N1269_1.mzXML]	269.2247314453125	14.164033333333332	13.895516666666667	15.164416666666666	1.2688999999999986	58990.2890625	1502122.547591676	0	1286	0.27444384085068485	1.66079415065153	2.014812184702197	269.2243347167969	269.2255554199219
703	270.22784423828125	14.057183333333334					1	DETECTED	270.2278 m/z @14.06 [N1269_1.mzXML]	270.22784423828125	14.057183333333334	13.938899999999999	14.45155	0.5126500000000007	12487.560546875	262244.1290222171	0	1286	0.39993176045921786	2.1670424122868366	3.334084824573673	270.226806640625	270.2286071777344
704	270.9736022949219	10.872800000000002					1	DETECTED	270.9736 m/z @10.87 [N1269_1.mzXML]	270.9736022949219	10.872800000000002	10.7447	10.983016666666666	0.23831666666666607	5876.97021484375	52758.07737866204	0	1286	0.08977323282641159	0.9301977621649609	0.8603955243299218	270.97271728515625	270.9737548828125
705	271.03826904296875	1.8011333333333333					1	DETECTED	271.0383 m/z @1.80 [N1269_1.mzXML]	271.03826904296875	1.8011333333333333	1.7121166666666667	1.9284	0.21628333333333316	65517.50390625	432521.06279541	0	1286	0.12120561468285351	1.3695025401642877	1.1716137369622197	271.037841796875	271.038818359375
706	271.0608215332031	12.23185					1	DETECTED	271.0608 m/z @12.23 [N1269_1.mzXML]	271.0608215332031	12.23185	10.22165	12.279683333333333	2.0580333333333325	15943.5595703125	993233.9726826166	0	1286	0.1352173044071936	0.5118976552913475	0.02379531058269485	271.060791015625	271.0655212402344
707	271.1425476074219	12.925					1	DETECTED	271.1425 m/z @12.93 [N1269_1.mzXML]	271.1425476074219	12.925	11.104916666666666	13.036433333333333	1.931516666666667	15158.087890625	765010.5839233403	0	1286	1.9334495123510038	0.5306121514582662	0.06122430291653256	271.1417541503906	271.14324951171875
708	271.2041015625	14.808433333333333					1	DETECTED	271.2041 m/z @14.81 [N1269_1.mzXML]	271.2041015625	14.808433333333333	14.395199999999999	15.787416666666667	1.392216666666668	26404.271484375	920859.4638265383	0	1286	0.46526532525567355	1.6845406146648363	2.490031573484652	271.20294189453125	271.2047424316406
709	271.2402648925781	12.105183333333335					1	DETECTED	271.2403 m/z @12.11 [N1269_1.mzXML]	271.2402648925781	12.105183333333335	11.56295	12.2956	0.7326499999999996	109738.7890625	914471.2256702881	0	1286	0.11168550242328834	0.7774961106210908	0.29100117826685384	271.2395324707031	271.24053955078125
710	271.26123046875	12.625616666666668					1	DETECTED	271.2612 m/z @12.63 [N1269_1.mzXML]	271.26123046875	12.625616666666668	0.10105	20.003	19.90195	37789.41796875	5408970.6677883435	0	1286	0.06552189705460165	1.6155201671717352	1.5157234461900349	271.25921630859375	271.2633056640625
711	271.65631103515625	12.938833333333333					1	DETECTED	271.6563 m/z @12.94 [N1269_1.mzXML]	271.65631103515625	12.938833333333333	12.89615	13.106666666666666	0.21051666666666513	44099.38671875	338868.2937988275	0	1286	0.05855666710361973	2.466028894962921	3.932057789925843	271.65557861328125	271.6566467285156
712	272.20770263671875	14.866999999999999					1	DETECTED	272.2077 m/z @14.87 [N1269_1.mzXML]	272.20770263671875	14.866999999999999	14.593516666666666	15.431033333333334	0.8375166666666676	5851.03173828125	146629.40492889407	0	1286	0.37577312665062657	1.5312023889329058	2.0624047778658117	272.20635986328125	272.20806884765625
713	272.2570495605469	11.389833333333334					1	DETECTED	272.2570 m/z @11.39 [N1269_1.mzXML]	272.2570495605469	11.389833333333334	0.32123333333333337	19.622833333333332	19.3016	16245.857421875	2761481.4630719293	0	1286	0.08121058305243167	1.2941293786326102	0.6067616392615046	272.2559814453125	272.2662353515625
714	272.7928771972656	1.9704000000000002					1	DETECTED	272.7929 m/z @1.97 [N1269_1.mzXML]	272.7928771972656	1.9704000000000002	1.7727499999999998	16.8045	15.03175	19755.890625	2890038.882963501	0	1286	0.14959497074117345	38.02618264609151	1.3640969061468786	272.7886962890625	272.79412841796875
715	272.9425964355469	1.6078166666666667					1	DETECTED	272.9426 m/z @1.61 [N1269_1.mzXML]	272.9425964355469	1.6078166666666667	1.5483333333333333	15.149383333333333	13.601049999999999	81401.1796875	8311660.216690246	0	1286	0.08658087110594836	114.32656206220229	202.53939205085803	272.9421691894531	272.9512023925781
716	274.0016784667969	11.225599999999998					1	DETECTED	274.0017 m/z @11.23 [N1269_1.mzXML]	274.0016784667969	11.225599999999998	10.888966666666667	18.964833333333335	8.075866666666668	13256.9033203125	1298453.5313002625	0	1286	0.8765637859258515	7.1189896303326945	10.453408620496301	274.00054931640625	274.0032653808594
717	274.19720458984375	12.436016666666665					1	DETECTED	274.1972 m/z @12.44 [N1269_1.mzXML]	274.19720458984375	12.436016666666665	10.15955	12.436016666666665	2.276466666666666	10548.86328125	806647.5292012936	0	1286	2.2327988900389233	0.5	null	274.19720458984375	274.20062255859375
718	274.2359924316406	12.23185					1	DETECTED	274.2360 m/z @12.23 [N1269_1.mzXML]	274.2359924316406	12.23185	12.167433333333333	12.247683333333333	0.08024999999999949	19147.796875	69799.93487695232	0	1286	0.18751021146562685	0.6228978007761958	0.24579560155239155	274.2356262207031	274.23602294921875
719	274.2716064453125	11.36125					1	DETECTED	274.2716 m/z @11.36 [N1269_1.mzXML]	274.2716064453125	11.36125	11.302383333333333	15.624416666666667	4.322033333333334	3150703.0	2.187667481114036E7	1	1286	0.10478645630158567	1.9769448554755675	2.4333574836270646	274.2713317871094	274.2730407714844
720	274.6232604980469	12.852816666666666					1	DETECTED	274.6233 m/z @12.85 [N1269_1.mzXML]	274.6232604980469	12.852816666666666	11.944633333333334	13.312033333333334	1.3674	30135.9296875	903220.5561586912	0	1286	0.4440720218464822	0.752821566864254	0.5056431337285081	274.615966796875	274.6329040527344
721	274.6532287597656	13.62445					1	DETECTED	274.6532 m/z @13.62 [N1269_1.mzXML]	274.6532287597656	13.62445	13.478183333333334	13.698200000000002	0.22001666666666786	14998.158203125	138895.86681030277	0	1286	0.19370111853249128	0.752108021877858	0.5042160437557159	274.6524658203125	274.6532287597656
722	274.94024658203125	1.63735					1	DETECTED	274.9402 m/z @1.64 [N1269_1.mzXML]	274.94024658203125	1.63735	1.42915	1.6522833333333333	0.2231333333333334	14513.6474609375	83026.01267810061	0	1286	0.06559415883864039	0.535862952289465	0.07075056956661789	274.9398193359375	274.9487609863281
723	274.9984130859375	11.256300000000001					1	DETECTED	274.9984 m/z @11.26 [N1269_1.mzXML]	274.9984130859375	11.256300000000001	1.4129	18.637666666666668	17.224766666666667	20018.5859375	3221668.3640424516	0	1286	0.880927313497244	0.765041959472729	0.39195384194316035	274.991455078125	275.0030822753906
724	275.2752380371094	11.36125					1	DETECTED	275.2752 m/z @11.36 [N1269_1.mzXML]	275.2752380371094	11.36125	11.332716666666666	11.769516666666668	0.43680000000000163	433444.90625	2836855.869893816	0	1286	0.1580311251774571	4.707693924907929	4.733736587833717	275.2740173339844	275.276123046875
725	275.6310729980469	13.217099999999999					1	DETECTED	275.6311 m/z @13.22 [N1269_1.mzXML]	275.6310729980469	13.217099999999999	12.23185	16.26125	4.029400000000001	191602.1875	4019541.0873842146	0	1286	0.18873499799508053	1.027396697078702	0.9509037915622065	275.62225341796875	275.6316223144531
726	275.9970397949219	16.0642					1	DETECTED	275.9970 m/z @16.06 [N1269_1.mzXML]	275.9970397949219	16.0642	9.87315	18.4575	8.584349999999999	2102.775146484375	792760.7429126895	0	1286	1.127268460085153	0.6932870837741579	0.3865741675483158	275.99615478515625	275.9977722167969
727	276.1329650878906	13.161983333333334					1	DETECTED	276.1330 m/z @13.16 [N1269_1.mzXML]	276.1329650878906	13.161983333333334	4.508716666666667	18.720000000000002	14.211283333333334	60158.015625	4005257.78336969	0	1286	0.19052097343318763	1.0469335867732592	130.7556265240925	276.1234130859375	276.14251708984375
728	276.27874755859375	11.389833333333334					1	DETECTED	276.2787 m/z @11.39 [N1269_1.mzXML]	276.27874755859375	11.389833333333334	11.332716666666666	11.403933333333333	0.07121666666666648	37242.484375	134150.4806318364	0	1286	0.08083801611558172	0.6234315728041926	0.2468631456083853	276.2776184082031	276.279052734375
729	276.64996337890625	13.217099999999999					1	DETECTED	276.6500 m/z @13.22 [N1269_1.mzXML]	276.64996337890625	13.217099999999999	13.092466666666667	13.639666666666667	0.5472000000000001	53622.54296875	838037.5438435053	0	1286	0.27985936017136304	2.1952393688152183	3.278216428185552	276.64971923828125	276.6509704589844
730	276.9828186035156	1.8011333333333333					1	DETECTED	276.9828 m/z @1.80 [N1269_1.mzXML]	276.9828186035156	1.8011333333333333	1.42915	19.177	17.74785	16753.603515625	1820583.280389343	0	1286	0.624405395628163	11.546687063726335	20.6957540620865	276.97430419921875	276.9927673339844
731	277.0369873046875	10.524949999999999					1	DETECTED	277.0370 m/z @10.52 [N1269_1.mzXML]	277.0369873046875	10.524949999999999	10.46605	10.615016666666666	0.14896666666666647	9335.341796875	56618.21128784199	0	1286	0.11281789295693656	1.2645727221279093	1.6221419672685065	277.0367126464844	277.0372009277344
732	277.0700378417969	11.800666666666666					1	DETECTED	277.0700 m/z @11.80 [N1269_1.mzXML]	277.0700378417969	11.800666666666666	6.676683333333333	12.199883333333334	5.523200000000001	9943.4931640625	1310278.489025513	0	1286	0.22336990767522913	0.5389556952761362	0.07791139055227235	277.06982421875	277.0726013183594
733	277.1521301269531	13.271366666666667					1	DETECTED	277.1521 m/z @13.27 [N1269_1.mzXML]	277.1521301269531	13.271366666666667	10.266083333333334	19.7875	9.521416666666667	19047.708984375	2789195.4966932354	0	1286	2.044212954321612	1.3382215969748945	1.5383843030745044	277.1509704589844	277.1578674316406
734	277.1777038574219	12.167433333333333					1	DETECTED	277.1777 m/z @12.17 [N1269_1.mzXML]	277.1777038574219	12.167433333333333	0.11808333333333333	19.65583333333333	19.537749999999996	15802.56640625	1948452.4036722106	0	1286	0.09851608329735484	0.810738753542722	0.6214775070854441	277.1748352050781	277.1802978515625
735	277.2118835449219	13.852916666666665					1	DETECTED	277.2119 m/z @13.85 [N1269_1.mzXML]	277.2118835449219	13.852916666666665	11.846616666666668	14.253433333333334	2.406816666666666	49141.4140625	1501660.784842285	0	1286	0.21849691016932304	0.6112560075819992	0.17005390025166353	277.211181640625	277.2152404785156
736	278.0511474609375	17.250999999999998					1	DETECTED	278.0511 m/z @17.25 [N1269_1.mzXML]	278.0511474609375	17.250999999999998	9.798916666666665	19.622833333333332	9.823916666666667	2293.716796875	779011.4436053467	0	1286	2.630297817637846	0.6591389432485324	0.3182778864970648	278.0498046875	278.0521545410156
737	278.182861328125	13.8243					1	DETECTED	278.1829 m/z @13.82 [N1269_1.mzXML]	278.182861328125	13.8243	9.072149999999999	19.226499999999998	10.154349999999999	38963.44140625	6820018.152373505	0	1286	10.54282175107924	1.080530308661861	1.1441932961651127	278.1728820800781	278.1844787597656
738	278.6253967285156	12.938833333333333					1	DETECTED	278.6254 m/z @12.94 [N1269_1.mzXML]	278.6253967285156	12.938833333333333	12.792233333333334	13.092466666666667	0.3002333333333329	64159.8203125	500513.2960634776	0	1286	0.14219044362871003	1.0239881764438408	1.0992357596875724	278.6246643066406	278.6260070800781
739	278.9814758300781	1.9843000000000002					1	DETECTED	278.9815 m/z @1.98 [N1269_1.mzXML]	278.9814758300781	1.9843000000000002	1.5189	19.42366666666667	17.90476666666667	5847.58251953125	2634159.198687529	0	1286	15.681892971348356	19.235890273599765	34.57229898600266	278.97222900390625	278.9818115234375
740	279.0610656738281	11.56295					1	DETECTED	279.0611 m/z @11.56 [N1269_1.mzXML]	279.0610656738281	11.56295	9.663983333333334	11.70745	2.0434666666666654	17422.8203125	1111347.6633923326	0	1286	1.9844425175466878	0.5380470080219064	0.07609401604381276	279.0527648925781	279.0655517578125
741	279.0821533203125	10.524949999999999					1	DETECTED	279.0822 m/z @10.52 [N1269_1.mzXML]	279.0821533203125	10.524949999999999	5.554833333333334	19.440166666666666	13.885333333333332	385557.15625	4331692.065021668	1	1286	0.09942193511105124	0.5502331424025074	1.6410427872593814	279.081787109375	279.0921325683594
742	279.156982421875	12.482166666666666					1	DETECTED	279.1570 m/z @12.48 [N1269_1.mzXML]	279.156982421875	12.482166666666666	0.10105	20.003	19.90195	139430.453125	3.7402078450400904E7	0	1286	0.15201953200358354	0.8558117386697768	0.037339987382767094	279.1565856933594	279.1581726074219
743	279.22991943359375	13.464016666666668					1	DETECTED	279.2299 m/z @13.46 [N1269_1.mzXML]	279.22991943359375	13.464016666666668	11.70745	19.275666666666666	7.568216666666666	197070.0	5304690.890299377	0	1286	0.19695426062607346	0.7001412814185731	0.46616829488548084	279.2294006347656	279.2314758300781
744	279.64483642578125	12.981033333333333					1	DETECTED	279.6448 m/z @12.98 [N1269_1.mzXML]	279.64483642578125	12.981033333333333	1.9284	13.5505	11.6221	139000.984375	1.0764726705847412E7	0	1286	0.17797629458252828	2.002025257847274	3.0161685010085537	279.6444396972656	279.6493835449219
745	280.0901184082031	1.7583666666666666					1	DETECTED	280.0901 m/z @1.76 [N1269_1.mzXML]	280.0901184082031	1.7583666666666666	1.6522833333333333	19.291999999999998	17.639716666666665	215700.21875	7310833.744822513	0	1286	0.079982533512853	70.08035045532307	0.588976173388985	280.0850524902344	280.0907897949219
746	280.16058349609375	12.436016666666665					1	DETECTED	280.1606 m/z @12.44 [N1269_1.mzXML]	280.16058349609375	12.436016666666665	0.21943333333333334	20.003	19.783566666666665	19412.263671875	7151264.453645509	0	1286	6.915198035205977	0.8097012940060982	0.19228375736180545	280.1589660644531	280.1618347167969
747	280.2333068847656	13.478183333333334					1	DETECTED	280.2333 m/z @13.48 [N1269_1.mzXML]	280.2333068847656	13.478183333333334	13.407733333333335	13.938899999999999	0.5311666666666639	37475.60546875	556178.0015549315	0	1286	0.5008893695455097	3.7698131062219282	6.5396262124438564	280.23260498046875	280.2336730957031
748	280.6526794433594	13.3666					1	DETECTED	280.6527 m/z @13.37 [N1269_1.mzXML]	280.6526794433594	13.3666	13.106666666666666	14.164033333333332	1.0573666666666668	245631.453125	3127263.9350922843	0	1286	0.19957297051586842	1.4101471925633002	1.6370294677076096	280.65216064453125	280.6548156738281
749	281.0824890136719	15.738750000000001					1	DETECTED	281.0825 m/z @15.74 [N1269_1.mzXML]	281.0824890136719	15.738750000000001	9.42345	19.210166666666666	9.786716666666665	15395.9619140625	3437399.156092894	0	1286	6.666217565967697	0.7579247902753335	0.5725342039506487	281.08099365234375	281.0830383300781
750	281.1117858886719	9.590366666666666					1	DETECTED	281.1118 m/z @9.59 [N1269_1.mzXML]	281.1117858886719	9.590366666666666	9.469133333333334	9.634466666666667	0.1653333333333329	3558.205810546875	27082.556209228358	0	1286	3.382768720366033	0.6818806708825976	0.36376134176519526	281.1115417480469	281.11224365234375
751	281.13653564453125	11.903133333333333					1	DETECTED	281.1365 m/z @11.90 [N1269_1.mzXML]	281.13653564453125	11.903133333333333	11.861083333333333	11.95915	0.09806666666666608	19237.626953125	84496.65240332052	0	1286	0.0377586329663	1.1660721363456217	1.3321442726912434	281.1358642578125	281.1365661621094
752	281.24560546875	14.522516666666666					1	DETECTED	281.2456 m/z @14.52 [N1269_1.mzXML]	281.24560546875	14.522516666666666	0.1349	19.820833333333333	19.685933333333335	430944.84375	2.3022788547956284E7	1	1286	0.6237767598032757	0.7846560232085175	0.3889622700119169	281.24456787109375	281.2484436035156
753	281.6606750488281	14.164033333333332					1	DETECTED	281.6607 m/z @14.16 [N1269_1.mzXML]	281.6606750488281	14.164033333333332	1.90025	15.4466	13.54635	54362.48046875	8379659.268114993	0	1286	0.6661619671882395	0.5522908237941799	1.7304562793480616	281.65545654296875	281.6619873046875
754	282.2201843261719	11.150283333333334					1	DETECTED	282.2202 m/z @11.15 [N1269_1.mzXML]	282.2201843261719	11.150283333333334	0.11808333333333333	20.003	19.884916666666665	4770.41943359375	3363044.396247623	0	1286	10.487999345481398	0.9012217267030449	0.8024434534060899	282.21905517578125	282.22119140625
755	282.2489929199219	14.522516666666666					1	DETECTED	282.2490 m/z @14.52 [N1269_1.mzXML]	282.2489929199219	14.522516666666666	10.93695	16.589433333333332	5.652483333333333	79736.53125	7667035.570935242	0	1286	0.7417037665448607	0.7241426292591893	0.40718633703862106	282.2455749511719	282.25811767578125
756	282.27716064453125	14.042366666666668					1	DETECTED	282.2772 m/z @14.04 [N1269_1.mzXML]	282.27716064453125	14.042366666666668	11.83155	14.296233333333333	2.4646833333333333	130383.8671875	3137313.1583985616	0	1286	0.392015412421971	0.8530466459200386	1.17830400857503	282.27606201171875	282.2782897949219
757	282.90313720703125	1.5778666666666665					1	DETECTED	282.9031 m/z @1.58 [N1269_1.mzXML]	282.90313720703125	1.5778666666666665	1.5189	6.07465	4.55575	88991.7109375	1573898.1871143794	0	1286	0.07045995645387415	38.228821331022644	1.139548210453956	282.8963623046875	282.9036560058594
758	282.9713134765625	11.44695					1	DETECTED	282.9713 m/z @11.45 [N1269_1.mzXML]	282.9713134765625	11.44695	3.9430833333333335	15.088583333333334	11.1455	15596.3642578125	1758696.5601541747	0	1286	0.8490908654300942	0.742650455765028	0.4853009115300559	282.9659423828125	282.97308349609375
759	283.00640869140625	10.25135					1	DETECTED	283.0064 m/z @10.25 [N1269_1.mzXML]	283.00640869140625	10.25135	10.190850000000001	10.341666666666667	0.1508166666666657	16104.091796875	90940.19469787595	0	1286	0.09304783862633137	1.246418732782375	1.9142430530387806	283.00579833984375	283.0065002441406
760	283.1057434082031	10.794016666666666					1	DETECTED	283.1057 m/z @10.79 [N1269_1.mzXML]	283.1057434082031	10.794016666666666	3.022283333333333	12.466633333333334	9.44435	9719.236328125	1197234.9244018253	0	1286	0.10019969383691141	0.6076089846966786	9.310752888375738	283.09674072265625	283.11212158203125
761	283.1335754394531	13.609483333333333					1	DETECTED	283.1336 m/z @13.61 [N1269_1.mzXML]	283.1335754394531	13.609483333333333	8.583033333333333	13.62445	5.041416666666667	8911.4267578125	813511.3315294493	0	1286	4.451855894779159	0.5014848162088231	0.002983037228188618	283.1246643066406	283.13623046875
762	283.1518249511719	12.04575					1	DETECTED	283.1518 m/z @12.05 [N1269_1.mzXML]	283.1518249511719	12.04575	12.002566666666667	12.390283333333334	0.3877166666666678	18434.05078125	175644.4538583986	0	1286	0.11398465968675353	4.4891933616364454	7.978386723272891	283.1513671875	283.1524963378906
763	283.2347717285156	14.765483333333332					1	DETECTED	283.2348 m/z @14.77 [N1269_1.mzXML]	283.2347717285156	14.765483333333332	3.9723166666666665	16.310566666666666	12.33825	5005.4873046875	1491068.587937805	0	1286	11.596060460002024	0.5715769236708411	0.14315384734168232	283.2248229980469	283.24127197265625
764	283.2610168457031	12.6874					1	DETECTED	283.2610 m/z @12.69 [N1269_1.mzXML]	283.2610168457031	12.6874	0.1349	20.003	19.868100000000002	97685.421875	3487153.8524429	0	1286	0.1771939830869531	3.765615954821817	2.4593133987160853	283.251708984375	283.26434326171875
765	283.2805480957031	14.072016666666666					1	DETECTED	283.2805 m/z @14.07 [N1269_1.mzXML]	283.2805480957031	14.072016666666666	13.83835	14.6078	0.7694499999999991	26382.75390625	528816.1917535402	0	1286	0.20008984447870581	1.646469329529245	1.564437228140242	283.2798767089844	283.2810363769531
766	284.2928771972656	12.625616666666668					1	DETECTED	284.2929 m/z @12.63 [N1269_1.mzXML]	284.2928771972656	12.625616666666668	11.648433333333333	14.087116666666667	2.4386833333333335	28163.328125	1453793.8111383049	0	1286	null	1.2478125906090622	1.3772767389586305	284.2845458984375	284.2933654785156
767	284.32928466796875	11.889466666666667					1	DETECTED	284.3293 m/z @11.89 [N1269_1.mzXML]	284.32928466796875	11.889466666666667	11.83155	12.151766666666667	0.32021666666666704	46005.91796875	329309.7972130121	0	1286	0.12178899440244706	2.605849889156473	4.363109522329187	284.3287048339844	284.3296203613281
768	284.9082336425781	1.6816333333333333					1	DETECTED	284.9082 m/z @1.68 [N1269_1.mzXML]	284.9082336425781	1.6816333333333333	1.6522833333333333	1.8011333333333333	0.14884999999999993	41922.79296875	246462.84407812488	0	1286	0.12305384302638722	2.5357751277683134	4.071550255536627	284.907470703125	284.9082336425781
769	285.00433349609375	10.22165					1	DETECTED	285.0043 m/z @10.22 [N1269_1.mzXML]	285.00433349609375	10.22165	9.993483333333334	10.31105	0.3175666666666661	15797.0859375	133956.66235003667	0	1286	0.09112491277853252	0.6959094229364489	0.3918188458728977	285.0041198730469	285.0045166015625
770	285.0224914550781	1.5630666666666668					1	DETECTED	285.0225 m/z @1.56 [N1269_1.mzXML]	285.0224914550781	1.5630666666666668	1.5336666666666665	1.5929499999999999	0.059283333333333355	8598.0791015625	25987.749707763687	0	1286	0.07195029664766506	1.0082199546485155	1.0164399092970313	285.0224914550781	285.02294921875
771	285.0634765625	1.4892333333333334					1	DETECTED	285.0635 m/z @1.49 [N1269_1.mzXML]	285.0634765625	1.4892333333333334	1.3957666666666666	19.160833333333336	17.76506666666667	13959.38671875	2084759.857409058	0	1286	0.11081124315211244	95.03423680456478	108.88761212205141	285.0591125488281	285.0697021484375
772	285.24005126953125	13.036433333333333					1	DETECTED	285.2401 m/z @13.04 [N1269_1.mzXML]	285.24005126953125	13.036433333333333	12.89615	13.120883333333333	0.224733333333333	37724.70703125	266681.77123852714	0	1286	0.1186715387320465	0.8009979802780115	0.6019959605560231	285.2398376464844	285.2405090332031
773	286.14166259765625	11.903133333333333					1	DETECTED	286.1417 m/z @11.90 [N1269_1.mzXML]	286.14166259765625	11.903133333333333	11.875083333333333	12.074800000000002	0.19971666666666898	39222.41015625	273155.527752441	0	1286	0.11707322340093107	3.560011883541292	8.196438472098686	286.1412353515625	286.14190673828125
774	286.1997375488281	10.373083333333334					1	DETECTED	286.1997 m/z @10.37 [N1269_1.mzXML]	286.1997375488281	10.373083333333334	10.281016666666666	10.952733333333333	0.6717166666666667	146204.46875	1272669.7078048077	1	1286	0.12525077171695465	2.6440251218247726	2.1511765482700294	286.19921875	286.2003479003906
775	286.2475891113281	9.783383333333335					1	DETECTED	286.2476 m/z @9.78 [N1269_1.mzXML]	286.2475891113281	9.783383333333335	8.689116666666667	19.721999999999998	11.03288333333333	109532.65625	3030436.012928864	0	1286	0.13144830671282115	1.127628042821773	1.2692189898638753	286.244384765625	286.2491149902344
776	286.9305114746094	1.91445					1	DETECTED	286.9305 m/z @1.91 [N1269_1.mzXML]	286.9305114746094	1.91445	1.90025	2.2842333333333333	0.38398333333333334	11102.9521484375	120521.62333117676	0	1286	0.19245468308183789	13.520539906103297	27.268504028569957	286.92950439453125	286.9311218261719
777	287.01214599609375	1.7871666666666668					1	DETECTED	287.0121 m/z @1.79 [N1269_1.mzXML]	287.01214599609375	1.7871666666666668	1.4129	10.921366666666668	9.508466666666667	28356.353515625	2870360.726914795	0	1286	0.07780406097304371	12.702796579978623	149.44515344066585	287.0116271972656	287.01983642578125
778	287.2032165527344	10.373083333333334					1	DETECTED	287.2032 m/z @10.37 [N1269_1.mzXML]	287.2032165527344	10.373083333333334	10.295983333333334	12.090016666666665	1.7940333333333314	21590.765625	532533.3189694819	0	1286	0.14576377354484293	11.634457414613086	22.268914829226173	287.19842529296875	287.2035217285156
779	287.2350158691406	14.102333333333332					1	DETECTED	287.2350 m/z @14.10 [N1269_1.mzXML]	287.2350158691406	14.102333333333332	1.1713833333333334	14.794166666666666	13.622783333333333	17368.2265625	4628475.790294832	0	1286	0.23225994139953698	0.5267510636625048	0.02033252880687902	287.233642578125	287.2357177734375
780	287.25103759765625	9.84355					1	DETECTED	287.2510 m/z @9.84 [N1269_1.mzXML]	287.25103759765625	9.84355	9.49945	19.062666666666665	9.563216666666666	14438.3115234375	950265.7198054194	0	1286	0.38816569791091915	13.895984694371752	0.4267999434935854	287.25006103515625	287.2569274902344
781	287.26727294921875	11.53475					1	DETECTED	287.2673 m/z @11.53 [N1269_1.mzXML]	287.26727294921875	11.53475	11.490516666666668	11.66305	0.1725333333333321	32083.6796875	208131.69561035107	0	1286	0.16887280502276525	1.950263752825938	4.708064845064816	287.26690673828125	287.2679138183594
782	287.63079833984375	12.938833333333333					1	DETECTED	287.6308 m/z @12.94 [N1269_1.mzXML]	287.63079833984375	12.938833333333333	12.0602	13.478183333333334	1.4179833333333338	269717.09375	3136004.521674075	2	1286	0.14808304283530482	1.2817827512420654	1.3288674649154828	287.6307373046875	287.6317443847656
783	288.197265625	12.577666666666666					1	DETECTED	288.1973 m/z @12.58 [N1269_1.mzXML]	288.197265625	12.577666666666666	10.357566666666665	12.672183333333333	2.3146166666666677	13819.57421875	519033.1612534187	0	1286	0.15700430039797375	0.521286578682642	0.04848536073663107	288.1898498535156	288.20440673828125
784	288.2149353027344	10.646916666666668					1	DETECTED	288.2149 m/z @10.65 [N1269_1.mzXML]	288.2149353027344	10.646916666666668	0.3720833333333333	19.936666666666667	19.564583333333335	787451.5	7998309.2006829735	1	1286	0.11507811772692378	2.624428504669053	3.860949776653781	288.2049865722656	288.21673583984375
785	288.2511291503906	12.327866666666667					1	DETECTED	288.2511 m/z @12.33 [N1269_1.mzXML]	288.2511291503906	12.327866666666667	10.646916666666668	18.621333333333332	7.974416666666665	14605.7109375	2479110.5214923094	0	1286	0.03623805922232215	2.371996985831425	3.7439939716628503	288.2431335449219	288.2522277832031
786	288.6390075683594	13.312033333333334					1	DETECTED	288.6390 m/z @13.31 [N1269_1.mzXML]	288.6390075683594	13.312033333333334	12.792233333333334	13.795833333333333	1.0035999999999987	93032.6171875	1479687.1569208999	0	1286	0.16688687423016368	0.7026050434720602	3.0506930511243664	288.6308288574219	288.6398010253906
787	288.7669677734375	2.0121166666666666					1	DETECTED	288.7670 m/z @2.01 [N1269_1.mzXML]	288.7669677734375	2.0121166666666666	1.9565333333333332	2.1839166666666667	0.2273833333333335	9612.171875	82410.22880407721	0	1286	0.12645761316519888	2.0454272863568237	3.0908545727136474	288.7665100097656	288.7677917480469
788	288.91986083984375	1.6078166666666667					1	DETECTED	288.9199 m/z @1.61 [N1269_1.mzXML]	288.91986083984375	1.6078166666666667	1.5189	1.6967666666666665	0.17786666666666662	333968.6875	1651475.2772304679	0	1286	0.07527798935527064	1.13118753835298	1.1444665722701544	288.9195861816406	288.9218444824219
789	289.0715637207031	11.738283333333333					1	DETECTED	289.0716 m/z @11.74 [N1269_1.mzXML]	289.0715637207031	11.738283333333333	11.150283333333334	11.83155	0.6812666666666658	13640.3291015625	297739.41781604034	0	1286	0.15539411981402473	0.5793083900226758	0.1586167800453516	289.0621643066406	289.0715637207031
790	289.1741027832031	1.3091000000000002					1	DETECTED	289.1741 m/z @1.31 [N1269_1.mzXML]	289.1741027832031	1.3091000000000002	0.1349	20.003	19.868100000000002	5693.0146484375	1715657.1871731563	0	1286	0.9220468437481326	8.460270822687788	2.939319279714954	289.17327880859375	289.17578125
791	289.21868896484375	10.646916666666668					1	DETECTED	289.2187 m/z @10.65 [N1269_1.mzXML]	289.21868896484375	10.646916666666668	10.583866666666667	16.474316666666667	5.8904499999999995	104351.1015625	1257663.8120785863	0	1286	0.10939211500954471	23.220147740633717	442.52146480883033	289.2179260253906	289.22027587890625
792	289.62841796875	12.981033333333333					1	DETECTED	289.6284 m/z @12.98 [N1269_1.mzXML]	289.62841796875	12.981033333333333	12.9105	13.050283333333335	0.13978333333333381	17198.05078125	106344.09112304734	0	1286	0.11684769400214101	0.9909026465028608	0.9818052930057215	289.628173828125	289.6297912597656
793	289.64678955078125	11.723033333333332					1	DETECTED	289.6468 m/z @11.72 [N1269_1.mzXML]	289.64678955078125	11.723033333333332	0.5408666666666666	15.462683333333333	14.921816666666667	43345.78515625	5042113.810146789	0	1286	0.3543311718291502	3.0084043838303383	0.9650644841254529	289.6386413574219	289.6482849121094
794	289.6578674316406	13.3666					1	DETECTED	289.6579 m/z @13.37 [N1269_1.mzXML]	289.6578674316406	13.3666	13.284883333333333	13.478183333333334	0.1933000000000007	18446.9453125	161888.93061718807	0	1286	0.10628378059201182	1.182745258005304	1.3654905160106081	289.6576232910156	289.65838623046875
795	290.22125244140625	10.646916666666668					1	DETECTED	290.2213 m/z @10.65 [N1269_1.mzXML]	290.22125244140625	10.646916666666668	10.615016666666666	10.728399999999999	0.11338333333333317	6843.71435546875	37779.752107910186	0	1286	0.1051218847533022	1.7771682340646697	2.5543364681293395	290.2200622558594	290.22296142578125
796	290.2668151855469	11.418183333333333					1	DETECTED	290.2668 m/z @11.42 [N1269_1.mzXML]	290.2668151855469	11.418183333333333	10.93695	11.605316666666665	0.6683666666666657	64886.48828125	632430.2253009028	0	1286	0.12958871297651875	0.6415484534471319	0.27035524629205787	290.26611328125	290.26812744140625
797	290.6257629394531	12.8818					1	DETECTED	290.6258 m/z @12.88 [N1269_1.mzXML]	290.6257629394531	12.8818	9.319716666666666	14.253433333333334	4.933716666666667	43707.01171875	2192504.433650879	0	1286	0.07190756862114078	0.6925324599368348	0.3850649198736694	290.6161804199219	290.6261901855469
798	290.85333251953125	1.7437166666666668					1	DETECTED	290.8533 m/z @1.74 [N1269_1.mzXML]	290.85333251953125	1.7437166666666668	1.6816333333333333	7.5114833333333335	5.82985	39052.9765625	3560111.2093525394	0	1286	0.0716916005163053	46.9518120805368	92.9036241610736	290.8448486328125	290.85418701171875
799	290.92388916015625	2.6317333333333335					1	DETECTED	290.9239 m/z @2.63 [N1269_1.mzXML]	290.92388916015625	2.6317333333333335	0.1349	20.003	19.868100000000002	63524.32421875	8339509.08928509	0	1286	0.8508684232195622	5.234942466761793	14.787353077461294	290.9183349609375	290.9306945800781
800	291.1181640625	12.04575					1	DETECTED	291.1182 m/z @12.05 [N1269_1.mzXML]	291.1181640625	12.04575	8.61345	12.436016666666665	3.822566666666665	203855.25	4804340.783096438	0	1286	0.09284731627109011	0.5352412099985882	2.5698721371159374	291.11767578125	291.1238098144531
801	291.64501953125	12.8818					1	DETECTED	291.6450 m/z @12.88 [N1269_1.mzXML]	291.64501953125	12.8818	11.27155	17.563	6.291449999999999	34512.40234375	1359371.0852023312	0	1286	0.14053888347818067	1.9535631113181173	2.9071262226362347	291.6418762207031	291.6540222167969
802	291.93377685546875	2.7282333333333333					1	DETECTED	291.9338 m/z @2.73 [N1269_1.mzXML]	291.93377685546875	2.7282333333333333	0.1349	20.003	19.868100000000002	50194.30078125	6748874.190906917	0	1286	0.8815513041518916	3.622723595069728	3.0086692811815055	291.93280029296875	291.93463134765625
803	292.06683349609375	16.7215					1	DETECTED	292.0668 m/z @16.72 [N1269_1.mzXML]	292.06683349609375	16.7215	9.84355	18.785500000000003	8.941950000000002	3522.802490234375	917842.3329218753	0	1286	1.7542807709504622	0.650044708088893	0.3000894161777861	292.0657043457031	292.0678405761719
804	292.1216735839844	12.031266666666665					1	DETECTED	292.1217 m/z @12.03 [N1269_1.mzXML]	292.1216735839844	12.031266666666665	2.0264	12.105183333333335	10.078783333333334	27255.365234375	4481723.4883908685	0	1286	0.11189278059788776	0.5036940355693563	0.007388071138712735	292.1120910644531	292.1217346191406
805	292.5139465332031	2.7282333333333333					1	DETECTED	292.5139 m/z @2.73 [N1269_1.mzXML]	292.5139465332031	2.7282333333333333	2.3840500000000002	16.2116	13.82755	6250.49169921875	1371280.9192619626	0	1286	0.7624868097063606	20.087477603990138	5.082725510756076	292.5052185058594	292.5200500488281
806	292.9323425292969	2.700616666666667					1	DETECTED	292.9323 m/z @2.70 [N1269_1.mzXML]	292.9323425292969	2.700616666666667	2.4674666666666667	10.008366666666666	7.540899999999999	8424.0361328125	736247.4570836788	0	1286	0.2729242061238999	16.171777825434255	8.303221273680535	292.9229431152344	292.942138671875
807	292.9499816894531	2.6179833333333336					1	DETECTED	292.9500 m/z @2.62 [N1269_1.mzXML]	292.9499816894531	2.6179833333333336	1.27465	8.811666666666667	7.537016666666667	5487.11962890625	751248.4666397704	0	1286	1.1181022471796185	2.805341191066997	1.3712222041411206	292.94512939453125	292.9574279785156
808	292.9760437011719	2.6590166666666666					1	DETECTED	292.9760 m/z @2.66 [N1269_1.mzXML]	292.9760437011719	2.6590166666666666	0.7944666666666667	7.969783333333334	7.175316666666667	7604.904296875	798772.3486838993	0	1286	0.5861442679010094	1.9241416606330395	1.269370763067868	292.96783447265625	292.9766845703125
809	292.9874267578125	2.6317333333333335					1	DETECTED	292.9874 m/z @2.63 [N1269_1.mzXML]	292.9874267578125	2.6317333333333335	0.2533	19.506333333333334	19.253033333333335	8789.021484375	1702817.9765837097	0	1286	0.6561576132486109	0.864174240501307	0.8088758571024427	292.9793701171875	292.9971618652344
810	293.0025634765625	2.7282333333333333					1	DETECTED	293.0026 m/z @2.73 [N1269_1.mzXML]	293.0025634765625	2.7282333333333333	2.3981666666666666	19.1115	16.71333333333333	8142.072265625	1405018.2806984866	0	1286	0.8709131968140498	25.318117552009685	8.07954466832047	292.9976501464844	293.003662109375
811	293.01422119140625	2.8957333333333333					1	DETECTED	293.0142 m/z @2.90 [N1269_1.mzXML]	293.01422119140625	2.8957333333333333	0.6417	19.473166666666668	18.831466666666667	12920.1611328125	2017495.97034506	0	1286	0.4384991137731453	1.4688420006311913	1.116316015136126	293.0060729980469	293.022216796875
812	293.0331726074219	2.5223333333333335					1	DETECTED	293.0332 m/z @2.52 [N1269_1.mzXML]	293.0331726074219	2.5223333333333335	0.28726666666666667	19.52316666666667	19.2359	15328.021484375	2243050.4188237	0	1286	1.0341778961546666	2.181328319253934	1.8077437184014447	293.0241394042969	293.0338134765625
813	293.04449462890625	2.700616666666667					1	DETECTED	293.0445 m/z @2.70 [N1269_1.mzXML]	293.04449462890625	2.700616666666667	0.11808333333333333	19.953333333333333	19.83525	22585.046875	2559823.1849689954	0	1286	0.29082228491228435	2.2531287505544118	2.628399769542255	293.0357360839844	293.0447692871094
814	293.0556640625	2.79765					1	DETECTED	293.0557 m/z @2.80 [N1269_1.mzXML]	293.0556640625	2.79765	0.15178333333333333	20.003	19.851216666666666	26225.029296875	3523516.445469789	0	1286	0.528052191316243	2.272142022526151	1.3912105514788784	293.0473937988281	293.06024169921875
815	293.0704650878906	2.8539666666666665					1	DETECTED	293.0705 m/z @2.85 [N1269_1.mzXML]	293.0704650878906	2.8539666666666665	0.1349	19.969833333333334	19.834933333333336	35388.0234375	4837927.389757262	0	1286	0.18103080928066007	3.9223305401129203	4.391613891644153	293.0609436035156	293.0705261230469
816	293.095947265625	2.7282333333333333					1	DETECTED	293.0959 m/z @2.73 [N1269_1.mzXML]	293.095947265625	2.7282333333333333	0.10105	20.003	19.90195	1.8089064E7	2.31875900410731E9	1	1286	0.8079872278561635	6.190608605615057	2.9769753827902874	293.0950622558594	293.0965881347656
817	293.1141357421875	2.79765					1	DETECTED	293.1141 m/z @2.80 [N1269_1.mzXML]	293.1141357421875	2.79765	0.15178333333333333	20.003	19.851216666666666	64152.19140625	6679900.117596744	0	1286	0.7299428020215921	14.110571505347378	2.6671298934460053	293.1100769042969	293.1238708496094
818	293.1290283203125	2.6868166666666666					1	DETECTED	293.1290 m/z @2.69 [N1269_1.mzXML]	293.1290283203125	2.6868166666666666	0.10105	20.003	19.90195	32099.62890625	4982194.877945437	0	1286	0.42133827669364443	4.654039201791851	1.3744668915346652	293.1250305175781	293.1390075683594
819	293.1512451171875	9.977749999999999					1	DETECTED	293.1512 m/z @9.98 [N1269_1.mzXML]	293.1512451171875	9.977749999999999	0.1349	19.854	19.7191	301356.78125	1.2759775351739572E7	0	1286	0.4741912453939694	0.5358799719000756	0.05838982009266928	293.1427917480469	293.1600646972656
820	293.17657470703125	13.809966666666666					1	DETECTED	293.1766 m/z @13.81 [N1269_1.mzXML]	293.17657470703125	13.809966666666666	0.11808333333333333	19.705166666666667	19.587083333333332	132269.921875	6521872.929285948	0	1286	0.2840557640492918	0.5418107823293936	0.06332196637780836	293.1665954589844	293.186279296875
821	293.1892395019531	2.6727					1	DETECTED	293.1892 m/z @2.67 [N1269_1.mzXML]	293.1892395019531	2.6727	0.3720833333333333	14.522516666666666	14.150433333333332	7881.2490234375	1584991.933941742	0	1286	0.9684048151564348	1.283561153811548	1.2608770337192983	293.1867370605469	293.19775390625
822	293.2088623046875	12.390283333333334					1	DETECTED	293.2089 m/z @12.39 [N1269_1.mzXML]	293.2088623046875	12.390283333333334	0.43960000000000005	12.657183333333334	12.217583333333334	9535.55859375	1498712.4974786076	0	1286	9.53576231323622	0.5377398795443324	0.032738304072992074	293.1993103027344	293.2183532714844
823	293.2423400878906	2.6868166666666666					1	DETECTED	293.2423 m/z @2.69 [N1269_1.mzXML]	293.2423400878906	2.6868166666666666	2.4949833333333333	12.6874	10.192416666666666	7677.9638671875	1325310.321094391	0	1286	0.5409697788452554	26.56581233709818	9.987476055967422	293.2334899902344	293.2508239746094
824	293.31439208984375	2.8539666666666665					1	DETECTED	293.3144 m/z @2.85 [N1269_1.mzXML]	293.31439208984375	2.8539666666666665	2.4537	9.56015	7.106450000000001	6893.10009765625	647795.216181183	0	1286	0.32963389104528673	8.87714440373085	4.224289062635286	293.30718994140625	293.3177185058594
825	293.677978515625	2.64535					1	DETECTED	293.6780 m/z @2.65 [N1269_1.mzXML]	293.677978515625	2.64535	1.29205	8.434216666666666	7.142166666666666	5996.45654296875	667301.8248076782	0	1286	1.0908578526337118	2.638796522081824	2.04475822671899	293.6723937988281	293.682373046875
826	294.0989990234375	2.7282333333333333					1	DETECTED	294.0990 m/z @2.73 [N1269_1.mzXML]	294.0989990234375	2.7282333333333333	0.10105	20.003	19.90195	1775097.25	2.119764996721494E8	1	1286	0.8927192750891599	10.670066865969885	7.155029370311932	294.0986633300781	294.1015625
827	294.2651062011719	2.7282333333333333					1	DETECTED	294.2651 m/z @2.73 [N1269_1.mzXML]	294.2651062011719	2.7282333333333333	0.23625000000000002	18.720000000000002	18.483750000000004	51974.0703125	7361579.065791932	0	1286	0.6822439520993155	2.069388369427686	2.9757894741013615	294.2641296386719	294.26708984375
828	294.9365539550781	1.63735					1	DETECTED	294.9366 m/z @1.64 [N1269_1.mzXML]	294.9365539550781	1.63735	1.5778666666666665	1.7583666666666666	0.1805000000000001	121841.828125	588783.2838398437	0	1286	0.09949733818655893	1.5172317175679415	0.9368364479689689	294.9361267089844	294.93695068359375
829	294.9507141113281	11.256300000000001					1	DETECTED	294.9507 m/z @11.26 [N1269_1.mzXML]	294.9507141113281	11.256300000000001	10.888966666666667	16.821	5.932033333333335	8304.0654296875	684951.9875161439	0	1286	5.680314481194239	8.074455535390173	15.148911070780347	294.9507141113281	294.95343017578125
830	295.1001281738281	2.7282333333333333					1	DETECTED	295.1001 m/z @2.73 [N1269_1.mzXML]	295.1001281738281	2.7282333333333333	0.10105	20.003	19.90195	209750.703125	2.6327893757833187E7	0	1286	0.8018208006852268	4.955791195978281	9.122666403210912	295.09600830078125	295.1047668457031
831	295.127197265625	9.649133333333333					1	DETECTED	295.1272 m/z @9.65 [N1269_1.mzXML]	295.127197265625	9.649133333333333	9.634466666666667	11.403933333333333	1.7694666666666663	33117.25390625	1631303.3218676762	0	1286	0.11493225374253058	60.322727272726596	119.64545454545319	295.1223449707031	295.1273193359375
832	295.1435852050781	10.0234					1	DETECTED	295.1436 m/z @10.02 [N1269_1.mzXML]	295.1435852050781	10.0234	9.590366666666666	10.175033333333333	0.5846666666666671	14146.576171875	315337.2161630857	0	1286	0.2670205709318836	0.6750827495958731	0.3501654991917462	295.1435852050781	295.1472473144531
833	295.19189453125	13.683950000000001					1	DETECTED	295.1919 m/z @13.68 [N1269_1.mzXML]	295.19189453125	13.683950000000001	1.47435	16.343233333333334	14.868883333333335	29226.9921875	3647443.0803634035	0	1286	1.6690984454170277	0.5967921448217206	0.06454834193006039	295.18560791015625	295.2012939453125
834	295.2225341796875	12.577666666666666					1	DETECTED	295.2225 m/z @12.58 [N1269_1.mzXML]	295.2225341796875	12.577666666666666	11.66305	12.792233333333334	1.1291833333333336	18907.302734375	512042.3102021482	0	1286	1.0757068340959428	0.6172986861526697	0.2572585383373238	295.22039794921875	295.22607421875
835	295.2923889160156	2.6317333333333335					1	DETECTED	295.2924 m/z @2.63 [N1269_1.mzXML]	295.2923889160156	2.6317333333333335	0.11808333333333333	19.953333333333333	19.83525	62814.58203125	8323020.581306362	0	1286	0.8053313322056899	3.804100724696166	3.1647342085562924	295.2915954589844	295.29425048828125
836	296.06378173828125	1.7437166666666668					1	DETECTED	296.0638 m/z @1.74 [N1269_1.mzXML]	296.06378173828125	1.7437166666666668	1.6816333333333333	10.4959	8.814266666666667	191098.34375	2780430.4948613895	0	1286	0.07682863361888104	70.9873825503354	129.19659995425462	296.0582580566406	296.06378173828125
837	296.13043212890625	9.649133333333333					1	DETECTED	296.1304 m/z @9.65 [N1269_1.mzXML]	296.13043212890625	9.649133333333333	9.619783333333334	9.708966666666667	0.08918333333333273	4849.7275390625	20591.23652539066	0	1286	0.14164650699410508	1.519307211811507	2.038614423623014	296.1299133300781	296.1307678222656
838	296.18328857421875	11.83155					1	DETECTED	296.1833 m/z @11.83 [N1269_1.mzXML]	296.18328857421875	11.83155	10.0234	19.358166666666666	9.334766666666665	45722.91796875	2478830.771895201	0	1286	0.13275080212469703	2.7500700947891006	5.97552581645241	296.18072509765625	296.1836242675781
839	296.2560729980469	13.521783333333333					1	DETECTED	296.2561 m/z @13.52 [N1269_1.mzXML]	296.2560729980469	13.521783333333333	13.407733333333335	13.938899999999999	0.5311666666666639	94416.4609375	1096597.9470439446	0	1286	0.18399218659387095	2.3286570217740867	1.685811240427468	296.2547302246094	296.2568359375
840	296.9871520996094	11.723033333333332					1	DETECTED	296.9872 m/z @11.72 [N1269_1.mzXML]	296.9871520996094	11.723033333333332	11.180383333333333	12.2956	1.115216666666667	13390.1376953125	473074.4271777348	0	1286	0.5861801861957616	1.0275653429159408	1.0551306858318814	296.9864807128906	296.9880676269531
841	297.1164245605469	1.4596333333333333					1	DETECTED	297.1164 m/z @1.46 [N1269_1.mzXML]	297.1164245605469	1.4596333333333333	1.3957666666666666	9.694166666666666	8.298399999999999	11076.6396484375	2267566.4051401983	0	1286	0.13349006659485685	64.96659707724417	123.76346361168487	297.1064453125	297.1172180175781
842	297.1511535644531	1.8291833333333334					1	DETECTED	297.1512 m/z @1.83 [N1269_1.mzXML]	297.1511535644531	1.8291833333333334	1.8011333333333333	9.4539	7.652766666666667	37844.41796875	3885940.0426849974	0	1286	0.038973140191893796	136.41295306001126	259.32775359383044	297.1423034667969	297.15191650390625
843	297.1787414550781	14.102333333333332					1	DETECTED	297.1787 m/z @14.10 [N1269_1.mzXML]	297.1787414550781	14.102333333333332	9.42345	19.30816666666667	9.884716666666668	14755.50390625	3160876.854400329	0	1286	2.692911672565822	1.114175071208159	1.1857004153843604	297.1773986816406	297.1858215332031
844	298.2719421386719	14.437483333333335					1	DETECTED	298.2719 m/z @14.44 [N1269_1.mzXML]	298.2719421386719	14.437483333333335	10.695400000000001	17.250999999999998	6.5555999999999965	278076.5625	1.311578522376657E7	0	1286	0.5816943499966545	0.7694146143176853	4.503237083833255	298.2715759277344	298.2733459472656
845	298.9559631347656	2.2842333333333333					1	DETECTED	298.9560 m/z @2.28 [N1269_1.mzXML]	298.9559631347656	2.2842333333333333	2.1113	2.3840500000000002	0.27275000000000027	7185.09521484375	89350.99491882324	0	1286	null	0.7885986892829613	0.5771973785659225	298.9554748535156	298.9568786621094
846	299.1368103027344	11.347033333333334					1	DETECTED	299.1368 m/z @11.35 [N1269_1.mzXML]	299.1368103027344	11.347033333333334	9.977749999999999	13.435766666666666	3.4580166666666674	129645.625	5137745.434578368	0	1286	0.27033162576751835	1.6572866555348427	2.4343510301136306	299.135986328125	299.1387023925781
847	299.1869812011719	13.579733333333333					1	DETECTED	299.1870 m/z @13.58 [N1269_1.mzXML]	299.1869812011719	13.579733333333333	9.694166666666666	14.027533333333334	4.333366666666668	28545.302734375	2059156.7345117799	0	1286	0.13022799777940186	0.5576235126579565	0.11524702531591294	299.1868591308594	299.19317626953125
848	299.275390625	14.522516666666666					1	DETECTED	299.2754 m/z @14.52 [N1269_1.mzXML]	299.275390625	14.522516666666666	11.210583333333334	16.310566666666666	5.099983333333332	55567.55078125	2845493.3129666126	0	1286	0.5690190174938383	1.944681256347531	2.009712465970074	299.2749938964844	299.2761535644531
849	299.29205322265625	13.768033333333333					1	DETECTED	299.2921 m/z @13.77 [N1269_1.mzXML]	299.29205322265625	13.768033333333333	0.1349	20.003	19.868100000000002	13776.46875	2868890.514038909	0	1286	0.4029696533310432	0.7188482086970259	0.7187942658147297	299.29119873046875	299.2946472167969
850	299.63067626953125	12.89615					1	DETECTED	299.6307 m/z @12.90 [N1269_1.mzXML]	299.63067626953125	12.89615	12.792233333333334	13.092466666666667	0.3002333333333329	84565.90625	714888.6256250007	0	1286	0.10663848298159273	1.444587008821169	0.012957208446362342	299.6303405761719	299.6311950683594
851	300.139404296875	11.332716666666666					1	DETECTED	300.1394 m/z @11.33 [N1269_1.mzXML]	300.139404296875	11.332716666666666	10.761183333333333	13.0642	2.3030166666666663	16799.84765625	1206088.7342077633	0	1286	1.0795826453131738	2.014770208795055	5.246333682301948	300.1385803222656	300.14111328125
852	300.17852783203125	11.56295					1	DETECTED	300.1785 m/z @11.56 [N1269_1.mzXML]	300.17852783203125	11.56295	9.377716666666666	11.83155	2.4538333333333338	240995.203125	5231018.934172786	0	1286	0.11738636400128577	0.5460878315264701	0.07122639104931783	300.177734375	300.1837158203125
853	300.1965026855469	11.36125					1	DETECTED	300.1965 m/z @11.36 [N1269_1.mzXML]	300.1965026855469	11.36125	8.82715	11.461450000000001	2.6343000000000014	21213.98828125	1796915.1042854618	0	1286	2.4897878944704157	0.5197631185400432	0.03961794887238754	300.1960754394531	300.1978454589844
854	300.21527099609375	10.631033333333333					1	DETECTED	300.2153 m/z @10.63 [N1269_1.mzXML]	300.21527099609375	10.631033333333333	10.524949999999999	10.7447	0.21975000000000122	9499.4716796875	96449.56398950238	0	1286	0.14345635955748115	1.0357423409269415	1.0714846818538832	300.2145080566406	300.21539306640625
855	300.9007568359375	1.5483333333333333					1	DETECTED	300.9008 m/z @1.55 [N1269_1.mzXML]	300.9007568359375	1.5483333333333333	1.4596333333333333	1.6226666666666667	0.16303333333333336	7732.8935546875	51182.412640747076	0	1286	0.055285995221038275	0.9190154077414507	0.8380308154829015	300.89453125	300.9027099609375
856	301.1158752441406	10.77755					1	DETECTED	301.1159 m/z @10.78 [N1269_1.mzXML]	301.1158752441406	10.77755	10.524949999999999	10.872800000000002	0.3478500000000029	78002.3046875	634029.3110141623	1	1286	0.10671777954527073	0.6885391923990527	0.389707787520123	301.1158752441406	301.1166687011719
857	301.1387634277344	12.45155					1	DETECTED	301.1388 m/z @12.45 [N1269_1.mzXML]	301.1387634277344	12.45155	0.5577500000000001	19.986333333333334	19.428583333333336	181506.390625	1.6189722152564207E7	1	1286	10.899075230212041	0.6442100412817332	0.03222712857432276	301.1301574707031	301.13983154296875
858	301.21148681640625	13.521783333333333					1	DETECTED	301.2115 m/z @13.52 [N1269_1.mzXML]	301.21148681640625	13.521783333333333	13.393949999999998	13.867066666666666	0.47311666666666774	266945.34375	3330534.362220708	1	1286	0.19576933154443665	1.8918694820513042	1.8156713718338575	301.2109069824219	301.2120056152344
859	302.0173034667969	11.013233333333334					1	DETECTED	302.0173 m/z @11.01 [N1269_1.mzXML]	302.0173034667969	11.013233333333334	0.10105	20.003	19.90195	44574.6328125	1.4222837870267088E7	0	1286	3.1994188676743143	2.1728333570530225	0.6112621932984248	302.0155334472656	302.01849365234375
860	302.1422119140625	12.45155					1	DETECTED	302.1422 m/z @12.45 [N1269_1.mzXML]	302.1422119140625	12.45155	1.11945	18.4575	17.33805	32417.087890625	4776000.176618683	0	1286	0.10429106927557541	2.0694017638897266	2.0785843985246126	302.1409606933594	302.1438293457031
861	302.21240234375	11.53475					1	DETECTED	302.2124 m/z @11.53 [N1269_1.mzXML]	302.21240234375	11.53475	11.520116666666667	13.639666666666667	2.1195500000000003	65510.00390625	2043029.3508891615	0	1286	2.0693064311872824	72.42198177676127	143.84396355352254	302.21240234375	302.21514892578125
862	302.2301330566406	10.826233333333333					1	DETECTED	302.2301 m/z @10.83 [N1269_1.mzXML]	302.2301330566406	10.826233333333333	10.794016666666666	11.104916666666666	0.3109000000000002	28315.37890625	276319.10956298845	0	1286	0.16945499800144148	4.825142265907901	8.650284531815801	302.2301330566406	302.2312316894531
863	302.3033142089844	11.66305					1	DETECTED	302.3033 m/z @11.66 [N1269_1.mzXML]	302.3033142089844	11.66305	11.648433333333333	11.916883333333335	0.2684500000000014	37701.8984375	207769.68203967463	0	1286	0.09751753997975499	9.733924812655097	17.35298164888972	302.302734375	302.3039855957031
864	303.0255126953125	1.44465					1	DETECTED	303.0255 m/z @1.44 [N1269_1.mzXML]	303.0255126953125	1.44465	0.18550000000000003	19.936666666666667	19.751166666666666	10655.748046875	2774707.0494429306	0	1286	9.821045149340817	8.164924948885632	338.3190226653188	303.0186462402344	303.02587890625
865	303.072509765625	9.72395					1	DETECTED	303.0725 m/z @9.72 [N1269_1.mzXML]	303.072509765625	9.72395	9.694166666666666	9.828716666666667	0.13455000000000084	6336.7138671875	34223.15766064443	0	1286	0.09838879882521212	2.2588136541689328	3.5176273083378655	303.0719299316406	303.0728454589844
866	303.2268371582031	14.437483333333335					1	DETECTED	303.2268 m/z @14.44 [N1269_1.mzXML]	303.2268371582031	14.437483333333335	9.948266666666665	18.0295	8.081233333333333	1078526.5	4.847494845809359E7	1	1286	0.6074162409649357	0.7369678376910247	4.025120979862104	303.2261657714844	303.22998046875
867	304.0470886230469	17.365833333333335					1	DETECTED	304.0471 m/z @17.37 [N1269_1.mzXML]	304.0470886230469	17.365833333333335	0.2533	19.804	19.5507	3216.17724609375	1371258.176206848	0	1286	8.317736010777278	0.5712392086891478	0.14247841737829567	304.0458984375	304.0547790527344
868	304.14910888671875	9.333983333333332					1	DETECTED	304.1491 m/z @9.33 [N1269_1.mzXML]	304.14910888671875	9.333983333333332	9.23495	9.42345	0.18850000000000122	6966.94287109375	47628.949441162134	0	1286	0.0982092712895426	0.9516997643891053	0.9033995287782105	304.14813232421875	304.14910888671875
869	304.2102355957031	10.083233333333334					1	DETECTED	304.2102 m/z @10.08 [N1269_1.mzXML]	304.2102355957031	10.083233333333334	10.038166666666665	18.964833333333335	8.92666666666667	76594.3359375	1567028.2396678487	0	1286	0.13256906678202007	3.303098101179485	4.542756585583567	304.2091979980469	304.2117919921875
870	304.2305908203125	14.381116666666665					1	DETECTED	304.2306 m/z @14.38 [N1269_1.mzXML]	304.2305908203125	14.381116666666665	10.4959	16.704833333333333	6.2089333333333325	186503.390625	9441036.307542976	0	1286	0.6023974778262922	0.7377146099610322	5.0257585426521745	304.2296142578125	304.231689453125
871	304.2978210449219	11.53475					1	DETECTED	304.2978 m/z @11.53 [N1269_1.mzXML]	304.2978210449219	11.53475	11.505233333333333	11.605316666666665	0.10008333333333219	23688.15234375	108807.48965820343	0	1286	0.09825245657842352	1.6953698475436794	2.3907396950873587	304.29730224609375	304.2980041503906
872	304.8937072753906	1.6078166666666667					1	DETECTED	304.8937 m/z @1.61 [N1269_1.mzXML]	304.8937072753906	1.6078166666666667	1.5336666666666665	19.820833333333333	18.287166666666668	105614.984375	8204288.756657348	0	1286	0.09010496684762304	121.27073072371878	1.3960028680060272	304.89324951171875	304.90057373046875
873	304.9729919433594	2.1839166666666667					1	DETECTED	304.9730 m/z @2.18 [N1269_1.mzXML]	304.9729919433594	2.1839166666666667	2.097	2.3981666666666666	0.3011666666666666	11757.63671875	129123.75212243653	0	1286	0.17484939610774974	1.7325023969319249	2.4650047938638497	304.9726257324219	304.9739685058594
874	305.0440368652344	16.9695					1	DETECTED	305.0440 m/z @16.97 [N1269_1.mzXML]	305.0440368652344	16.9695	9.484466666666666	19.688499999999998	10.204033333333332	3164.777099609375	1158071.2821575915	0	1286	1.9095026234065955	0.6816291176614665	0.363258235322933	305.04241943359375	305.0460205078125
875	305.0859375	15.8036					1	DETECTED	305.0859 m/z @15.80 [N1269_1.mzXML]	305.0859375	15.8036	15.241616666666665	17.414833333333334	2.1732166666666686	2332.309814453125	196134.66310278347	0	1286	0.28178633666428965	1.9335241258637559	2.8670482517275118	305.0850524902344	305.0868225097656
876	305.13360595703125	12.359316666666667					1	DETECTED	305.1336 m/z @12.36 [N1269_1.mzXML]	305.13360595703125	12.359316666666667	12.311566666666666	12.482166666666666	0.1706000000000003	41573.046875	259008.88007373034	0	1286	0.10288646942041346	1.7116876510952754	2.668158934146964	305.133056640625	305.1338195800781
877	305.2138671875	10.113883333333332					1	DETECTED	305.2139 m/z @10.11 [N1269_1.mzXML]	305.2138671875	10.113883333333332	10.083233333333334	14.238916666666666	4.155683333333332	12705.2001953125	786544.8023715819	0	1286	0.14978844833386873	67.79255029908033	134.58510059816066	305.2125244140625	305.214111328125
878	305.24273681640625	12.717783333333333					1	DETECTED	305.2427 m/z @12.72 [N1269_1.mzXML]	305.24273681640625	12.717783333333333	8.568000000000001	16.0318	7.463799999999999	252518.4375	7014310.815637088	1	1286	0.17737778017262507	6.5575398416286586	11.352630152035701	305.2332763671875	305.24908447265625
879	306.0816955566406	15.058583333333333					1	DETECTED	306.0817 m/z @15.06 [N1269_1.mzXML]	306.0816955566406	15.058583333333333	9.305316666666666	19.013666666666666	9.70835	6800.26708984375	1545760.1183345949	0	1286	1.8565001163673411	0.8437250141948341	0.6007717835724167	306.0799865722656	306.0836486816406
880	306.2154541015625	9.248766666666667					1	DETECTED	306.2155 m/z @9.25 [N1269_1.mzXML]	306.2154541015625	9.248766666666667	9.192816666666666	10.190850000000001	0.9980333333333355	3270.66259765625	92344.10518298356	0	1286	0.11244555725805228	8.918975275543492	16.837950551086983	306.21490478515625	306.2168273925781
881	306.2460632324219	12.672183333333333					1	DETECTED	306.2461 m/z @12.67 [N1269_1.mzXML]	306.2460632324219	12.672183333333333	12.577666666666666	14.6366	2.058933333333334	47482.4765625	1813669.2173233647	0	1286	0.12092464386936541	10.51255476152007	18.871394976444943	306.245849609375	306.2496337890625
882	307.016845703125	1.6078166666666667					1	DETECTED	307.0168 m/z @1.61 [N1269_1.mzXML]	307.016845703125	1.6078166666666667	1.5630666666666668	11.754	10.190933333333334	11312.8486328125	3789507.780785156	0	1286	0.06213031352370724	113.86517690875273	213.02482463832064	307.016845703125	307.0249328613281
883	307.0649108886719	10.554416666666667					1	DETECTED	307.0649 m/z @10.55 [N1269_1.mzXML]	307.0649108886719	10.554416666666667	10.5104	11.692316666666667	1.181916666666666	4152.25390625	153660.4358209838	0	1286	0.0935004482756625	13.4257856872399	25.8515713744798	307.0616760253906	307.0655822753906
884	307.0783996582031	15.869					1	DETECTED	307.0784 m/z @15.87 [N1269_1.mzXML]	307.0783996582031	15.869	3.3621833333333333	18.81833333333333	15.456149999999997	6297.73291015625	1884192.9076849977	0	1286	13.493845943249795	0.6179090336070062	0.1932026233240309	307.07733154296875	307.0826110839844
885	307.1664733886719	11.073983333333333					1	DETECTED	307.1665 m/z @11.07 [N1269_1.mzXML]	307.1664733886719	11.073983333333333	9.469133333333334	19.639333333333333	10.1702	154214.90625	6491407.494689485	0	1286	0.325845860211869	1.0342555760722192	1.1933322435333509	307.16436767578125	307.1686096191406
886	307.26092529296875	12.23185					1	DETECTED	307.2609 m/z @12.23 [N1269_1.mzXML]	307.26092529296875	12.23185	12.120299999999999	14.224400000000001	2.1041000000000025	11020.8017578125	726769.2096750495	0	1286	0.24449372320272467	9.431196772747562	17.862393545495124	307.2573547363281	307.2613220214844
887	308.8763732910156	2.140516666666667					1	DETECTED	308.8764 m/z @2.14 [N1269_1.mzXML]	308.8763732910156	2.140516666666667	2.0405	14.72255	12.68205	16168.0029296875	5415486.0411965335	0	1286	0.20674858720765776	63.39968338610219	125.79936677220438	308.87615966796875	308.8838806152344
888	309.14892578125	13.7122					1	DETECTED	309.1489 m/z @13.71 [N1269_1.mzXML]	309.14892578125	13.7122	9.23495	14.102333333333332	4.867383333333333	36062.90234375	1163486.2620974116	0	1286	0.04662504774586296	0.5454967880853965	0.080843338284282	309.1452331542969	309.1494445800781
889	309.1695251464844	13.683950000000001					1	DETECTED	309.1695 m/z @13.68 [N1269_1.mzXML]	309.1695251464844	13.683950000000001	4.801633333333333	13.683950000000001	8.882316666666668	10522.69140625	1791778.53418924	0	1286	2.6378104214062326	0.5	null	309.1618347167969	309.17938232421875
890	310.1997375488281	10.615016666666666					1	DETECTED	310.1997 m/z @10.62 [N1269_1.mzXML]	310.1997375488281	10.615016666666666	10.419583333333332	18.29283333333333	7.873249999999999	49875.41796875	1589526.4223147593	0	1286	0.20583593590473725	10.151722786618564	0.7891027267455214	310.1966247558594	310.1997375488281
891	310.8736877441406	2.1839166666666667					1	DETECTED	310.8737 m/z @2.18 [N1269_1.mzXML]	310.8736877441406	2.1839166666666667	2.0545833333333334	2.2842333333333333	0.2296499999999999	13223.947265625	140293.51449047844	0	1286	0.32014767946954126	0.8878221649484535	0.775644329896907	310.8728942871094	310.8742370605469
892	310.91033935546875	1.6522833333333333					1	DETECTED	310.9103 m/z @1.65 [N1269_1.mzXML]	310.91033935546875	1.6522833333333333	1.5778666666666665	19.771166666666666	18.1933	94313.1328125	6548768.2745223995	0	1286	0.062486055914960925	1.2311741299622572	1.0309315704141773	310.9099426269531	310.91461181640625
893	311.0027770996094	12.04575					1	DETECTED	311.0028 m/z @12.05 [N1269_1.mzXML]	311.0027770996094	12.04575	9.7686	18.915833333333335	9.147233333333336	5703.60595703125	1203378.2100582283	0	1286	3.7939235975678027	2.0084828257544154	2.374752097240105	311.0017395019531	311.008056640625
894	311.0779113769531	11.59135					1	DETECTED	311.0779 m/z @11.59 [N1269_1.mzXML]	311.0779113769531	11.59135	11.53475	11.648433333333333	0.11368333333333247	13755.8369140625	66084.24516577058	0	1286	0.19350678517485953	1.0042697290930511	1.0085394581861025	311.0774841308594	311.07861328125
895	311.1224670410156	8.7812					1	DETECTED	311.1225 m/z @8.78 [N1269_1.mzXML]	311.1224670410156	8.7812	8.538116666666667	10.008366666666666	1.4702499999999983	20501.173828125	270701.25384765584	0	1286	0.10596401221880036	3.0241686664381233	5.002927682748723	311.1193542480469	311.1263732910156
896	311.1644592285156	12.359316666666667					1	DETECTED	311.1645 m/z @12.36 [N1269_1.mzXML]	311.1644592285156	12.359316666666667	12.23185	14.7079	2.4760500000000008	131747.59375	2382428.235682681	1	1286	0.26526431800897576	1.9156999394417933	2.691418908924883	311.1640625	311.17413330078125
897	311.23455810546875	13.8243					1	DETECTED	311.2346 m/z @13.82 [N1269_1.mzXML]	311.23455810546875	13.8243	13.754050000000001	14.238916666666666	0.4848666666666652	23683.876953125	307820.5321607656	0	1286	0.11831688833293619	3.4510083036774346	5.902016607354869	311.23419189453125	311.23553466796875
898	311.6307067871094	12.852816666666666					1	DETECTED	311.6307 m/z @12.85 [N1269_1.mzXML]	311.6307067871094	12.852816666666666	12.732883333333332	13.0085	0.27561666666666795	62266.90625	466799.4179045415	0	1286	0.10849049514215814	1.1490411339633129	2.4152966782550886	311.63037109375	311.630859375
899	312.0272521972656	13.161983333333334					1	DETECTED	312.0273 m/z @13.16 [N1269_1.mzXML]	312.0272521972656	13.161983333333334	11.120183333333333	17.201	6.080816666666667	59771.2578125	1861936.237672119	0	1286	0.18274591101022075	1.5366507075191558	2.9667131206299215	312.02069091796875	312.0279846191406
900	312.1324768066406	12.867466666666667					1	DETECTED	312.1325 m/z @12.87 [N1269_1.mzXML]	312.1324768066406	12.867466666666667	8.689116666666667	12.9105	4.221383333333334	21428.228515625	2306194.6917490233	0	1286	0.12485864298548499	0.5051495606319879	0.0102991212639759	312.12518310546875	312.1324768066406
901	312.1681823730469	12.327866666666667					1	DETECTED	312.1682 m/z @12.33 [N1269_1.mzXML]	312.1681823730469	12.327866666666667	12.279683333333333	12.529433333333333	0.24975000000000058	21311.640625	226617.8261760258	0	1286	1.8603917658076785	2.591663784157694	4.183327568315388	312.16729736328125	312.1685485839844
902	312.2146301269531	10.7447					1	DETECTED	312.2146 m/z @10.74 [N1269_1.mzXML]	312.2146301269531	10.7447	10.631033333333333	10.998116666666666	0.36708333333333343	66695.046875	482051.84432763705	1	1286	0.10081697720594995	1.4771912633462039	1.964286293712663	312.2143859863281	312.2155456542969
903	312.36041259765625	12.105183333333335					1	DETECTED	312.3604 m/z @12.11 [N1269_1.mzXML]	312.36041259765625	12.105183333333335	12.031266666666665	12.279683333333333	0.2484166666666674	57858.43359375	398638.1831982433	0	1286	0.12365919541085191	1.7701573549049299	2.1597560073798516	312.3591003417969	312.3609619140625
904	312.6565856933594	2.5359					1	DETECTED	312.6566 m/z @2.54 [N1269_1.mzXML]	312.6565856933594	2.5359	1.9565333333333332	19.83716666666667	17.880633333333336	17641.375	3536400.961105287	0	1286	0.41568743293190824	2.4950451965145715	12.277480866318225	312.6544189453125	312.660888671875
905	313.033447265625	1.6522833333333333					1	DETECTED	313.0334 m/z @1.65 [N1269_1.mzXML]	313.033447265625	1.6522833333333333	1.5929499999999999	12.9105	11.31755	33592.88671875	3168174.48444458	0	1286	0.07234148220365721	95.37261235955036	189.74522471910075	313.0267639160156	313.0339050292969
906	313.0941162109375	1.4892333333333334					1	DETECTED	313.0941 m/z @1.49 [N1269_1.mzXML]	313.0941162109375	1.4892333333333334	1.3957666666666666	19.160833333333336	17.76506666666667	21640.37890625	2505467.899616638	0	1286	17.749323840527115	95.03423680456478	180.33253764230383	313.0928955078125	313.09527587890625
907	313.1529541015625	10.053683333333334					1	DETECTED	313.1530 m/z @10.05 [N1269_1.mzXML]	313.1529541015625	10.053683333333334	10.008366666666666	10.144216666666667	0.13585000000000136	6969.05615234375	37361.056393921244	0	1286	0.09475913987529694	1.4988966531812802	2.023747507610741	313.15216064453125	313.15338134765625
908	313.1647033691406	12.359316666666667					1	DETECTED	313.1647 m/z @12.36 [N1269_1.mzXML]	313.1647033691406	12.359316666666667	12.279683333333333	13.698200000000002	1.4185166666666689	37049.8984375	810857.8407521973	0	1286	5.7370791720205006	8.9065508580996	16.8131017161992	313.1643981933594	313.16632080078125
909	313.2712707519531	13.768033333333333					1	DETECTED	313.2713 m/z @13.77 [N1269_1.mzXML]	313.2712707519531	13.768033333333333	0.11808333333333333	19.820833333333333	19.702749999999998	744759.0	1.732858113105127E7	1	1286	0.3321895990493182	1.37462470652777	1.4323837079202162	313.2701110839844	313.27398681640625
910	313.3635559082031	12.105183333333335					1	DETECTED	313.3636 m/z @12.11 [N1269_1.mzXML]	313.3635559082031	12.105183333333335	2.75595	12.183716666666667	9.427766666666667	12166.58203125	3292596.411695923	0	1286	0.11467329044972985	0.5041999878777939	0.008399975755587732	313.3628845214844	313.36798095703125
911	313.7818603515625	2.439583333333333					1	DETECTED	313.7819 m/z @2.44 [N1269_1.mzXML]	313.7818603515625	2.439583333333333	2.2125166666666667	10.098133333333333	7.8856166666666665	13546.650390625	899914.0969460754	0	1286	0.5941615490697432	13.534904145323695	28.538228859757965	313.7762756347656	313.78338623046875
912	314.09356689453125	2.2125166666666667					1	DETECTED	314.0936 m/z @2.21 [N1269_1.mzXML]	314.09356689453125	2.2125166666666667	1.42915	10.7118	9.28265	6602.95556640625	2687708.47707019	0	1286	8.497997976477038	5.924843623675588	10.849687247351177	314.0851135253906	314.0978088378906
913	314.2301330566406	10.983016666666666					1	DETECTED	314.2301 m/z @10.98 [N1269_1.mzXML]	314.2301330566406	10.983016666666666	10.872800000000002	12.762433333333332	1.8896333333333306	748017.625	6290837.5146354865	1	1286	0.12477149709971869	1.4825308583863253	1.8939998883478852	314.2223815917969	314.2308044433594
914	315.0486755371094	2.5359					1	DETECTED	315.0487 m/z @2.54 [N1269_1.mzXML]	315.0486755371094	2.5359	2.0405	11.988133333333334	9.947633333333334	10042.3642578125	1696134.9320861208	0	1286	9.55186034596579	10.04000134571391	19.08000269142782	315.0398864746094	315.0529479980469
915	315.0654602050781	1.4129					1	DETECTED	315.0655 m/z @1.41 [N1269_1.mzXML]	315.0654602050781	1.4129	1.4129	9.56015	8.14725	18847.650390625	1773288.6792934265	0	1286	0.031221360544243737	null	null	315.05645751953125	315.0660095214844
916	315.07720947265625	2.4674666666666667					1	DETECTED	315.0772 m/z @2.47 [N1269_1.mzXML]	315.07720947265625	2.4674666666666667	0.10105	20.003	19.90195	5389087.5	3.779520663735154E8	1	1286	0.41574326146512997	4.929105370148813	2.023107431718356	315.0769348144531	315.0869140625
917	315.16015625	12.374983333333335					1	DETECTED	315.1602 m/z @12.37 [N1269_1.mzXML]	315.16015625	12.374983333333335	2.4537	13.639666666666667	11.185966666666667	12811.109375	1897890.4156435549	0	1286	0.23446696342797857	0.5637358742232607	0.1274717484465214	315.1553039550781	315.1683654785156
918	315.2337951660156	10.983016666666666					1	DETECTED	315.2338 m/z @10.98 [N1269_1.mzXML]	315.2337951660156	10.983016666666666	10.872800000000002	11.120183333333333	0.24738333333333173	122427.3046875	883157.2842468238	0	1286	0.12551381479750212	1.2374376505997553	1.7565757019950812	315.2336730957031	315.2342224121094
919	315.2776794433594	13.867066666666666					1	DETECTED	315.2777 m/z @13.87 [N1269_1.mzXML]	315.2776794433594	13.867066666666666	11.135133333333332	13.968133333333332	2.833	16208.77734375	1333730.8988149415	0	1286	0.08337189851884119	0.5184972790941701	0.03699455818834019	315.26788330078125	315.28704833984375
920	316.08123779296875	2.4674666666666667					1	DETECTED	316.0812 m/z @2.47 [N1269_1.mzXML]	316.08123779296875	2.4674666666666667	0.10105	19.953333333333333	19.852283333333332	460690.71875	3.604261740148295E7	0	1286	0.39039698805763257	1.1163104380290552	2.166293804538749	316.0800476074219	316.0820007324219
921	316.2454528808594	11.150283333333334					1	DETECTED	316.2455 m/z @11.15 [N1269_1.mzXML]	316.2454528808594	11.150283333333334	10.921366666666668	12.34365	1.4222833333333327	1500135.75	1.091277875512586E7	1	1286	0.11033035159968918	1.8324889567642233	5.4282065222058815	316.2361755371094	316.2465515136719
922	317.0539855957031	15.01415					1	DETECTED	317.0540 m/z @15.01 [N1269_1.mzXML]	317.0539855957031	15.01415	1.27465	19.688499999999998	18.413849999999996	10001.685546875	2817549.6965484023	0	1286	1.093122726265353	0.6701062629644454	0.3402125259288909	317.04949951171875	317.0639343261719
923	317.0820617675781	2.5631					1	DETECTED	317.0821 m/z @2.56 [N1269_1.mzXML]	317.0820617675781	2.5631	0.11808333333333333	19.986333333333334	19.86825	60103.0	5301572.834577792	0	1286	0.5412068338349512	0.9489830118104249	2.9586206955896603	317.0811462402344	317.08697509765625
924	317.1026611328125	12.23185					1	DETECTED	317.1027 m/z @12.23 [N1269_1.mzXML]	317.1026611328125	12.23185	6.562966666666667	12.327866666666667	5.7649	9346.365234375	1365695.4776573482	0	1286	0.06355390108995884	0.5084687460493396	0.01693749209867916	317.0964660644531	317.1026611328125
925	317.11279296875	1.6078166666666667					1	DETECTED	317.1128 m/z @1.61 [N1269_1.mzXML]	317.11279296875	1.6078166666666667	1.0334166666666667	12.45155	11.418133333333333	27132.123046875	3588481.3125409535	0	1286	0.18796383662946337	9.939182915506034	18.87836583101207	317.103759765625	317.1136474609375
926	317.1764221191406	13.492733333333332					1	DETECTED	317.1764 m/z @13.49 [N1269_1.mzXML]	317.1764221191406	13.492733333333332	5.99335	13.8243	7.830949999999999	184785.109375	4154420.136552002	0	1286	0.3382520949288832	0.6025356979341338	2.398758886490815	317.1684875488281	317.1820983886719
927	317.24945068359375	11.150283333333334					1	DETECTED	317.2495 m/z @11.15 [N1269_1.mzXML]	317.24945068359375	11.150283333333334	11.089233333333334	14.102333333333332	3.013099999999998	232414.53125	5025953.894529053	0	1286	0.11271267160889309	23.237715578159566	39.588753480086034	317.24200439453125	317.24951171875
928	317.5258483886719	2.5495333333333337					1	DETECTED	317.5258 m/z @2.55 [N1269_1.mzXML]	317.5258483886719	2.5495333333333337	2.0828666666666664	10.144216666666667	8.061350000000001	16481.478515625	1056964.5248512882	0	1286	0.3455827531235669	2.8111592903189755	13.54935990108241	317.52496337890625	317.5284729003906
929	318.06341552734375	16.112816666666667					1	DETECTED	318.0634 m/z @16.11 [N1269_1.mzXML]	318.06341552734375	16.112816666666667	4.97465	19.391166666666667	14.416516666666666	3926.23583984375	1309328.5867799667	0	1286	1.8033380407039132	0.6471673973873617	0.2943347947747235	318.0589294433594	318.0646057128906
930	318.1796569824219	13.5652					1	DETECTED	318.1797 m/z @13.57 [N1269_1.mzXML]	318.1796569824219	13.5652	9.333983333333332	13.66955	4.335566666666667	30998.298828125	2248330.168664734	0	1286	3.654041938922452	0.5151642450971631	0.024826540097809276	318.17877197265625	318.18963623046875
931	318.25250244140625	11.150283333333334					1	DETECTED	318.2525 m/z @11.15 [N1269_1.mzXML]	318.25250244140625	11.150283333333334	11.104916666666666	11.210583333333334	0.10566666666666791	19212.314453125	99274.84904931694	0	1286	0.12102654239374111	1.164584864070513	1.329169728141026	318.251708984375	318.253173828125
932	318.2975769042969	11.36125					1	DETECTED	318.2976 m/z @11.36 [N1269_1.mzXML]	318.2975769042969	11.36125	11.31795	12.807416666666667	1.489466666666667	440670.375	3047929.930899059	1	1286	0.09588578218121135	3.1918074004978148	2.892796242060378	318.294677734375	318.29962158203125
933	318.9351501464844	1.6078166666666667					1	DETECTED	318.9352 m/z @1.61 [N1269_1.mzXML]	318.9351501464844	1.6078166666666667	1.5483333333333333	1.63735	0.08901666666666674	19442.603515625	79920.17848217765	0	1286	0.6391203218812568	0.74824880919025	0.49649761838050005	318.93487548828125	318.935791015625
934	318.96771240234375	1.9565333333333332					1	DETECTED	318.9677 m/z @1.96 [N1269_1.mzXML]	318.96771240234375	1.9565333333333332	1.7437166666666668	2.3412	0.5974833333333334	19080.244140625	328920.65235552983	0	1286	0.19778010286071535	1.403751272613362	0.8193292135942671	318.9670715332031	318.969970703125
935	319.0586242675781	16.821					1	DETECTED	319.0586 m/z @16.82 [N1269_1.mzXML]	319.0586242675781	16.821	9.575083333333334	19.144333333333336	9.569250000000002	3993.999755859375	940196.5918586428	0	1286	0.08863050629373603	0.6603201803314511	0.3124687231990773	319.057861328125	319.0607604980469
936	319.12713623046875	10.646916666666668					1	DETECTED	319.1271 m/z @10.65 [N1269_1.mzXML]	319.12713623046875	10.646916666666668	10.419583333333332	10.77755	0.3579666666666679	8737.81640625	110480.5139814456	0	1286	0.2153249297311941	0.787316715542516	0.5746334310850321	319.126220703125	319.12725830078125
937	319.16339111328125	9.590366666666666					1	DETECTED	319.1634 m/z @9.59 [N1269_1.mzXML]	319.16339111328125	9.590366666666666	9.5448	9.663983333333334	0.11918333333333386	7726.9091796875	31827.217729980537	0	1286	0.0675071327188057	1.3077907827359467	1.5850931161483597	319.1624450683594	319.1639099121094
938	319.1922302246094	14.522516666666666					1	DETECTED	319.1922 m/z @14.52 [N1269_1.mzXML]	319.1922302246094	14.522516666666666	10.053683333333334	16.738	6.684316666666666	271599.0	1.3969967731633857E7	0	1286	0.6123993583725227	1.6499120048035605	1.1214192844970625	319.18408203125	319.19427490234375
939	319.2221374511719	12.482166666666666					1	DETECTED	319.2221 m/z @12.48 [N1269_1.mzXML]	319.2221374511719	12.482166666666666	12.405283333333333	12.717783333333333	0.3125	16738.9609375	208008.41449804723	0	1286	0.11360033043752082	2.0323000216778766	3.064600043355753	319.22125244140625	319.2222595214844
940	319.3007507324219	11.36125					1	DETECTED	319.3008 m/z @11.36 [N1269_1.mzXML]	319.3007507324219	11.36125	11.332716666666666	11.677566666666667	0.344850000000001	82709.828125	676841.1859974392	0	1286	0.09315755277911997	6.0429322429905845	3.8040403132355647	319.293212890625	319.3013000488281
941	320.1956787109375	14.5366					1	DETECTED	320.1957 m/z @14.54 [N1269_1.mzXML]	320.1956787109375	14.5366	4.0902	16.7715	12.6813	44790.7578125	3948350.3822703236	0	1286	3.8364678377565173	0.6887466499311223	0.3073486094925722	320.1872863769531	320.2043151855469
942	320.8677673339844	1.6078166666666667					1	DETECTED	320.8678 m/z @1.61 [N1269_1.mzXML]	320.8677673339844	1.6078166666666667	1.5483333333333333	5.40845	3.860116666666667	15924.845703125	1629711.707117981	0	1286	0.14855508281739782	32.44704398991314	63.89408797982629	320.86700439453125	320.87030029296875
943	320.9651794433594	1.9843000000000002					1	DETECTED	320.9652 m/z @1.98 [N1269_1.mzXML]	320.9651794433594	1.9843000000000002	0.8112333333333334	2.1982	1.3869666666666665	16650.603515625	435578.3651243896	0	1286	0.13246013616115038	0.591171288929302	0.18234257785860403	320.96295166015625	320.96588134765625
944	321.00018310546875	16.015483333333332					1	DETECTED	321.0002 m/z @16.02 [N1269_1.mzXML]	321.00018310546875	16.015483333333332	9.438633333333334	18.194666666666667	8.756033333333333	2065.597900390625	618892.5470078128	0	1286	7.117705206451765	0.6656707491681683	0.3313414983363365	320.9980163574219	321.00140380859375
945	321.2076721191406	12.747683333333333					1	DETECTED	321.2077 m/z @12.75 [N1269_1.mzXML]	321.2076721191406	12.747683333333333	1.42915	15.608133333333335	14.178983333333335	48052.234375	3949262.915551698	0	1286	0.3404447646682609	0.5842724448355896	0.1709293921015448	321.19873046875	321.20977783203125
946	321.2247314453125	14.381116666666665					1	DETECTED	321.2247 m/z @14.38 [N1269_1.mzXML]	321.2247314453125	14.381116666666665	14.352966666666667	15.852966666666667	1.5	7035.48583984375	226445.4684700317	0	1286	0.4965573927154594	26.64298401421116	52.28596802842232	321.2238464355469	321.22576904296875
947	322.2716064453125	14.072016666666666					1	DETECTED	322.2716 m/z @14.07 [N1269_1.mzXML]	322.2716064453125	14.072016666666666	13.867066666666666	14.6366	0.7695333333333334	27527.423828125	623236.0981358642	0	1286	0.34808833827375096	1.8773684638529706	1.2872712547558698	322.2708435058594	322.27252197265625
948	322.6880187988281	9.469133333333334					1	DETECTED	322.6880 m/z @9.47 [N1269_1.mzXML]	322.6880187988281	9.469133333333334	9.42345	9.49945	0.07599999999999874	3412.8505859375	10472.876067657351	0	1286	0.09383162078129814	0.8318132068588056	0.6636264137176111	322.6878967285156	322.688720703125
949	322.8092041015625	1.7437166666666668					1	DETECTED	322.8092 m/z @1.74 [N1269_1.mzXML]	322.8092041015625	1.7437166666666668	1.6967666666666665	1.8432333333333333	0.14646666666666674	12442.5849609375	55562.74307971189	0	1286	0.3683124358553318	1.5598154064607657	2.1196308129215313	322.80596923828125	322.8092041015625
950	323.01934814453125	11.577					1	DETECTED	323.0193 m/z @11.58 [N1269_1.mzXML]	323.01934814453125	11.577	1.88605	11.677566666666667	9.791516666666666	14665.181640625	4472988.127217284	0	1286	0.09108189534111766	0.5051886897913345	0.010377379582669124	323.0149841308594	323.0196838378906
951	323.1618347167969	10.053683333333334					1	DETECTED	323.1618 m/z @10.05 [N1269_1.mzXML]	323.1618347167969	10.053683333333334	9.679066666666667	12.0602	2.3811333333333327	6448.80419921875	451315.5967854613	0	1286	2.1319248076040953	3.1780931618988313	6.061110412510422	323.1606140136719	323.16510009765625
952	323.18121337890625	15.9015					1	DETECTED	323.1812 m/z @15.90 [N1269_1.mzXML]	323.18121337890625	15.9015	9.484466666666666	19.506333333333334	10.021866666666668	4107.091796875	1507735.8552740484	0	1286	2.7594796502904657	0.7808800536073263	0.5617601072146526	323.1788024902344	323.1837158203125
953	323.22344970703125	14.117783333333334					1	DETECTED	323.2234 m/z @14.12 [N1269_1.mzXML]	323.22344970703125	14.117783333333334	11.738283333333333	15.304116666666665	3.565833333333332	26055.087890625	1355896.3929824226	0	1286	0.31456190631494074	0.7384516393597252	0.34717328885714	323.2227478027344	323.2244873046875
954	323.9994201660156	12.136183333333333					1	DETECTED	323.9994 m/z @12.14 [N1269_1.mzXML]	323.9994201660156	12.136183333333333	0.15178333333333333	19.969833333333334	19.81805	15081.279296875	3898323.810747407	0	1286	2.6262656880531896	1.6687750947677689	1.9907861563480536	323.9977722167969	324.0022888183594
955	324.17730712890625	15.028916666666667					1	DETECTED	324.1773 m/z @15.03 [N1269_1.mzXML]	324.17730712890625	15.028916666666667	8.96415	19.92	10.955850000000002	16411.216796875	4744155.010235287	0	1286	1.565167930670416	0.9032375524202635	0.8004718812561721	324.1763000488281	324.178955078125
956	324.1901550292969	9.7389					1	DETECTED	324.1902 m/z @9.74 [N1269_1.mzXML]	324.1901550292969	9.7389	9.708966666666667	9.813799999999999	0.10483333333333178	13950.8740234375	63760.02375671331	0	1286	0.09468249839994947	1.7511135857461395	2.502227171492279	324.1899719238281	324.19024658203125
957	324.85028076171875	2.140516666666667					1	DETECTED	324.8503 m/z @2.14 [N1269_1.mzXML]	324.85028076171875	2.140516666666667	2.06875	2.3981666666666666	0.32941666666666647	10873.90625	113700.04015759284	0	1286	0.21942420066672375	2.2950534138411407	3.590106827682281	324.84942626953125	324.85162353515625
958	325.0533752441406	1.8291833333333334					1	DETECTED	325.0534 m/z @1.83 [N1269_1.mzXML]	325.0533752441406	1.8291833333333334	1.8011333333333333	11.6198	9.818666666666667	20231.796875	3367642.7497592773	0	1286	9.788935076164304	175.02079619726598	349.04159239453196	325.0522155761719	325.05859375
959	325.1739196777344	15.9015					1	DETECTED	325.1739 m/z @15.90 [N1269_1.mzXML]	325.1739196777344	15.9015	0.18550000000000003	19.969833333333334	19.784333333333333	22119.095703125	6118054.045542664	0	1286	2.5820165956036636	0.7744252543774758	0.6332455245605366	325.17218017578125	325.17486572265625
960	325.2027282714844	13.809966666666666					1	DETECTED	325.2027 m/z @13.81 [N1269_1.mzXML]	325.2027282714844	13.809966666666666	13.352916666666665	14.057183333333334	0.704266666666669	41257.7421875	668134.764102051	0	1286	0.09033486008366864	0.7704481639499705	0.6824837629767206	325.2021789550781	325.21173095703125
961	325.2323303222656	13.022466666666666					1	DETECTED	325.2323 m/z @13.02 [N1269_1.mzXML]	325.2323303222656	13.022466666666666	12.8818	14.164033333333332	1.2822333333333322	65405.45703125	824973.7205349138	0	1286	0.11341464277691315	4.557701421800957	1.8728801745155896	325.23150634765625	325.2360534667969
962	326.8475036621094	2.140516666666667					1	DETECTED	326.8475 m/z @2.14 [N1269_1.mzXML]	326.8475036621094	2.140516666666667	2.0545833333333334	2.3270833333333334	0.27249999999999996	12225.6806640625	122884.24645800784	0	1286	0.14339150835095626	1.585531419705192	2.171062839410384	326.8466491699219	326.8489990234375
963	327.00628662109375	0.5914166666666667					1	DETECTED	327.0063 m/z @0.59 [N1269_1.mzXML]	327.00628662109375	0.5914166666666667	0.10105	20.003	19.90195	8289.712890625	5794276.411445982	0	1286	16.884504575181115	20.292927061382635	39.58585412276527	327.0002136230469	327.0127258300781
964	327.05047607421875	11.59135					1	DETECTED	327.0505 m/z @11.59 [N1269_1.mzXML]	327.05047607421875	11.59135	1.5778666666666665	11.83155	10.253683333333333	103544.625	1.1248630332531E7	0	1286	0.16192342008066696	0.5087262280498144	0.013514166613086107	327.0481872558594	327.0506896972656
965	327.1720886230469	15.383316666666667					1	DETECTED	327.1721 m/z @15.38 [N1269_1.mzXML]	327.1720886230469	15.383316666666667	3.3337999999999997	19.341333333333335	16.007533333333335	8129.68359375	3387913.076569399	0	1286	2.0402285843493377	0.6642396444670672	0.3284792889341343	327.165283203125	327.1737365722656
966	327.2270812988281	14.012683333333333					1	DETECTED	327.2271 m/z @14.01 [N1269_1.mzXML]	327.2270812988281	14.012683333333333	12.34365	14.910683333333333	2.567033333333333	79562.078125	2762760.473266358	0	1286	0.3987954777010678	0.7522232943605438	2.524460013934393	327.2174072265625	327.2279052734375
967	327.2505798339844	12.263616666666667					1	DETECTED	327.2506 m/z @12.26 [N1269_1.mzXML]	327.2505798339844	12.263616666666667	12.167433333333333	12.2956	0.12816666666666698	11529.7802734375	72448.50289648368	0	1286	0.12614912692468927	0.6662623462138235	0.33252469242764715	327.2500915527344	327.2510070800781
968	328.0538635253906	11.605316666666665					1	DETECTED	328.0539 m/z @11.61 [N1269_1.mzXML]	328.0538635253906	11.605316666666665	11.605316666666665	11.677566666666667	0.07225000000000215	8497.73046875	28642.248118652584	0	1286	0.18241422716208966	null	null	328.0537414550781	328.0542907714844
969	328.2095642089844	12.04575					1	DETECTED	328.2096 m/z @12.05 [N1269_1.mzXML]	328.2095642089844	12.04575	12.002566666666667	12.23185	0.22928333333333306	38566.23828125	242550.92691015636	0	1286	0.09440419956652057	2.654766499421069	4.309532998842138	328.2091369628906	328.2096862792969
970	328.2459716796875	11.120183333333333					1	DETECTED	328.2460 m/z @11.12 [N1269_1.mzXML]	328.2459716796875	11.120183333333333	11.073983333333333	11.256300000000001	0.18231666666666868	136315.859375	880696.585052736	0	1286	0.1081891324465456	1.8963499792918572	3.7158789841657964	328.2456359863281	328.2462463378906
971	328.8961181640625	1.5336666666666665					1	DETECTED	328.8961 m/z @1.53 [N1269_1.mzXML]	328.8961181640625	1.5336666666666665	1.44465	1.6078166666666667	0.16316666666666668	93076.1796875	514922.39488037094	0	1286	0.0956779020699774	0.894518977204961	0.8357347907184376	328.89532470703125	328.8962707519531
972	328.99652099609375	1.7871666666666668					1	DETECTED	328.9965 m/z @1.79 [N1269_1.mzXML]	328.99652099609375	1.7871666666666668	0.10105	20.003	19.90195	25795.861328125	5631757.721064577	0	1286	17.936267097710353	3.0037441999506242	18.668030214724123	328.9957580566406	329.00439453125
973	329.0507507324219	11.577					1	DETECTED	329.0508 m/z @11.58 [N1269_1.mzXML]	329.0507507324219	11.577	11.54885	11.648433333333333	0.09958333333333336	14988.4033203125	64825.96321679586	0	1286	0.11082310040081822	1.7687981053877964	2.5375962107755927	329.0499267578125	329.05169677734375
974	329.17474365234375	12.359316666666667					1	DETECTED	329.1747 m/z @12.36 [N1269_1.mzXML]	329.17474365234375	12.359316666666667	12.327866666666667	12.593533333333333	0.2656666666666663	16622.19921875	192349.95587353446	0	1286	0.3928420840631457	4.223635400106045	7.447270800212089	329.1745300292969	329.1754455566406
975	329.2449035644531	13.809966666666666					1	DETECTED	329.2449 m/z @13.81 [N1269_1.mzXML]	329.2449035644531	13.809966666666666	11.073983333333333	14.794166666666666	3.720183333333333	308512.4375	7654460.038170159	0	1286	0.33222815301112973	0.6773157125514176	0.16990826290518019	329.24224853515625	329.2496643066406
976	330.2481384277344	13.781866666666668					1	DETECTED	330.2481 m/z @13.78 [N1269_1.mzXML]	330.2481384277344	13.781866666666668	11.135133333333332	14.2677	3.1325666666666674	61786.4765625	5163036.495816403	0	1286	2.8374383602654625	0.5917798040351625	0.24995577555589601	330.2435302734375	330.2531433105469
977	330.26123046875	11.27155					1	DETECTED	330.2612 m/z @11.27 [N1269_1.mzXML]	330.26123046875	11.27155	11.210583333333334	11.605316666666665	0.39473333333333116	56822.796875	380266.88704016147	0	1286	0.09117957702855684	3.2515447433248585	5.919743380876527	330.2599182128906	330.2623596191406
978	330.33404541015625	11.889466666666667					1	DETECTED	330.3340 m/z @11.89 [N1269_1.mzXML]	330.33404541015625	11.889466666666667	11.846616666666668	12.031266666666665	0.18464999999999776	23645.81640625	137270.96319091757	0	1286	0.11957764643229041	2.154609101516913	3.415727436814221	330.33404541015625	330.3354797363281
979	331.00054931640625	11.56295					1	DETECTED	331.0005 m/z @11.56 [N1269_1.mzXML]	331.00054931640625	11.56295	0.10105	19.7875	19.68645	10771.21875	2266664.4358408796	0	1286	0.06392979074328586	0.6949772078940962	0.38575883026718544	330.99932861328125	331.00146484375
980	331.05169677734375	2.4674666666666667					1	DETECTED	331.0517 m/z @2.47 [N1269_1.mzXML]	331.05169677734375	2.4674666666666667	0.1349	20.003	19.868100000000002	676865.125	3.405863568987069E7	1	1286	0.39507152722554206	1.7942441232658788	1.6517394176966684	331.0427551269531	331.05291748046875
981	331.18585205078125	12.136183333333333					1	DETECTED	331.1859 m/z @12.14 [N1269_1.mzXML]	331.18585205078125	12.136183333333333	12.120299999999999	12.327866666666667	0.20756666666666845	22294.4765625	166056.674826417	0	1286	0.22768691265014063	6.534102833157898	12.068205666315796	331.1852111816406	331.1863098144531
982	331.20294189453125	11.210583333333334					1	DETECTED	331.2029 m/z @11.21 [N1269_1.mzXML]	331.20294189453125	11.210583333333334	11.120183333333333	11.240933333333334	0.12075000000000102	13581.7216796875	79897.60104833984	0	1286	0.11618842695846787	0.667865044247788	0.3357300884955762	331.20269775390625	331.20880126953125
983	331.224853515625	11.013233333333334					1	DETECTED	331.2249 m/z @11.01 [N1269_1.mzXML]	331.224853515625	11.013233333333334	10.539449999999999	11.104916666666666	0.5654666666666675	11055.4228515625	112901.7099421387	0	1286	0.033158919198058356	0.5967566046364357	0.19351320927287127	331.22381591796875	331.2297058105469
984	331.26116943359375	14.896066666666666					1	DETECTED	331.2612 m/z @14.90 [N1269_1.mzXML]	331.26116943359375	14.896066666666666	10.967916666666667	16.754833333333334	5.7869166666666665	20697.515625	2491820.054882263	0	1286	4.033307131392393	0.6680311736560739	0.30672769711923514	331.25787353515625	331.2621154785156
985	331.28179931640625	13.740216666666667					1	DETECTED	331.2818 m/z @13.74 [N1269_1.mzXML]	331.28179931640625	13.740216666666667	0.27018333333333333	17.234166666666667	16.963983333333335	535403.125	1.4377179280935977E7	1	1286	0.28917991124884246	1.4660760959303563	2.516385096503626	331.2815856933594	331.2837829589844
986	332.0554504394531	2.4674666666666667					1	DETECTED	332.0555 m/z @2.47 [N1269_1.mzXML]	332.0554504394531	2.4674666666666667	1.3957666666666666	10.144216666666667	8.74845	67786.4375	3281458.8303638306	0	1286	0.738946335337503	1.4290110319024942	3.1669438943277224	332.04705810546875	332.0568542480469
987	332.1620788574219	10.25135					1	DETECTED	332.1621 m/z @10.25 [N1269_1.mzXML]	332.1620788574219	10.25135	8.404583333333333	18.440833333333334	10.03625	65951.859375	3853989.890604248	0	1286	0.509025223380899	1.3594250312957952	2.5791381999867866	332.1606140136719	332.16729736328125
988	332.2407531738281	10.810550000000001					1	DETECTED	332.2408 m/z @10.81 [N1269_1.mzXML]	332.2407531738281	10.810550000000001	10.728399999999999	19.456500000000002	8.728100000000003	81503.5078125	1390121.0944737876	0	1286	0.15104551031976854	53.12294583079594	105.24589166159188	332.2406005859375	332.24578857421875
989	332.2697448730469	14.579333333333333					1	DETECTED	332.2697 m/z @14.58 [N1269_1.mzXML]	332.2697448730469	14.579333333333333	14.579333333333333	15.8364	1.2570666666666668	7093.94677734375	225215.6357222292	0	1286	0.5850856643055913	null	null	332.263671875	332.2697448730469
990	332.8371887207031	1.7583666666666666					1	DETECTED	332.8372 m/z @1.76 [N1269_1.mzXML]	332.8371887207031	1.7583666666666666	1.6816333333333333	15.028916666666667	13.347283333333333	24898.564453125	8627364.465677246	0	1286	0.04168862760943903	86.9718722849696	172.9437445699392	332.8366394042969	332.84173583984375
991	332.870361328125	9.163966666666665					1	DETECTED	332.8704 m/z @9.16 [N1269_1.mzXML]	332.870361328125	9.163966666666665	9.133766666666666	9.305316666666666	0.17154999999999987	6474.60302734375	35973.37080664074	0	1286	0.05342416843218167	2.840231788079572	4.680463576159144	332.86981201171875	332.87103271484375
992	333.0498352050781	2.5085166666666665					1	DETECTED	333.0498 m/z @2.51 [N1269_1.mzXML]	333.0498352050781	2.5085166666666665	1.88605	9.5448	7.65875	36613.67578125	2148228.6314118044	0	1286	2.035069848228681	2.0926210223448605	3.0657121567149397	333.0487976074219	333.05108642578125
993	333.14892578125	13.44985					1	DETECTED	333.1489 m/z @13.45 [N1269_1.mzXML]	333.14892578125	13.44985	10.615016666666666	15.495183333333333	4.880166666666668	88016.265625	2730375.6037888206	0	1286	0.138194982418824	0.8682635788558488	0.49136901067652256	333.13922119140625	333.1517028808594
994	333.1656188964844	10.25135					1	DETECTED	333.1656 m/z @10.25 [N1269_1.mzXML]	333.1656188964844	10.25135	9.888216666666667	14.7079	4.819683333333334	10741.9384765625	1917103.3401703495	0	1286	0.28868964591807433	6.63624472186524	11.15253540100848	333.1649475097656	333.16998291015625
995	333.1815490722656	11.988133333333334					1	DETECTED	333.1815 m/z @11.99 [N1269_1.mzXML]	333.1815490722656	11.988133333333334	11.723033333333332	12.311566666666666	0.5885333333333342	11319.1611328125	276303.42955541954	0	1286	0.3070351236802562	1.1100213755815345	1.220042751163069	333.1809387207031	333.1825256347656
996	333.20098876953125	12.390283333333334					1	DETECTED	333.2010 m/z @12.39 [N1269_1.mzXML]	333.20098876953125	12.390283333333334	9.149133333333333	12.577666666666666	3.4285333333333323	26323.96875	1045149.1371555168	0	1286	0.16801225698228883	0.5283455720242728	0.05827372306987903	333.2007141113281	333.2044677734375
997	334.13836669921875	9.7686					1	DETECTED	334.1384 m/z @9.77 [N1269_1.mzXML]	334.13836669921875	9.7686	9.72395	18.424500000000002	8.700550000000002	12621.5498046875	974650.1401062622	0	1286	0.08832236659889148	97.43057110862489	2.415586402739538	334.1326904296875	334.1461181640625
998	334.91265869140625	1.5929499999999999					1	DETECTED	334.9127 m/z @1.59 [N1269_1.mzXML]	334.91265869140625	1.5929499999999999	1.5189	1.6522833333333333	0.1333833333333334	74866.1328125	358379.1173034665	0	1286	0.07782405744625542	0.9084259173714276	0.9280589459425185	334.91180419921875	334.91326904296875
999	335.121826171875	10.388533333333333					1	DETECTED	335.1218 m/z @10.39 [N1269_1.mzXML]	335.121826171875	10.388533333333333	10.295983333333334	17.019666666666666	6.723683333333332	4928.6904296875	614313.6424899595	0	1286	0.21201829032733244	36.324599315685504	71.64919863137101	335.1120300292969	335.12225341796875
1000	335.1489562988281	13.478183333333334					1	DETECTED	335.1490 m/z @13.48 [N1269_1.mzXML]	335.1489562988281	13.478183333333334	12.247683333333333	13.654833333333332	1.4071499999999997	22126.90234375	1172553.6013569334	0	1286	0.15722905614325633	0.5717797643234451	0.14355952864689028	335.148193359375	335.1496887207031
1001	335.1645202636719	11.677566666666667					1	DETECTED	335.1645 m/z @11.68 [N1269_1.mzXML]	335.1645202636719	11.677566666666667	10.888966666666667	16.671499999999998	5.7825333333333315	129461.7734375	8769394.375155335	0	1286	3.109253108867847	3.0686498660762007	2.0053282059612663	335.1635437011719	335.16595458984375
1002	335.2170104980469	12.545416666666666					1	DETECTED	335.2170 m/z @12.55 [N1269_1.mzXML]	335.2170104980469	12.545416666666666	12.482166666666666	12.657183333333334	0.17501666666666793	37955.4765625	240699.86702661216	0	1286	0.07320128380044366	1.3835309617918408	1.7670619235836815	335.21649169921875	335.2170715332031
1003	336.072998046875	16.12943333333333					1	DETECTED	336.0730 m/z @16.13 [N1269_1.mzXML]	336.072998046875	16.12943333333333	10.083233333333334	19.226499999999998	9.143266666666664	2689.1669921875	709942.6198452757	0	1286	1.1355627585415924	0.7561167896089005	0.512233579217801	336.0701599121094	336.0753173828125
1004	336.2515563964844	12.167433333333333					1	DETECTED	336.2516 m/z @12.17 [N1269_1.mzXML]	336.2515563964844	12.167433333333333	6.6931666666666665	15.399183333333333	8.706016666666667	13372.443359375	2894546.2622077633	0	1286	0.11291731297869845	0.7951765228828215	0.5903530457656428	336.2429504394531	336.2518615722656
1005	336.6620788574219	13.271366666666667					1	DETECTED	336.6621 m/z @13.27 [N1269_1.mzXML]	336.6620788574219	13.271366666666667	12.99465	13.683950000000001	0.6893000000000011	52536.828125	881564.858071044	0	1286	0.7577910417426246	1.2454978016021199	0.8538985086228974	336.6611633300781	336.662841796875
1006	337.0597839355469	2.3557					1	DETECTED	337.0598 m/z @2.36 [N1269_1.mzXML]	337.0597839355469	2.3557	1.63735	19.226499999999998	17.589149999999997	554828.5625	2.141927944358058E7	1	1286	0.4562175059533389	0.9650953209364593	0.6814699349549624	337.05865478515625	337.06976318359375
1007	337.1649169921875	14.45155					1	DETECTED	337.1649 m/z @14.45 [N1269_1.mzXML]	337.1649169921875	14.45155	10.888966666666667	15.705933333333332	4.816966666666666	58123.80078125	3615719.891413267	0	1286	0.5388909017427288	0.627922671845963	0.3425652414498247	337.1634826660156	337.1657409667969
1008	337.1799011230469	12.657183333333334					1	DETECTED	337.1799 m/z @12.66 [N1269_1.mzXML]	337.1799011230469	12.657183333333334	11.846616666666668	13.022466666666666	1.1758499999999987	210991.875	3330991.30173804	0	1286	0.22755897101833433	0.7079118940200161	3.420578554295019	337.17694091796875	337.1808776855469
1009	338.06329345703125	2.4120166666666667					1	DETECTED	338.0633 m/z @2.41 [N1269_1.mzXML]	338.06329345703125	2.4120166666666667	1.81515	3.4054333333333333	1.5902833333333333	51606.91015625	1930221.1925131837	0	1286	1.408597409413426	1.3321931196247068	1.6643862392494135	338.06280517578125	338.06378173828125
1010	338.2301330566406	12.45155					1	DETECTED	338.2301 m/z @12.45 [N1269_1.mzXML]	338.2301330566406	12.45155	0.10105	20.003	19.90195	683207.9375	2.2272988880991995E7	0	1286	0.20159556806522438	1.475969043722519	1.9078738035571055	338.22943115234375	338.2320556640625
1011	338.3392028808594	12.657183333333334					1	DETECTED	338.3392 m/z @12.66 [N1269_1.mzXML]	338.3392028808594	12.657183333333334	12.327866666666667	13.257833333333334	0.929966666666667	421650.40625	8829519.775446298	1	1286	0.21718978807328781	0.9344395293503768	0.8321142996011572	338.33892822265625	338.34002685546875
1012	339.1600646972656	14.423300000000001					1	DETECTED	339.1601 m/z @14.42 [N1269_1.mzXML]	339.1600646972656	14.423300000000001	11.120183333333333	15.304116666666665	4.183933333333332	22341.642578125	1978266.2725385735	0	1286	0.41227545354846384	0.6333311468461601	0.26897137032096574	339.1597900390625	339.1611328125
1013	339.17999267578125	12.747683333333333					1	DETECTED	339.1800 m/z @12.75 [N1269_1.mzXML]	339.17999267578125	12.747683333333333	11.0589	16.441683333333334	5.382783333333334	40867.06640625	4556033.424372803	0	1286	2.6935186927864123	1.3638084157419361	1.58558225930347	339.17999267578125	339.18841552734375
1014	339.1955261230469	11.846616666666668					1	DETECTED	339.1955 m/z @11.85 [N1269_1.mzXML]	339.1955261230469	11.846616666666668	11.180383333333333	12.090016666666665	0.909633333333332	22170.169921875	703923.6149387201	0	1286	0.3814161691888849	0.6826687346775383	0.36533746935507666	339.19439697265625	339.1969299316406
1015	339.2334289550781	12.436016666666665					1	DETECTED	339.2334 m/z @12.44 [N1269_1.mzXML]	339.2334289550781	12.436016666666665	0.5577500000000001	19.986333333333334	19.428583333333336	125586.265625	5140713.952419157	0	1286	0.33690048212656976	5.964675012181899	9.180578938326823	339.2320861816406	339.23492431640625
1016	339.3426818847656	12.657183333333334					1	DETECTED	339.3427 m/z @12.66 [N1269_1.mzXML]	339.3426818847656	12.657183333333334	12.199883333333334	13.393949999999998	1.1940666666666644	110792.921875	2331523.9325081795	0	1286	0.1800628046144528	1.5337113612325117	2.1313731961701885	339.33343505859375	339.3439025878906
1017	340.2454528808594	11.256300000000001					1	DETECTED	340.2455 m/z @11.26 [N1269_1.mzXML]	340.2454528808594	11.256300000000001	11.089233333333334	14.954966666666667	3.865733333333333	50497.6640625	1876430.8735047	0	1286	0.11306303473418922	10.66005600159779	22.221495512916864	340.2361145019531	340.2477111816406
1018	340.2572021484375	10.84165					1	DETECTED	340.2572 m/z @10.84 [N1269_1.mzXML]	340.2572021484375	10.84165	10.810550000000001	10.888966666666667	0.07841666666666569	4650.13525390625	17400.242349975386	0	1286	0.07393941617583977	1.2607181136120464	1.5214362272240929	340.25640869140625	340.2578125
1019	340.39105224609375	12.247683333333333					1	DETECTED	340.3911 m/z @12.25 [N1269_1.mzXML]	340.39105224609375	12.247683333333333	12.199883333333334	12.390283333333334	0.19040000000000035	58434.8984375	383715.0292148447	0	1286	0.10543212216583875	1.9916317991632364	2.935237160371332	340.39093017578125	340.391845703125
1020	340.9293212890625	1.6226666666666667					1	DETECTED	340.9293 m/z @1.62 [N1269_1.mzXML]	340.9293212890625	1.6226666666666667	1.5483333333333333	1.6668166666666666	0.11848333333333327	48245.23046875	212517.6026269532	0	1286	0.07118741534199113	0.7969730941704029	0.5939461883408057	340.92913818359375	340.92962646484375
1021	341.02978515625	11.59135					1	DETECTED	341.0298 m/z @11.59 [N1269_1.mzXML]	341.02978515625	11.59135	11.520116666666667	11.944633333333334	0.4245166666666673	191455.78125	1536261.6198718215	0	1286	0.15905720856587457	1.9643203899105806	1.9224600822087	341.02899169921875	341.0299987792969
1022	341.1752624511719	12.657183333333334					1	DETECTED	341.1753 m/z @12.66 [N1269_1.mzXML]	341.1752624511719	12.657183333333334	12.577666666666666	16.359683333333333	3.7820166666666672	24413.56640625	1042047.9147297369	0	1286	0.1470576825249168	23.781282749947067	46.562565499894134	341.1738586425781	341.1849670410156
1023	341.3501892089844	14.027533333333334					1	DETECTED	341.3502 m/z @14.03 [N1269_1.mzXML]	341.3501892089844	14.027533333333334	13.781866666666668	14.62235	0.8404833333333332	41687.0703125	815876.0262225348	0	1286	0.26305164744786325	1.7106173677069196	2.2268064106253513	341.3486328125	341.35089111328125
1024	342.0131530761719	8.96415					1	DETECTED	342.0132 m/z @8.96 [N1269_1.mzXML]	342.0131530761719	8.96415	0.10105	20.003	19.90195	14105.7236328125	5145880.813809266	0	1286	3.5692860046906354	0.851259680329639	1.4876592746249973	342.01123046875	342.0146484375
1025	342.03302001953125	11.577					1	DETECTED	342.0330 m/z @11.58 [N1269_1.mzXML]	342.03302001953125	11.577	11.54885	11.70745	0.15859999999999985	29510.216796875	167132.11375512567	0	1286	0.09111136581117307	2.8170515097690796	4.634103019538159	342.0318298339844	342.0332946777344
1026	342.2610778808594	11.36125					1	DETECTED	342.2611 m/z @11.36 [N1269_1.mzXML]	342.2610778808594	11.36125	11.27155	14.296233333333333	3.024683333333334	268025.4375	3542550.189961791	1	1286	0.1358083479806318	1.6003613591562642	1.9982106443660166	342.260498046875	342.265869140625
1027	342.8658142089844	1.6967666666666665					1	DETECTED	342.8658 m/z @1.70 [N1269_1.mzXML]	342.8658142089844	1.6967666666666665	1.6816333333333333	1.88605	0.2044166666666667	24101.34375	188175.86580883793	0	1286	0.1909861249369964	6.753854625550712	12.507709251101424	342.86572265625	342.8678283691406
1028	343.1903076171875	12.359316666666667					1	DETECTED	343.1903 m/z @12.36 [N1269_1.mzXML]	343.1903076171875	12.359316666666667	8.888316666666666	14.7079	5.819583333333334	175817.4375	4070659.6135739805	1	1286	0.24001316845582998	1.8759100657428478	14.541885293482231	343.1896057128906	343.1978759765625
1029	343.2929382324219	12.0602					1	DETECTED	343.2929 m/z @12.06 [N1269_1.mzXML]	343.2929382324219	12.0602	12.002566666666667	12.183716666666667	0.1811500000000006	23212.91015625	157609.94320581123	0	1286	0.5823187444427891	1.5715731636784294	2.1431463273568587	343.292724609375	343.29351806640625
1030	344.0118713378906	11.013233333333334					1	DETECTED	344.0119 m/z @11.01 [N1269_1.mzXML]	344.0118713378906	11.013233333333334	0.18550000000000003	19.8705	19.685	17130.681640625	4858098.312732298	1	1286	4.430473230850357	2.7323277166221325	2.706369369030154	344.010498046875	344.01318359375
1031	344.1938171386719	12.359316666666667					1	DETECTED	344.1938 m/z @12.36 [N1269_1.mzXML]	344.1938171386719	12.359316666666667	12.279683333333333	14.072016666666666	1.7923333333333336	32322.361328125	1148010.6330148939	0	1286	0.11363497530932776	11.253662620343194	21.507325240686388	344.1933288574219	344.1953125
1032	344.2767639160156	11.505233333333333					1	DETECTED	344.2768 m/z @11.51 [N1269_1.mzXML]	344.2767639160156	11.505233333333333	11.44695	12.77715	1.3302000000000014	232296.140625	2084783.3208227546	1	1286	0.10078492989913812	11.41149556762934	2.1598801557721172	344.276611328125	344.27752685546875
1033	344.64776611328125	13.161983333333334					1	DETECTED	344.6478 m/z @13.16 [N1269_1.mzXML]	344.64776611328125	13.161983333333334	13.050283333333335	13.352916666666665	0.30263333333333087	24925.033203125	302412.48207861267	0	1286	0.27616471897934325	1.3546702476872583	1.7093404953745166	344.64642333984375	344.64862060546875
1034	344.8625183105469	1.7727499999999998					1	DETECTED	344.8625 m/z @1.77 [N1269_1.mzXML]	344.8625183105469	1.7727499999999998	1.6816333333333333	1.7727499999999998	0.09111666666666651	19750.57421875	81585.488605957	0	1286	0.07056360330671341	0.5	null	344.8625183105469	344.8630676269531
1035	344.8735046386719	1.5336666666666665					1	DETECTED	344.8735 m/z @1.53 [N1269_1.mzXML]	344.8735046386719	1.5336666666666665	1.44465	1.6226666666666667	0.1780166666666667	119821.453125	712105.8803632812	0	1286	1.8687714848781953	1.0206419354537761	0.9017209091816569	344.8728332519531	344.87384033203125
1036	346.0069274902344	11.0589					1	DETECTED	346.0069 m/z @11.06 [N1269_1.mzXML]	346.0069274902344	11.0589	0.10105	20.003	19.90195	230021.0	7.644229061374438E7	1	1286	1.4551365004497558	1.0757130223922704	0.3316583633677944	346.00628662109375	346.0082092285156
1037	346.9066467285156	1.5336666666666665					1	DETECTED	346.9066 m/z @1.53 [N1269_1.mzXML]	346.9066467285156	1.5336666666666665	1.4892333333333334	1.5630666666666668	0.07383333333333342	14769.060546875	43598.19110156258	0	1286	0.1795964559189147	0.8308327081770496	0.661665416354099	346.9059143066406	346.9069519042969
1038	347.01556396484375	11.013233333333334					1	DETECTED	347.0156 m/z @11.01 [N1269_1.mzXML]	347.01556396484375	11.013233333333334	0.18550000000000003	19.92	19.7345	68078.359375	1.1255246132361004E7	0	1286	4.123526816946052	5.828245370441506	13.240862006553563	347.0076599121094	347.0183410644531
1039	347.122314453125	9.977749999999999					1	DETECTED	347.1223 m/z @9.98 [N1269_1.mzXML]	347.122314453125	9.977749999999999	9.7686	10.0234	0.25480000000000125	4600.50732421875	53772.48924023445	0	1286	0.09090628029582781	0.6091322017690703	0.2182644035381407	347.12176513671875	347.122314453125
1040	347.1323547363281	1.47435					1	DETECTED	347.1324 m/z @1.47 [N1269_1.mzXML]	347.1323547363281	1.47435	1.4129	9.798916666666665	8.386016666666665	7119.30712890625	2697646.3700814205	0	1286	8.380472537993908	68.23447247084349	135.46894494168697	347.1225280761719	347.1323547363281
1041	347.1573181152344	11.256300000000001					1	DETECTED	347.1573 m/z @11.26 [N1269_1.mzXML]	347.1573181152344	11.256300000000001	9.649133333333333	11.36125	1.7121166666666667	55667.1171875	1106826.8872132574	0	1286	0.1626259948394111	0.5459347121625301	0.06813318141511361	347.15679931640625	347.1588134765625
1042	348.0189208984375	10.983016666666666					1	DETECTED	348.0189 m/z @10.98 [N1269_1.mzXML]	348.0189208984375	10.983016666666666	5.440683333333333	19.804	14.363316666666666	9149.2939453125	1839534.846704406	0	1286	4.162604177654661	1.2957824622601792	1.2322792806584408	348.0099182128906	348.0206604003906
1043	348.3079833984375	13.795833333333333					1	DETECTED	348.3080 m/z @13.80 [N1269_1.mzXML]	348.3079833984375	13.795833333333333	13.536100000000001	14.2677	0.7315999999999985	91796.6796875	1754146.5326257304	0	1286	0.27945996981321564	1.4062059700880785	1.3113784460326792	348.3079833984375	348.3102111816406
1044	349.0152587890625	15.058583333333333					1	DETECTED	349.0153 m/z @15.06 [N1269_1.mzXML]	349.0152587890625	15.058583333333333	0.11808333333333333	20.003	19.884916666666665	17412.431640625	5704220.260984191	0	1286	2.949658962861456	0.8127196005807427	0.5193761894182897	349.0137023925781	349.0169982910156
1045	350.25494384765625	13.795833333333333					1	DETECTED	350.2549 m/z @13.80 [N1269_1.mzXML]	350.25494384765625	13.795833333333333	13.66955	14.087116666666667	0.41756666666666753	44909.69140625	605936.2513630348	0	1286	0.19761576671106162	1.7056480181717024	2.2731533115216807	350.2545166015625	350.2557067871094
1046	350.89013671875	1.5929499999999999					1	DETECTED	350.8901 m/z @1.59 [N1269_1.mzXML]	350.89013671875	1.5929499999999999	1.5336666666666665	10.144216666666667	8.61055	88489.9296875	6493647.8248338625	0	1286	0.07127303649168848	72.62201293224625	134.35321675672213	350.8899230957031	350.89422607421875
1047	351.01080322265625	15.058583333333333					1	DETECTED	351.0108 m/z @15.06 [N1269_1.mzXML]	351.01080322265625	15.058583333333333	0.1349	20.003	19.868100000000002	7528.115234375	2329394.894261139	0	1286	1.2895061235323553	0.8354678869778163	0.530342530964208	351.0093078613281	351.0176696777344
1048	351.152587890625	10.826233333333333					1	DETECTED	351.1526 m/z @10.83 [N1269_1.mzXML]	351.152587890625	10.826233333333333	10.599083333333335	10.826233333333333	0.2271499999999982	3767.873291015625	28091.536709655615	0	1286	0.15921003702926306	0.5	null	351.1515808105469	351.1548156738281
1049	351.22674560546875	13.768033333333333					1	DETECTED	351.2267 m/z @13.77 [N1269_1.mzXML]	351.22674560546875	13.768033333333333	13.639666666666667	15.738750000000001	2.0990833333333345	231962.8125	4875028.815919794	0	1286	0.33977677176153875	3.3727992249675265	5.465566997763128	351.2174987792969	351.22705078125
1050	352.1636657714844	9.993483333333334					1	DETECTED	352.1637 m/z @9.99 [N1269_1.mzXML]	352.1636657714844	9.993483333333334	2.8676666666666666	18.720000000000002	15.852333333333336	23485.466796875	1457792.6466785588	0	1286	0.09341111753235154	0.5383315131774163	2.54080682735752	352.1630554199219	352.1708984375
1051	352.2299499511719	13.8243					1	DETECTED	352.2299 m/z @13.82 [N1269_1.mzXML]	352.2299499511719	13.8243	12.23185	15.431033333333334	3.199183333333334	54979.51953125	3202133.474501894	0	1286	1.7037127661480014	1.004484703863021	1.0068788594110476	352.22039794921875	352.23028564453125
1052	353.00933837890625	1.6078166666666667					1	DETECTED	353.0093 m/z @1.61 [N1269_1.mzXML]	353.00933837890625	1.6078166666666667	1.5483333333333333	18.506500000000003	16.95816666666667	7545.92919921875	3871530.2077392577	0	1286	16.94617385897962	142.54553096105354	284.09106192210703	353.0078430175781	353.0104675292969
1053	353.0333251953125	2.2984166666666668					1	DETECTED	353.0333 m/z @2.30 [N1269_1.mzXML]	353.0333251953125	2.2984166666666668	1.6522833333333333	18.490166666666667	16.837883333333334	169551.53125	7589634.799055084	0	1286	0.6406093328381872	1.056359560085109	0.8808991413747503	353.0234069824219	353.03521728515625
1054	353.16668701171875	10.008366666666666					1	DETECTED	353.1667 m/z @10.01 [N1269_1.mzXML]	353.16668701171875	10.008366666666666	9.963	17.497	7.534000000000001	4603.41064453125	1218241.1898837886	0	1286	5.886008688113124	83.03453343130113	165.06906686260226	353.1659240722656	353.1766357421875
1055	353.2428283691406	12.120299999999999					1	DETECTED	353.2428 m/z @12.12 [N1269_1.mzXML]	353.2428283691406	12.120299999999999	11.089233333333334	16.16205	5.072816666666666	10560.30078125	1206465.6951120596	0	1286	3.33789834383764	2.459984805379548	3.4054163577068466	353.236572265625	353.24371337890625
1056	353.2633972167969	13.809966666666666					1	DETECTED	353.2634 m/z @13.81 [N1269_1.mzXML]	353.2633972167969	13.809966666666666	13.435766666666666	14.751133333333334	1.3153666666666677	873939.625	1.855351829021874E7	1	1286	0.2974914596307414	1.208116101645785	1.1790710021712498	353.2633056640625	353.2647705078125
1057	355.00958251953125	19.3745					1	DETECTED	355.0096 m/z @19.37 [N1269_1.mzXML]	355.00958251953125	19.3745	0.10105	20.003	19.90195	7965.8828125	2420666.5351072396	0	1286	16.56918467480426	0.671450446074717	0.03385764865543305	355.0058898925781	355.0131530761719
1058	355.0313415527344	2.2842333333333333					1	DETECTED	355.0313 m/z @2.28 [N1269_1.mzXML]	355.0313415527344	2.2842333333333333	1.9284	2.6590166666666666	0.7306166666666667	15597.466796875	339547.7758524171	0	1286	0.6607125172568971	1.0266276346604213	1.0532552693208426	355.02923583984375	355.0318603515625
1059	355.123779296875	10.761183333333333					1	DETECTED	355.1238 m/z @10.76 [N1269_1.mzXML]	355.123779296875	10.761183333333333	10.7118	16.326866666666668	5.615066666666667	8327.6298828125	433227.02695074485	0	1286	0.1302892213518767	56.85183935200836	108.67347419955752	355.12335205078125	355.1332702636719
1060	355.1904296875	12.717783333333333					1	DETECTED	355.1904 m/z @12.72 [N1269_1.mzXML]	355.1904296875	12.717783333333333	11.70745	12.938833333333333	1.2313833333333335	16000.3525390625	410271.30064123566	0	1286	0.050755335664478096	0.6093945892444738	0.21878917848894747	355.1895446777344	355.1915588378906
1061	355.2605285644531	12.279683333333333					1	DETECTED	355.2605 m/z @12.28 [N1269_1.mzXML]	355.2605285644531	12.279683333333333	11.738283333333333	14.837683333333333	3.0993999999999993	27794.412109375	1645448.2461484375	0	1286	0.09599592891011177	2.8623937938677524	29.155175865548177	355.251220703125	355.2704772949219
1062	355.2815246582031	12.577666666666666					1	DETECTED	355.2815 m/z @12.58 [N1269_1.mzXML]	355.2815246582031	12.577666666666666	5.63625	13.312033333333334	7.675783333333333	27040.759765625	1862043.5972463381	0	1286	0.1006442455983283	0.5528974632939962	0.1057949265879926	355.2778015136719	355.2820129394531
1063	356.2763977050781	11.490516666666668					1	DETECTED	356.2764 m/z @11.49 [N1269_1.mzXML]	356.2763977050781	11.490516666666668	11.432416666666667	18.752833333333335	7.320416666666668	71993.9375	1467650.1150751945	0	1286	0.09596815431616079	1.7483086244699866	2.1345191721640435	356.2711181640625	356.27838134765625
1064	356.9072265625	1.6226666666666667					1	DETECTED	356.9072 m/z @1.62 [N1269_1.mzXML]	356.9072265625	1.6226666666666667	1.5336666666666665	1.6668166666666666	0.1331500000000001	90072.546875	395012.87352343753	0	1286	0.09049684464110985	0.7480337078651675	0.496067415730335	356.90655517578125	356.9077453613281
1065	357.1692810058594	12.359316666666667					1	DETECTED	357.1693 m/z @12.36 [N1269_1.mzXML]	357.1692810058594	12.359316666666667	12.311566666666666	12.593533333333333	0.28196666666666736	19229.388671875	204568.45577832087	0	1286	0.1893303337771357	2.952530541012185	4.90506108202437	357.1680908203125	357.1700134277344
1066	357.2764892578125	12.6874					1	DETECTED	357.2765 m/z @12.69 [N1269_1.mzXML]	357.2764892578125	12.6874	11.461450000000001	13.953466666666666	2.4920166666666645	52516.86328125	1764768.065722654	0	1286	0.46653241789504385	1.0163614611797651	0.19324454045357972	357.2753601074219	357.2818298339844
1067	357.29730224609375	12.577666666666666					1	DETECTED	357.2973 m/z @12.58 [N1269_1.mzXML]	357.29730224609375	12.577666666666666	12.577666666666666	15.164416666666666	2.5867500000000003	15223.830078125	828530.0531851199	0	1286	1.7466695149312557	null	null	357.29595947265625	357.2988586425781
1068	358.23968505859375	13.982966666666666					1	DETECTED	358.2397 m/z @13.98 [N1269_1.mzXML]	358.23968505859375	13.982966666666666	13.982966666666666	16.886833333333335	2.9038666666666693	2605.009521484375	250730.19326766967	0	1286	1.8176797438871493	null	null	358.2354431152344	358.23968505859375
1069	358.2563171386719	11.0589					1	DETECTED	358.2563 m/z @11.06 [N1269_1.mzXML]	358.2563171386719	11.0589	10.583866666666667	11.225599999999998	0.641733333333331	33800.03515625	264560.59900653036	0	1286	0.10728036927232587	1.5294601710880442	2.2325652640037403	358.255859375	358.2567443847656
1070	358.2931213378906	11.59135					1	DETECTED	358.2931 m/z @11.59 [N1269_1.mzXML]	358.2931213378906	11.59135	11.54885	15.738750000000001	4.1899000000000015	106697.59375	1401527.9431390644	0	1286	0.1003573875994963	2.622360961676213	3.330467906991683	358.28582763671875	358.29345703125
1071	358.3653564453125	12.0602					1	DETECTED	358.3654 m/z @12.06 [N1269_1.mzXML]	358.3653564453125	12.0602	12.031266666666665	12.247683333333333	0.21641666666666737	56909.921875	398568.39559277496	0	1286	0.10991647503254498	3.73991935483856	6.47983870967712	358.36492919921875	358.3656005859375
1072	359.01434326171875	13.352916666666665					1	DETECTED	359.0143 m/z @13.35 [N1269_1.mzXML]	359.01434326171875	13.352916666666665	3.134983333333333	19.986333333333334	16.85135	4318.087890625	2205430.2332380074	0	1286	15.941988710613595	0.8245967873477351	0.6491935746954703	359.0044250488281	359.01434326171875
1073	359.041259765625	1.9284					1	DETECTED	359.0413 m/z @1.93 [N1269_1.mzXML]	359.041259765625	1.9284	1.63735	17.234166666666667	15.596816666666667	280836.09375	1.0781685576158727E7	0	1286	0.7274222923609508	1.7506183535524327	2.151923281524084	359.039306640625	359.04443359375
1074	359.29632568359375	11.6198					1	DETECTED	359.2963 m/z @11.62 [N1269_1.mzXML]	359.29632568359375	11.6198	11.59135	11.677566666666667	0.08621666666666705	23329.015625	81027.17675244129	0	1286	0.05096692919597068	1.5152314001172023	2.0304628002344045	359.29583740234375	359.2965087890625
1075	359.31365966796875	6.123500000000001					1	DETECTED	359.3137 m/z @6.12 [N1269_1.mzXML]	359.31365966796875	6.123500000000001	0.30405	17.431166666666666	17.127116666666666	2077.82080078125	857058.508753082	0	1286	5.7344879719314195	1.4715408386244975	1.9430816772489952	359.3116760253906	359.31689453125
1076	360.2358093261719	4.298866666666667					1	DETECTED	360.2358 m/z @4.30 [N1269_1.mzXML]	360.2358093261719	4.298866666666667	3.534866666666667	4.9589	1.424033333333333	5880.99755859375	246939.6824955445	0	1286	0.7650668496922397	0.9319589877835947	0.6844539257455625	360.2342834472656	360.2373046875
1077	360.3212585449219	12.6416					1	DETECTED	360.3213 m/z @12.64 [N1269_1.mzXML]	360.3212585449219	12.6416	12.374983333333335	19.969833333333334	7.594849999999999	29851.775390625	2991699.6642446294	0	1286	0.3425432696633237	14.24301431518414	27.48602863036828	360.3161926269531	360.3218078613281
1078	360.8375244140625	1.7437166666666668					1	DETECTED	360.8375 m/z @1.74 [N1269_1.mzXML]	360.8375244140625	1.7437166666666668	1.6816333333333333	1.8011333333333333	0.11949999999999994	23107.0703125	125423.70190478521	0	1286	0.0793587929142372	0.9624161073825475	0.9248322147650948	360.8363952636719	360.8375549316406
1079	361.1800842285156	12.199883333333334					1	DETECTED	361.1801 m/z @12.20 [N1269_1.mzXML]	361.1800842285156	12.199883333333334	12.074800000000002	12.359316666666667	0.284516666666665	13713.66015625	153466.756156982	0	1286	0.21972485402037378	1.1373084610259832	1.274616922051966	361.1794128417969	361.1806945800781
1080	361.1989440917969	11.180383333333333					1	DETECTED	361.1989 m/z @11.18 [N1269_1.mzXML]	361.1989440917969	11.180383333333333	8.857716666666667	12.390283333333334	3.5325666666666677	19190.400390625	818747.3668762209	0	1286	1.2748628757256117	0.7604549368541909	19.59224525826567	361.1907043457031	361.20062255859375
1081	362.9236145019531	1.63735					1	DETECTED	362.9236 m/z @1.64 [N1269_1.mzXML]	362.9236145019531	1.63735	1.5778666666666665	2.2842333333333333	0.7063666666666668	151928.734375	841870.5677038578	0	1286	0.05948686815766391	0.9903896574320513	1.0012057860401087	362.9235534667969	362.9322204589844
1082	363.1092224121094	1.44465					1	DETECTED	363.1092 m/z @1.44 [N1269_1.mzXML]	363.1092224121094	1.44465	1.4129	18.128666666666668	16.715766666666667	13064.4853515625	2208139.3060575565	0	1286	0.14270874492066876	263.240419947507	525.4808398950141	363.1067199707031	363.1103515625
1083	363.192626953125	11.70745					1	DETECTED	363.1926 m/z @11.71 [N1269_1.mzXML]	363.192626953125	11.70745	11.577	13.0085	1.4314999999999998	10885.4873046875	538611.435591553	0	1286	0.4783638587453769	5.486776542736691	9.973553085473382	363.1914978027344	363.1939392089844
1084	363.213623046875	11.332716666666666					1	DETECTED	363.2136 m/z @11.33 [N1269_1.mzXML]	363.213623046875	11.332716666666666	8.750466666666666	13.867066666666666	5.1166	106259.7421875	2329748.7218973376	0	1286	0.07371409242103155	4.4991260277558816	2.4153703896479954	363.2043151855469	363.2147521972656
1085	363.99505615234375	9.133766666666666					1	DETECTED	363.9951 m/z @9.13 [N1269_1.mzXML]	363.99505615234375	9.133766666666666	4.786033333333333	19.42366666666667	14.637633333333337	2918.48828125	836434.6502740782	0	1286	0.7379769634941802	1.683363745093229	2.366727490186458	363.9930419921875	363.9969177246094
1086	365.197509765625	14.437483333333335					1	DETECTED	365.1975 m/z @14.44 [N1269_1.mzXML]	365.197509765625	14.437483333333335	14.224400000000001	16.343233333333334	2.118833333333333	17545.32421875	725598.0248748164	0	1286	0.6902222940103577	3.618422498059609	5.714117453965749	365.1968078613281	365.19830322265625
1087	365.2083740234375	11.59135					1	DETECTED	365.2084 m/z @11.59 [N1269_1.mzXML]	365.2083740234375	11.59135	11.505233333333333	16.0642	4.558966666666667	29099.62109375	1287550.2192541808	0	1286	0.12016833941123473	26.988858680894715	42.621179927716454	365.1984558105469	365.2146301269531
1088	365.23016357421875	11.120183333333333					1	DETECTED	365.2302 m/z @11.12 [N1269_1.mzXML]	365.23016357421875	11.120183333333333	11.089233333333334	12.327866666666667	1.2386333333333326	7714.21044921875	333492.1016499023	0	1286	0.09133222154502718	20.010231556274245	39.02046311254849	365.22528076171875	365.2305603027344
1089	366.26104736328125	11.332716666666666					1	DETECTED	366.2610 m/z @11.33 [N1269_1.mzXML]	366.26104736328125	11.332716666666666	11.286916666666666	11.490516666666668	0.20360000000000156	35826.14453125	277709.0249609373	0	1286	0.12065821239829333	2.2227074235808106	3.4454148471616217	366.26019287109375	366.2613525390625
1090	367.1534118652344	12.609366666666666					1	DETECTED	367.1534 m/z @12.61 [N1269_1.mzXML]	367.1534118652344	12.609366666666666	6.839666666666667	12.609366666666666	5.769699999999999	6547.01904296875	872105.4570446168	0	1286	4.426438830606152	0.5	null	367.1451416015625	367.1539001464844
1091	367.1918029785156	13.795833333333333					1	DETECTED	367.1918 m/z @13.80 [N1269_1.mzXML]	367.1918029785156	13.795833333333333	13.683950000000001	16.854166666666668	3.1702166666666667	71189.21875	1558696.5760155013	0	1286	0.3038069793525118	2.394214732913601	4.050588416756611	367.18682861328125	367.1922912597656
1092	367.9881286621094	12.609366666666666					1	DETECTED	367.9881 m/z @12.61 [N1269_1.mzXML]	367.9881286621094	12.609366666666666	0.15178333333333333	20.003	19.851216666666666	43498.1328125	1.0690605213826045E7	0	1286	2.1620223565181327	1.2267173606419435	2.0097772403696443	367.97918701171875	367.9908142089844
1093	368.2762756347656	11.490516666666668					1	DETECTED	368.2763 m/z @11.49 [N1269_1.mzXML]	368.2762756347656	11.490516666666668	11.432416666666667	12.016983333333334	0.5845666666666673	236303.265625	1802670.115306027	0	1286	0.1186697032505748	3.325621056555728	2.573324806744148	368.27606201171875	368.2779846191406
1094	368.42236328125	12.405283333333333					1	DETECTED	368.4224 m/z @12.41 [N1269_1.mzXML]	368.42236328125	12.405283333333333	12.359316666666667	12.529433333333333	0.17011666666666692	217244.703125	1470171.8263671836	1	1286	0.11641241840559147	1.8452908121404585	2.860530053132187	368.42205810546875	368.4224548339844
1095	368.6246337890625	12.279683333333333					1	DETECTED	368.6246 m/z @12.28 [N1269_1.mzXML]	368.6246337890625	12.279683333333333	10.008366666666666	12.2956	2.287233333333335	15434.767578125	748317.7009384774	0	1286	2.2689275915798977	0.5035038413842193	0.007007682768438628	368.62432861328125	368.6257019042969
1096	368.86871337890625	1.6668166666666666					1	DETECTED	368.8687 m/z @1.67 [N1269_1.mzXML]	368.86871337890625	1.6668166666666666	1.63735	1.7727499999999998	0.13539999999999974	49482.234375	189553.28989892566	0	1286	0.047084181150410576	2.297511312217201	3.663322831200968	368.8681945800781	368.8763732910156
1097	369.0071105957031	1.90025					1	DETECTED	369.0071 m/z @1.90 [N1269_1.mzXML]	369.0071105957031	1.90025	1.7871666666666668	17.762166666666666	15.974999999999998	18602.11328125	2134440.4198656003	0	1286	0.6111992103628467	60.64181666874599	120.34986365938981	368.9974670410156	369.01611328125
1098	369.1811828613281	16.0642					1	DETECTED	369.1812 m/z @16.06 [N1269_1.mzXML]	369.1811828613281	16.0642	15.225916666666667	18.226999999999997	3.00108333333333	1937.910888671875	220164.0058522642	0	1286	1.068479809232425	1.7900172972543082	2.5800345945086165	369.1791687011719	369.18212890625
1099	369.20574951171875	12.70245					1	DETECTED	369.2057 m/z @12.70 [N1269_1.mzXML]	369.20574951171875	12.70245	1.25755	15.073383333333334	13.815833333333334	89414.984375	1.1861372782925842E7	0	1286	0.19530612832268623	0.6035803429183887	0.20716068583677735	369.20361328125	369.2078857421875
1100	369.2373352050781	13.768033333333333					1	DETECTED	369.2373 m/z @13.77 [N1269_1.mzXML]	369.2373352050781	13.768033333333333	13.639666666666667	14.45155	0.8118833333333324	37660.59375	558205.1136345203	0	1286	11.029490153021252	3.162360425863412	2.916011608191418	369.22784423828125	369.2381286621094
1101	369.2792663574219	12.657183333333334					1	DETECTED	369.2793 m/z @12.66 [N1269_1.mzXML]	369.2792663574219	12.657183333333334	11.475966666666666	12.657183333333334	1.1812166666666677	67663.609375	2106434.736370364	0	1286	1.1376021022032692	0.5	null	369.2792663574219	369.2811584472656
1102	369.3487548828125	12.359316666666667					1	DETECTED	369.3488 m/z @12.36 [N1269_1.mzXML]	369.3487548828125	12.359316666666667	0.10105	19.820833333333333	19.719783333333332	61174.9765625	4396655.98689575	0	1286	0.6439210613256403	0.6204283349234264	0.3611589449389733	369.3465576171875	369.3525390625
1103	370.2927551269531	11.6198					1	DETECTED	370.2928 m/z @11.62 [N1269_1.mzXML]	370.2927551269531	11.6198	11.505233333333333	11.988133333333334	0.4829000000000008	332064.125	2572662.7741450234	1	1286	0.11760918397240161	2.122003104341744	3.789950613425741	370.2851867675781	370.29296875
1104	370.3516845703125	12.70245					1	DETECTED	370.3517 m/z @12.70 [N1269_1.mzXML]	370.3516845703125	12.70245	1.4129	19.243	17.830099999999998	20802.5078125	2922902.8623279417	0	1286	0.6167402718985358	0.7896727504639245	0.579345500927849	370.350830078125	370.3536682128906
1105	371.18646240234375	16.52423333333333					1	DETECTED	371.1865 m/z @16.52 [N1269_1.mzXML]	371.18646240234375	16.52423333333333	10.599083333333335	16.903166666666667	6.304083333333333	2035.4537353515625	346374.7670761718	0	1286	0.2782275157711318	0.5319766869474474	0.06395337389489485	371.1847839355469	371.18927001953125
1106	371.2216491699219	11.785333333333334					1	DETECTED	371.2216 m/z @11.79 [N1269_1.mzXML]	371.2216491699219	11.785333333333334	11.150283333333334	12.183716666666667	1.033433333333333	21864.546875	690372.149665283	0	1286	0.5125277146792673	0.8136629661706429	0.6024343417791134	371.22052001953125	371.2229919433594
1107	371.296142578125	11.6198					1	DETECTED	371.2961 m/z @11.62 [N1269_1.mzXML]	371.296142578125	11.6198	11.59135	18.3095	6.71815	81817.8828125	2693163.497533876	0	1286	0.10601216997611473	42.735979667028914	82.1755050925963	371.2920227050781	371.2969055175781
1108	371.3236389160156	12.405283333333333					1	DETECTED	371.3236 m/z @12.41 [N1269_1.mzXML]	371.3236389160156	12.405283333333333	12.405283333333333	12.466633333333334	0.061350000000000904	9545.845703125	21928.761926758227	0	1286	0.015302667911306855	null	null	371.32275390625	371.3244934082031
1109	372.3082275390625	11.754					1	DETECTED	372.3082 m/z @11.75 [N1269_1.mzXML]	372.3082275390625	11.754	11.605316666666665	12.136183333333333	0.5308666666666682	79724.1640625	633248.8585089133	0	1286	0.1080717533409139	3.9826035949237375	1.2376699382217378	372.2988586425781	372.30865478515625
1110	372.8803405761719	1.6078166666666667					1	DETECTED	372.8803 m/z @1.61 [N1269_1.mzXML]	372.8803405761719	1.6078166666666667	1.5630666666666668	1.6668166666666666	0.10374999999999979	33915.58203125	125818.84779687496	0	1286	0.05938151163126215	1.1592178770949737	1.3184357541899474	372.8803405761719	372.8816833496094
1111	373.12542724609375	12.183716666666667					1	DETECTED	373.1254 m/z @12.18 [N1269_1.mzXML]	373.12542724609375	12.183716666666667	1.4129	12.215816666666665	10.802916666666665	7587.12841796875	2493095.238368164	0	1286	0.05831568277005772	0.5014901377023406	0.0029755238526072807	373.1246643066406	373.1276550292969
1112	373.2706298828125	12.279683333333333					1	DETECTED	373.2706 m/z @12.28 [N1269_1.mzXML]	373.2706298828125	12.279683333333333	11.95915	12.374983333333335	0.4158333333333353	21075.78515625	217850.93554614286	0	1286	0.10445421638281971	0.6486584858569078	0.29731697171381544	373.2698669433594	373.27203369140625
1113	373.312255859375	11.754					1	DETECTED	373.3123 m/z @11.75 [N1269_1.mzXML]	373.312255859375	11.754	7.609766666666667	11.861083333333333	4.251316666666666	17249.486328125	460956.034275726	0	1286	0.10602859695690015	0.5129195589051453	0.025839117810290683	373.3043518066406	373.312255859375
1114	374.22930908203125	11.9308					1	DETECTED	374.2293 m/z @11.93 [N1269_1.mzXML]	374.22930908203125	11.9308	11.916883333333335	12.136183333333333	0.21929999999999872	9728.4169921875	78048.28018066398	0	1286	0.1422421348986358	7.879041916168549	14.758083832337098	374.2289123535156	374.2303161621094
1115	375.0147705078125	1.7727499999999998					1	DETECTED	375.0148 m/z @1.77 [N1269_1.mzXML]	375.0147705078125	1.7727499999999998	1.63735	17.134999999999998	15.497649999999998	120320.03125	5057209.702910431	0	1286	0.7103314023051408	3.624845992941052	5.729499695715831	375.00506591796875	375.01605224609375
1116	375.2163391113281	12.359316666666667					1	DETECTED	375.2163 m/z @12.36 [N1269_1.mzXML]	375.2163391113281	12.359316666666667	12.279683333333333	12.99465	0.7149666666666672	21493.15625	338823.77073876985	0	1286	0.18722745888136139	4.489116785265786	5.741202244319844	375.212646484375	375.21826171875
1117	376.25604248046875	11.633999999999999					1	DETECTED	376.2560 m/z @11.63 [N1269_1.mzXML]	376.25604248046875	11.633999999999999	11.633999999999999	12.002566666666667	0.36856666666666804	5596.31787109375	72182.22387243665	0	1286	0.03460290448242631	null	null	376.25579833984375	376.2613220214844
1118	376.62255859375	10.599083333333335					1	DETECTED	376.6226 m/z @10.60 [N1269_1.mzXML]	376.62255859375	10.599083333333335	10.175033333333333	10.967916666666667	0.792883333333334	20554.625	168809.87966235334	0	1286	0.07056240653797197	0.9329239006597205	8.06454691331493	376.6217956542969	376.6227722167969
1119	376.8993225097656	1.5630666666666668					1	DETECTED	376.8993 m/z @1.56 [N1269_1.mzXML]	376.8993225097656	1.5630666666666668	1.4596333333333333	5.2787500000000005	3.819116666666667	5594.00732421875	719625.0757268068	0	1286	3.8167640601965687	18.46173058330645	35.9234611666129	376.89727783203125	376.9019470214844
1120	377.14361572265625	9.84355					1	DETECTED	377.1436 m/z @9.84 [N1269_1.mzXML]	377.14361572265625	9.84355	4.724083333333334	9.977749999999999	5.253666666666665	7151.47265625	473015.7211235047	0	1286	0.07832104969060083	0.5131068340452128	0.026213668090425715	377.13922119140625	377.14459228515625
1121	377.62921142578125	12.247683333333333					1	DETECTED	377.6292 m/z @12.25 [N1269_1.mzXML]	377.62921142578125	12.247683333333333	9.634466666666667	12.327866666666667	2.6934000000000005	13770.0888671875	641348.065631959	0	1286	2.137101217785041	0.5161103766678713	0.032378913274467826	377.6272888183594	377.63336181640625
1122	378.23760986328125	12.390283333333334					1	DETECTED	378.2376 m/z @12.39 [N1269_1.mzXML]	378.23760986328125	12.390283333333334	12.074800000000002	13.0642	0.9893999999999981	111032.3203125	1033943.2515920396	0	1286	0.16456016088135605	2.60705062604509	3.2732303071012088	378.2373962402344	378.2430419921875
1123	378.92279052734375	2.0121166666666666					1	DETECTED	378.9228 m/z @2.01 [N1269_1.mzXML]	378.92279052734375	2.0121166666666666	1.9704000000000002	2.0545833333333334	0.08418333333333328	8308.146484375	30886.307301513687	0	1286	0.03208759611069856	1.0089892129444724	1.0179784258889448	378.9219970703125	378.9239196777344
1124	379.2403564453125	12.374983333333335					1	DETECTED	379.2404 m/z @12.37 [N1269_1.mzXML]	379.2403564453125	12.374983333333335	11.70745	12.529433333333333	0.8219833333333337	23667.451171875	323309.0435935061	0	1286	0.09585679080077014	0.6037122149022107	0.23208435963418766	379.2401123046875	379.2496337890625
1125	379.27899169921875	14.117783333333334					1	DETECTED	379.2790 m/z @14.12 [N1269_1.mzXML]	379.27899169921875	14.117783333333334	14.042366666666668	15.134183333333334	1.0918166666666664	10113.2177734375	277261.414612152	0	1286	0.523557630983726	7.238563535911705	13.47712707182341	379.2785949707031	379.28228759765625
1126	380.25335693359375	12.657183333333334					1	DETECTED	380.2534 m/z @12.66 [N1269_1.mzXML]	380.25335693359375	12.657183333333334	12.593533333333333	13.036433333333333	0.44289999999999985	140330.1875	1192893.5931953136	0	1286	0.13619843427921374	2.4433552479928107	4.843826454519183	380.25250244140625	380.2547912597656
1127	380.9053649902344	1.5778666666666665					1	DETECTED	380.9054 m/z @1.58 [N1269_1.mzXML]	380.9053649902344	1.5778666666666665	1.5336666666666665	3.134983333333333	1.6013166666666665	13787.931640625	655646.1403356933	0	1286	0.06536763722915051	18.11444193061839	35.22888386123678	380.89544677734375	380.9056396484375
1128	381.0227966308594	1.7727499999999998					1	DETECTED	381.0228 m/z @1.77 [N1269_1.mzXML]	381.0227966308594	1.7727499999999998	1.6226666666666667	2.5631	0.9404333333333332	155164.515625	3802627.437005616	0	1286	0.2824406767294636	2.83740743095686	5.052277472562319	381.0213623046875	381.02423095703125
1129	381.74859619140625	13.521783333333333					1	DETECTED	381.7486 m/z @13.52 [N1269_1.mzXML]	381.74859619140625	13.521783333333333	13.464016666666668	16.3925	2.9284833333333307	10705.3720703125	502702.01427954086	0	1286	0.15154370427319108	25.347518753606796	49.69503750721359	381.74664306640625	381.749755859375
1130	382.2692565917969	12.867466666666667					1	DETECTED	382.2693 m/z @12.87 [N1269_1.mzXML]	382.2692565917969	12.867466666666667	12.792233333333334	12.925	0.13276666666666692	14778.2119140625	86601.51389501961	0	1286	0.14873760096730315	0.8823659725299094	0.7647319450598189	382.26806640625	382.2692565917969
1131	383.11322021484375	1.8011333333333333					1	DETECTED	383.1132 m/z @1.80 [N1269_1.mzXML]	383.11322021484375	1.8011333333333333	1.7437166666666668	2.3981666666666666	0.6544499999999998	165899.609375	1755576.916519288	0	1286	0.1701108344443507	4.281165815108588	5.11044010436475	383.1125793457031	383.11407470703125
1132	384.1131286621094	9.05695					1	DETECTED	384.1131 m/z @9.06 [N1269_1.mzXML]	384.1131286621094	9.05695	1.8432333333333333	9.133766666666666	7.290533333333333	11292.7763671875	2390600.7609493416	0	1286	0.07262012724359046	0.5045248950037718	0.4256260507383248	384.1121826171875	384.1175842285156
1133	384.2716979980469	11.27155					1	DETECTED	384.2717 m/z @11.27 [N1269_1.mzXML]	384.2716979980469	11.27155	6.514116666666666	11.31795	4.803833333333333	17672.806640625	597399.8864542238	0	1286	0.054494060495530405	0.5048765791077823	0.6328964968762258	384.271240234375	384.2749328613281
1134	384.3082580566406	11.738283333333333					1	DETECTED	384.3083 m/z @11.74 [N1269_1.mzXML]	384.3082580566406	11.738283333333333	11.70745	13.148349999999999	1.4408999999999992	8224.6640625	483788.2598000487	0	1286	0.10494576236009223	23.365945945945647	45.731891891891294	384.30572509765625	384.3085021972656
1135	385.3066101074219	11.785333333333334					1	DETECTED	385.3066 m/z @11.79 [N1269_1.mzXML]	385.3066101074219	11.785333333333334	9.888216666666667	17.745333333333335	7.857116666666668	108716.4375	1.0027086853232367E7	0	1286	0.7386311948299742	2.174650443746977	3.327978170645802	385.30474853515625	385.30889892578125
1136	386.07818603515625	13.8243					1	DETECTED	386.0782 m/z @13.82 [N1269_1.mzXML]	386.07818603515625	13.8243	0.15178333333333333	20.003	19.851216666666666	7121.6513671875	2446196.3198205577	0	1286	7.58523130415227	0.725953280973632	1.1575252763319603	386.0771484375	386.0813903808594
1137	386.2866516113281	11.432416666666667					1	DETECTED	386.2867 m/z @11.43 [N1269_1.mzXML]	386.2866516113281	11.432416666666667	11.403933333333333	11.54885	0.14491666666666703	47485.2421875	267179.6315917986	0	1286	0.1265746457807193	2.5438853130485257	4.087770626097051	386.2866516113281	386.2872619628906
1138	386.310302734375	11.785333333333334					1	DETECTED	386.3103 m/z @11.79 [N1269_1.mzXML]	386.310302734375	11.785333333333334	10.2065	16.573133333333335	6.3666333333333345	18872.419921875	2211085.886169554	0	1286	0.5351351293294346	3.2884808087309514	4.961169914178558	386.3089599609375	386.3116455078125
1139	386.3235168457031	12.732883333333332					1	DETECTED	386.3235 m/z @12.73 [N1269_1.mzXML]	386.3235168457031	12.732883333333332	12.70245	12.852816666666666	0.15036666666666498	31495.51953125	184668.31622656152	0	1286	0.1622072571547939	2.470427163198402	3.9408543263968037	386.32269287109375	386.3236999511719
1140	386.92138671875	1.6226666666666667					1	DETECTED	386.9214 m/z @1.62 [N1269_1.mzXML]	386.92138671875	1.6226666666666667	1.5483333333333333	1.63735	0.08901666666666674	13796.837890625	52110.682209228486	0	1286	0.07056941623517488	0.598766816143498	0.19753363228699608	386.92138671875	386.9223937988281
1141	387.14111328125	11.816083333333333					1	DETECTED	387.1411 m/z @11.82 [N1269_1.mzXML]	387.14111328125	11.816083333333333	11.800666666666666	11.973383333333334	0.17271666666666796	32364.580078125	210595.93671215934	0	1286	0.1589606545741873	5.601621621621595	10.20324324324319	387.14093017578125	387.14141845703125
1142	387.17779541015625	11.59135					1	DETECTED	387.1778 m/z @11.59 [N1269_1.mzXML]	387.17779541015625	11.59135	11.520116666666667	12.120299999999999	0.600183333333332	269813.75	2053603.2690100013	0	1286	0.11427480941756052	2.1516684464294067	1.9497525025443272	387.1753234863281	387.1778869628906
1143	388.0732116699219	13.478183333333334					1	DETECTED	388.0732 m/z @13.48 [N1269_1.mzXML]	388.0732116699219	13.478183333333334	0.20231666666666664	19.969833333333334	19.767516666666666	7097.662109375	2207270.1198035902	0	1286	5.577986881581754	1.1744074875254842	1.2968639722736361	388.0732116699219	388.07891845703125
1144	388.1811218261719	11.59135					1	DETECTED	388.1811 m/z @11.59 [N1269_1.mzXML]	388.1811218261719	11.59135	1.8291833333333334	11.754	9.924816666666667	62660.83984375	7123650.107765867	0	1286	0.10827291886401369	0.5110820633823637	0.014649066403946703	388.18023681640625	388.1821594238281
1145	388.70953369140625	1.9843000000000002					1	DETECTED	388.7095 m/z @1.98 [N1269_1.mzXML]	388.70953369140625	1.9843000000000002	1.91445	2.2125166666666667	0.2980666666666667	16121.9541015625	186139.42429626465	0	1286	0.2939273602558756	2.133619661178711	3.2672393223574216	388.7086181640625	388.7104797363281
1146	389.97021484375	12.561649999999998					1	DETECTED	389.9702 m/z @12.56 [N1269_1.mzXML]	389.97021484375	12.561649999999998	1.7871666666666668	19.456500000000002	17.669333333333334	18410.41015625	3404468.0744819343	0	1286	0.42354132807937006	1.593331038148886	0.9498240482896928	389.9687194824219	389.9730224609375
1147	390.35479736328125	13.8243					1	DETECTED	390.3548 m/z @13.82 [N1269_1.mzXML]	390.35479736328125	13.8243	13.654833333333332	14.179166666666667	0.5243333333333347	48096.1171875	729907.3840258787	0	1286	0.25001222554895186	1.547010228166802	1.7187068005816937	390.3544006347656	390.3558654785156
1148	390.9884948730469	1.7871666666666668					1	DETECTED	390.9885 m/z @1.79 [N1269_1.mzXML]	390.9884948730469	1.7871666666666668	1.6816333333333333	2.5359	0.8542666666666665	23604.72265625	640172.1746071778	0	1286	0.40013283241445374	4.047378395451668	7.549063942510331	390.98760986328125	390.990478515625
1149	391.2814636230469	13.106666666666666					1	DETECTED	391.2815 m/z @13.11 [N1269_1.mzXML]	391.2814636230469	13.106666666666666	0.10105	20.003	19.90195	16561.404296875	7946961.819434572	0	1286	12.254939381230049	0.7651290404017752	0.10842775328854498	391.2796936035156	391.28515625
1150	392.2764587402344	11.490516666666668					1	DETECTED	392.2765 m/z @11.49 [N1269_1.mzXML]	392.2764587402344	11.490516666666668	0.1349	19.688499999999998	19.5536	41834.62109375	2823927.0933684385	0	1286	0.055688185008778035	2.152852808028279	3.2326103266566104	392.275634765625	392.28643798828125
1151	392.7930603027344	1.7437166666666668					1	DETECTED	392.7931 m/z @1.74 [N1269_1.mzXML]	392.7930603027344	1.7437166666666668	1.6967666666666665	1.8291833333333334	0.13241666666666685	27837.0546875	126171.33099914558	0	1286	0.5614122828592325	1.4101881434149743	1.7532161020370243	392.792724609375	392.7934875488281
1152	394.2289733886719	13.435766666666666					1	DETECTED	394.2290 m/z @13.44 [N1269_1.mzXML]	394.2289733886719	13.435766666666666	8.07845	14.102333333333332	6.023883333333332	3983.158935546875	1104502.9538099975	0	1286	5.724656584208416	0.5622108704917573	0.12400265166899241	394.219970703125	394.2384338378906
1153	394.29278564453125	11.6198					1	DETECTED	394.2928 m/z @11.62 [N1269_1.mzXML]	394.29278564453125	11.6198	11.56295	11.800666666666666	0.2377166666666657	35716.6640625	264133.0902153312	0	1286	0.09709217869059827	2.090735854588127	3.1814717091762543	394.2921142578125	394.2934265136719
1154	395.2735290527344	12.577666666666666					1	DETECTED	395.2735 m/z @12.58 [N1269_1.mzXML]	395.2735290527344	12.577666666666666	12.529433333333333	12.792233333333334	0.26280000000000037	26246.7734375	261753.74853833092	0	1286	0.15194695448797724	2.724257083621351	4.791646844422024	395.27252197265625	395.2742919921875
1155	396.3079833984375	11.723033333333332					1	DETECTED	396.3080 m/z @11.72 [N1269_1.mzXML]	396.3079833984375	11.723033333333332	11.66305	11.846616666666668	0.18356666666666754	39193.2734375	278224.81828515686	0	1286	0.14609765641226424	1.530147263128701	2.060294526257402	396.3073425292969	396.30908203125
1156	396.99658203125	1.7727499999999998					1	DETECTED	396.9966 m/z @1.77 [N1269_1.mzXML]	396.99658203125	1.7727499999999998	1.6522833333333333	2.3412	0.6889166666666668	58220.984375	1167372.0921523443	0	1286	0.23403758301142386	2.8593663530713935	4.718732706142787	396.9958190917969	396.9983215332031
1157	397.1981201171875	11.889466666666667					1	DETECTED	397.1981 m/z @11.89 [N1269_1.mzXML]	397.1981201171875	11.889466666666667	1.5336666666666665	11.916883333333335	10.383216666666668	12319.68359375	5141529.263628419	0	1286	0.04316152964207909	0.5013237348474607	0.0026474696949214268	397.19775390625	397.19903564453125
1158	397.41217041015625	12.593533333333333					1	DETECTED	397.4122 m/z @12.59 [N1269_1.mzXML]	397.41217041015625	12.593533333333333	1.8575666666666666	12.925	11.067433333333334	69685.71875	5117234.835457276	0	1286	0.43695655696383007	1.000861268047498	0.8222330303262375	397.40521240234375	397.4173583984375
1159	398.0489501953125	9.903416666666667					1	DETECTED	398.0490 m/z @9.90 [N1269_1.mzXML]	398.0489501953125	9.903416666666667	9.85835	10.038166666666665	0.17981666666666563	12410.5771484375	69089.77644226051	0	1286	0.08727410130119395	2.2438934937939607	2.8542497250597703	398.0487060546875	398.04986572265625
1160	398.3235778808594	11.846616666666668					1	DETECTED	398.3236 m/z @11.85 [N1269_1.mzXML]	398.3235778808594	11.846616666666668	11.785333333333334	12.183716666666667	0.3983833333333333	139743.921875	1087852.0796037593	0	1286	0.11238094345065619	2.2452364074842954	2.3301043772318564	398.3223876953125	398.3251953125
1161	398.758544921875	13.62445					1	DETECTED	398.7585 m/z @13.62 [N1269_1.mzXML]	398.758544921875	13.62445	12.953016666666667	15.495183333333333	2.5421666666666667	31742.97265625	1345913.961319153	0	1286	0.44757231469777103	1.6818834631973012	1.7775628162288712	398.7564697265625	398.7611389160156
1162	399.23284912109375	8.888316666666666					1	DETECTED	399.2328 m/z @8.89 [N1269_1.mzXML]	399.23284912109375	8.888316666666666	4.708583333333333	8.948916666666666	4.240333333333332	3281.92333984375	233193.75473345935	0	1286	0.14007502326035493	0.5072492663008803	0.014498532601760664	399.2272644042969	399.234130859375
1163	399.3273010253906	11.861083333333333					1	DETECTED	399.3273 m/z @11.86 [N1269_1.mzXML]	399.3273010253906	11.861083333333333	11.785333333333334	15.088583333333334	3.3032500000000002	37831.99609375	1105720.346412597	0	1286	0.01649311771304518	20.01483934447596	35.669312544403276	399.321044921875	399.3275146484375
1164	400.33935546875	11.988133333333334					1	DETECTED	400.3394 m/z @11.99 [N1269_1.mzXML]	400.33935546875	11.988133333333334	11.83155	12.497716666666667	0.6661666666666672	549665.1875	4406788.8245036695	1	1286	0.11726368825538636	1.2938968521005947	2.4788745490873834	400.3307189941406	400.3397216796875
1165	401.6223449707031	10.93695					1	DETECTED	401.6223 m/z @10.94 [N1269_1.mzXML]	401.6223449707031	10.93695	0.15178333333333333	11.0589	10.907116666666667	11294.712890625	1018418.6403937376	0	1286	0.06395297518001719	0.5056535983063157	0.18549264721979372	401.61846923828125	401.6255798339844
1166	402.8995361328125	1.5929499999999999					1	DETECTED	402.8995 m/z @1.59 [N1269_1.mzXML]	402.8995361328125	1.5929499999999999	1.5336666666666665	1.63735	0.10368333333333357	60336.76953125	245286.68289160135	0	1286	0.08125710203032144	0.8744728703964032	0.7296979725427976	402.8992614746094	402.900146484375
1167	403.00469970703125	1.7727499999999998					1	DETECTED	403.0047 m/z @1.77 [N1269_1.mzXML]	403.00469970703125	1.7727499999999998	1.6522833333333333	17.5135	15.861216666666667	171311.671875	5744282.87122638	0	1286	0.23074441868295015	3.292731382190685	5.23535674810964	403.00201416015625	403.0057067871094
1168	404.2043151855469	11.59135					1	DETECTED	404.2043 m/z @11.59 [N1269_1.mzXML]	404.2043151855469	11.59135	11.520116666666667	11.692316666666667	0.17220000000000013	35306.63671875	212535.38158837787	0	1286	0.09109149178169851	1.2087037903603128	1.4813505070821975	404.2029113769531	404.2048034667969
1169	405.07928466796875	12.8818					1	DETECTED	405.0793 m/z @12.88 [N1269_1.mzXML]	405.07928466796875	12.8818	0.20231666666666664	19.291999999999998	19.08968333333333	6488.04150390625	1985540.990096528	0	1286	2.6484207642617843	0.752778438658778	0.41575421768775783	405.077880859375	405.0837707519531
1170	405.13311767578125	10.56915					1	DETECTED	405.1331 m/z @10.57 [N1269_1.mzXML]	405.13311767578125	10.56915	10.5104	10.872800000000002	0.36240000000000094	8309.2822265625	58349.313125610424	0	1286	0.1105629703605171	3.0842553191489515	1.6719577534359176	405.1318359375	405.1338195800781
1171	406.14031982421875	11.70745					1	DETECTED	406.1403 m/z @11.71 [N1269_1.mzXML]	406.14031982421875	11.70745	9.4539	11.769516666666668	2.315616666666667	4913.86767578125	290987.36043573014	0	1286	1.8504989243162004	0.5137708652274563	0.027541730454912604	406.139404296875	406.1426086425781
1172	406.744873046875	12.529433333333333					1	DETECTED	406.7449 m/z @12.53 [N1269_1.mzXML]	406.744873046875	12.529433333333333	11.461450000000001	14.087116666666667	2.6256666666666657	30664.37890625	2147625.6011473397	0	1286	1.1060200915894125	1.2292638774013334	0.2162511334773518	406.7412414550781	406.7459411621094
1173	406.7562561035156	13.478183333333334					1	DETECTED	406.7563 m/z @13.48 [N1269_1.mzXML]	406.7562561035156	13.478183333333334	10.728399999999999	13.654833333333332	2.9264333333333337	36015.2578125	1372034.3453881533	0	1286	0.16913973694853368	0.5321207125409878	0.055853001337839235	406.74658203125	406.7637939453125
1174	406.7694396972656	12.545416666666666					1	DETECTED	406.7694 m/z @12.55 [N1269_1.mzXML]	406.7694396972656	12.545416666666666	1.6816333333333333	12.545416666666666	10.863783333333332	25870.55859375	1.0095617919314941E7	0	1286	10.817821403460368	0.5	null	406.7694396972656	406.7707824707031
1175	408.7662658691406	1.7583666666666666					1	DETECTED	408.7663 m/z @1.76 [N1269_1.mzXML]	408.7662658691406	1.7583666666666666	1.6816333333333333	14.148666666666665	12.467033333333331	25814.4296875	6516441.08602478	0	1286	0.0745987651351907	81.2360990443093	160.5050378867357	408.7662658691406	408.77392578125
1176	408.9164123535156	1.6226666666666667					1	DETECTED	408.9164 m/z @1.62 [N1269_1.mzXML]	408.9164123535156	1.6226666666666667	1.5483333333333333	1.6668166666666666	0.11848333333333327	75061.78125	304570.5397431641	0	1286	0.06806788395002838	0.7969730941704029	0.6190017233699755	408.91595458984375	408.916748046875
1177	409.1595153808594	11.56295					1	DETECTED	409.1595 m/z @11.56 [N1269_1.mzXML]	409.1595153808594	11.56295	11.505233333333333	11.973383333333334	0.4681500000000014	209619.3125	1693995.9533044384	0	1286	0.11837866585456602	2.7441058311247133	2.994316196681494	409.1586608886719	409.1599426269531
1178	409.1852111816406	9.23495					1	DETECTED	409.1852 m/z @9.23 [N1269_1.mzXML]	409.1852111816406	9.23495	9.163966666666665	9.319716666666666	0.15575000000000117	84142.859375	321550.33177697915	0	1286	0.059531814754102186	1.0716494704662138	1.1558363631155895	409.18511962890625	409.1856384277344
1179	409.3257141113281	12.420883333333334					1	DETECTED	409.3257 m/z @12.42 [N1269_1.mzXML]	409.3257141113281	12.420883333333334	12.136183333333333	12.6416	0.5054166666666671	12825.9296875	260038.63195800717	0	1286	0.3456522492528098	0.8876302540686083	0.7752605081372166	409.3248596191406	409.3272705078125
1180	410.1629638671875	11.56295					1	DETECTED	410.1630 m/z @11.56 [N1269_1.mzXML]	410.1629638671875	11.56295	11.53475	11.738283333333333	0.20353333333333268	52804.98046875	340956.9516169406	0	1286	0.20468717229635658	3.758907849347339	5.975081112920133	410.1625671386719	410.163330078125
1181	410.25140380859375	3.8702166666666664					1	DETECTED	410.2514 m/z @3.87 [N1269_1.mzXML]	410.25140380859375	3.8702166666666664	3.4054333333333333	4.77055	1.3651166666666668	5089.103515625	185571.85480865478	0	1286	0.38182049952629393	1.4685516548929618	0.08356141862098189	410.2496032714844	410.2537841796875
1182	410.7589111328125	13.579733333333333					1	DETECTED	410.7589 m/z @13.58 [N1269_1.mzXML]	410.7589111328125	13.579733333333333	1.91445	14.896066666666666	12.981616666666666	29595.373046875	3762958.7665417492	0	1286	0.47201199288459605	0.5564209756299675	0.06511522510994158	410.756103515625	410.7658386230469
1183	410.8532409667969	1.7437166666666668					1	DETECTED	410.8532 m/z @1.74 [N1269_1.mzXML]	410.8532409667969	1.7437166666666668	1.6668166666666666	1.8291833333333334	0.16236666666666677	31482.8515625	207549.8888930665	0	1286	0.033605684872563435	1.0557000433463353	1.1114000866926705	410.85302734375	410.8548278808594
1184	412.30279541015625	11.56295					1	DETECTED	412.3028 m/z @11.56 [N1269_1.mzXML]	412.30279541015625	11.56295	11.53475	11.70745	0.17269999999999897	21110.365234375	101928.38392382734	0	1286	0.0627081780560399	3.062056737588634	5.124113475177268	412.30279541015625	412.30401611328125
1185	412.3392333984375	11.95915					1	DETECTED	412.3392 m/z @11.96 [N1269_1.mzXML]	412.3392333984375	11.95915	6.433183333333333	12.002566666666667	5.569383333333334	7973.0283203125	1062260.8364586183	0	1286	0.030149570797570746	0.5039284227797248	0.007856845559449748	412.3388977050781	412.3437194824219
1186	412.7738342285156	13.393949999999998					1	DETECTED	412.7738 m/z @13.39 [N1269_1.mzXML]	412.7738342285156	13.393949999999998	11.769516666666668	15.195283333333332	3.4257666666666644	41497.38671875	1497149.126017944	0	1286	0.15132807935473025	1.0100334671241173	1.1301055238697162	412.7715759277344	412.7774353027344
1187	412.9710388183594	1.7437166666666668					1	DETECTED	412.9710 m/z @1.74 [N1269_1.mzXML]	412.9710388183594	1.7437166666666668	1.7437166666666668	2.439583333333333	0.6958666666666664	17219.51953125	275647.11937243637	0	1286	0.27283291404984356	null	null	412.9689025878906	412.97216796875
1188	413.13958740234375	9.3629					1	DETECTED	413.1396 m/z @9.36 [N1269_1.mzXML]	413.13958740234375	9.3629	9.34835	15.073383333333334	5.725033333333334	5198.46923828125	715861.3190639041	0	1286	0.1406386538356763	196.73654066437788	392.47308132875577	413.1328125	413.14031982421875
1189	413.263671875	1.63735					1	DETECTED	413.2637 m/z @1.64 [N1269_1.mzXML]	413.263671875	1.63735	0.11808333333333333	19.986333333333334	19.86825	16171.802734375	2085380.3745422987	0	1286	1.3983304313451235	7.4202529008885	4.298277376284787	413.2610168457031	413.2657470703125
1190	413.3381042480469	11.95915					1	DETECTED	413.3381 m/z @11.96 [N1269_1.mzXML]	413.3381042480469	11.95915	11.225599999999998	16.52423333333333	5.298633333333333	10570.857421875	1392326.8544606636	0	1286	0.11612605069455384	3.3290137627946543	5.37391754689098	413.3355712890625	413.34002685546875
1191	414.2972412109375	12.247683333333333					1	DETECTED	414.2972 m/z @12.25 [N1269_1.mzXML]	414.2972412109375	12.247683333333333	11.043550000000002	16.2116	5.168049999999999	22704.22265625	1471053.3855520627	0	1286	0.721821636026224	1.9227606126070895	2.893540301600648	414.2923278808594	414.30047607421875
1192	415.20855712890625	11.889466666666667					1	DETECTED	415.2086 m/z @11.89 [N1269_1.mzXML]	415.20855712890625	11.889466666666667	11.816083333333333	12.70245	0.8863666666666674	782229.6875	6040063.870069566	1	1286	0.11588237792298628	2.03021829192176	2.7762840657148704	415.20770263671875	415.2157287597656
1193	415.2334899902344	13.7262					1	DETECTED	415.2335 m/z @13.73 [N1269_1.mzXML]	415.2334899902344	13.7262	12.279683333333333	14.238916666666666	1.9592333333333336	58410.05859375	1764086.556333741	0	1286	0.29558962412665934	0.6771858012905771	2.4302080400043384	415.2323303222656	415.2345275878906
1194	416.2120666503906	11.889466666666667					1	DETECTED	416.2121 m/z @11.89 [N1269_1.mzXML]	416.2120666503906	11.889466666666667	11.875083333333333	12.247683333333333	0.37260000000000026	203315.5	1157583.6434538614	0	1286	null	7.9985861899115465	11.06953820840178	416.2112121582031	416.212890625
1195	416.9996643066406	1.88605					1	DETECTED	416.9997 m/z @1.89 [N1269_1.mzXML]	416.9996643066406	1.88605	1.6816333333333333	2.5085166666666665	0.8268833333333332	62428.5	1559965.7763557134	0	1286	0.3125157322062406	1.9957735241643442	2.887002995868284	416.99920654296875	417.0009460449219
1196	418.7449645996094	13.3666					1	DETECTED	418.7450 m/z @13.37 [N1269_1.mzXML]	418.7449645996094	13.3666	11.6198	13.639666666666667	2.019866666666667	20805.810546875	930279.1856302496	0	1286	0.31526179757453576	0.5781619723685215	0.17347599290262658	418.743408203125	418.7484130859375
1197	418.8773498535156	1.5929499999999999					1	DETECTED	418.8773 m/z @1.59 [N1269_1.mzXML]	418.8773498535156	1.5929499999999999	1.5336666666666665	11.59135	10.057683333333333	56231.0078125	1.2697915756682374E7	0	1286	0.07048691876411017	84.82724205791394	167.95856831468933	418.87640380859375	418.87774658203125
1198	418.9787292480469	1.7727499999999998					1	DETECTED	418.9787 m/z @1.77 [N1269_1.mzXML]	418.9787292480469	1.7727499999999998	1.6522833333333333	2.6727	1.0204166666666665	50069.078125	1002564.8055449219	0	1286	0.10281051471051961	4.235265633646934	7.470531267293868	418.9695739746094	418.97998046875
1199	419.3110046386719	12.405283333333333					1	DETECTED	419.3110 m/z @12.41 [N1269_1.mzXML]	419.3110046386719	12.405283333333333	0.11808333333333333	20.003	19.884916666666665	6821.82080078125	2080915.1913107897	0	1286	19.40313030306237	0.8363809227103407	1.1395126127013409	419.3108215332031	419.3165588378906
1200	419.76397705078125	13.435766666666666					1	DETECTED	419.7640 m/z @13.44 [N1269_1.mzXML]	419.76397705078125	13.435766666666666	11.9308	13.5652	1.6344000000000012	26162.615234375	942764.372262208	0	1286	0.08014312623537023	0.5430020598462872	0.0860041196925745	419.7542724609375	419.7647705078125
1201	420.15655517578125	11.150283333333334					1	DETECTED	420.1566 m/z @11.15 [N1269_1.mzXML]	420.15655517578125	11.150283333333334	10.46605	11.225599999999998	0.7595499999999991	11775.5361328125	177383.3994832763	0	1286	0.09459155400748642	0.5550372679885008	0.131996144279038	420.1556396484375	420.15789794921875
1202	420.7607727050781	12.497716666666667					1	DETECTED	420.7608 m/z @12.50 [N1269_1.mzXML]	420.7607727050781	12.497716666666667	11.648433333333333	13.924416666666668	2.2759833333333344	30284.453125	1778353.770033326	0	1286	0.6459296833074841	1.3399434817591298	1.4122091663045986	420.75390625	420.76251220703125
1203	420.8822021484375	1.6668166666666666					1	DETECTED	420.8822 m/z @1.67 [N1269_1.mzXML]	420.8822021484375	1.6668166666666666	1.6522833333333333	1.8011333333333333	0.14884999999999993	68862.2734375	218219.48436230447	0	1286	0.043638068945763164	5.120986238532124	9.333253381804541	420.88128662109375	420.8831787109375
1204	421.7802734375	14.324766666666667					1	DETECTED	421.7803 m/z @14.32 [N1269_1.mzXML]	421.7802734375	14.324766666666667	5.846916666666667	15.8201	9.973183333333333	47287.43359375	2217764.634293121	0	1286	0.45070923341657476	2.6659015789268774	4.220054385258753	421.7782897949219	421.7825012207031
1205	422.1366271972656	9.333983333333332					1	DETECTED	422.1366 m/z @9.33 [N1269_1.mzXML]	422.1366271972656	9.333983333333332	9.29115	10.450433333333333	1.1592833333333328	3955.649169921875	85107.48471697977	0	1286	0.11131210946617998	13.532490272373833	26.064980544747666	422.134765625	422.1390380859375
1206	422.3235168457031	11.800666666666666					1	DETECTED	422.3235 m/z @11.80 [N1269_1.mzXML]	422.3235168457031	11.800666666666666	11.754	11.9308	0.17680000000000007	42056.9765625	273662.8356103507	0	1286	0.11366429472004924	1.8942857142857072	2.7885714285714145	422.32293701171875	422.3238525390625
1207	424.3392333984375	11.903133333333333					1	DETECTED	424.3392 m/z @11.90 [N1269_1.mzXML]	424.3392333984375	11.903133333333333	11.861083333333333	12.420883333333334	0.559800000000001	621924.6875	4834155.801838137	1	1286	0.1152059851423406	3.4363950258475375	3.508019902820266	424.33740234375	424.3411560058594
1208	424.89337158203125	1.6226666666666667					1	DETECTED	424.8934 m/z @1.62 [N1269_1.mzXML]	424.89337158203125	1.6226666666666667	1.5483333333333333	1.6522833333333333	0.10394999999999999	104549.6328125	418029.35752050777	0	1286	0.07382079367978678	0.6973801961752689	0.41775157420289694	424.8933410644531	424.89404296875
1209	425.1325378417969	11.54885					1	DETECTED	425.1325 m/z @11.55 [N1269_1.mzXML]	425.1325378417969	11.54885	4.1932833333333335	11.66305	7.469766666666667	14729.509765625	3494961.6991986698	0	1286	7.440174393992622	0.5077628281528276	0.015525656305655168	425.1253662109375	425.13446044921875
1210	426.3546142578125	12.04575					1	DETECTED	426.3546 m/z @12.05 [N1269_1.mzXML]	426.3546142578125	12.04575	11.889466666666667	12.717783333333333	0.8283166666666659	1112463.0	8741644.438759267	1	1286	0.09745740680082804	1.092825789331776	2.0046941978746777	426.3452453613281	426.3555603027344
1211	426.8267517089844	1.6816333333333333					1	DETECTED	426.8268 m/z @1.68 [N1269_1.mzXML]	426.8267517089844	1.6816333333333333	1.6668166666666666	1.8011333333333333	0.13431666666666664	36565.53125	184747.23382031242	0	1286	0.11138011089278144	4.532620922384691	8.065241844769382	426.8264465332031	426.8274841308594
1212	428.29656982421875	11.520116666666667					1	DETECTED	428.2966 m/z @11.52 [N1269_1.mzXML]	428.29656982421875	11.520116666666667	11.240933333333334	18.226999999999997	6.986066666666662	17440.900390625	1630078.9464486383	0	1286	0.10967981874780008	12.511611247089768	24.023222494179535	428.29510498046875	428.2986145019531
1213	428.3706359863281	12.151766666666667					1	DETECTED	428.3706 m/z @12.15 [N1269_1.mzXML]	428.3706359863281	12.151766666666667	12.031266666666665	12.466633333333334	0.4353666666666687	134652.140625	1073916.7487707518	0	1286	0.14776337540447315	1.7666546465395916	1.0822363312478818	428.3612976074219	428.37261962890625
1214	429.3739318847656	12.136183333333333					1	DETECTED	429.3739 m/z @12.14 [N1269_1.mzXML]	429.3739318847656	12.136183333333333	12.04575	15.210716666666666	3.1649666666666665	38010.36328125	993378.339264405	0	1286	0.08572744375525865	17.498894213048278	33.997788426096555	429.36541748046875	429.37457275390625
1215	429.7665100097656	14.395199999999999					1	DETECTED	429.7665 m/z @14.40 [N1269_1.mzXML]	429.7665100097656	14.395199999999999	11.490516666666668	15.149383333333333	3.6588666666666647	12066.01171875	796973.8550528568	0	1286	0.1395952160194156	0.6298219542004007	0.23156354853282243	429.76422119140625	429.7686462402344
1216	430.2420654296875	9.649133333333333					1	DETECTED	430.2421 m/z @9.65 [N1269_1.mzXML]	430.2420654296875	9.649133333333333	9.590366666666666	9.753783333333333	0.16341666666666654	5480.18896484375	28805.666213745095	0	1286	0.09014614963524892	1.3903857061826324	1.654697203083464	430.24041748046875	430.2430725097656
1217	430.91064453125	1.63735					1	DETECTED	430.9106 m/z @1.64 [N1269_1.mzXML]	430.91064453125	1.63735	1.5778666666666665	18.407833333333333	16.829966666666667	170453.453125	7098406.880905029	0	1286	0.05993163915967892	0.99427629641273	0.9362831999950406	430.91046142578125	430.9137878417969
1218	431.17578125	12.657183333333334					1	DETECTED	431.1758 m/z @12.66 [N1269_1.mzXML]	431.17578125	12.657183333333334	9.23495	14.954966666666667	5.720016666666668	87130.8359375	2285035.510472412	0	1286	0.12731524494693147	0.8345494460805689	0.7082466167250486	431.1662902832031	431.1777038574219
1219	431.27362060546875	12.2956					1	DETECTED	431.2736 m/z @12.30 [N1269_1.mzXML]	431.27362060546875	12.2956	12.23185	12.327866666666667	0.0960166666666673	18061.546875	75345.09410986434	0	1286	0.09029336938802324	0.7530718954248341	0.5061437908496681	431.27349853515625	431.27435302734375
1220	432.2352294921875	11.889466666666667					1	DETECTED	432.2352 m/z @11.89 [N1269_1.mzXML]	432.2352294921875	11.889466666666667	8.857716666666667	12.151766666666667	3.2940500000000004	122871.7109375	2584761.2205844107	0	1286	0.1157140952276361	0.5327718295285748	2.685243875669212	432.23455810546875	432.24468994140625
1221	432.3077392578125	12.23185					1	DETECTED	432.3077 m/z @12.23 [N1269_1.mzXML]	432.3077392578125	12.23185	11.648433333333333	12.747683333333333	1.0992499999999996	20533.947265625	671914.9282416995	0	1286	0.15830549364319424	0.9420797028995858	0.8357428625310267	432.3072204589844	432.31610107421875
1222	432.7602844238281	12.390283333333334					1	DETECTED	432.7603 m/z @12.39 [N1269_1.mzXML]	432.7602844238281	12.390283333333334	5.538683333333334	13.421733333333332	7.883049999999998	13360.54296875	1646164.6035853885	0	1286	0.8014958036972306	0.5752707396812422	0.15054147936248433	432.754150390625	432.76171875
1223	432.7810974121094	13.740216666666667					1	DETECTED	432.7811 m/z @13.74 [N1269_1.mzXML]	432.7810974121094	13.740216666666667	13.464016666666668	14.027533333333334	0.5635166666666667	12640.45703125	223695.19893054204	0	1286	0.12739039525299312	1.0201243060584142	1.0402486121168284	432.78076171875	432.78387451171875
1224	432.9739074707031	1.88605					1	DETECTED	432.9739 m/z @1.89 [N1269_1.mzXML]	432.9739074707031	1.88605	1.6816333333333333	2.6179833333333336	0.9363500000000002	34804.41796875	853732.6217880861	0	1286	0.5280058531310918	2.2902975947819	2.7455272593184814	432.9732360839844	432.9783630371094
1225	433.0593566894531	11.59135					1	DETECTED	433.0594 m/z @11.59 [N1269_1.mzXML]	433.0593566894531	11.59135	11.53475	11.70745	0.17269999999999897	11153.142578125	86677.60492846645	0	1286	0.11752661266649334	1.5256183745583072	2.0512367491166144	433.0579528808594	433.0593566894531
1226	433.2389831542969	11.889466666666667					1	DETECTED	433.2390 m/z @11.89 [N1269_1.mzXML]	433.2389831542969	11.889466666666667	11.83155	12.002566666666667	0.1710166666666666	30756.09765625	197915.9909628901	0	1286	0.11017010298401075	1.4764028776978253	1.9528057553956508	433.2380676269531	433.2392578125
1227	433.96826171875	11.210583333333334					1	DETECTED	433.9683 m/z @11.21 [N1269_1.mzXML]	433.96826171875	11.210583333333334	6.741716666666666	12.852816666666666	6.1110999999999995	9265.5234375	850426.7759730219	0	1286	0.8718388573904114	0.6837415899631523	5.804141939042217	433.9646911621094	433.97100830078125
1228	435.33056640625	11.677566666666667					1	DETECTED	435.3306 m/z @11.68 [N1269_1.mzXML]	435.33056640625	11.677566666666667	10.46605	11.738283333333333	1.2722333333333342	12033.2890625	407847.7881564639	0	1286	1.2253238087114564	0.5250581227387157	0.05751043276331095	435.32940673828125	435.3315124511719
1229	436.8554992675781	1.6668166666666666					1	DETECTED	436.8555 m/z @1.67 [N1269_1.mzXML]	436.8554992675781	1.6668166666666666	1.6522833333333333	1.7583666666666666	0.10608333333333331	44276.296875	133444.40111523424	0	1286	0.045244547803666935	3.649655963302763	6.299311926605526	436.8551330566406	436.8573913574219
1230	437.1906433105469	11.889466666666667					1	DETECTED	437.1906 m/z @11.89 [N1269_1.mzXML]	437.1906433105469	11.889466666666667	11.816083333333333	17.1845	5.368416666666667	582945.6875	5327744.503294637	1	1286	0.11517516892004664	2.263060097850427	2.5533114584947394	437.1899108886719	437.1947021484375
1231	438.294677734375	13.3666					1	DETECTED	438.2947 m/z @13.37 [N1269_1.mzXML]	438.294677734375	13.3666	12.77715	13.7122	0.9350499999999986	20815.50390625	458070.25926709	0	1286	0.08627892056303921	0.793154635677326	0.4879546900372202	438.2923278808594	438.29620361328125
1232	438.9811706542969	1.7727499999999998					1	DETECTED	438.9812 m/z @1.77 [N1269_1.mzXML]	438.9811706542969	1.7727499999999998	1.6668166666666666	17.945833333333333	16.279016666666667	41854.515625	2577988.581634949	0	1286	0.31442169484243054	4.3620990408537015	5.905250462323558	438.9768371582031	438.9831848144531
1233	440.86773681640625	1.6078166666666667					1	DETECTED	440.8677 m/z @1.61 [N1269_1.mzXML]	440.86773681640625	1.6078166666666667	1.5483333333333333	4.2535	2.7051666666666665	47627.24609375	1779767.1123432312	0	1286	0.053184951096720834	20.084263733669314	57.13302994887913	440.8673095703125	440.8755187988281
1234	442.129150390625	10.983016666666666					1	DETECTED	442.1292 m/z @10.98 [N1269_1.mzXML]	442.129150390625	10.983016666666666	10.25135	11.073983333333333	0.8226333333333322	9890.771484375	164683.43318835428	0	1286	0.10767117882296517	0.5621640091116173	0.12432801822323478	442.1273498535156	442.13006591796875
1235	442.31390380859375	11.83155					1	DETECTED	442.3139 m/z @11.83 [N1269_1.mzXML]	442.31390380859375	11.83155	3.477	12.04575	8.56875	31685.615234375	2404342.248581175	0	1286	0.09580264423720486	0.5128193619045909	0.023738607494977294	442.3084716796875	442.3150939941406
1236	442.8763122558594	1.5336666666666665					1	DETECTED	442.8763 m/z @1.53 [N1269_1.mzXML]	442.8763122558594	1.5336666666666665	1.4596333333333333	1.5778666666666665	0.11823333333333319	14995.0400390625	74357.30152600097	0	1286	0.08149274426821163	0.7985141828005411	0.5650013125709419	442.8753967285156	442.8777160644531
1237	443.4177551269531	12.359316666666667					1	DETECTED	443.4178 m/z @12.36 [N1269_1.mzXML]	443.4177551269531	12.359316666666667	12.120299999999999	12.482166666666666	0.36186666666666767	19843.7578125	225994.6854763185	0	1286	0.12895550423140456	0.7569904469702231	0.5139808939404463	443.4163818359375	443.418701171875
1238	444.2366943359375	8.434216666666666					1	DETECTED	444.2367 m/z @8.43 [N1269_1.mzXML]	444.2366943359375	8.434216666666666	8.063316666666667	8.61345	0.5501333333333331	2933.760986328125	56737.9149763793	0	1286	0.31215335674308164	0.7416194841376851	0.4832389682753701	444.23492431640625	444.2381591796875
1239	445.342529296875	13.768033333333333					1	DETECTED	445.3425 m/z @13.77 [N1269_1.mzXML]	445.342529296875	13.768033333333333	11.738283333333333	15.591933333333333	3.85365	8208.44140625	741477.633615631	0	1286	2.7657104512194284	0.9411701056741556	0.8707031251193814	445.3388366699219	445.345458984375
1240	445.3968811035156	12.45155					1	DETECTED	445.3969 m/z @12.45 [N1269_1.mzXML]	445.3968811035156	12.45155	11.9308	12.6416	0.7108000000000008	32719.58984375	847255.9530856927	0	1286	0.2288130780418225	0.6824771963514175	0.27865528487236935	445.39617919921875	445.3976135253906
1241	446.2513427734375	11.59135					1	DETECTED	446.2513 m/z @11.59 [N1269_1.mzXML]	446.2513427734375	11.59135	8.811666666666667	12.263616666666667	3.45195	597341.8125	8067338.987996079	1	1286	0.10738825663158735	1.6743069223342788	1.5649939435577156	446.24945068359375	446.2515869140625
1242	446.8846435546875	1.63735					1	DETECTED	446.8846 m/z @1.64 [N1269_1.mzXML]	446.8846435546875	1.63735	1.5630666666666668	1.6816333333333333	0.11856666666666649	88546.2421875	291409.0162727051	0	1286	0.052853975464132175	0.8123160667449224	0.846352961750734	446.8839111328125	446.8858642578125
1243	447.34423828125	11.9308					1	DETECTED	447.3442 m/z @11.93 [N1269_1.mzXML]	447.34423828125	11.9308	11.150283333333334	15.241616666666665	4.091333333333331	10249.982421875	1021611.0127114868	0	1286	0.907582715293513	2.6209134974696275	4.241826994939255	447.3421630859375	447.3458557128906
1244	448.2574768066406	11.577					1	DETECTED	448.2575 m/z @11.58 [N1269_1.mzXML]	448.2574768066406	11.577	11.53475	11.723033333333332	0.18828333333333092	23499.078125	150388.33853393412	0	1286	0.1136438745470798	2.2282051282051403	2.9497988625554066	448.2546691894531	448.2580261230469
1245	448.3388977050781	11.903133333333333					1	DETECTED	448.3389 m/z @11.90 [N1269_1.mzXML]	448.3388977050781	11.903133333333333	11.861083333333333	12.0602	0.19911666666666683	54488.3203125	309703.62933105475	0	1286	0.09326437704019774	2.3676179151803596	3.7352358303607196	448.3377380371094	448.3393249511719
1246	449.0093994140625	1.6668166666666666					1	DETECTED	449.0094 m/z @1.67 [N1269_1.mzXML]	449.0093994140625	1.6668166666666666	1.5929499999999999	5.7983	4.20535	23151.3515625	1072814.9134927064	0	1286	0.10520668788632603	28.46581678700358	52.02083997246185	449.0045471191406	449.0096435546875
1247	449.19873046875	12.359316666666667					1	DETECTED	449.1987 m/z @12.36 [N1269_1.mzXML]	449.19873046875	12.359316666666667	12.263616666666667	12.593533333333333	0.32991666666666575	29144.734375	403663.090673584	0	1286	0.44839489664270893	1.723702542668073	2.447405085336146	449.1979675292969	449.1993408203125
1248	450.35467529296875	13.078183333333333					1	DETECTED	450.3547 m/z @13.08 [N1269_1.mzXML]	450.35467529296875	13.078183333333333	0.10105	20.003	19.90195	109013.640625	4822320.625593132	0	1286	0.15692631460277795	1.131887024371262	0.8195968353859051	450.3518371582031	450.3586120605469
1249	452.37054443359375	12.0602					1	DETECTED	452.3705 m/z @12.06 [N1269_1.mzXML]	452.37054443359375	12.0602	12.04575	18.0955	6.049750000000001	40206.40234375	3027468.126597291	0	1286	0.10574011159049235	209.33391003460105	417.6678200692021	452.3627624511719	452.3709716796875
1250	453.16448974609375	11.889466666666667					1	DETECTED	453.1645 m/z @11.89 [N1269_1.mzXML]	453.16448974609375	11.889466666666667	11.83155	11.988133333333334	0.15658333333333374	44905.0078125	250403.75127831972	0	1286	0.10232122214443073	1.3517985611510683	1.6803570464248307	453.1639709472656	453.165283203125
1251	453.2947692871094	12.762433333333332					1	DETECTED	453.2948 m/z @12.76 [N1269_1.mzXML]	453.2947692871094	12.762433333333332	3.4195833333333336	12.852816666666666	9.433233333333332	14680.5712890625	1255227.1595159913	0	1286	0.07327804667841065	0.5048370322403407	0.009674064480681322	453.2895202636719	453.3027038574219
1252	453.3413391113281	10.5104					1	DETECTED	453.3413 m/z @10.51 [N1269_1.mzXML]	453.3413391113281	10.5104	9.993483333333334	18.358833333333333	8.36535	175166.03125	2203093.238242678	0	1286	0.10540470395102552	2.015425350696297	2.306769959749623	453.3396301269531	453.34307861328125
1253	454.2897644042969	13.092466666666667					1	DETECTED	454.2898 m/z @13.09 [N1269_1.mzXML]	454.2897644042969	13.092466666666667	13.036433333333333	13.5652	0.5287666666666677	49736.49609375	423113.656610717	0	1286	0.13370454790105057	4.718322427126697	8.436644854253394	454.2833251953125	454.29046630859375
1254	454.3862609863281	12.199883333333334					1	DETECTED	454.3863 m/z @12.20 [N1269_1.mzXML]	454.3862609863281	12.199883333333334	12.151766666666667	12.311566666666666	0.15979999999999883	24075.92578125	165361.62946581928	0	1286	0.1292098145165248	1.6605472809144195	2.321094561828839	454.3852844238281	454.3862609863281
1255	454.9562072753906	1.7871666666666668					1	DETECTED	454.9562 m/z @1.79 [N1269_1.mzXML]	454.9562072753906	1.7871666666666668	1.6816333333333333	2.3840500000000002	0.7024166666666669	27337.771484375	515103.49390197784	0	1286	0.49714116575261347	3.369976417332357	5.655159255138326	454.9543762207031	454.9580078125
1256	458.3443908691406	11.59135					1	DETECTED	458.3444 m/z @11.59 [N1269_1.mzXML]	458.3443908691406	11.59135	11.56295	13.036433333333333	1.4734833333333324	15295.849609375	510048.1535656733	0	1286	0.1164968728100817	25.941607981221065	50.88321596244213	458.34130859375	458.3453674316406
1257	458.8535461425781	1.5336666666666665					1	DETECTED	458.8535 m/z @1.53 [N1269_1.mzXML]	458.8535461425781	1.5336666666666665	1.44465	1.6522833333333333	0.20763333333333334	31384.97265625	181066.7383665772	0	1286	0.09835829238206006	1.1373431043098274	1.3508050728301397	458.85296630859375	458.85528564453125
1258	459.24517822265625	13.161983333333334					1	DETECTED	459.2452 m/z @13.16 [N1269_1.mzXML]	459.24517822265625	13.161983333333334	11.16535	13.654833333333332	2.4894833333333324	33514.015625	1149556.3665892342	0	1286	0.29178164797849604	0.6234202574333458	0.2468405148666917	459.2388610839844	459.2464904785156
1259	460.9631652832031	1.7583666666666666					1	DETECTED	460.9632 m/z @1.76 [N1269_1.mzXML]	460.9631652832031	1.7583666666666666	1.6668166666666666	2.3125333333333336	0.6457166666666669	27449.455078125	435338.89505517576	0	1286	0.24746627598597382	3.5265792827234668	2.8424443207353147	460.96209716796875	460.9661865234375
1260	462.28179931640625	12.279683333333333					1	DETECTED	462.2818 m/z @12.28 [N1269_1.mzXML]	462.28179931640625	12.279683333333333	12.247683333333333	12.390283333333334	0.14260000000000161	24641.123046875	139606.0564917001	0	1286	0.1102987569070013	2.2281250000000234	3.4562500000000465	462.2803955078125	462.2828674316406
1261	463.15509033203125	10.190850000000001					1	DETECTED	463.1551 m/z @10.19 [N1269_1.mzXML]	463.15509033203125	10.190850000000001	10.15955	10.236466666666667	0.07691666666666741	2272.3388671875	6717.114249450728	0	1286	0.07545799099234252	1.2287007454738552	1.4574014909477102	463.1536560058594	463.15789794921875
1262	463.2997741699219	13.050283333333335					1	DETECTED	463.2998 m/z @13.05 [N1269_1.mzXML]	463.2997741699219	13.050283333333335	12.99465	13.120883333333333	0.12623333333333342	23532.90234375	112212.77689917036	0	1286	0.07795406580648567	1.1345116836428761	1.2690233672857525	463.2984619140625	463.3015441894531
1263	464.153564453125	11.0589					1	DETECTED	464.1536 m/z @11.06 [N1269_1.mzXML]	464.153564453125	11.0589	0.11808333333333333	20.003	19.884916666666665	15670.123046875	3752278.025939453	0	1286	3.7812659613526467	0.9231011954688084	0.8091196613928238	464.1509704589844	464.1572570800781
1264	464.2160949707031	10.599083333333335					1	DETECTED	464.2161 m/z @10.60 [N1269_1.mzXML]	464.2160949707031	10.599083333333335	10.56915	10.728399999999999	0.15924999999999834	10892.7568359375	66343.76076293933	0	1286	0.11052013359355328	2.6600779510021373	4.320155902004275	464.2151184082031	464.21636962890625
1265	465.28118896484375	12.105183333333335					1	DETECTED	465.2812 m/z @12.11 [N1269_1.mzXML]	465.28118896484375	12.105183333333335	12.074800000000002	12.247683333333333	0.17288333333333128	27720.27734375	176174.21782080014	0	1286	0.11022564214440855	2.8450356555128895	4.908488625040499	465.28118896484375	465.2823181152344
1266	466.3126220703125	11.95915					1	DETECTED	466.3126 m/z @11.96 [N1269_1.mzXML]	466.3126220703125	11.95915	8.508066666666666	11.988133333333334	3.4800666666666675	11059.3046875	946818.6589600835	0	1286	0.05255055131812547	0.5041991645135587	0.008398329027117419	466.3126220703125	466.3147277832031
1267	467.1509094238281	11.6198					1	DETECTED	467.1509 m/z @11.62 [N1269_1.mzXML]	467.1509094238281	11.6198	11.605316666666665	11.723033333333332	0.11771666666666647	9451.1552734375	56605.36598632807	0	1286	0.11801896531937572	4.063866513233264	7.127733026466528	467.148681640625	467.1509094238281
1268	468.3051452636719	12.70245					1	DETECTED	468.3051 m/z @12.70 [N1269_1.mzXML]	468.3051452636719	12.70245	7.856083333333333	13.312033333333334	5.4559500000000005	516412.46875	6746932.104538875	1	1286	0.1263150443380212	1.0375471943738264	1.5035941527386107	468.3035888671875	468.3124084472656
1269	469.3260192871094	12.120299999999999					1	DETECTED	469.3260 m/z @12.12 [N1269_1.mzXML]	469.3260192871094	12.120299999999999	11.16535	15.3673	4.20195	13403.8564453125	1248067.2517078852	0	1286	0.48891094019566417	2.2000890098958097	3.4001780197916194	469.3239440917969	469.328857421875
1270	469.38568115234375	12.359316666666667					1	DETECTED	469.3857 m/z @12.36 [N1269_1.mzXML]	469.38568115234375	12.359316666666667	12.167433333333333	12.577666666666666	0.41023333333333234	24036.037109375	329524.1469936515	0	1286	0.24414545745545624	1.0689655172413774	1.1379310344827551	469.38433837890625	469.3875732421875
1271	470.99102783203125	1.6668166666666666					1	DETECTED	470.9910 m/z @1.67 [N1269_1.mzXML]	470.99102783203125	1.6668166666666666	1.6522833333333333	7.83955	6.187266666666667	29367.462890625	1838678.948656738	0	1286	0.03126664211812491	212.86467889908326	4.720433189540222	470.9831237792969	470.99273681640625
1272	471.73638916015625	9.9334					1	DETECTED	471.7364 m/z @9.93 [N1269_1.mzXML]	471.73638916015625	9.9334	9.903416666666667	9.993483333333334	0.09006666666666696	1595.7740478515625	6498.560198699927	0	1286	0.07044055861184617	1.5019455252918046	2.003891050583609	471.733642578125	471.7378845214844
1273	472.2472839355469	11.59135					1	DETECTED	472.2473 m/z @11.59 [N1269_1.mzXML]	472.2472839355469	11.59135	11.520116666666667	11.754	0.233883333333333	54522.56640625	392469.8244670401	0	1286	0.1068536710833321	1.7629341293102747	1.9756612377842642	472.24566650390625	472.2479248046875
1274	472.300048828125	12.23185					1	DETECTED	472.3000 m/z @12.23 [N1269_1.mzXML]	472.300048828125	12.23185	2.4811833333333335	12.359316666666667	9.878133333333333	14823.0234375	4838784.5787421875	0	1286	0.4062579087953644	0.5065363052099002	0.013072610419800375	472.2983703613281	472.30059814453125
1275	474.28082275390625	11.889466666666667					1	DETECTED	474.2808 m/z @11.89 [N1269_1.mzXML]	474.28082275390625	11.889466666666667	11.738283333333333	12.672183333333333	0.9338999999999995	2744630.5	1.8940363661327835E7	1	1286	0.11060782111363743	1.904141149692158	3.376196890327228	474.2805480957031	474.2831726074219
1276	474.8310852050781	1.5483333333333333					1	DETECTED	474.8311 m/z @1.55 [N1269_1.mzXML]	474.8310852050781	1.5483333333333333	1.4596333333333333	1.5778666666666665	0.11823333333333319	22834.59375	93090.77916210941	0	1286	0.33431978811804086	0.6664787673806831	0.3329575347613663	474.82928466796875	474.8321228027344
1277	475.2853698730469	11.889466666666667					1	DETECTED	475.2854 m/z @11.89 [N1269_1.mzXML]	475.2853698730469	11.889466666666667	11.816083333333333	12.311566666666666	0.4954833333333326	673738.75	5009411.148693347	0	1286	0.10742734278554877	null	1.9937307456582045	475.2842712402344	475.28564453125
1278	475.3230285644531	10.5104					1	DETECTED	475.3230 m/z @10.51 [N1269_1.mzXML]	475.3230285644531	10.5104	10.15955	10.952733333333333	0.7931833333333334	78547.1640625	607385.3435137339	0	1286	0.11142995855671245	1.7469869226868497	1.7399562496412169	475.3199768066406	475.32501220703125
1279	476.2882385253906	11.916883333333335					1	DETECTED	476.2882 m/z @11.92 [N1269_1.mzXML]	476.2882385253906	11.916883333333335	11.83155	12.577666666666666	0.7461166666666657	79388.8515625	748716.682430905	0	1286	0.7279604671124709	1.9160343891793588	7.754652027177466	476.2872314453125	476.29620361328125
1280	476.93853759765625	1.7437166666666668					1	DETECTED	476.9385 m/z @1.74 [N1269_1.mzXML]	476.93853759765625	1.7437166666666668	1.6816333333333333	19.606333333333335	17.9247	20782.609375	2270441.6011962285	0	1286	0.20237923584987239	144.35999999999964	9.211924252336754	476.9345397949219	476.9476318359375
1281	477.290283203125	11.903133333333333					1	DETECTED	477.2903 m/z @11.90 [N1269_1.mzXML]	477.290283203125	11.903133333333333	11.846616666666668	11.944633333333334	0.0980166666666662	14071.6572265625	63092.89023266587	0	1286	0.07836455430765099	0.8671483338248486	0.734296667649697	477.290283203125	477.2926330566406
1282	477.9542541503906	11.302383333333333					1	DETECTED	477.9543 m/z @11.30 [N1269_1.mzXML]	477.9542541503906	11.302383333333333	10.952733333333333	11.70745	0.7547166666666669	8452.23046875	223326.8742043458	0	1286	0.5920952385472251	1.0792459125792448	1.4423662658650125	477.9542541503906	477.960693359375
1283	478.2894592285156	12.925					1	DETECTED	478.2895 m/z @12.93 [N1269_1.mzXML]	478.2894592285156	12.925	12.762433333333332	12.967166666666666	0.20473333333333343	123128.6171875	795504.0071777328	0	1286	0.08567678395711198	0.6296903834324311	null	478.2891540527344	478.2902526855469
1284	478.32598876953125	13.161983333333334					1	DETECTED	478.3260 m/z @13.16 [N1269_1.mzXML]	478.32598876953125	13.161983333333334	11.505233333333333	15.608133333333335	4.102900000000002	135591.09375	4335785.3408431085	0	1286	0.18661729223416756	0.8166536995703745	0.525015297949082	478.3241271972656	478.3287658691406
1285	478.80938720703125	11.889466666666667					1	DETECTED	478.8094 m/z @11.89 [N1269_1.mzXML]	478.80938720703125	11.889466666666667	11.846616666666668	11.95915	0.1125333333333316	9419.529296875	47344.02567846653	0	1286	0.10723749531449833	1.3131077401789104	1.6262154803578208	478.80865478515625	478.8116149902344
1286	480.2105712890625	11.6198					1	DETECTED	480.2106 m/z @11.62 [N1269_1.mzXML]	480.2105712890625	11.6198	11.028233333333333	11.70745	0.679216666666667	7829.8681640625	192254.16435876483	0	1286	0.6735323887738982	0.5740829435961007	0.14816588719220142	480.2088317871094	480.2111511230469
1287	480.3417053222656	13.492733333333332					1	DETECTED	480.3417 m/z @13.49 [N1269_1.mzXML]	480.3417053222656	13.492733333333332	13.352916666666665	14.2677	0.9147833333333342	220311.890625	3482203.492231446	0	1286	0.28716529048003103	2.265281850901936	2.8418565439703647	480.34075927734375	480.3426513671875
1288	482.320556640625	12.925					1	DETECTED	482.3206 m/z @12.93 [N1269_1.mzXML]	482.320556640625	12.925	12.747683333333333	14.736799999999999	1.989116666666666	161120.78125	2092257.4230537112	0	1286	0.164975662471619	5.608938810038497	1.3892219571075	482.3198547363281	482.32208251953125
1289	482.3569641113281	13.8243					1	DETECTED	482.3570 m/z @13.82 [N1269_1.mzXML]	482.3569641113281	13.8243	11.6198	16.0642	4.4444	187353.234375	5348925.659622584	0	1286	0.3622014863383196	2.2461284864717808	3.5137368991703664	482.347900390625	482.361572265625
1290	483.32379150390625	12.9105					1	DETECTED	483.3238 m/z @12.91 [N1269_1.mzXML]	483.32379150390625	12.9105	12.807416666666667	13.078183333333333	0.2707666666666668	37683.26953125	331639.1772475588	0	1286	0.1485781322493196	1.3133387227162403	1.6266774454324804	483.3235168457031	483.3251953125
1291	483.3604431152344	13.895516666666667					1	DETECTED	483.3604 m/z @13.90 [N1269_1.mzXML]	483.3604431152344	13.895516666666667	13.768033333333333	15.103633333333333	1.3355999999999995	51126.15625	981850.3299150389	0	1286	0.1910217845281661	2.254547171977168	3.4384655840402716	483.3594970703125	483.36163330078125
1292	484.31744384765625	12.45155					1	DETECTED	484.3174 m/z @12.45 [N1269_1.mzXML]	484.31744384765625	12.45155	12.390283333333334	12.45155	0.061266666666664804	9102.96484375	25159.8026123043	0	1286	0.016573148883242794	0.5	null	484.31488037109375	484.3179931640625
1293	486.8636779785156	1.5929499999999999					1	DETECTED	486.8637 m/z @1.59 [N1269_1.mzXML]	486.8636779785156	1.5929499999999999	1.5483333333333333	1.63735	0.08901666666666674	27903.88671875	113876.86872338854	0	1286	0.07272046152458911	0.9975719088531979	0.9951438177063957	486.8631286621094	486.8643798828125
1294	487.31707763671875	14.794166666666666					1	DETECTED	487.3171 m/z @14.79 [N1269_1.mzXML]	487.31707763671875	14.794166666666666	6.156533333333333	17.069166666666668	10.912633333333336	119686.25	5991295.216877898	0	1286	0.49523750010256684	1.4286636655931053	1.469864665796179	487.316162109375	487.3267517089844
1295	488.13385009765625	11.375383333333334					1	DETECTED	488.1339 m/z @11.38 [N1269_1.mzXML]	488.13385009765625	11.375383333333334	2.4949833333333333	11.475966666666666	8.980983333333333	49903.01953125	1959567.5862738048	0	1286	0.07062703408189108	0.6278533111712029	0.23908435588262628	488.1324157714844	488.1363830566406
1296	488.2955017089844	11.944633333333334					1	DETECTED	488.2955 m/z @11.94 [N1269_1.mzXML]	488.2955017089844	11.944633333333334	11.875083333333333	12.151766666666667	0.2766833333333345	8524.837890625	84694.18286145027	0	1286	0.05533607888482628	1.989096573208693	2.978193146417386	488.2940673828125	488.29974365234375
1297	489.33349609375	15.852966666666667					1	DETECTED	489.3335 m/z @15.85 [N1269_1.mzXML]	489.33349609375	15.852966666666667	9.977749999999999	18.112166666666667	8.134416666666668	16764.95703125	2805058.011942507	0	1286	2.039160614044773	0.6624197816438281	0.32233389178339683	489.3282165527344	489.33709716796875
1298	490.28692626953125	12.6874					1	DETECTED	490.2869 m/z @12.69 [N1269_1.mzXML]	490.28692626953125	12.6874	12.529433333333333	12.852816666666666	0.32338333333333225	51458.6328125	431867.79477441416	0	1286	0.11503271191201492	1.5219014434937326	6.180079561814693	490.28643798828125	490.2882080078125
1299	491.36761474609375	12.420883333333334					1	DETECTED	491.3676 m/z @12.42 [N1269_1.mzXML]	491.36761474609375	12.420883333333334	12.04575	12.792233333333334	0.7464833333333338	22384.3125	423628.9948918454	0	1286	0.12556154803816355	0.9949573484983101	2.1866571564565365	491.3662414550781	491.36956787109375
1300	491.5537414550781	13.189683333333333					1	DETECTED	491.5537 m/z @13.19 [N1269_1.mzXML]	491.5537414550781	13.189683333333333	7.741033333333333	19.639333333333333	11.898299999999999	47413.9296875	3194589.720390442	0	1286	0.24976717155061223	1.091857616106742	2.8442771423062827	491.5524597167969	491.5580139160156
1301	492.8805236816406	1.6226666666666667					1	DETECTED	492.8805 m/z @1.62 [N1269_1.mzXML]	492.8805236816406	1.6226666666666667	1.5630666666666668	1.6522833333333333	0.0892166666666665	45272.921875	135622.75135839847	0	1286	0.5853126725297688	0.7484619686800896	0.47436937873113594	492.8794860839844	492.88153076171875
1302	493.38641357421875	11.754					1	DETECTED	493.3864 m/z @11.75 [N1269_1.mzXML]	493.38641357421875	11.754	11.754	11.846616666666668	0.09261666666666812	8363.533203125	31550.063117309634	0	1286	0.04509871326034798	null	null	493.384521484375	493.386474609375
1303	494.3206481933594	12.792233333333334					1	DETECTED	494.3206 m/z @12.79 [N1269_1.mzXML]	494.3206481933594	12.792233333333334	7.34725	13.953466666666666	6.606216666666666	844434.375	1.2903529226634998E7	1	1286	0.14512071334774745	1.3939262258431082	1.5163857618898902	494.3197021484375	494.3290710449219
1304	496.3354187011719	13.175783333333333					1	DETECTED	496.3354 m/z @13.18 [N1269_1.mzXML]	496.3354187011719	13.175783333333333	1.25755	19.969833333333334	18.712283333333335	1.4467123E7	2.3233332843575388E8	1	1286	0.21070992534930255	1.6787415549830678	1.7616234528458712	496.3331298828125	496.3406677246094
[truncated: 95 more rows]
