# Supplementary material for: MSFC: a new feature construction method for accurate diagnosis of mass spectrometry data
Source: Sci Rep. 2023 Sep 21;13:15694. doi: 10.1038/s41598-023-42395-5 (PMC10514077; doi:10.1038/s41598-023-42395-5)
Supplement: Supplementary file 1 — Supplementary Information. [file 41598_2023_42395_MOESM1_ESM.zip › dataset/CHD dataset/1-batch/N/N1270_1.mzXML_chromatograms.csv]

row ID	row m/z	row retention time	row identity (main ID)	row identity (all IDs)	row identity (main ID + details)	row comment	row number of detected peaks	N1270_1.mzXML Peak status	N1270_1.mzXML Peak name	N1270_1.mzXML Peak m/z	N1270_1.mzXML Peak RT	N1270_1.mzXML Peak RT start	N1270_1.mzXML Peak RT end	N1270_1.mzXML Peak duration time	N1270_1.mzXML Peak height	N1270_1.mzXML Peak area	N1270_1.mzXML Peak charge	N1270_1.mzXML Peak # data points	N1270_1.mzXML Peak FWHM	N1270_1.mzXML Peak tailing factor	N1270_1.mzXML Peak asymmetry factor	N1270_1.mzXML Peak m/z min	N1270_1.mzXML Peak m/z max
1	55.053714752197266	11.226750000000001					1	DETECTED	55.0537 m/z @11.23 [N1270_1.mzXML]	55.053714752197266	11.226750000000001	0.10115	19.979333333333333	19.878183333333332	4992.00927734375	1749240.2946991257	0	1298	6.344931282426797	0.8933533172742743	1.4679095994600002	55.04377746582031	55.063575744628906
2	59.04867172241211	4.70245					1	DETECTED	59.0487 m/z @4.70 [N1270_1.mzXML]	59.04867172241211	4.70245	0.13479999999999998	7.90685	7.77205	1261.92578125	334072.91263699334	0	1298	5.420147559934237	0.8507711843070289	0.7015423686140577	59.04389190673828	59.04888916015625
3	60.08030319213867	14.644666666666666					1	DETECTED	60.0803 m/z @14.64 [N1270_1.mzXML]	60.08030319213867	14.644666666666666	0.10115	19.99566666666667	19.894516666666668	257556.765625	6.632052236902592E7	0	1298	5.807376792148803	2.5376139008990344	0.9681422741813601	60.08013916015625	60.08052444458008
4	61.0391731262207	1.8482833333333335					1	DETECTED	61.0392 m/z @1.85 [N1270_1.mzXML]	61.0391731262207	1.8482833333333335	0.10115	19.99566666666667	19.894516666666668	137508.578125	3820411.0304261455	0	1298	0.07615419178097915	0.9042619587702209	0.5319682296262523	61.038909912109375	61.04133224487305
5	61.08359146118164	11.448633333333333					1	DETECTED	61.0836 m/z @11.45 [N1270_1.mzXML]	61.08359146118164	11.448633333333333	0.4404166666666667	19.781333333333336	19.34091666666667	7710.150390625	2340744.2407607413	0	1298	6.654060205740912	0.8784763805218225	2.7223754225323105	61.076393127441406	61.09101104736328
6	68.9818344116211	1.4817666666666667					1	DETECTED	68.9818 m/z @1.48 [N1270_1.mzXML]	68.9818344116211	1.4817666666666667	1.421	12.209983333333334	10.788983333333334	9081.052734375	1236416.1590803224	0	1298	0.42288402815380666	88.77386176631931	176.5477235326386	68.97654724121094	68.98716735839844
7	69.03302001953125	2.0596833333333335					1	DETECTED	69.0330 m/z @2.06 [N1270_1.mzXML]	69.03302001953125	2.0596833333333335	1.9898833333333334	5.844733333333334	3.8548500000000008	4072.0205078125	376276.6109193726	0	1298	0.0910714954292251	27.613538681948395	54.22707736389679	69.03276824951172	69.03314208984375
8	69.06940460205078	10.684816666666668					1	DETECTED	69.0694 m/z @10.68 [N1270_1.mzXML]	69.06940460205078	10.684816666666668	0.10115	19.99566666666667	19.894516666666668	7422.17236328125	4051393.7873234875	0	1298	13.953525780326352	0.9398688230291959	5.460059397458644	69.06075286865234	69.0743179321289
9	70.98005676269531	1.54125					1	DETECTED	70.9801 m/z @1.54 [N1270_1.mzXML]	70.98005676269531	1.54125	1.3863333333333334	19.55366666666667	18.167333333333335	11047.111328125	1947598.5064244687	0	1298	0.05749408358056041	58.44856921198773	132.66878745078756	70.9720687866211	70.98031616210938
10	72.05168914794922	11.256866666666667					1	DETECTED	72.0517 m/z @11.26 [N1270_1.mzXML]	72.05168914794922	11.256866666666667	1.80585	19.92983333333333	18.12398333333333	7396.3583984375	2141901.689404632	0	1298	5.691866598565699	1.1029525885101612	7.101026498045592	72.0474853515625	72.05975341796875
11	72.08027648925781	1.9761					1	DETECTED	72.0803 m/z @1.98 [N1270_1.mzXML]	72.08027648925781	1.9761	1.8770166666666666	19.145666666666667	17.26865	67704.5859375	1904053.7943722226	0	1298	0.18555546461885353	4.107787919300439	6.708869386832679	72.0772933959961	72.08796691894531
12	73.04503631591797	14.419866666666667					1	DETECTED	73.0450 m/z @14.42 [N1270_1.mzXML]	73.04503631591797	14.419866666666667	0.10115	19.99566666666667	19.894516666666668	11632.859375	3546949.5652664467	0	1298	3.5694661334910673	0.9483349441838659	0.3770611885287201	73.04341888427734	73.0472183227539
13	73.06444549560547	9.353966666666668					1	DETECTED	73.0644 m/z @9.35 [N1270_1.mzXML]	73.06444549560547	9.353966666666668	0.9715	9.665616666666667	8.694116666666666	5412.11962890625	443398.6894309083	0	1298	0.08307212048522672	0.5185893969157844	0.03717879383156888	73.05546569824219	73.06573486328125
14	75.94729614257812	2.6198333333333332					1	DETECTED	75.9473 m/z @2.62 [N1270_1.mzXML]	75.94729614257812	2.6198333333333332	0.23634999999999998	16.861166666666666	16.624816666666664	6011.46826171875	866697.6554508972	0	1298	0.22535803226524065	3.4875042829472265	5.975008565894454	75.93991088867188	75.95503234863281
15	77.0357894897461	11.522533333333334					1	DETECTED	77.0358 m/z @11.52 [N1270_1.mzXML]	77.0357894897461	11.522533333333334	0.6788166666666666	17.648666666666667	16.96985	6136.40576171875	2003449.01679892	0	1298	9.501389379162223	0.7824738750397696	1.8574076507600423	77.02716064453125	77.04182434082031
16	80.9472427368164	1.7488666666666668					1	DETECTED	80.9472 m/z @1.75 [N1270_1.mzXML]	80.9472427368164	1.7488666666666668	1.6448666666666665	12.25395	10.609083333333333	192829.46875	4533302.378263245	0	1298	0.29550863290452867	3.633035226597885	6.105669113403523	80.94721221923828	80.95507049560547
17	81.06920623779297	13.717266666666665					1	DETECTED	81.0692 m/z @13.72 [N1270_1.mzXML]	81.06920623779297	13.717266666666665	0.11791666666666667	19.99566666666667	19.877750000000002	6794.12890625	2399974.681382937	0	1298	8.101704753160444	0.8423658292234848	1.2969544478592832	81.06716918945312	81.0772933959961
18	82.02375030517578	13.1835					1	DETECTED	82.0238 m/z @13.18 [N1270_1.mzXML]	82.02375030517578	13.1835	1.4038666666666666	19.521166666666666	18.1173	8006.4365234375	3790623.3908578493	0	1298	18.100502311365148	0.769009505106271	0.538019010212542	82.01676177978516	82.0329360961914
19	82.94062042236328	1.7631666666666668					1	DETECTED	82.9406 m/z @1.76 [N1270_1.mzXML]	82.94062042236328	1.7631666666666668	1.6744333333333332	2.1885	0.5140666666666667	60274.8359375	1015268.6446201175	0	1298	0.18358326548033732	2.896694214876026	0.8945759387780073	82.94062042236328	82.94449615478516
20	83.02081298828125	1.8341166666666666					1	DETECTED	83.0208 m/z @1.83 [N1270_1.mzXML]	83.02081298828125	1.8341166666666666	0.10115	19.99566666666667	19.894516666666668	4335644.5	2.255837607591539E7	0	1298	0.06200307213875389	1.8595329891279813	2.289558849932633	83.02081298828125	83.0213394165039
21	83.08477783203125	11.320549999999999					1	DETECTED	83.0848 m/z @11.32 [N1270_1.mzXML]	83.08477783203125	11.320549999999999	0.10115	19.99566666666667	19.894516666666668	27049.392578125	5119616.55518238	0	1298	0.2670525588702688	0.7214043143367416	3.1436516482420838	83.08466339111328	83.08528137207031
22	84.02437591552734	1.8341166666666666					1	DETECTED	84.0244 m/z @1.83 [N1270_1.mzXML]	84.02437591552734	1.8341166666666666	0.18558333333333332	1.9343166666666667	1.7487333333333335	34981.37109375	1202588.201402344	0	1298	0.04654273471385606	0.5303906502749919	0.06993291487943154	84.01720428466797	84.02790832519531
23	84.04396057128906	2.7986999999999997					1	DETECTED	84.0440 m/z @2.80 [N1270_1.mzXML]	84.04396057128906	2.7986999999999997	0.23634999999999998	19.92983333333333	19.69348333333333	26526.390625	3736287.6834877287	0	1298	0.7507004360958298	2.203994828077317	2.1782022343203686	84.0357894897461	84.04759216308594
24	84.61909484863281	1.4817666666666667					1	DETECTED	84.6191 m/z @1.48 [N1270_1.mzXML]	84.61909484863281	1.4817666666666667	1.4522333333333333	19.374333333333333	17.9221	4056.528564453125	1526471.7656990662	0	1298	0.08165840541257641	303.421557562076	605.843115124152	84.61396026611328	84.61920928955078
25	84.95904541015625	1.4817666666666667					1	DETECTED	84.9590 m/z @1.48 [N1270_1.mzXML]	84.95904541015625	1.4817666666666667	0.10115	19.979333333333333	19.878183333333332	1080823.875	1.8745421304038096E7	0	1298	0.1450639054025351	2.2904697011399904	2.1993197992424762	84.95569610595703	84.96257781982422
26	85.02787780761719	1.9761					1	DETECTED	85.0279 m/z @1.98 [N1270_1.mzXML]	85.02787780761719	1.9761	1.5558833333333333	17.878	16.322116666666666	42018.8984375	4416590.661198364	0	1298	0.3621506975845896	5.300047941502893	3.704581230118444	85.025634765625	85.0284194946289
27	85.06429290771484	7.168183333333333					1	DETECTED	85.0643 m/z @7.17 [N1270_1.mzXML]	85.06429290771484	7.168183333333333	0.11791666666666667	19.99566666666667	19.877750000000002	4877.76513671875	2338976.2580111073	0	1298	0.8195483164383619	1.4097161809482386	1.4616094786705756	85.0641098022461	85.06745147705078
28	85.96269226074219	1.4669999999999999					1	DETECTED	85.9627 m/z @1.47 [N1270_1.mzXML]	85.96269226074219	1.4669999999999999	1.421	9.5311	8.110100000000001	6943.9619140625	1948604.0655328366	0	1298	0.11715478021035763	88.15326086956557	175.3065217391311	85.96255493164062	85.96527862548828
29	86.05961608886719	2.7986999999999997					1	DETECTED	86.0596 m/z @2.80 [N1270_1.mzXML]	86.05961608886719	2.7986999999999997	0.13479999999999998	19.99566666666667	19.86086666666667	14657.1826171875	2906007.1583932163	0	1298	2.931717398286507	3.984075604927747	3.767993828263765	86.05909729003906	86.05992126464844
30	86.09588623046875	4.059066666666667					1	DETECTED	86.0959 m/z @4.06 [N1270_1.mzXML]	86.09588623046875	4.059066666666667	1.9761	18.67716666666667	16.70106666666667	140300.90625	1.109105677801336E7	1	1298	1.033958370600851	0.9147338684428713	0.6528178916124525	86.09553527832031	86.09608459472656
31	87.07992553710938	6.6115					1	DETECTED	87.0799 m/z @6.61 [N1270_1.mzXML]	87.07992553710938	6.6115	0.10115	19.99566666666667	19.894516666666668	98109.5625	4.796533219600292E7	1	1298	4.5485815719753635	0.9670183114611117	1.3916479521743994	87.07967376708984	87.08809661865234
32	88.07523345947266	9.00605					1	DETECTED	88.0752 m/z @9.01 [N1270_1.mzXML]	88.07523345947266	9.00605	0.10115	19.99566666666667	19.894516666666668	6020.32080078125	3550313.6736296373	0	1298	15.347263158958057	1.1170544681392642	0.7275594436350109	88.06690216064453	88.08348083496094
33	88.11137390136719	13.83975					1	DETECTED	88.1114 m/z @13.84 [N1270_1.mzXML]	88.11137390136719	13.83975	3.19235	19.472166666666666	16.279816666666665	5280.70166015625	2842796.338749879	0	1298	6.820586302415913	0.7644972794610263	0.8569418726520561	88.1021728515625	88.11184692382812
34	88.95215606689453	1.5558833333333333					1	DETECTED	88.9522 m/z @1.56 [N1270_1.mzXML]	88.95215606689453	1.5558833333333333	1.421	17.845166666666668	16.424166666666668	15137.314453125	3301018.2300637513	0	1298	0.1518210962008939	60.88286173236135	120.76572346472268	88.9519271850586	88.9522476196289
35	88.96776580810547	11.363583333333334					1	DETECTED	88.9678 m/z @11.36 [N1270_1.mzXML]	88.96776580810547	11.363583333333334	0.2025	19.84733333333333	19.64483333333333	25566.72265625	3486574.6369639267	0	1298	0.9243850478854654	0.8812759797340707	0.7680842567572356	88.96762084960938	88.97396850585938
36	89.03817749023438	9.213016666666666					1	DETECTED	89.0382 m/z @9.21 [N1270_1.mzXML]	89.03817749023438	9.213016666666666	0.9715	9.311283333333334	8.339783333333333	16176.8486328125	875387.5841580502	0	1298	0.06718275715656752	0.514182693145209	0.026672754606021584	89.03266143798828	89.04136657714844
37	89.05925750732422	10.150816666666666					1	DETECTED	89.0593 m/z @10.15 [N1270_1.mzXML]	89.05925750732422	10.150816666666666	0.11791666666666667	19.99566666666667	19.877750000000002	14783.6142578125	4608330.050753665	0	1298	1.0244278783504246	1.2645478398477734	2.3218268357402616	89.0508804321289	89.0594482421875
38	89.96045684814453	11.226750000000001					1	DETECTED	89.9605 m/z @11.23 [N1270_1.mzXML]	89.96045684814453	11.226750000000001	0.13479999999999998	18.516000000000002	18.381200000000003	13780.7373046875	2836689.604335082	0	1298	0.6174145394776733	0.8285828911958674	0.6571657823917346	89.95743560791016	89.96874237060547
39	90.05438232421875	1.9343166666666667					1	DETECTED	90.0544 m/z @1.93 [N1270_1.mzXML]	90.05438232421875	1.9343166666666667	0.11791666666666667	19.99566666666667	19.877750000000002	146021.0625	6433314.710277165	0	1298	0.2685562673396682	0.9776486653194917	0.44348719595432395	90.04584503173828	90.05953979492188
40	90.97598266601562	1.6448666666666665					1	DETECTED	90.9760 m/z @1.64 [N1270_1.mzXML]	90.97598266601562	1.6448666666666665	1.54125	16.943166666666666	15.401916666666667	598817.125	1.2244909692539854E7	0	1298	0.09959029328552038	12.851431169864982	3.4831962079827146	90.97405242919922	90.98519897460938
41	91.0382308959961	11.241833333333334					1	DETECTED	91.0382 m/z @11.24 [N1270_1.mzXML]	91.0382308959961	11.241833333333334	0.10115	19.99566666666667	19.894516666666668	61244.75	2.5975829036749505E7	0	1298	9.785780797915837	0.9682362827106712	0.20016826006608693	91.02836608886719	91.03866577148438
42	91.0538101196289	9.213016666666666					1	DETECTED	91.0538 m/z @9.21 [N1270_1.mzXML]	91.0538101196289	9.213016666666666	0.10115	19.99566666666667	19.894516666666668	192208.953125	1.2397527830288531E7	0	1298	0.08142678344224841	0.6192735737154457	1.1618922363043847	91.05367279052734	91.0572280883789
43	92.05712127685547	9.213016666666666					1	DETECTED	92.0571 m/z @9.21 [N1270_1.mzXML]	92.05712127685547	9.213016666666666	2.2027833333333335	18.7415	16.538716666666666	15480.4208984375	1420761.0194732056	0	1298	0.07285091139429234	4.46150066095256	0.07690096947472548	92.05072784423828	92.05903625488281
44	93.056884765625	8.6402					1	DETECTED	93.0569 m/z @8.64 [N1270_1.mzXML]	93.056884765625	8.6402	0.1516	19.635166666666667	19.48356666666667	8135.44091796875	1557611.365928894	0	1298	0.06821825082698041	1.8117072672801533	0.10769628962076559	93.05392456054688	93.0593032836914
45	93.06950378417969	8.357716666666667					1	DETECTED	93.0695 m/z @8.36 [N1270_1.mzXML]	93.06950378417969	8.357716666666667	0.16849999999999998	19.962833333333332	19.79433333333333	14724.09765625	1896480.4763820497	0	1298	3.331047659711766	3.3524947027611196	1.4601111273368423	93.06893157958984	93.0718765258789
46	94.04093170166016	8.357716666666667					1	DETECTED	94.0409 m/z @8.36 [N1270_1.mzXML]	94.04093170166016	8.357716666666667	3.262716666666667	18.999333333333333	15.736616666666666	19579.12890625	1702664.1762430114	0	1298	0.33968608812513956	0.7173230570557371	3.5951189058376234	94.03125	94.04971313476562
47	94.06465148925781	8.624966666666667					1	DETECTED	94.0647 m/z @8.62 [N1270_1.mzXML]	94.06465148925781	8.624966666666667	2.6334	19.309166666666666	16.675766666666668	4580.83740234375	1099729.2373564148	0	1298	1.3228906703301533	1.3916031978280583	5.232186884752463	94.06409454345703	94.0649185180664
48	95.04879760742188	8.357716666666667					1	DETECTED	95.0488 m/z @8.36 [N1270_1.mzXML]	95.04879760742188	8.357716666666667	0.21939999999999998	18.693166666666666	18.473766666666666	17117.96875	2125453.182940155	0	1298	0.2411539191368739	0.5779223393035792	0.05278021673150312	95.04273986816406	95.05712127685547
49	95.08487701416016	13.730799999999999					1	DETECTED	95.0849 m/z @13.73 [N1270_1.mzXML]	95.08487701416016	13.730799999999999	0.11791666666666667	19.962833333333332	19.844916666666666	11746.873046875	2146365.513987337	0	1298	0.03954396222558998	0.8510485864692277	0.7172722642070631	95.0798568725586	95.08551025390625
50	96.92113494873047	1.7343833333333334					1	DETECTED	96.9211 m/z @1.73 [N1270_1.mzXML]	96.92113494873047	1.7343833333333334	1.6448666666666665	2.5925833333333332	0.9477166666666668	172130.109375	2643614.6013856228	0	1298	0.1833173905806409	4.017890475908934	6.750049899850523	96.92089080810547	96.92146301269531
51	97.0277328491211	1.9761					1	DETECTED	97.0277 m/z @1.98 [N1270_1.mzXML]	97.0277328491211	1.9761	1.9761	10.28655	8.31045	11367.21875	1209620.2693251034	0	1298	0.5798851365759188	null	null	97.02462005615234	97.03719329833984
52	97.0643539428711	11.8455					1	DETECTED	97.0644 m/z @11.85 [N1270_1.mzXML]	97.0643539428711	11.8455	0.11791666666666667	19.99566666666667	19.877750000000002	3645.80712890625	2263088.4228952667	0	1298	7.990283101398999	0.8474785228556609	0.6949570457113218	97.06400299072266	97.07344055175781
53	97.1005859375	11.7997					1	DETECTED	97.1006 m/z @11.80 [N1270_1.mzXML]	97.1005859375	11.7997	0.10115	19.913333333333334	19.812183333333333	10036.9375	2542359.8085948476	0	1298	0.09289889875464041	1.8006121251669898	0.9472441161132349	97.0963134765625	97.10869598388672
54	98.91809844970703	1.7488666666666668					1	DETECTED	98.9181 m/z @1.75 [N1270_1.mzXML]	98.91809844970703	1.7488666666666668	1.6594666666666666	8.387033333333333	6.727566666666666	47851.8359375	2325943.0048166504	0	1298	0.2830832522783031	37.626211782251985	74.25242356450399	98.91375732421875	98.91829681396484
55	98.98350524902344	13.196916666666668					1	DETECTED	98.9835 m/z @13.20 [N1270_1.mzXML]	98.98350524902344	13.196916666666668	0.10115	19.99566666666667	19.894516666666668	31306.716796875	6685919.7888047425	0	1298	0.3354653122005242	0.5802188936839768	0.32565392088139944	98.9749984741211	98.98401641845703
56	98.99488830566406	1.81985					1	DETECTED	98.9949 m/z @1.82 [N1270_1.mzXML]	98.99488830566406	1.81985	1.5558833333333333	5.209933333333334	3.6540500000000007	253797.75	3351667.0869979253	0	1298	0.08419803567875328	0.7105769514399755	0.22616412039192774	98.98689270019531	98.99516296386719
57	99.04346466064453	2.1885					1	DETECTED	99.0435 m/z @2.19 [N1270_1.mzXML]	99.04346466064453	2.1885	0.16849999999999998	18.966666666666665	18.798166666666663	12190.3388671875	3801061.347141266	0	1298	0.2701323168217611	4.653011551155115	8.95018930984331	99.04103088378906	99.04400634765625
58	99.64045715332031	8.823					1	DETECTED	99.6405 m/z @8.82 [N1270_1.mzXML]	99.64045715332031	8.823	1.7488666666666668	8.975150000000001	7.226283333333335	4587.01806640625	693845.3900722959	0	1298	0.1420290621343998	0.5107539675060314	0.020600565260199245	99.63654327392578	99.64083099365234
59	100.07504272460938	8.823					1	DETECTED	100.0750 m/z @8.82 [N1270_1.mzXML]	100.07504272460938	8.823	0.16849999999999998	19.99566666666667	19.827166666666667	1271313.0	1.65105379642278E7	1	1298	0.1552415177079638	1.8692932893383778	1.5897386367228108	100.07465362548828	100.0758285522461
60	100.51248931884766	8.823					1	DETECTED	100.5125 m/z @8.82 [N1270_1.mzXML]	100.51248931884766	8.823	8.792283333333334	8.975150000000001	0.1828666666666674	4215.5517578125	30440.840041198644	0	1298	0.14514479419540827	2.9766684753119974	4.953336950623995	100.51216888427734	100.51251983642578
61	100.5760269165039	14.475783333333334					1	DETECTED	100.5760 m/z @14.48 [N1270_1.mzXML]	100.5760269165039	14.475783333333334	1.4370166666666668	14.475783333333334	13.038766666666668	7910.58984375	3827992.523487488	0	1298	13.055074210299127	0.5	null	100.56708526611328	100.5760269165039
62	101.00762939453125	1.4817666666666667					1	DETECTED	101.0076 m/z @1.48 [N1270_1.mzXML]	101.00762939453125	1.4817666666666667	0.13479999999999998	19.962833333333332	19.828033333333334	1009992.375	1.3583890304849146E7	1	1298	0.12090389014402936	1.7630733045304512	2.46590954911564	101.00233459472656	101.01506042480469
63	101.0632553100586	10.8151					1	DETECTED	101.0633 m/z @10.82 [N1270_1.mzXML]	101.0632553100586	10.8151	0.25335	10.8151	10.56175	8797.236328125	1900045.2352789303	0	1298	2.0403964313320557	0.5	null	101.05904388427734	101.0632553100586
64	101.07853698730469	8.823					1	DETECTED	101.0785 m/z @8.82 [N1270_1.mzXML]	101.07853698730469	8.823	8.731216666666667	9.036333333333333	0.3051166666666667	43764.14453125	426146.9403017563	0	1298	0.1576507478706457	1.6621572544034788	2.517100820272878	101.07843780517578	101.0786361694336
65	101.095458984375	11.226750000000001					1	DETECTED	101.0955 m/z @11.23 [N1270_1.mzXML]	101.095458984375	11.226750000000001	0.10115	19.99566666666667	19.894516666666668	23086.55078125	9281871.263472771	0	1298	5.8465442971256385	3.9238984222988758	4.082185034252518	101.09065246582031	101.09781646728516
66	102.0085678100586	1.4963666666666666					1	DETECTED	102.0086 m/z @1.50 [N1270_1.mzXML]	102.0085678100586	1.4963666666666666	0.5601666666666667	19.211333333333336	18.65116666666667	82548.859375	1.017753670209982E7	0	1298	0.1472222721744516	92.81681190461602	197.01777498818322	102.00833892822266	102.01722717285156
67	102.05433654785156	2.0036833333333335					1	DETECTED	102.0543 m/z @2.00 [N1270_1.mzXML]	102.05433654785156	2.0036833333333335	0.21939999999999998	19.897	19.677599999999998	32792.22265625	4323346.640219936	0	1298	6.580619745112207	2.3424975097304066	0.9873671426961498	102.04582977294922	102.05477142333984
68	102.09070587158203	1.79155					1	DETECTED	102.0907 m/z @1.79 [N1270_1.mzXML]	102.09070587158203	1.79155	0.10115	19.913333333333334	19.812183333333333	16644.875	2109839.7277192385	0	1298	0.16148462486630044	2.5783761322212433	39.22735604231264	102.09053802490234	102.09922790527344
69	102.1270980834961	12.451983333333335					1	DETECTED	102.1271 m/z @12.45 [N1270_1.mzXML]	102.1270980834961	12.451983333333335	0.28718333333333335	19.962833333333332	19.675649999999997	9117.716796875	3606246.063680174	0	1298	2.857436340287464	0.8087124325923976	1.7839573304958785	102.1186294555664	102.1296157836914
70	102.96968078613281	1.4817666666666667					1	DETECTED	102.9697 m/z @1.48 [N1270_1.mzXML]	102.96968078613281	1.4817666666666667	1.36905	9.142666666666665	7.7736166666666655	331026.9375	3864176.122376038	0	1298	0.1573728470139215	2.583770053618791	4.156045155516753	102.9693603515625	102.96989440917969
71	103.0383071899414	2.1310333333333333					1	DETECTED	103.0383 m/z @2.13 [N1270_1.mzXML]	103.0383071899414	2.1310333333333333	0.4061833333333333	19.374333333333333	18.968149999999998	84465.3203125	5796703.750215483	0	1298	0.4467493575938517	2.1315914728917993	1.0555806918397288	103.03821563720703	103.03876495361328
72	103.05358123779297	8.357716666666667					1	DETECTED	103.0536 m/z @8.36 [N1270_1.mzXML]	103.05358123779297	8.357716666666667	3.5471833333333334	9.724666666666668	6.177483333333335	352001.6875	1.2254834493588317E7	1	1298	0.2408950538673995	0.8662386521786792	0.5354126525368534	103.04621124267578	103.06324768066406
73	103.07457733154297	10.95435					1	DETECTED	103.0746 m/z @10.95 [N1270_1.mzXML]	103.07457733154297	10.95435	0.10115	19.99566666666667	19.894516666666668	104110.109375	1.5326080513541752E7	0	1298	0.396521069001464	2.994898912299931	0.8748485884535105	103.06731414794922	103.08296203613281
74	104.05017852783203	11.3354					1	DETECTED	104.0502 m/z @11.34 [N1270_1.mzXML]	104.05017852783203	11.3354	3.065816666666667	11.3354	8.269583333333333	31878.2421875	3032647.518336242	0	1298	2.9042214395757817	0.5	null	104.0416259765625	104.05721282958984
75	104.06996154785156	2.0596833333333335					1	DETECTED	104.0700 m/z @2.06 [N1270_1.mzXML]	104.06996154785156	2.0596833333333335	0.10115	19.962833333333332	19.861683333333332	22228.09765625	3867164.7035400425	0	1298	12.598010196556663	1.6115550190957388	21.02730028176444	104.06729125976562	104.07855224609375
76	104.10620880126953	1.7776166666666666					1	DETECTED	104.1062 m/z @1.78 [N1270_1.mzXML]	104.10620880126953	1.7776166666666666	1.7488666666666668	15.416783333333333	13.667916666666667	1005836.6875	8401939.429202054	1	1298	0.057151598274902016	199.10861247156132	4.913645223935223	104.1060791015625	104.1069107055664
77	104.9626235961914	11.621633333333333					1	DETECTED	104.9626 m/z @11.62 [N1270_1.mzXML]	104.9626235961914	11.621633333333333	0.10115	19.99566666666667	19.894516666666668	13478.40234375	4193752.108517486	0	1298	20.5077354443096	0.8161333747387807	0.7844960315324262	104.95673370361328	104.96591186523438
78	105.00274658203125	1.4963666666666666					1	DETECTED	105.0027 m/z @1.50 [N1270_1.mzXML]	105.00274658203125	1.4963666666666666	1.2307166666666667	4.764283333333334	3.533566666666667	37816.359375	1261581.4988156736	0	1298	0.19804259355122822	17.259198286387804	2.1592017930296192	105.00065612792969	105.01216888427734
79	105.03630828857422	8.6855					1	DETECTED	105.0363 m/z @8.69 [N1270_1.mzXML]	105.03630828857422	8.6855	6.742483333333333	8.746783333333333	2.0042999999999997	2501.372802734375	126100.82255688476	0	1298	1.2651503958800605	0.5157701512253284	0.03154030245065688	105.0361328125	105.03675079345703
80	105.0540542602539	4.34					1	DETECTED	105.0541 m/z @4.34 [N1270_1.mzXML]	105.0540542602539	4.34	1.4370166666666668	9.368183333333333	7.931166666666666	5877.15185546875	865163.7486647954	0	1298	1.46282304367625	1.3660372375544698	1.7320744751089394	105.04424285888672	105.0604248046875
81	105.07099151611328	13.7578					1	DETECTED	105.0710 m/z @13.76 [N1270_1.mzXML]	105.07099151611328	13.7578	0.11791666666666667	19.979333333333333	19.861416666666667	53165.25	1.1408989843171867E7	0	1298	2.1285410171860324	0.6948094426658317	1.2517069642081193	105.06913757324219	105.07278442382812
82	106.04934692382812	1.9482333333333335					1	DETECTED	106.0493 m/z @1.95 [N1270_1.mzXML]	106.04934692382812	1.9482333333333335	0.5258833333333334	9.0814	8.555516666666668	16588.078125	992710.1941193847	0	1298	0.09256420574859447	3.044440512926125	5.291334751290264	106.04844665527344	106.04983520507812
83	106.06419372558594	13.290916666666668					1	DETECTED	106.0642 m/z @13.29 [N1270_1.mzXML]	106.06419372558594	13.290916666666668	0.13479999999999998	19.946666666666665	19.811866666666667	5803.8623046875	1930632.1568068548	0	1298	5.893046380458776	0.75295268233914	1.3432596577816125	106.0641098022461	106.0722427368164
84	106.94988250732422	1.6448666666666665					1	DETECTED	106.9499 m/z @1.64 [N1270_1.mzXML]	106.94988250732422	1.6448666666666665	1.5558833333333333	9.59135	8.035466666666666	97496.4375	3819670.5353399655	0	1298	0.10180869441472651	43.36165515788035	3.636592699656469	106.9498291015625	106.95014190673828
85	106.96268463134766	1.5113333333333334					1	DETECTED	106.9627 m/z @1.51 [N1270_1.mzXML]	106.96268463134766	1.5113333333333334	1.421	11.73805	10.31705	8927.361328125	1806998.733333069	0	1298	10.291534374726856	57.105442804428016	110.69115812301568	106.96243286132812	106.96778869628906
86	107.05177307128906	5.095983333333334					1	DETECTED	107.0518 m/z @5.10 [N1270_1.mzXML]	107.05177307128906	5.095983333333334	0.11791666666666667	19.99566666666667	19.877750000000002	10024.3017578125	1550429.9001522213	0	1298	0.6514425060618709	0.8113586569656276	1.521125423627561	107.04340362548828	107.05223083496094
87	108.08007049560547	14.5315					1	DETECTED	108.0801 m/z @14.53 [N1270_1.mzXML]	108.08007049560547	14.5315	0.10115	19.979333333333333	19.878183333333332	3109.838134765625	1636615.6136589677	0	1298	17.345953788576786	0.6887630353156138	0.24283116456361198	108.07427215576172	108.08170318603516
88	109.06431579589844	8.343233333333334					1	DETECTED	109.0643 m/z @8.34 [N1270_1.mzXML]	109.06431579589844	8.343233333333334	1.57085	19.504666666666665	17.933816666666665	10867.416015625	1852601.2615468448	0	1298	0.14471473341052565	0.586513067291477	1.5497236481510752	109.06107330322266	109.06456756591797
89	109.10050201416016	13.825999999999999					1	DETECTED	109.1005 m/z @13.83 [N1270_1.mzXML]	109.10050201416016	13.825999999999999	0.11791666666666667	19.84733333333333	19.729416666666665	10968.08203125	1950896.2033929152	0	1298	0.14613568486183048	0.698115832187894	0.7611781178920468	109.0927734375	109.10134887695312
90	110.05931091308594	2.0739666666666667					1	DETECTED	110.0593 m/z @2.07 [N1270_1.mzXML]	110.05931091308594	2.0739666666666667	0.4404166666666667	19.913333333333334	19.472916666666666	6911.365234375	1738993.7628211982	0	1298	0.658905758694984	2.0695592022339198	3.127381895513162	110.05567932128906	110.06782531738281
91	110.07068634033203	9.915600000000001					1	DETECTED	110.0707 m/z @9.92 [N1270_1.mzXML]	110.07068634033203	9.915600000000001	1.54125	18.483333333333334	16.942083333333333	5659.947265625	1960575.1011622318	0	1298	0.09942616657948733	1.0115461697524781	1.0230923395049565	110.0703353881836	110.07901000976562
92	111.04344177246094	2.04575					1	DETECTED	111.0434 m/z @2.05 [N1270_1.mzXML]	111.04344177246094	2.04575	0.10115	19.99566666666667	19.894516666666668	7281.4833984375	3324229.848870817	0	1298	4.2978369129011575	5.115323631252358	6.933538919091236	111.04293823242188	111.04395294189453
93	111.11602783203125	14.419866666666667					1	DETECTED	111.1160 m/z @14.42 [N1270_1.mzXML]	111.11602783203125	14.419866666666667	0.3211333333333333	19.699833333333334	19.378700000000002	5753.7216796875	1851004.7046470025	0	1298	0.2996125661842708	0.6872496820045301	0.09407637687515982	111.1153564453125	111.11881256103516
94	112.03617095947266	1.7776166666666666					1	DETECTED	112.0362 m/z @1.78 [N1270_1.mzXML]	112.03617095947266	1.7776166666666666	1.4038666666666666	19.227500000000003	17.823633333333337	262480.0625	4519777.67297586	0	1298	0.10410923082291679	0.5896070273235128	1.2568072497798684	112.02737426757812	112.04302215576172
95	112.89500427246094	1.7488666666666668					1	DETECTED	112.8950 m/z @1.75 [N1270_1.mzXML]	112.89500427246094	1.7488666666666668	1.6744333333333332	3.8684166666666666	2.1939833333333336	139527.34375	2046468.9592185067	0	1298	0.17127905432987345	14.737908643081012	null	112.8926010131836	112.89520263671875
96	113.02010345458984	2.1595999999999997					1	DETECTED	113.0201 m/z @2.16 [N1270_1.mzXML]	113.02010345458984	2.1595999999999997	0.18558333333333332	19.99566666666667	19.810083333333335	577139.375	1.967904334507348E7	0	1298	0.37269096056958384	0.9838292759173322	5.396659085404201	113.01483154296875	113.02107238769531
97	113.03533935546875	1.4370166666666668					1	DETECTED	113.0353 m/z @1.44 [N1270_1.mzXML]	113.03533935546875	1.4370166666666668	1.4038666666666666	17.43616666666667	16.032300000000003	7761.6435546875	2423772.344668151	0	1298	0.08017193576486181	230.26200159395574	385.5333460022511	113.03511810302734	113.03810119628906
98	114.02359771728516	2.274383333333333					1	DETECTED	114.0236 m/z @2.27 [N1270_1.mzXML]	114.02359771728516	2.274383333333333	0.5941500000000001	10.733833333333333	10.139683333333332	16265.2607421875	4354955.920780701	0	1298	null	3.0173438212946615	5.034687642589323	114.02180480957031	114.02375030517578
99	114.05437469482422	2.7570666666666668					1	DETECTED	114.0544 m/z @2.76 [N1270_1.mzXML]	114.05437469482422	2.7570666666666668	0.10115	19.99566666666667	19.894516666666668	42770.17578125	6599931.106924709	0	1298	0.5673142193944232	4.427702888434077	3.778298934031275	114.053955078125	114.05480194091797
100	114.06548309326172	1.81985					1	DETECTED	114.0655 m/z @1.82 [N1270_1.mzXML]	114.06548309326172	1.81985	1.79155	16.335083333333333	14.543533333333333	682337.0625	1.529468705604163E7	1	1298	0.058400029792743835	10.272467292984691	13.010080085581885	114.06536865234375	114.07461547851562
101	114.08333587646484	2.4973					1	DETECTED	114.0833 m/z @2.50 [N1270_1.mzXML]	114.08333587646484	2.4973	0.2025	19.92983333333333	19.72733333333333	35390.1875	6279969.046568299	0	1298	9.401861881865825	2.727744587030315	4.293396275123872	114.08333587646484	114.09114074707031
102	114.89187622070312	1.7343833333333334					1	DETECTED	114.8919 m/z @1.73 [N1270_1.mzXML]	114.89187622070312	1.7343833333333334	1.6744333333333332	11.550983333333333	9.87655	45176.28515625	2663765.801944458	0	1298	0.088410696019938	82.37322768974121	163.74645537948243	114.89170837402344	114.89338684082031
103	114.98719787597656	1.4817666666666667					1	DETECTED	114.9872 m/z @1.48 [N1270_1.mzXML]	114.98719787597656	1.4817666666666667	1.3863333333333334	1.6448666666666665	0.25853333333333306	46574.65234375	396424.27079125954	0	1298	0.12764349457285817	1.5139008244483279	2.2812643647749367	114.98683166503906	114.98719787597656
104	115.03591918945312	1.8482833333333335					1	DETECTED	115.0359 m/z @1.85 [N1270_1.mzXML]	115.03591918945312	1.8482833333333335	0.11791666666666667	19.99566666666667	19.877750000000002	503325.71875	4285704.654293394	0	1298	0.03939545617682505	4.074112153603618	10.339423692698466	115.03565979003906	115.03897857666016
105	115.05379486083984	9.213016666666666					1	DETECTED	115.0538 m/z @9.21 [N1270_1.mzXML]	115.05379486083984	9.213016666666666	2.1741333333333333	16.779166666666665	14.605033333333331	113574.203125	5984303.940716642	0	1298	0.0968050221900878	0.5102648243270956	39.775085157054804	115.0477523803711	115.05393981933594
106	115.0748291015625	10.0168					1	DETECTED	115.0748 m/z @10.02 [N1270_1.mzXML]	115.0748291015625	10.0168	0.3211333333333333	19.81433333333333	19.493199999999998	29372.568359375	2761355.943840759	0	1298	0.08052678554588866	0.6039363731787124	0.19585864279694873	115.06722259521484	115.07799530029297
107	115.11107635498047	11.708066666666667					1	DETECTED	115.1111 m/z @11.71 [N1270_1.mzXML]	115.11107635498047	11.708066666666667	0.10115	19.99566666666667	19.894516666666668	8492.0009765625	2921665.7448277893	0	1298	0.36631503402667853	0.8570112648349045	0.39664032307214997	115.10237121582031	115.12002563476562
108	116.06974792480469	1.86255					1	DETECTED	116.0697 m/z @1.86 [N1270_1.mzXML]	116.06974792480469	1.86255	0.13479999999999998	19.979333333333333	19.844533333333334	2721690.0	2.474694085263579E7	1	1298	0.04981482017543981	0.5446069017537695	8.629051085963171	116.06111907958984	116.07157897949219
109	116.42644500732422	11.814616666666666					1	DETECTED	116.4264 m/z @11.81 [N1270_1.mzXML]	116.42644500732422	11.814616666666666	1.421	13.196916666666668	11.775916666666669	21008.060546875	9624034.278993532	0	1298	11.704082820974323	0.5664776060928769	0.13303945029793232	116.42266845703125	116.43617248535156
110	116.98509979248047	1.4817666666666667					1	DETECTED	116.9851 m/z @1.48 [N1270_1.mzXML]	116.98509979248047	1.4817666666666667	0.10115	19.99566666666667	19.894516666666668	2720212.25	4.939396340541867E7	0	1298	0.13996539764585592	74.7377974716356	2.108771517935972	116.97598266601562	116.98560333251953
111	117.05687713623047	9.213016666666666					1	DETECTED	117.0569 m/z @9.21 [N1270_1.mzXML]	117.05687713623047	9.213016666666666	0.5772833333333334	19.81433333333333	19.237049999999996	224507.28125	8217488.680718081	0	1298	0.09334907343960097	0.5128679068777524	0.0178423927637637	117.05387878417969	117.05696868896484
112	117.07324981689453	1.8482833333333335					1	DETECTED	117.0732 m/z @1.85 [N1270_1.mzXML]	117.07324981689453	1.8482833333333335	1.8482833333333335	12.1953	10.347016666666667	90278.8828125	7728625.774756651	0	1298	0.1119992253692792	null	null	117.06946563720703	117.07337188720703
113	117.09014129638672	11.434133333333333					1	DETECTED	117.0901 m/z @11.43 [N1270_1.mzXML]	117.09014129638672	11.434133333333333	0.13479999999999998	19.374333333333333	19.239533333333334	98336.6953125	5536725.975059349	0	1298	0.23247560553246593	2.8527029085813194	0.8158544617238505	117.0900650024414	117.0911865234375
114	117.98873901367188	1.5113333333333334					1	DETECTED	117.9887 m/z @1.51 [N1270_1.mzXML]	117.98873901367188	1.5113333333333334	1.3863333333333334	19.521166666666666	18.134833333333333	31035.1171875	2655253.8069766853	0	1298	0.6260431600325166	72.53933333333333	0.9867631558035974	117.9883041381836	117.98902130126953
115	118.06427764892578	9.213016666666666					1	DETECTED	118.0643 m/z @9.21 [N1270_1.mzXML]	118.06427764892578	9.213016666666666	2.0596833333333335	19.08083333333333	17.02115	2613926.25	2.5788714405190565E7	1	1298	0.09787566026811945	1.3193186029883783	1.5211739570699234	118.05735778808594	118.06489562988281
116	118.08536529541016	1.9761					1	DETECTED	118.0854 m/z @1.98 [N1270_1.mzXML]	118.08536529541016	1.9761	0.10115	19.99566666666667	19.894516666666668	1934437.375	6.305958541170355E7	1	1298	0.18349909842911494	2.30715220144933	3.2261041063476066	118.08098602294922	118.08598327636719
117	118.62489318847656	9.199116666666667					1	DETECTED	118.6249 m/z @9.20 [N1270_1.mzXML]	118.62489318847656	9.199116666666667	9.1712	9.28305	0.11184999999999867	8513.31640625	40977.35876489214	0	1298	0.10656756804219292	2.003283582089566	3.0065671641791316	118.62446594238281	118.62499237060547
118	118.97830963134766	11.7997					1	DETECTED	118.9783 m/z @11.80 [N1270_1.mzXML]	118.97830963134766	11.7997	0.13479999999999998	19.962833333333332	19.828033333333334	69347.390625	7139167.001116698	0	1298	0.5006170319886891	2.044699740060557	1.285426621375251	118.97777557373047	118.98143768310547
119	119.01824951171875	1.4817666666666667					1	DETECTED	119.0182 m/z @1.48 [N1270_1.mzXML]	119.01824951171875	1.4817666666666667	1.3863333333333334	17.534333333333333	16.148	292236.25	4807475.923660491	0	1298	0.1562179246769564	2.1052907684714928	4.614516125512818	119.00843811035156	119.01868438720703
120	119.04852294921875	3.9416333333333333					1	DETECTED	119.0485 m/z @3.94 [N1270_1.mzXML]	119.04852294921875	3.9416333333333333	2.088	4.429116666666667	2.341116666666667	9718.611328125	448228.18976910406	0	1298	1.157304609340374	0.6314940027693361	0.5246385323406922	119.04833984375	119.04898071289062
121	119.06794738769531	9.213016666666666					1	DETECTED	119.0679 m/z @9.21 [N1270_1.mzXML]	119.06794738769531	9.213016666666666	4.176783333333334	10.347066666666667	6.170283333333333	156896.515625	1598402.750384703	0	1298	0.08698257931010112	0.5801515036415269	0.1266433132462194	119.06781768798828	119.07271575927734
122	119.0888900756836	1.9621666666666668					1	DETECTED	119.0889 m/z @1.96 [N1270_1.mzXML]	119.0888900756836	1.9621666666666668	0.3888666666666667	19.81433333333333	19.425466666666665	75080.046875	6118550.935326147	0	1298	2.1761528152435146	0.9752584381686488	0.6186459643931054	119.0844497680664	119.09579467773438
123	119.15348815917969	14.447616666666667					1	DETECTED	119.1535 m/z @14.45 [N1270_1.mzXML]	119.15348815917969	14.447616666666667	0.13479999999999998	19.99566666666667	19.86086666666667	61222.9140625	1.5723538095159614E7	0	1298	6.7969658811033895	0.9644166053349239	1.0315660790031893	119.15333557128906	119.15589141845703
124	119.50875854492188	8.357716666666667					1	DETECTED	119.5088 m/z @8.36 [N1270_1.mzXML]	119.50875854492188	8.357716666666667	8.136149999999999	8.4306	0.2944500000000012	4062.974853515625	50028.90966564957	0	1298	0.2379612065410015	0.6644726944486228	0.32894538889724556	119.5086669921875	119.50938415527344
125	120.06476593017578	1.8770166666666666					1	DETECTED	120.0648 m/z @1.88 [N1270_1.mzXML]	120.06476593017578	1.8770166666666666	1.7776166666666666	18.628833333333333	16.851216666666666	56152.4765625	2528731.639804657	0	1298	0.19577135748953833	7.470326298330445	16.245932009518746	120.05876159667969	120.06940460205078
126	120.07988739013672	8.357716666666667					1	DETECTED	120.0799 m/z @8.36 [N1270_1.mzXML]	120.07988739013672	8.357716666666667	0.5601666666666667	19.194666666666667	18.6345	1392762.375	2.912193351679496E7	1	1298	0.24458600221503168	0.8244842303700268	0.546062167176114	120.07118225097656	120.08806610107422
127	120.96552276611328	2.031483333333333					1	DETECTED	120.9655 m/z @2.03 [N1270_1.mzXML]	120.96552276611328	2.031483333333333	1.9343166666666667	19.374333333333333	17.440016666666665	16164.62890625	6147532.89555127	0	1298	0.14907990797755222	89.74279588336216	178.48559176672433	120.95556640625	120.96864318847656
128	120.9800796508789	1.4817666666666667					1	DETECTED	120.9801 m/z @1.48 [N1270_1.mzXML]	120.9800796508789	1.4817666666666667	1.4038666666666666	18.58083333333333	17.176966666666665	44038.41796875	8653319.238604827	0	1298	0.25901353628184975	103.57448782483881	221.08091080693242	120.97826385498047	120.98020935058594
129	121.02761840820312	12.482033333333334					1	DETECTED	121.0276 m/z @12.48 [N1270_1.mzXML]	121.02761840820312	12.482033333333334	0.33801666666666663	19.99566666666667	19.65765	38567.62109375	7295492.161949351	0	1298	0.09203847087218975	0.6605513237067482	1.3740468160936246	121.02477264404297	121.03278350830078
130	121.07125091552734	1.8482833333333335					1	DETECTED	121.0713 m/z @1.85 [N1270_1.mzXML]	121.07125091552734	1.8482833333333335	0.10115	19.979333333333333	19.878183333333332	474225.96875	9659468.98413577	0	1298	0.1592646535072091	0.816908373850714	0.4550905327962762	121.06365966796875	121.0802001953125
131	121.08354187011719	8.357716666666667					1	DETECTED	121.0835 m/z @8.36 [N1270_1.mzXML]	121.08354187011719	8.357716666666667	7.9228	8.8382	0.9154000000000009	75071.484375	1304941.7222611695	0	1298	0.42905263967877794	0.8147852335305859	0.6041521568786086	121.08345794677734	121.08377838134766
132	121.98646545410156	11.7997					1	DETECTED	121.9865 m/z @11.80 [N1270_1.mzXML]	121.98646545410156	11.7997	10.830816666666667	19.863833333333332	9.033016666666665	25973.07421875	2553742.7279572426	0	1298	1.002873735356518	4.6615605594068805	0.18472671535736027	121.97783660888672	121.98719024658203
133	122.05709838867188	8.8382					1	DETECTED	122.0571 m/z @8.84 [N1270_1.mzXML]	122.05709838867188	8.8382	0.7125666666666667	9.486166666666666	8.773599999999998	53827.10546875	2435859.8113076165	0	1298	0.18611372353833922	0.5540484488939965	0.08176139106024466	122.05697631835938	122.05966186523438
134	122.09589385986328	8.6402					1	DETECTED	122.0959 m/z @8.64 [N1270_1.mzXML]	122.09589385986328	8.6402	0.18558333333333332	19.99566666666667	19.810083333333335	56827.2109375	4332699.642603816	0	1298	0.08495017441430441	7.1911569941017275	114.03528219867802	122.08655548095703	122.10454559326172
135	122.92372131347656	1.6594666666666666					1	DETECTED	122.9237 m/z @1.66 [N1270_1.mzXML]	122.92372131347656	1.6594666666666666	1.2828333333333333	18.918666666666663	17.63583333333333	66607.2890625	5620982.158627197	0	1298	0.09602807611458375	46.01017321760379	102.56689052760389	122.92332458496094	122.92924499511719
136	123.04698944091797	12.406083333333333					1	DETECTED	123.0470 m/z @12.41 [N1270_1.mzXML]	123.04698944091797	12.406083333333333	0.13479999999999998	19.979333333333333	19.844533333333334	4608.86083984375	1968191.8236431575	0	1298	16.357771449915166	0.8085761201287016	1.4390040534083195	123.04178619384766	123.05526733398438
137	123.09921264648438	8.6402					1	DETECTED	123.0992 m/z @8.64 [N1270_1.mzXML]	123.09921264648438	8.6402	1.3173	8.792283333333334	7.474983333333334	4097.921875	1058892.786891907	0	1298	7.383344833917546	0.5103840919125847	0.020768183825169477	123.09112548828125	123.0994644165039
138	123.98148345947266	12.390183333333333					1	DETECTED	123.9815 m/z @12.39 [N1270_1.mzXML]	123.98148345947266	12.390183333333333	4.983883333333334	18.058333333333334	13.074449999999999	10514.8662109375	1831449.3137823485	0	1298	0.746016123039702	0.8826573322711746	3.8474442599577476	123.98091125488281	123.98479461669922
139	124.03604125976562	1.8911833333333334					1	DETECTED	124.0360 m/z @1.89 [N1270_1.mzXML]	124.03604125976562	1.8911833333333334	0.28718333333333335	18.4025	18.115316666666665	37706.05859375	1694360.3723851624	0	1298	0.10010199256212227	1.3182003694714182	0.3584660174708861	124.03510284423828	124.04582977294922
140	124.05005645751953	9.368183333333333					1	DETECTED	124.0501 m/z @9.37 [N1270_1.mzXML]	124.05005645751953	9.368183333333333	9.297133333333333	9.695	0.39786666666666726	27566.96875	181969.51689062538	0	1298	0.09486046643076484	2.042707226163257	3.1306526138880644	124.0498046875	124.05023193359375
141	124.99906921386719	13.06205					1	DETECTED	124.9991 m/z @13.06 [N1270_1.mzXML]	124.99906921386719	13.06205	1.3345166666666666	14.266233333333334	12.931716666666667	21938.533203125	1988528.353258301	0	1298	0.38584634092262604	0.5513400089817125	2.4943236111081033	124.9898910522461	125.0082015991211
142	125.0201644897461	1.80585					1	DETECTED	125.0202 m/z @1.81 [N1270_1.mzXML]	125.0201644897461	1.80585	0.16849999999999998	19.979333333333333	19.81083333333333	22016.923828125	2315923.1726186844	0	1298	0.7739399071344111	9.715046247937993	67.87715266592252	125.013916015625	125.0266342163086
143	125.0952377319336	11.091016666666667					1	DETECTED	125.0952 m/z @11.09 [N1270_1.mzXML]	125.0952377319336	11.091016666666667	0.9197000000000001	11.16645	10.246749999999999	7367.1533203125	602716.7768768616	0	1298	0.06994675983234977	0.5037081400474209	0.007416280094841815	125.09436798095703	125.09599304199219
144	126.05179595947266	1.86255					1	DETECTED	126.0518 m/z @1.86 [N1270_1.mzXML]	126.05179595947266	1.86255	0.1516	19.7325	19.580900000000003	67652.9140625	2129640.3250328368	0	1298	0.0851789073904945	0.6277070095125813	0.1311355846821442	126.04564666748047	126.05487060546875
145	126.09809875488281	11.4785					1	DETECTED	126.0981 m/z @11.48 [N1270_1.mzXML]	126.09809875488281	11.4785	4.842533333333334	11.4785	6.635966666666667	7630.2275390625	888055.3183536378	0	1298	2.392672027221238	0.5	null	126.09048461914062	126.09809875488281
146	127.03813171386719	10.876966666666668					1	DETECTED	127.0381 m/z @10.88 [N1270_1.mzXML]	127.03813171386719	10.876966666666668	0.11791666666666667	19.962833333333332	19.844916666666666	24793.248046875	4789787.550653413	0	1298	7.084088147839903	0.9072075500566007	3.13527164584516	127.03382873535156	127.03900146484375
147	128.00997924804688	1.7776166666666666					1	DETECTED	128.0100 m/z @1.78 [N1270_1.mzXML]	128.00997924804688	1.7776166666666666	1.71945	19.92983333333333	18.210383333333333	22927.10546875	3646284.7322781375	0	1298	0.04053068399768556	150.59208090139649	117.39407501696878	128.0001983642578	128.0171661376953
148	128.0698699951172	2.34515					1	DETECTED	128.0699 m/z @2.35 [N1270_1.mzXML]	128.0698699951172	2.34515	0.10115	19.84733333333333	19.74618333333333	39683.9140625	4563784.514009308	0	1298	0.7898463189157328	1.937460085605398	1.9524550250656059	128.06077575683594	128.07778930664062
149	129.01365661621094	1.8770166666666666					1	DETECTED	129.0137 m/z @1.88 [N1270_1.mzXML]	129.01365661621094	1.8770166666666666	0.3888666666666667	19.765	19.376133333333335	11569.890625	5642144.29644623	0	1298	8.368504281535895	6.510141226802855	12.074769068509895	129.0070343017578	129.021728515625
150	129.05374145507812	2.0596833333333335					1	DETECTED	129.0537 m/z @2.06 [N1270_1.mzXML]	129.05374145507812	2.0596833333333335	0.10115	19.99566666666667	19.894516666666668	25482.181640625	6551726.363392342	0	1298	1.6098064914275658	2.700893524035929	14.846705944067155	129.0533447265625	129.05430603027344
151	130.0489959716797	2.031483333333333					1	DETECTED	130.0490 m/z @2.03 [N1270_1.mzXML]	130.0489959716797	2.031483333333333	0.13479999999999998	19.99566666666667	19.86086666666667	52601.63671875	4741236.824897403	0	1298	0.38653748272970767	3.3838554636057947	1.4217538339817835	130.04859924316406	130.05003356933594
152	130.0643310546875	10.542499999999999					1	DETECTED	130.0643 m/z @10.54 [N1270_1.mzXML]	130.0643310546875	10.542499999999999	1.2828333333333333	19.55366666666667	18.270833333333336	139617.046875	3693321.520584322	0	1298	1.3524617911684569	0.5869516717124326	1.7988181674342754	130.06387329101562	130.07144165039062
153	130.08543395996094	1.9201833333333334					1	DETECTED	130.0854 m/z @1.92 [N1270_1.mzXML]	130.08543395996094	1.9201833333333334	0.10115	19.979333333333333	19.878183333333332	35115.0625	3614222.7545620096	0	1298	0.8177586442190516	2.1369488620485058	7.707629431631358	130.08522033691406	130.08856201171875
154	130.9641571044922	1.4817666666666667					1	DETECTED	130.9642 m/z @1.48 [N1270_1.mzXML]	130.9641571044922	1.4817666666666667	0.11791666666666667	19.99566666666667	19.877750000000002	1212743.375	1.6356310097959809E7	0	1298	0.13793261808337554	3.08151554644334	2.1939849141168706	130.9615936279297	130.97201538085938
155	131.01824951171875	1.4817666666666667					1	DETECTED	131.0182 m/z @1.48 [N1270_1.mzXML]	131.01824951171875	1.4817666666666667	1.4038666666666666	1.8482833333333335	0.4444166666666669	43567.171875	621650.4757268068	0	1298	0.10546149026680984	2.8524818142918256	4.704963628583651	131.00967407226562	131.01832580566406
156	131.04847717285156	8.415983333333333					1	DETECTED	131.0485 m/z @8.42 [N1270_1.mzXML]	131.04847717285156	8.415983333333333	2.0596833333333335	19.325499999999998	17.265816666666666	6490.30029296875	2028029.7446227109	0	1298	0.08637822639751924	1.3581656519253864	1.7163313038507726	131.04824829101562	131.05267333984375
157	131.06759643554688	10.5276					1	DETECTED	131.0676 m/z @10.53 [N1270_1.mzXML]	131.06759643554688	10.5276	8.061133333333334	17.108166666666666	9.047033333333331	13562.2392578125	1216919.4805712895	0	1298	1.4068031243229964	2.828374111452612	4.739294441742596	131.06674194335938	131.07257080078125
158	131.08070373535156	2.4973					1	DETECTED	131.0807 m/z @2.50 [N1270_1.mzXML]	131.08070373535156	2.4973	0.4404166666666667	19.586333333333336	19.14591666666667	5942.3388671875	1712524.4325361638	0	1298	0.9322586825679409	4.654108562307051	2.6846228468845643	131.07998657226562	131.08885192871094
159	131.4423370361328	4.1472500000000005					1	DETECTED	131.4423 m/z @4.15 [N1270_1.mzXML]	131.4423370361328	4.1472500000000005	3.262716666666667	4.625766666666666	1.3630499999999994	8056.20703125	453227.1016730956	0	1298	1.0734960220750889	0.770491031052155	0.54098206210431	131.44186401367188	131.44265747070312
160	131.7425994873047	16.432333333333336					1	DETECTED	131.7426 m/z @16.43 [N1270_1.mzXML]	131.7425994873047	16.432333333333336	3.31925	16.432333333333336	13.113083333333336	7661.82080078125	3374660.5109601454	0	1298	12.216331817756107	0.5	null	131.74249267578125	131.7510528564453
161	131.9606475830078	11.7997					1	DETECTED	131.9606 m/z @11.80 [N1270_1.mzXML]	131.9606475830078	11.7997	0.2025	19.979333333333333	19.776833333333332	19338.556640625	4320203.135646757	0	1298	14.956882239403406	1.0553428926004385	2.4550956778138873	131.95973205566406	131.96792602539062
162	132.04371643066406	9.5311					1	DETECTED	132.0437 m/z @9.53 [N1270_1.mzXML]	132.04371643066406	9.5311	9.096716666666667	10.603116666666667	1.5063999999999993	55957.1015625	627119.3295908192	0	1298	0.07909405216224918	1.3185975123843643	1.8690758450415383	132.03485107421875	132.04420471191406
163	132.06472778320312	2.6198333333333332					1	DETECTED	132.0647 m/z @2.62 [N1270_1.mzXML]	132.06472778320312	2.6198333333333332	0.10115	19.99566666666667	19.894516666666668	211680.75	2.6281058208827592E7	0	1298	1.0615952362353096	6.088041112554209	12.414153047257972	132.0592498779297	132.0651092529297
164	132.0758056640625	1.8482833333333335					1	DETECTED	132.0758 m/z @1.85 [N1270_1.mzXML]	132.0758056640625	1.8482833333333335	1.81985	10.406516666666667	8.586666666666666	573635.1875	8706484.488244386	0	1298	0.0475803616125865	4.5179351762414255	5.9305765141086875	132.067626953125	132.08543395996094
165	132.09085083007812	3.5909166666666668					1	DETECTED	132.0909 m/z @3.59 [N1270_1.mzXML]	132.09085083007812	3.5909166666666668	3.561583333333333	4.625766666666666	1.0641833333333333	5157.99951171875	165438.2333335572	0	1298	0.46785105512421765	18.139488636363435	35.27897727272687	132.08645629882812	132.09085083007812
166	132.1008758544922	4.1472500000000005					1	DETECTED	132.1009 m/z @4.15 [N1270_1.mzXML]	132.1008758544922	4.1472500000000005	0.6788166666666666	19.569833333333335	18.89101666666667	2289850.25	1.5352430248699543E8	1	1298	1.1002953487239377	0.8212580938259105	0.5576255011890684	132.09332275390625	132.1057891845703
167	132.11192321777344	4.2363					1	DETECTED	132.1119 m/z @4.24 [N1270_1.mzXML]	132.11192321777344	4.2363	3.561583333333333	4.594716666666667	1.0331333333333337	4750.89697265625	161397.7455972901	0	1298	0.6736936209781406	0.7656053158115753	0.5312106316231505	132.1108856201172	132.11549377441406
168	132.12625122070312	5.9590000000000005					1	DETECTED	132.1263 m/z @5.96 [N1270_1.mzXML]	132.12625122070312	5.9590000000000005	3.561583333333333	6.088916666666666	2.527333333333333	25566.23046875	1400058.4815975945	0	1298	1.8205472721412654	0.5416692944639763	0.08411419466860505	132.11634826660156	132.12808227539062
169	132.3681182861328	1.4817666666666667					1	DETECTED	132.3681 m/z @1.48 [N1270_1.mzXML]	132.3681182861328	1.4817666666666667	1.4370166666666668	1.5558833333333333	0.11886666666666645	3876.990478515625	21478.280220336892	0	1298	0.1274602992780831	1.3281191806331494	1.6562383612662988	132.36785888671875	132.3682403564453
170	132.45423889160156	4.1472500000000005					1	DETECTED	132.4542 m/z @4.15 [N1270_1.mzXML]	132.45423889160156	4.1472500000000005	3.46145	4.671766666666667	1.2103166666666665	5973.69677734375	312412.03258325177	0	1298	0.7114278643048975	0.882412267910955	0.7648245358219098	132.45411682128906	132.45445251464844
171	132.76734924316406	10.798816666666665					1	DETECTED	132.7673 m/z @10.80 [N1270_1.mzXML]	132.76734924316406	10.798816666666665	3.390516666666667	16.05695	12.666433333333334	29612.259765625	1.3496383470677124E7	0	1298	10.913260100082823	0.9286123102442291	0.847909699826068	132.7587432861328	132.77467346191406
172	132.95730590820312	11.7997					1	DETECTED	132.9573 m/z @11.80 [N1270_1.mzXML]	132.95730590820312	11.7997	0.10115	19.99566666666667	19.894516666666668	503496.46875	4.942168425093072E7	0	1298	1.5224216651758677	0.6594478157217051	1.6098072409586135	132.95704650878906	132.96044921875
173	132.9862518310547	1.9343166666666667					1	DETECTED	132.9863 m/z @1.93 [N1270_1.mzXML]	132.9862518310547	1.9343166666666667	1.9201833333333334	18.773666666666667	16.853483333333333	63131.71875	1.3111904939584475E7	0	1298	0.07342148343955812	6.993591181047072	13.652390726564045	132.97906494140625	132.9954833984375
174	132.9973907470703	1.4963666666666666					1	DETECTED	132.9974 m/z @1.50 [N1270_1.mzXML]	132.9973907470703	1.4963666666666666	1.421	17.337833333333332	15.916833333333333	38923.18359375	1.4908650694513671E7	0	1298	0.14249811957447855	105.59597523219826	193.51330544236063	132.99717712402344	133.00033569335938
175	133.03353881835938	1.4817666666666667					1	DETECTED	133.0335 m/z @1.48 [N1270_1.mzXML]	133.03353881835938	1.4817666666666667	0.45735	19.358	18.90065	1261087.875	2.369098054167811E7	1	1298	0.13382736314853716	3.4487153441576157	2.44195649232569	133.03335571289062	133.0341033935547
176	133.04861450195312	2.0175666666666667					1	DETECTED	133.0486 m/z @2.02 [N1270_1.mzXML]	133.04861450195312	2.0175666666666667	1.14435	9.28305	8.1387	19964.791015625	1906007.2218224183	0	1298	1.2433537604629186	2.9357922878797766	6.773790672875754	133.0481414794922	133.0585479736328
177	133.0681915283203	2.9672166666666664					1	DETECTED	133.0682 m/z @2.97 [N1270_1.mzXML]	133.0681915283203	2.9672166666666664	0.4404166666666667	19.618833333333335	19.178416666666667	11685.9580078125	2073299.777693634	0	1298	0.38831455166964757	1.1698794903255767	1.610775645268775	133.0596160888672	133.06845092773438
178	133.0834503173828	9.199116666666667					1	DETECTED	133.0835 m/z @9.20 [N1270_1.mzXML]	133.0834503173828	9.199116666666667	1.8482833333333335	10.060866666666668	8.212583333333335	24432.203125	5377050.253231751	0	1298	0.07728113671995374	0.7662687692852204	0.4466508398039907	133.0790557861328	133.08560180664062
179	133.10430908203125	4.191566666666667					1	DETECTED	133.1043 m/z @4.19 [N1270_1.mzXML]	133.10430908203125	4.191566666666667	0.23634999999999998	18.821833333333334	18.585483333333332	103142.1328125	1.113790635884115E7	0	1298	1.1020162303505092	0.7316091139573712	0.29263483721808536	133.09597778320312	133.10494995117188
180	133.95767211914062	11.304733333333333					1	DETECTED	133.9577 m/z @11.30 [N1270_1.mzXML]	133.95767211914062	11.304733333333333	0.18558333333333332	19.962833333333332	19.77725	12274.736328125	2957576.1956126723	0	1298	1.1204239640826952	0.8870929972002575	0.8562676683531538	133.9574737548828	133.9657440185547
181	134.017822265625	1.7631666666666668					1	DETECTED	134.0178 m/z @1.76 [N1270_1.mzXML]	134.017822265625	1.7631666666666668	1.71945	1.90595	0.1865000000000001	44875.359375	257904.82263623027	0	1298	0.08105599665656715	2.1330537552420816	3.2661075104841633	134.0177001953125	134.017822265625
182	134.03460693359375	1.5113333333333334					1	DETECTED	134.0346 m/z @1.51 [N1270_1.mzXML]	134.03460693359375	1.5113333333333334	0.23634999999999998	19.880499999999998	19.644149999999996	109755.8984375	3498926.7055794382	0	1298	0.1391107909303826	5.8785477605030225	4.900005533508398	134.03260803222656	134.04444885253906
183	134.0593719482422	10.211183333333334					1	DETECTED	134.0594 m/z @10.21 [N1270_1.mzXML]	134.0593719482422	10.211183333333334	7.283083333333334	17.910500000000003	10.627416666666669	12826.6474609375	818644.7670004882	0	1298	0.4432352488917779	3.0451190309994525	5.349000007394871	134.05889892578125	134.0662078857422
184	134.10525512695312	4.414233333333333					1	DETECTED	134.1053 m/z @4.41 [N1270_1.mzXML]	134.10525512695312	4.414233333333333	3.1081166666666666	9.1712	6.063083333333334	6428.77880859375	733834.4949898684	0	1298	0.8756542399556744	2.3210343639542166	3.642068727908433	134.09555053710938	134.10752868652344
185	134.9576416015625	12.239550000000001					1	DETECTED	134.9576 m/z @12.24 [N1270_1.mzXML]	134.9576416015625	12.239550000000001	0.10115	19.99566666666667	19.894516666666668	74688.6015625	1.159673354907174E7	0	1298	1.911483433340134	0.8435718415186666	1.877839607179463	134.95721435546875	134.96221923828125
186	134.9956512451172	1.4817666666666667					1	DETECTED	134.9957 m/z @1.48 [N1270_1.mzXML]	134.9956512451172	1.4817666666666667	1.4038666666666666	17.2395	15.835633333333334	193488.984375	4565689.1194960335	0	1298	0.6609084260846891	1.8285336498905824	12.589742282966824	134.9953155517578	135.00460815429688
187	135.03128051757812	1.4669999999999999					1	DETECTED	135.0313 m/z @1.47 [N1270_1.mzXML]	135.03128051757812	1.4669999999999999	0.21939999999999998	19.358	19.1386	103209.6015625	7694398.194474248	0	1298	1.4149781350901753	6.331760145002556	11.738222487325837	135.02394104003906	135.0357666015625
188	135.04342651367188	10.165733333333332					1	DETECTED	135.0434 m/z @10.17 [N1270_1.mzXML]	135.04342651367188	10.165733333333332	0.4231666666666667	19.504666666666665	19.0815	10542.037109375	1898748.5521192325	0	1298	0.09860584944999928	0.9783853442160015	0.012761750810194187	135.04278564453125	135.0436248779297
189	135.0625762939453	18.918666666666663					1	DETECTED	135.0626 m/z @18.92 [N1270_1.mzXML]	135.0625762939453	18.918666666666663	0.18558333333333332	19.92983333333333	19.744249999999997	2049.270751953125	1243578.0565164792	0	1298	0.43470511208998275	0.526988794334444	0.05397758866888801	135.06190490722656	135.06272888183594
190	135.07931518554688	11.57915					1	DETECTED	135.0793 m/z @11.58 [N1270_1.mzXML]	135.07931518554688	11.57915	6.791566666666667	12.180683333333333	5.3891166666666654	24996.634765625	804366.0790457146	0	1298	1.5068936109337123	0.7925726709001146	0.17261079081291061	135.07908630371094	135.07984924316406
191	135.10076904296875	9.39705					1	DETECTED	135.1008 m/z @9.40 [N1270_1.mzXML]	135.10076904296875	9.39705	9.368183333333333	9.621333333333332	0.25314999999999976	3353.056396484375	24740.49041165162	0	1298	0.08492288945962123	4.384815242494098	7.7696304849881965	135.100341796875	135.10096740722656
192	136.04714965820312	1.81985					1	DETECTED	136.0471 m/z @1.82 [N1270_1.mzXML]	136.04714965820312	1.81985	1.79155	15.06635	13.274799999999999	309495.25	3735844.9024310308	0	1298	0.10771787868172344	4.15339045480091	5.60597070071788	136.046875	136.0500946044922
193	136.0747528076172	3.9855333333333336					1	DETECTED	136.0748 m/z @3.99 [N1270_1.mzXML]	136.0747528076172	3.9855333333333336	0.10115	19.99566666666667	19.894516666666668	17796.103515625	2347202.941663178	0	1298	0.4675338468879473	2.9379350694818327	0.620012668932299	136.07418823242188	136.07554626464844
194	136.952880859375	11.377866666666668					1	DETECTED	136.9529 m/z @11.38 [N1270_1.mzXML]	136.952880859375	11.377866666666668	0.11791666666666667	19.962833333333332	19.844916666666666	37770.49609375	4598547.805783173	0	1298	0.4614354593907244	3.078295569111544	5.1500439746535065	136.9525604248047	136.9539337158203
195	136.9685516357422	1.6152166666666665					1	DETECTED	136.9686 m/z @1.62 [N1270_1.mzXML]	136.9685516357422	1.6152166666666665	1.54125	1.71945	0.17819999999999991	40574.23828125	228215.3974365236	0	1298	0.16608801439961396	1.2045966651644904	1.4091933303289808	136.9683380126953	136.96878051757812
196	137.0587921142578	9.339816666666668					1	DETECTED	137.0588 m/z @9.34 [N1270_1.mzXML]	137.0587921142578	9.339816666666668	1.9482333333333335	10.4365	8.488266666666668	10005.806640625	1304769.3122413033	0	1298	0.10925229820239579	0.5741846018557143	0.02995972073833995	137.05081176757812	137.059326171875
197	137.1317138671875	5.437733333333333					1	DETECTED	137.1317 m/z @5.44 [N1270_1.mzXML]	137.1317138671875	5.437733333333333	0.10115	19.99566666666667	19.894516666666668	6130.99755859375	3382623.185612702	0	1298	1.421209712862316	1.8639750776870345	2.144024161293325	137.1311492919922	137.1322479248047
198	138.03067016601562	8.853483333333333					1	DETECTED	138.0307 m/z @8.85 [N1270_1.mzXML]	138.03067016601562	8.853483333333333	8.731216666666667	8.944716666666666	0.2134999999999998	6901.56103515625	57331.33310388159	0	1298	0.23052988975426558	0.8730916030534354	0.7461832061068706	138.03067016601562	138.03094482421875
199	138.05160522460938	1.86255					1	DETECTED	138.0516 m/z @1.86 [N1270_1.mzXML]	138.05160522460938	1.86255	0.18558333333333332	19.765	19.579416666666667	1013459.6875	6079625.194447811	0	1298	0.0635202485751376	2.4613334815976073	4.05808605401219	138.04258728027344	138.05946350097656
200	138.06529235839844	9.915600000000001					1	DETECTED	138.0653 m/z @9.92 [N1270_1.mzXML]	138.06529235839844	9.915600000000001	8.990450000000001	10.301966666666667	1.311516666666666	62745.2578125	559972.7225872808	0	1298	0.09905526796620023	1.5018817815105272	1.7292074149502752	138.06517028808594	138.06570434570312
201	138.90541076660156	1.71945					1	DETECTED	138.9054 m/z @1.72 [N1270_1.mzXML]	138.90541076660156	1.71945	1.6744333333333332	2.2885166666666668	0.6140833333333335	34130.51953125	762856.7829023439	0	1298	0.0906286507537204	6.820621991854865	9.355954728882521	138.9053192138672	138.90562438964844
202	138.9883575439453	1.4669999999999999					1	DETECTED	138.9884 m/z @1.47 [N1270_1.mzXML]	138.9883575439453	1.4669999999999999	1.4370166666666668	15.557016666666668	14.120000000000001	3884.182861328125	1375876.3830766603	0	1298	0.11070837408570999	235.46414674819584	469.9282934963917	138.98834228515625	138.9886474609375
203	139.0018310546875	3.4046833333333333					1	DETECTED	139.0018 m/z @3.40 [N1270_1.mzXML]	139.0018310546875	3.4046833333333333	3.065816666666667	9.28305	6.217233333333333	3359.57763671875	457925.0346579894	0	1298	0.13971655334831645	9.173568758607134	17.347137517214268	139.00148010253906	139.0053253173828
204	139.04112243652344	14.419866666666667					1	DETECTED	139.0411 m/z @14.42 [N1270_1.mzXML]	139.04112243652344	14.419866666666667	0.1516	19.92983333333333	19.778233333333333	128389.6640625	1.7542127632712897E7	0	1298	3.2212142291762937	0.736550355462691	0.5034950358629913	139.0352325439453	139.05001831054688
205	140.0409393310547	14.602216666666667					1	DETECTED	140.0409 m/z @14.60 [N1270_1.mzXML]	140.0409393310547	14.602216666666667	1.9621666666666668	18.644833333333334	16.682666666666666	8803.9140625	4567659.638969117	0	1298	1.0266408360576396	0.6599130013989923	0.09835573096038366	140.03097534179688	140.0487823486328
206	140.0670928955078	1.7776166666666666					1	DETECTED	140.0671 m/z @1.78 [N1270_1.mzXML]	140.0670928955078	1.7776166666666666	0.47464999999999996	19.946666666666665	19.472016666666665	1064515.125	1.0295880138049742E7	1	1298	0.16102620848812776	4.319046861279526	6.477801887115101	140.0669708251953	140.07052612304688
207	141.0379638671875	14.280116666666666					1	DETECTED	141.0380 m/z @14.28 [N1270_1.mzXML]	141.0379638671875	14.280116666666666	2.72955	15.877133333333335	13.147583333333335	6187.4775390625	1993218.1710989375	0	1298	11.64394185500643	0.569131528900458	0.11617984810131193	141.02920532226562	141.04061889648438
208	141.05123901367188	9.353966666666668					1	DETECTED	141.0512 m/z @9.35 [N1270_1.mzXML]	141.05123901367188	9.353966666666668	3.7506	18.9345	15.1839	456381.125	5093154.869508828	1	1298	0.1277081154432551	0.7267445898333276	1.2827713074367773	141.05101013183594	141.05474853515625
209	141.07044982910156	1.7776166666666666					1	DETECTED	141.0704 m/z @1.78 [N1270_1.mzXML]	141.07044982910156	1.7776166666666666	1.7631666666666668	12.343816666666667	10.58065	59444.359375	2269851.519877807	0	1298	0.179959466349495	366.18752290976727	20.240608083225577	141.06515502929688	141.0707550048828
210	141.09007263183594	10.9237					1	DETECTED	141.0901 m/z @10.92 [N1270_1.mzXML]	141.09007263183594	10.9237	0.11791666666666667	19.863833333333332	19.745916666666666	4676.93212890625	1547971.2948972469	0	1298	9.085650132283046	0.9136735421001407	1.1831914114760693	141.08950805664062	141.09133911132812
211	142.0464630126953	1.80585					1	DETECTED	142.0465 m/z @1.81 [N1270_1.mzXML]	142.0464630126953	1.80585	1.0407	18.966666666666665	17.925966666666664	44217.28125	2594553.7675332027	0	1298	0.8503932350738148	11.714021215883594	0.5069384639574203	142.04440307617188	142.04916381835938
212	142.0644073486328	9.199116666666667					1	DETECTED	142.0644 m/z @9.20 [N1270_1.mzXML]	142.0644073486328	9.199116666666667	8.929316666666667	13.412416666666667	4.4831	153208.796875	1723846.7226658012	0	1298	0.09240052514344832	0.9223939747045162	3.0030602506582897	142.0546875	142.06451416015625
213	143.03045654296875	1.79155					1	DETECTED	143.0305 m/z @1.79 [N1270_1.mzXML]	143.03045654296875	1.79155	0.8853000000000001	19.781333333333336	18.896033333333335	213537.34375	4383931.839557372	0	1298	0.16455354616203755	4.309892392751518	4.86818615853545	143.027099609375	143.03530883789062
214	143.05284118652344	1.8341166666666666					1	DETECTED	143.0528 m/z @1.83 [N1270_1.mzXML]	143.05284118652344	1.8341166666666666	1.80585	18.222666666666665	16.416816666666666	1507098.125	4.090527115262049E7	0	1298	0.052342006823595355	290.391804245283	2.7344189716324947	143.04786682128906	143.06246948242188
215	143.07229614257812	9.213016666666666					1	DETECTED	143.0723 m/z @9.21 [N1270_1.mzXML]	143.07229614257812	9.213016666666666	0.10115	19.979333333333333	19.878183333333332	165421.4375	5536134.976518493	0	1298	0.09505001028180438	0.5131614946689721	0.017542859144323786	143.06326293945312	143.0811767578125
216	143.1055908203125	11.091016666666667					1	DETECTED	143.1056 m/z @11.09 [N1270_1.mzXML]	143.1055908203125	11.091016666666667	0.4061833333333333	19.03166666666667	18.625483333333335	20511.201171875	2864979.4335002443	0	1298	0.09974037466849417	0.8715851128546694	14.026502433657097	143.0995635986328	143.10635375976562
217	144.04373168945312	9.199116666666667					1	DETECTED	144.0437 m/z @9.20 [N1270_1.mzXML]	144.04373168945312	9.199116666666667	9.142666666666665	11.029866666666667	1.8872000000000018	46948.171875	450156.52750482166	0	1298	0.09536131522652624	1.9663969397857486	2.2633274159054775	144.04319763183594	144.04397583007812
218	144.0562744140625	1.81985					1	DETECTED	144.0563 m/z @1.82 [N1270_1.mzXML]	144.0562744140625	1.81985	0.11791666666666667	19.99566666666667	19.877750000000002	26928.5546875	1896895.8966599419	0	1298	0.08246423281145598	3.8948980096165347	2.925337491543079	144.05624389648438	144.0653533935547
219	144.07984924316406	9.213016666666666					1	DETECTED	144.0798 m/z @9.21 [N1270_1.mzXML]	144.07984924316406	9.213016666666666	9.051333333333334	19.979333333333333	10.927999999999999	1841500.625	1.3725588291417796E7	0	1298	0.09935177104232906	1.3528848041851302	1.559970642208729	144.07672119140625	144.08050537109375
220	144.10098266601562	1.86255					1	DETECTED	144.1010 m/z @1.86 [N1270_1.mzXML]	144.10098266601562	1.86255	0.47464999999999996	19.699833333333334	19.225183333333334	322619.375	1.7473702388189483E7	0	1298	1.6188716313581066	0.6126177380489906	0.1652897205998865	144.10061645507812	144.10935974121094
221	144.13720703125	10.999816666666668					1	DETECTED	144.1372 m/z @11.00 [N1270_1.mzXML]	144.13720703125	10.999816666666668	10.9237	11.045449999999999	0.12174999999999869	7083.2216796875	32948.272861694066	0	1298	0.09935577423189734	0.7997591416684741	0.599518283336948	144.1370086669922	144.13748168945312
222	144.99110412597656	1.81985					1	DETECTED	144.9911 m/z @1.82 [N1270_1.mzXML]	144.99110412597656	1.81985	1.4038666666666666	1.86255	0.45868333333333333	190098.515625	1110575.6816279301	0	1298	0.1838591175561186	0.5519162912989428	0.18119554365072899	144.99085998535156	144.99136352539062
223	145.03392028808594	1.4817666666666667					1	DETECTED	145.0339 m/z @1.48 [N1270_1.mzXML]	145.03392028808594	1.4817666666666667	1.4038666666666666	1.5113333333333334	0.10746666666666682	4642.05712890625	22096.199897949242	0	1298	0.09070764888411476	0.6897732135216091	0.37954642704321834	145.0336456298828	145.03408813476562
224	145.0486297607422	2.0175666666666667					1	DETECTED	145.0486 m/z @2.02 [N1270_1.mzXML]	145.0486297607422	2.0175666666666667	0.10115	19.979333333333333	19.878183333333332	191811.234375	1.0825596983875727E7	0	1298	0.24092236733144978	3.3177832864797807	1.8867535824406148	145.04661560058594	145.04930114746094
225	145.0834503173828	9.213016666666666					1	DETECTED	145.0835 m/z @9.21 [N1270_1.mzXML]	145.0834503173828	9.213016666666666	0.5432	19.439666666666668	18.89646666666667	162215.515625	2475759.743573362	0	1298	0.10149684511870838	0.5132919229849924	1.5942661225714532	145.0828857421875	145.08572387695312
226	146.05905151367188	9.199116666666667					1	DETECTED	146.0591 m/z @9.20 [N1270_1.mzXML]	146.05905151367188	9.199116666666667	0.25335	19.618833333333335	19.365483333333334	2163490.5	1.7450310221253786E7	1	1298	0.10003430925673484	1.6274154247277066	2.165920404031716	146.0504913330078	146.06288146972656
227	146.08026123046875	2.0175666666666667					1	DETECTED	146.0803 m/z @2.02 [N1270_1.mzXML]	146.08026123046875	2.0175666666666667	0.1516	19.962833333333332	19.811233333333334	191915.6875	1.0835924285837673E7	0	1298	0.4489857427131667	7.307564672883333	9.940633956710274	146.07981872558594	146.0866241455078
228	146.1165771484375	1.8341166666666666					1	DETECTED	146.1166 m/z @1.83 [N1270_1.mzXML]	146.1165771484375	1.8341166666666666	1.80585	9.39705	7.591200000000001	75680.8203125	2462361.53021692	0	1298	0.05798479688263991	126.90568892332291	261.54786503541686	146.1165771484375	146.12489318847656
229	147.0130615234375	1.5113333333333334					1	DETECTED	147.0131 m/z @1.51 [N1270_1.mzXML]	147.0130615234375	1.5113333333333334	1.3863333333333334	19.880499999999998	18.494166666666665	313598.15625	5880445.761224123	0	1298	0.10670013814824952	42.813442233029654	1.226305920159609	147.0038604736328	147.0220184326172
230	147.06263732910156	9.199116666666667					1	DETECTED	147.0626 m/z @9.20 [N1270_1.mzXML]	147.06263732910156	9.199116666666667	0.10115	19.99566666666667	19.894516666666668	167783.90625	3661598.4934836705	0	1298	0.10232853388189866	1.7161785168424664	2.258810689452189	147.0530242919922	147.0683135986328
231	147.0799560546875	1.54125					1	DETECTED	147.0800 m/z @1.54 [N1270_1.mzXML]	147.0799560546875	1.54125	1.54125	18.450833333333332	16.90958333333333	244301.84375	8452542.193067737	0	1298	0.34886047387544417	null	null	147.07052612304688	147.08984375
232	147.11178588867188	1.6152166666666665					1	DETECTED	147.1118 m/z @1.62 [N1270_1.mzXML]	147.11178588867188	1.6152166666666665	1.4817666666666667	18.156833333333335	16.67506666666667	194674.21875	4867441.036638856	0	1298	0.11658387567200745	3.51289320621911	2.8462650230529816	147.10755920410156	147.11622619628906
233	148.01402282714844	1.5113333333333334					1	DETECTED	148.0140 m/z @1.51 [N1270_1.mzXML]	148.01402282714844	1.5113333333333334	1.4038666666666666	11.029866666666667	9.626000000000001	40596.94921875	2939550.490114868	0	1298	0.16967661437499215	44.78598014888332	88.57196029776662	148.00537109375	148.01402282714844
234	148.0385284423828	9.958583333333333					1	DETECTED	148.0385 m/z @9.96 [N1270_1.mzXML]	148.0385284423828	9.958583333333333	0.372	19.92983333333333	19.55783333333333	98288.5078125	6096938.230424317	0	1298	7.9709220199710895	0.5107349124731029	1.1732797374775084	148.037841796875	148.04217529296875
235	148.05947875976562	1.9761					1	DETECTED	148.0595 m/z @1.98 [N1270_1.mzXML]	148.05947875976562	1.9761	1.81985	16.64698333333333	14.82713333333333	32115.90625	1650821.496086975	0	1298	0.07945364087535323	47.44682666666666	93.89365333333332	148.05934143066406	148.06600952148438
236	148.08164978027344	15.95845					1	DETECTED	148.0816 m/z @15.96 [N1270_1.mzXML]	148.08164978027344	15.95845	0.21939999999999998	19.863833333333332	19.644433333333332	4557.51171875	1933523.6548779914	0	1298	2.362387782466916	0.6240666791621264	0.24813335832425293	148.07484436035156	148.08200073242188
237	148.0958251953125	1.9343166666666667					1	DETECTED	148.0958 m/z @1.93 [N1270_1.mzXML]	148.0958251953125	1.9343166666666667	0.3888666666666667	19.781333333333336	19.39246666666667	12584.9755859375	2174208.223285493	0	1298	2.1201111769078933	6.274051786426824	11.548103572853647	148.09568786621094	148.0964813232422
238	148.9342803955078	1.7631666666666668					1	DETECTED	148.9343 m/z @1.76 [N1270_1.mzXML]	148.9342803955078	1.7631666666666668	1.6594666666666666	1.9621666666666668	0.3027000000000002	99119.0078125	972251.5450927739	0	1298	0.17853832914195134	1.4594985535197678	2.107432610869062	148.93421936035156	148.9344940185547
239	148.97500610351562	1.4817666666666667					1	DETECTED	148.9750 m/z @1.48 [N1270_1.mzXML]	148.97500610351562	1.4817666666666667	1.3863333333333334	8.09145	6.705116666666667	166778.734375	2823661.9943955373	0	1298	0.043729448578807784	33.91425452682474	82.66412618373683	148.9745330810547	148.98394775390625
240	149.0113067626953	1.4817666666666667					1	DETECTED	149.0113 m/z @1.48 [N1270_1.mzXML]	149.0113067626953	1.4817666666666667	0.49173333333333336	19.423166666666667	18.931433333333334	325108.75	1.5536451848745791E7	0	1298	0.14203145984152243	72.52287993076399	160.23149464769787	149.00164794921875	149.01150512695312
241	149.02232360839844	12.467333333333332					1	DETECTED	149.0223 m/z @12.47 [N1270_1.mzXML]	149.02232360839844	12.467333333333332	0.10115	19.99566666666667	19.894516666666668	263378.28125	6.053895484238857E7	1	1298	0.15095043647201756	0.5372764281324764	0.0373130100823106	149.02194213867188	149.03199768066406
242	150.0146484375	1.4963666666666666					1	DETECTED	150.0146 m/z @1.50 [N1270_1.mzXML]	150.0146484375	1.4963666666666666	1.4370166666666668	2.0175666666666667	0.5805499999999999	8446.630859375	189543.37999536132	0	1298	0.16687985589163734	4.8909014321819875	8.781802864363975	150.01268005371094	150.01486206054688
243	150.025634765625	12.482033333333334					1	DETECTED	150.0256 m/z @12.48 [N1270_1.mzXML]	150.025634765625	12.482033333333334	0.10115	19.99566666666667	19.894516666666668	21127.58203125	5396941.3464349955	0	1298	7.587497962252778	1.7338011624080127	0.5843856582030763	150.02511596679688	150.02650451660156
244	150.0574951171875	2.743333333333333					1	DETECTED	150.0575 m/z @2.74 [N1270_1.mzXML]	150.0574951171875	2.743333333333333	1.8482833333333335	9.665616666666667	7.817333333333333	91182.5	2917590.977168913	0	1298	0.22726212728831063	0.7003710736600613	7.650720023389433	150.05142211914062	150.0579833984375
245	150.93128967285156	1.71945					1	DETECTED	150.9313 m/z @1.72 [N1270_1.mzXML]	150.93128967285156	1.71945	1.6890666666666665	1.79155	0.10248333333333348	32693.12109375	153264.47006054688	0	1298	0.10927831876885974	1.6865057597366948	2.3730115194733896	150.93121337890625	150.93141174316406
246	150.97584533691406	2.1452833333333334					1	DETECTED	150.9758 m/z @2.15 [N1270_1.mzXML]	150.97584533691406	2.1452833333333334	0.16849999999999998	19.716166666666666	19.547666666666665	21882.28515625	4540025.469524534	0	1298	10.221107213903487	8.601467704845557	21.082984040143696	150.9674072265625	150.9761505126953
247	151.04432678222656	1.5113333333333334					1	DETECTED	151.0443 m/z @1.51 [N1270_1.mzXML]	151.04432678222656	1.5113333333333334	1.4038666666666666	15.635866666666667	14.232	16208.451171875	2835957.6942608333	0	1298	0.0710738746344921	63.72207093690881	86.21112716274794	151.03785705566406	151.04446411132812
248	151.060791015625	8.549083333333334					1	DETECTED	151.0608 m/z @8.55 [N1270_1.mzXML]	151.060791015625	8.549083333333334	2.7570666666666668	8.609833333333334	5.852766666666668	6246.14501953125	514920.3555028384	0	1298	0.06344718122304904	0.5052442873955819	0.01048857479116379	151.06051635742188	151.06109619140625
249	151.11073303222656	12.151399999999999					1	DETECTED	151.1107 m/z @12.15 [N1270_1.mzXML]	151.11073303222656	12.151399999999999	0.23634999999999998	19.962833333333332	19.72648333333333	28185.48828125	2299819.3286934197	0	1298	0.09386130100137535	3.83652409036673	6.7855009775008925	151.11044311523438	151.1116943359375
250	152.02108764648438	1.81985					1	DETECTED	152.0211 m/z @1.82 [N1270_1.mzXML]	152.02108764648438	1.81985	1.79155	3.633966666666667	1.8424166666666668	198233.0	2122133.765602234	0	1298	0.12213731134757855	8.448444525876564	11.033604758472515	152.02105712890625	152.0310821533203
251	152.04676818847656	19.683666666666667					1	DETECTED	152.0468 m/z @19.68 [N1270_1.mzXML]	152.04676818847656	19.683666666666667	0.10115	19.99566666666667	19.894516666666668	3020.955322265625	1695600.2542244887	0	1298	1.4937361686618615	0.5079662896580368	0.015932579316073666	152.04591369628906	152.04734802246094
252	152.94619750976562	1.5855666666666666					1	DETECTED	152.9462 m/z @1.59 [N1270_1.mzXML]	152.94619750976562	1.5855666666666666	1.4038666666666666	1.90595	0.5020833333333334	124931.015625	986386.273925293	0	1298	0.09606373362955423	1.9161715085207056	4.334457740808277	152.9459228515625	152.9518585205078
253	153.00405883789062	1.4963666666666666					1	DETECTED	153.0041 m/z @1.50 [N1270_1.mzXML]	153.00405883789062	1.4963666666666666	1.421	11.83	10.409	7278.31494140625	2329714.6215648805	0	1298	10.346896518751228	69.05572755417965	128.6567084009639	152.99871826171875	153.00437927246094
254	153.05667114257812	13.578116666666666					1	DETECTED	153.0567 m/z @13.58 [N1270_1.mzXML]	153.05667114257812	13.578116666666666	1.8911833333333334	18.483333333333334	16.59215	127899.3046875	1.943760343271011E7	0	1298	2.2431345994973935	0.8658390364422462	0.677789822639966	153.05117797851562	153.06576538085938
255	154.02557373046875	1.86255					1	DETECTED	154.0256 m/z @1.86 [N1270_1.mzXML]	154.02557373046875	1.86255	1.80585	2.259866666666667	0.45401666666666696	136659.375	664726.2725128173	0	1298	0.060769602361807395	2.301897884583662	2.0300917648366594	154.0189971923828	154.02603149414062
256	154.08306884765625	3.809766666666667					1	DETECTED	154.0831 m/z @3.81 [N1270_1.mzXML]	154.08306884765625	3.809766666666667	0.4231666666666667	19.2925	18.869333333333334	4653.689453125	1274522.1966090088	0	1298	0.7885316193608816	2.7858816118427523	0.5177018631569259	154.08248901367188	154.08937072753906
257	154.29193115234375	14.574266666666666					1	DETECTED	154.2919 m/z @14.57 [N1270_1.mzXML]	154.29193115234375	14.574266666666666	8.624966666666667	19.748833333333334	11.123866666666666	6494.3466796875	1561198.3401166978	0	1298	0.5360959816279713	0.9348886983902869	0.915709329872589	154.29132080078125	154.29270935058594
258	154.87945556640625	1.71945					1	DETECTED	154.8795 m/z @1.72 [N1270_1.mzXML]	154.87945556640625	1.71945	1.70445	2.0739666666666667	0.3695166666666667	11393.7890625	169502.693182129	0	1298	0.3277444721666334	12.317222222222304	23.634444444444608	154.87924194335938	154.8795166015625
259	154.95481872558594	11.2117					1	DETECTED	154.9548 m/z @11.21 [N1270_1.mzXML]	154.95481872558594	11.2117	10.876966666666668	19.112833333333334	8.235866666666666	10110.4833984375	1179403.3665761105	0	1298	0.7689773151961781	12.302131049591747	23.604262099183494	154.95428466796875	154.95529174804688
260	155.0275421142578	2.7710500000000002					1	DETECTED	155.0275 m/z @2.77 [N1270_1.mzXML]	155.0275421142578	2.7710500000000002	1.90595	19.521166666666666	17.615216666666665	44154.75	2460364.997291045	0	1298	0.20529543893544666	4.12069906930213	7.307704173840774	155.02703857421875	155.03121948242188
261	155.06712341308594	10.301966666666667					1	DETECTED	155.0671 m/z @10.30 [N1270_1.mzXML]	155.06712341308594	10.301966666666667	9.368183333333333	11.091016666666667	1.7228333333333339	37360.42578125	576861.4058725897	0	1298	0.1144101280282257	1.3971160992869458	0.7006543346737105	155.05894470214844	155.06771850585938
262	155.07806396484375	1.6744333333333332					1	DETECTED	155.0781 m/z @1.67 [N1270_1.mzXML]	155.07806396484375	1.6744333333333332	1.5855666666666666	6.007433333333334	4.421866666666667	73161.7265625	1295892.4501718748	0	1298	0.05851441210544395	0.19865055888149583	2.3234868584105977	155.06927490234375	155.08041381835938
263	155.12974548339844	14.644666666666666					1	DETECTED	155.1297 m/z @14.64 [N1270_1.mzXML]	155.12974548339844	14.644666666666666	0.10115	19.99566666666667	19.894516666666668	1903400.0	3.3966532671861017E8	1	1298	0.9405528878785621	0.9278883327901788	2.1647453070874625	155.1291046142578	155.1305389404297
264	155.97476196289062	14.7156					1	DETECTED	155.9748 m/z @14.72 [N1270_1.mzXML]	155.97476196289062	14.7156	9.00605	19.521166666666666	10.515116666666666	5093.7568359375	1364658.956738953	0	1298	5.8828493614697095	0.9208358510448866	0.8416717020897734	155.97415161132812	155.97532653808594
265	156.04104614257812	1.7776166666666666					1	DETECTED	156.0410 m/z @1.78 [N1270_1.mzXML]	156.04104614257812	1.7776166666666666	1.7343833333333334	2.2456833333333335	0.5113000000000001	562198.1875	2911086.693257322	0	1298	0.06128520364704482	4.098763677038208	3.9462064791538163	156.04104614257812	156.04136657714844
266	156.07571411132812	1.9761					1	DETECTED	156.0757 m/z @1.98 [N1270_1.mzXML]	156.07571411132812	1.9761	1.4963666666666666	10.347066666666667	8.8507	37123.11328125	1745852.5383135378	0	1298	0.647141441143108	9.183914459022201	1.2938506874298465	156.0700225830078	156.07650756835938
267	156.13336181640625	14.574266666666666					1	DETECTED	156.1334 m/z @14.57 [N1270_1.mzXML]	156.13336181640625	14.574266666666666	0.11791666666666667	19.962833333333332	19.844916666666666	92769.3046875	1.8444911035013523E7	0	1298	0.8546418087775383	0.943842826651816	0.8872812813975993	156.13294982910156	156.13404846191406
268	157.0443878173828	1.7631666666666668					1	DETECTED	157.0444 m/z @1.76 [N1270_1.mzXML]	157.0443878173828	1.7631666666666668	1.7631666666666668	17.223000000000003	15.459833333333336	22798.14453125	4590139.687848754	0	1298	0.05844892432660065	null	null	157.04403686523438	157.0447235107422
269	157.12696838378906	14.644666666666666					1	DETECTED	157.1270 m/z @14.64 [N1270_1.mzXML]	157.12696838378906	14.644666666666666	0.10115	19.99566666666667	19.894516666666668	526566.875	9.445949185107738E7	1	1298	0.943411526341885	0.6839386278125816	0.8776686701466481	157.12664794921875	157.13226318359375
270	158.13018798828125	14.405983333333333					1	DETECTED	158.1302 m/z @14.41 [N1270_1.mzXML]	158.13018798828125	14.405983333333333	0.11791666666666667	19.946666666666665	19.82875	26647.556640625	6230045.578873991	0	1298	1.3160727509127117	0.6905701257326124	0.8594090735121981	158.1296844482422	158.13096618652344
271	158.15283203125	11.73805					1	DETECTED	158.1528 m/z @11.74 [N1270_1.mzXML]	158.15283203125	11.73805	0.9715	11.860199999999999	10.888699999999998	17356.369140625	2004819.4861999513	0	1298	0.14397747419267226	0.5056726620876697	0.01134532417533932	158.1527099609375	158.15342712402344
272	158.96298217773438	1.6448666666666665					1	DETECTED	158.9630 m/z @1.64 [N1270_1.mzXML]	158.96298217773438	1.6448666666666665	1.5558833333333333	12.239550000000001	10.683666666666667	563032.625	8319649.011216185	0	1298	0.08327213132698463	2.104445997194604	3.1155322377511827	158.9629364013672	158.96324157714844
273	159.0130615234375	2.3026666666666666					1	DETECTED	159.0131 m/z @2.30 [N1270_1.mzXML]	159.0130615234375	2.3026666666666666	1.4038666666666666	2.9672166666666664	1.5633499999999998	12418.4794921875	638810.2549871827	0	1298	1.0558874886502143	0.8696873609256786	0.7393747218513571	159.004638671875	159.01324462890625
274	159.07550048828125	2.537916666666667					1	DETECTED	159.0755 m/z @2.54 [N1270_1.mzXML]	159.07550048828125	2.537916666666667	0.30419999999999997	19.781333333333336	19.477133333333335	6198.21533203125	1597734.589927399	0	1298	3.5812400417520545	4.359803914253523	2.9600636343852846	159.07496643066406	159.0764617919922
275	159.0909881591797	9.199116666666667					1	DETECTED	159.0910 m/z @9.20 [N1270_1.mzXML]	159.0909881591797	9.199116666666667	0.27025	19.699833333333334	19.429583333333333	214792.8125	9489274.06093649	0	1298	0.09827179961271426	0.5089065084118228	2.1306661641824576	159.090576171875	159.1009521484375
276	159.14849853515625	8.823					1	DETECTED	159.1485 m/z @8.82 [N1270_1.mzXML]	159.14849853515625	8.823	8.624966666666667	19.4885	10.863533333333331	94947.1484375	1856059.239749541	0	1298	0.16962402207081162	2.4373316338619944	2.2114481612909582	159.1478271484375	159.14871215820312
277	159.9809112548828	11.256866666666667					1	DETECTED	159.9809 m/z @11.26 [N1270_1.mzXML]	159.9809112548828	11.256866666666667	1.1615833333333332	19.407	18.245416666666667	13002.091796875	3011795.673031554	0	1298	0.6371296313058235	0.9036604552951295	0.807320910590259	159.9806365966797	159.98171997070312
278	160.0595245361328	2.7570666666666668					1	DETECTED	160.0595 m/z @2.76 [N1270_1.mzXML]	160.0595245361328	2.7570666666666668	0.10115	19.99566666666667	19.894516666666668	427347.34375	5.13749295275745E7	1	1298	0.9504233719602602	5.286181042114508	9.73869819843013	160.05897521972656	160.05995178222656
279	160.0750274658203	9.213016666666666					1	DETECTED	160.0750 m/z @9.21 [N1270_1.mzXML]	160.0750274658203	9.213016666666666	9.1712	19.504666666666665	10.333466666666665	101307.890625	2143000.186886166	0	1298	0.09142048598712194	123.55679553607291	246.11359107214582	160.0743865966797	160.0752410888672
280	160.13226318359375	1.8770166666666666					1	DETECTED	160.1323 m/z @1.88 [N1270_1.mzXML]	160.13226318359375	1.8770166666666666	1.8770166666666666	10.241433333333333	8.364416666666667	82793.828125	6319724.865813598	0	1298	8.259036914574985	null	null	160.13209533691406	160.13255310058594
281	160.15182495117188	8.868533333333334					1	DETECTED	160.1518 m/z @8.87 [N1270_1.mzXML]	160.15182495117188	8.868533333333334	8.731216666666667	9.1122	0.380983333333333	6814.9658203125	83746.10044500697	0	1298	0.18066056446909862	1.387243597523967	1.7744871950479342	160.15164184570312	160.15203857421875
282	161.02313232421875	12.406083333333333					1	DETECTED	161.0231 m/z @12.41 [N1270_1.mzXML]	161.02313232421875	12.406083333333333	1.4817666666666667	19.897	18.415233333333333	72708.0703125	1.0589012370251166E7	0	1298	1.2808248750029971	1.8101839321269881	2.439252105096915	161.01429748535156	161.02857971191406
283	161.06295776367188	2.8547333333333333					1	DETECTED	161.0630 m/z @2.85 [N1270_1.mzXML]	161.06295776367188	2.8547333333333333	0.11791666666666667	19.979333333333333	19.861416666666667	23147.896484375	3617791.730530549	0	1298	4.869277403374463	2.196292709922907	5.3864693427851424	161.0583038330078	161.0699005126953
284	161.1273956298828	1.7631666666666668					1	DETECTED	161.1274 m/z @1.76 [N1270_1.mzXML]	161.1273956298828	1.7631666666666668	0.372	15.557016666666668	15.185016666666668	13312.7861328125	3130523.3896550294	0	1298	8.973880680372925	3.530553472272348	6.047125671669124	161.127197265625	161.13600158691406
285	161.98057556152344	0.5258833333333334					1	DETECTED	161.9806 m/z @0.53 [N1270_1.mzXML]	161.98057556152344	0.5258833333333334	0.11791666666666667	19.99566666666667	19.877750000000002	2408.829833984375	1547359.7844162593	0	1298	18.296577411461033	24.361978102786175	47.72395620557235	161.9800567626953	161.9873046875
286	162.04931640625	2.031483333333333					1	DETECTED	162.0493 m/z @2.03 [N1270_1.mzXML]	162.04931640625	2.031483333333333	1.4370166666666668	13.210633333333334	11.773616666666667	28761.498046875	2325765.6177599784	0	1298	3.7709987803319933	8.292513963528249	6.182504334153376	162.04046630859375	162.05795288085938
287	162.09713745117188	14.80175					1	DETECTED	162.0971 m/z @14.80 [N1270_1.mzXML]	162.09713745117188	14.80175	1.4669999999999999	19.145666666666667	17.67866666666667	9610.4306640625	2862920.2951704403	0	1298	0.9677264535750769	0.6628795690457889	0.889443551586722	162.08843994140625	162.09771728515625
288	162.11122131347656	1.80585					1	DETECTED	162.1112 m/z @1.81 [N1270_1.mzXML]	162.11122131347656	1.80585	1.7631666666666668	10.557133333333333	8.793966666666666	2515074.0	2.281416275513725E7	1	1298	0.06627622063463168	5.513087297153632	6.571551084984596	162.11119079589844	162.11251831054688
289	162.96766662597656	13.88125					1	DETECTED	162.9677 m/z @13.88 [N1270_1.mzXML]	162.96766662597656	13.88125	0.7473833333333334	13.88125	13.133866666666666	5365.48828125	1710676.4865706787	0	1298	12.615491165983101	0.5	null	162.96766662597656	162.96844482421875
290	162.99038696289062	1.4817666666666667					1	DETECTED	162.9904 m/z @1.48 [N1270_1.mzXML]	162.99038696289062	1.4817666666666667	0.16849999999999998	19.913333333333334	19.744833333333332	628919.1875	1.0618703597351177E7	0	1298	0.120981881241214	1.5161442511891525	2.1491170957829184	162.98153686523438	163.0001220703125
291	163.03802490234375	11.83					1	DETECTED	163.0380 m/z @11.83 [N1270_1.mzXML]	163.03802490234375	11.83	0.10115	19.99566666666667	19.894516666666668	43244.5625	5468173.440503174	0	1298	0.11162817839756123	2.097582239088824	0.7447677964839313	163.0280303955078	163.044677734375
292	163.05946350097656	10.9237					1	DETECTED	163.0595 m/z @10.92 [N1270_1.mzXML]	163.05946350097656	10.9237	0.11791666666666667	12.374816666666668	12.256900000000002	223247.484375	1.0032237748320192E7	1	1298	0.3002648371262744	0.5970485903667003	0.03722818186586403	163.05691528320312	163.0626678466797
293	163.0743865966797	11.57915					1	DETECTED	163.0744 m/z @11.58 [N1270_1.mzXML]	163.0743865966797	11.57915	0.1516	11.69305	11.54145	35775.64453125	8877604.262378661	0	1298	0.10646518373117786	0.504983570406605	0.013811304269437916	163.07412719726562	163.07899475097656
294	163.0933380126953	14.294016666666666					1	DETECTED	163.0933 m/z @14.29 [N1270_1.mzXML]	163.0933380126953	14.294016666666666	9.471116666666667	19.309166666666666	9.838049999999999	17804.15234375	3592923.9126727283	0	1298	1.9514637661751024	1.0037406637857142	0.9717050950346333	163.0927276611328	163.09402465820312
295	163.11476135253906	1.79155					1	DETECTED	163.1148 m/z @1.79 [N1270_1.mzXML]	163.11476135253906	1.79155	1.0753	12.328416666666667	11.253116666666667	145329.15625	6348987.540281984	0	1298	0.16059836679659245	7.804355254450207	14.592447060438	163.1054229736328	163.11497497558594
296	163.9759063720703	0.28718333333333335					1	DETECTED	163.9759 m/z @0.29 [N1270_1.mzXML]	163.9759063720703	0.28718333333333335	0.10115	19.99566666666667	19.894516666666668	36198.92578125	9673871.664021796	0	1298	18.75769910538774	46.10739108576534	64.08929412598742	163.97496032714844	163.97650146484375
297	163.99403381347656	1.5113333333333334					1	DETECTED	163.9940 m/z @1.51 [N1270_1.mzXML]	163.99403381347656	1.5113333333333334	1.4522333333333333	17.1245	15.672266666666667	15468.7529296875	5161398.751193147	0	1298	10.494276257155235	120.65582559563151	263.06698767802527	163.98629760742188	163.99411010742188
298	164.05908203125	10.876966666666668					1	DETECTED	164.0591 m/z @10.88 [N1270_1.mzXML]	164.05908203125	10.876966666666668	4.25105	11.181216666666668	6.9301666666666675	23429.560546875	1171532.3089697268	0	1298	0.16709129235928621	0.5229590874218661	2.443186400751167	164.05894470214844	164.06288146972656
299	164.09085083007812	2.0739666666666667					1	DETECTED	164.0909 m/z @2.07 [N1270_1.mzXML]	164.09085083007812	2.0739666666666667	1.8911833333333334	5.567216666666667	3.6760333333333337	27792.767578125	1163590.2712057186	0	1298	0.5099031292455158	7.915177091142733	5.033577341846173	164.09022521972656	164.09164428710938
300	164.92904663085938	1.9343166666666667					1	DETECTED	164.9290 m/z @1.93 [N1270_1.mzXML]	164.92904663085938	1.9343166666666667	1.6003666666666667	2.2456833333333335	0.6453166666666668	51783.7890625	899046.7860937498	0	1298	0.30892409462855275	0.9661875530269005	1.9959676061977358	164.9195098876953	164.929443359375
301	164.9835968017578	11.7997					1	DETECTED	164.9836 m/z @11.80 [N1270_1.mzXML]	164.9835968017578	11.7997	0.10115	19.962833333333332	19.861683333333332	219991.296875	1.851477842682492E7	0	1298	0.8661507138465971	1.4086545798941428	1.5340384794486213	164.98277282714844	164.98451232910156
302	165.0234832763672	1.5113333333333334					1	DETECTED	165.0235 m/z @1.51 [N1270_1.mzXML]	165.0234832763672	1.5113333333333334	1.421	1.5855666666666666	0.16456666666666653	14288.701171875	86520.26761889647	0	1298	0.10478664978186347	0.9108856088560874	0.8217712177121748	165.0233917236328	165.0238494873047
303	165.056396484375	10.907983333333334					1	DETECTED	165.0564 m/z @10.91 [N1270_1.mzXML]	165.056396484375	10.907983333333334	2.812883333333333	17.50183333333333	14.688949999999997	14223.6826171875	1746089.1303515926	0	1298	7.161128067386359	0.9072741535002653	0.9944609665011032	165.053466796875	165.06533813476562
304	165.07493591308594	2.0175666666666667					1	DETECTED	165.0749 m/z @2.02 [N1270_1.mzXML]	165.07493591308594	2.0175666666666667	1.8911833333333334	19.863833333333332	17.972649999999998	11482.125	5143173.601734954	0	1298	0.17402605540761962	71.1037188447844	141.2074376895688	165.0686798095703	165.08416748046875
305	165.1588592529297	15.142316666666666					1	DETECTED	165.1589 m/z @15.14 [N1270_1.mzXML]	165.1588592529297	15.142316666666666	0.6280333333333333	19.946666666666665	19.31863333333333	26165.310546875	6960644.381364133	0	1298	2.4059421236249268	0.8359724748345717	0.727091862506193	165.15658569335938	165.1645965576172
306	165.5891571044922	8.357716666666667					1	DETECTED	165.5892 m/z @8.36 [N1270_1.mzXML]	165.5891571044922	8.357716666666667	8.106383333333333	10.406516666666667	2.300133333333333	8224.791015625	681878.2970947265	0	1298	0.2559323490749339	4.575862068965519	8.151724137931039	165.579833984375	165.5927734375
307	166.02529907226562	1.4370166666666668					1	DETECTED	166.0253 m/z @1.44 [N1270_1.mzXML]	166.02529907226562	1.4370166666666668	0.2025	19.962833333333332	19.76033333333333	43118.32421875	6075909.423218804	0	1298	1.0536151608476099	3.2616819221766726	4.349686423773351	166.0171661376953	166.02601623535156
308	166.05242919921875	2.1595999999999997					1	DETECTED	166.0524 m/z @2.16 [N1270_1.mzXML]	166.05242919921875	2.1595999999999997	1.9621666666666668	14.503716666666666	12.541549999999999	22000.2265625	5503873.358898588	0	1298	0.901594187497673	17.266395361008172	31.026260394368087	166.04891967773438	166.06179809570312
309	166.06605529785156	14.377883333333333					1	DETECTED	166.0661 m/z @14.38 [N1270_1.mzXML]	166.06605529785156	14.377883333333333	8.061133333333334	14.377883333333333	6.316749999999999	18269.28125	3656345.7392760618	0	1298	6.075359595814824	0.5	null	166.06468200683594	166.07440185546875
310	166.0851287841797	8.387033333333333					1	DETECTED	166.0851 m/z @8.39 [N1270_1.mzXML]	166.0851287841797	8.387033333333333	0.25335	19.81433333333333	19.56098333333333	3546400.25	7.190873079616594E7	1	1298	0.26110070392083884	0.5221658705657254	0.4499989080456066	166.08282470703125	166.08580017089844
311	166.09603881835938	8.387033333333333					1	DETECTED	166.0960 m/z @8.39 [N1270_1.mzXML]	166.09603881835938	8.387033333333333	8.046133333333334	8.5193	0.47316666666666585	6512.283203125	86977.1001943358	0	1298	0.26421047060519953	0.6939962843453601	0.37658958092756817	166.09603881835938	166.10569763183594
312	166.11048889160156	8.299					1	DETECTED	166.1105 m/z @8.30 [N1270_1.mzXML]	166.11048889160156	8.299	8.09145	8.5044	0.4129500000000004	3371.106689453125	50749.389985778864	0	1298	0.24713598625466737	0.9948205251746602	0.9896410503493204	166.10693359375	166.1201629638672
313	166.1307830810547	2.259866666666667					1	DETECTED	166.1308 m/z @2.26 [N1270_1.mzXML]	166.1307830810547	2.259866666666667	2.259866666666667	8.57905	6.319183333333333	14474.4306640625	2751022.713251526	0	1298	5.915190568948399	null	null	166.12208557128906	166.13784790039062
314	166.5834503173828	8.387033333333333					1	DETECTED	166.5835 m/z @8.39 [N1270_1.mzXML]	166.5834503173828	8.387033333333333	8.0008	8.5044	0.5036000000000005	9235.7763671875	149360.8530395509	0	1298	0.2861198528760287	0.6519375161819289	0.26879932145493984	166.5832977294922	166.58375549316406
315	166.9839324951172	12.239550000000001					1	DETECTED	166.9839 m/z @12.24 [N1270_1.mzXML]	166.9839324951172	12.239550000000001	0.10115	19.99566666666667	19.894516666666668	96107.7890625	1.319497341986759E7	0	1298	2.037123952134589	2.577590045440967	1.4181629144331884	166.9830322265625	166.98460388183594
316	167.03053283691406	1.8911833333333334					1	DETECTED	167.0305 m/z @1.89 [N1270_1.mzXML]	167.03053283691406	1.8911833333333334	1.7631666666666668	9.8581	8.094933333333334	58784.35546875	1844555.9155928362	0	1298	7.778802221210885	31.289092668231426	65.42915265091794	167.0208282470703	167.03343200683594
317	167.0557403564453	8.761983333333335					1	DETECTED	167.0557 m/z @8.76 [N1270_1.mzXML]	167.0557403564453	8.761983333333335	8.5044	10.95435	2.4499499999999994	11517.044921875	493541.9799250481	0	1298	0.22969432603594342	4.7556454221934406	8.511290844386881	167.05435180664062	167.05593872070312
318	167.0670928955078	10.316833333333333					1	DETECTED	167.0671 m/z @10.32 [N1270_1.mzXML]	167.0670928955078	10.316833333333333	10.090783333333333	10.846300000000001	0.7555166666666686	6961.501953125	182470.2521665042	0	1298	0.24253866624337306	1.671127331711272	2.342254663422544	167.06675720214844	167.06930541992188
319	167.08863830566406	8.387033333333333					1	DETECTED	167.0886 m/z @8.39 [N1270_1.mzXML]	167.08863830566406	8.387033333333333	7.661733333333333	9.5311	1.869366666666667	231278.328125	4332761.265262483	0	1298	0.2556745651367507	0.839040191877972	0.5104859865693558	167.08029174804688	167.08941650390625
320	168.09230041503906	8.3725					1	DETECTED	168.0923 m/z @8.37 [N1270_1.mzXML]	168.09230041503906	8.3725	4.295616666666667	8.594366666666668	4.298750000000001	7444.06640625	403034.0824270324	0	1298	0.30069410686954434	0.5272103281509978	0.07013721672369487	168.08956909179688	168.10169982910156
321	168.97935485839844	12.482033333333334					1	DETECTED	168.9794 m/z @12.48 [N1270_1.mzXML]	168.97935485839844	12.482033333333334	0.11791666666666667	19.962833333333332	19.844916666666666	45180.58984375	5391614.502403651	0	1298	0.7875475741848277	1.395755528798427	1.5145063347192331	168.9756622314453	168.9802703857422
322	169.03477478027344	3.0238333333333336					1	DETECTED	169.0348 m/z @3.02 [N1270_1.mzXML]	169.03477478027344	3.0238333333333336	2.0036833333333335	18.966666666666665	16.96298333333333	238907.75	9481638.143730655	1	1298	0.4768143258684283	0.9673476486524912	0.6512194661160668	169.03204345703125	169.03549194335938
323	169.0482940673828	10.876966666666668					1	DETECTED	169.0483 m/z @10.88 [N1270_1.mzXML]	169.0482940673828	10.876966666666668	0.27025	19.129166666666666	18.858916666666666	405890.78125	1.1005955976532687E7	1	1298	0.10626188220423671	1.79741347031322	0.015428359510754566	169.04624938964844	169.0576171875
324	169.0937957763672	1.6744333333333332					1	DETECTED	169.0938 m/z @1.67 [N1270_1.mzXML]	169.0937957763672	1.6744333333333332	1.5855666666666666	10.57225	8.986683333333334	52787.3046875	4762072.031833008	0	1298	0.09345425621986014	40.624981201784024	79.8127380923427	169.08517456054688	169.09654235839844
325	169.1456298828125	14.391683333333333					1	DETECTED	169.1456 m/z @14.39 [N1270_1.mzXML]	169.1456298828125	14.391683333333333	9.486166666666666	19.08083333333333	9.594666666666665	8889.7998046875	1664773.3704743045	0	1298	0.5304650195752423	0.9779465975381456	0.5159323177439473	169.14508056640625	169.1462860107422
326	170.0204620361328	9.944383333333333					1	DETECTED	170.0205 m/z @9.94 [N1270_1.mzXML]	170.0204620361328	9.944383333333333	9.8581	10.060866666666668	0.2027666666666672	14316.6728515625	87093.53207312034	0	1298	0.08434245444905031	1.1750048290515904	1.3096424385258703	170.0204315185547	170.020751953125
327	170.0592803955078	9.199116666666667					1	DETECTED	170.0593 m/z @9.20 [N1270_1.mzXML]	170.0592803955078	9.199116666666667	9.127533333333334	10.95435	1.8268166666666659	452217.46875	3422933.478588921	0	1298	0.09619998915707839	1.6213795555790491	2.0453991896316692	170.05174255371094	170.05955505371094
328	170.09524536132812	11.363583333333334					1	DETECTED	170.0952 m/z @11.36 [N1270_1.mzXML]	170.09524536132812	11.363583333333334	0.10115	19.99566666666667	19.894516666666668	10522.0380859375	6520257.531819215	0	1298	10.56225186770674	0.8832246139821768	0.7664492279643534	170.09063720703125	170.0961456298828
329	171.062744140625	9.213016666666666					1	DETECTED	171.0627 m/z @9.21 [N1270_1.mzXML]	171.062744140625	9.213016666666666	9.142666666666665	10.1808	1.0381333333333345	42712.51171875	359284.7953090819	0	1298	0.10875463316618017	7.378346363420868	1.5528975657706525	171.06192016601562	171.06275939941406
330	171.1370391845703	11.73805					1	DETECTED	171.1370 m/z @11.74 [N1270_1.mzXML]	171.1370391845703	11.73805	11.363583333333334	17.0255	5.6619166666666665	18025.736328125	1160048.6346132809	0	1298	0.24778803471941657	7.559974185508313	1.1500136278902426	171.13653564453125	171.1431884765625
331	171.14845275878906	7.086433333333333					1	DETECTED	171.1485 m/z @7.09 [N1270_1.mzXML]	171.14845275878906	7.086433333333333	0.10115	19.99566666666667	19.894516666666668	11071.8544921875	6543442.837024534	0	1298	4.194949726136364	1.4240307599071382	1.8480615198142767	171.1473388671875	171.1492156982422
332	172.03623962402344	9.516066666666667					1	DETECTED	172.0362 m/z @9.52 [N1270_1.mzXML]	172.03623962402344	9.516066666666667	2.0596833333333335	9.621333333333332	7.561649999999998	14059.6181640625	1764514.981569946	0	1298	0.07781330316804258	1.6207717764389258	2.88153708585018	172.0360565185547	172.03924560546875
333	172.0684051513672	1.8341166666666666					1	DETECTED	172.0684 m/z @1.83 [N1270_1.mzXML]	172.0684051513672	1.8341166666666666	1.81985	17.25583333333333	15.435983333333331	19193.615234375	6870245.8531176755	0	1298	0.19587694049628834	540.980724299066	1080.961448598132	172.0597686767578	172.0684051513672
334	172.13255310058594	10.25635					1	DETECTED	172.1326 m/z @10.26 [N1270_1.mzXML]	172.13255310058594	10.25635	6.742483333333333	15.17285	8.430366666666668	13842.5126953125	1711192.6776840207	0	1298	0.1134863092520213	1.199585451923807	1.399170903847614	172.12408447265625	172.13296508789062
335	173.01974487304688	15.036716666666667					1	DETECTED	173.0197 m/z @15.04 [N1270_1.mzXML]	173.01974487304688	15.036716666666667	0.23634999999999998	19.979333333333333	19.74298333333333	7700.11181640625	2802969.928806459	0	1298	5.646094098505028	0.6669761559961351	1.0469334043723433	173.01904296875	173.0289764404297
336	173.04135131835938	1.9343166666666667					1	DETECTED	173.0414 m/z @1.93 [N1270_1.mzXML]	173.04135131835938	1.9343166666666667	1.86255	18.516000000000002	16.653450000000003	11427.7705078125	4347256.215440216	0	1298	0.18579830160465138	48.461342408886686	95.53945663066533	173.03648376464844	173.0447998046875
337	173.96022033691406	11.288633333333333					1	DETECTED	173.9602 m/z @11.29 [N1270_1.mzXML]	173.96022033691406	11.288633333333333	0.11791666666666667	19.99566666666667	19.877750000000002	10197.587890625	2672915.1250068992	0	1298	0.7620032219111401	0.8897258158608147	0.4957866152762277	173.95863342285156	173.96160888671875
338	174.05426025390625	9.958583333333333					1	DETECTED	174.0543 m/z @9.96 [N1270_1.mzXML]	174.05426025390625	9.958583333333333	6.6441333333333334	10.0168	3.3726666666666665	3055.33349609375	264495.9787319947	0	1298	0.09464678875735899	0.5087822514544896	0.017564502908979342	174.0537872314453	174.05447387695312
339	174.07777404785156	14.859566666666666					1	DETECTED	174.0778 m/z @14.86 [N1270_1.mzXML]	174.07777404785156	14.859566666666666	9.650866666666667	19.358	9.707133333333333	9627.98828125	2166195.9656905504	0	1298	2.343342503712524	0.9847543183994178	0.7227955809112958	174.07693481445312	174.07843017578125
340	174.1230010986328	2.89655					1	DETECTED	174.1230 m/z @2.90 [N1270_1.mzXML]	174.1230010986328	2.89655	0.10115	19.92983333333333	19.82868333333333	9116.8046875	2920886.1721991887	0	1298	7.721695773528408	0.7840366288614184	1.1353681647878442	174.11599731445312	174.12762451171875
341	174.93698120117188	1.6448666666666665					1	DETECTED	174.9370 m/z @1.64 [N1270_1.mzXML]	174.93698120117188	1.6448666666666665	1.5855666666666666	1.8770166666666666	0.29145	127808.703125	1024764.2915273431	0	1298	0.07836855506701146	2.4574198988195652	4.796199716700892	174.93690490722656	174.937255859375
342	174.9904022216797	2.3026666666666666					1	DETECTED	174.9904 m/z @2.30 [N1270_1.mzXML]	174.9904022216797	2.3026666666666666	0.16849999999999998	19.962833333333332	19.79433333333333	62178.0703125	4062296.285645113	0	1298	0.3929777456189969	2.1447604912914446	0.7566533097123009	174.98452758789062	174.9915313720703
343	175.00723266601562	13.717266666666665					1	DETECTED	175.0072 m/z @13.72 [N1270_1.mzXML]	175.00723266601562	13.717266666666665	9.6361	18.644833333333334	9.008733333333334	7006.904296875	1522272.6697779533	0	1298	1.9988307684817546	1.1036958386082416	1.064472164776501	175.00360107421875	175.00941467285156
344	175.02294921875	3.2908833333333334					1	DETECTED	175.0229 m/z @3.29 [N1270_1.mzXML]	175.02294921875	3.2908833333333334	1.9898833333333334	19.374333333333333	17.384449999999998	17161.759765625	2343143.1614762573	0	1298	0.35245973376903184	6.541310679934729	0.5868964904318956	175.01614379882812	175.02334594726562
345	175.03909301757812	1.8911833333333334					1	DETECTED	175.0391 m/z @1.89 [N1270_1.mzXML]	175.03909301757812	1.8911833333333334	1.4370166666666668	19.358	17.920983333333332	30798.578125	3769552.0922892448	0	1298	9.156413292268864	2.829508882978178	22.421432877178603	175.0297393798828	175.0471649169922
346	175.07424926757812	14.419866666666667					1	DETECTED	175.0742 m/z @14.42 [N1270_1.mzXML]	175.07424926757812	14.419866666666667	9.28305	19.748833333333334	10.465783333333334	12406.1923828125	2888618.6745621623	0	1298	2.806064803811598	0.9281496254302813	0.927963718699981	175.06568908691406	175.0782012939453
347	175.08889770507812	1.1270666666666667					1	DETECTED	175.0889 m/z @1.13 [N1270_1.mzXML]	175.08889770507812	1.1270666666666667	0.2025	19.962833333333332	19.76033333333333	2337.277587890625	1726060.6981920772	0	1298	6.45566216402125	10.686267440602805	20.37253488120561	175.08535766601562	175.0963897705078
348	175.1179962158203	1.9201833333333334					1	DETECTED	175.1180 m/z @1.92 [N1270_1.mzXML]	175.1179962158203	1.9201833333333334	1.6298833333333334	12.121916666666667	10.492033333333334	24919.142578125	1594015.2281354372	0	1298	0.33706263851392904	18.071018486623032	35.142036973246064	175.1106719970703	175.12269592285156
349	176.0697021484375	10.542499999999999					1	DETECTED	176.0697 m/z @10.54 [N1270_1.mzXML]	176.0697021484375	10.542499999999999	8.898916666666667	15.65185	6.752933333333333	109670.453125	1387485.8953836975	0	1298	0.08148796151087012	0.5783010674625791	0.08803468506039751	176.0694580078125	176.0773162841797
350	176.96986389160156	1.5113333333333334					1	DETECTED	176.9699 m/z @1.51 [N1270_1.mzXML]	176.96986389160156	1.5113333333333334	1.4038666666666666	19.602500000000003	18.198633333333337	33487.1484375	4221643.965053894	0	1298	0.14817110959205282	81.62618288161917	170.35905549265576	176.9696807861328	176.97386169433594
351	176.9989471435547	15.812166666666666					1	DETECTED	176.9989 m/z @15.81 [N1270_1.mzXML]	176.9989471435547	15.812166666666666	8.761983333333335	18.173333333333336	9.41135	4390.39892578125	1268518.0314180607	0	1298	2.0104738558322097	0.6674542742387316	0.4222101797999314	176.9981231689453	177.00672912597656
352	177.05995178222656	1.6594666666666666					1	DETECTED	177.0600 m/z @1.66 [N1270_1.mzXML]	177.05995178222656	1.6594666666666666	1.5558833333333333	15.324866666666667	13.768983333333333	82077.234375	3657283.766906311	0	1298	0.06124131351336959	66.46331456154464	1.7706636056846963	177.05271911621094	177.06039428710938
353	177.07318115234375	10.57225					1	DETECTED	177.0732 m/z @10.57 [N1270_1.mzXML]	177.07318115234375	10.57225	2.0036833333333335	10.603116666666667	8.599433333333334	11258.376953125	1625692.578722412	0	1298	8.290675761201673	0.5018011569418456	0.4036632958522129	177.07276916503906	177.0753631591797
354	177.08958435058594	11.272483333333334					1	DETECTED	177.0896 m/z @11.27 [N1270_1.mzXML]	177.08958435058594	11.272483333333334	0.10115	19.979333333333333	19.878183333333332	18502.494140625	4840788.041887267	0	1298	8.111811744013576	2.5400584619342284	0.8348752998268657	177.085693359375	177.09030151367188
355	177.12657165527344	12.1075					1	DETECTED	177.1266 m/z @12.11 [N1270_1.mzXML]	177.12657165527344	12.1075	12.064366666666666	12.268583333333334	0.20421666666666738	11596.685546875	57969.53166418483	0	1298	0.0259670548210984	2.367272024729522	3.7345440494590436	177.1259307861328	177.12669372558594
356	177.16323852539062	12.632966666666666					1	DETECTED	177.1632 m/z @12.63 [N1270_1.mzXML]	177.16323852539062	12.632966666666666	0.21939999999999998	19.99566666666667	19.776266666666668	5481.990234375	2855727.7186455093	0	1298	7.980676822653107	0.7965586038930526	2.7614073921786395	177.1584930419922	177.16323852539062
357	177.9552764892578	1.1098333333333334					1	DETECTED	177.9553 m/z @1.11 [N1270_1.mzXML]	177.9552764892578	1.1098333333333334	0.2025	19.423166666666667	19.220666666666666	2523.02001953125	1602226.462449341	0	1298	7.383693275192212	10.591844232182218	20.183688464364433	177.95437622070312	177.95675659179688
358	178.00794982910156	1.8770166666666666					1	DETECTED	178.0079 m/z @1.88 [N1270_1.mzXML]	178.00794982910156	1.8770166666666666	1.421	9.75445	8.333450000000001	7483.2529296875	2069498.8119193118	0	1298	8.341072357559629	9.13722086181061	17.304739833279488	177.99795532226562	178.0091552734375
359	178.07713317871094	11.9823					1	DETECTED	178.0771 m/z @11.98 [N1270_1.mzXML]	178.07713317871094	11.9823	0.21939999999999998	19.946666666666665	19.727266666666665	9583.2158203125	1914052.229108551	0	1298	4.45218105280906	0.8385375488470813	0.36349524335828803	178.06964111328125	178.0867919921875
360	178.9625701904297	11.226750000000001					1	DETECTED	178.9626 m/z @11.23 [N1270_1.mzXML]	178.9625701904297	11.226750000000001	0.16849999999999998	19.635166666666667	19.466666666666665	8389.7880859375	2148273.870706726	0	1298	0.637601111830099	0.8801874919931573	0.8144272137971793	178.96197509765625	178.9635772705078
361	179.03916931152344	1.4963666666666666					1	DETECTED	179.0392 m/z @1.50 [N1270_1.mzXML]	179.03916931152344	1.4963666666666666	1.4038666666666666	1.6152166666666665	0.21134999999999993	24041.830078125	171689.66139099124	0	1298	0.16490083988442295	1.1131070901233149	1.36996550298736	179.0388946533203	179.03941345214844
362	179.0543212890625	10.9237					1	DETECTED	179.0543 m/z @10.92 [N1270_1.mzXML]	179.0543212890625	10.9237	9.828233333333333	18.418666666666663	8.59043333333333	5498.9775390625	1308075.0968414932	0	1298	3.8609054956295115	3.9209012901655287	5.487974545732032	179.0524139404297	179.05487060546875
363	179.0693817138672	10.5276					1	DETECTED	179.0694 m/z @10.53 [N1270_1.mzXML]	179.0693817138672	10.5276	0.11791666666666667	19.979333333333333	19.861416666666667	46577.2578125	2939755.85691281	0	1298	0.1174857973621819	0.5149918587665737	1.7814385511204867	179.06040954589844	179.078125
364	179.1418914794922	12.573083333333333					1	DETECTED	179.1419 m/z @12.57 [N1270_1.mzXML]	179.1418914794922	12.573083333333333	11.708066666666667	15.432316666666667	3.7242499999999996	26820.146484375	931650.1601334836	0	1298	0.24203045707344018	2.152704186817212	2.8016965352305916	179.13233947753906	179.14254760742188
365	180.06478881835938	9.901383333333333					1	DETECTED	180.0648 m/z @9.90 [N1270_1.mzXML]	180.06478881835938	9.901383333333333	2.102333333333333	11.256866666666667	9.154533333333333	21459.00390625	1552795.275242737	0	1298	0.25159262275947647	0.5869005413052444	1.9165961793897368	180.0594940185547	180.06854248046875
366	180.0873565673828	8.868533333333334					1	DETECTED	180.0874 m/z @8.87 [N1270_1.mzXML]	180.0873565673828	8.868533333333334	0.1516	19.913333333333334	19.761733333333336	4519.59228515625	1314427.8268164976	0	1298	8.314739826719936	1.1335255517995626	0.3779876184786626	180.07919311523438	180.08758544921875
367	180.90283203125	1.6744333333333332					1	DETECTED	180.9028 m/z @1.67 [N1270_1.mzXML]	180.90283203125	1.6744333333333332	1.6298833333333334	2.2169499999999998	0.5870666666666664	23922.32421875	405677.80355664034	0	1298	0.128874322759857	6.588851477740383	12.177702955480767	180.89340209960938	180.90322875976562
368	181.00112915039062	1.4963666666666666					1	DETECTED	181.0011 m/z @1.50 [N1270_1.mzXML]	181.00112915039062	1.4963666666666666	1.4038666666666666	1.6152166666666665	0.21134999999999993	11916.05859375	103073.54784521481	0	1298	0.16231034395413424	1.1424324324324318	1.2020062664954252	181.0007781982422	181.00128173828125
369	181.04833984375	12.482033333333334					1	DETECTED	181.0483 m/z @12.48 [N1270_1.mzXML]	181.04833984375	12.482033333333334	0.1516	19.99566666666667	19.84406666666667	23771.033203125	2802655.894652467	0	1298	0.07356230433808975	0.7791205406063768	1.9898055932791874	181.03848266601562	181.0497283935547
370	181.07064819335938	9.382583333333335					1	DETECTED	181.0706 m/z @9.38 [N1270_1.mzXML]	181.07064819335938	9.382583333333335	5.242783333333334	16.26985	11.027066666666668	1221565.5	1.1857134086294677E7	1	1298	0.0908100747695535	0.9796391883084975	0.7323938766730089	181.06959533691406	181.0714874267578
371	181.0843963623047	11.57915					1	DETECTED	181.0844 m/z @11.58 [N1270_1.mzXML]	181.0843963623047	11.57915	9.325583333333332	19.962833333333332	10.63725	2558565.25	1.9219549873618804E7	1	1298	0.09263517771968921	1.5516961360317332	1.7440951402084865	181.0815887451172	181.09259033203125
372	182.074462890625	9.353966666666668					1	DETECTED	182.0745 m/z @9.35 [N1270_1.mzXML]	182.074462890625	9.353966666666668	1.79155	10.8151	9.02355	56940.203125	2247302.781676025	0	1298	0.09459799289684945	0.5966049212663499	5.99710855753746	182.06692504882812	182.0777587890625
373	182.08802795410156	11.57915					1	DETECTED	182.0880 m/z @11.58 [N1270_1.mzXML]	182.08802795410156	11.57915	1.9621666666666668	13.075916666666666	11.11375	208078.359375	1.6265132785055615E7	1	1298	7.874004799960839	0.6060319617597459	0.20602311356316289	182.07948303222656	182.08811950683594
374	182.14907836914062	16.367833333333333					1	DETECTED	182.1491 m/z @16.37 [N1270_1.mzXML]	182.14907836914062	16.367833333333333	0.10115	19.99566666666667	19.894516666666668	79880.0859375	2.2165780302886356E7	0	1298	3.580770320824344	0.727309181226637	0.46485252954706796	182.14332580566406	182.14964294433594
375	182.9615020751953	1.5113333333333334					1	DETECTED	182.9615 m/z @1.51 [N1270_1.mzXML]	182.9615020751953	1.5113333333333334	1.4669999999999999	4.873666666666667	3.406666666666667	11861.5478515625	507133.3023975831	0	1298	0.14447317047923436	38.42105263157876	75.8421052631575	182.95716857910156	182.96177673339844
376	183.04791259765625	15.510133333333332					1	DETECTED	183.0479 m/z @15.51 [N1270_1.mzXML]	183.04791259765625	15.510133333333332	8.136149999999999	19.897	11.76085	5737.04833984375	2208315.27479135	0	1298	8.357966238841003	0.797455694457315	0.7449445120075747	183.0475311279297	183.051025390625
377	183.06182861328125	9.915600000000001					1	DETECTED	183.0618 m/z @9.92 [N1270_1.mzXML]	183.06182861328125	9.915600000000001	9.311283333333334	9.987449999999999	0.6761666666666653	7981.37744140625	152584.67297900378	0	1298	0.0985929615126988	0.5594473096334683	0.11889461926693673	183.06167602539062	183.0644989013672
378	183.09800720214844	11.106449999999999					1	DETECTED	183.0980 m/z @11.11 [N1270_1.mzXML]	183.09800720214844	11.106449999999999	5.4863	11.181216666666668	5.694916666666668	10522.9921875	1844215.3254217228	0	1298	5.6645329526048265	0.5066516611359723	0.013303322271944501	183.09744262695312	183.0991973876953
379	183.1524658203125	15.142316666666666					1	DETECTED	183.1525 m/z @15.14 [N1270_1.mzXML]	183.1524658203125	15.142316666666666	0.11791666666666667	19.979333333333333	19.861416666666667	5906.63818359375	2366661.4990933524	0	1298	3.4956115395238	0.6609720410354712	0.22088128169148502	183.1517791748047	183.1529083251953
380	184.0721893310547	13.021700000000001					1	DETECTED	184.0722 m/z @13.02 [N1270_1.mzXML]	184.0721893310547	13.021700000000001	10.861566666666667	16.10605	5.244483333333333	212291.484375	7043680.87314508	0	1298	0.29871690292229225	1.3782071287274031	1.9662128583958758	184.07168579101562	184.0809783935547
381	184.09320068359375	1.79155					1	DETECTED	184.0932 m/z @1.79 [N1270_1.mzXML]	184.09320068359375	1.79155	1.7631666666666668	19.341666666666665	17.5785	534609.75	6159634.501435669	0	1298	0.057979550567420546	2.7787717197895687	4.436756747526314	184.08416748046875	184.1029510498047
382	184.99862670898438	1.4669999999999999					1	DETECTED	184.9986 m/z @1.47 [N1270_1.mzXML]	184.99862670898438	1.4669999999999999	1.4038666666666666	12.558083333333334	11.154216666666667	12391.7998046875	3563102.5145334476	0	1298	0.11336067230170022	88.3385691657868	157.77433621793236	184.99832153320312	185.0084991455078
383	185.04086303710938	1.8911833333333334					1	DETECTED	185.0409 m/z @1.89 [N1270_1.mzXML]	185.04086303710938	1.8911833333333334	0.5941500000000001	19.064166666666665	18.470016666666666	368761.34375	8178034.054172537	1	1298	8.461878521209949	27.38298799987536	2.937394758949645	185.0310821533203	185.04421997070312
384	185.11605834960938	10.8151					1	DETECTED	185.1161 m/z @10.82 [N1270_1.mzXML]	185.11605834960938	10.8151	0.10115	19.99566666666667	19.894516666666668	5250.275390625	1327732.7234654848	0	1298	0.07142867290868438	0.9284398688936699	2.858344780271234	185.10635375976562	185.1170654296875
385	185.1276397705078	9.127533333333334					1	DETECTED	185.1276 m/z @9.13 [N1270_1.mzXML]	185.1276397705078	9.127533333333334	1.0234333333333334	14.321966666666667	13.298533333333333	31854.662109375	1843457.0788665162	0	1298	0.1437369916642144	3.0047535610207223	7.007264508237673	185.1178436279297	185.13131713867188
386	186.04678344726562	10.241433333333333					1	DETECTED	186.0468 m/z @10.24 [N1270_1.mzXML]	186.04678344726562	10.241433333333333	9.39705	16.17185	6.774799999999999	20925.4921875	574237.2224559627	0	1298	0.029080260036472794	1.4994078227174146	1.9361156554965613	186.03692626953125	186.047607421875
387	186.0725860595703	1.9201833333333334					1	DETECTED	186.0726 m/z @1.92 [N1270_1.mzXML]	186.0725860595703	1.9201833333333334	0.28718333333333335	19.979333333333333	19.692149999999998	146123.234375	3286065.5957609573	0	1298	0.17377220872490318	0.5897524057169591	0.8611513332476899	186.07229614257812	186.076171875
388	186.220458984375	11.493033333333333					1	DETECTED	186.2205 m/z @11.49 [N1270_1.mzXML]	186.220458984375	11.493033333333333	10.0463	11.536900000000001	1.4906000000000006	24843.201171875	615471.1743358156	0	1298	0.02806693045990194	0.5149552882036079	0.03165343063291762	186.21971130371094	186.2210235595703
389	186.921875	1.5261500000000001					1	DETECTED	186.9219 m/z @1.53 [N1270_1.mzXML]	186.921875	1.5261500000000001	1.4522333333333333	1.57085	0.11861666666666681	13527.9287109375	64076.69541845705	0	1298	0.06255379739213707	0.8023675310033812	0.6047350620067623	186.9213104248047	186.92198181152344
390	186.95132446289062	9.199116666666667					1	DETECTED	186.9513 m/z @9.20 [N1270_1.mzXML]	186.95132446289062	9.199116666666667	8.076466666666667	9.311283333333334	1.2348166666666671	28272.505859375	438297.06495507783	0	1298	0.1014178117456197	0.549956204813017	2.174369795155885	186.9459228515625	186.95175170898438
391	187.0443115234375	9.339816666666668					1	DETECTED	187.0443 m/z @9.34 [N1270_1.mzXML]	187.0443115234375	9.339816666666668	9.325583333333332	17.550666666666665	8.225083333333332	6569.92431640625	453667.84372204606	0	1298	1.1624583211393187	288.93735362994073	576.8747072598815	187.03504943847656	187.0443878173828
392	187.05653381347656	1.86255					1	DETECTED	187.0565 m/z @1.86 [N1270_1.mzXML]	187.05653381347656	1.86255	1.8482833333333335	10.28655	8.438266666666667	314031.40625	4996862.960354552	0	1298	0.05445760239693853	10.231325002221094	11.840493699022721	187.04734802246094	187.05673217773438
393	187.07029724121094	3.3618					1	DETECTED	187.0703 m/z @3.36 [N1270_1.mzXML]	187.07029724121094	3.3618	0.4231666666666667	11.955416666666668	11.532250000000001	23828.1953125	4554390.737873594	0	1298	1.0205307430033037	1.6071694340304787	2.091542854064032	187.06985473632812	187.07969665527344
394	187.1307830810547	2.274383333333333					1	DETECTED	187.1308 m/z @2.27 [N1270_1.mzXML]	187.1307830810547	2.274383333333333	0.10115	19.979333333333333	19.878183333333332	10861.3173828125	4030176.8837005654	0	1298	14.513429591460778	4.573412120189579	5.882444802644825	187.12326049804688	187.13218688964844
395	187.47178649902344	9.213016666666666					1	DETECTED	187.4718 m/z @9.21 [N1270_1.mzXML]	187.47178649902344	9.213016666666666	9.142666666666665	9.368183333333333	0.22551666666666748	23283.951171875	136494.78056811518	0	1298	0.08921057591325621	1.6028192371475727	1.4979770836335065	187.4715576171875	187.47242736816406
396	188.03404235839844	2.1452833333333334					1	DETECTED	188.0340 m/z @2.15 [N1270_1.mzXML]	188.03404235839844	2.1452833333333334	2.0036833333333335	17.157500000000002	15.15381666666667	9415.568359375	2769599.2447821046	0	1298	0.07352782002955527	53.50923964218459	106.01847928436916	188.03306579589844	188.0409393310547
397	188.05264282226562	9.199116666666667					1	DETECTED	188.0526 m/z @9.20 [N1270_1.mzXML]	188.05264282226562	9.199116666666667	9.142666666666665	12.926966666666667	3.7843000000000018	21343.90625	1185408.5464371338	0	1298	0.060343619461260545	33.51904340123906	2.1566165383202605	188.04273986816406	188.05264282226562
398	188.069580078125	9.213016666666666					1	DETECTED	188.0696 m/z @9.21 [N1270_1.mzXML]	188.069580078125	9.213016666666666	1.86255	18.058333333333334	16.195783333333335	8310156.0	5.858486177975631E7	1	1298	0.09904306660414264	1.3760414855429717	1.5630626733613786	188.05960083007812	188.076416015625
399	188.08460998535156	9.213016666666666					1	DETECTED	188.0846 m/z @9.21 [N1270_1.mzXML]	188.08460998535156	9.213016666666666	2.0596833333333335	16.9925	14.932816666666666	21732.21484375	2140750.3270386048	0	1298	0.11762476986118386	0.9522581700716489	0.8582523045643811	188.08460998535156	188.0943603515625
400	189.02301025390625	13.69015					1	DETECTED	189.0230 m/z @13.69 [N1270_1.mzXML]	189.02301025390625	13.69015	1.4963666666666666	16.335083333333333	14.838716666666667	13413.8740234375	5640873.454282349	0	1298	0.18465643678636923	0.6084541713195386	0.2169083426390771	189.01480102539062	189.0236358642578
401	189.0361328125	10.9237					1	DETECTED	189.0361 m/z @10.92 [N1270_1.mzXML]	189.0361328125	10.9237	1.4038666666666666	11.121716666666666	9.717849999999999	19697.392578125	7082066.741242674	0	1298	9.594451413188114	0.5104002170906352	0.020800434181270592	189.03590393066406	189.04595947265625
402	189.07290649414062	9.213016666666666					1	DETECTED	189.0729 m/z @9.21 [N1270_1.mzXML]	189.07290649414062	9.213016666666666	9.127533333333334	9.695	0.5674666666666663	867515.6875	5501269.8013051655	0	1298	0.09458163139978382	1.3248302956460094	1.514652937105307	189.07275390625	189.07321166992188
403	189.08604431152344	2.7986999999999997					1	DETECTED	189.0860 m/z @2.80 [N1270_1.mzXML]	189.08604431152344	2.7986999999999997	0.10115	19.99566666666667	19.894516666666668	74938.3671875	1.8435121821485184E7	0	1298	2.485133503677103	2.0204395156633743	6.646174472239825	189.0854034423828	189.0902099609375
404	189.15853881835938	1.6448666666666665					1	DETECTED	189.1585 m/z @1.64 [N1270_1.mzXML]	189.15853881835938	1.6448666666666665	1.5558833333333333	16.910833333333333	15.354949999999999	20070.94140625	4879170.519324064	0	1298	12.944786913833191	76.13188161111356	150.24250629426587	189.1582794189453	189.1640625
405	189.19784545898438	9.213016666666666					1	DETECTED	189.1978 m/z @9.21 [N1270_1.mzXML]	189.19784545898438	9.213016666666666	9.142666666666665	13.251033333333334	4.108366666666669	27838.60546875	1803325.463871582	0	1298	0.10347748258705636	29.19947879649322	56.2191050149895	189.19700622558594	189.20523071289062
406	190.0767822265625	9.241150000000001					1	DETECTED	190.0768 m/z @9.24 [N1270_1.mzXML]	190.0767822265625	9.241150000000001	1.9898833333333334	17.305	15.315116666666666	34775.34375	4537497.676565217	0	1298	1.64418213099826	0.5066824788808354	0.7839203555072828	190.07061767578125	190.0851593017578
407	190.14288330078125	10.347066666666667					1	DETECTED	190.1429 m/z @10.35 [N1270_1.mzXML]	190.14288330078125	10.347066666666667	10.060866666666668	10.603116666666667	0.5422499999999992	36720.58203125	668863.8159114991	0	1298	0.3495437455633965	0.9493449593759868	0.8432352555371659	190.1425018310547	190.1430206298828
408	190.96690368652344	13.620683333333334					1	DETECTED	190.9669 m/z @13.62 [N1270_1.mzXML]	190.96690368652344	13.620683333333334	0.23634999999999998	19.781333333333336	19.544983333333334	7566.7724609375	1873844.03833432	0	1298	2.940904367297442	0.7301440739172664	0.48135229743081653	190.9620819091797	190.9676971435547
409	191.0391082763672	1.79155					1	DETECTED	191.0391 m/z @1.79 [N1270_1.mzXML]	191.0391082763672	1.79155	1.4038666666666666	16.335083333333333	14.931216666666668	108360.921875	3649968.9181636036	0	1298	0.19706930167595527	14.814284818097098	1.2757783294615253	191.02984619140625	191.04751586914062
410	191.07542419433594	1.6744333333333332					1	DETECTED	191.0754 m/z @1.67 [N1270_1.mzXML]	191.07542419433594	1.6744333333333332	1.54125	17.697666666666667	16.156416666666665	151412.171875	2.6749524970929444E7	0	1298	0.05852650771765444	71.86008895707978	162.92314991113753	191.07028198242188	191.08013916015625
411	191.97610473632812	1.7343833333333334					1	DETECTED	191.9761 m/z @1.73 [N1270_1.mzXML]	191.97610473632812	1.7343833333333334	0.1516	19.92983333333333	19.778233333333333	5251.39990234375	1514980.713213745	0	1298	18.61451248950013	6.2479282277001476	47.03803674133303	191.97055053710938	191.97610473632812
412	192.00613403320312	11.522533333333334					1	DETECTED	192.0061 m/z @11.52 [N1270_1.mzXML]	192.00613403320312	11.522533333333334	0.13479999999999998	19.99566666666667	19.86086666666667	8706.7890625	2486441.9131309805	0	1298	8.549214083460178	0.7295056213707017	0.6494447591197644	192.0057373046875	192.01425170898438
413	192.03123474121094	2.4973					1	DETECTED	192.0312 m/z @2.50 [N1270_1.mzXML]	192.03123474121094	2.4973	1.86255	15.763383333333334	13.900833333333333	10699.1640625	1141803.0312454223	0	1298	0.028793030074912185	5.655223103022413	10.274928933136298	192.02291870117188	192.03712463378906
414	192.0646514892578	7.776233333333334					1	DETECTED	192.0647 m/z @7.78 [N1270_1.mzXML]	192.0646514892578	7.776233333333334	3.721416666666667	11.16645	7.445033333333333	3583.404296875	604449.2472283933	0	1298	0.3100018630797301	0.9180480827328813	0.8360961654657625	192.06393432617188	192.06790161132812
415	192.96046447753906	2.1310333333333333					1	DETECTED	192.9605 m/z @2.13 [N1270_1.mzXML]	192.96046447753906	2.1310333333333333	2.0175666666666667	16.56425	14.546683333333334	33126.89453125	2667204.321365112	0	1298	0.12364210270738729	64.10113102232671	2.5005018491707824	192.96006774902344	192.96791076660156
416	193.0336151123047	1.70445					1	DETECTED	193.0336 m/z @1.70 [N1270_1.mzXML]	193.0336151123047	1.70445	1.6152166666666665	5.080066666666666	3.4648499999999998	15286.732421875	670760.2632352908	0	1298	1.8038324894029933	19.414549869256593	22.46599258659085	193.03248596191406	193.03407287597656
417	193.08489990234375	10.5276					1	DETECTED	193.0849 m/z @10.53 [N1270_1.mzXML]	193.08489990234375	10.5276	10.467783333333333	18.156833333333335	7.689050000000002	46319.41015625	901346.241996093	0	1298	0.10340530995302544	1.772136598671169	1.7433343886525883	193.0794219970703	193.0856475830078
418	193.15756225585938	11.507866666666667					1	DETECTED	193.1576 m/z @11.51 [N1270_1.mzXML]	193.15756225585938	11.507866666666667	11.507866666666667	15.925633333333334	4.417766666666667	8411.8447265625	825676.1802972412	0	1298	3.127393800006624	null	null	193.15676879882812	193.15835571289062
419	193.90481567382812	9.887216666666665					1	DETECTED	193.9048 m/z @9.89 [N1270_1.mzXML]	193.90481567382812	9.887216666666665	9.8433	10.075983333333333	0.23268333333333402	18835.2109375	142411.23650952164	0	1298	0.11270228955306294	2.6491461100569644	3.673004815339828	193.90481567382812	193.90579223632812
420	194.00390625	1.4370166666666668					1	DETECTED	194.0039 m/z @1.44 [N1270_1.mzXML]	194.00390625	1.4370166666666668	1.4038666666666666	1.54125	0.1373833333333334	13739.6240234375	73996.14596850579	0	1298	0.07519654426263722	2.0721468074409115	3.144293614881823	194.0037841796875	194.00418090820312
421	194.03143310546875	1.6890666666666665					1	DETECTED	194.0314 m/z @1.69 [N1270_1.mzXML]	194.03143310546875	1.6890666666666665	1.6890666666666665	19.84733333333333	18.158266666666666	5424.0146484375	2666292.831634736	0	1298	14.776286312335559	null	null	194.03143310546875	194.03321838378906
422	194.08016967773438	10.4365					1	DETECTED	194.0802 m/z @10.44 [N1270_1.mzXML]	194.08016967773438	10.4365	3.6484333333333336	19.7325	16.08406666666667	5108.03125	1491938.284976868	0	1298	6.969342404256562	1.184731047622789	1.369462095245578	194.07923889160156	194.08848571777344
423	195.01669311523438	1.4817666666666667					1	DETECTED	195.0167 m/z @1.48 [N1270_1.mzXML]	195.01669311523438	1.4817666666666667	1.4370166666666668	9.944383333333333	8.507366666666666	7577.1953125	1472449.4793771973	0	1298	0.07064864548594407	95.0543761638737	189.10875232774737	195.0165252685547	195.01734924316406
424	195.02886962890625	16.514683333333334					1	DETECTED	195.0289 m/z @16.51 [N1270_1.mzXML]	195.02886962890625	16.514683333333334	0.21939999999999998	19.913333333333334	19.693933333333334	6327.41796875	2634967.1392696532	0	1298	8.324462761338745	0.6042832435152503	0.19790406902289032	195.02757263183594	195.0318603515625
425	195.04344177246094	11.708066666666667					1	DETECTED	195.0434 m/z @11.71 [N1270_1.mzXML]	195.04344177246094	11.708066666666667	9.872966666666667	11.708066666666667	1.8351000000000006	14188.2255859375	895332.7572375488	0	1298	1.8099749423779858	0.5	null	195.0356903076172	195.05238342285156
426	195.05604553222656	11.6784					1	DETECTED	195.0560 m/z @11.68 [N1270_1.mzXML]	195.05604553222656	11.6784	9.872966666666667	13.7578	3.884833333333333	13691.91796875	2010568.290346069	0	1298	3.841189528569286	1.075872828314532	1.151745656629064	195.0543670654297	195.0629119873047
427	195.08639526367188	9.887216666666665					1	DETECTED	195.0864 m/z @9.89 [N1270_1.mzXML]	195.08639526367188	9.887216666666665	0.10115	19.99566666666667	19.894516666666668	5971396.0	5.827830706132041E7	1	1298	0.10946090992418789	2.5034418365870565	3.225274551036747	195.08531188964844	195.087890625
428	195.1001434326172	11.256866666666667					1	DETECTED	195.1001 m/z @11.26 [N1270_1.mzXML]	195.1001434326172	11.256866666666667	9.828233333333333	12.09275	2.264516666666667	165273.296875	3680879.331191286	1	1298	0.34487384038194335	0.6380457261831535	0.07156427512451605	195.096435546875	195.10882568359375
429	195.1119384765625	9.325583333333332					1	DETECTED	195.1119 m/z @9.33 [N1270_1.mzXML]	195.1119384765625	9.325583333333332	9.269083333333333	9.987449999999999	0.7183666666666664	26500.431640625	269476.8501478891	0	1298	0.08318832969840884	8.103047811809597	7.9548779062960016	195.1103515625	195.1205291748047
430	195.13682556152344	12.1075					1	DETECTED	195.1368 m/z @12.11 [N1270_1.mzXML]	195.13682556152344	12.1075	9.8581	12.298366666666668	2.440266666666668	29263.654296875	2127966.578026062	0	1298	2.2862760896655843	0.5445565968510026	0.08628643556168357	195.12901306152344	195.14334106445312
431	196.06655883789062	11.6075					1	DETECTED	196.0666 m/z @11.61 [N1270_1.mzXML]	196.06655883789062	11.6075	8.914066666666667	17.94333333333333	9.029266666666665	3379.423828125	1192848.9460974117	0	1298	7.463782927627825	1.6761630137494892	2.3523260274989783	196.05943298339844	196.0681610107422
432	196.08966064453125	9.901383333333333					1	DETECTED	196.0897 m/z @9.90 [N1270_1.mzXML]	196.08966064453125	9.901383333333333	1.1788666666666667	19.145666666666667	17.9668	461741.96875	5656178.723406591	1	1298	0.10651307104694929	1.9660121523844603	2.310504592874231	196.08558654785156	196.09825134277344
433	196.86398315429688	2.0175666666666667					1	DETECTED	196.8640 m/z @2.02 [N1270_1.mzXML]	196.86398315429688	2.0175666666666667	1.6152166666666665	2.3310166666666663	0.7157999999999998	27941.712890625	491036.08463134756	0	1298	0.16943566242837904	0.8775046548403477	0.7373364851970664	196.8636932373047	196.86654663085938
434	197.0636444091797	15.021700000000001					1	DETECTED	197.0636 m/z @15.02 [N1270_1.mzXML]	197.0636444091797	15.021700000000001	9.456150000000001	19.830666666666666	10.374516666666665	11775.880859375	2777437.727542083	0	1298	2.2922890430331524	0.9263153557491965	0.783664915996501	197.0630645751953	197.06427001953125
435	197.0742950439453	9.353966666666668					1	DETECTED	197.0743 m/z @9.35 [N1270_1.mzXML]	197.0742950439453	9.353966666666668	8.883816666666666	19.3905	10.506683333333333	28334.39453125	1749507.9638620608	0	1298	0.1020194222323525	0.6099612241811	3.9007383179637776	197.06430053710938	197.08229064941406
436	197.09962463378906	1.7488666666666668					1	DETECTED	197.0996 m/z @1.75 [N1270_1.mzXML]	197.09962463378906	1.7488666666666668	1.6152166666666665	10.106050000000002	8.490833333333335	30796.546875	5550605.8204007875	0	1298	0.04762756034162274	31.563271746830026	61.993554230018326	197.0897979736328	197.0998077392578
437	197.1160430908203	11.16645					1	DETECTED	197.1160 m/z @11.17 [N1270_1.mzXML]	197.1160430908203	11.16645	10.733833333333333	12.07845	1.344616666666667	13058.5888671875	606453.807982056	0	1298	0.796397498533997	1.5540509303848693	2.1081018607697386	197.11541748046875	197.11663818359375
438	197.12762451171875	9.739666666666666					1	DETECTED	197.1276 m/z @9.74 [N1270_1.mzXML]	197.12762451171875	9.739666666666666	3.633966666666667	12.981583333333333	9.347616666666667	32156.724609375	1728827.0955015556	0	1298	0.10951438587080808	3.0795567557113688	0.2141854429013585	197.12643432617188	197.1278076171875
439	198.0515594482422	10.557133333333333					1	DETECTED	198.0516 m/z @10.56 [N1270_1.mzXML]	198.0515594482422	10.557133333333333	3.88305	10.668566666666667	6.785516666666667	39089.48828125	906528.8334935304	0	1298	0.07761753595538146	0.5266585452500475	1.268314791306596	198.0470428466797	198.0549774169922
440	198.08377075195312	1.86255					1	DETECTED	198.0838 m/z @1.86 [N1270_1.mzXML]	198.08377075195312	1.86255	1.79155	13.1298	11.338249999999999	35050.0546875	1910853.2671657712	0	1298	0.09315407364222139	79.84683098591553	158.6936619718311	198.0743408203125	198.09335327148438
441	198.13095092773438	9.739666666666666					1	DETECTED	198.1310 m/z @9.74 [N1270_1.mzXML]	198.13095092773438	9.739666666666666	9.709900000000001	9.798683333333335	0.08878333333333366	3055.943115234375	12723.987552856448	0	1298	0.09342222874119877	1.491321388577897	1.9826427771557942	198.1307373046875	198.13096618652344
442	198.8610076904297	1.9761					1	DETECTED	198.8610 m/z @1.98 [N1270_1.mzXML]	198.8610076904297	1.9761	1.70445	2.3167833333333334	0.6123333333333334	29589.7421875	457541.910630493	0	1298	0.1275625570592862	1.1270630100006138	1.0540782883049244	198.860595703125	198.86126708984375
443	198.93914794921875	1.5261500000000001					1	DETECTED	198.9391 m/z @1.53 [N1270_1.mzXML]	198.93914794921875	1.5261500000000001	1.421	1.6890666666666665	0.26806666666666645	243338.09375	1815795.4055010981	0	1298	0.11675601312942185	1.0233915257220996	1.0015628638272576	198.93319702148438	198.939208984375
444	199.00819396972656	13.7713					1	DETECTED	199.0082 m/z @13.77 [N1270_1.mzXML]	199.00819396972656	13.7713	10.120883333333333	18.950499999999998	8.829616666666665	4692.30712890625	1197015.4596067509	0	1298	5.269614562479573	1.2093984704942355	0.8847323269496135	199.00819396972656	199.01690673828125
445	199.1432647705078	8.8382					1	DETECTED	199.1433 m/z @8.84 [N1270_1.mzXML]	199.1432647705078	8.8382	3.8684166666666666	9.127533333333334	5.259116666666667	110804.8671875	1591300.5915235556	0	1298	0.12593668739851083	0.9746969062601784	0.9954405710194493	199.13626098632812	199.14361572265625
446	199.167724609375	12.84605					1	DETECTED	199.1677 m/z @12.85 [N1270_1.mzXML]	199.167724609375	12.84605	0.27025	19.635166666666667	19.364916666666666	17845.388671875	2385622.291528746	0	1298	3.6073630157628234	0.7699278243398697	0.1500159445597166	199.16705322265625	199.1696014404297
447	200.0393829345703	1.70445					1	DETECTED	200.0394 m/z @1.70 [N1270_1.mzXML]	200.0393829345703	1.70445	1.6298833333333334	15.27885	13.648966666666666	65512.6796875	2245480.381626312	0	1298	0.05958140181977578	4.743895029833022	6.798110837039433	200.03677368164062	200.043212890625
448	200.06712341308594	1.79155					1	DETECTED	200.0671 m/z @1.79 [N1270_1.mzXML]	200.06712341308594	1.79155	1.7631666666666668	1.9201833333333334	0.15701666666666658	231593.90625	1077945.7123984376	0	1298	0.07045530684847856	2.8265572299839525	4.404651929388139	200.06692504882812	200.0673065185547
449	200.1269989013672	2.0739666666666667					1	DETECTED	200.1270 m/z @2.07 [N1270_1.mzXML]	200.1269989013672	2.0739666666666667	1.9621666666666668	5.1124833333333335	3.150316666666667	17065.65234375	586098.4073790282	0	1298	0.16762752342678788	14.089072748956484	3.1404458453076733	200.12669372558594	200.127685546875
450	200.93682861328125	1.5261500000000001					1	DETECTED	200.9368 m/z @1.53 [N1270_1.mzXML]	200.93682861328125	1.5261500000000001	1.4522333333333333	13.1433	11.691066666666666	32990.00390625	9510069.750162108	0	1298	0.13820323816728886	79.08275084554658	157.1655016910932	200.93238830566406	200.93682861328125
451	200.97216796875	1.5113333333333334					1	DETECTED	200.9722 m/z @1.51 [N1270_1.mzXML]	200.97216796875	1.5113333333333334	1.421	1.6003666666666667	0.17936666666666667	69612.40625	408309.3375363769	0	1298	0.08892616522380492	0.9984533198075106	1.244429983432829	200.9717254638672	200.97227478027344
452	201.01486206054688	1.9201833333333334					1	DETECTED	201.0149 m/z @1.92 [N1270_1.mzXML]	201.01486206054688	1.9201833333333334	1.7488666666666668	2.456566666666667	0.7077	69818.671875	907551.0999610596	0	1298	0.11367867492524608	1.9946750915485054	3.3406982465895365	201.0145263671875	201.0156707763672
453	201.05349731445312	11.928316666666666					1	DETECTED	201.0535 m/z @11.93 [N1270_1.mzXML]	201.05349731445312	11.928316666666666	11.874533333333334	12.064366666666666	0.18983333333333263	90452.359375	616272.1043798828	0	1298	0.1262334427814924	1.7647970251007585	2.529594050201517	201.053466796875	201.05369567871094
454	201.11114501953125	0.86815					1	DETECTED	201.1111 m/z @0.87 [N1270_1.mzXML]	201.11114501953125	0.86815	0.10115	19.99566666666667	19.894516666666668	44676.8203125	3.1066676732776344E7	0	1298	4.25578725984091	12.969046066927424	1.0013651107392334	201.1101837158203	201.11598205566406
455	202.1146240234375	0.35506666666666664					1	DETECTED	202.1146 m/z @0.36 [N1270_1.mzXML]	202.1146240234375	0.35506666666666664	0.13479999999999998	19.979333333333333	19.844533333333334	5688.73095703125	3561225.5978190335	0	1298	15.618657263100593	45.04661016949153	89.09322033898306	202.11370849609375	202.11509704589844
456	202.9698486328125	1.5261500000000001					1	DETECTED	202.9698 m/z @1.53 [N1270_1.mzXML]	202.9698486328125	1.5261500000000001	1.4370166666666668	1.5558833333333333	0.11886666666666645	20626.19140625	105336.48147582992	0	1298	0.09158416811348236	0.6667913238593859	0.3193829014007564	202.9696807861328	202.96995544433594
457	203.02183532714844	9.339816666666668					1	DETECTED	203.0218 m/z @9.34 [N1270_1.mzXML]	203.02183532714844	9.339816666666668	1.4522333333333333	9.456150000000001	8.003916666666667	32045.94921875	6538916.430436403	0	1298	0.1665341093922077	0.5073744598577933	0.01474891971558674	203.02182006835938	203.03079223632812
458	203.05125427246094	1.80585					1	DETECTED	203.0513 m/z @1.81 [N1270_1.mzXML]	203.05125427246094	1.80585	1.6744333333333332	19.194666666666667	17.520233333333334	1869834.875	3.18051476805965E7	1	1298	0.2552171416236608	3.9164950965979366	6.373189906794976	203.05072021484375	203.0529022216797
459	203.14903259277344	1.8482833333333335					1	DETECTED	203.1490 m/z @1.85 [N1270_1.mzXML]	203.14903259277344	1.8482833333333335	1.81985	12.1075	10.28765	66010.96875	1756433.5515076295	0	1298	0.054578324061421934	175.689328410893	350.6658320955542	203.14114379882812	203.15406799316406
460	203.82290649414062	9.213016666666666					1	DETECTED	203.8229 m/z @9.21 [N1270_1.mzXML]	203.82290649414062	9.213016666666666	9.142666666666665	9.325583333333332	0.18291666666666728	30368.171875	183192.90462377894	0	1298	0.1030455092505349	1.3000473821369158	1.5742349295821216	203.82232666015625	203.82334899902344
461	204.0546417236328	1.80585					1	DETECTED	204.0546 m/z @1.81 [N1270_1.mzXML]	204.0546417236328	1.80585	1.7776166666666666	17.599833333333333	15.822216666666666	115601.2109375	3185388.161897584	0	1298	0.5891293333988128	10.37226015247011	19.037674645509707	204.04843139648438	204.06463623046875
462	204.10385131835938	10.782566666666666					1	DETECTED	204.1039 m/z @10.78 [N1270_1.mzXML]	204.10385131835938	10.782566666666666	4.889383333333333	10.846300000000001	5.956916666666668	19267.013671875	1548422.733317261	0	1298	0.12416476144900201	0.505407377450218	0.010814754900436131	204.10365295410156	204.1096954345703
463	204.12164306640625	1.8770166666666666					1	DETECTED	204.1216 m/z @1.88 [N1270_1.mzXML]	204.12164306640625	1.8770166666666666	1.8482833333333335	10.483483333333334	8.635200000000001	1611143.5	2.276266526563662E7	1	1298	0.201574148151773	11.830452603650555	18.494749722850585	204.1215362548828	204.12271118164062
464	204.41542053222656	9.213016666666666					1	DETECTED	204.4154 m/z @9.21 [N1270_1.mzXML]	204.41542053222656	9.213016666666666	9.157100000000002	9.339816666666668	0.18271666666666597	24021.5390625	133794.63961889604	0	1298	0.08940869584978195	1.6338301043219547	1.9992661343081521	204.41506958007812	204.41551208496094
465	204.95571899414062	1.6152166666666665					1	DETECTED	204.9557 m/z @1.62 [N1270_1.mzXML]	204.95571899414062	1.6152166666666665	1.5261500000000001	1.7488666666666668	0.22271666666666667	79475.2265625	451915.9575183104	0	1298	0.07377936882999858	1.2647830558062938	1.6034479123905503	204.95562744140625	204.95654296875
466	205.02317810058594	1.8341166666666666					1	DETECTED	205.0232 m/z @1.83 [N1270_1.mzXML]	205.02317810058594	1.8341166666666666	1.421	15.510133333333332	14.089133333333333	91279.734375	8292306.8969035335	0	1298	0.05686308626596048	19.65530672844162	0.11766952582547657	205.02313232421875	205.03050231933594
467	205.04623413085938	9.353966666666668					1	DETECTED	205.0462 m/z @9.35 [N1270_1.mzXML]	205.04623413085938	9.353966666666668	1.79155	10.498050000000001	8.706500000000002	37888.140625	3080142.5060437024	0	1298	0.10719919083470231	0.507389548288025	0.8284131651322839	205.04164123535156	205.05593872070312
468	205.08465576171875	12.482033333333334					1	DETECTED	205.0847 m/z @12.48 [N1270_1.mzXML]	205.08465576171875	12.482033333333334	0.1516	19.913333333333334	19.761733333333336	25827.015625	5269719.238277281	0	1298	10.916175961445683	0.6244514758523708	0.2625501376740885	205.07467651367188	205.0854034423828
469	205.09609985351562	9.213016666666666					1	DETECTED	205.0961 m/z @9.21 [N1270_1.mzXML]	205.09609985351562	9.213016666666666	4.04435	11.091016666666667	7.046666666666667	9088937.0	5.982896231770567E7	1	1298	0.09380863263455907	1.3922841686134824	1.5678487912026382	205.0957489013672	205.09820556640625
470	205.12513732910156	1.8770166666666666					1	DETECTED	205.1251 m/z @1.88 [N1270_1.mzXML]	205.12513732910156	1.8770166666666666	1.8482833333333335	13.909433333333334	12.061150000000001	158816.484375	4255495.817620239	0	1298	0.17765748248229052	128.42419224210113	18.110441532400518	205.11611938476562	205.13287353515625
471	205.78004455566406	9.2269					1	DETECTED	205.7800 m/z @9.23 [N1270_1.mzXML]	205.78004455566406	9.2269	9.157100000000002	9.325583333333332	0.16848333333333088	20605.13671875	127258.17322814857	0	1298	0.11191616853350261	1.2069006685768864	1.5119786005094489	205.77947998046875	205.78004455566406
472	205.98631286621094	11.226750000000001					1	DETECTED	205.9863 m/z @11.23 [N1270_1.mzXML]	205.98631286621094	11.226750000000001	0.11791666666666667	19.99566666666667	19.877750000000002	30703.857421875	6064314.875358095	0	1298	1.1985812932602187	1.184206057141016	10.77818465318918	205.98565673828125	205.99407958984375
473	206.08010864257812	10.301966666666667					1	DETECTED	206.0801 m/z @10.30 [N1270_1.mzXML]	206.08010864257812	10.301966666666667	0.13479999999999998	19.84733333333333	19.712533333333333	246786.953125	3037385.3802123726	1	1298	0.09652850562168958	3.0893158378909007	3.125211641446889	206.07994079589844	206.0892791748047
474	206.09939575195312	9.213016666666666					1	DETECTED	206.0994 m/z @9.21 [N1270_1.mzXML]	206.09939575195312	9.213016666666666	9.1122	14.88905	5.77685	987075.5625	6937154.370080135	0	1298	0.09121059399772413	1.3551872510218979	1.5297169104419923	206.09886169433594	206.10198974609375
475	206.8925323486328	1.7488666666666668					1	DETECTED	206.8925 m/z @1.75 [N1270_1.mzXML]	206.8925323486328	1.7488666666666668	1.6744333333333332	11.288633333333333	9.6142	86791.28125	8373463.25739087	0	1298	0.12675390081726312	64.58262427227923	128.16524854455847	206.89234924316406	206.89407348632812
476	206.9901885986328	16.779166666666665					1	DETECTED	206.9902 m/z @16.78 [N1270_1.mzXML]	206.9901885986328	16.779166666666665	0.11791666666666667	19.99566666666667	19.877750000000002	8109.71728515625	3043803.5909614256	0	1298	1.8874901624597822	0.596526371070598	0.19747851285713788	206.98617553710938	206.9905548095703
477	207.0129852294922	1.8482833333333335					1	DETECTED	207.0130 m/z @1.85 [N1270_1.mzXML]	207.0129852294922	1.8482833333333335	1.8482833333333335	14.195933333333333	12.34765	12519.990234375	4236447.7768035885	0	1298	0.23073909261413683	null	null	207.01272583007812	207.01539611816406
478	207.02540588378906	10.241433333333333					1	DETECTED	207.0254 m/z @10.24 [N1270_1.mzXML]	207.02540588378906	10.241433333333333	1.421	15.006783333333335	13.585783333333335	51978.23828125	3875131.957182371	0	1298	0.1057353416714264	0.732924322238477	3.8921582777560677	207.01541137695312	207.03128051757812
479	207.0493621826172	1.6744333333333332					1	DETECTED	207.0494 m/z @1.67 [N1270_1.mzXML]	207.0493621826172	1.6744333333333332	1.6298833333333334	17.599833333333333	15.969949999999999	29334.287109375	6781786.249898497	0	1298	0.04365108273181817	160.1510080349268	313.9885396358111	207.04920959472656	207.0520477294922
480	207.08355712890625	10.301966666666667					1	DETECTED	207.0836 m/z @10.30 [N1270_1.mzXML]	207.08355712890625	10.301966666666667	6.137466666666667	10.452183333333332	4.314716666666666	26376.796875	868634.2061365962	0	1298	4.224127993655415	0.5180353783967662	0.02957261086011792	207.07614135742188	207.08387756347656
481	207.10345458984375	9.213016666666666					1	DETECTED	207.1035 m/z @9.21 [N1270_1.mzXML]	207.10345458984375	9.213016666666666	4.594716666666667	11.7997	7.204983333333333	43037.21875	1253634.1267328504	0	1298	0.060640596720896056	0.9038008826011498	4.921935716769211	207.0964813232422	207.11199951171875
482	207.1721954345703	12.99495					1	DETECTED	207.1722 m/z @12.99 [N1270_1.mzXML]	207.1721954345703	12.99495	5.664766666666667	17.50183333333333	11.837066666666663	8835.966796875	2693845.175460326	0	1298	8.88276898846699	0.8074195506706289	0.6148391013412577	207.1641845703125	207.18064880371094
483	208.04824829101562	16.122466666666664					1	DETECTED	208.0482 m/z @16.12 [N1270_1.mzXML]	208.04824829101562	16.122466666666664	9.426083333333334	19.7975	10.371416666666665	13455.4462890625	3098360.091997558	0	1298	2.4375981072573225	0.7744043426426706	0.5520317361890127	208.04722595214844	208.04859924316406
484	208.13233947753906	8.8077					1	DETECTED	208.1323 m/z @8.81 [N1270_1.mzXML]	208.13233947753906	8.8077	0.2025	10.165733333333332	9.963233333333331	64273.47265625	1501514.7256614964	0	1298	0.1606208565066467	1.3682257162041822	0.9092700375565972	208.13174438476562	208.1329345703125
485	208.88963317871094	1.7488666666666668					1	DETECTED	208.8896 m/z @1.75 [N1270_1.mzXML]	208.88963317871094	1.7488666666666668	0.8163833333333332	2.0036833333333335	1.1873000000000002	60882.8515625	1054019.045368927	0	1298	0.32456544651861674	0.6366333625265866	0.2597909409349708	208.88226318359375	208.89002990722656
486	208.9342498779297	2.1595999999999997					1	DETECTED	208.9342 m/z @2.16 [N1270_1.mzXML]	208.9342498779297	2.1595999999999997	2.031483333333333	2.34515	0.31366666666666676	20513.146484375	212916.06521215828	0	1298	0.15520695063189294	1.224144659815273	1.448289319630546	208.9339141845703	208.9346466064453
487	208.97763061523438	13.54945					1	DETECTED	208.9776 m/z @13.55 [N1270_1.mzXML]	208.97763061523438	13.54945	0.86815	15.77965	14.9115	11711.791015625	3138605.116150025	0	1298	0.40932082572665074	0.5879326252040405	0.17586525040808118	208.9770965576172	208.98435974121094
488	209.0325164794922	1.4817666666666667					1	DETECTED	209.0325 m/z @1.48 [N1270_1.mzXML]	209.0325164794922	1.4817666666666667	1.3863333333333334	1.5558833333333333	0.16954999999999987	39003.9765625	237079.23738476538	0	1298	0.11555138512498297	0.8904399846260905	0.8542061574116915	209.03213500976562	209.0325927734375
489	209.0444793701172	15.893316666666667					1	DETECTED	209.0445 m/z @15.89 [N1270_1.mzXML]	209.0444793701172	15.893316666666667	0.11791666666666667	19.99566666666667	19.877750000000002	27608.103515625	7004719.063369565	0	1298	2.159279420812389	0.7740285844784481	0.6204664170108813	209.0439453125	209.04490661621094
490	209.0911865234375	7.743716666666667					1	DETECTED	209.0912 m/z @7.74 [N1270_1.mzXML]	209.0911865234375	7.743716666666667	2.9812333333333334	11.593116666666667	8.611883333333333	22436.28125	2312080.3428349923	0	1298	0.6036357229527702	0.647765323159296	0.23596389388582129	209.09078979492188	209.1009521484375
491	209.11598205566406	12.036766666666667					1	DETECTED	209.1160 m/z @12.04 [N1270_1.mzXML]	209.11598205566406	12.036766666666667	5.161083333333334	12.573083333333333	7.411999999999999	641612.25	6522035.231961433	1	1298	0.11272326012806033	2.2767378537296374	3.0343147232410352	209.1063232421875	209.11741638183594
492	209.16400146484375	9.784016666666668					1	DETECTED	209.1640 m/z @9.78 [N1270_1.mzXML]	209.16400146484375	9.784016666666668	9.769216666666667	16.514683333333334	6.745466666666667	9069.0048828125	756041.347097412	0	1298	0.13321506106135672	227.88738738737146	454.7747747747429	209.1638946533203	209.1663055419922
493	211.040771484375	2.428833333333333					1	DETECTED	211.0408 m/z @2.43 [N1270_1.mzXML]	211.040771484375	2.428833333333333	2.1885	10.25635	8.06785	22465.91796875	1230406.6030481567	0	1298	0.5793126234500483	1.92643293476212	2.9008843873837704	211.03977966308594	211.04151916503906
494	211.05679321289062	9.39705					1	DETECTED	211.0568 m/z @9.40 [N1270_1.mzXML]	211.05679321289062	9.39705	9.339816666666668	13.717266666666665	4.377449999999998	26939.29296875	902570.9538430169	0	1298	0.08927849112344077	38.242137449039504	1.7406928097449943	211.0518341064453	211.05955505371094
495	211.0789031982422	14.224233333333332					1	DETECTED	211.0789 m/z @14.22 [N1270_1.mzXML]	211.0789031982422	14.224233333333332	9.501149999999999	17.157500000000002	7.656350000000003	6511.9853515625	1902273.5856104738	0	1298	0.8942689819747613	0.8105245514053323	0.6000473300707375	211.07859802246094	211.0816192626953
496	211.13169860839844	12.121916666666667					1	DETECTED	211.1317 m/z @12.12 [N1270_1.mzXML]	211.13169860839844	12.121916666666667	0.10115	19.99566666666667	19.894516666666668	89088.7578125	5014490.082829533	0	1298	0.11319489814256656	0.813599247578234	0.2724403730093441	211.12171936035156	211.13284301757812
497	211.14324951171875	10.347066666666667					1	DETECTED	211.1432 m/z @10.35 [N1270_1.mzXML]	211.14324951171875	10.347066666666667	10.211183333333334	10.483483333333334	0.27229999999999954	32652.326171875	307539.3298342291	0	1298	0.17479076018875617	0.9640306481572729	1.1793014030171183	211.14297485351562	211.14337158203125
498	211.16802978515625	14.349733333333335					1	DETECTED	211.1680 m/z @14.35 [N1270_1.mzXML]	211.16802978515625	14.349733333333335	14.252199999999998	15.233533333333332	0.9813333333333336	6871.75927734375	231925.86719183341	0	1298	0.08729181880763903	5.030758714969087	9.061517429938174	211.16746520996094	211.1686248779297
499	212.83766174316406	1.9761					1	DETECTED	212.8377 m/z @1.98 [N1270_1.mzXML]	212.83766174316406	1.9761	1.71945	2.34515	0.6256999999999999	19710.2734375	374090.6988619384	0	1298	0.3422092259977816	1.2189752581336446	1.4379505162672894	212.8374786376953	212.8382568359375
500	213.11141967773438	10.57225					1	DETECTED	213.1114 m/z @10.57 [N1270_1.mzXML]	213.11141967773438	10.57225	0.5258833333333334	10.701183333333335	10.175300000000002	6990.09619140625	877886.5156949767	0	1298	10.110054833077076	0.5064169135773796	0.010492714989695676	213.11074829101562	213.1171875
501	213.1768341064453	10.512983333333333					1	DETECTED	213.1768 m/z @10.51 [N1270_1.mzXML]	213.1768341064453	10.512983333333333	0.23634999999999998	13.69015	13.4538	8558.04296875	1272271.0087857358	0	1298	0.2831630028207268	0.6545820777881213	0.30916415557624255	213.1761474609375	213.18418884277344
502	213.95819091796875	18.773666666666667					1	DETECTED	213.9582 m/z @18.77 [N1270_1.mzXML]	213.95819091796875	18.773666666666667	0.13479999999999998	19.979333333333333	19.844533333333334	1750.5673828125	875468.5407492674	0	1298	0.5440021927308116	0.5323428105428442	0.06468562108568827	213.95730590820312	213.9590606689453
503	214.17845153808594	11.288633333333333					1	DETECTED	214.1785 m/z @11.29 [N1270_1.mzXML]	214.17845153808594	11.288633333333333	9.426083333333334	11.349616666666666	1.9235333333333315	48619.80078125	554523.3952260726	0	1298	0.08045135010951654	0.5163709251653198	0.9777296924708462	214.17845153808594	214.17893981933594
504	214.83424377441406	1.8911833333333334					1	DETECTED	214.8342 m/z @1.89 [N1270_1.mzXML]	214.83424377441406	1.8911833333333334	1.70445	6.6115	4.90705	14179.833984375	2235820.0721159056	0	1298	4.907313958019479	13.139191360228484	25.27838272045697	214.83424377441406	214.84373474121094
505	214.9164276123047	1.54125					1	DETECTED	214.9164 m/z @1.54 [N1270_1.mzXML]	214.9164276123047	1.54125	0.6788166666666666	11.768650000000001	11.089833333333335	791584.1875	8616784.647556214	0	1298	0.11621873626928414	0.8659111883376182	0.6916734409651507	214.90829467773438	214.92208862304688
506	214.98782348632812	1.5113333333333334					1	DETECTED	214.9878 m/z @1.51 [N1270_1.mzXML]	214.98782348632812	1.5113333333333334	1.421	1.6298833333333334	0.2088833333333333	86633.203125	501608.5905401611	0	1298	0.09349477704666764	1.1750454798642063	1.5045259689132529	214.98768615722656	214.9879608154297
507	215.014892578125	1.9761					1	DETECTED	215.0149 m/z @1.98 [N1270_1.mzXML]	215.014892578125	1.9761	1.90595	10.636016666666666	8.730066666666666	128872.109375	2766678.822526395	0	1298	0.11489866438815932	12.338616667226184	16.1176160196511	215.0140838623047	215.02235412597656
508	215.1264190673828	11.16645					1	DETECTED	215.1264 m/z @11.17 [N1270_1.mzXML]	215.1264190673828	11.16645	0.7473833333333334	19.08083333333333	18.33345	14837.74609375	2469151.041995422	0	1298	0.07106413221422514	0.8798028934133576	0.759605786826715	215.1245574951172	215.12765502929688
509	215.1629638671875	12.1953					1	DETECTED	215.1630 m/z @12.20 [N1270_1.mzXML]	215.1629638671875	12.1953	11.88815	12.512133333333333	0.6239833333333333	49599.41015625	559622.7249444586	0	1298	0.1270990836395196	1.0157631993054423	1.908951860336362	215.16250610351562	215.16510009765625
510	216.1216278076172	2.0175666666666667					1	DETECTED	216.1216 m/z @2.02 [N1270_1.mzXML]	216.1216278076172	2.0175666666666667	1.9343166666666667	11.57915	9.644833333333334	13387.0146484375	1254584.3286545412	0	1298	0.062188853423177815	57.9269269269269	114.85385385385379	216.1161346435547	216.12217712402344
511	216.9212646484375	1.7776166666666666					1	DETECTED	216.9213 m/z @1.78 [N1270_1.mzXML]	216.9212646484375	1.7776166666666666	1.4817666666666667	1.9621666666666668	0.48040000000000016	233351.578125	2563447.016958985	0	1298	0.16131067754979567	0.9391495223358025	1.4279233440122472	216.91236877441406	216.9216766357422
512	216.9495849609375	1.54125					1	DETECTED	216.9496 m/z @1.54 [N1270_1.mzXML]	216.9495849609375	1.54125	1.421	5.779516666666667	4.358516666666667	216796.40625	3495826.371746582	0	1298	0.11727258151745446	0.8852164862022275	0.7360861742348539	216.94900512695312	216.95242309570312
513	217.0455780029297	10.939116666666667					1	DETECTED	217.0456 m/z @10.94 [N1270_1.mzXML]	217.0455780029297	10.939116666666667	1.5558833333333333	17.861666666666668	16.305783333333334	12339.0517578125	2538699.5369930426	0	1298	0.12914394460743672	0.8632921923139322	0.48120958195650526	217.037353515625	217.0535888671875
514	217.06854248046875	9.901383333333333					1	DETECTED	217.0685 m/z @9.90 [N1270_1.mzXML]	217.06854248046875	9.901383333333333	1.9482333333333335	12.647366666666667	10.699133333333332	111936.484375	5533794.279105958	0	1298	0.1051245897259836	1.9989839585424405	2.361697136128384	217.06829833984375	217.07785034179688
515	217.08078002929688	2.102333333333333					1	DETECTED	217.0808 m/z @2.10 [N1270_1.mzXML]	217.08078002929688	2.102333333333333	0.9025666666666667	19.84733333333333	18.944766666666666	16399.5703125	2890793.681475341	0	1298	0.9361444127258749	3.1149904452729804	5.739112652714673	217.08021545410156	217.09072875976562
516	217.09112548828125	10.421366666666668					1	DETECTED	217.0911 m/z @10.42 [N1270_1.mzXML]	217.09112548828125	10.421366666666668	10.211183333333334	10.701183333333335	0.4900000000000002	2226.15478515625	50618.18023428341	0	1298	0.36065190162132765	1.1656490365553895	1.331298073110779	217.09085083007812	217.09585571289062
517	217.1183624267578	12.151399999999999					1	DETECTED	217.1184 m/z @12.15 [N1270_1.mzXML]	217.1183624267578	12.151399999999999	0.10115	19.99566666666667	19.894516666666668	15262.935546875	4407023.713026796	0	1298	18.67672324713871	0.6382761590232991	1.6286346270324916	217.11749267578125	217.12136840820312
518	217.224609375	2.6607666666666665					1	DETECTED	217.2246 m/z @2.66 [N1270_1.mzXML]	217.224609375	2.6607666666666665	2.6607666666666665	11.784216666666667	9.123450000000002	9966.9140625	4272803.072297852	0	1298	9.073998223925301	null	null	217.224609375	217.22647094726562
519	218.07188415527344	9.915600000000001					1	DETECTED	218.0719 m/z @9.92 [N1270_1.mzXML]	218.07188415527344	9.915600000000001	9.157100000000002	10.636016666666666	1.4789166666666649	10537.4658203125	252383.7811167597	0	1298	0.7365772568017199	0.9748956273346508	0.9497912546693018	218.0718231201172	218.08065795898438
520	218.13743591308594	2.04575					1	DETECTED	218.1374 m/z @2.05 [N1270_1.mzXML]	218.13743591308594	2.04575	0.10115	19.99566666666667	19.894516666666668	50850.59765625	4297627.79669037	0	1298	0.21412719962849724	4.637871339773148	0.8941593990317015	218.13706970214844	218.13845825195312
521	218.21026611328125	10.406516666666667					1	DETECTED	218.2103 m/z @10.41 [N1270_1.mzXML]	218.21026611328125	10.406516666666667	10.376916666666666	10.512983333333333	0.13606666666666634	8337.6171875	39508.12541552728	0	1298	0.07450076507847037	2.298423423423395	3.8100869486635536	218.2101593017578	218.21054077148438
522	218.96865844726562	9.915600000000001					1	DETECTED	218.9687 m/z @9.92 [N1270_1.mzXML]	218.96865844726562	9.915600000000001	9.486166666666666	10.39175	0.9055833333333343	10190.931640625	260829.3312788391	0	1298	0.029459761638296555	1.043689603424965	1.0349211244618535	218.9685821533203	218.96926879882812
523	218.9827117919922	1.5113333333333334					1	DETECTED	218.9827 m/z @1.51 [N1270_1.mzXML]	218.9827117919922	1.5113333333333334	1.4370166666666668	1.5855666666666666	0.14854999999999974	35521.45703125	203344.07529663073	0	1298	0.09019559502629804	0.9994393361740294	0.9679441200837935	218.9822235107422	218.9827423095703
524	219.0249481201172	1.7776166666666666					1	DETECTED	219.0249 m/z @1.78 [N1270_1.mzXML]	219.0249481201172	1.7776166666666666	1.70445	19.211333333333336	17.506883333333334	1874675.0	1.9169344354555264E7	1	1298	0.0621603759822793	4.182672833097013	6.003795369927826	219.01544189453125	219.0315704345703
525	219.0459442138672	11.091016666666667					1	DETECTED	219.0459 m/z @11.09 [N1270_1.mzXML]	219.0459442138672	11.091016666666667	8.28425	15.478966666666668	7.194716666666668	13976.2353515625	1547898.1564378052	0	1298	2.4500804186416847	1.281673455815114	1.738425927589179	219.04229736328125	219.0464324951172
526	219.11618041992188	15.142316666666666					1	DETECTED	219.1162 m/z @15.14 [N1270_1.mzXML]	219.11618041992188	15.142316666666666	0.11791666666666667	19.962833333333332	19.844916666666666	19177.302734375	3182259.6264415313	0	1298	1.5899283898943377	0.9145083787938537	0.4829604786651624	219.1090087890625	219.1168212890625
527	219.1342010498047	12.4215					1	DETECTED	219.1342 m/z @12.42 [N1270_1.mzXML]	219.1342010498047	12.4215	1.2828333333333333	12.527616666666667	11.244783333333334	26456.587890625	1486820.7965369578	0	1298	0.12352162021837998	0.5047634366770409	0.1510015061451869	219.13389587402344	219.1411895751953
528	219.17303466796875	12.239550000000001					1	DETECTED	219.1730 m/z @12.24 [N1270_1.mzXML]	219.17303466796875	12.239550000000001	0.13479999999999998	19.99566666666667	19.86086666666667	45063.61328125	2431470.4054349363	0	1298	0.05460575803509471	0.8542674265700899	5.095042647342	219.16952514648438	219.1742706298828
529	219.20907592773438	13.825999999999999					1	DETECTED	219.2091 m/z @13.83 [N1270_1.mzXML]	219.20907592773438	13.825999999999999	10.4365	14.4897	4.053199999999999	11622.857421875	1177032.947486511	0	1298	0.10708061497347643	0.5979052957663373	0.19581059153267466	219.20880126953125	219.21461486816406
530	220.02842712402344	1.7776166666666666					1	DETECTED	220.0284 m/z @1.78 [N1270_1.mzXML]	220.02842712402344	1.7776166666666666	1.7343833333333334	2.3310166666666663	0.5966333333333329	105871.046875	972168.3836630854	0	1298	0.06789502192057251	6.315437759198911	10.26869575744376	220.0283966064453	220.035888671875
531	220.11717224121094	8.929316666666667					1	DETECTED	220.1172 m/z @8.93 [N1270_1.mzXML]	220.11717224121094	8.929316666666667	2.088	16.383733333333332	14.295733333333331	15029.3037109375	3798904.468593139	0	1298	0.11323282979406812	1.044808626019845	0.5714367607913284	220.11680603027344	220.12081909179688
532	220.16798400878906	12.776083333333334					1	DETECTED	220.1680 m/z @12.78 [N1270_1.mzXML]	220.16798400878906	12.776083333333334	12.2245	12.8321	0.6075999999999997	16309.88671875	349471.0434770505	0	1298	0.5901451450463213	0.5507780631515332	0.10155612630306642	220.16741943359375	220.17604064941406
533	220.93333435058594	1.5855666666666666					1	DETECTED	220.9333 m/z @1.59 [N1270_1.mzXML]	220.93333435058594	1.5855666666666666	1.4669999999999999	1.6890666666666665	0.22206666666666663	142263.53125	823385.9140395508	0	1298	0.08791534540066914	0.9364633117795891	2.2047783085245105	220.93299865722656	220.9384307861328
534	220.98020935058594	1.5113333333333334					1	DETECTED	220.9802 m/z @1.51 [N1270_1.mzXML]	220.98020935058594	1.5113333333333334	1.4817666666666667	1.5558833333333333	0.07411666666666661	11875.056640625	40461.46745800772	0	1298	0.07764810961338742	1.2533821871476847	1.5067643742953694	220.9800567626953	220.98046875
535	221.02325439453125	1.7776166666666666					1	DETECTED	221.0233 m/z @1.78 [N1270_1.mzXML]	221.02325439453125	1.7776166666666666	1.70445	11.88815	10.1837	122120.359375	2846120.2227519527	0	1298	0.048670948291164695	69.57833962583653	0.755564134982873	221.0171356201172	221.03269958496094
536	221.05186462402344	11.564866666666667					1	DETECTED	221.0519 m/z @11.56 [N1270_1.mzXML]	221.05186462402344	11.564866666666667	11.536900000000001	11.6784	0.14149999999999885	21684.466796875	121139.59621435421	0	1298	0.09331883374281702	2.529797377830788	4.059594755661576	221.0516357421875	221.05226135253906
537	221.08290100097656	12.359216666666667					1	DETECTED	221.0829 m/z @12.36 [N1270_1.mzXML]	221.08290100097656	12.359216666666667	4.35475	12.690516666666667	8.335766666666668	45851.734375	2184933.561573088	0	1298	0.14128782145714602	0.5246563213927056	0.1300439709471715	221.07583618164062	221.09190368652344
538	221.12521362304688	8.823					1	DETECTED	221.1252 m/z @8.82 [N1270_1.mzXML]	221.12521362304688	8.823	0.372	19.618833333333335	19.246833333333335	32049.5234375	3920631.55187793	0	1298	3.4083527099982405	1.13873111663314	1.2774622332662802	221.11549377441406	221.1252899169922
539	221.98056030273438	13.075916666666666					1	DETECTED	221.9806 m/z @13.08 [N1270_1.mzXML]	221.98056030273438	13.075916666666666	0.18558333333333332	13.075916666666666	12.890333333333333	5152.97216796875	2409432.394962341	0	1298	11.656463603091714	0.5	null	221.9804229736328	221.98391723632812
540	222.0635986328125	15.588583333333334					1	DETECTED	222.0636 m/z @15.59 [N1270_1.mzXML]	222.0635986328125	15.588583333333334	9.441383333333333	19.227500000000003	9.78611666666667	15646.130859375	2913247.545474915	0	1298	2.058322391100953	0.8170657891988663	0.5040795476997424	222.0623779296875	222.0645751953125
541	222.86636352539062	1.7343833333333334					1	DETECTED	222.8664 m/z @1.73 [N1270_1.mzXML]	222.86636352539062	1.7343833333333334	1.6744333333333332	11.029866666666667	9.355433333333334	87053.4140625	3885050.1770644537	0	1298	0.08705640032593198	2.690818520632199	null	222.85739135742188	222.8666534423828
542	222.99314880371094	13.578116666666666					1	DETECTED	222.9931 m/z @13.58 [N1270_1.mzXML]	222.99314880371094	13.578116666666666	11.522533333333334	18.418666666666663	6.89613333333333	49366.7578125	4698354.701985839	0	1298	0.7098349124081018	1.6774151700652689	4.737172590381582	222.99224853515625	222.99871826171875
543	223.0624237060547	11.73805					1	DETECTED	223.0624 m/z @11.74 [N1270_1.mzXML]	223.0624237060547	11.73805	0.5941500000000001	19.276166666666665	18.682016666666666	160580.421875	1.1236662670643553E7	0	1298	1.5590069972500604	1.4214392853171247	4.354836223737874	223.05918884277344	223.06271362304688
544	223.09494018554688	11.564866666666667					1	DETECTED	223.0949 m/z @11.56 [N1270_1.mzXML]	223.09494018554688	11.564866666666667	0.11791666666666667	19.99566666666667	19.877750000000002	1250818.625	1.4987521901801057E7	1	1298	0.0973645950103812	1.0543261530410957	2.425365036778758	223.08975219726562	223.09681701660156
545	223.10675048828125	10.331733333333334					1	DETECTED	223.1068 m/z @10.33 [N1270_1.mzXML]	223.10675048828125	10.331733333333334	10.28655	10.347066666666667	0.06051666666666655	5990.283203125	18834.518655761567	0	1298	0.07747529005131248	0.6696790852083987	0.3393581704167975	223.1067352294922	223.1068572998047
546	223.1315155029297	12.374816666666668					1	DETECTED	223.1315 m/z @12.37 [N1270_1.mzXML]	223.1315155029297	12.374816666666668	1.79155	12.661766666666667	10.870216666666668	245182.3125	3.35316725037871E7	1	1298	0.12253331441689141	0.7732904871628324	0.15466166272404555	223.1312255859375	223.14105224609375
547	223.16796875	11.434133333333333					1	DETECTED	223.1680 m/z @11.43 [N1270_1.mzXML]	223.16796875	11.434133333333333	1.0753	15.233533333333332	14.158233333333332	13616.17578125	6147403.011610594	0	1298	10.69350911263752	0.6833893778256882	0.35999395159963754	223.167236328125	223.1686553955078
548	224.0620574951172	11.73805					1	DETECTED	224.0621 m/z @11.74 [N1270_1.mzXML]	224.0620574951172	11.73805	9.241150000000001	17.305	8.063849999999999	23198.173828125	2508664.248521423	0	1298	0.19814805119721157	1.302752784090406	1.4378754892864014	224.058837890625	224.0696563720703
549	224.09829711914062	11.564866666666667					1	DETECTED	224.0983 m/z @11.56 [N1270_1.mzXML]	224.09829711914062	11.564866666666667	1.57085	19.309166666666666	17.738316666666666	144908.125	1.0580446509873379E7	0	1298	0.1239628175109555	3.5275425772190308	null	224.0957794189453	224.09852600097656
550	224.1348876953125	12.406083333333333					1	DETECTED	224.1349 m/z @12.41 [N1270_1.mzXML]	224.1348876953125	12.406083333333333	0.16849999999999998	19.897	19.728499999999997	31603.435546875	2488719.6690966794	0	1298	0.08843364543590759	0.8112493469993227	78.87850769692824	224.12583923339844	224.13519287109375
551	224.8636016845703	1.71945					1	DETECTED	224.8636 m/z @1.72 [N1270_1.mzXML]	224.8636016845703	1.71945	1.70445	1.81985	0.11539999999999995	56330.9140625	297032.23819921905	0	1298	0.11179855386494109	3.8466666666666898	6.6933333333333795	224.86338806152344	224.86439514160156
552	224.95005798339844	11.768650000000001					1	DETECTED	224.9501 m/z @11.77 [N1270_1.mzXML]	224.95005798339844	11.768650000000001	10.907983333333334	15.478966666666668	4.570983333333334	32282.98828125	2101071.356037232	0	1298	0.4889201746857985	2.6554899302865995	1.2042380716906196	224.94879150390625	224.9504852294922
553	225.03306579589844	1.79155					1	DETECTED	225.0331 m/z @1.79 [N1270_1.mzXML]	225.03306579589844	1.79155	1.7776166666666666	17.795833333333334	16.018216666666667	55798.46875	5063264.200066163	0	1298	0.21705044039261678	574.8163875598078	1148.6327751196156	225.03297424316406	225.04177856445312
554	225.14727783203125	12.406083333333333					1	DETECTED	225.1473 m/z @12.41 [N1270_1.mzXML]	225.14727783203125	12.406083333333333	0.9370499999999999	19.880499999999998	18.94345	93681.6328125	3406008.599142028	0	1298	0.0914149116796672	57.85398089440644	1.8682893861651722	225.1450653076172	225.14761352539062
555	226.0438232421875	2.088					1	DETECTED	226.0438 m/z @2.09 [N1270_1.mzXML]	226.0438232421875	2.088	1.9898833333333334	10.557133333333333	8.56725	32371.79296875	1612361.1243469848	0	1298	0.15887740456055166	2.0302182464098157	2.70551316892985	226.04339599609375	226.047119140625
556	226.1035919189453	1.8770166666666666					1	DETECTED	226.1036 m/z @1.88 [N1270_1.mzXML]	226.1035919189453	1.8770166666666666	1.8482833333333335	1.9201833333333334	0.07189999999999985	79454.78125	209173.9611767577	0	1298	0.047432167309493956	1.2220092505937548	1.5689678094537547	226.1035919189453	226.10391235351562
557	226.95005798339844	1.6448666666666665					1	DETECTED	226.9501 m/z @1.64 [N1270_1.mzXML]	226.95005798339844	1.6448666666666665	1.54125	15.494566666666666	13.953316666666666	876147.6875	9452250.778116815	0	1298	0.06709052229399726	1.5656059977731331	1.8777832018682954	226.94993591308594	226.951904296875
558	227.07823181152344	9.213016666666666					1	DETECTED	227.0782 m/z @9.21 [N1270_1.mzXML]	227.07823181152344	9.213016666666666	9.142666666666665	17.43616666666667	8.293500000000003	93015.8359375	2077002.808621704	0	1298	0.11579243322624677	2.5094887104216324	39.41870737218343	227.06866455078125	227.0821075439453
559	227.09005737304688	10.8151					1	DETECTED	227.0901 m/z @10.82 [N1270_1.mzXML]	227.09005737304688	10.8151	10.76635	10.892249999999999	0.12589999999999968	21459.697265625	93833.75215954639	0	1298	0.0756336831375517	1.2912820512820462	1.751348685416566	227.08978271484375	227.09019470214844
560	227.1744384765625	9.798683333333335					1	DETECTED	227.1744 m/z @9.80 [N1270_1.mzXML]	227.1744384765625	9.798683333333335	0.25335	19.92983333333333	19.67648333333333	127278.7578125	3692086.9829122266	0	1298	0.12748034101262107	1.034343532113998	1.0113854366528905	227.17300415039062	227.1753387451172
561	228.06211853027344	10.301966666666667					1	DETECTED	228.0621 m/z @10.30 [N1270_1.mzXML]	228.06211853027344	10.301966666666667	10.25635	10.636016666666666	0.37966666666666704	96723.640625	608109.9103546756	0	1298	0.09556040259541021	2.1923742651723312	3.2309974851358176	228.0614776611328	228.0626678466797
562	228.19419860839844	11.522533333333334					1	DETECTED	228.1942 m/z @11.52 [N1270_1.mzXML]	228.19419860839844	11.522533333333334	11.4785	12.676466666666666	1.197966666666666	258615.8125	1738257.618884036	0	1298	0.4553332457778705	6.849067915461001	22.258514486894303	228.19398498535156	228.19557189941406
563	229.14231872558594	1.2655833333333333					1	DETECTED	229.1423 m/z @1.27 [N1270_1.mzXML]	229.14231872558594	1.2655833333333333	0.10115	19.99566666666667	19.894516666666668	92255.40625	6.629779664826228E7	1	1298	13.519525464366714	8.542574356625542	10.127031476373427	229.14157104492188	229.1427001953125
564	229.1533660888672	2.0175666666666667					1	DETECTED	229.1534 m/z @2.02 [N1270_1.mzXML]	229.1533660888672	2.0175666666666667	1.86255	2.1595999999999997	0.2970499999999998	78696.7421875	959936.6699023437	0	1298	0.18545484656959954	0.9581227824965043	0.9162455649930086	229.15325927734375	229.15908813476562
565	230.14559936523438	1.3173					1	DETECTED	230.1456 m/z @1.32 [N1270_1.mzXML]	230.14559936523438	1.3173	0.13479999999999998	19.897	19.7622	11356.8193359375	8358817.660095335	0	1298	4.247631329258815	8.356109936575054	15.712219873150106	230.14486694335938	230.14602661132812
566	230.2460479736328	11.420116666666667					1	DETECTED	230.2460 m/z @11.42 [N1270_1.mzXML]	230.2460479736328	11.420116666666667	11.377866666666668	11.8455	0.4676333333333318	510976.96875	3109469.3641945776	1	1298	0.19650777671007624	2.530934714798532	3.0381470970604694	230.2460479736328	230.24673461914062
567	230.96511840820312	1.54125					1	DETECTED	230.9651 m/z @1.54 [N1270_1.mzXML]	230.96511840820312	1.54125	1.421	1.6298833333333334	0.2088833333333333	240379.65625	1525748.5743022456	0	1298	0.10879380492280233	0.8897887739433695	0.6919400940810857	230.964599609375	230.96524047851562
568	230.9888153076172	1.9761					1	DETECTED	230.9888 m/z @1.98 [N1270_1.mzXML]	230.9888153076172	1.9761	1.9343166666666667	3.7946999999999997	1.860383333333333	20712.404296875	460954.06717706285	0	1298	0.08571614398204908	22.262265656162768	3.475948104664938	230.98834228515625	230.98924255371094
569	231.13583374023438	15.142316666666666					1	DETECTED	231.1358 m/z @15.14 [N1270_1.mzXML]	231.13583374023438	15.142316666666666	0.10115	19.99566666666667	19.894516666666668	452858.5	3.6175504902183436E7	1	1298	0.5158877140424796	0.9581266855080917	2.635723332645376	231.13519287109375	231.1457061767578
570	232.139404296875	15.29405					1	DETECTED	232.1394 m/z @15.29 [N1270_1.mzXML]	232.139404296875	15.29405	0.30419999999999997	19.84733333333333	19.54313333333333	24368.9140625	3590674.7543419194	0	1298	0.9775677023910667	0.6361372168966722	0.18656877078673414	232.13475036621094	232.14016723632812
571	232.15338134765625	8.549083333333334					1	DETECTED	232.1534 m/z @8.55 [N1270_1.mzXML]	232.15338134765625	8.549083333333334	8.136149999999999	11.121716666666666	2.985566666666667	52969.21484375	892306.6938837908	0	1298	0.17509141848892362	0.7786942154557945	0.3721299356445722	232.15252685546875	232.15374755859375
572	232.89515686035156	1.70445					1	DETECTED	232.8952 m/z @1.70 [N1270_1.mzXML]	232.89515686035156	1.70445	1.6448666666666665	1.9482333333333335	0.303366666666667	164394.828125	1550015.6912011725	0	1298	0.14647495723578507	2.610774669451534	3.8475232793223353	232.89503479003906	232.89549255371094
573	232.9270477294922	1.54125					1	DETECTED	232.9270 m/z @1.54 [N1270_1.mzXML]	232.9270477294922	1.54125	1.421	1.6152166666666665	0.19421666666666648	105443.796875	667121.3618881834	0	1298	0.12530916803018832	0.8305699829653244	0.6828227743582691	232.92665100097656	232.92723083496094
574	233.02996826171875	15.494566666666666					1	DETECTED	233.0300 m/z @15.49 [N1270_1.mzXML]	233.02996826171875	15.494566666666666	9.6361	18.548166666666667	8.912066666666666	2692.792724609375	753317.005402527	0	1298	0.9110974012411948	0.7606142676695838	0.5212285353391676	233.02926635742188	233.03211975097656
575	233.0685577392578	10.1958					1	DETECTED	233.0686 m/z @10.20 [N1270_1.mzXML]	233.0685577392578	10.1958	10.120883333333333	10.5276	0.40671666666666617	3598.3818359375	55077.42127423083	0	1298	0.06220584704840881	2.714460511679638	4.428921023359276	233.06802368164062	233.06903076171875
576	233.11338806152344	12.1953					1	DETECTED	233.1134 m/z @12.20 [N1270_1.mzXML]	233.11338806152344	12.1953	0.1516	19.946666666666665	19.795066666666667	14274.2138671875	3049695.691857269	0	1298	9.647809886393173	1.1087239792110708	3.51745674071212	233.11102294921875	233.1217041015625
577	233.13180541992188	15.0815					1	DETECTED	233.1318 m/z @15.08 [N1270_1.mzXML]	233.13180541992188	15.0815	10.0168	19.781333333333336	9.764533333333336	16444.94921875	2198180.5021918337	0	1298	0.478635422161533	0.8723120634530012	0.5027119610176197	233.12454223632812	233.13792419433594
578	233.14578247070312	14.991916666666667					1	DETECTED	233.1458 m/z @14.99 [N1270_1.mzXML]	233.14578247070312	14.991916666666667	9.546433333333333	19.4885	9.942066666666665	10537.5869140625	2119808.980794311	0	1298	4.9141686884896	0.9128727477511942	0.9857944029317047	233.14508056640625	233.14990234375
579	234.07244873046875	15.248616666666667					1	DETECTED	234.0724 m/z @15.25 [N1270_1.mzXML]	234.07244873046875	15.248616666666667	9.382583333333335	15.248616666666667	5.866033333333332	10409.3037109375	1744890.9013486942	0	1298	5.532657291011489	0.5	null	234.07106018066406	234.07904052734375
580	234.8921356201172	1.7631666666666668					1	DETECTED	234.8921 m/z @1.76 [N1270_1.mzXML]	234.8921356201172	1.7631666666666668	1.6594666666666666	1.86255	0.20308333333333328	58918.1953125	506649.2432167969	0	1298	0.24296468234711455	0.9791867566698796	0.9583735133397593	234.8921356201172	234.8923797607422
581	235.0677490234375	11.88815					1	DETECTED	235.0677 m/z @11.89 [N1270_1.mzXML]	235.0677490234375	11.88815	11.564866666666667	12.036766666666667	0.47189999999999976	53321.58203125	386182.8339179695	0	1298	0.08110870086800936	1.75342805529327	2.579901374478972	235.06187438964844	235.0680694580078
582	235.0913543701172	2.6746833333333333					1	DETECTED	235.0914 m/z @2.67 [N1270_1.mzXML]	235.0913543701172	2.6746833333333333	0.10115	19.99566666666667	19.894516666666668	118063.5390625	3.442943230886743E7	1	1298	4.42340098511363	5.120694685104208	30.28561688482037	235.0897979736328	235.0920867919922
583	235.16754150390625	12.283483333333333					1	DETECTED	235.1675 m/z @12.28 [N1270_1.mzXML]	235.16754150390625	12.283483333333333	1.0925	18.434666666666665	17.342166666666664	18352.689453125	2607199.305406127	0	1298	0.11734375553833942	0.7748276514277117	0.5496553028554236	235.16734313964844	235.1688690185547
584	236.0948486328125	2.812883333333333					1	DETECTED	236.0948 m/z @2.81 [N1270_1.mzXML]	236.0948486328125	2.812883333333333	0.10115	19.99566666666667	19.894516666666668	10991.0185546875	3101618.491855222	0	1298	5.411324611698262	3.601676031960436	3.428778967121016	236.0926055908203	236.09573364257812
585	236.90708923339844	1.6152166666666665					1	DETECTED	236.9071 m/z @1.62 [N1270_1.mzXML]	236.90708923339844	1.6152166666666665	1.5558833333333333	1.6594666666666666	0.10358333333333336	12660.8291015625	59451.22620874022	0	1298	0.09194348725219359	0.872893258426968	0.7457865168539358	236.90689086914062	236.9080810546875
586	236.99673461914062	1.9761					1	DETECTED	236.9967 m/z @1.98 [N1270_1.mzXML]	236.99673461914062	1.9761	0.45735	10.587333333333333	10.129983333333334	52848.23828125	2521727.512971313	0	1298	0.12666687224232454	2.5166924616126716	0.21716493784823734	236.9873504638672	237.0067138671875
587	237.06832885742188	11.7997					1	DETECTED	237.0683 m/z @11.80 [N1270_1.mzXML]	237.06832885742188	11.7997	10.0463	18.693166666666666	8.646866666666666	35735.984375	2681584.280638428	0	1298	0.31528761385399307	2.433985492587922	6.7443505647020245	237.06832885742188	237.0783233642578
588	237.11058044433594	11.256866666666667					1	DETECTED	237.1106 m/z @11.26 [N1270_1.mzXML]	237.11058044433594	11.256866666666667	0.21939999999999998	19.92983333333333	19.71043333333333	59064.7265625	5119071.967388525	0	1298	2.9409436793737065	2.1829662518917607	28.512060614371272	237.10157775878906	237.11912536621094
589	237.147216796875	11.928316666666666					1	DETECTED	237.1472 m/z @11.93 [N1270_1.mzXML]	237.147216796875	11.928316666666666	7.8419	16.432333333333336	8.590433333333337	79396.359375	3633204.019511721	0	1298	0.10139381304044726	0.5225944993461099	0.050402726950046065	237.13900756835938	237.15614318847656
590	238.1055908203125	14.008999999999999					1	DETECTED	238.1056 m/z @14.01 [N1270_1.mzXML]	238.1055908203125	14.008999999999999	2.1167	19.92983333333333	17.813133333333333	17919.068359375	3911315.2329490064	0	1298	1.21730396725971	1.0813779793489948	1.1120135056408889	238.10398864746094	238.11392211914062
591	238.84970092773438	12.704766666666666					1	DETECTED	238.8497 m/z @12.70 [N1270_1.mzXML]	238.84970092773438	12.704766666666666	1.6744333333333332	12.704766666666666	11.030333333333333	41597.0234375	1.3010073410661865E7	0	1298	10.987516048598975	0.5	null	238.83998107910156	238.85838317871094
592	238.96543884277344	12.180683333333333					1	DETECTED	238.9654 m/z @12.18 [N1270_1.mzXML]	238.96543884277344	12.180683333333333	9.813366666666667	19.521166666666666	9.707799999999999	98869.75	7351446.588528651	0	1298	0.9027909954640929	1.1015132701139703	1.2325383051577916	238.96461486816406	238.9702606201172
593	239.06240844726562	1.86255					1	DETECTED	239.0624 m/z @1.86 [N1270_1.mzXML]	239.06240844726562	1.86255	1.5261500000000001	11.768650000000001	10.242500000000001	66457.421875	3321715.358602174	0	1298	0.04908865933547224	1.13918768621577	1.1917737223678628	239.0530242919922	239.06715393066406
594	239.08969116210938	10.512983333333333					1	DETECTED	239.0897 m/z @10.51 [N1270_1.mzXML]	239.08969116210938	10.512983333333333	10.1808	11.091016666666667	0.9102166666666669	897053.0	5609990.9384347955	1	1298	0.10220177741506298	1.8670572834636394	2.6550095668275597	239.08787536621094	239.09022521972656
595	239.16262817382812	12.573083333333333					1	DETECTED	239.1626 m/z @12.57 [N1270_1.mzXML]	239.16262817382812	12.573083333333333	1.0234333333333334	18.966666666666665	17.943233333333332	316800.375	9447002.404268427	0	1298	0.10773084985054915	9.068515007960084	18.54812436140371	239.15621948242188	239.16378784179688
596	239.2355499267578	13.7578					1	DETECTED	239.2355 m/z @13.76 [N1270_1.mzXML]	239.2355499267578	13.7578	7.168183333333333	14.672883333333335	7.5047000000000015	67528.7421875	1957033.4691497197	0	1298	0.2135296203134054	0.5694337303383861	0.05859285595264288	239.23486328125	239.23731994628906
597	240.093505859375	10.512983333333333					1	DETECTED	240.0935 m/z @10.51 [N1270_1.mzXML]	240.093505859375	10.512983333333333	7.299483333333333	15.051583333333333	7.7521	95349.671875	3253812.0258871745	0	1298	2.582663305388527	0.5777992783452531	1.8588399867414698	240.08615112304688	240.10182189941406
598	240.83749389648438	1.7488666666666668					1	DETECTED	240.8375 m/z @1.75 [N1270_1.mzXML]	240.83749389648438	1.7488666666666668	1.70445	5.844733333333334	4.140283333333334	26168.41796875	1206540.7801493837	0	1298	0.0775449700275086	46.607317073170634	92.21463414634127	240.8302764892578	240.83786010742188
599	240.96609497070312	12.151399999999999					1	DETECTED	240.9661 m/z @12.15 [N1270_1.mzXML]	240.96609497070312	12.151399999999999	2.537916666666667	15.11165	12.573733333333333	12745.5615234375	2318799.8806788335	0	1298	0.20071204821397792	0.6544484766053071	0.3070672233329222	240.961669921875	240.9682159423828
600	241.0244903564453	8.731216666666667					1	DETECTED	241.0245 m/z @8.73 [N1270_1.mzXML]	241.0244903564453	8.731216666666667	0.5088833333333334	18.206166666666665	17.69728333333333	5725.072265625	1662099.4098693843	0	1298	0.12024327094726672	1.0761716057891109	1.1523432115782217	241.01837158203125	241.0308380126953
601	241.04168701171875	10.406516666666667					1	DETECTED	241.0417 m/z @10.41 [N1270_1.mzXML]	241.04168701171875	10.406516666666667	10.376916666666666	10.483483333333334	0.10656666666666759	6106.00341796875	23104.99074975604	0	1298	0.051436122052491484	1.8001126126126104	2.6002252252252207	241.04132080078125	241.04188537597656
602	241.09414672851562	10.557133333333333					1	DETECTED	241.0941 m/z @10.56 [N1270_1.mzXML]	241.09414672851562	10.557133333333333	0.5941500000000001	10.57225	9.9781	4778.115234375	1612792.5843405763	0	1298	0.037944818187490625	0.5007586415715507	0.0015172831431014696	241.09140014648438	241.09523010253906
603	241.10552978515625	11.564866666666667					1	DETECTED	241.1055 m/z @11.56 [N1270_1.mzXML]	241.10552978515625	11.564866666666667	2.0036833333333335	13.224	11.220316666666667	378981.90625	5666556.453228912	0	1298	0.09485062037838787	0.7188406051279967	2.7151982372515704	241.09776306152344	241.1058807373047
604	241.1417236328125	11.320549999999999					1	DETECTED	241.1417 m/z @11.32 [N1270_1.mzXML]	241.1417236328125	11.320549999999999	10.587333333333333	11.463166666666666	0.8758333333333326	43539.02734375	639516.9624276124	0	1298	0.07121738961124535	0.5972541086081881	0.19450821721637618	241.13998413085938	241.14212036132812
605	242.0175018310547	2.0596833333333335					1	DETECTED	242.0175 m/z @2.06 [N1270_1.mzXML]	242.0175018310547	2.0596833333333335	2.0596833333333335	18.966666666666665	16.906983333333333	9531.0595703125	1761456.6664137575	0	1298	0.035592544244421376	null	null	242.01699829101562	242.02748107910156
606	242.20973205566406	11.507866666666667					1	DETECTED	242.2097 m/z @11.51 [N1270_1.mzXML]	242.20973205566406	11.507866666666667	11.493033333333333	12.704766666666666	1.211733333333333	67162.453125	1349041.2274208984	0	1298	1.0475602067917507	40.844943820223705	78.68005810389216	242.2094268798828	242.2105255126953
607	242.9239044189453	1.6448666666666665					1	DETECTED	242.9239 m/z @1.64 [N1270_1.mzXML]	242.9239044189453	1.6448666666666665	1.5558833333333333	1.9343166666666667	0.3784333333333334	319800.5	1788158.3288779282	0	1298	0.06680571266647672	1.5465270634591077	2.1696127422272506	242.92361450195312	242.92433166503906
608	242.9936981201172	1.4669999999999999					1	DETECTED	242.9937 m/z @1.47 [N1270_1.mzXML]	242.9936981201172	1.4669999999999999	1.421	1.5113333333333334	0.09033333333333338	17155.91796875	57627.068728515624	0	1298	0.26960411153308717	0.9818840579710189	0.6334074831179618	242.99313354492188	242.9938507080078
609	243.05210876464844	9.199116666666667					1	DETECTED	243.0521 m/z @9.20 [N1270_1.mzXML]	243.05210876464844	9.199116666666667	9.142666666666665	15.667783333333334	6.525116666666669	13407.8623046875	485585.497456116	0	1298	0.13896446331228596	57.79554177738243	2.9105941185632096	243.04872131347656	243.0529327392578
610	244.035888671875	10.316833333333333					1	DETECTED	244.0359 m/z @10.32 [N1270_1.mzXML]	244.035888671875	10.316833333333333	4.429116666666667	10.376916666666666	5.947799999999999	9074.947265625	545866.4993633726	0	1298	0.08710888588224108	0.505102430766879	0.010204861533758087	244.02674865722656	244.0373077392578
611	244.1170196533203	9.546433333333333					1	DETECTED	244.1170 m/z @9.55 [N1270_1.mzXML]	244.1170196533203	9.546433333333333	1.0925	13.69015	12.59765	5503.1650390625	1221882.168409424	0	1298	0.07384878203050249	0.7450762564171313	0.4901525128342625	244.11634826660156	244.12603759765625
612	244.15341186523438	9.036333333333333					1	DETECTED	244.1534 m/z @9.04 [N1270_1.mzXML]	244.15341186523438	9.036333333333333	8.990450000000001	9.127533333333334	0.137083333333333	24213.583984375	117037.6975449223	0	1298	0.07019965864500755	1.4938249182710044	1.9876498365420086	244.15328979492188	244.15347290039062
613	244.18862915039062	11.493033333333333					1	DETECTED	244.1886 m/z @11.49 [N1270_1.mzXML]	244.18862915039062	11.493033333333333	11.434133333333333	12.064366666666666	0.630233333333333	53056.67578125	465564.6387673344	0	1298	0.12922555122138668	5.350028296547863	9.700056593095725	244.18820190429688	244.1894989013672
614	244.20098876953125	9.127533333333334					1	DETECTED	244.2010 m/z @9.13 [N1270_1.mzXML]	244.20098876953125	9.127533333333334	9.0814	9.471116666666667	0.3897166666666667	41775.93359375	274136.796181275	0	1298	0.0917185032360166	4.029406026592158	7.478559596927977	244.20018005371094	244.20127868652344
615	244.92176818847656	1.6448666666666665					1	DETECTED	244.9218 m/z @1.64 [N1270_1.mzXML]	244.92176818847656	1.6448666666666665	1.57085	1.6890666666666665	0.11821666666666641	24721.359375	90233.32134484846	0	1298	0.047570317166549136	0.7985814005854549	0.5971628011709098	244.9212188720703	244.92237854003906
616	245.0724639892578	1.8341166666666666					1	DETECTED	245.0725 m/z @1.83 [N1270_1.mzXML]	245.0724639892578	1.8341166666666666	1.8341166666666666	16.188166666666667	14.35405	19236.58984375	2775250.7205561223	0	1298	2.4856702041581817	null	null	245.06253051757812	245.0822296142578
617	245.1484832763672	10.226116666666666					1	DETECTED	245.1485 m/z @10.23 [N1270_1.mzXML]	245.1484832763672	10.226116666666666	8.990450000000001	16.61403333333333	7.623583333333331	5516.87890625	1077902.545123718	0	1298	0.08174999875991773	3.0848057728621554	5.169611545724311	245.14816284179688	245.1569061279297
618	245.1810302734375	13.224					1	DETECTED	245.1810 m/z @13.22 [N1270_1.mzXML]	245.1810302734375	13.224	6.023666666666667	19.015333333333334	12.991666666666667	8825.2998046875	3240953.639627106	0	1298	9.36778875006304	0.9021573075320588	0.966339739147818	245.1810302734375	245.18882751464844
619	245.22491455078125	14.391683333333333					1	DETECTED	245.2249 m/z @14.39 [N1270_1.mzXML]	245.22491455078125	14.391683333333333	0.95425	19.748833333333334	18.794583333333335	73181.015625	5048492.064304169	0	1298	0.7218805612626973	0.7366136461331851	5.177341420816282	245.22073364257812	245.2261962890625
620	246.1509552001953	11.88815					1	DETECTED	246.1510 m/z @11.89 [N1270_1.mzXML]	246.1509552001953	11.88815	10.619666666666665	12.00945	1.3897833333333338	32793.078125	491238.5996348878	0	1298	0.12006561502963287	0.5478130050322563	0.9725871373086223	246.14755249023438	246.15150451660156
621	246.16909790039062	9.241150000000001					1	DETECTED	246.1691 m/z @9.24 [N1270_1.mzXML]	246.16909790039062	9.241150000000001	0.3211333333333333	19.880499999999998	19.559366666666666	62841.5546875	4439233.655566342	0	1298	0.14524378442967745	24.709617088648127	1.159990298949132	246.1674346923828	246.169677734375
622	246.2280731201172	14.335933333333333					1	DETECTED	246.2281 m/z @14.34 [N1270_1.mzXML]	246.2280731201172	14.335933333333333	14.238216666666666	16.30216666666667	2.063950000000002	16176.2998046875	708642.0818507082	0	1298	0.6941814848606143	10.560890329182998	10.535056448462669	246.22596740722656	246.2288818359375
623	246.2411651611328	10.984833333333334					1	DETECTED	246.2412 m/z @10.98 [N1270_1.mzXML]	246.2411651611328	10.984833333333334	10.9237	11.9823	1.0586000000000002	28423.134765625	358912.5433319087	0	1298	0.07795515822267696	8.658124318429548	1.5510657482043804	246.2328643798828	246.24130249023438
624	246.94268798828125	1.54125					1	DETECTED	246.9427 m/z @1.54 [N1270_1.mzXML]	246.94268798828125	1.54125	1.4370166666666668	8.40145	6.964433333333334	122153.2421875	4820220.466123047	0	1298	0.2770081180475521	0.8552041575704541	0.6389891555421833	246.94140625	246.9515380859375
625	247.09129333496094	2.7570666666666668					1	DETECTED	247.0913 m/z @2.76 [N1270_1.mzXML]	247.09129333496094	2.7570666666666668	0.10115	19.99566666666667	19.894516666666668	152084.9375	2.2291331191651985E7	0	1298	1.0859598783671114	3.7349227119763557	7.407293325395511	247.08819580078125	247.09239196777344
626	247.12905883789062	12.406083333333333					1	DETECTED	247.1291 m/z @12.41 [N1270_1.mzXML]	247.12905883789062	12.406083333333333	8.4306	13.966083333333334	5.5354833333333335	20859.92578125	2082161.7472001954	0	1298	0.12081708572092964	0.6985925881441312	0.02796678941599146	247.12681579589844	247.13211059570312
627	247.14329528808594	9.213016666666666					1	DETECTED	247.1433 m/z @9.21 [N1270_1.mzXML]	247.14329528808594	9.213016666666666	9.157100000000002	15.432316666666667	6.275216666666665	91881.9296875	1339957.5102298572	0	1298	0.09398901907384882	1.771350412535936	2.0654579247875877	247.13888549804688	247.14395141601562
628	247.2401580810547	12.733466666666667					1	DETECTED	247.2402 m/z @12.73 [N1270_1.mzXML]	247.2401580810547	12.733466666666667	10.939116666666667	16.220866666666666	5.281749999999999	22898.30078125	1664197.812352295	0	1298	0.13292261737466404	1.4717725081505837	1.9435450163011674	247.2401580810547	247.24417114257812
629	248.09475708007812	2.882633333333333					1	DETECTED	248.0948 m/z @2.88 [N1270_1.mzXML]	248.09475708007812	2.882633333333333	0.13479999999999998	19.897	19.7622	14502.04296875	2332170.006798553	0	1298	1.19096404457659	1.477695720225811	2.1505228952879376	248.09341430664062	248.09561157226562
630	248.1465606689453	9.213016666666666					1	DETECTED	248.1466 m/z @9.21 [N1270_1.mzXML]	248.1465606689453	9.213016666666666	1.90595	9.411616666666667	7.505666666666667	15910.986328125	2405441.210280763	0	1298	7.3108571316634	0.5135895845117968	0.02305887430756461	248.14622497558594	248.14895629882812
631	248.868896484375	1.6744333333333332					1	DETECTED	248.8689 m/z @1.67 [N1270_1.mzXML]	248.868896484375	1.6744333333333332	1.6448666666666665	1.8911833333333334	0.24631666666666696	44982.5	369280.17340039084	0	1298	0.04039100136293117	4.165445321307773	7.330890642615547	248.8686065673828	248.86936950683594
632	248.97552490234375	1.54125					1	DETECTED	248.9755 m/z @1.54 [N1270_1.mzXML]	248.97552490234375	1.54125	1.4370166666666668	2.2027833333333335	0.7657666666666667	18184.73046875	441531.1083416747	0	1298	0.5277232800274867	3.5339295236859667	6.108075954020224	248.9746551513672	248.9760284423828
633	249.00222778320312	11.1516					1	DETECTED	249.0022 m/z @11.15 [N1270_1.mzXML]	249.00222778320312	11.1516	1.8341166666666666	16.073316666666667	14.2392	9074.0078125	3310689.6323847356	0	1298	0.49083534858080036	0.7641119114782425	0.5282238229564851	248.996826171875	249.0031280517578
634	249.07156372070312	10.830816666666667					1	DETECTED	249.0716 m/z @10.83 [N1270_1.mzXML]	249.07156372070312	10.830816666666667	1.4038666666666666	10.9237	9.519833333333334	10907.443359375	1894741.4438590093	0	1298	0.16604257616438467	0.504923599467971	0.009853304101163037	249.07135009765625	249.078125
635	249.15634155273438	9.784016666666668					1	DETECTED	249.1563 m/z @9.78 [N1270_1.mzXML]	249.15634155273438	9.784016666666668	9.486166666666666	10.060866666666668	0.5747000000000018	24491.7421875	284947.18346484314	0	1298	0.14516167673465397	0.9856707109595871	0.9320551287356456	249.1560821533203	249.1568145751953
636	249.1831817626953	12.298366666666668					1	DETECTED	249.1832 m/z @12.30 [N1270_1.mzXML]	249.1831817626953	12.298366666666668	0.18558333333333332	12.954533333333334	12.76895	14766.140625	3812506.547662843	0	1298	0.12099724160398218	0.5270857097254003	0.05417141945080051	249.17550659179688	249.1839141845703
637	249.21591186523438	10.39175					1	DETECTED	249.2159 m/z @10.39 [N1270_1.mzXML]	249.21591186523438	10.39175	10.075983333333333	10.603116666666667	0.5271333333333335	22898.984375	373293.70592553733	0	1298	0.25462807748338356	0.8346880608043914	0.6600213458276868	249.2157440185547	249.21644592285156
638	250.00025939941406	15.37105					1	DETECTED	250.0003 m/z @15.37 [N1270_1.mzXML]	250.00025939941406	15.37105	15.27885	19.897	4.618149999999998	1655.662841796875	248798.7220037535	0	1298	1.2333088840101336	25.0441973969631	49.0883947939262	249.99900817871094	250.001953125
639	251.002197265625	11.181216666666668					1	DETECTED	251.0022 m/z @11.18 [N1270_1.mzXML]	251.002197265625	11.181216666666668	0.1516	18.7575	18.605900000000002	2673.202880859375	1421289.7724562986	0	1298	16.062977365340306	0.8434517972066119	0.6869035944132237	250.9955291748047	251.00608825683594
640	251.08055114746094	11.860199999999999					1	DETECTED	251.0806 m/z @11.86 [N1270_1.mzXML]	251.08055114746094	11.860199999999999	11.860199999999999	11.9149	0.054700000000000415	13373.826171875	35254.36559570354	0	1298	0.052897063730481975	null	null	251.08055114746094	251.08091735839844
641	251.12640380859375	12.064366666666666					1	DETECTED	251.1264 m/z @12.06 [N1270_1.mzXML]	251.12640380859375	12.064366666666666	0.10115	19.99566666666667	19.894516666666668	162205.640625	1.4503161161100103E7	0	1298	10.503244166694214	0.8691989694760206	2.1486997100218277	251.1221160888672	251.1279754638672
642	252.1297149658203	12.036766666666667					1	DETECTED	252.1297 m/z @12.04 [N1270_1.mzXML]	252.1297149658203	12.036766666666667	0.1516	19.99566666666667	19.84406666666667	28221.984375	3558622.1433074637	0	1298	10.088870399233043	1.45088108273229	2.1963366942429987	252.1207733154297	252.1302032470703
643	252.9708709716797	1.9621666666666668					1	DETECTED	252.9709 m/z @1.96 [N1270_1.mzXML]	252.9708709716797	1.9621666666666668	1.9201833333333334	12.790016666666666	10.869833333333332	15227.3349609375	6732082.850365722	0	1298	0.07305588011572506	129.45414847161524	257.90829694323054	252.9705047607422	252.98069763183594
644	252.98681640625	1.90595					1	DETECTED	252.9868 m/z @1.91 [N1270_1.mzXML]	252.98681640625	1.90595	0.23634999999999998	17.714166666666664	17.477816666666662	8316.4873046875	1670753.758466491	0	1298	15.53518518173056	5.23413292605015	5.001822224554868	252.98367309570312	252.99656677246094
645	253.03529357910156	11.6075					1	DETECTED	253.0353 m/z @11.61 [N1270_1.mzXML]	253.03529357910156	11.6075	1.54125	11.708066666666667	10.166816666666668	21185.546875	5688795.62383032	0	1298	0.10461514612924283	0.5049952398691999	0.009990479738399836	253.03492736816406	253.04525756835938
646	253.04598999023438	1.5855666666666666					1	DETECTED	253.0460 m/z @1.59 [N1270_1.mzXML]	253.04598999023438	1.5855666666666666	0.13479999999999998	19.979333333333333	19.844533333333334	9343.6708984375	4465001.096838044	0	1298	11.698116531007711	6.7839037398631925	12.341535793301418	253.04598999023438	253.0533447265625
647	253.10922241210938	12.406083333333333					1	DETECTED	253.1092 m/z @12.41 [N1270_1.mzXML]	253.10922241210938	12.406083333333333	10.512983333333333	12.451983333333335	1.9390000000000018	16990.177734375	495354.35996618663	0	1298	36.8685388209891	0.5131844437807433	0.025427971429881388	253.10491943359375	253.1093292236328
648	253.17813110351562	12.704766666666666					1	DETECTED	253.1781 m/z @12.70 [N1270_1.mzXML]	253.17813110351562	12.704766666666666	4.191566666666667	12.747483333333333	8.555916666666667	14390.68359375	3778301.964194458	0	1298	0.08762043110156448	0.5025088490031168	0.005017698006233517	253.17808532714844	253.18051147460938
649	253.19386291503906	14.773016666666667					1	DETECTED	253.1939 m/z @14.77 [N1270_1.mzXML]	253.19386291503906	14.773016666666667	14.517633333333333	15.844416666666666	1.3267833333333332	13236.4384765625	408552.28249224834	0	1298	0.28292860404618736	2.5976310122038653	2.7634392235483216	253.19354248046875	253.1943359375
650	254.134765625	13.812333333333333					1	DETECTED	254.1348 m/z @13.81 [N1270_1.mzXML]	254.134765625	13.812333333333333	10.892249999999999	15.06635	4.174100000000001	16615.66796875	1612440.9463513175	0	1298	0.22203627845840224	0.7147227533460803	0.4429945403691913	254.1334686279297	254.13760375976562
651	254.17437744140625	14.008999999999999					1	DETECTED	254.1744 m/z @14.01 [N1270_1.mzXML]	254.17437744140625	14.008999999999999	9.784016666666668	18.4025	8.618483333333332	6761.017578125	1687451.830202148	0	1298	6.24591655158275	1.019942879459091	0.798790968501338	254.17271423339844	254.1791229248047
652	254.99317932128906	10.876966666666668					1	DETECTED	254.9932 m/z @10.88 [N1270_1.mzXML]	254.99317932128906	10.876966666666668	2.1885	10.939116666666667	8.750616666666668	7145.24609375	1485857.9840432124	0	1298	0.13123819794253322	0.5035765804476432	0.007153160895286359	254.99285888671875	254.99403381347656
653	255.1210174560547	11.256866666666667					1	DETECTED	255.1210 m/z @11.26 [N1270_1.mzXML]	255.1210174560547	11.256866666666667	11.2117	12.343816666666667	1.1321166666666667	169092.390625	2413511.44230554	1	1298	0.3533828842335911	5.641380138729142	10.54120930775711	255.12059020996094	255.12660217285156
654	255.17068481445312	14.008999999999999					1	DETECTED	255.1707 m/z @14.01 [N1270_1.mzXML]	255.17068481445312	14.008999999999999	9.441383333333333	19.456	10.014616666666667	30632.48046875	3477110.498228732	0	1298	0.6549739232164704	1.036657116331973	0.9351600137909931	255.16952514648438	255.1722412109375
655	255.22994995117188	13.7578					1	DETECTED	255.2299 m/z @13.76 [N1270_1.mzXML]	255.22994995117188	13.7578	0.4404166666666667	19.84733333333333	19.406916666666664	29767.404296875	3929512.90687271	0	1298	1.5810839178271365	0.9172236008603012	5.015612954300432	255.22671508789062	255.23831176757812
656	256.2615661621094	11.377866666666668					1	DETECTED	256.2616 m/z @11.38 [N1270_1.mzXML]	256.2615661621094	11.377866666666668	0.3888666666666667	19.602500000000003	19.213633333333338	139530.953125	4925685.960756132	0	1298	0.0971172759830381	0.6185854972282826	0.01240534984322194	256.2586975097656	256.26373291015625
657	256.8195495605469	2.0175666666666667					1	DETECTED	256.8195 m/z @2.02 [N1270_1.mzXML]	256.8195495605469	2.0175666666666667	1.7343833333333334	2.2311666666666667	0.49678333333333335	21904.603515625	334595.8932248535	0	1298	0.21637239170429123	0.8771408392678477	0.7542816785356954	256.8125305175781	256.8199768066406
658	257.08184814453125	12.1953					1	DETECTED	257.0818 m/z @12.20 [N1270_1.mzXML]	257.08184814453125	12.1953	0.4231666666666667	12.283483333333333	11.860316666666666	23162.796875	1879212.2569547428	0	1298	0.05459186059268184	0.5157881210572639	0.009699993686072628	257.0722351074219	257.08258056640625
659	257.2248229980469	11.9959					1	DETECTED	257.2248 m/z @12.00 [N1270_1.mzXML]	257.2248229980469	11.9959	11.968866666666665	15.635866666666667	3.6670000000000016	10704.2998046875	969875.7870712895	0	1298	0.10983263953061773	67.8236744759503	134.6473489519006	257.2236328125	257.2255859375
660	257.2460021972656	13.78475					1	DETECTED	257.2460 m/z @13.78 [N1270_1.mzXML]	257.2460021972656	13.78475	0.13479999999999998	19.880499999999998	19.7457	41443.91015625	3283264.5033952324	0	1298	0.15505685848692075	0.9219745768473254	0.05622826997423885	257.2444763183594	257.2488708496094
661	257.97967529296875	10.1958					1	DETECTED	257.9797 m/z @10.20 [N1270_1.mzXML]	257.97967529296875	10.1958	9.798683333333335	10.603116666666667	0.804433333333332	5082.1005859375	126106.92385354606	0	1298	0.15323894950524064	1.012842573551015	1.0256851471020298	257.97882080078125	257.98065185546875
662	258.02862548828125	15.142316666666666					1	DETECTED	258.0286 m/z @15.14 [N1270_1.mzXML]	258.02862548828125	15.142316666666666	0.11791666666666667	19.99566666666667	19.877750000000002	7019.90576171875	2259439.7984761945	0	1298	0.6766954325243066	0.6389183908346026	0.3161313856154429	258.0196838378906	258.030029296875
663	258.1087951660156	2.3592500000000003					1	DETECTED	258.1088 m/z @2.36 [N1270_1.mzXML]	258.1087951660156	2.3592500000000003	1.70445	13.88125	12.1768	21373.13671875	1994093.5124693906	0	1298	0.7751005463115561	1.188563113565232	1.328431119607357	258.108154296875	258.10955810546875
664	258.16888427734375	9.57645					1	DETECTED	258.1689 m/z @9.58 [N1270_1.mzXML]	258.16888427734375	9.57645	9.426083333333334	9.650866666666667	0.2247833333333329	4571.51953125	37766.74667205803	0	1298	0.19316992109911446	0.7474506761250346	0.5780413969021849	258.16802978515625	258.1694641113281
665	258.89788818359375	1.6448666666666665					1	DETECTED	258.8979 m/z @1.64 [N1270_1.mzXML]	258.89788818359375	1.6448666666666665	1.0407	1.7631666666666668	0.7224666666666668	68200.0546875	372425.92318270844	0	1298	0.12415477720444668	1.2578716491852435	1.1249717753339084	258.8976745605469	258.9001770019531
666	258.9383544921875	1.6744333333333332					1	DETECTED	258.9384 m/z @1.67 [N1270_1.mzXML]	258.9383544921875	1.6744333333333332	1.421	1.90595	0.48495	26515.677734375	424782.2852073974	0	1298	0.397886003058725	0.9567604892805477	0.9043486560548758	258.9316711425781	258.9428405761719
667	258.97869873046875	1.9343166666666667					1	DETECTED	258.9787 m/z @1.93 [N1270_1.mzXML]	258.97869873046875	1.9343166666666667	1.421	10.120883333333333	8.699883333333334	17284.689453125	1515459.5789103697	0	1298	0.5495574734341897	8.474187473619274	15.94837494723855	258.970947265625	258.9849548339844
668	259.03167724609375	2.04575					1	DETECTED	259.0317 m/z @2.05 [N1270_1.mzXML]	259.03167724609375	2.04575	1.7343833333333334	18.0745	16.340116666666667	11109.203125	4402275.462034852	0	1298	14.83674666992776	26.239348035542243	48.7653032538434	259.0244140625	259.03167724609375
669	259.09271240234375	11.8455					1	DETECTED	259.0927 m/z @11.85 [N1270_1.mzXML]	259.09271240234375	11.8455	2.995366666666667	12.451983333333335	9.456616666666667	20742.435546875	1440722.5425588991	0	1298	0.6806569286632058	0.534264078883934	0.06852815776786811	259.09130859375	259.09814453125
670	259.1144104003906	9.353966666666668					1	DETECTED	259.1144 m/z @9.35 [N1270_1.mzXML]	259.1144104003906	9.353966666666668	9.297133333333333	9.382583333333335	0.08545000000000158	9203.419921875	29041.555061279632	0	1298	0.05964623455573559	0.7517595307917769	0.5035190615835538	259.1134338378906	259.1144714355469
671	259.16790771484375	12.121916666666667					1	DETECTED	259.1679 m/z @12.12 [N1270_1.mzXML]	259.16790771484375	12.121916666666667	10.57225	12.328416666666667	1.756166666666667	11322.3466796875	320037.5857993162	0	1298	0.09935209635931841	0.5666272316627232	0.13325446332544638	259.163330078125	259.1695251464844
672	259.65655517578125	13.1835					1	DETECTED	259.6566 m/z @13.18 [N1270_1.mzXML]	259.65655517578125	13.1835	13.102816666666666	13.606516666666666	0.5037000000000003	16944.28515625	317723.15051953116	0	1298	0.4330717081746105	3.1214625077462794	5.242925015492559	259.647216796875	259.6568908691406
673	260.1842346191406	9.887216666666665					1	DETECTED	260.1842 m/z @9.89 [N1270_1.mzXML]	260.1842346191406	9.887216666666665	9.650866666666667	10.587333333333333	0.9364666666666661	116639.6953125	673671.1787693481	0	1298	0.07066690132769438	0.9737820789722249	2.4429741069359094	260.18402099609375	260.1876220703125
674	260.9757995605469	1.5261500000000001					1	DETECTED	260.9758 m/z @1.53 [N1270_1.mzXML]	260.9757995605469	1.5261500000000001	1.421	17.141000000000002	15.720000000000002	8707.5546875	3389997.34039032	0	1298	0.08854934918038393	74.75035663338085	141.03955946266404	260.9684753417969	260.98223876953125
675	261.0096130371094	1.80585					1	DETECTED	261.0096 m/z @1.81 [N1270_1.mzXML]	261.0096130371094	1.80585	1.4370166666666668	15.09625	13.659233333333333	47997.78515625	2501955.6177260126	0	1298	0.324526060190641	1.343403784716986	1.4121094999600114	261.00408935546875	261.0146484375
676	261.1434631347656	9.546433333333333					1	DETECTED	261.1435 m/z @9.55 [N1270_1.mzXML]	261.1434631347656	9.546433333333333	0.13479999999999998	19.81433333333333	19.67953333333333	111809.328125	3856361.919148282	0	1298	3.035324536660031	0.9266693799401435	19.771233891798506	261.14154052734375	261.1510009765625
677	261.1878662109375	9.887216666666665					1	DETECTED	261.1879 m/z @9.89 [N1270_1.mzXML]	261.1878662109375	9.887216666666665	0.10115	19.979333333333333	19.878183333333332	14603.453125	2253110.2736915876	0	1298	9.569101380580905	4.5338349596715615	3.598300078408961	261.1811828613281	261.18853759765625
678	262.1636962890625	5.779516666666667					1	DETECTED	262.1637 m/z @5.78 [N1270_1.mzXML]	262.1636962890625	5.779516666666667	4.5641	8.5044	3.9403000000000006	2202.383056640625	290364.42648571776	0	1298	2.6659264663369227	1.6209667466575246	2.241933493315049	262.16278076171875	262.1648864746094
679	262.2510681152344	12.4215					1	DETECTED	262.2511 m/z @12.42 [N1270_1.mzXML]	262.2510681152344	12.4215	12.359216666666667	12.527616666666667	0.1684000000000001	20155.205078125	124917.84898291023	0	1298	0.11381116468204056	1.3518865400053546	1.7037730800107092	262.250732421875	262.25177001953125
680	263.0069885253906	2.0596833333333335					1	DETECTED	263.0070 m/z @2.06 [N1270_1.mzXML]	263.0069885253906	2.0596833333333335	1.4370166666666668	16.663483333333332	15.226466666666665	11242.49609375	2274793.973047638	0	1298	0.7740272866437039	12.226820128479655	23.45364025695931	263.0010681152344	263.0072326660156
681	263.0872497558594	11.57915					1	DETECTED	263.0872 m/z @11.58 [N1270_1.mzXML]	263.0872497558594	11.57915	0.4404166666666667	12.136566666666665	11.69615	652357.0	1.6710976238910394E7	1	1298	0.1260979790156611	0.5099168480504845	0.016167707340347327	263.0830993652344	263.0915832519531
682	263.13787841796875	9.68045					1	DETECTED	263.1379 m/z @9.68 [N1270_1.mzXML]	263.13787841796875	9.68045	9.561333333333332	9.915600000000001	0.3542666666666694	19343.474609375	148055.42133563262	0	1298	0.083388642402495	1.4870575066461333	1.9741150132922667	263.1378479003906	263.1474609375
683	263.160400390625	12.2245					1	DETECTED	263.1604 m/z @12.22 [N1270_1.mzXML]	263.160400390625	12.2245	3.809766666666667	12.328416666666667	8.518650000000001	18304.86328125	2108062.629783631	0	1298	0.06724192011938612	0.5061746856703718	0.012349371340743613	263.1588439941406	263.1605529785156
684	263.2354431152344	14.475783333333334					1	DETECTED	263.2354 m/z @14.48 [N1270_1.mzXML]	263.2354431152344	14.475783333333334	0.16849999999999998	19.2925	19.124	198376.734375	1.223468901251763E7	0	1298	0.6398307947186783	0.705864786293546	0.3664514816034394	263.2310485839844	263.23712158203125
685	264.09075927734375	11.57915					1	DETECTED	264.0908 m/z @11.58 [N1270_1.mzXML]	264.09075927734375	11.57915	11.536900000000001	11.83	0.29309999999999903	87841.6015625	577991.127625484	0	1298	0.10076449181144653	3.3693913128104698	3.816568523752991	264.09039306640625	264.09112548828125
686	264.16961669921875	9.213016666666666					1	DETECTED	264.1696 m/z @9.21 [N1270_1.mzXML]	264.16961669921875	9.213016666666666	9.127533333333334	12.239550000000001	3.1120166666666673	65252.53515625	732398.0905932616	0	1298	0.08464323638264659	1.2983027624540466	1.5651886001585038	264.1638488769531	264.17047119140625
687	264.2667541503906	12.661766666666667					1	DETECTED	264.2668 m/z @12.66 [N1270_1.mzXML]	264.2667541503906	12.661766666666667	12.632966666666666	12.790016666666666	0.1570499999999999	47383.9765625	262609.5541889667	0	1298	0.07648144848037752	2.7265624999999623	4.682166926148448	264.2663879394531	264.2671813964844
688	265.0213928222656	1.79155					1	DETECTED	265.0214 m/z @1.79 [N1270_1.mzXML]	265.0213928222656	1.79155	1.7776166666666666	17.7795	16.001883333333332	34193.98046875	3382402.094841981	0	1298	1.0742498083680074	261.4553401866617	81.69309326427849	265.01202392578125	265.023681640625
689	265.0839538574219	19.55366666666667					1	DETECTED	265.0840 m/z @19.55 [N1270_1.mzXML]	265.0839538574219	19.55366666666667	0.10115	19.99566666666667	19.894516666666668	5411.82080078125	2342161.2005919483	0	1298	1.4051062175265692	0.5113609978486074	0.15308738791933674	265.073974609375	265.0934143066406
690	265.11712646484375	9.724666666666668					1	DETECTED	265.1171 m/z @9.72 [N1270_1.mzXML]	265.11712646484375	9.724666666666668	9.665616666666667	10.031283333333333	0.3656666666666659	41074.69140625	264182.49437719735	0	1298	0.10170378589913476	1.6533386813070525	1.7587085880564919	265.1146545410156	265.1177673339844
691	265.1419372558594	12.406083333333333					1	DETECTED	265.1419 m/z @12.41 [N1270_1.mzXML]	265.1419372558594	12.406083333333333	3.633966666666667	12.54305	8.909083333333331	62111.58984375	7922592.491637384	0	1298	1.1788261496292058	0.5078069337123119	1.9043903251444438	265.138671875	265.1455078125
692	265.153564453125	10.301966666666667					1	DETECTED	265.1536 m/z @10.30 [N1270_1.mzXML]	265.153564453125	10.301966666666667	8.6704	10.347066666666667	1.6766666666666659	5066.92041015625	181058.9978811949	0	1298	1.6420035148807575	0.5138210717715078	0.027642143543015738	265.1520690917969	265.1548156738281
693	265.2510070800781	12.747483333333333					1	DETECTED	265.2510 m/z @12.75 [N1270_1.mzXML]	265.2510070800781	12.747483333333333	0.8336	19.569833333333335	18.736233333333335	45534.9609375	2299052.950692109	0	1298	0.08188791780249716	0.5794783945858993	10.608458576935194	265.2415466308594	265.2527770996094
694	265.98016357421875	10.226116666666666					1	DETECTED	265.9802 m/z @10.23 [N1270_1.mzXML]	265.98016357421875	10.226116666666666	2.1167	13.2776	11.1609	17697.55078125	4329925.09143994	0	1298	0.09130660753978859	0.6881444411332505	64.39611917940938	265.972900390625	265.9801940917969
695	266.07037353515625	15.893316666666667					1	DETECTED	266.0704 m/z @15.89 [N1270_1.mzXML]	266.07037353515625	15.893316666666667	9.471116666666667	19.537333333333333	10.066216666666666	5750.41259765625	1842515.4395399776	0	1298	2.6161450329665996	0.7837047014003508	0.5674094028007015	266.0694274902344	266.0719299316406
696	266.1186218261719	12.84605					1	DETECTED	266.1186 m/z @12.85 [N1270_1.mzXML]	266.1186218261719	12.84605	9.665616666666667	12.84605	3.1804333333333332	8120.921875	844994.3613466797	0	1298	3.1565121524124446	0.5	null	266.1186218261719	266.12060546875
697	266.9259033203125	1.5855666666666666					1	DETECTED	266.9259 m/z @1.59 [N1270_1.mzXML]	266.9259033203125	1.5855666666666666	1.54125	1.6298833333333334	0.08863333333333334	53204.6328125	216005.9165351566	0	1298	0.07594708234384684	1.0000000000000024	1.000000000000005	266.9256591796875	266.9264831542969
698	266.9777526855469	10.939116666666667					1	DETECTED	266.9778 m/z @10.94 [N1270_1.mzXML]	266.9777526855469	10.939116666666667	10.907983333333334	11.075583333333332	0.16759999999999842	4086.2646484375	33663.07979638646	0	1298	0.16166551175540889	2.6916488222698094	4.383297644539619	266.9771423339844	266.9789123535156
699	267.05712890625	1.9201833333333334					1	DETECTED	267.0571 m/z @1.92 [N1270_1.mzXML]	267.05712890625	1.9201833333333334	1.90595	19.92983333333333	18.02388333333333	10626.7275390625	2607891.0629379572	0	1298	14.926071384690077	633.1574941451995	1261.840168619403	267.0563659667969	267.0671081542969
700	267.09716796875	1.6744333333333332					1	DETECTED	267.0972 m/z @1.67 [N1270_1.mzXML]	267.09716796875	1.6744333333333332	0.6448666666666667	9.59135	8.946483333333333	15779.572265625	1221806.8374444589	0	1298	0.044685647363057246	3.301173924379089	7.2248522211539346	267.0942687988281	267.0989990234375
701	267.1184387207031	10.846300000000001					1	DETECTED	267.1184 m/z @10.85 [N1270_1.mzXML]	267.1184387207031	10.846300000000001	8.746783333333333	11.57915	2.832366666666667	9889.33984375	615382.8261052247	0	1298	0.08900883472755972	0.6745282644418157	0.3490565288836313	267.11767578125	267.1221618652344
702	267.16119384765625	13.606516666666666					1	DETECTED	267.1612 m/z @13.61 [N1270_1.mzXML]	267.16119384765625	13.606516666666666	11.7533	13.676483333333334	1.9231833333333341	19889.134765625	1302151.6770195316	0	1298	1.83217296470586	0.518877087586449	0.03775417517289809	267.15423583984375	267.1617126464844
703	267.6451110839844	13.224					1	DETECTED	267.6451 m/z @13.22 [N1270_1.mzXML]	267.6451110839844	13.224	13.008383333333335	14.80175	1.7933666666666657	295590.6875	6898893.194971674	0	1298	0.23512190522974485	1.886907990587913	2.3801138125771932	267.6442565917969	267.6459655761719
704	267.9779357910156	10.241433333333333					1	DETECTED	267.9779 m/z @10.24 [N1270_1.mzXML]	267.9779357910156	10.241433333333333	10.1808	10.316833333333333	0.13603333333333367	16238.80859375	84486.29737695272	0	1298	0.08637024123417092	1.1217702034084651	1.197201003175535	267.9775085449219	267.978271484375
705	268.956787109375	11.226750000000001					1	DETECTED	268.9568 m/z @11.23 [N1270_1.mzXML]	268.956787109375	11.226750000000001	1.4963666666666666	17.878	16.381633333333333	15280.603515625	3146908.4784402773	0	1298	0.633059858617834	0.7748445590190804	0.5365468648439027	268.9468078613281	268.95770263671875
706	269.04669189453125	2.2169499999999998					1	DETECTED	269.0467 m/z @2.22 [N1270_1.mzXML]	269.04669189453125	2.2169499999999998	1.6890666666666665	11.9149	10.225833333333332	8782.9609375	2023869.3859674071	0	1298	0.13756557568037264	9.685694440059358	18.37138888011871	269.0449523925781	269.0480041503906
707	269.0863342285156	1.4817666666666667					1	DETECTED	269.0863 m/z @1.48 [N1270_1.mzXML]	269.0863342285156	1.4817666666666667	1.421	1.54125	0.12024999999999997	7008.85205078125	34856.01106323237	0	1298	0.07727387390490459	0.9894404827207901	0.9788809654415803	269.08514404296875	269.0863342285156
708	269.1369934082031	12.036766666666667					1	DETECTED	269.1370 m/z @12.04 [N1270_1.mzXML]	269.1369934082031	12.036766666666667	11.4785	12.239550000000001	0.7610500000000009	75377.4375	851246.4691757822	0	1298	0.10826521770661302	0.6743899334174578	0.23449731249657116	269.1359558105469	269.13739013671875
709	269.2247619628906	14.023200000000001					1	DETECTED	269.2248 m/z @14.02 [N1270_1.mzXML]	269.2247619628906	14.023200000000001	11.814616666666666	18.107166666666668	6.292550000000002	133490.734375	4039003.807108669	0	1298	0.3831337124317038	0.6787781149482036	4.29999219767385	269.2235107421875	269.2257080078125
710	269.28240966796875	13.535516666666666					1	DETECTED	269.2824 m/z @13.54 [N1270_1.mzXML]	269.28240966796875	13.535516666666666	0.4231666666666667	19.962833333333332	19.539666666666665	12022.2138671875	2511892.5927161863	0	1298	1.2772965253996293	0.8268439347229819	0.39266786641513046	269.280517578125	269.28424072265625
711	270.2281494140625	14.0811					1	DETECTED	270.2281 m/z @14.08 [N1270_1.mzXML]	270.2281494140625	14.0811	13.812333333333333	14.672883333333335	0.8605500000000017	33112.24609375	660862.5290498035	0	1298	0.3169917603848127	1.600923973707063	1.2947769026622502	270.2275085449219	270.2371520996094
712	270.9564514160156	1.9343166666666667					1	DETECTED	270.9565 m/z @1.93 [N1270_1.mzXML]	270.9564514160156	1.9343166666666667	1.9343166666666667	10.939116666666667	9.0048	24183.720703125	1512404.3188830568	0	1298	0.1580741828635821	null	null	270.95599365234375	270.9573974609375
713	271.03826904296875	1.7776166666666666					1	DETECTED	271.0383 m/z @1.78 [N1270_1.mzXML]	271.03826904296875	1.7776166666666666	1.71945	16.861166666666666	15.141716666666666	64692.0625	1.0313466361170195E7	0	1298	0.08932110457130427	130.158022922636	259.316045845272	271.03802490234375	271.04571533203125
714	271.14208984375	12.900016666666666					1	DETECTED	271.1421 m/z @12.90 [N1270_1.mzXML]	271.14208984375	12.900016666666666	0.6110666666666666	12.926966666666667	12.315900000000001	14324.4296875	1441310.7779906008	0	1298	0.7054566271802436	0.5010965135345168	0.014869551030810262	271.1416931152344	271.1444091796875
715	271.16339111328125	10.798816666666665					1	DETECTED	271.1634 m/z @10.80 [N1270_1.mzXML]	271.16339111328125	10.798816666666665	10.733833333333333	10.9237	0.18986666666666707	29708.130859375	166129.5823750005	0	1298	0.6672884245002901	1.4608874070274698	1.2779854581889862	271.1631164550781	271.1639404296875
716	271.2042236328125	14.80175					1	DETECTED	271.2042 m/z @14.80 [N1270_1.mzXML]	271.2042236328125	14.80175	14.419866666666667	15.77965	1.3597833333333327	31820.02734375	1032589.0482647691	0	1298	0.5204846947181636	1.6405014148401238	2.1644636666505144	271.2036437988281	271.20465087890625
717	271.2403869628906	12.1075					1	DETECTED	271.2404 m/z @12.11 [N1270_1.mzXML]	271.2403869628906	12.1075	3.065816666666667	12.1953	9.129483333333333	22379.30078125	3845609.300259399	0	1298	0.08893440319249812	0.5048552905893261	0.009710581178652167	271.2317810058594	271.2406005859375
718	271.26123046875	12.647366666666667					1	DETECTED	271.2612 m/z @12.65 [N1270_1.mzXML]	271.26123046875	12.647366666666667	0.10115	19.99566666666667	19.894516666666668	34364.546875	5452599.054907777	0	1298	0.13469192592559942	1.0676099294185994	0.6569363060199179	271.2596435546875	271.26312255859375
719	271.65631103515625	12.926966666666667					1	DETECTED	271.6563 m/z @12.93 [N1270_1.mzXML]	271.65631103515625	12.926966666666667	12.804383333333334	16.335083333333333	3.5306999999999995	70020.0546875	1417687.8305820301	0	1298	0.18653872760833323	14.401223657375967	27.802447314751934	271.6478576660156	271.65692138671875
720	272.12646484375	11.73805					1	DETECTED	272.1265 m/z @11.74 [N1270_1.mzXML]	272.12646484375	11.73805	1.9621666666666668	11.9823	10.020133333333334	181775.84375	9912022.973028563	1	1298	0.12943593145752352	1.5459563563174488	1.75702587373807	272.1251525878906	272.126708984375
721	272.2073974609375	14.859566666666666					1	DETECTED	272.2074 m/z @14.86 [N1270_1.mzXML]	272.2073974609375	14.859566666666666	14.658733333333334	15.40145	0.7427166666666665	6926.19775390625	159068.9481002807	0	1298	0.1930927298728502	1.8490871369294737	2.6981742738589474	272.2065734863281	272.2082214355469
722	272.2561950683594	11.377866666666668					1	DETECTED	272.2562 m/z @11.38 [N1270_1.mzXML]	272.2561950683594	11.377866666666668	0.11791666666666667	19.407	19.289083333333334	27803.24609375	3227774.784046784	0	1298	11.328034821014743	0.8258581284260194	0.6819767779994942	272.2476501464844	272.26617431640625
723	272.6646423339844	13.371583333333332					1	DETECTED	272.6646 m/z @13.37 [N1270_1.mzXML]	272.6646423339844	13.371583333333332	13.2776	13.606516666666666	0.3289166666666663	32316.103515625	377884.35930175835	0	1298	0.17042757193088143	1.749866997694646	2.07054891168522	272.6550598144531	272.664794921875
724	272.7931213378906	2.0036833333333335					1	DETECTED	272.7931 m/z @2.00 [N1270_1.mzXML]	272.7931213378906	2.0036833333333335	1.9761	2.3167833333333334	0.34068333333333345	17094.35546875	153513.80746167	0	1298	0.2849010721864753	6.175528700906306	8.569749953818704	272.79248046875	272.7938537597656
725	272.9426574707031	1.6298833333333334					1	DETECTED	272.9427 m/z @1.63 [N1270_1.mzXML]	272.9426574707031	1.6298833333333334	1.54125	1.8911833333333334	0.34993333333333343	76895.765625	523326.58119091776	0	1298	0.08506731608442997	1.912861328091361	0.5648763178648384	272.9424133300781	272.9515380859375
726	273.087890625	13.7578					1	DETECTED	273.0879 m/z @13.76 [N1270_1.mzXML]	273.087890625	13.7578	9.958583333333333	13.7578	3.7992166666666662	10889.302734375	1243425.626387329	0	1298	4.045182351831823	0.5	null	273.0807189941406	273.087890625
727	274.001708984375	11.181216666666668					1	DETECTED	274.0017 m/z @11.18 [N1270_1.mzXML]	274.001708984375	11.181216666666668	10.939116666666667	18.354333333333333	7.415216666666666	10756.6728515625	1173822.5230970467	0	1298	2.8175065615426185	15.314367341318972	23.00774033066669	274.000244140625	274.0029602050781
728	274.2089538574219	11.045449999999999					1	DETECTED	274.2090 m/z @11.05 [N1270_1.mzXML]	274.2089538574219	11.045449999999999	4.70245	11.045449999999999	6.342999999999999	9091.4326171875	489421.5914507138	0	1298	0.8361158672025173	0.5	null	274.198974609375	274.2158508300781
729	274.2359924316406	12.1953					1	DETECTED	274.2360 m/z @12.20 [N1270_1.mzXML]	274.2359924316406	12.1953	12.136566666666665	12.374816666666668	0.23825000000000252	90256.1953125	666488.5893237315	0	1298	0.11393680092198899	2.1645018077043336	3.046085833988518	274.2356262207031	274.2362976074219
730	274.2714538574219	11.363583333333334					1	DETECTED	274.2715 m/z @11.36 [N1270_1.mzXML]	274.2714538574219	11.363583333333334	7.020683333333333	17.0585	10.037816666666664	6646632.5	4.628604390838268E7	1	1298	0.08506513978944774	2.0158454877105783	2.3675604244254296	274.2696228027344	274.2737731933594
731	274.6235046386719	12.8321					1	DETECTED	274.6235 m/z @12.83 [N1270_1.mzXML]	274.6235046386719	12.8321	12.661766666666667	13.1433	0.48153333333333315	54100.53515625	477596.7593977039	0	1298	0.1650530450211818	1.4135029354207402	3.0987197978876297	274.62274169921875	274.63128662109375
732	274.9405517578125	1.6298833333333334					1	DETECTED	274.9406 m/z @1.63 [N1270_1.mzXML]	274.9405517578125	1.6298833333333334	1.4370166666666668	1.6594666666666666	0.22244999999999981	13441.7255859375	94141.52641149894	0	1298	0.198439511660504	0.5766937435188385	0.15338748703767707	274.9398498535156	274.9489440917969
733	274.997802734375	11.2117					1	DETECTED	274.9978 m/z @11.21 [N1270_1.mzXML]	274.997802734375	11.2117	1.421	18.596833333333333	17.175833333333333	14717.5166015625	3512086.854309112	0	1298	3.959762426226291	0.7600937472764345	11.742334628620801	274.9909362792969	275.0018005371094
734	275.01983642578125	1.4669999999999999					1	DETECTED	275.0198 m/z @1.47 [N1270_1.mzXML]	275.01983642578125	1.4669999999999999	1.4370166666666668	1.4963666666666666	0.05934999999999979	8608.560546875	22998.479565307593	0	1298	0.055379468936824994	0.9897165091717687	0.9794330183435374	275.0193786621094	275.02020263671875
735	275.19873046875	12.390183333333333					1	DETECTED	275.1987 m/z @12.39 [N1270_1.mzXML]	275.19873046875	12.390183333333333	7.61265	12.54305	4.930399999999999	44573.01171875	4079657.172312743	0	1298	0.14658644267773724	0.5159984929461507	0.031996985892301384	275.1983947753906	275.1989440917969
736	275.2751770019531	11.377866666666668					1	DETECTED	275.2752 m/z @11.38 [N1270_1.mzXML]	275.2751770019531	11.377866666666668	11.3354	18.999333333333333	7.663933333333333	912918.75	6148626.726871553	0	1298	0.10265387255284963	2.993727777312939	2.8452040404612466	275.2674560546875	275.2760925292969
737	275.6314392089844	13.196916666666668					1	DETECTED	275.6314 m/z @13.20 [N1270_1.mzXML]	275.6314392089844	13.196916666666668	12.209983333333334	13.648950000000001	1.4389666666666674	173180.140625	2780968.9908195827	0	1298	0.16996869788923696	1.3403290526836213	1.4585966851822587	275.6305847167969	275.6408386230469
738	275.9967346191406	15.79585					1	DETECTED	275.9967 m/z @15.80 [N1270_1.mzXML]	275.9967346191406	15.79585	15.156983333333333	19.55366666666667	4.3966833333333355	2445.68798828125	318010.11189770506	0	1298	0.4837623779022522	3.4410022957320257	5.882004591464051	275.9954528808594	275.9977111816406
739	276.1328125	13.251033333333334					1	DETECTED	276.1328 m/z @13.25 [N1270_1.mzXML]	276.1328125	13.251033333333334	4.103283333333334	13.3311	9.227816666666666	43871.46484375	3302478.173876313	0	1298	0.04341512723555674	0.5140687712880977	0.02779427991579938	276.12493896484375	276.1427307128906
740	276.17950439453125	9.0814					1	DETECTED	276.1795 m/z @9.08 [N1270_1.mzXML]	276.17950439453125	9.0814	8.823	9.096716666666667	0.27371666666666705	4625.34326171875	39739.5463651123	0	1298	0.2889080504034762	0.5296375128998976	0.059275025799795246	276.178466796875	276.1796875
741	276.6500244140625	13.237683333333333					1	DETECTED	276.6500 m/z @13.24 [N1270_1.mzXML]	276.6500244140625	13.237683333333333	13.048516666666666	13.662916666666666	0.6143999999999998	56905.0	939220.2902661125	0	1298	0.21870305405806434	1.6239647577092484	2.247929515418497	276.6498718261719	276.65087890625
742	276.9529113769531	1.5261500000000001					1	DETECTED	276.9529 m/z @1.53 [N1270_1.mzXML]	276.9529113769531	1.5261500000000001	1.4669999999999999	1.54125	0.07425000000000015	5853.34619140625	19718.012540771462	0	1298	0.09539101692400975	0.6276415891800492	0.2552831783600985	276.9522399902344	276.9534912109375
743	276.9834289550781	1.9761					1	DETECTED	276.9834 m/z @1.98 [N1270_1.mzXML]	276.9834289550781	1.9761	1.4370166666666668	18.805666666666664	17.368649999999995	14355.6435546875	1909576.5154013364	0	1298	0.21964080761082494	14.144729926756392	27.232059975310293	276.9764404296875	276.993408203125
744	277.0368957519531	10.5276					1	DETECTED	277.0369 m/z @10.53 [N1270_1.mzXML]	277.0368957519531	10.5276	10.483483333333334	15.844416666666666	5.360933333333332	6774.6767578125	449595.4703715208	0	1298	0.07844313022812521	60.75859463543767	120.51718927087533	277.0357360839844	277.0392761230469
745	277.07012939453125	11.88815					1	DETECTED	277.0701 m/z @11.89 [N1270_1.mzXML]	277.07012939453125	11.88815	10.467783333333333	12.07845	1.610666666666667	16989.193359375	878648.8466419678	0	1298	0.19462647303359581	0.5669897444321891	0.15472768561903832	277.06317138671875	277.070556640625
746	277.10223388671875	11.256866666666667					1	DETECTED	277.1022 m/z @11.26 [N1270_1.mzXML]	277.10223388671875	11.256866666666667	9.68045	17.091666666666665	7.411216666666665	84212.3671875	3339207.5353376465	0	1298	0.073635831521905	2.6972406499575925	14.068433563111931	277.0929870605469	277.1070556640625
747	277.1394958496094	11.901533333333333					1	DETECTED	277.1395 m/z @11.90 [N1270_1.mzXML]	277.1394958496094	11.901533333333333	8.151066666666667	12.036766666666667	3.8857	16145.8017578125	925782.9734750066	0	1298	0.3375572859571925	0.5180288675187088	0.03605773503741769	277.1326904296875	277.139892578125
748	277.15264892578125	13.196916666666668					1	DETECTED	277.1526 m/z @13.20 [N1270_1.mzXML]	277.15264892578125	13.196916666666668	10.0463	19.456	9.409699999999999	20761.251953125	3485502.4875540766	0	1298	5.354022396605032	1.4029655750104428	1.2519175029783143	277.1498718261719	277.1584167480469
749	277.17828369140625	12.165916666666668					1	DETECTED	277.1783 m/z @12.17 [N1270_1.mzXML]	277.17828369140625	12.165916666666668	0.49173333333333336	19.880499999999998	19.388766666666665	27821.5625	2756873.0858953856	0	1298	0.4368610988220958	0.8329771392349532	100.08184350619936	277.1703186035156	277.1805725097656
750	277.21435546875	12.573083333333333					1	DETECTED	277.2144 m/z @12.57 [N1270_1.mzXML]	277.21435546875	12.573083333333333	12.343816666666667	18.966666666666665	6.622849999999998	40362.96484375	3223407.485419891	0	1298	1.5122536930796322	3.637718375828262	6.255772399167543	277.2112121582031	277.21478271484375
751	278.18463134765625	9.0814					1	DETECTED	278.1846 m/z @9.08 [N1270_1.mzXML]	278.18463134765625	9.0814	9.066466666666667	12.2245	3.158033333333334	8360.6953125	601130.6058608396	0	1298	0.06728455348191353	105.7377232142848	210.4754464285696	278.1803283691406	278.1847229003906
752	278.6260986328125	12.926966666666667					1	DETECTED	278.6261 m/z @12.93 [N1270_1.mzXML]	278.6260986328125	12.926966666666667	12.690516666666667	13.1298	0.43928333333333214	66303.9296875	931718.9004980456	0	1298	0.22608330848485814	0.9289137943187415	0.8578275886374831	278.6172790527344	278.6265563964844
753	278.9811096191406	16.188166666666667					1	DETECTED	278.9811 m/z @16.19 [N1270_1.mzXML]	278.9811096191406	16.188166666666667	2.0036833333333335	19.3905	17.386816666666665	4687.47509765625	2218386.309060518	0	1298	0.9818333631778593	0.6128815642444971	0.1613733777902667	278.9786682128906	278.98223876953125
754	279.082275390625	10.512983333333333					1	DETECTED	279.0823 m/z @10.51 [N1270_1.mzXML]	279.082275390625	10.512983333333333	8.09145	19.830666666666666	11.739216666666666	250698.875	5277255.593327813	1	1298	0.09545645636801581	39.09089116603118	75.96631269441777	279.0814208984375	279.0922546386719
755	279.1573181152344	12.451983333333335					1	DETECTED	279.1573 m/z @12.45 [N1270_1.mzXML]	279.1573181152344	12.451983333333335	0.10115	19.99566666666667	19.894516666666668	190357.4375	3.831033151786061E7	0	1298	0.16366383321631872	0.5386959912024044	0.06920885177276767	279.1564025878906	279.1582336425781
756	279.2301025390625	13.480633333333333					1	DETECTED	279.2301 m/z @13.48 [N1270_1.mzXML]	279.2301025390625	13.480633333333333	11.7533	15.324866666666667	3.5715666666666674	132422.578125	4210939.810849366	0	1298	0.23780178810043573	null	0.3024323681644417	279.22894287109375	279.23089599609375
757	279.64501953125	12.981583333333333					1	DETECTED	279.6450 m/z @12.98 [N1270_1.mzXML]	279.64501953125	12.981583333333333	12.776083333333334	15.37105	2.594966666666666	189967.40625	3500170.210343504	0	1298	0.2093062319583261	1.3223959285918645	2.8788749538025824	279.6441345214844	279.6464538574219
758	280.090087890625	1.7488666666666668					1	DETECTED	280.0901 m/z @1.75 [N1270_1.mzXML]	280.090087890625	1.7488666666666668	1.6594666666666666	18.821833333333334	17.162366666666667	481699.6875	7136025.415984015	1	1298	0.08719234740437587	47.990602227211795	0.6751150419982107	280.08514404296875	280.0906677246094
759	280.1605529785156	12.451983333333335					1	DETECTED	280.1606 m/z @12.45 [N1270_1.mzXML]	280.1605529785156	12.451983333333335	0.10115	19.92983333333333	19.82868333333333	36290.08203125	6877093.968059089	0	1298	6.649741957774005	2.1913228997788967	0.14378850682718702	280.15948486328125	280.1618347167969
760	280.65289306640625	13.385066666666667					1	DETECTED	280.6529 m/z @13.39 [N1270_1.mzXML]	280.65289306640625	13.385066666666667	13.102816666666666	14.124316666666665	1.0214999999999996	405332.5	5788204.611584226	2	1298	0.1969118099164877	1.6724028986527126	1.9733411860706185	280.65167236328125	280.6534118652344
761	281.08245849609375	15.731183333333332					1	DETECTED	281.0825 m/z @15.73 [N1270_1.mzXML]	281.08245849609375	15.731183333333332	9.769216666666667	19.765	9.995783333333334	15591.5205078125	3727262.2656078488	0	1298	6.518897042408748	0.7799063934117935	0.584426109326084	281.0776672363281	281.08331298828125
762	281.0935363769531	1.7488666666666668					1	DETECTED	281.0935 m/z @1.75 [N1270_1.mzXML]	281.0935363769531	1.7488666666666668	1.6890666666666665	1.79155	0.10248333333333348	40950.84765625	165792.92343017578	0	1298	0.10166289960145725	0.8568840579710115	0.7137681159420229	281.093017578125	281.0942077636719
763	281.1121826171875	9.6065					1	DETECTED	281.1122 m/z @9.61 [N1270_1.mzXML]	281.1121826171875	9.6065	9.441383333333333	9.6361	0.1947166666666682	3986.062744140625	29483.810711426082	0	1298	0.09530187048952499	0.5896335924094077	0.1792671848188154	281.1115417480469	281.1123352050781
764	281.2456359863281	14.419866666666667					1	DETECTED	281.2456 m/z @14.42 [N1270_1.mzXML]	281.2456359863281	14.419866666666667	0.5941500000000001	19.897	19.30285	309537.25	1.84453085622595E7	0	1298	0.6237249423593916	0.7915405808380317	0.43230501183849696	281.2447509765625	281.2520751953125
765	281.66070556640625	14.1388					1	DETECTED	281.6607 m/z @14.14 [N1270_1.mzXML]	281.66070556640625	14.1388	10.861566666666667	16.05695	5.195383333333334	149950.4375	7100693.943054451	0	1298	0.16242052935226603	2.06845524410785	3.4993244420932057	281.6556701660156	281.6619567871094
766	282.20166015625	11.507866666666667					1	DETECTED	282.2017 m/z @11.51 [N1270_1.mzXML]	282.20166015625	11.507866666666667	11.507866666666667	16.220866666666666	4.712999999999999	44368.90234375	1317841.3256085222	0	1298	0.060284583909748335	null	null	282.20166015625	282.2107849121094
767	282.2203369140625	0.1516					1	DETECTED	282.2203 m/z @0.15 [N1270_1.mzXML]	282.2203369140625	0.1516	0.10115	19.99566666666667	19.894516666666668	4923.123046875	3673126.574293579	0	1298	7.959859200836836	197.17063098777666	393.3412619755534	282.21807861328125	282.2239685058594
768	282.2577209472656	11.363583333333334					1	DETECTED	282.2577 m/z @11.36 [N1270_1.mzXML]	282.2577209472656	11.363583333333334	10.95435	16.23705	5.2827	81183.4375	6615704.024136475	0	1298	3.3077794031078547	5.953211687576661	10.010920430428166	282.24859619140625	282.2585144042969
769	282.2771911621094	13.994483333333333					1	DETECTED	282.2772 m/z @13.99 [N1270_1.mzXML]	282.2771911621094	13.994483333333333	11.814616666666666	14.266233333333334	2.451616666666668	112032.34375	2678730.879147583	0	1298	0.26865817231453804	1.1355302391565898	0.12762875780967406	282.2763366699219	282.2778625488281
770	282.9033508300781	1.5855666666666666					1	DETECTED	282.9034 m/z @1.59 [N1270_1.mzXML]	282.9033508300781	1.5855666666666666	1.5113333333333334	1.6298833333333334	0.11854999999999993	96934.90625	388033.48193115275	0	1298	0.06652831493099343	0.8015979959404044	0.7362283707995175	282.90289306640625	282.9038391113281
771	282.9718322753906	11.226750000000001					1	DETECTED	282.9718 m/z @11.23 [N1270_1.mzXML]	282.9718322753906	11.226750000000001	2.2027833333333335	15.386166666666666	13.183383333333332	14966.923828125	2264965.5549195567	0	1298	0.6459222437500785	0.7304649839870861	0.46092996797417235	282.9707336425781	282.9790954589844
772	283.00653076171875	10.226116666666666					1	DETECTED	283.0065 m/z @10.23 [N1270_1.mzXML]	283.00653076171875	10.226116666666666	10.1808	10.316833333333333	0.13603333333333367	16819.19140625	82284.98611840779	0	1298	0.3256755865384857	1.500919455682247	1.9762964014527082	283.006103515625	283.0066833496094
773	283.10552978515625	10.76635					1	DETECTED	283.1055 m/z @10.77 [N1270_1.mzXML]	283.10552978515625	10.76635	8.5044	12.482033333333334	3.9776333333333334	15209.3994140625	652926.8584111327	0	1298	0.0955096594272753	0.8791964025515527	0.7601371001548655	283.09698486328125	283.1138610839844
774	283.1522521972656	12.036766666666667					1	DETECTED	283.1523 m/z @12.04 [N1270_1.mzXML]	283.1522521972656	12.036766666666667	1.86255	15.233533333333332	13.370983333333331	25200.822265625	8451206.895053465	0	1298	0.1281603595167482	0.657101365707106	0.31420273141421196	283.1501159667969	283.1614990234375
775	283.24072265625	15.667783333333334					1	DETECTED	283.2407 m/z @15.67 [N1270_1.mzXML]	283.24072265625	15.667783333333334	14.962366666666666	16.87783333333333	1.9154666666666653	4044.19384765625	215769.5013908384	0	1298	0.13356884601154917	1.3576845835794409	1.715369167158882	283.2392883300781	283.24530029296875
776	283.2611999511719	12.7191					1	DETECTED	283.2612 m/z @12.72 [N1270_1.mzXML]	283.2611999511719	12.7191	0.16849999999999998	19.99566666666667	19.827166666666667	94187.7109375	3308246.7542063636	0	1298	0.21450779710101564	0.5738566343507822	13.510867188147223	283.2515563964844	283.26336669921875
777	283.2802734375	14.008999999999999					1	DETECTED	283.2803 m/z @14.01 [N1270_1.mzXML]	283.2802734375	14.008999999999999	11.83	14.433766666666665	2.6037666666666652	19089.037109375	847651.2119274902	0	1298	0.2351008404154502	0.5974682576105248	0.19493651522104957	283.27935791015625	283.2815856933594
778	284.04595947265625	11.928316666666666					1	DETECTED	284.0460 m/z @11.93 [N1270_1.mzXML]	284.04595947265625	11.928316666666666	3.9122	12.064366666666666	8.152166666666666	33605.453125	3834122.7281400147	0	1298	0.1320532791496305	0.5084860291870337	0.01697205837406736	284.0448913574219	284.05511474609375
779	284.1263122558594	12.1075					1	DETECTED	284.1263 m/z @12.11 [N1270_1.mzXML]	284.1263122558594	12.1075	12.036766666666667	12.2245	0.18773333333333397	43926.078125	272030.32752465876	0	1298	0.16915294347295884	1.3270499528746555	1.6349479434907217	284.1259765625	284.1268310546875
780	284.2926940917969	12.632966666666666					1	DETECTED	284.2927 m/z @12.63 [N1270_1.mzXML]	284.2926940917969	12.632966666666666	1.19625	18.3865	17.190250000000002	28937.095703125	3839532.4209583737	0	1298	0.07358208044429304	0.7515378102398271	0.5030756204796542	284.2872009277344	284.3002624511719
781	284.90814208984375	1.6744333333333332					1	DETECTED	284.9081 m/z @1.67 [N1270_1.mzXML]	284.90814208984375	1.6744333333333332	1.6594666666666666	1.8341166666666666	0.17464999999999997	38124.0859375	240373.09160888667	0	1298	0.29607428755248	5.834632516703822	10.669265033407644	284.9075927734375	284.90838623046875
782	284.9243469238281	1.54125					1	DETECTED	284.9243 m/z @1.54 [N1270_1.mzXML]	284.9243469238281	1.54125	1.4817666666666667	1.5855666666666666	0.10379999999999989	7611.97900390625	32075.454042968722	0	1298	0.11541769560578974	0.8725133090501532	0.7450266181003065	284.92352294921875	284.9252624511719
783	285.0042724609375	10.226116666666666					1	DETECTED	285.0043 m/z @10.23 [N1270_1.mzXML]	285.0042724609375	10.226116666666666	10.1808	10.316833333333333	0.13603333333333367	15735.0927734375	79172.94956616154	0	1298	0.08242016076449232	1.500919455682247	1.9518124713850031	285.0039978027344	285.00445556640625
784	285.0203857421875	11.94195					1	DETECTED	285.0204 m/z @11.94 [N1270_1.mzXML]	285.0203857421875	11.94195	1.57085	12.064366666666666	10.493516666666666	24766.21484375	8148513.562422608	0	1298	10.476729514871588	0.5059018169078818	0.01180363381576363	285.019775390625	285.0229187011719
785	285.0631408691406	1.4522333333333333					1	DETECTED	285.0631 m/z @1.45 [N1270_1.mzXML]	285.0631408691406	1.4522333333333333	1.4038666666666666	17.45266666666667	16.048800000000004	16426.154296875	1976478.9909650576	0	1298	0.10290266458358976	165.90764989662304	330.8152997932461	285.06268310546875	285.0684814453125
786	285.24041748046875	13.035033333333333					1	DETECTED	285.2404 m/z @13.04 [N1270_1.mzXML]	285.24041748046875	13.035033333333333	3.433	13.224	9.791	47907.875	2823212.7481407775	0	1298	0.15476014248471515	0.5098399297371043	0.019679859474208663	285.2389221191406	285.2418518066406
787	285.27783203125	12.2245					1	DETECTED	285.2778 m/z @12.22 [N1270_1.mzXML]	285.27783203125	12.2245	0.23634999999999998	19.830666666666666	19.594316666666664	2960.2841796875	1887453.1263433225	0	1298	18.390652109621378	0.8172368825326118	0.6344737650652239	285.27581787109375	285.28741455078125
788	285.66217041015625	11.0147					1	DETECTED	285.6622 m/z @11.01 [N1270_1.mzXML]	285.66217041015625	11.0147	10.939116666666667	13.812333333333333	2.873216666666666	6993.6875	643526.869036377	0	1298	0.11422104386680765	19.00694597574443	37.01389195148886	285.66094970703125	285.6716003417969
789	286.0955505371094	11.928316666666666					1	DETECTED	286.0956 m/z @11.93 [N1270_1.mzXML]	286.0955505371094	11.928316666666666	8.761983333333335	11.955416666666668	3.193433333333333	11742.607421875	871421.716007508	0	1298	0.06423064179291771	0.5042793978313511	0.008589484367947953	286.08819580078125	286.103271484375
790	286.1413879394531	11.928316666666666					1	DETECTED	286.1414 m/z @11.93 [N1270_1.mzXML]	286.1413879394531	11.928316666666666	9.68045	14.74445	5.064	8800832.0	8.208766933948977E7	0	1298	0.13439763508569236	2.0520289268930547	2.3871860629280826	286.1358337402344	286.1423645019531
791	286.1998291015625	10.361966666666666					1	DETECTED	286.1998 m/z @10.36 [N1270_1.mzXML]	286.1998291015625	10.361966666666666	10.28655	11.9959	1.7093500000000006	267390.4375	2575300.235588623	1	1298	0.11771785987587435	1.9931535403479603	2.430835349001354	286.1948547363281	286.2001647949219
792	286.2477111816406	9.798683333333335					1	DETECTED	286.2477 m/z @9.80 [N1270_1.mzXML]	286.2477111816406	9.798683333333335	8.944716666666666	19.962833333333332	11.018116666666666	98820.1953125	2189099.3873021207	0	1298	0.13267869184604741	1.0523323177508699	0.8187064178595366	286.245361328125	286.2486572265625
793	286.93035888671875	1.9343166666666667					1	DETECTED	286.9304 m/z @1.93 [N1270_1.mzXML]	286.93035888671875	1.9343166666666667	1.9343166666666667	2.3310166666666663	0.3966999999999996	18101.42578125	159576.30484863278	0	1298	0.03253250233913341	null	null	286.92950439453125	286.93145751953125
794	287.01202392578125	1.7776166666666666					1	DETECTED	287.0120 m/z @1.78 [N1270_1.mzXML]	287.01202392578125	1.7776166666666666	1.7631666666666668	1.9201833333333334	0.15701666666666658	31513.232421875	162455.835932617	0	1298	0.07306032218617142	5.433102652825889	9.866205305651778	287.01165771484375	287.0128173828125
795	287.0558776855469	11.784216666666667					1	DETECTED	287.0559 m/z @11.78 [N1270_1.mzXML]	287.0558776855469	11.784216666666667	2.4838333333333336	11.7997	9.315866666666667	8602.7666015625	1675529.4744981683	0	1298	0.08492389136155154	0.500832402965469	0.0016648059309382066	287.052001953125	287.0597229003906
796	287.1450500488281	11.94195					1	DETECTED	287.1451 m/z @11.94 [N1270_1.mzXML]	287.1450500488281	11.94195	11.226750000000001	12.573083333333333	1.346333333333332	1298495.75	1.2592567315158715E7	0	1298	0.13151706119482398	3.9458190115461376	7.664258189907523	287.1361389160156	287.1454162597656
797	287.2030334472656	10.376916666666666					1	DETECTED	287.2030 m/z @10.38 [N1270_1.mzXML]	287.2030334472656	10.376916666666666	10.28655	10.557133333333333	0.27058333333333273	38835.48828125	315066.86954931665	0	1298	0.11517472438500143	1.4971412762818181	1.3843296480591354	287.20263671875	287.20367431640625
798	287.235107421875	13.966083333333334					1	DETECTED	287.2351 m/z @13.97 [N1270_1.mzXML]	287.235107421875	13.966083333333334	11.7533	14.644666666666666	2.8913666666666664	23930.88671875	1227742.980484741	0	1298	0.1861722672089101	0.6533325299208385	0.2130739801530726	287.234375	287.2356872558594
799	287.2510070800781	9.784016666666668					1	DETECTED	287.2510 m/z @9.78 [N1270_1.mzXML]	287.2510070800781	9.784016666666668	9.6065	10.135833333333332	0.5293333333333319	17650.130859375	201365.33360607864	0	1298	0.1737530606116806	1.455196833217268	2.0113756858078147	287.2503662109375	287.2512512207031
800	287.2673034667969	11.564866666666667					1	DETECTED	287.2673 m/z @11.56 [N1270_1.mzXML]	287.2673034667969	11.564866666666667	7.760016666666667	11.7997	4.039683333333333	29060.904296875	1699973.2872743225	0	1298	0.10771109883182639	0.5308597360386523	0.06171947207730464	287.2651062011719	287.2730712890625
801	287.63104248046875	12.900016666666666					1	DETECTED	287.6310 m/z @12.90 [N1270_1.mzXML]	287.63104248046875	12.900016666666666	12.7191	13.494366666666668	0.7752666666666688	350635.65625	4434809.540963863	0	1298	0.1896021359759299	1.2942019231081758	1.5629818781341043	287.6238098144531	287.63140869140625
802	288.14849853515625	11.9149					1	DETECTED	288.1485 m/z @11.91 [N1270_1.mzXML]	288.14849853515625	11.9149	10.846300000000001	12.25395	1.4076499999999985	111995.84375	2108847.494528443	0	1298	0.12552593642061538	0.6187575413886959	0.17575700422873436	288.14752197265625	288.1579895019531
803	288.21490478515625	10.652283333333333					1	DETECTED	288.2149 m/z @10.65 [N1270_1.mzXML]	288.21490478515625	10.652283333333333	0.23634999999999998	19.99566666666667	19.759316666666667	532042.75	6475626.869307268	1	1298	0.10576675412310266	2.6539419187860274	3.2077585680591283	288.2061767578125	288.2167663574219
804	288.6387023925781	13.371583333333332					1	DETECTED	288.6387 m/z @13.37 [N1270_1.mzXML]	288.6387023925781	13.371583333333332	12.8321	13.620683333333334	0.7885833333333334	123352.3046875	2108231.576230954	0	1298	0.22064718928662863	1.1779254331615359	1.0596979714973336	288.6310729980469	288.6393127441406
805	288.9200744628906	1.6003666666666667					1	DETECTED	288.9201 m/z @1.60 [N1270_1.mzXML]	288.9200744628906	1.6003666666666667	1.5261500000000001	2.1741333333333333	0.6479833333333331	336363.0	1982460.8934573976	0	1298	0.07636324291682683	1.9349529431371173	1.219259162153378	288.919921875	288.9273986816406
806	289.17431640625	1.3173					1	DETECTED	289.1743 m/z @1.32 [N1270_1.mzXML]	289.17431640625	1.3173	0.11791666666666667	19.880499999999998	19.762583333333332	6312.54833984375	2066804.127483886	0	1298	6.183699743586411	8.238643469560747	6.388155831546835	289.1731262207031	289.1767883300781
807	289.2187194824219	10.652283333333333					1	DETECTED	289.2187 m/z @10.65 [N1270_1.mzXML]	289.2187194824219	10.652283333333333	10.619666666666665	18.370333333333335	7.750666666666669	75298.796875	1781716.8517264454	0	1298	0.10253827847333774	25.693209389360383	45.241897527320724	289.21356201171875	289.22015380859375
808	289.64691162109375	11.7997					1	DETECTED	289.6469 m/z @11.80 [N1270_1.mzXML]	289.64691162109375	11.7997	11.0147	15.37105	4.356350000000001	37719.5546875	2185197.025341553	0	1298	0.3354317357957495	2.4966746943188576	3.4993177127658877	289.6394348144531	289.64764404296875
809	289.6578063964844	13.344533333333334					1	DETECTED	289.6578 m/z @13.34 [N1270_1.mzXML]	289.6578063964844	13.344533333333334	13.3044	18.709166666666665	5.404766666666665	39046.578125	1235640.4325418083	0	1298	0.09903940568025327	67.33513289036242	6.832737582587876	289.6484069824219	289.6614074707031
810	290.1600341796875	13.358066666666668					1	DETECTED	290.1600 m/z @13.36 [N1270_1.mzXML]	290.1600341796875	13.358066666666668	8.4451	18.725166666666667	10.280066666666666	11430.6748046875	4105980.866246643	0	1298	9.832235990989048	1.0462178317242126	1.0924356634484251	290.1582946777344	290.16070556640625
811	290.2664794921875	11.434133333333333					1	DETECTED	290.2665 m/z @11.43 [N1270_1.mzXML]	290.2664794921875	11.434133333333333	10.984833333333334	11.522533333333334	0.5376999999999992	31906.021484375	477462.88921423274	0	1298	0.33361852888239163	0.598375250389495	0.22473611225196471	290.2664489746094	290.26715087890625
812	290.62554931640625	12.873233333333333					1	DETECTED	290.6255 m/z @12.87 [N1270_1.mzXML]	290.62554931640625	12.873233333333333	12.747483333333333	12.99495	0.24746666666666606	57874.171875	369310.22061230533	0	1298	0.042109665468078816	0.9839628893306799	0.923174191075201	290.62506103515625	290.6266174316406
813	290.6662292480469	14.167383333333333					1	DETECTED	290.6662 m/z @14.17 [N1270_1.mzXML]	290.6662292480469	14.167383333333333	14.008999999999999	15.877133333333335	1.8681333333333363	26945.5	625121.4885520636	0	1298	0.11160303898401658	5.362114000539843	6.572869624569095	290.66424560546875	290.6672668457031
814	290.8532409667969	1.7776166666666666					1	DETECTED	290.8532 m/z @1.78 [N1270_1.mzXML]	290.8532409667969	1.7776166666666666	0.8507833333333333	19.7325	18.88171666666667	31537.265625	8823597.545423828	0	1298	0.4621052213549721	10.186144578313256	19.372289156626508	290.852783203125	290.8545227050781
815	290.9239501953125	2.6198333333333332					1	DETECTED	290.9240 m/z @2.62 [N1270_1.mzXML]	290.9239501953125	2.6198333333333332	0.11791666666666667	19.99566666666667	19.877750000000002	68592.765625	9126134.500922907	0	1298	0.8179345499806634	3.909348634023663	9.381793314620213	290.92120361328125	290.9252014160156
816	291.1183776855469	12.036766666666667					1	DETECTED	291.1184 m/z @12.04 [N1270_1.mzXML]	291.1183776855469	12.036766666666667	1.7488666666666668	18.206166666666665	16.457299999999996	300397.90625	1.4685912639675785E7	0	1298	0.11466154859199484	57.19862205130091	2.9053149786842107	291.10919189453125	291.1271667480469
817	291.19342041015625	12.151399999999999					1	DETECTED	291.1934 m/z @12.15 [N1270_1.mzXML]	291.19342041015625	12.151399999999999	8.28425	19.3905	11.10625	45709.48046875	6950700.8369075935	0	1298	3.9297647133662554	0.5582502238567462	0.10552608049881214	291.1906433105469	291.19854736328125
818	291.6448974609375	12.873233333333333					1	DETECTED	291.6449 m/z @12.87 [N1270_1.mzXML]	291.6448974609375	12.873233333333333	9.561333333333332	14.9476	5.386266666666668	64567.8359375	1916238.7257833227	0	1298	0.11879847410460442	15.992621270914842	41.8905507921139	291.6416015625	291.64630126953125
819	291.93377685546875	2.6198333333333332					1	DETECTED	291.9338 m/z @2.62 [N1270_1.mzXML]	291.93377685546875	2.6198333333333332	0.11791666666666667	19.99566666666667	19.877750000000002	51416.953125	6866215.456383203	0	1298	0.8302077950488318	5.926434514746248	2.283827961812815	291.9328308105469	291.9395446777344
820	292.0668029785156	16.05695					1	DETECTED	292.0668 m/z @16.06 [N1270_1.mzXML]	292.0668029785156	16.05695	15.006783333333335	17.861666666666668	2.8548833333333334	3480.697265625	370411.29280554224	0	1298	1.3879754413891927	1.3592524996032387	1.7185049992064776	292.06524658203125	292.06744384765625
821	292.1217956542969	12.036766666666667					1	DETECTED	292.1218 m/z @12.04 [N1270_1.mzXML]	292.1217956542969	12.036766666666667	2.0739666666666667	12.180683333333333	10.106716666666665	46898.78125	1690081.434320801	0	1298	0.09791653912660436	1.7251358909926953	3.615028622192393	292.1120300292969	292.1233825683594
822	292.51385498046875	2.743333333333333					1	DETECTED	292.5139 m/z @2.74 [N1270_1.mzXML]	292.51385498046875	2.743333333333333	2.5242999999999998	16.959333333333333	14.435033333333333	7255.505859375	1450884.0461138	0	1298	0.6981102308792257	32.95168163141073	8.820831013744444	292.5086364746094	292.51708984375
823	292.9308166503906	2.606266666666667					1	DETECTED	292.9308 m/z @2.61 [N1270_1.mzXML]	292.9308166503906	2.606266666666667	2.4012666666666664	9.036333333333333	6.635066666666667	9642.3193359375	696399.1128689575	0	1298	0.4253627518726031	5.414091683538596	10.991912044396367	292.9228515625	292.938232421875
824	292.9570617675781	2.784883333333333					1	DETECTED	292.9571 m/z @2.78 [N1270_1.mzXML]	292.9570617675781	2.784883333333333	0.4061833333333333	9.0814	8.675216666666667	7876.54150390625	864486.0367778926	0	1298	0.5572577173681101	0.9000211663837759	0.7918451456883508	292.9493713378906	292.966796875
825	292.9761047363281	2.910883333333333					1	DETECTED	292.9761 m/z @2.91 [N1270_1.mzXML]	292.9761047363281	2.910883333333333	2.456566666666667	7.954766666666667	5.498200000000001	7372.357421875	579509.6917778626	0	1298	0.3698977062018587	6.0510657030705515	7.620654773997508	292.96826171875	292.9773864746094
826	292.9876708984375	2.7570666666666668					1	DETECTED	292.9877 m/z @2.76 [N1270_1.mzXML]	292.9876708984375	2.7570666666666668	2.456566666666667	8.23985	5.783283333333333	8816.541015625	676593.2989558108	0	1298	0.2890663366921906	5.578776815239053	10.105136734895078	292.9790954589844	292.9879455566406
827	292.9983215332031	2.7159					1	DETECTED	292.9983 m/z @2.72 [N1270_1.mzXML]	292.9983215332031	2.7159	2.456566666666667	17.599833333333333	15.143266666666666	10325.5869140625	1482766.6715607604	0	1298	0.5606705304398178	12.738339601033717	9.430809234527871	292.9908142089844	292.9996032714844
828	293.0102233886719	2.7710500000000002					1	DETECTED	293.0102 m/z @2.77 [N1270_1.mzXML]	293.0102233886719	2.7710500000000002	0.21939999999999998	19.309166666666666	19.089766666666666	10381.1396484375	2387193.622615662	0	1298	0.8069864372751767	1.2098198099610942	2.00104413756555	293.00164794921875	293.0106201171875
829	293.0218200683594	2.7021					1	DETECTED	293.0218 m/z @2.70 [N1270_1.mzXML]	293.0218200683594	2.7021	0.35506666666666664	19.716166666666666	19.3611	15470.7998046875	2444055.181574035	0	1298	0.673372900069396	1.7831212068585671	1.8259613888913808	293.0135192871094	293.022216796875
830	293.03271484375	2.7570666666666668					1	DETECTED	293.0327 m/z @2.76 [N1270_1.mzXML]	293.03271484375	2.7570666666666668	0.7125666666666667	19.7975	19.084933333333332	18960.763671875	2339989.063112854	0	1298	0.3872469395536564	2.221944213205551	1.9253990723146321	293.02459716796875	293.0335998535156
831	293.0440979003906	2.7159					1	DETECTED	293.0441 m/z @2.72 [N1270_1.mzXML]	293.0440979003906	2.7159	0.13479999999999998	19.92983333333333	19.795033333333333	21147.0234375	2773094.0910313088	0	1298	0.30467587371514515	5.004064496046578	2.64953726189366	293.03424072265625	293.04864501953125
832	293.0594787597656	2.606266666666667					1	DETECTED	293.0595 m/z @2.61 [N1270_1.mzXML]	293.0594787597656	2.606266666666667	0.16849999999999998	19.962833333333332	19.79433333333333	23125.82421875	3492694.044444364	0	1298	0.49834176116766304	6.528555674537558	1.5336723453695167	293.05108642578125	293.0600891113281
833	293.0700988769531	2.6883666666666666					1	DETECTED	293.0701 m/z @2.69 [N1270_1.mzXML]	293.0700988769531	2.6883666666666666	0.16849999999999998	19.962833333333332	19.79433333333333	40975.5390625	4868459.631689386	0	1298	0.6966911905626341	3.8301742378314523	3.0867502253820223	293.06011962890625	293.070556640625
834	293.0959167480469	2.6198333333333332					1	DETECTED	293.0959 m/z @2.62 [N1270_1.mzXML]	293.0959167480469	2.6198333333333332	0.10115	19.99566666666667	19.894516666666668	1.869841E7	2.3467891054138002E9	1	1298	0.8401171967192242	12.891928876515376	12.1042244603961	293.09100341796875	293.0970458984375
835	293.11419677734375	2.7570666666666668					1	DETECTED	293.1142 m/z @2.76 [N1270_1.mzXML]	293.11419677734375	2.7570666666666668	0.11791666666666667	19.99566666666667	19.877750000000002	61235.859375	7186772.420633428	0	1298	0.9940799367411759	2.0045757372329462	0.9333722236037774	293.11004638671875	293.1236267089844
836	293.1253662109375	2.6334					1	DETECTED	293.1254 m/z @2.63 [N1270_1.mzXML]	293.1253662109375	2.6334	0.10115	19.99566666666667	19.894516666666668	34471.90234375	4175151.749542145	0	1298	0.25430572756232994	6.622402928489402	20.499453689446458	293.12432861328125	293.1353454589844
837	293.13653564453125	2.5925833333333332					1	DETECTED	293.1365 m/z @2.59 [N1270_1.mzXML]	293.13653564453125	2.5925833333333332	0.16849999999999998	19.92983333333333	19.76133333333333	20663.357421875	4007456.256894959	0	1298	0.9136065311759376	5.094402115216431	2.7972233934867887	293.1353759765625	293.1408996582031
838	293.1509704589844	9.798683333333335					1	DETECTED	293.1510 m/z @9.80 [N1270_1.mzXML]	293.1509704589844	9.798683333333335	0.21939999999999998	19.7975	19.5781	418324.5625	1.5279698592301881E7	0	1298	0.38984251613154797	0.547726619720256	1.876851305794111	293.14129638671875	293.16009521484375
839	293.17657470703125	13.7713					1	DETECTED	293.1766 m/z @13.77 [N1270_1.mzXML]	293.17657470703125	13.7713	1.2655833333333333	19.897	18.631416666666667	91294.9921875	6383901.058242002	0	1298	0.2906124848594125	0.5446283059155558	0.08232763493652709	293.1665954589844	293.1863098144531
840	293.19342041015625	2.6607666666666665					1	DETECTED	293.1934 m/z @2.66 [N1270_1.mzXML]	293.19342041015625	2.6607666666666665	2.4012666666666664	15.877133333333335	13.475866666666668	9390.4990234375	1232602.1724677735	0	1298	0.6531918876016074	8.12193232545144	10.52511414417917	293.18670654296875	293.1990051269531
841	293.2090759277344	12.374816666666668					1	DETECTED	293.2091 m/z @12.37 [N1270_1.mzXML]	293.2090759277344	12.374816666666668	2.456566666666667	12.7191	10.262533333333332	39635.55859375	1608183.551966734	0	1298	0.16301308001825987	0.5235981000705614	0.024922536184260487	293.19940185546875	293.21905517578125
842	293.227294921875	2.6198333333333332					1	DETECTED	293.2273 m/z @2.62 [N1270_1.mzXML]	293.227294921875	2.6198333333333332	2.456566666666667	8.061133333333334	5.604566666666667	8164.41259765625	554794.7736593018	0	1298	0.08705160220712349	17.16384238464682	12.05327109573919	293.2190856933594	293.2279357910156
843	293.23797607421875	2.784883333333333					1	DETECTED	293.2380 m/z @2.78 [N1270_1.mzXML]	293.23797607421875	2.784883333333333	1.2307166666666667	19.358	18.127283333333335	8349.65625	2685111.8213226013	0	1298	0.6255231148673555	5.831833780160859	3.202065677307359	293.23004150390625	293.2467041015625
844	293.2571105957031	13.54945					1	DETECTED	293.2571 m/z @13.55 [N1270_1.mzXML]	293.2571105957031	13.54945	2.5649	13.54945	10.98455	17676.5859375	3141933.464843017	0	1298	10.795969988390937	0.5	null	293.2483825683594	293.2664794921875
845	293.3111572265625	2.647066666666667					1	DETECTED	293.3112 m/z @2.65 [N1270_1.mzXML]	293.3111572265625	2.647066666666667	2.456566666666667	9.0814	6.624833333333333	6323.96875	601111.0817088321	0	1298	0.5370809947449184	17.38801399825021	33.16900191365078	293.3035888671875	293.31793212890625
846	293.6792297363281	2.8408666666666664					1	DETECTED	293.6792 m/z @2.84 [N1270_1.mzXML]	293.6792297363281	2.8408666666666664	2.4973	7.760016666666667	5.262716666666667	7447.26806640625	545580.4326276551	0	1298	0.9142904860556924	7.658945376928308	8.971491175445001	293.6734313964844	293.6822814941406
847	294.0989685058594	2.6198333333333332					1	DETECTED	294.0990 m/z @2.62 [N1270_1.mzXML]	294.0989685058594	2.6198333333333332	0.10115	19.99566666666667	19.894516666666668	1838916.125	2.1507610417991352E8	0	1298	0.884881183265906	6.091869661851166	10.453447113037521	294.0986633300781	294.1003723144531
848	294.2649230957031	2.7570666666666668					1	DETECTED	294.2649 m/z @2.76 [N1270_1.mzXML]	294.2649230957031	2.7570666666666668	2.2885166666666668	19.064166666666665	16.77565	46802.59765625	8616610.906514531	0	1298	0.7430891070284042	14.442017016439097	12.908807568372731	294.2637023925781	294.2712707519531
849	294.9366760253906	1.6448666666666665					1	DETECTED	294.9367 m/z @1.64 [N1270_1.mzXML]	294.9366760253906	1.6448666666666665	1.5558833333333333	1.8770166666666666	0.32113333333333327	149446.90625	703751.5393875727	0	1298	0.06358655829779836	1.8044577636261496	3.322314202857475	294.9364013671875	294.9376525878906
850	294.9523620605469	11.196466666666668					1	DETECTED	294.9524 m/z @11.20 [N1270_1.mzXML]	294.9523620605469	11.196466666666668	11.045449999999999	16.432333333333336	5.386883333333337	7377.01123046875	898886.9927976384	0	1298	0.14809060908545746	17.835393444431944	34.67078688886389	294.9517822265625	294.953125
851	295.1001892089844	2.6198333333333332					1	DETECTED	295.1002 m/z @2.62 [N1270_1.mzXML]	295.1001892089844	2.6198333333333332	0.10115	19.99566666666667	19.894516666666668	228651.03125	2.661628816700611E7	0	1298	0.9030901940983189	6.6668483750531395	9.442914087331015	295.0952453613281	295.104736328125
852	295.12701416015625	9.6361					1	DETECTED	295.1270 m/z @9.64 [N1270_1.mzXML]	295.12701416015625	9.6361	9.6065	9.709900000000001	0.1034000000000006	49471.890625	231390.6655830099	0	1298	0.08845882257024229	1.7466216216216146	2.493243243243229	295.1269226074219	295.1272277832031
853	295.14703369140625	9.769216666666667					1	DETECTED	295.1470 m/z @9.77 [N1270_1.mzXML]	295.14703369140625	9.769216666666667	9.57645	10.090783333333333	0.5143333333333331	15844.4677734375	333394.35727880854	0	1298	0.23599575164053377	1.3340826560608623	1.6681653121217244	295.1467590332031	295.1473388671875
854	295.1922912597656	13.7713					1	DETECTED	295.1923 m/z @13.77 [N1270_1.mzXML]	295.1922912597656	13.7713	1.421	17.1245	15.703500000000002	43497.47265625	4527578.735242341	0	1298	0.259028035304917	0.5869707398160743	1.5118054234041338	295.18572998046875	295.2021179199219
855	295.22412109375	12.573083333333333					1	DETECTED	295.2241 m/z @12.57 [N1270_1.mzXML]	295.22412109375	12.573083333333333	11.593116666666667	13.412416666666667	1.8193000000000001	25005.66796875	892019.9925765374	0	1298	0.15915006826840283	0.9282458587026777	3.207836009733761	295.221923828125	295.2257080078125
856	295.29241943359375	2.6198333333333332					1	DETECTED	295.2924 m/z @2.62 [N1270_1.mzXML]	295.29241943359375	2.6198333333333332	0.11791666666666667	19.99566666666667	19.877750000000002	68238.625	8560853.04484259	0	1298	0.7889462380015222	4.029621485960932	2.097408567086972	295.2917175292969	295.2944030761719
857	296.0638122558594	1.7488666666666668					1	DETECTED	296.0638 m/z @1.75 [N1270_1.mzXML]	296.0638122558594	1.7488666666666668	1.6448666666666665	1.9343166666666667	0.2894500000000002	429537.71875	2057727.6094521491	1	1298	0.08044376402088615	1.3915865384615353	0.42286905768951094	296.063720703125	296.0651550292969
858	296.10333251953125	2.8408666666666664					1	DETECTED	296.1033 m/z @2.84 [N1270_1.mzXML]	296.10333251953125	2.8408666666666664	0.10115	19.81433333333333	19.71318333333333	25050.828125	3392067.5017999266	0	1298	3.5674296358566613	1.9314828624228229	2.7383931954085496	296.1025085449219	296.1043701171875
859	296.1303405761719	9.650866666666667					1	DETECTED	296.1303 m/z @9.65 [N1270_1.mzXML]	296.1303405761719	9.650866666666667	9.6065	9.709900000000001	0.1034000000000006	7100.43212890625	36018.35982934606	0	1298	0.13428039614045595	1.1652892561983481	1.3305785123966962	296.1297607421875	296.1305847167969
860	296.18359375	11.83					1	DETECTED	296.1836 m/z @11.83 [N1270_1.mzXML]	296.18359375	11.83	10.316833333333333	18.78966666666667	8.472833333333336	44938.44921875	2203353.730783815	0	1298	0.11585888986005699	3.9448556929978276	6.171174142923777	296.18115234375	296.18463134765625
861	296.25653076171875	13.507916666666667					1	DETECTED	296.2565 m/z @13.51 [N1270_1.mzXML]	296.25653076171875	13.507916666666667	12.4974	13.676483333333334	1.1790833333333328	49107.4375	1596923.218853271	0	1298	0.1360388510675179	0.5834061783576061	0.16681235671521213	296.2557678222656	296.25653076171875
862	296.9870300292969	11.69305					1	DETECTED	296.9870 m/z @11.69 [N1270_1.mzXML]	296.9870300292969	11.69305	10.090783333333333	12.313533333333334	2.2227500000000013	9835.923828125	508371.9093656314	0	1298	1.9590555318444114	0.6936267371224102	0.38725347424482043	296.9861145019531	296.9891662597656
863	297.11676025390625	1.4963666666666666					1	DETECTED	297.1168 m/z @1.50 [N1270_1.mzXML]	297.11676025390625	1.4963666666666666	1.4038666666666666	9.59135	8.187483333333333	12750.7412109375	1771111.4260655518	0	1298	0.1122325223089744	44.25666666666665	86.82038012088252	297.1068420410156	297.12628173828125
864	297.1781311035156	13.74425					1	DETECTED	297.1781 m/z @13.74 [N1270_1.mzXML]	297.1781311035156	13.74425	9.471116666666667	19.748833333333334	10.277716666666667	13739.5576171875	3062510.3592496347	0	1298	2.198627249000346	1.1795771657436966	1.1966143107962177	297.17791748046875	297.1801452636719
865	298.141845703125	12.07845					1	DETECTED	298.1418 m/z @12.08 [N1270_1.mzXML]	298.141845703125	12.07845	2.0175666666666667	12.165916666666668	10.14835	25533.23046875	2719786.455433351	0	1298	0.13633899733580535	0.5043468681510735	0.7551490678266144	298.1414794921875	298.14703369140625
866	298.2719421386719	14.377883333333333					1	DETECTED	298.2719 m/z @14.38 [N1270_1.mzXML]	298.2719421386719	14.377883333333333	10.636016666666666	19.211333333333336	8.57531666666667	212188.21875	1.0553049811104495E7	0	1298	0.5567444987719661	0.7949085412071885	5.844687689049709	298.27142333984375	298.2728271484375
867	298.6231994628906	12.632966666666666					1	DETECTED	298.6232 m/z @12.63 [N1270_1.mzXML]	298.6231994628906	12.632966666666666	12.527616666666667	12.776083333333334	0.24846666666666728	57271.82421875	415343.9696098631	0	1298	0.11012286662929505	1.1792437905394788	1.5066934975151245	298.6226501464844	298.6233825683594
868	298.9560852050781	2.2311666666666667					1	DETECTED	298.9561 m/z @2.23 [N1270_1.mzXML]	298.9560852050781	2.2311666666666667	2.088	2.3310166666666663	0.24301666666666621	10746.5078125	86166.74232739263	0	1298	0.14254807312138285	0.8487194412107085	0.6974388824214172	298.95538330078125	298.95782470703125
869	299.0785217285156	10.331733333333334					1	DETECTED	299.0785 m/z @10.33 [N1270_1.mzXML]	299.0785217285156	10.331733333333334	8.868533333333334	10.376916666666666	1.5083833333333327	2477.914794921875	106523.47394989018	0	1298	0.3947325465173126	0.515439903408055	0.03087980681611005	299.0780029296875	299.08734130859375
870	299.13629150390625	11.320549999999999					1	DETECTED	299.1363 m/z @11.32 [N1270_1.mzXML]	299.13629150390625	11.320549999999999	9.958583333333333	14.88905	4.930466666666666	105326.984375	6640965.561502866	0	1298	1.6809596108380642	0.8307467920492054	0.7408481585222103	299.1359558105469	299.14398193359375
871	299.2752380371094	14.405983333333333					1	DETECTED	299.2752 m/z @14.41 [N1270_1.mzXML]	299.2752380371094	14.405983333333333	14.181616666666667	16.432333333333336	2.250716666666669	43485.4765625	1610928.2747814027	0	1298	0.5247582991804229	4.283452430463681	5.5824827323323785	299.2747497558594	299.27691650390625
872	299.292724609375	13.507916666666667					1	DETECTED	299.2927 m/z @13.51 [N1270_1.mzXML]	299.292724609375	13.507916666666667	0.11791666666666667	19.946666666666665	19.82875	14702.40625	2537771.150852599	0	1298	0.3744270354314221	0.7535074564773807	0.45706640346869487	299.2909851074219	299.29473876953125
873	299.6309509277344	12.873233333333333					1	DETECTED	299.6310 m/z @12.87 [N1270_1.mzXML]	299.6309509277344	12.873233333333333	12.661766666666667	13.048516666666666	0.38674999999999926	184685.625	1283316.1295883781	0	1298	0.07571472178797656	0.88407723110556	1.3860389152953614	299.62322998046875	299.63116455078125
874	300.1327819824219	12.900016666666666					1	DETECTED	300.1328 m/z @12.90 [N1270_1.mzXML]	300.1327819824219	12.900016666666666	10.701183333333335	13.102816666666666	2.401633333333331	48651.88671875	1764663.565353515	0	1298	null	0.5461153642082923	0.11111414082957262	300.1327819824219	300.140625
875	300.1783142089844	11.564866666666667					1	DETECTED	300.1783 m/z @11.56 [N1270_1.mzXML]	300.1783142089844	11.564866666666667	9.5311	11.814616666666666	2.2835166666666655	176160.40625	2671400.7779197954	0	1298	0.1279747978745025	0.5514535338153853	4.55832069679053	300.1781005859375	300.1825256347656
876	300.19586181640625	11.4062					1	DETECTED	300.1959 m/z @11.41 [N1270_1.mzXML]	300.19586181640625	11.4062	8.944716666666666	11.434133333333333	2.489416666666667	40053.53125	1703969.1677333969	0	1298	0.07340682896720097	0.5056543188087904	0.011491398762015008	300.19586181640625	300.1972961425781
877	300.2152404785156	10.57225					1	DETECTED	300.2152 m/z @10.57 [N1270_1.mzXML]	300.2152404785156	10.57225	10.512983333333333	10.668566666666667	0.1555833333333343	19586.556640625	124772.47143658553	0	1298	0.12061152887451598	1.277305701612505	1.6311779328308709	300.2137756347656	300.2152404785156
878	301.1159973144531	10.76635					1	DETECTED	301.1160 m/z @10.77 [N1270_1.mzXML]	301.1159973144531	10.76635	10.603116666666667	10.892249999999999	0.28913333333333213	104827.21875	769573.8813046867	1	1298	0.1059832701968837	0.8856442720032685	1.8078323720305431	301.1158142089844	301.1164855957031
879	301.13885498046875	12.482033333333334					1	DETECTED	301.1389 m/z @12.48 [N1270_1.mzXML]	301.13885498046875	12.482033333333334	0.13479999999999998	19.863833333333332	19.729033333333334	210760.78125	1.6944530360309143E7	1	1298	10.905533111467253	0.804570950836686	0.023066270701065168	301.1381530761719	301.139892578125
880	301.21148681640625	13.494366666666668					1	DETECTED	301.2115 m/z @13.49 [N1270_1.mzXML]	301.21148681640625	13.494366666666668	13.398533333333335	13.78475	0.386216666666666	155362.5625	1673420.089813966	0	1298	0.17272084893657436	1.9820446701200556	2.391229206379389	301.2110290527344	301.2117004394531
881	302.0171203613281	10.969516666666667					1	DETECTED	302.0171 m/z @10.97 [N1270_1.mzXML]	302.0171203613281	10.969516666666667	0.10115	19.99566666666667	19.894516666666668	48632.921875	1.3763677135604057E7	0	1298	4.815705124984294	1.1394814790006684	0.3901650942986515	302.0164489746094	302.01837158203125
882	302.1423034667969	12.4974					1	DETECTED	302.1423 m/z @12.50 [N1270_1.mzXML]	302.1423034667969	12.4974	1.6448666666666665	17.927	16.282133333333334	34878.35546875	4991965.104943482	0	1298	10.920880488839247	1.886721168003243	0.5436603671200573	302.1412048339844	302.1437683105469
883	302.194091796875	10.0168					1	DETECTED	302.1941 m/z @10.02 [N1270_1.mzXML]	302.194091796875	10.0168	8.609833333333334	10.0463	1.4364666666666661	4881.7197265625	163310.39608721912	0	1298	0.0834853902823589	0.5104835461631407	0.020967092326281515	302.1937561035156	302.1947326660156
884	302.2124938964844	11.536900000000001					1	DETECTED	302.2125 m/z @11.54 [N1270_1.mzXML]	302.2124938964844	11.536900000000001	11.507866666666667	13.620683333333334	2.1128166666666672	103087.34375	4891914.376166506	0	1298	0.08151430137731808	36.386050516646264	65.96604205712968	302.21240234375	302.21563720703125
885	302.23028564453125	10.830816666666667					1	DETECTED	302.2303 m/z @10.83 [N1270_1.mzXML]	302.23028564453125	10.830816666666667	10.782566666666666	11.029866666666667	0.24730000000000096	45565.4609375	328076.6201496605	0	1298	0.10849505224417122	2.562694300518079	4.125388601036158	302.2301025390625	302.2309265136719
886	302.302978515625	11.649716666666666					1	DETECTED	302.3030 m/z @11.65 [N1270_1.mzXML]	302.302978515625	11.649716666666666	11.649716666666666	11.94195	0.2922333333333338	40438.54296875	245856.51886181845	0	1298	0.08349783881306472	null	null	302.3021240234375	302.3042907714844
887	303.02532958984375	1.4522333333333333					1	DETECTED	303.0253 m/z @1.45 [N1270_1.mzXML]	303.02532958984375	1.4522333333333333	0.25335	19.92983333333333	19.67648333333333	12113.1025390625	2527847.7267638873	0	1298	0.05974126103964772	7.7121707430227975	14.111631397509962	303.0196838378906	303.0293273925781
888	303.07244873046875	9.724666666666668					1	DETECTED	303.0724 m/z @9.72 [N1270_1.mzXML]	303.07244873046875	9.724666666666668	9.68045	9.784016666666668	0.10356666666666747	5789.4677734375	25059.572664306743	0	1298	0.1125356707250873	1.1711270260082864	1.342254052016573	303.0722351074219	303.07293701171875
889	303.22711181640625	14.447616666666667					1	DETECTED	303.2271 m/z @14.45 [N1270_1.mzXML]	303.22711181640625	14.447616666666667	10.135833333333332	18.434666666666665	8.298833333333333	839361.9375	3.5012905599682935E7	1	1298	0.4923517369500132	0.6980822057445659	3.077069264532916	303.2260437011719	303.23028564453125
890	303.2507019042969	13.048516666666666					1	DETECTED	303.2507 m/z @13.05 [N1270_1.mzXML]	303.2507019042969	13.048516666666666	12.981583333333333	13.08945	0.10786666666666633	23755.248046875	111818.87021484313	0	1298	0.08746970219961092	0.8057768924302796	0.6115537848605592	303.2498779296875	303.2513732910156
891	303.6446228027344	12.859649999999998					1	DETECTED	303.6446 m/z @12.86 [N1270_1.mzXML]	303.6446228027344	12.859649999999998	12.804383333333334	12.900016666666666	0.0956333333333319	26492.55078125	122576.96756249882	0	1298	0.09397450175000799	0.8651990349819257	0.7303980699638514	303.6440124511719	303.6446228027344
892	304.0470886230469	17.091666666666665					1	DETECTED	304.0471 m/z @17.09 [N1270_1.mzXML]	304.0470886230469	17.091666666666665	0.4061833333333333	19.913333333333334	19.50715	3486.078857421875	1554553.102370423	0	1298	1.571546276696136	0.5845545379266809	0.1691090758533617	304.0459289550781	304.0492248535156
893	304.14886474609375	9.325583333333332					1	DETECTED	304.1489 m/z @9.33 [N1270_1.mzXML]	304.14886474609375	9.325583333333332	9.28305	9.426083333333334	0.14303333333333512	5216.34375	28924.716361267445	0	1298	0.19820177237813752	1.681426332288432	2.362852664576864	304.1482849121094	304.1490783691406
894	304.163330078125	9.199116666666667					1	DETECTED	304.1633 m/z @9.20 [N1270_1.mzXML]	304.163330078125	9.199116666666667	8.823	9.269083333333333	0.4460833333333323	4750.82275390625	59625.31918994123	0	1298	0.11151711858724944	0.5930119200602639	0.18602384012052792	304.163330078125	304.1731872558594
895	304.1741943359375	8.914066666666667					1	DETECTED	304.1742 m/z @8.91 [N1270_1.mzXML]	304.1741943359375	8.914066666666667	8.8077	8.975150000000001	0.16745000000000054	4571.39404296875	29366.03846759045	0	1298	0.11499444730178077	0.7871356941397736	0.574271388279547	304.1734924316406	304.17437744140625
896	304.2102355957031	10.075983333333333					1	DETECTED	304.2102 m/z @10.08 [N1270_1.mzXML]	304.2102355957031	10.075983333333333	10.031283333333333	10.587333333333333	0.5560500000000008	86052.4921875	777021.2651029673	0	1298	0.17073409647513316	3.520491523916304	5.2090202217014605	304.2089538574219	304.21051025390625
897	304.2306213378906	14.447616666666667					1	DETECTED	304.2306 m/z @14.45 [N1270_1.mzXML]	304.2306213378906	14.447616666666667	10.4365	16.514683333333334	6.0781833333333335	158663.234375	8808075.875802366	0	1298	0.5429468604539771	0.6752443659211803	0.34614880678009907	304.22894287109375	304.23162841796875
898	304.2977600097656	11.536900000000001					1	DETECTED	304.2978 m/z @11.54 [N1270_1.mzXML]	304.2977600097656	11.536900000000001	11.507866666666667	11.6075	0.09963333333333324	22822.64453125	105612.10650439549	0	1298	0.10751725446043814	1.7158438576348405	2.431687715269681	304.2973937988281	304.2985534667969
899	304.89398193359375	1.6152166666666665					1	DETECTED	304.8940 m/z @1.62 [N1270_1.mzXML]	304.89398193359375	1.6152166666666665	1.54125	1.7631666666666668	0.22191666666666676	110224.0	527324.9822944335	0	1298	0.07438446700881429	1.0288464809260685	1.4068301301732022	304.89337158203125	304.8941345214844
900	304.9729919433594	2.1452833333333334					1	DETECTED	304.9730 m/z @2.15 [N1270_1.mzXML]	304.9729919433594	2.1452833333333334	2.0739666666666667	2.3310166666666663	0.25704999999999956	13808.3193359375	120012.70328295899	0	1298	0.0959222424221795	1.8021734050011646	2.6043468100023293	304.9727478027344	304.9735107421875
901	305.04364013671875	16.41595					1	DETECTED	305.0436 m/z @16.42 [N1270_1.mzXML]	305.04364013671875	16.41595	9.972900000000001	19.537333333333333	9.564433333333332	3141.50634765625	987449.9089539188	0	1298	1.8339412949843457	0.7422287063838815	0.48445741276776294	305.0421142578125	305.0447692871094
902	305.133544921875	12.359216666666667					1	DETECTED	305.1335 m/z @12.36 [N1270_1.mzXML]	305.133544921875	12.359216666666667	11.6639	12.558083333333334	0.8941833333333342	122899.9921875	1198461.1869357887	0	1298	0.114617664915313	0.6380755632159938	3.770724941795534	305.13287353515625	305.13421630859375
903	305.2134704589844	10.090783333333333					1	DETECTED	305.2135 m/z @10.09 [N1270_1.mzXML]	305.2134704589844	10.090783333333333	10.060866666666668	10.331733333333334	0.2708666666666666	13410.1513671875	106402.26858877539	0	1298	0.12457091820660082	4.527019498607488	8.054038997214976	305.21319580078125	305.2139892578125
904	305.2428283691406	12.704766666666666					1	DETECTED	305.2428 m/z @12.70 [N1270_1.mzXML]	305.2428283691406	12.704766666666666	6.7753	19.504666666666665	12.729366666666666	232316.265625	7251186.392097902	0	1298	1.4671250930786517	7.930454642919701	14.260138535252752	305.23297119140625	305.2459716796875
905	306.0821228027344	15.8282					1	DETECTED	306.0821 m/z @15.83 [N1270_1.mzXML]	306.0821228027344	15.8282	9.325583333333332	18.918666666666663	9.59308333333333	6337.8876953125	1711425.0126193538	0	1298	1.2747036524035344	0.7376325427968737	0.4159298714448697	306.07958984375	306.0836486816406
906	307.078369140625	15.187933333333332					1	DETECTED	307.0784 m/z @15.19 [N1270_1.mzXML]	307.078369140625	15.187933333333332	0.9886833333333332	19.456	18.467316666666665	5525.67626953125	2230339.6681589065	0	1298	2.2868605870165144	0.6502919755151387	0.20337044174625007	307.0744934082031	307.0799865722656
907	307.10479736328125	9.339816666666668					1	DETECTED	307.1048 m/z @9.34 [N1270_1.mzXML]	307.10479736328125	9.339816666666668	3.6484333333333336	19.211333333333336	15.562900000000003	2868.762451171875	1091653.7017019044	0	1298	5.398302854603192	1.3672335079637932	1.7344670159275863	307.103515625	307.1131286621094
908	307.166259765625	10.999816666666668					1	DETECTED	307.1663 m/z @11.00 [N1270_1.mzXML]	307.166259765625	10.999816666666668	9.486166666666666	18.516000000000002	9.029833333333336	98115.0703125	4220064.320140685	0	1298	0.653999869550443	9.11509735215208	1.0566561932888594	307.1653137207031	307.1741943359375
909	308.1238098144531	11.94195					1	DETECTED	308.1238 m/z @11.94 [N1270_1.mzXML]	308.1238098144531	11.94195	11.874533333333334	12.1075	0.2329666666666661	53817.00390625	390609.46754858474	0	1298	0.1638096818542003	1.8551904826233265	2.032147947697393	308.12298583984375	308.12420654296875
910	308.8765563964844	2.1310333333333333					1	DETECTED	308.8766 m/z @2.13 [N1270_1.mzXML]	308.8765563964844	2.1310333333333333	2.031483333333333	2.274383333333333	0.24290000000000012	18064.220703125	172981.56857958986	0	1298	0.22852665662139993	1.2199899547965822	1.4399799095931642	308.8764343261719	308.8773193359375
911	309.1488037109375	13.88125					1	DETECTED	309.1488 m/z @13.88 [N1270_1.mzXML]	309.1488037109375	13.88125	9.68045	13.951816666666668	4.271366666666667	24480.8359375	1347779.815422181	0	1298	0.26288898864641297	0.5083991938043548	0.01679838760870977	309.146484375	309.1501159667969
912	309.20098876953125	12.776083333333334					1	DETECTED	309.2010 m/z @12.78 [N1270_1.mzXML]	309.20098876953125	12.776083333333334	9.127533333333334	12.900016666666666	3.772483333333332	30129.85546875	914231.9342985833	0	1298	null	0.5634412986293366	0.1291455112322085	309.1996765136719	309.2046203613281
913	309.2250061035156	13.69015					1	DETECTED	309.2250 m/z @13.69 [N1270_1.mzXML]	309.2250061035156	13.69015	9.297133333333333	14.052249999999999	4.755116666666666	10842.5439453125	1785661.521364014	0	1298	4.596299314735829	0.5412131375174993	0.08190646429458918	309.216796875	309.2260437011719
914	310.1996154785156	10.619666666666665					1	DETECTED	310.1996 m/z @10.62 [N1270_1.mzXML]	310.1996154785156	10.619666666666665	10.39175	15.844416666666666	5.452666666666666	138725.796875	2453863.8750068964	1	1298	0.20909212041037506	1.5521354430737837	0.6763180885918444	310.19696044921875	310.2003173828125
915	310.87347412109375	2.1595999999999997					1	DETECTED	310.8735 m/z @2.16 [N1270_1.mzXML]	310.87347412109375	2.1595999999999997	2.0175666666666667	16.13918333333333	14.121616666666664	16952.060546875	5103375.430245788	0	1298	0.21052408435530712	49.71233278573116	98.42466557146231	310.8680725097656	310.8743591308594
916	310.9103088378906	1.6448666666666665					1	DETECTED	310.9103 m/z @1.64 [N1270_1.mzXML]	310.9103088378906	1.6448666666666665	1.5855666666666666	1.79155	0.2059833333333334	95676.84375	410525.2895429682	0	1298	0.06426912565364495	1.8742669260970015	1.2647709448866513	310.9102783203125	310.9112243652344
917	311.0028381347656	11.874533333333334					1	DETECTED	311.0028 m/z @11.87 [N1270_1.mzXML]	311.0028381347656	11.874533333333334	10.0463	18.950499999999998	8.904199999999998	5990.1904296875	1210938.0316585077	0	1298	4.646759137179352	2.4351924444363404	3.4911233306893346	311.00238037109375	311.0098876953125
918	311.1223449707031	8.761983333333335					1	DETECTED	311.1223 m/z @8.76 [N1270_1.mzXML]	311.1223449707031	8.761983333333335	8.459716666666667	10.0168	1.557083333333333	27250.52734375	336292.2633989863	0	1298	0.0853081135109317	0.7882733287328662	0.48178908270072796	311.11846923828125	311.1230163574219
919	311.1645812988281	12.4215					1	DETECTED	311.1646 m/z @12.42 [N1270_1.mzXML]	311.1645812988281	12.4215	12.268583333333334	12.690516666666667	0.4219333333333335	104188.2734375	1542745.3910048797	0	1298	0.29757572814085975	1.3796185286103595	1.5151305973725049	311.1636047363281	311.1654357910156
920	311.2207336425781	11.621633333333333					1	DETECTED	311.2207 m/z @11.62 [N1270_1.mzXML]	311.2207336425781	11.621633333333333	11.621633333333333	12.239550000000001	0.6179166666666678	7399.12060546875	161248.02952905296	0	1298	0.026062400868612556	null	null	311.21844482421875	311.2207336425781
921	311.235107421875	13.7713					1	DETECTED	311.2351 m/z @13.77 [N1270_1.mzXML]	311.235107421875	13.7713	13.648950000000001	14.037733333333334	0.3887833333333326	24663.7109375	333540.7665771493	0	1298	0.14383146872436114	1.5888162375698225	2.177632475139645	311.2342529296875	311.23577880859375
922	311.630859375	12.8321					1	DETECTED	311.6309 m/z @12.83 [N1270_1.mzXML]	311.630859375	12.8321	12.7191	12.954533333333334	0.23543333333333472	99729.15625	580867.9762934566	0	1298	0.08528004811555334	0.9541349118596952	1.280801089603161	311.6301574707031	311.6324462890625
923	312.0276184082031	13.196916666666668					1	DETECTED	312.0276 m/z @13.20 [N1270_1.mzXML]	312.0276184082031	13.196916666666668	11.1516	17.648666666666667	6.497066666666667	49600.9453125	1870313.2013618175	0	1298	0.14613092179016185	1.9412925321641215	2.973790579512311	312.0213623046875	312.03131103515625
924	312.1326904296875	12.84605					1	DETECTED	312.1327 m/z @12.85 [N1270_1.mzXML]	312.1326904296875	12.84605	8.8382	12.886616666666667	4.048416666666666	26940.935546875	2872946.6258918447	0	1298	0.05927379066081073	0.5050609013145037	0.01012180262900729	312.1286926269531	312.1327209472656
925	312.1571960449219	12.239550000000001					1	DETECTED	312.1572 m/z @12.24 [N1270_1.mzXML]	312.1571960449219	12.239550000000001	12.1075	12.704766666666666	0.5972666666666662	593009.5625	5441099.733506845	1	1298	0.28251961255173796	1.6026984481517668	2.5611679982559563	312.15643310546875	312.1578369140625
926	312.214599609375	10.76635					1	DETECTED	312.2146 m/z @10.77 [N1270_1.mzXML]	312.214599609375	10.76635	0.23634999999999998	11.029866666666667	10.793516666666667	71500.59375	1300678.697591034	1	1298	0.12967683427304877	0.6498931305003385	0.15861119629474874	312.2047119140625	312.221923828125
927	312.3604736328125	12.09275					1	DETECTED	312.3605 m/z @12.09 [N1270_1.mzXML]	312.3604736328125	12.09275	12.036766666666667	12.121916666666667	0.0851500000000005	34268.26171875	121968.33784607126	0	1298	0.07577032226072689	0.760494194700803	0.514928287172477	312.3602294921875	312.36126708984375
928	312.6553039550781	2.4973					1	DETECTED	312.6553 m/z @2.50 [N1270_1.mzXML]	312.6553039550781	2.4973	2.1310333333333333	18.7415	16.610466666666664	19141.861328125	1605146.8639010934	0	1298	0.41459055721064697	7.9302881836118075	19.93432094302962	312.65325927734375	312.65814208984375
929	313.09405517578125	1.4370166666666668					1	DETECTED	313.0941 m/z @1.44 [N1270_1.mzXML]	313.09405517578125	1.4370166666666668	1.3863333333333334	18.9025	17.516166666666667	21964.671875	2338088.6787153934	0	1298	0.11000802197500748	171.78232361298038	365.74133143426496	313.0926818847656	313.0948181152344
930	313.16058349609375	12.1953					1	DETECTED	313.1606 m/z @12.20 [N1270_1.mzXML]	313.16058349609375	12.1953	10.002133333333335	13.521733333333334	3.5195999999999987	117380.390625	2252075.0073558385	0	1298	0.14889861593216658	0.8122634423608883	0.18942551611433248	313.152587890625	313.1667175292969
931	313.271240234375	13.7578					1	DETECTED	313.2712 m/z @13.76 [N1270_1.mzXML]	313.271240234375	13.7578	0.13479999999999998	19.979333333333333	19.844533333333334	1175860.0	2.3715657739426784E7	1	1298	0.2526725620252055	1.3088978442492571	1.2051594257455656	313.2681884765625	313.27337646484375
932	313.7820739746094	2.4973					1	DETECTED	313.7821 m/z @2.50 [N1270_1.mzXML]	313.7820739746094	2.4973	2.1885	17.387166666666666	15.198666666666666	15388.572265625	1443583.1829012146	0	1298	0.5594928221033464	12.155158924997393	20.28762777074591	313.7812805175781	313.78326416015625
933	314.0937805175781	2.2027833333333335					1	DETECTED	314.0938 m/z @2.20 [N1270_1.mzXML]	314.0937805175781	2.2027833333333335	1.4038666666666666	2.428833333333333	1.0249666666666664	8624.853515625	288858.99679272453	0	1298	0.13866968840489324	0.6414728277876287	0.28294565557525736	314.0926513671875	314.0978698730469
934	314.1940002441406	11.901533333333333					1	DETECTED	314.1940 m/z @11.90 [N1270_1.mzXML]	314.1940002441406	11.901533333333333	11.88815	11.9823	0.09415000000000084	11072.857421875	49376.46346289059	0	1298	0.058821979041145056	3.5174346201743276	6.034869240348655	314.1933898925781	314.194580078125
935	314.2299499511719	10.999816666666668					1	DETECTED	314.2299 m/z @11.00 [N1270_1.mzXML]	314.2299499511719	10.999816666666668	10.798816666666665	12.54305	1.7442333333333337	961353.625	7750067.069948949	1	1298	0.11551525448675903	1.6139137075946306	1.132835716162286	314.22869873046875	314.2311706542969
936	314.33953857421875	12.1075					1	DETECTED	314.3395 m/z @12.11 [N1270_1.mzXML]	314.33953857421875	12.1075	12.07845	12.136566666666665	0.05811666666666504	12689.0986328125	35971.74906640572	0	1298	0.263014176488646	1.0002868617326237	1.0005737234652476	314.3394775390625	314.3398132324219
937	315.0566711425781	2.456566666666667					1	DETECTED	315.0567 m/z @2.46 [N1270_1.mzXML]	315.0566711425781	2.456566666666667	1.4038666666666666	9.546433333333333	8.142566666666667	15838.5595703125	1259662.404535126	0	1298	1.2642915144824909	3.6341679106235802	6.115694215905698	315.0482177734375	315.0663757324219
938	315.07720947265625	2.4973					1	DETECTED	315.0772 m/z @2.50 [N1270_1.mzXML]	315.07720947265625	2.4973	0.10115	19.99566666666667	19.894516666666668	5711738.5	3.81301978409848E8	1	1298	0.4361075013161253	1.8856892474914413	11.103443354507704	315.07696533203125	315.0871887207031
939	315.13067626953125	11.349616666666666					1	DETECTED	315.1307 m/z @11.35 [N1270_1.mzXML]	315.13067626953125	11.349616666666666	2.3592500000000003	11.874533333333334	9.515283333333333	32852.8671875	2263299.0366629036	0	1298	0.23587199523204738	0.5291932846639551	0.04820220047330775	315.1225891113281	315.1345520019531
940	315.16064453125	12.558083333333334					1	DETECTED	315.1606 m/z @12.56 [N1270_1.mzXML]	315.16064453125	12.558083333333334	12.328416666666667	13.592266666666665	1.263849999999998	11646.0615234375	467794.3840330802	0	1298	1.0408290426008744	2.7514876632801113	4.502975326560223	315.15850830078125	315.1612243652344
941	315.2335205078125	10.999816666666668					1	DETECTED	315.2335 m/z @11.00 [N1270_1.mzXML]	315.2335205078125	10.999816666666668	10.876966666666668	11.88815	1.0111833333333315	169254.71875	1494248.1631591734	0	1298	0.12109198198994875	1.0535542159874143	1.1351611807528275	315.2333068847656	315.2343444824219
942	315.2779541015625	13.7578					1	DETECTED	315.2780 m/z @13.76 [N1270_1.mzXML]	315.2779541015625	13.7578	12.690516666666667	14.066699999999999	1.3761833333333318	22653.3359375	822615.31645459	0	1298	0.28120031826777314	0.6447132126739228	0.28942642534784563	315.2768859863281	315.2867126464844
943	316.0812683105469	2.4973					1	DETECTED	316.0813 m/z @2.50 [N1270_1.mzXML]	316.0812683105469	2.4973	0.27025	19.897	19.626749999999998	505059.78125	3.74636499247742E7	0	1298	0.4265585318786087	2.3495903687690425	2.3863961339047846	316.08050537109375	316.08209228515625
944	316.24542236328125	11.1516					1	DETECTED	316.2454 m/z @11.15 [N1270_1.mzXML]	316.24542236328125	11.1516	10.9237	11.708066666666667	0.7843666666666671	1428283.875	8954371.089841355	1	1298	0.10151132417765041	1.6156737034438007	2.0208436379603096	316.2366943359375	316.24609375
945	317.05401611328125	15.37105					1	DETECTED	317.0540 m/z @15.37 [N1270_1.mzXML]	317.05401611328125	15.37105	0.8163833333333332	19.7975	18.981116666666665	10166.05078125	3167719.506590364	0	1298	0.6017337005013186	0.6520629122389152	0.7762954761071799	317.0524597167969	317.0631408691406
946	317.08209228515625	2.428833333333333					1	DETECTED	317.0821 m/z @2.43 [N1270_1.mzXML]	317.08209228515625	2.428833333333333	0.13479999999999998	19.99566666666667	19.86086666666667	66982.765625	5471658.208166503	0	1298	0.4410793872704746	2.421829616483232	2.724468642111567	317.08056640625	317.08758544921875
947	317.1125793457031	1.6448666666666665					1	DETECTED	317.1126 m/z @1.64 [N1270_1.mzXML]	317.1125793457031	1.6448666666666665	1.5261500000000001	17.878	16.35185	33427.37890625	5507170.666197755	0	1298	0.13467638096774803	68.86922644952986	136.73845289905975	317.1094055175781	317.11993408203125
948	317.1478271484375	10.652283333333333					1	DETECTED	317.1478 m/z @10.65 [N1270_1.mzXML]	317.1478271484375	10.652283333333333	10.587333333333333	10.701183333333335	0.11385000000000112	1876.757080078125	10957.860496154843	0	1298	0.3261673023614602	0.8764434180138706	0.7528868360277411	317.1473083496094	317.1480712890625
949	317.1766662597656	13.494366666666668					1	DETECTED	317.1767 m/z @13.49 [N1270_1.mzXML]	317.1766662597656	13.494366666666668	5.991216666666667	13.92345	7.9322333333333335	89801.140625	3172154.785120608	0	1298	0.1476304395253969	0.5857034590136783	0.16777974139094506	317.1669921875	317.1865539550781
950	317.249267578125	11.1516					1	DETECTED	317.2493 m/z @11.15 [N1270_1.mzXML]	317.249267578125	11.1516	11.106449999999999	13.909433333333334	2.8029833333333354	229510.859375	2976724.8087666137	0	1298	0.12170431512020663	31.040789959393702	61.081579918787405	317.24395751953125	317.2492980957031
951	317.5270080566406	2.5108					1	DETECTED	317.5270 m/z @2.51 [N1270_1.mzXML]	317.5270080566406	2.5108	2.031483333333333	18.9025	16.871016666666666	16710.97265625	1634519.5023167727	0	1298	0.9322404952656913	6.308798331125579	15.144495957661393	317.52520751953125	317.5289611816406
952	318.06304931640625	15.432316666666667					1	DETECTED	318.0630 m/z @15.43 [N1270_1.mzXML]	318.06304931640625	15.432316666666667	10.1808	18.999333333333333	8.818533333333333	3946.64013671875	1008010.8054816284	0	1298	1.0839664757601817	0.8396177612181877	0.6792355224363752	318.06134033203125	318.06439208984375
953	318.179931640625	13.507916666666667					1	DETECTED	318.1799 m/z @13.51 [N1270_1.mzXML]	318.179931640625	13.507916666666667	9.311283333333334	13.620683333333334	4.3094	16873.048828125	2030861.2253430786	0	1298	4.232839571941399	0.5160708187697232	0.032179905199978376	318.1791687011719	318.1897277832031
954	318.2974548339844	11.377866666666668					1	DETECTED	318.2975 m/z @11.38 [N1270_1.mzXML]	318.2974548339844	11.377866666666668	11.3354	12.359216666666667	1.0238166666666668	509810.5625	3231422.940737664	1	1298	0.09517733972173659	3.217910253293667	2.9533214498394758	318.2972412109375	318.2993469238281
955	318.93505859375	1.5855666666666666					1	DETECTED	318.9351 m/z @1.59 [N1270_1.mzXML]	318.93505859375	1.5855666666666666	1.54125	1.6448666666666665	0.10361666666666647	17789.869140625	83031.50899804688	0	1298	0.07628418380892699	1.169048514479128	1.338097028958256	318.93505859375	318.9362487792969
956	318.96759033203125	2.0036833333333335					1	DETECTED	318.9676 m/z @2.00 [N1270_1.mzXML]	318.96759033203125	2.0036833333333335	1.8770166666666666	2.3167833333333334	0.43976666666666686	21130.4296875	229780.28010217304	0	1298	0.13823094828577198	1.735921052631576	0.7032258110011651	318.96673583984375	318.9690246582031
957	319.0591125488281	16.712833333333332					1	DETECTED	319.0591 m/z @16.71 [N1270_1.mzXML]	319.0591125488281	16.712833333333332	10.28655	18.8865	8.599950000000002	3519.1025390625	968568.4387381288	0	1298	1.2478634532338972	0.6691231582796694	0.3382463165593388	319.0570983886719	319.0606384277344
958	319.1259460449219	10.7175					1	DETECTED	319.1259 m/z @10.72 [N1270_1.mzXML]	319.1259460449219	10.7175	1.8341166666666666	10.782566666666666	8.94845	8833.587890625	1522728.8183815917	0	1298	0.2253302122081724	0.5901952875638612	0.18406565660574073	319.125244140625	319.1336364746094
959	319.166259765625	11.1516					1	DETECTED	319.1663 m/z @11.15 [N1270_1.mzXML]	319.166259765625	11.1516	8.5641	16.87783333333333	8.313733333333332	13761.6572265625	2288332.8042034907	0	1298	7.298699535569936	1.606518518518518	3.558543607276161	319.15777587890625	319.17327880859375
960	319.19219970703125	14.377883333333333					1	DETECTED	319.1922 m/z @14.38 [N1270_1.mzXML]	319.19219970703125	14.377883333333333	10.0463	16.861166666666666	6.814866666666665	228832.375	1.1140003612641107E7	0	1298	0.6500628581818155	2.8351067897828552	3.989006638973992	319.182373046875	319.1935119628906
961	319.2401123046875	11.955416666666668					1	DETECTED	319.2401 m/z @11.96 [N1270_1.mzXML]	319.2401123046875	11.955416666666668	5.8609	12.151399999999999	6.290499999999999	18633.078125	3069346.711368469	0	1298	0.03977752665199219	0.5160786608727516	0.016643457344806416	319.23895263671875	319.2445983886719
962	319.3011474609375	11.377866666666668					1	DETECTED	319.3011 m/z @11.38 [N1270_1.mzXML]	319.3011474609375	11.377866666666668	11.3354	11.73805	0.4026499999999995	102423.6875	769943.0734812001	0	1298	0.10008665781404602	3.9976534597079194	6.625796297079542	319.2929382324219	319.3013610839844
963	320.1954650878906	14.308116666666667					1	DETECTED	320.1955 m/z @14.31 [N1270_1.mzXML]	320.1954650878906	14.308116666666667	10.060866666666668	15.925633333333334	5.864766666666666	39943.3671875	4893696.928365845	0	1298	0.5836256460462899	0.6657043573674375	0.28642217327273617	320.1856384277344	320.2020263671875
964	321.031982421875	1.6003666666666667					1	DETECTED	321.0320 m/z @1.60 [N1270_1.mzXML]	321.031982421875	1.6003666666666667	1.54125	18.999333333333333	17.45808333333333	9187.7216796875	3058196.807107727	0	1298	0.06710066523105906	147.65787989850566	294.31575979701137	321.02435302734375	321.0357666015625
965	321.0843200683594	9.382583333333335					1	DETECTED	321.0843 m/z @9.38 [N1270_1.mzXML]	321.0843200683594	9.382583333333335	9.269083333333333	9.456150000000001	0.18706666666666827	10947.6708984375	71877.46324670443	0	1298	0.1404525553485314	0.8240822320117405	0.7343918162699018	321.0836181640625	321.08477783203125
966	321.20709228515625	12.761633333333332					1	DETECTED	321.2071 m/z @12.76 [N1270_1.mzXML]	321.20709228515625	12.761633333333332	1.421	15.877133333333335	14.456133333333336	37404.1875	5656204.239447569	0	1298	0.14697084908599756	0.5774174140672875	0.15461712225763627	321.19842529296875	321.2095031738281
967	321.2552490234375	12.2245					1	DETECTED	321.2552 m/z @12.22 [N1270_1.mzXML]	321.2552490234375	12.2245	12.050416666666667	19.243666666666666	7.193249999999999	20510.263671875	2552297.1445835875	0	1298	0.09699444499030463	20.660363810435555	40.32072762087111	321.2549133300781	321.25701904296875
968	321.31304931640625	12.467333333333332					1	DETECTED	321.3130 m/z @12.47 [N1270_1.mzXML]	321.31304931640625	12.467333333333332	12.390183333333333	12.588016666666666	0.19783333333333353	16702.7734375	133754.17876269532	0	1298	0.2950629448012929	1.282134370274365	1.56426874054873	321.3122253417969	321.313232421875
969	322.2716369628906	14.008999999999999					1	DETECTED	322.2716 m/z @14.01 [N1270_1.mzXML]	322.2716369628906	14.008999999999999	7.283083333333334	14.559866666666666	7.2767833333333325	35123.234375	1703806.0310916754	0	1298	0.3338808343469797	0.5409510475647682	2.3017236057526067	322.26519775390625	322.2723083496094
970	323.1811828613281	11.7997					1	DETECTED	323.1812 m/z @11.80 [N1270_1.mzXML]	323.1811828613281	11.7997	9.665616666666667	19.830666666666666	10.165049999999999	4964.02001953125	1587178.5696791988	0	1298	5.845891006676391	2.3815963137959315	3.7631926275918626	323.17962646484375	323.182861328125
971	323.22320556640625	14.1388					1	DETECTED	323.2232 m/z @14.14 [N1270_1.mzXML]	323.22320556640625	14.1388	1.4522333333333333	15.309566666666665	13.857333333333331	20305.2109375	3557923.0654027727	0	1298	2.9724406672059978	0.546535402328512	0.08755007358265192	323.21905517578125	323.22528076171875
972	323.99896240234375	13.980366666666667					1	DETECTED	323.9990 m/z @13.98 [N1270_1.mzXML]	323.99896240234375	13.980366666666667	0.21939999999999998	19.569833333333335	19.350433333333335	15108.55859375	4047002.7093548896	0	1298	2.5351854861260055	1.0105878768436691	1.2534786116731758	323.99798583984375	324.0019226074219
973	324.17694091796875	14.008999999999999					1	DETECTED	324.1769 m/z @14.01 [N1270_1.mzXML]	324.17694091796875	14.008999999999999	0.13479999999999998	19.84733333333333	19.712533333333333	18460.416015625	5173778.298156555	0	1298	4.916934039796711	1.1408556455528995	1.2864025737024884	324.17608642578125	324.1787414550781
974	325.053466796875	1.81985					1	DETECTED	325.0535 m/z @1.82 [N1270_1.mzXML]	325.053466796875	1.81985	1.80585	11.621633333333333	9.815783333333334	20599.01953125	3925927.5831584474	0	1298	9.799373468069161	350.5636904761902	700.1273809523803	325.0526123046875	325.0603332519531
975	325.1736755371094	15.79585					1	DETECTED	325.1737 m/z @15.80 [N1270_1.mzXML]	325.1736755371094	15.79585	0.2025	19.99566666666667	19.793166666666668	21605.833984375	5730598.280641634	0	1298	2.667570212976912	0.6346669146356193	0.5935224295950985	325.17169189453125	325.174560546875
976	325.20220947265625	13.7578					1	DETECTED	325.2022 m/z @13.76 [N1270_1.mzXML]	325.20220947265625	13.7578	3.19235	14.008999999999999	10.81665	28150.166015625	2649104.4321473385	0	1298	0.2027508454282394	0.5118878041162468	0.02377560823249355	325.1922607421875	325.21209716796875
977	325.2328796386719	13.06205					1	DETECTED	325.2329 m/z @13.06 [N1270_1.mzXML]	325.2328796386719	13.06205	12.482033333333334	13.1298	0.6477666666666657	56097.03125	506812.6243085923	0	1298	0.11067472899853925	0.5584034941524672	0.11680698830493434	325.230712890625	325.23431396484375
978	326.84765625	2.088					1	DETECTED	326.8477 m/z @2.09 [N1270_1.mzXML]	326.84765625	2.088	2.0739666666666667	2.2885166666666668	0.21455000000000002	10970.19140625	105878.96053979496	0	1298	0.17540134869612034	7.644299287410922	14.288598574821844	326.8471374511719	326.8487548828125
979	327.0054016113281	13.358066666666668					1	DETECTED	327.0054 m/z @13.36 [N1270_1.mzXML]	327.0054016113281	13.358066666666668	0.13479999999999998	19.99566666666667	19.86086666666667	9618.705078125	5767013.283033148	0	1298	8.59633989452321	0.7509818552147982	0.5019637104295963	327.0041809082031	327.0132141113281
980	327.0501708984375	11.57915					1	DETECTED	327.0502 m/z @11.58 [N1270_1.mzXML]	327.0501708984375	11.57915	1.6003666666666667	11.83	10.229633333333334	83986.1953125	7640976.077324096	0	1298	10.027184186586481	0.5092576750456416	0.013762695109239172	327.048828125	327.0595703125
981	327.1717224121094	15.37105					1	DETECTED	327.1717 m/z @15.37 [N1270_1.mzXML]	327.1717224121094	15.37105	9.695	18.983166666666666	9.288166666666665	6614.63916015625	2221734.057697113	0	1298	0.6939471291216837	0.818189292436348	0.6363785848726958	327.1708679199219	327.1728515625
982	327.2271728515625	13.994483333333333					1	DETECTED	327.2272 m/z @13.99 [N1270_1.mzXML]	327.2271728515625	13.994483333333333	8.015833333333333	14.787416666666667	6.771583333333334	110302.0859375	4679223.25590942	0	1298	0.26791270827072466	0.734952869939748	0.405770909258879	327.21771240234375	327.22955322265625
983	327.2508544921875	12.239550000000001					1	DETECTED	327.2509 m/z @12.24 [N1270_1.mzXML]	327.2508544921875	12.239550000000001	0.6448666666666667	12.573083333333333	11.928216666666666	15436.3447265625	4623146.699031983	0	1298	0.1626975494045073	0.5143830290032356	0.028766058006471213	327.24993896484375	327.25982666015625
984	328.2097473144531	12.036766666666667					1	DETECTED	328.2097 m/z @12.04 [N1270_1.mzXML]	328.2097473144531	12.036766666666667	10.28655	12.165916666666668	1.8793666666666677	49060.04296875	1554834.578495363	0	1298	0.10012102726979322	0.5368954319941344	0.0769895141615849	328.2095031738281	328.2103576660156
985	328.2458801269531	11.1516					1	DETECTED	328.2459 m/z @11.15 [N1270_1.mzXML]	328.2458801269531	11.1516	11.045449999999999	12.4974	1.4519500000000019	199302.0	3633470.151752935	1	1298	0.11061091661616018	9.107306673263585	22.328025575848482	328.2453918457031	328.24761962890625
986	328.89630126953125	1.54125					1	DETECTED	328.8963 m/z @1.54 [N1270_1.mzXML]	328.89630126953125	1.54125	1.4370166666666668	1.6003666666666667	0.16334999999999988	83432.2890625	478869.67676135275	0	1298	0.11356425162957762	0.7885644941314243	0.6408987391893569	328.89556884765625	328.8964538574219
987	328.9966125488281	1.80585					1	DETECTED	328.9966 m/z @1.81 [N1270_1.mzXML]	328.9966125488281	1.80585	0.10115	19.99566666666667	19.894516666666668	29043.54296875	5664453.2186985435	0	1298	0.24582721147281927	2.884055504847368	6.857983686246669	328.9950256347656	329.00439453125
988	329.17474365234375	12.390183333333333					1	DETECTED	329.1747 m/z @12.39 [N1270_1.mzXML]	329.17474365234375	12.390183333333333	12.1075	12.603033333333334	0.49553333333333427	10029.18359375	238364.41687475602	0	1298	0.5039931722295066	0.8764813395436618	0.7529626790873236	329.1689758300781	329.17523193359375
989	329.2450256347656	13.7713					1	DETECTED	329.2450 m/z @13.77 [N1270_1.mzXML]	329.2450256347656	13.7713	11.091016666666667	15.021700000000001	3.9306833333333344	351826.9375	8384187.315455208	0	1298	0.2546112871152584	0.6814191143544214	0.16490475072080762	329.2422180175781	329.24981689453125
990	330.2484436035156	13.7713					1	DETECTED	330.2484 m/z @13.77 [N1270_1.mzXML]	330.2484436035156	13.7713	11.708066666666667	14.294016666666666	2.5859499999999986	80491.171875	5826117.812238768	0	1298	2.535983031212707	0.6266741522206244	0.25334830444124884	330.2435302734375	330.24871826171875
991	330.2608947753906	11.272483333333334					1	DETECTED	330.2609 m/z @11.27 [N1270_1.mzXML]	330.2608947753906	11.272483333333334	11.256866666666667	12.632966666666666	1.3760999999999992	38109.01171875	728566.5657551255	0	1298	0.11194065483257454	44.058697972252624	21.44111854893032	330.26068115234375	330.2626953125
992	330.33453369140625	11.88815					1	DETECTED	330.3345 m/z @11.89 [N1270_1.mzXML]	330.33453369140625	11.88815	11.860199999999999	11.9823	0.12210000000000143	23345.138671875	115947.91700927814	0	1298	0.12017157586492111	2.184257602862234	3.3685152057244676	330.3341979980469	330.3353271484375
993	330.8937072753906	1.54125					1	DETECTED	330.8937 m/z @1.54 [N1270_1.mzXML]	330.8937072753906	1.54125	1.4669999999999999	1.5855666666666666	0.11856666666666671	14602.728515625	61680.142597412116	0	1298	0.07155142351098309	0.7984287317620637	0.5968574635241276	330.89312744140625	330.89471435546875
994	331.0008850097656	11.63555					1	DETECTED	331.0009 m/z @11.64 [N1270_1.mzXML]	331.0008850097656	11.63555	0.16849999999999998	19.979333333333333	19.81083333333333	6534.59423828125	2600850.396991364	0	1298	15.034439664825879	0.8638155991878177	0.34461591460295554	330.9991760253906	331.0013732910156
995	331.0517272949219	2.4973					1	DETECTED	331.0517 m/z @2.50 [N1270_1.mzXML]	331.0517272949219	2.4973	0.11791666666666667	19.946666666666665	19.82875	745863.625	3.631246045651409E7	1	1298	0.4107114471623121	1.5326722445806547	1.587670625673658	331.042724609375	331.0535583496094
996	331.1855773925781	12.151399999999999					1	DETECTED	331.1856 m/z @12.15 [N1270_1.mzXML]	331.1855773925781	12.151399999999999	10.907983333333334	12.390183333333333	1.4821999999999989	32944.84375	591722.9427946766	0	1298	0.1388104492425999	0.5960190335768384	3.787638787767231	331.1783752441406	331.1863098144531
997	331.2026062011719	11.16645					1	DETECTED	331.2026 m/z @11.17 [N1270_1.mzXML]	331.2026062011719	11.16645	11.106449999999999	11.8455	0.7390500000000007	36070.0546875	745061.5316660169	0	1298	0.5640714610556614	6.158749999999954	11.317499999999908	331.19891357421875	331.2027893066406
998	331.25958251953125	11.493033333333333					1	DETECTED	331.2596 m/z @11.49 [N1270_1.mzXML]	331.25958251953125	11.493033333333333	11.363583333333334	16.61403333333333	5.250449999999997	26516.3359375	2637335.266197264	0	1298	3.253137173453112	18.652735361892525	35.12954886320755	331.25738525390625	331.2624206542969
999	331.2817077636719	13.7578					1	DETECTED	331.2817 m/z @13.76 [N1270_1.mzXML]	331.2817077636719	13.7578	0.23634999999999998	14.559866666666666	14.323516666666666	742317.8125	1.7602673126475472E7	1	1298	0.274838402647795	1.2894184059400404	2.245458973956018	331.280517578125	331.28277587890625
1000	332.0552978515625	2.6198333333333332					1	DETECTED	332.0553 m/z @2.62 [N1270_1.mzXML]	332.0552978515625	2.6198333333333332	1.4038666666666666	19.227500000000003	17.823633333333337	61077.46875	4234706.241747681	0	1298	0.31285082153514443	3.3177454691788704	0.9603739622087539	332.046142578125	332.056884765625
1001	332.162353515625	10.28655					1	DETECTED	332.1624 m/z @10.29 [N1270_1.mzXML]	332.162353515625	10.28655	8.224866666666667	18.3865	10.161633333333334	97334.1328125	4410492.801889435	0	1298	0.4679598840997681	1.3265674320114358	0.6006369876125845	332.16033935546875	332.16961669921875
1002	332.2027282714844	11.708066666666667					1	DETECTED	332.2027 m/z @11.71 [N1270_1.mzXML]	332.2027282714844	11.708066666666667	4.4439166666666665	11.768650000000001	7.324733333333334	5952.16015625	1185386.4054954222	0	1298	2.1105545322663843	0.504170022186583	0.008340044373165979	332.2027282714844	332.2060546875
1003	332.24066162109375	10.8151					1	DETECTED	332.2407 m/z @10.82 [N1270_1.mzXML]	332.24066162109375	10.8151	10.7175	11.091016666666667	0.37351666666666716	125538.6328125	1108902.8382700228	1	1298	0.1394253160101755	1.9135075136612065	2.8061462169675417	332.240478515625	332.24090576171875
1004	332.25933837890625	11.88815					1	DETECTED	332.2593 m/z @11.89 [N1270_1.mzXML]	332.25933837890625	11.88815	11.8455	15.541466666666668	3.695966666666669	18494.283203125	1094590.1958260501	0	1298	0.06340894612788261	43.32903477921057	79.9764988316194	332.2581481933594	332.2651672363281
1005	332.3293762207031	11.784216666666667					1	DETECTED	332.3294 m/z @11.78 [N1270_1.mzXML]	332.3293762207031	11.784216666666667	11.768650000000001	11.83	0.06134999999999913	14470.75390625	40881.93051269439	0	1298	0.07907864659225439	1.9705567451820052	2.9411134903640104	332.3282470703125	332.3293762207031
1006	332.8373718261719	1.7631666666666668					1	DETECTED	332.8374 m/z @1.76 [N1270_1.mzXML]	332.8373718261719	1.7631666666666668	1.70445	1.8770166666666666	0.17256666666666653	24253.388671875	124591.15649218747	0	1298	0.05484458833984229	1.4694862333238685	1.938972466647737	332.83697509765625	332.83807373046875
1007	333.0498962402344	2.4838333333333336					1	DETECTED	333.0499 m/z @2.48 [N1270_1.mzXML]	333.0498962402344	2.4838333333333336	1.9343166666666667	15.86055	13.926233333333332	42625.921875	2644856.3085611267	0	1298	null	6.185752602180434	2.9320415025409363	333.0484619140625	333.056884765625
1008	333.148681640625	13.507916666666667					1	DETECTED	333.1487 m/z @13.51 [N1270_1.mzXML]	333.148681640625	13.507916666666667	10.603116666666667	15.77965	5.176533333333333	33677.55078125	2780088.111075136	0	1298	0.13936994769322375	0.6703547475391414	0.42795589260758615	333.13934326171875	333.1500549316406
1009	333.165771484375	10.241433333333333					1	DETECTED	333.1658 m/z @10.24 [N1270_1.mzXML]	333.165771484375	10.241433333333333	9.8581	11.6075	1.7493999999999996	14380.6474609375	634684.6429639283	0	1298	0.5180451712063459	2.281826086956524	3.9242950095667104	333.1648864746094	333.169677734375
1010	333.18212890625	12.1075					1	DETECTED	333.1821 m/z @12.11 [N1270_1.mzXML]	333.18212890625	12.1075	11.63555	16.10605	4.4704999999999995	52341.734375	2517382.4905727543	0	1298	0.367723188494141	4.7362008687360975	8.946988477124284	333.18170166015625	333.18310546875
1011	333.201416015625	12.406083333333333					1	DETECTED	333.2014 m/z @12.41 [N1270_1.mzXML]	333.201416015625	12.406083333333333	12.343816666666667	12.588016666666666	0.2441999999999993	93407.0390625	794901.2887568334	0	1298	0.1484168823877532	1.960920770877959	3.9640486974499325	333.2008361816406	333.2016296386719
1012	334.13787841796875	9.75445					1	DETECTED	334.1379 m/z @9.75 [N1270_1.mzXML]	334.13787841796875	9.75445	9.709900000000001	10.8151	1.1051999999999982	26261.69140625	332421.2131979976	0	1298	0.0798041650898611	12.404040404040606	2.1093889424748484	334.13787841796875	334.1455993652344
1013	334.9127197265625	1.5855666666666666					1	DETECTED	334.9127 m/z @1.59 [N1270_1.mzXML]	334.9127197265625	1.5855666666666666	1.5261500000000001	14.787416666666667	13.261266666666668	82917.3125	1.0232149133476622E7	0	1298	0.06817496707421489	110.4049860095989	232.75846712816553	334.91241455078125	334.91705322265625
1014	335.1216125488281	10.39175					1	DETECTED	335.1216 m/z @10.39 [N1270_1.mzXML]	335.1216125488281	10.39175	9.68045	10.636016666666666	0.955566666666666	4449.181640625	133734.47740789785	0	1298	0.14375028761256914	0.6717043910211349	0.3434087820422699	335.1216125488281	335.12322998046875
1015	335.1642761230469	11.649716666666666					1	DETECTED	335.1643 m/z @11.65 [N1270_1.mzXML]	335.1642761230469	11.649716666666666	10.135833333333332	16.335083333333333	6.199250000000001	104286.8125	6796549.9154981	0	1298	3.311857957542129	3.03517139455067	0.7295968187996722	335.16278076171875	335.1675720214844
1016	335.2168884277344	12.558083333333334					1	DETECTED	335.2169 m/z @12.56 [N1270_1.mzXML]	335.2168884277344	12.558083333333334	12.09275	12.690516666666667	0.5977666666666668	79798.4609375	663843.9243942865	0	1298	0.11142882966735712	1.1001357319994909	1.2941933141685882	335.2158203125	335.21728515625
1017	336.0732421875	16.30216666666667					1	DETECTED	336.0732 m/z @16.30 [N1270_1.mzXML]	336.0732421875	16.30216666666667	15.324866666666667	19.194666666666667	3.8697999999999997	2556.09375	321949.1862726137	0	1298	1.0779633091847032	1.9798424230021459	2.9596848460042917	336.0708923339844	336.0754089355469
1018	336.2513427734375	12.151399999999999					1	DETECTED	336.2513 m/z @12.15 [N1270_1.mzXML]	336.2513427734375	12.151399999999999	12.1075	15.248616666666667	3.141116666666667	19485.298828125	1242968.6150100105	0	1298	0.08337204945817511	35.77581624905174	70.55163249810349	336.2430114746094	336.2513732910156
1019	336.6621398925781	13.224					1	DETECTED	336.6621 m/z @13.22 [N1270_1.mzXML]	336.6621398925781	13.224	13.11625	14.167383333333333	1.0511333333333326	33382.6953125	763414.4971291494	0	1298	0.4793491451448748	4.877648878576979	8.755297757153958	336.66033935546875	336.66265869140625
1020	337.0596923828125	2.3592500000000003					1	DETECTED	337.0597 m/z @2.36 [N1270_1.mzXML]	337.0596923828125	2.3592500000000003	1.6448666666666665	19.047833333333333	17.402966666666668	544580.1875	2.1464766548745275E7	1	1298	0.48319044770838815	1.0843004593284329	0.7840434370121959	337.0588684082031	337.0696716308594
1021	337.16473388671875	14.419866666666667					1	DETECTED	337.1647 m/z @14.42 [N1270_1.mzXML]	337.16473388671875	14.419866666666667	10.9237	15.588583333333334	4.664883333333334	45445.90234375	3097043.7331928695	0	1298	0.3804871695282799	0.7368028659200053	0.4065090978564034	337.16357421875	337.1679992675781
1022	337.1799011230469	12.676466666666666					1	DETECTED	337.1799 m/z @12.68 [N1270_1.mzXML]	337.1799011230469	12.676466666666666	12.573083333333333	12.886616666666667	0.3135333333333339	186380.265625	2101449.6805537147	0	1298	0.21681033892237345	1.4762024116270922	2.10434064836373	337.1797790527344	337.1804504394531
1023	338.0633850097656	2.2456833333333335					1	DETECTED	338.0634 m/z @2.25 [N1270_1.mzXML]	338.0633850097656	2.2456833333333335	1.81985	3.2206333333333332	1.4007833333333333	55409.08984375	1878891.2326904295	0	1298	0.28699571852572037	1.0853362058633522	2.000175711261859	338.06256103515625	338.0652770996094
1024	338.2303161621094	12.451983333333335					1	DETECTED	338.2303 m/z @12.45 [N1270_1.mzXML]	338.2303161621094	12.451983333333335	0.10115	19.99566666666667	19.894516666666668	866811.0	2.418158478818208E7	0	1298	0.13614083977988756	0.9209551369128303	0.7370259286224431	338.2214050292969	338.2319641113281
1025	338.3393249511719	12.632966666666666					1	DETECTED	338.3393 m/z @12.63 [N1270_1.mzXML]	338.3393249511719	12.632966666666666	12.07845	13.535516666666666	1.457066666666666	896119.75	1.7875643705620594E7	1	1298	0.9314545942082173	1.1197725674436592	0.834008587522545	338.3388671875	338.3403015136719
1026	339.16058349609375	14.447616666666667					1	DETECTED	339.1606 m/z @14.45 [N1270_1.mzXML]	339.16058349609375	14.447616666666667	9.8433	15.127033333333333	5.283733333333334	17305.361328125	1459753.5002189942	0	1298	0.3184472545495769	0.5737804017244686	0.14756080344893735	339.1567687988281	339.1613464355469
1027	339.1802062988281	12.733466666666667					1	DETECTED	339.1802 m/z @12.73 [N1270_1.mzXML]	339.1802062988281	12.733466666666667	12.618033333333333	16.497983333333334	3.879950000000001	39550.7265625	1882299.7124283463	0	1298	1.0533361810018267	13.203211036108897	27.360819132714315	339.1797790527344	339.188720703125
1028	339.1954345703125	11.708066666666667					1	DETECTED	339.1954 m/z @11.71 [N1270_1.mzXML]	339.1954345703125	11.708066666666667	11.196466666666668	12.180683333333333	0.984216666666665	20051.224609375	602629.2856494142	0	1298	0.3960934152918334	0.9619005733646069	0.9238011467292137	339.1943054199219	339.1964111328125
1029	339.23358154296875	12.4368					1	DETECTED	339.2336 m/z @12.44 [N1270_1.mzXML]	339.23358154296875	12.4368	0.21939999999999998	19.830666666666666	19.611266666666666	141282.8125	4962378.822012632	0	1298	0.44564399552521294	1.1895974141321946	6.020541915913664	339.2323913574219	339.2350158691406
1030	339.26568603515625	12.239550000000001					1	DETECTED	339.2657 m/z @12.24 [N1270_1.mzXML]	339.26568603515625	12.239550000000001	12.180683333333333	12.328416666666667	0.14773333333333483	29846.390625	206757.02259619205	0	1298	0.13952113577387237	1.2548131370328135	1.4287945125192945	339.2654113769531	339.2669372558594
1031	339.3428039550781	12.632966666666666					1	DETECTED	339.3428 m/z @12.63 [N1270_1.mzXML]	339.3428039550781	12.632966666666666	12.343816666666667	13.035033333333333	0.6912166666666657	205724.6875	3883451.6897500036	0	1298	0.36490164653594803	0.9449260177655024	0.9289313595907924	339.3406982421875	339.34326171875
1032	340.24566650390625	11.226750000000001					1	DETECTED	340.2457 m/z @11.23 [N1270_1.mzXML]	340.24566650390625	11.226750000000001	11.091016666666667	16.943166666666666	5.85215	99945.0390625	4524797.722554262	0	1298	0.08304201513774245	17.04082214077712	48.65424881804131	340.2366638183594	340.2461242675781
1033	340.3459167480469	12.451983333333335					1	DETECTED	340.3459 m/z @12.45 [N1270_1.mzXML]	340.3459167480469	12.451983333333335	12.390183333333333	12.790016666666666	0.3998333333333335	23433.896484375	381080.9563615726	0	1298	0.2352009925434757	3.234897518878017	5.469795037756034	340.3455505371094	340.3469543457031
1034	340.39117431640625	12.268583333333334					1	DETECTED	340.3912 m/z @12.27 [N1270_1.mzXML]	340.39117431640625	12.268583333333334	12.2245	12.298366666666668	0.07386666666666741	11660.07421875	42010.6134306641	0	1298	0.09059709587467069	0.8378071833648536	0.6756143667297071	340.39068603515625	340.3913879394531
1035	340.9293212890625	1.6152166666666665					1	DETECTED	340.9293 m/z @1.62 [N1270_1.mzXML]	340.9293212890625	1.6152166666666665	1.54125	17.828833333333332	16.28758333333333	58276.47265625	1.1281322672464356E7	0	1298	0.07394328438847686	110.10083370887808	219.2016674177562	340.9225158691406	340.929931640625
1036	341.0293273925781	11.57915					1	DETECTED	341.0293 m/z @11.58 [N1270_1.mzXML]	341.0293273925781	11.57915	11.522533333333334	11.860199999999999	0.33766666666666545	161574.265625	1329497.1039465305	0	1298	0.128223463977454	2.3587015148754245	2.7581545248590307	341.02899169921875	341.02984619140625
1037	341.1756591796875	12.690516666666667					1	DETECTED	341.1757 m/z @12.69 [N1270_1.mzXML]	341.1756591796875	12.690516666666667	12.603033333333334	16.581016666666667	3.9779833333333325	17675.279296875	1147658.938792053	0	1298	0.21082052266871365	22.735663935987855	44.47132787197571	341.1748352050781	341.1846618652344
1038	341.26654052734375	11.9823					1	DETECTED	341.2665 m/z @11.98 [N1270_1.mzXML]	341.26654052734375	11.9823	11.968866666666665	12.1075	0.13863333333333472	9294.8662109375	46055.45078564511	0	1298	0.07946113771095398	5.160049627790904	9.320099255581807	341.26513671875	341.26727294921875
1039	341.3501281738281	14.008999999999999					1	DETECTED	341.3501 m/z @14.01 [N1270_1.mzXML]	341.3501281738281	14.008999999999999	12.690516666666667	14.658733333333334	1.9682166666666667	39231.6796875	1340833.3158499745	0	1298	0.16160562436847847	0.7463942155759786	0.283403560258406	341.3496398925781	341.3520202636719
1040	342.0132141113281	8.944716666666666					1	DETECTED	342.0132 m/z @8.94 [N1270_1.mzXML]	342.0132141113281	8.944716666666666	0.10115	19.99566666666667	19.894516666666668	12521.2373046875	5431682.081994448	0	1298	9.004202523753348	1.1248016448868672	1.5349653260404343	342.01104736328125	342.0143737792969
1041	342.0329284667969	11.593116666666667					1	DETECTED	342.0329 m/z @11.59 [N1270_1.mzXML]	342.0329284667969	11.593116666666667	1.421	11.649716666666666	10.228716666666667	24523.232421875	6286458.154485351	0	1298	0.10593108695585052	0.5027854264217061	0.005545683656970703	342.02740478515625	342.0332336425781
1042	342.22509765625	12.343816666666667					1	DETECTED	342.2251 m/z @12.34 [N1270_1.mzXML]	342.22509765625	12.343816666666667	12.313533333333334	12.573083333333333	0.25954999999999906	95974.0390625	740255.6560761718	1	1298	0.22352341488536176	4.285360484314806	6.288392769237025	342.224365234375	342.2252502441406
1043	342.26116943359375	11.363583333333334					1	DETECTED	342.2612 m/z @11.36 [N1270_1.mzXML]	342.26116943359375	11.363583333333334	11.288633333333333	13.79845	2.5098166666666675	275119.1875	2741849.5096154828	1	1298	0.11351437651721774	16.055950911697668	29.529826949078927	342.26055908203125	342.2672119140625
1044	342.866455078125	1.7631666666666668					1	DETECTED	342.8665 m/z @1.76 [N1270_1.mzXML]	342.866455078125	1.7631666666666668	1.6890666666666665	2.0175666666666667	0.32850000000000024	27311.404296875	257049.7194514161	0	1298	0.12211632425314378	2.216599190283394	3.4331983805667883	342.8653564453125	342.867431640625
1045	343.09832763671875	9.456150000000001					1	DETECTED	343.0983 m/z @9.46 [N1270_1.mzXML]	343.09832763671875	9.456150000000001	9.39705	9.5311	0.13405000000000022	6612.39697265625	30521.84807312028	0	1298	0.06968097732659118	1.1340947546531164	1.268189509306233	343.097900390625	343.0985107421875
1046	343.19049072265625	12.482033333333334					1	DETECTED	343.1905 m/z @12.48 [N1270_1.mzXML]	343.19049072265625	12.482033333333334	12.09275	14.687083333333334	2.594333333333333	156058.953125	3541418.1743561956	0	1298	0.22674975354294347	2.1276322893248776	8.52644875877714	343.19012451171875	343.1994934082031
1047	344.01171875	10.9237					1	DETECTED	344.0117 m/z @10.92 [N1270_1.mzXML]	344.01171875	10.9237	0.16849999999999998	19.897	19.728499999999997	18848.544921875	5020935.176954438	1	1298	4.778395095165207	5.683876304415974	0.8644038213728006	344.0107116699219	344.01318359375
1048	344.1936950683594	12.467333333333332					1	DETECTED	344.1937 m/z @12.47 [N1270_1.mzXML]	344.1936950683594	12.467333333333332	12.298366666666668	13.909433333333334	1.611066666666666	27006.5390625	987731.3497983397	0	1298	0.09365598603559455	4.767409745512001	8.534819491024003	344.19317626953125	344.19598388671875
1049	344.276611328125	11.493033333333333					1	DETECTED	344.2766 m/z @11.49 [N1270_1.mzXML]	344.276611328125	11.493033333333333	11.448633333333333	12.733466666666667	1.2848333333333333	325086.78125	2571013.370361331	1	1298	0.10724163279228094	2.5926325306181797	3.5595071690681053	344.27630615234375	344.27734375
1050	344.8633728027344	1.6890666666666665					1	DETECTED	344.8634 m/z @1.69 [N1270_1.mzXML]	344.8633728027344	1.6890666666666665	1.6744333333333332	1.80585	0.13141666666666674	15787.455078125	85290.5246791993	0	1298	0.07086560204117753	4.490318906605943	7.980637813211885	344.8627014160156	344.8638000488281
1051	344.87384033203125	1.54125					1	DETECTED	344.8738 m/z @1.54 [N1270_1.mzXML]	344.87384033203125	1.54125	1.4370166666666668	1.6152166666666665	0.1781999999999997	128440.4921875	730345.1047280272	0	1298	0.09149697631913023	0.8661362710486389	0.7288591344187152	344.87310791015625	344.8739929199219
1052	345.21502685546875	11.928316666666666					1	DETECTED	345.2150 m/z @11.93 [N1270_1.mzXML]	345.21502685546875	11.928316666666666	11.874533333333334	12.328416666666667	0.45388333333333364	1283897.125	1.1638808429736357E7	1	1298	0.13379875615671644	4.2195537651070385	3.1824711582437413	345.21453857421875	345.2150573730469
1053	346.0068054199219	10.999816666666668					1	DETECTED	346.0068 m/z @11.00 [N1270_1.mzXML]	346.0068054199219	10.999816666666668	0.10115	19.99566666666667	19.894516666666668	258773.0625	7.322430974816097E7	1	1298	3.2887695347778045	0.6413024810129769	0.4449448922976491	346.0058898925781	346.0088806152344
1054	346.2185363769531	11.928316666666666					1	DETECTED	346.2185 m/z @11.93 [N1270_1.mzXML]	346.2185363769531	11.928316666666666	11.88815	12.343816666666667	0.45566666666666755	264687.46875	2965090.49781714	0	1298	0.14369231904846735	5.672199170124584	10.344398340249167	346.2182922363281	346.2196350097656
1055	346.9067077636719	1.5558833333333333					1	DETECTED	346.9067 m/z @1.56 [N1270_1.mzXML]	346.9067077636719	1.5558833333333333	1.4669999999999999	1.6003666666666667	0.13336666666666686	15165.0166015625	80539.5095830079	0	1298	0.17612955875875058	0.7502343896493534	0.5004687792987067	346.9060974121094	346.9070739746094
1056	347.015380859375	10.999816666666668					1	DETECTED	347.0154 m/z @11.00 [N1270_1.mzXML]	347.015380859375	10.999816666666668	0.1516	19.863833333333332	19.712233333333334	92755.2734375	1.181589052911008E7	0	1298	3.615038791350864	6.429938862017326	13.739584974018074	347.00750732421875	347.01837158203125
1057	347.1220703125	9.958583333333333					1	DETECTED	347.1221 m/z @9.96 [N1270_1.mzXML]	347.1220703125	9.958583333333333	1.4522333333333333	10.060866666666668	8.608633333333334	9070.5966796875	2997051.400040406	0	1298	0.299706267322863	0.5060121752181214	0.012024350436242828	347.12158203125	347.1318664550781
1058	347.1572570800781	11.241833333333334					1	DETECTED	347.1573 m/z @11.24 [N1270_1.mzXML]	347.1572570800781	11.241833333333334	9.650866666666667	12.482033333333334	2.8311666666666664	60379.48828125	1960590.3949947516	0	1298	2.0488473904572295	0.906941837468566	0.794602634340089	347.1567687988281	347.1588134765625
1059	347.2216491699219	11.955416666666668					1	DETECTED	347.2216 m/z @11.96 [N1270_1.mzXML]	347.2216491699219	11.955416666666668	11.106449999999999	12.647366666666667	1.5409166666666678	28495.345703125	886721.6545097659	0	1298	0.13386642638651658	0.9075248341120556	0.8150496682241113	347.21612548828125	347.2222900390625
1060	348.0187072753906	10.9237					1	DETECTED	348.0187 m/z @10.92 [N1270_1.mzXML]	348.0187072753906	10.9237	0.11791666666666667	19.667333333333332	19.549416666666666	11404.3681640625	2521143.4783228748	0	1298	0.13572401716631255	0.8173001825244529	0.5425415392742359	348.0101013183594	348.0246887207031
1061	348.07696533203125	1.70445					1	DETECTED	348.0770 m/z @1.70 [N1270_1.mzXML]	348.07696533203125	1.70445	1.6594666666666666	9.142666666666665	7.483199999999998	71798.140625	5009633.416242676	0	1298	0.0758514984534393	83.42825948743847	167.70551568736317	348.0674133300781	348.0771179199219
1062	348.3082580566406	13.717266666666665					1	DETECTED	348.3083 m/z @13.72 [N1270_1.mzXML]	348.3082580566406	13.717266666666665	13.480633333333333	14.349733333333335	0.8691000000000013	126801.5390625	2440166.0160502936	0	1298	0.2919799336409046	1.5770981620411924	1.817560058924389	348.3076171875	348.309814453125
1063	349.015380859375	14.962366666666666					1	DETECTED	349.0154 m/z @14.96 [N1270_1.mzXML]	349.015380859375	14.962366666666666	0.10115	19.99566666666667	19.894516666666668	17199.69140625	5652952.897061164	0	1298	4.294038163968613	0.8260804497103231	1.1590194987460496	349.0132141113281	349.0172119140625
1064	349.10693359375	12.151399999999999					1	DETECTED	349.1069 m/z @12.15 [N1270_1.mzXML]	349.10693359375	12.151399999999999	12.1075	12.2245	0.11700000000000088	10907.7138671875	62233.00737988246	0	1298	0.235905735980948	1.332574031890703	1.6651480637814056	349.1069030761719	349.10784912109375
1065	349.232421875	12.747483333333333					1	DETECTED	349.2324 m/z @12.75 [N1270_1.mzXML]	349.232421875	12.747483333333333	11.075583333333332	12.81825	1.7426666666666684	22700.9140625	543004.7184086922	0	1298	0.12045537852002042	0.521163546464103	0.04232709292820593	349.23175048828125	349.2342224121094
1066	349.3116760253906	13.74425					1	DETECTED	349.3117 m/z @13.74 [N1270_1.mzXML]	349.3116760253906	13.74425	13.648950000000001	14.10995	0.4609999999999985	34078.984375	417168.3223027341	0	1298	0.13614250562660501	2.4186778593914346	2.2553567669225036	349.311279296875	349.31201171875
1067	350.2551574707031	13.703750000000001					1	DETECTED	350.2552 m/z @13.70 [N1270_1.mzXML]	350.2551574707031	13.703750000000001	13.535516666666666	14.037733333333334	0.5022166666666674	86191.609375	1256347.1038125027	0	1298	0.22159561114700033	1.492619377848214	1.7642304109238756	350.2546691894531	350.255615234375
1068	350.6778564453125	14.1388					1	DETECTED	350.6779 m/z @14.14 [N1270_1.mzXML]	350.6778564453125	14.1388	14.052249999999999	16.795166666666667	2.742916666666668	13112.794921875	572649.2590644532	0	1298	0.10169233113648346	15.845850182938433	30.691700365876866	350.67132568359375	350.6789855957031
1069	350.8080139160156	1.7343833333333334					1	DETECTED	350.8080 m/z @1.73 [N1270_1.mzXML]	350.8080139160156	1.7343833333333334	1.6890666666666665	1.8911833333333334	0.20211666666666694	19737.09765625	143777.17181201177	0	1298	0.10177430678310428	2.230047811695468	3.460095623390936	350.8080139160156	350.8091125488281
1070	350.89013671875	1.5855666666666666					1	DETECTED	350.8901 m/z @1.59 [N1270_1.mzXML]	350.89013671875	1.5855666666666666	1.5261500000000001	1.9201833333333334	0.39403333333333324	100268.5625	629828.522178223	0	1298	0.06329277424895619	3.4099972097943465	5.492990398833305	350.8898010253906	350.8974609375
1071	351.0110168457031	14.93295					1	DETECTED	351.0110 m/z @14.93 [N1270_1.mzXML]	351.0110168457031	14.93295	0.2025	19.99566666666667	19.793166666666668	7020.86279296875	2699893.5188500388	0	1298	4.131518667184448	0.67184528193866	0.6852762493828048	351.0091857910156	351.0129089355469
1072	351.2115783691406	12.482033333333334					1	DETECTED	351.2116 m/z @12.48 [N1270_1.mzXML]	351.2115783691406	12.482033333333334	12.406083333333333	12.588016666666666	0.18193333333333328	27119.07421875	157591.13441699243	0	1298	0.08839059040228037	1.1977177967961277	2.467250976059375	351.2110900878906	351.2130432128906
1073	351.2268371582031	13.7578					1	DETECTED	351.2268 m/z @13.76 [N1270_1.mzXML]	351.2268371582031	13.7578	9.325583333333332	15.620083333333334	6.294500000000001	228588.671875	6199436.525111021	0	1298	0.30666024492626676	3.717001327259214	3.6019256621316513	351.2178039550781	351.2271728515625
1074	352.1636962890625	10.002133333333335					1	DETECTED	352.1637 m/z @10.00 [N1270_1.mzXML]	352.1636962890625	10.002133333333335	9.5311	18.337833333333332	8.806733333333332	54247.21875	2767732.4781579906	0	1298	0.08699040152477622	0.7907532818270344	0.21436388465757883	352.1627197265625	352.17047119140625
1075	352.2300720214844	13.730799999999999					1	DETECTED	352.2301 m/z @13.73 [N1270_1.mzXML]	352.2300720214844	13.730799999999999	12.2245	15.416783333333333	3.1922833333333323	54169.73828125	2757907.5894001466	0	1298	1.6841980079029355	1.0583858596459317	1.1200010362318336	352.2209167480469	352.23052978515625
1076	353.0334167480469	2.2885166666666668					1	DETECTED	353.0334 m/z @2.29 [N1270_1.mzXML]	353.0334167480469	2.2885166666666668	1.71945	16.073316666666667	14.353866666666667	169731.328125	7366679.632356413	0	1298	0.6279685072962111	1.1031631069469157	0.770385736400596	353.0237731933594	353.03436279296875
1077	353.1665954589844	10.0168					1	DETECTED	353.1666 m/z @10.02 [N1270_1.mzXML]	353.1665954589844	10.0168	9.958583333333333	17.17366666666667	7.215083333333336	9167.0517578125	1592257.3737569584	0	1298	6.054214126069864	61.96750644145445	117.80332241607381	353.16522216796875	353.17657470703125
1078	353.2278137207031	11.6784					1	DETECTED	353.2278 m/z @11.68 [N1270_1.mzXML]	353.2278137207031	11.6784	11.6639	13.895199999999999	2.231299999999999	6790.61376953125	703130.3932070314	0	1298	0.045416114999252244	76.94137931034503	152.88275862069005	353.2272033691406	353.23223876953125
1079	353.2424011230469	12.151399999999999					1	DETECTED	353.2424 m/z @12.15 [N1270_1.mzXML]	353.2424011230469	12.151399999999999	11.196466666666668	16.0407	4.844233333333333	11684.3212890625	1703071.0101997675	0	1298	3.24634269835294	2.5364248813180734	3.805695865873666	353.2333068847656	353.24468994140625
1080	353.263427734375	13.7578					1	DETECTED	353.2634 m/z @13.76 [N1270_1.mzXML]	353.263427734375	13.7578	9.650866666666667	15.731183333333332	6.080316666666665	1264250.125	2.560513135355029E7	1	1298	0.2769846952133044	1.2827158467331947	2.4191456672027427	353.2629089355469	353.26678466796875
1081	354.89208984375	1.6744333333333332					1	DETECTED	354.8921 m/z @1.67 [N1270_1.mzXML]	354.89208984375	1.6744333333333332	1.6594666666666666	1.71945	0.05998333333333328	16092.453125	38627.6285529785	0	1298	0.3899132097787066	2.003897550111369	3.0077951002227388	354.8910827636719	354.89208984375
1082	355.0099182128906	19.08083333333333					1	DETECTED	355.0099 m/z @19.08 [N1270_1.mzXML]	355.0099182128906	19.08083333333333	0.10115	19.99566666666667	19.894516666666668	8818.486328125	2624106.3897643434	0	1298	15.943019918694823	0.5382276104755503	1.0661052715891761	355.007568359375	355.01123046875
1083	355.1241149902344	10.798816666666665					1	DETECTED	355.1241 m/z @10.80 [N1270_1.mzXML]	355.1241149902344	10.798816666666665	10.7175	15.95845	5.24095	12160.794921875	776464.6415037842	0	1298	0.13514379064887905	30.774105233050438	61.105309500302106	355.1231384277344	355.1329345703125
1084	355.2607727050781	12.313533333333334					1	DETECTED	355.2608 m/z @12.31 [N1270_1.mzXML]	355.2607727050781	12.313533333333334	11.73805	15.187933333333332	3.4498833333333323	46264.73046875	2144763.4460255117	0	1298	0.2567969714775842	2.030945780998971	2.9774088671023895	355.25140380859375	355.2705383300781
1085	355.2814636230469	12.603033333333334					1	DETECTED	355.2815 m/z @12.60 [N1270_1.mzXML]	355.2814636230469	12.603033333333334	12.4974	13.371583333333332	0.8741833333333311	35010.59375	605934.7659489735	0	1298	0.2642819505022427	4.13781950141999	7.275639002839981	355.2796325683594	355.283447265625
1086	356.240966796875	10.984833333333334					1	DETECTED	356.2410 m/z @10.98 [N1270_1.mzXML]	356.240966796875	10.984833333333334	10.846300000000001	11.029866666666667	0.18356666666666577	8452.671875	72002.54379223639	0	1298	0.1224008212573402	0.6625360923965327	0.32507218479306527	356.2399597167969	356.24102783203125
1087	356.2593078613281	11.83					1	DETECTED	356.2593 m/z @11.83 [N1270_1.mzXML]	356.2593078613281	11.83	11.7997	12.527616666666667	0.7279166666666672	27364.419921875	443874.8322802743	0	1298	0.22020439298932892	12.011826182618098	23.023652365236195	356.2544250488281	356.2646484375
1088	356.2764892578125	11.507866666666667					1	DETECTED	356.2765 m/z @11.51 [N1270_1.mzXML]	356.2764892578125	11.507866666666667	11.448633333333333	11.708066666666667	0.25943333333333385	127143.1015625	862179.6148088388	0	1298	0.1471691235974273	1.9141795881581598	7.532317615336121	356.2760314941406	356.27728271484375
1089	356.90728759765625	1.6003666666666667					1	DETECTED	356.9073 m/z @1.60 [N1270_1.mzXML]	356.90728759765625	1.6003666666666667	1.54125	1.6448666666666665	0.10361666666666647	79721.1875	310029.71216503886	0	1298	0.07195279140037147	0.8669175261610865	0.8100576488612479	356.9070739746094	356.9081115722656
1090	357.2123107910156	9.339816666666668					1	DETECTED	357.2123 m/z @9.34 [N1270_1.mzXML]	357.2123107910156	9.339816666666668	9.28305	9.368183333333333	0.08513333333333328	5578.8251953125	21190.640944824605	0	1298	0.07167600924053552	0.7498532002348591	0.4997064004697182	357.2120666503906	357.2129821777344
1091	357.2762451171875	12.690516666666667					1	DETECTED	357.2762 m/z @12.69 [N1270_1.mzXML]	357.2762451171875	12.690516666666667	11.7997	16.910833333333333	5.111133333333333	142179.234375	3639483.211167608	0	1298	0.704777418910087	0.6020991159169371	0.17713882041488294	357.275390625	357.2791748046875
1092	357.2971496582031	12.588016666666666					1	DETECTED	357.2971 m/z @12.59 [N1270_1.mzXML]	357.2971496582031	12.588016666666666	0.6110666666666666	15.447650000000001	14.836583333333335	22087.900390625	3045858.6045877696	0	1298	1.6961730537749808	0.6059189839400655	0.2008893932593415	357.2969055175781	357.2992248535156
1093	358.24169921875	13.79845					1	DETECTED	358.2417 m/z @13.80 [N1270_1.mzXML]	358.24169921875	13.79845	13.730799999999999	17.2395	3.508700000000001	7379.9404296875	451587.384277527	0	1298	2.0843996986515716	25.932742054692437	24.004635922651758	358.23577880859375	358.2423400878906
1094	358.2562561035156	11.060583333333334					1	DETECTED	358.2563 m/z @11.06 [N1270_1.mzXML]	358.2562561035156	11.060583333333334	10.603116666666667	11.196466666666668	0.5933500000000009	77197.8125	544095.9999822071	0	1298	0.10756036255057566	1.407946543353575	1.9243405506147238	358.2559814453125	358.2566833496094
1095	358.2797546386719	12.690516666666667					1	DETECTED	358.2798 m/z @12.69 [N1270_1.mzXML]	358.2797546386719	12.690516666666667	11.901533333333333	12.747483333333333	0.8459500000000002	38573.734375	1112916.3549746126	0	1298	0.777951431567443	0.5361013118147823	0.07220262362956448	358.2737121582031	358.2816162109375
1096	358.2927551269531	11.6075					1	DETECTED	358.2928 m/z @11.61 [N1270_1.mzXML]	358.2927551269531	11.6075	11.550983333333333	11.88815	0.3371666666666666	417637.4375	2789500.154429915	0	1298	0.09558584255579383	2.06502254078598	2.333722628760643	358.2924499511719	358.2929992675781
1097	358.3658447265625	12.09275					1	DETECTED	358.3658 m/z @12.09 [N1270_1.mzXML]	358.3658447265625	12.09275	12.036766666666667	16.23705	4.200283333333333	38979.625	1911137.116855225	0	1298	0.08659376689698739	37.513694551949726	74.02738910389945	358.3597106933594	358.3658752441406
1098	359.0415954589844	1.9201833333333334					1	DETECTED	359.0416 m/z @1.92 [N1270_1.mzXML]	359.0415954589844	1.9201833333333334	1.6298833333333334	17.56683333333333	15.936949999999998	303188.28125	1.1700361232280545E7	1	1298	0.6892514567770127	1.7529050341892578	2.147177244669489	359.04034423828125	359.044189453125
1099	359.2959289550781	11.57915					1	DETECTED	359.2959 m/z @11.58 [N1270_1.mzXML]	359.2959289550781	11.57915	11.57915	11.784216666666667	0.20506666666666717	88878.5859375	495501.5002670867	0	1298	0.10506411739324584	null	null	359.2957458496094	359.2964782714844
1100	360.067138671875	9.798683333333335					1	DETECTED	360.0671 m/z @9.80 [N1270_1.mzXML]	360.067138671875	9.798683333333335	9.75445	18.009166666666665	8.254716666666665	2937.536376953125	517104.60028167703	0	1298	0.7964017516419482	93.30877920120334	185.61755840240667	360.06134033203125	360.067138671875
1101	360.2362976074219	4.00005					1	DETECTED	360.2363 m/z @4.00 [N1270_1.mzXML]	360.2362976074219	4.00005	3.4046833333333333	16.073316666666667	12.668633333333334	5287.44140625	929805.3343539125	0	1298	0.7266515888274792	10.639353899557698	20.278707799115395	360.2265930175781	360.2378845214844
1102	360.27203369140625	11.256866666666667					1	DETECTED	360.2720 m/z @11.26 [N1270_1.mzXML]	360.27203369140625	11.256866666666667	9.887216666666665	11.320549999999999	1.4333333333333336	39223.6796875	354216.9575599353	0	1298	0.07916330608361655	0.523248031735601	0.7763378409665159	360.2680358886719	360.27337646484375
1103	360.3213806152344	12.4974					1	DETECTED	360.3214 m/z @12.50 [N1270_1.mzXML]	360.3213806152344	12.4974	12.374816666666668	12.859649999999998	0.4848333333333308	64526.84375	1140560.452210937	0	1298	0.3405276214506756	1.9775662814411907	4.156836664782943	360.3205261230469	360.3214111328125
1104	361.17962646484375	12.239550000000001					1	DETECTED	361.1796 m/z @12.24 [N1270_1.mzXML]	361.17962646484375	12.239550000000001	12.1075	12.451983333333335	0.3444833333333346	14958.7587890625	173077.05468994126	0	1298	0.21365870989142088	1.3043670326896293	1.6087340653792586	361.1795349121094	361.1808166503906
1105	361.1981201171875	11.241833333333334					1	DETECTED	361.1981 m/z @11.24 [N1270_1.mzXML]	361.1981201171875	11.241833333333334	11.136716666666667	12.527616666666667	1.3909000000000002	39620.00390625	1952535.309486084	0	1298	1.3849020076878364	6.615982241953339	12.231964483906678	361.1981201171875	361.2014465332031
1106	361.31011962890625	12.632966666666666					1	DETECTED	361.3101 m/z @12.63 [N1270_1.mzXML]	361.31011962890625	12.632966666666666	11.83	17.534333333333333	5.704333333333333	13880.1572265625	1487241.744897766	0	1298	1.6285875768122047	3.5520361990950233	6.104072398190047	361.3087463378906	361.31414794921875
1107	361.32464599609375	12.4974					1	DETECTED	361.3246 m/z @12.50 [N1270_1.mzXML]	361.32464599609375	12.4974	12.4368	12.747483333333333	0.3106833333333334	13864.2333984375	195612.89882544018	0	1298	0.2364334934017922	2.563393839383902	4.126787678767804	361.3229064941406	361.32574462890625
1108	362.2849426269531	11.391816666666667					1	DETECTED	362.2849 m/z @11.39 [N1270_1.mzXML]	362.2849426269531	11.391816666666667	11.3354	11.391816666666667	0.056416666666667226	39316.66796875	124246.3467285152	0	1298	0.08006676881565866	0.5	null	362.28436279296875	362.2852478027344
1109	362.92376708984375	1.6448666666666665					1	DETECTED	362.9238 m/z @1.64 [N1270_1.mzXML]	362.92376708984375	1.6448666666666665	1.57085	2.1885	0.6176499999999998	178126.71875	961096.9626459948	0	1298	0.0545739442155595	4.305453334135986	0.6698073528072032	362.92364501953125	362.931640625
1110	363.0898742675781	12.1953					1	DETECTED	363.0899 m/z @12.20 [N1270_1.mzXML]	363.0898742675781	12.1953	12.1075	12.25395	0.14644999999999975	11443.1376953125	61904.03692871077	0	1298	0.08622091791897368	0.8339977220956738	0.6679954441913476	363.0890197753906	363.090087890625
1111	363.109619140625	1.4522333333333333					1	DETECTED	363.1096 m/z @1.45 [N1270_1.mzXML]	363.109619140625	1.4522333333333333	0.8853000000000001	18.596833333333333	17.711533333333332	12644.34765625	3579106.691158753	0	1298	0.08641161955073984	15.620472718720604	30.240945437441212	363.10003662109375	363.1110534667969
1112	363.2136535644531	11.320549999999999					1	DETECTED	363.2137 m/z @11.32 [N1270_1.mzXML]	363.2136535644531	11.320549999999999	8.746783333333333	12.121916666666667	3.375133333333334	215624.40625	2134433.415010623	1	1298	0.09424898601117704	0.5981667281937121	3.5155376319307248	363.2043762207031	363.2146301269531
1113	363.2645568847656	9.353966666666668					1	DETECTED	363.2646 m/z @9.35 [N1270_1.mzXML]	363.2645568847656	9.353966666666668	9.28305	9.411616666666667	0.12856666666666783	9385.013671875	44184.50725390645	0	1298	0.08161560890096276	0.9064629847238331	0.8828829818325701	363.2637634277344	363.2659606933594
1114	364.05126953125	1.70445					1	DETECTED	364.0513 m/z @1.70 [N1270_1.mzXML]	364.05126953125	1.70445	1.70445	1.7631666666666668	0.05871666666666675	23379.380859375	65660.76843359394	0	1298	0.057805207335567266	null	null	364.0508117675781	364.05126953125
1115	365.1383972167969	12.390183333333333					1	DETECTED	365.1384 m/z @12.39 [N1270_1.mzXML]	365.1383972167969	12.390183333333333	12.328416666666667	12.482033333333334	0.1536166666666663	38940.1640625	218614.85067285094	0	1298	0.10175007530602898	1.2435240151106535	1.4552842876827363	365.13800048828125	365.1387023925781
1116	365.1974182128906	14.461366666666667					1	DETECTED	365.1974 m/z @14.46 [N1270_1.mzXML]	365.1974182128906	14.461366666666667	14.124316666666665	16.0407	1.9163833333333358	16199.322265625	632829.689727692	0	1298	0.47238411073777264	2.3426557508477344	3.3700150664641266	365.19683837890625	365.19805908203125
1117	365.20806884765625	11.7997					1	DETECTED	365.2081 m/z @11.80 [N1270_1.mzXML]	365.20806884765625	11.7997	2.9391499999999997	16.073316666666667	13.134166666666667	17767.552734375	5857506.384190552	0	1298	0.10023976471649654	0.7084886913526715	0.4010876397647128	365.1980895996094	365.2127380371094
1118	365.2297668457031	11.241833333333334					1	DETECTED	365.2298 m/z @11.24 [N1270_1.mzXML]	365.2297668457031	11.241833333333334	11.106449999999999	11.241833333333334	0.1353833333333352	11849.1640625	56863.72293139677	0	1298	0.014751240451568393	0.5	null	365.2289733886719	365.23040771484375
1119	367.1535949707031	12.54305					1	DETECTED	367.1536 m/z @12.54 [N1270_1.mzXML]	367.1535949707031	12.54305	8.076466666666667	12.618033333333333	4.541566666666666	18609.435546875	1309179.4690067144	0	1298	4.509825084098308	0.5083938133174127	0.017028437147704877	367.1475830078125	367.1551208496094
1120	367.1913757324219	13.7713					1	DETECTED	367.1914 m/z @13.77 [N1270_1.mzXML]	367.1913757324219	13.7713	13.648950000000001	14.167383333333333	0.5184333333333324	79768.4609375	1190821.7357480486	0	1298	0.2359240409884542	2.118648685465208	3.2372973709304156	367.19122314453125	367.19232177734375
1121	367.98858642578125	10.984833333333334					1	DETECTED	367.9886 m/z @10.98 [N1270_1.mzXML]	367.98858642578125	10.984833333333334	0.10115	19.99566666666667	19.894516666666668	40000.61328125	1.000434616250314E7	0	1298	4.326940792909479	1.5490334031434405	5.6914640110008206	367.9864807128906	367.9945983886719
1122	368.2763366699219	11.493033333333333					1	DETECTED	368.2763 m/z @11.49 [N1270_1.mzXML]	368.2763366699219	11.493033333333333	11.434133333333333	12.359216666666667	0.9250833333333333	296984.53125	2906544.881258421	1	1298	0.1405012255677729	7.674858650628277	3.6479831341741353	368.27587890625	368.27862548828125
1123	368.42242431640625	12.406083333333333					1	DETECTED	368.4224 m/z @12.41 [N1270_1.mzXML]	368.42242431640625	12.406083333333333	12.390183333333333	12.573083333333333	0.18290000000000006	69237.1328125	384763.9442636756	0	1298	0.11721101406534551	5.751572327043938	10.503144654087876	368.42242431640625	368.4229736328125
1124	368.86871337890625	1.6744333333333332					1	DETECTED	368.8687 m/z @1.67 [N1270_1.mzXML]	368.86871337890625	1.6744333333333332	1.6594666666666666	1.90595	0.2464833333333334	30281.2421875	219543.77886767578	0	1298	0.42952815100888886	8.23440979955462	10.588763959409809	368.8683166503906	368.86981201171875
1125	369.00634765625	1.9621666666666668					1	DETECTED	369.0063 m/z @1.96 [N1270_1.mzXML]	369.00634765625	1.9621666666666668	1.8482833333333335	18.009166666666665	16.16088333333333	14002.7001953125	2835875.2007643743	0	1298	0.556766525367183	70.95368066734962	140.90736133469923	368.9972229003906	369.00872802734375
1126	369.0609436035156	12.050416666666667					1	DETECTED	369.0609 m/z @12.05 [N1270_1.mzXML]	369.0609436035156	12.050416666666667	12.00945	12.2245	0.21505000000000152	32786.62109375	252689.37593603577	0	1298	0.14715752974593777	2.624694873881156	4.249389747762312	369.0602722167969	369.0621643066406
1127	369.2372131347656	13.7578					1	DETECTED	369.2372 m/z @13.76 [N1270_1.mzXML]	369.2372131347656	13.7578	11.8455	14.602216666666667	2.7567166666666676	47033.01953125	1557943.324058595	0	1298	0.18535893791029778	0.7207856159249771	0.8203334739271716	369.227294921875	369.24139404296875
1128	369.3490905761719	12.632966666666666					1	DETECTED	369.3491 m/z @12.63 [N1270_1.mzXML]	369.3490905761719	12.632966666666666	0.21939999999999998	19.880499999999998	19.661099999999998	63171.4375	4828356.4502463695	0	1298	0.6616823639909288	0.6005740558924523	0.2873957031744077	369.34759521484375	369.3562927246094
1129	370.2024230957031	12.036766666666667					1	DETECTED	370.2024 m/z @12.04 [N1270_1.mzXML]	370.2024230957031	12.036766666666667	9.561333333333332	15.29405	5.7327166666666685	12263.716796875	1452218.580148682	0	1298	0.1420444913562129	1.1579218453334765	1.315843690666953	370.2015380859375	370.2118835449219
1130	370.29248046875	11.63555					1	DETECTED	370.2925 m/z @11.64 [N1270_1.mzXML]	370.29248046875	11.63555	11.564866666666667	13.895199999999999	2.330333333333332	567177.25	4838099.881340923	1	1298	0.12265192259057578	1.9414040130113899	2.854428856146527	370.2910461425781	370.2978515625
1131	370.35223388671875	12.661766666666667					1	DETECTED	370.3522 m/z @12.66 [N1270_1.mzXML]	370.35223388671875	12.661766666666667	4.2065166666666665	12.859649999999998	8.653133333333333	19314.880859375	3231733.0306611946	0	1298	0.0654658826304555	0.5117018026275588	0.023403605255117428	370.3509216308594	370.3533020019531
1132	371.18646240234375	15.974966666666667					1	DETECTED	371.1865 m/z @15.97 [N1270_1.mzXML]	371.18646240234375	15.974966666666667	8.883816666666666	17.697666666666667	8.81385	2500.735595703125	737602.0072247004	0	1298	1.1465945951139993	0.6214683090894988	0.2429366181789977	371.1836853027344	371.19525146484375
1133	371.2303161621094	12.239550000000001					1	DETECTED	371.2303 m/z @12.24 [N1270_1.mzXML]	371.2303161621094	12.239550000000001	9.739666666666666	12.4974	2.7577333333333343	167255.53125	2200545.202885318	0	1298	0.27276374966117345	1.0697830598239504	0.5671500564851584	371.2210693359375	371.2315979003906
1134	371.29583740234375	11.649716666666666					1	DETECTED	371.2958 m/z @11.65 [N1270_1.mzXML]	371.29583740234375	11.649716666666666	11.106449999999999	18.548166666666667	7.441716666666668	127528.3046875	2957666.878624388	0	1298	0.14663250092653257	2.7184702683156807	29.22073105996242	371.2923583984375	371.2978820800781
1135	372.23382568359375	12.1953					1	DETECTED	372.2338 m/z @12.20 [N1270_1.mzXML]	372.23382568359375	12.1953	1.1788666666666667	12.239550000000001	11.060683333333335	41603.625	4266343.901696841	0	1298	0.6673643036901549	0.5020083632633672	0.0040167265267344555	372.2274169921875	372.23388671875
1136	372.30853271484375	11.768650000000001					1	DETECTED	372.3085 m/z @11.77 [N1270_1.mzXML]	372.30853271484375	11.768650000000001	11.63555	12.07845	0.44289999999999985	158802.84375	1195921.5248574188	1	1298	0.23907917247718657	1.194569899296084	0.7966242852015306	372.29986572265625	372.3089904785156
1137	372.8807067871094	1.6152166666666665					1	DETECTED	372.8807 m/z @1.62 [N1270_1.mzXML]	372.8807067871094	1.6152166666666665	1.57085	9.561333333333332	7.990483333333332	38324.97265625	4849121.930774901	0	1298	0.07363792334816832	90.05052592036107	179.10105184072214	372.8721618652344	372.8812255859375
1138	373.2709655761719	12.283483333333333					1	DETECTED	373.2710 m/z @12.28 [N1270_1.mzXML]	373.2709655761719	12.283483333333333	11.9823	12.512133333333333	0.5298333333333325	43197.2578125	416537.700036621	0	1298	0.09135378843842723	1.083444741793633	1.2015420207298795	373.270263671875	373.2724914550781
1139	373.31201171875	11.7997					1	DETECTED	373.3120 m/z @11.80 [N1270_1.mzXML]	373.31201171875	11.7997	9.546433333333333	11.860199999999999	2.313766666666666	35781.59375	569567.807481933	0	1298	0.08265813787140708	0.513424953400988	0.7735358530698161	373.3113708496094	373.3167724609375
1140	375.0147399902344	1.7488666666666668					1	DETECTED	375.0147 m/z @1.75 [N1270_1.mzXML]	375.0147399902344	1.7488666666666668	1.6448666666666665	17.32133333333333	15.676466666666665	125522.859375	5418883.746040223	0	1298	0.6958373410211691	25.387179170064286	7.391988607172925	375.0054016113281	375.01690673828125
1141	375.2170104980469	12.451983333333335					1	DETECTED	375.2170 m/z @12.45 [N1270_1.mzXML]	375.2170104980469	12.451983333333335	9.185116666666666	12.588016666666666	3.4029000000000007	18860.390625	866936.4016755366	0	1298	1.6733904022770432	0.5208201538681303	0.041640307736260575	375.2116394042969	375.2181396484375
1142	375.2865905761719	12.268583333333334					1	DETECTED	375.2866 m/z @12.27 [N1270_1.mzXML]	375.2865905761719	12.268583333333334	11.9823	17.9595	5.977199999999998	11300.8603515625	1407689.2218447875	0	1298	0.7377203476322194	10.439308377481508	19.878616754963016	375.2845153808594	375.2877197265625
1143	376.6223449707031	10.619666666666665					1	DETECTED	376.6223 m/z @10.62 [N1270_1.mzXML]	376.6223449707031	10.619666666666665	10.57225	10.9237	0.3514499999999998	12584.2734375	99540.31976757754	0	1298	0.11487448138906764	3.7059753954306998	5.543877248592431	376.6208801269531	376.62237548828125
1144	377.630126953125	12.283483333333333					1	DETECTED	377.6301 m/z @12.28 [N1270_1.mzXML]	377.630126953125	12.283483333333333	9.6361	12.313533333333334	2.677433333333333	7844.89501953125	487227.14296844474	0	1298	2.2928779562241424	0.5056754153472298	0.011347592430021673	377.6235656738281	377.6311340332031
1145	378.2378845214844	12.406083333333333					1	DETECTED	378.2379 m/z @12.41 [N1270_1.mzXML]	378.2378845214844	12.406083333333333	12.343816666666667	13.075916666666666	0.7320999999999991	111162.40625	985977.3293662098	0	1298	0.10760945083519324	1.8605301937226442	3.1163559805201655	378.2375793457031	378.2412414550781
1146	378.8974609375	1.6448666666666665					1	DETECTED	378.8975 m/z @1.64 [N1270_1.mzXML]	378.8974609375	1.6448666666666665	1.5855666666666666	1.7776166666666666	0.19205000000000005	112842.0390625	534727.1590434568	0	1298	0.05049320253711698	1.6653487048149984	1.4276310658136562	378.8968505859375	378.897705078125
1147	379.2413024902344	12.4215					1	DETECTED	379.2413 m/z @12.42 [N1270_1.mzXML]	379.2413024902344	12.4215	9.142666666666665	13.1298	3.9871333333333343	22600.146484375	832455.5089771736	0	1298	0.36465644535097574	0.6080109795150713	1.0042260200008333	379.2319641113281	379.25079345703125
1148	379.2795104980469	14.294016666666666					1	DETECTED	379.2795 m/z @14.29 [N1270_1.mzXML]	379.2795104980469	14.294016666666666	13.966083333333334	15.233533333333332	1.2674499999999984	9065.48828125	299129.8556965327	0	1298	0.36379786175488427	1.9324811953649152	270.73791563608364	379.27740478515625	379.2806701660156
1149	380.2530822753906	12.647366666666667					1	DETECTED	380.2531 m/z @12.65 [N1270_1.mzXML]	380.2530822753906	12.647366666666667	11.814616666666666	12.954533333333334	1.139916666666668	168994.578125	1746532.5401303766	0	1298	0.2393022878013067	0.7662714665476598	3.6792971509888113	380.251220703125	380.2596740722656
1150	381.02276611328125	1.6744333333333332					1	DETECTED	381.0228 m/z @1.67 [N1270_1.mzXML]	381.02276611328125	1.6744333333333332	1.19625	17.075499999999998	15.879249999999999	235408.21875	6966114.040483035	0	1298	0.2280072948358267	1.330391654565121	1.5426304478536002	381.01446533203125	381.0326843261719
1151	381.11492919921875	11.16645					1	DETECTED	381.1149 m/z @11.17 [N1270_1.mzXML]	381.11492919921875	11.16645	11.075583333333332	11.2117	0.136116666666668	11114.3984375	62003.82513769562	0	1298	0.08758746555946573	0.7489911958914216	0.4979823917828432	381.1146545410156	381.1160583496094
1152	381.3125305175781	12.064366666666666					1	DETECTED	381.3125 m/z @12.06 [N1270_1.mzXML]	381.3125305175781	12.064366666666666	12.023033333333332	12.1953	0.17226666666666723	23032.1328125	152280.4524538577	0	1298	0.11402336215267361	2.083870967741903	3.1677419354838063	381.31103515625	381.3133239746094
1153	382.20263671875	11.874533333333334					1	DETECTED	382.2026 m/z @11.87 [N1270_1.mzXML]	382.20263671875	11.874533333333334	11.83	16.220866666666666	4.390866666666666	17519.65625	673589.0043864746	0	1298	0.07486131761232429	49.2986526946103	97.5973053892206	382.198486328125	382.20361328125
1154	383.0758972167969	12.390183333333333					1	DETECTED	383.0759 m/z @12.39 [N1270_1.mzXML]	383.0758972167969	12.390183333333333	12.328416666666667	12.482033333333334	0.1536166666666663	14647.267578125	93690.15768579103	0	1298	0.1343906640865935	1.2435240151106535	1.4870480302213072	383.0756530761719	383.0770263671875
1155	383.1133728027344	1.79155					1	DETECTED	383.1134 m/z @1.79 [N1270_1.mzXML]	383.1133728027344	1.79155	1.7488666666666668	2.3592500000000003	0.6103833333333335	155455.46875	1907586.0398481437	0	1298	0.16321961903964421	6.180073282793035	7.33350676361925	383.1128845214844	383.11395263671875
1156	384.11309814453125	9.036333333333333					1	DETECTED	384.1131 m/z @9.04 [N1270_1.mzXML]	384.11309814453125	9.036333333333333	1.9898833333333334	9.127533333333334	7.137650000000001	12167.73828125	2701781.771377441	0	1298	0.0775691060601531	0.5066934305751001	0.5705928568354841	384.1128845214844	384.11669921875
1157	384.21807861328125	12.064366666666666					1	DETECTED	384.2181 m/z @12.06 [N1270_1.mzXML]	384.21807861328125	12.064366666666666	12.050416666666667	12.165916666666668	0.11550000000000082	19141.244140625	78945.951208985	0	1298	0.0847529616430851	4.139784946236748	7.279569892473496	384.2175598144531	384.21820068359375
1158	384.27142333984375	11.241833333333334					1	DETECTED	384.2714 m/z @11.24 [N1270_1.mzXML]	384.27142333984375	11.241833333333334	10.907983333333334	11.320549999999999	0.41256666666666497	19755.3828125	200045.6788015127	0	1298	0.10054729839492538	0.617892266986169	0.23578453397233787	384.2704772949219	384.2718505859375
1159	384.30853271484375	11.768650000000001					1	DETECTED	384.3085 m/z @11.77 [N1270_1.mzXML]	384.30853271484375	11.768650000000001	0.9197000000000001	11.8455	10.925799999999999	28738.138671875	2493070.789103881	0	1298	0.15097817523680845	0.5035418174109014	0.007083634821802896	384.30401611328125	384.30914306640625
1160	385.2708740234375	12.790016666666666					1	DETECTED	385.2709 m/z @12.79 [N1270_1.mzXML]	385.2708740234375	12.790016666666666	10.376916666666666	12.913416666666667	2.5365	29653.4296875	1588792.7856843246	0	1298	0.16376338429827442	0.5255687704612325	0.051137540922464954	385.2641906738281	385.2710876464844
1161	385.3067932128906	11.7997					1	DETECTED	385.3068 m/z @11.80 [N1270_1.mzXML]	385.3067932128906	11.7997	4.795716666666666	17.469	12.673283333333334	83139.2734375	8666755.090915404	0	1298	0.8614985203710326	2.1204356297625986	5.378732895069581	385.3016662597656	385.308837890625
1162	386.0787353515625	13.54945					1	DETECTED	386.0787 m/z @13.55 [N1270_1.mzXML]	386.0787353515625	13.54945	0.18558333333333332	19.979333333333333	19.79375	8286.1611328125	2436128.317917115	0	1298	8.717366261402137	0.720930905216205	0.4296386671777949	386.07720947265625	386.082275390625
1163	386.3103942871094	12.1075					1	DETECTED	386.3104 m/z @12.11 [N1270_1.mzXML]	386.3103942871094	12.1075	11.075583333333332	16.663483333333332	5.587899999999999	15967.015625	2016783.6200499872	0	1298	0.258879165127599	2.1693956301205004	3.3277193434099184	386.30859375	386.31243896484375
1164	386.3239440917969	11.8455					1	DETECTED	386.3239 m/z @11.85 [N1270_1.mzXML]	386.3239440917969	11.8455	11.814616666666666	12.81825	1.003633333333335	34923.640625	766471.2531191419	0	1298	0.0988363482280441	16.248785752833133	31.49757150566626	386.32342529296875	386.3246154785156
1165	386.9223327636719	1.6003666666666667					1	DETECTED	386.9223 m/z @1.60 [N1270_1.mzXML]	386.9223327636719	1.6003666666666667	1.5558833333333333	1.6448666666666665	0.08898333333333319	19605.208984375	63075.66131347652	0	1298	0.07625336011432782	1.0001873360809255	0.9232472961946663	386.921630859375	386.9233703613281
1166	387.177490234375	11.57915					1	DETECTED	387.1775 m/z @11.58 [N1270_1.mzXML]	387.177490234375	11.57915	11.507866666666667	11.814616666666666	0.3067499999999992	406219.59375	2914654.917252924	0	1298	0.111535973042173	2.1522771313895643	2.061478645369073	387.1770324707031	387.1778564453125
1167	387.25006103515625	11.88815					1	DETECTED	387.2501 m/z @11.89 [N1270_1.mzXML]	387.25006103515625	11.88815	11.814616666666666	19.03166666666667	7.217050000000004	35676.63671875	1873054.8379154066	0	1298	0.16422673014103495	1.5513857005449843	2.013503471913012	387.2473449707031	387.2562561035156
1168	387.3443908691406	12.313533333333334					1	DETECTED	387.3444 m/z @12.31 [N1270_1.mzXML]	387.3443908691406	12.313533333333334	12.151399999999999	12.661766666666667	0.510366666666668	14841.7119140625	277484.25076879945	0	1298	0.2592112665724322	1.5739103618420929	2.1478207236841858	387.34283447265625	387.3447570800781
1169	388.0758361816406	13.825999999999999					1	DETECTED	388.0758 m/z @13.83 [N1270_1.mzXML]	388.0758361816406	13.825999999999999	0.21939999999999998	19.962833333333332	19.743433333333332	4795.375	1965726.4537134406	0	1298	7.506674900214161	0.7255094341471541	0.43729606456568826	388.07427978515625	388.07867431640625
1170	388.180419921875	11.649716666666666					1	DETECTED	388.1804 m/z @11.65 [N1270_1.mzXML]	388.180419921875	11.649716666666666	11.649716666666666	11.814616666666666	0.16489999999999938	42949.44921875	136034.15078357034	0	1298	0.04005117478744502	null	null	388.18035888671875	388.1817321777344
1171	388.71026611328125	2.0175666666666667					1	DETECTED	388.7103 m/z @2.02 [N1270_1.mzXML]	388.71026611328125	2.0175666666666667	1.9201833333333334	2.1885	0.26831666666666654	12794.1416015625	140705.17715966803	0	1298	0.21279034591094637	1.3776313537566305	1.7552627075132612	388.70904541015625	388.71026611328125
1172	389.2659912109375	12.180683333333333					1	DETECTED	389.2660 m/z @12.18 [N1270_1.mzXML]	389.2659912109375	12.180683333333333	12.136566666666665	12.4368	0.3002333333333347	68416.7734375	517930.0569467796	0	1298	0.11383025227844179	3.402720060445741	7.308976230143955	389.264892578125	389.2661437988281
1173	389.9712219238281	12.482033333333334					1	DETECTED	389.9712 m/z @12.48 [N1270_1.mzXML]	389.9712219238281	12.482033333333334	2.2027833333333335	19.863833333333332	17.66105	15769.4423828125	3765317.4234667956	0	1298	0.6988168780940587	1.6768230550136114	2.5656613660003424	389.968994140625	389.9736633300781
1174	390.3549499511719	13.74425					1	DETECTED	390.3549 m/z @13.74 [N1270_1.mzXML]	390.3549499511719	13.74425	11.649716666666666	14.210083333333333	2.560366666666667	65089.12890625	1670639.213320313	0	1298	0.19021642627739865	2.0775172461821594	3.2271927426099682	390.3538818359375	390.35546875
1175	390.9885559082031	1.7631666666666668					1	DETECTED	390.9886 m/z @1.76 [N1270_1.mzXML]	390.9885559082031	1.7631666666666668	1.6890666666666665	2.456566666666667	0.7675000000000003	24902.984375	605218.6737939453	0	1298	0.25392857517669376	5.1788124156545035	9.357624831309007	390.9875793457031	390.9908752441406
1176	391.281494140625	13.08945					1	DETECTED	391.2815 m/z @13.09 [N1270_1.mzXML]	391.281494140625	13.08945	0.10115	19.99566666666667	19.894516666666668	15408.66796875	8061304.5041986015	0	1298	6.9998863194305425	0.7658629946438976	0.6672012502546489	391.2732238769531	391.28521728515625
1177	391.3584289550781	13.825999999999999					1	DETECTED	391.3584 m/z @13.83 [N1270_1.mzXML]	391.3584289550781	13.825999999999999	13.717266666666665	13.937716666666667	0.22045000000000137	17196.05078125	140346.28101342884	0	1298	0.12260227659924539	1.0137185775597854	1.027437155119571	391.3573913574219	391.359375
1178	392.276123046875	11.493033333333333					1	DETECTED	392.2761 m/z @11.49 [N1270_1.mzXML]	392.276123046875	11.493033333333333	0.9025666666666667	19.962833333333332	19.060266666666667	73126.09375	3658766.590105195	0	1298	0.1150687022517296	0.6798469481101262	0.01745493840504256	392.2757263183594	392.2861022949219
1179	392.79376220703125	1.7488666666666668					1	DETECTED	392.7938 m/z @1.75 [N1270_1.mzXML]	392.79376220703125	1.7488666666666668	1.70445	1.9201833333333334	0.21573333333333333	19433.580078125	122476.10472607423	0	1298	0.09868696188021508	2.428517823639769	3.857035647279538	392.79205322265625	392.7950744628906
1180	393.1412658691406	9.382583333333335					1	DETECTED	393.1413 m/z @9.38 [N1270_1.mzXML]	393.1412658691406	9.382583333333335	9.28305	9.382583333333335	0.09953333333333525	4258.22021484375	17624.676476562767	0	1298	0.06681204664469753	0.5	null	393.1405029296875	393.1419677734375
1181	394.2215881347656	14.63045					1	DETECTED	394.2216 m/z @14.63 [N1270_1.mzXML]	394.2215881347656	14.63045	7.9702	14.63045	6.66025	7535.419921875	1790955.5710836183	0	1298	6.284837362568867	0.5	null	394.2188720703125	394.2216491699219
1182	394.2925109863281	11.63555					1	DETECTED	394.2925 m/z @11.64 [N1270_1.mzXML]	394.2925109863281	11.63555	7.858216666666666	11.784216666666667	3.926000000000001	82445.9296875	1703989.3335665257	0	1298	0.10776958385159041	0.521950412907522	1.9623320788509642	394.29168701171875	394.2935485839844
1183	394.87139892578125	1.6298833333333334					1	DETECTED	394.8714 m/z @1.63 [N1270_1.mzXML]	394.87139892578125	1.6298833333333334	1.6003666666666667	1.6594666666666666	0.05909999999999993	24982.4609375	76836.6326660155	0	1298	0.07841000944404408	1.0011293054771315	1.0022586109542628	394.87091064453125	394.8721008300781
1184	395.2735595703125	12.588016666666666					1	DETECTED	395.2736 m/z @12.59 [N1270_1.mzXML]	395.2735595703125	12.588016666666666	1.4669999999999999	12.81825	11.35125	45822.53515625	4029947.2706093756	0	1298	0.21323516417803745	0.5103512718411537	0.020871445037107358	395.2643737792969	395.2743835449219
1185	396.308349609375	11.7533					1	DETECTED	396.3083 m/z @11.75 [N1270_1.mzXML]	396.308349609375	11.7533	11.6784	11.874533333333334	0.19613333333333394	57943.62109375	441508.96482617344	0	1298	0.17940257108562285	1.3093012906097141	2.25986687493939	396.3080749511719	396.30859375
1186	396.9966125488281	1.6744333333333332					1	DETECTED	396.9966 m/z @1.67 [N1270_1.mzXML]	396.9966125488281	1.6744333333333332	1.6298833333333334	2.4429000000000003	0.8130166666666669	99502.6953125	1467330.7332692875	0	1298	0.26525589194611343	8.952203877427756	16.583963616911365	396.99462890625	396.9995422363281
1187	397.2899169921875	12.618033333333333					1	DETECTED	397.2899 m/z @12.62 [N1270_1.mzXML]	397.2899169921875	12.618033333333333	12.4974	12.647366666666667	0.14996666666666592	24047.998046875	172559.40573779208	0	1298	0.15839736286344142	0.6215805471124645	0.24316109422492885	397.2889709472656	397.2900695800781
1188	397.3116760253906	11.722933333333334					1	DETECTED	397.3117 m/z @11.72 [N1270_1.mzXML]	397.3116760253906	11.722933333333334	11.69305	12.661766666666667	0.9687166666666673	14738.0185546875	436901.92980712943	0	1298	0.07929736087542594	16.20831009481273	31.416620189625462	397.3065185546875	397.312744140625
1189	397.4125061035156	12.482033333333334					1	DETECTED	397.4125 m/z @12.48 [N1270_1.mzXML]	397.4125061035156	12.482033333333334	12.064366666666666	13.825999999999999	1.7616333333333323	141897.546875	2894782.88887671	0	1298	0.3432183217007516	1.6858542645709094	2.699814631398663	397.41192626953125	397.4136657714844
1190	398.3238525390625	11.83					1	DETECTED	398.3239 m/z @11.83 [N1270_1.mzXML]	398.3238525390625	11.83	11.7997	12.2245	0.4248000000000012	223908.0625	1420023.9543064034	1	1298	0.09055572526918354	4.135243089114637	5.372225075113676	398.3217468261719	398.3246154785156
1191	398.4159240722656	12.54305					1	DETECTED	398.4159 m/z @12.54 [N1270_1.mzXML]	398.4159240722656	12.54305	12.313533333333334	12.7191	0.4055666666666653	37542.28125	534061.5118630368	0	1298	0.2593580826120032	0.8835233461622274	0.7670466923244548	398.4150085449219	398.4173889160156
1192	398.7591247558594	13.563516666666667					1	DETECTED	398.7591 m/z @13.56 [N1270_1.mzXML]	398.7591247558594	13.563516666666667	12.239550000000001	15.142316666666666	2.9027666666666647	26131.236328125	1415155.405841857	0	1298	0.5517698785579643	1.0361039904319829	1.1590968646631905	398.7571716308594	398.76055908203125
1193	399.1261901855469	11.121716666666666					1	DETECTED	399.1262 m/z @11.12 [N1270_1.mzXML]	399.1261901855469	11.121716666666666	10.347066666666667	11.2117	0.8646333333333338	16066.953125	308685.82056265307	0	1298	0.10950720987889717	0.558079993115171	0.11615998623034207	399.12457275390625	399.1261901855469
1194	399.3273620605469	11.83					1	DETECTED	399.3274 m/z @11.83 [N1270_1.mzXML]	399.3273620605469	11.83	11.83	16.67983333333333	4.849833333333331	52783.71875	1564416.4140813006	0	1298	0.04262753236759664	null	null	399.3212890625	399.3273620605469
1195	400.33966064453125	11.9959					1	DETECTED	400.3397 m/z @12.00 [N1270_1.mzXML]	400.33966064453125	11.9959	11.83	12.512133333333333	0.6821333333333328	726876.5625	5106425.375687248	1	1298	0.0987630865900222	2.388073467926722	2.2436458498378764	400.3299255371094	400.3399353027344
1196	400.82421875	1.7343833333333334					1	DETECTED	400.8242 m/z @1.73 [N1270_1.mzXML]	400.82421875	1.7343833333333334	1.6890666666666665	4.733366666666667	3.0443000000000007	26245.357421875	809913.0275495303	0	1298	0.13079699663092414	33.58918720117674	66.17837440235347	400.8240661621094	400.82769775390625
1197	402.8994445800781	1.6003666666666667					1	DETECTED	402.8994 m/z @1.60 [N1270_1.mzXML]	402.8994445800781	1.6003666666666667	1.5261500000000001	1.6298833333333334	0.10373333333333323	71013.5546875	261981.35015966825	0	1298	0.06273626185437275	0.7019535051782746	0.4279610173878792	402.8992004394531	402.9002990722656
1198	403.0047607421875	1.6744333333333332					1	DETECTED	403.0048 m/z @1.67 [N1270_1.mzXML]	403.0047607421875	1.6744333333333332	1.6448666666666665	2.456566666666667	0.8117000000000003	292820.625	3960086.264839844	0	1298	0.10936965096792894	12.708982237768973	22.50711430779506	403.0047607421875	403.0074157714844
1199	404.20416259765625	11.564866666666667					1	DETECTED	404.2042 m/z @11.56 [N1270_1.mzXML]	404.20416259765625	11.564866666666667	10.39175	11.7533	1.3615499999999994	42827.91015625	1003987.3594018241	0	1298	0.11205214048024104	0.5803131260033808	0.11483648861126332	404.20233154296875	404.2051086425781
1200	405.0798034667969	12.632966666666666					1	DETECTED	405.0798 m/z @12.63 [N1270_1.mzXML]	405.0798034667969	12.632966666666666	10.892249999999999	19.716166666666666	8.823916666666667	9504.6474609375	1438460.7254006343	0	1298	2.243744228700468	1.489645403799864	1.6168687159411594	405.0777893066406	405.0837707519531
1201	405.133056640625	10.57225					1	DETECTED	405.1331 m/z @10.57 [N1270_1.mzXML]	405.133056640625	10.57225	10.498050000000001	10.668566666666667	0.17051666666666598	11367.3291015625	56042.702931701606	0	1298	0.07247471226724578	1.1490341419586754	1.0394776981878626	405.1325378417969	405.13482666015625
1202	406.7451477050781	12.268583333333334					1	DETECTED	406.7451 m/z @12.27 [N1270_1.mzXML]	406.7451477050781	12.268583333333334	11.708066666666667	13.83975	2.131683333333333	30238.068359375	1434190.4278662112	0	1298	0.08493026652137026	1.9015342987124977	3.769923520533034	406.7436828613281	406.7456970214844
1203	406.7557067871094	13.4533					1	DETECTED	406.7557 m/z @13.45 [N1270_1.mzXML]	406.7557067871094	13.4533	11.649716666666666	13.676483333333334	2.026766666666667	36362.21875	1452127.783862305	0	1298	0.03968095342543343	0.5618721988633737	0.12530445033503015	406.7457275390625	406.75653076171875
1204	408.2198486328125	8.70085					1	DETECTED	408.2198 m/z @8.70 [N1270_1.mzXML]	408.2198486328125	8.70085	2.5649	16.23705	13.67215	3988.633544921875	1316470.336458252	0	1298	0.08340752522325445	1.1141021357735965	1.2282042715471928	408.2123718261719	408.2269287109375
1205	408.32122802734375	13.7578					1	DETECTED	408.3212 m/z @13.76 [N1270_1.mzXML]	408.32122802734375	13.7578	13.563516666666667	14.052249999999999	0.48873333333333235	21300.841796875	304943.19133459474	0	1298	0.22465337379179573	1.2577850218752682	1.4685214915190246	408.3192138671875	408.3238830566406
1206	408.76641845703125	1.7343833333333334					1	DETECTED	408.7664 m/z @1.73 [N1270_1.mzXML]	408.76641845703125	1.7343833333333334	1.6890666666666665	14.181616666666667	12.49255	26449.8515625	2382030.3518687137	0	1298	0.08824527751557909	137.83615299742482	273.6956434462718	408.764892578125	408.77325439453125
1207	408.9162292480469	1.6298833333333334					1	DETECTED	408.9162 m/z @1.63 [N1270_1.mzXML]	408.9162292480469	1.6298833333333334	1.5558833333333333	1.6594666666666666	0.10358333333333336	88876.9765625	345738.0846474606	0	1298	0.0735086691758382	0.699887387387387	0.3986267060571676	408.9162292480469	408.9178771972656
1208	409.1593017578125	11.57915					1	DETECTED	409.1593 m/z @11.58 [N1270_1.mzXML]	409.1593017578125	11.57915	11.507866666666667	12.121916666666667	0.6140500000000007	361162.0	2705190.2125720205	0	1298	0.10556168928912868	2.113177730000057	2.0183091460576033	409.1586608886719	409.1608581542969
1209	409.18548583984375	9.213016666666666					1	DETECTED	409.1855 m/z @9.21 [N1270_1.mzXML]	409.18548583984375	9.213016666666666	9.157100000000002	16.861166666666666	7.704066666666664	161358.171875	1852060.0250893245	0	1298	0.060230390962633606	1.2639536196091374	1.203813333508687	409.1806945800781	409.1873474121094
1210	409.3263854980469	12.313533333333334					1	DETECTED	409.3264 m/z @12.31 [N1270_1.mzXML]	409.3263854980469	12.313533333333334	12.121916666666667	13.74425	1.6223333333333319	20027.806640625	850313.1282205808	0	1298	0.38068676781778876	4.2332782464990855	10.513004431162818	409.3247985839844	409.3275146484375
1211	410.1625061035156	11.57915					1	DETECTED	410.1625 m/z @11.58 [N1270_1.mzXML]	410.1625061035156	11.57915	7.201066666666667	11.8455	4.644433333333333	87769.03125	9253685.428193355	0	1298	0.08437331703592754	0.5333967549280151	0.03261749337674802	410.15777587890625	410.1640930175781
1212	410.2502136230469	3.6195666666666666					1	DETECTED	410.2502 m/z @3.62 [N1270_1.mzXML]	410.2502136230469	3.6195666666666666	3.2908833333333334	4.858083333333334	1.5672000000000006	3952.313720703125	215754.89689013668	0	1298	1.0552366519756022	2.3840576035698002	3.8021072824221176	410.2494201660156	410.2539978027344
1213	410.7591247558594	13.507916666666667					1	DETECTED	410.7591 m/z @13.51 [N1270_1.mzXML]	410.7591247558594	13.507916666666667	1.70445	14.830566666666666	13.126116666666666	37604.44921875	8870249.523712462	0	1298	0.0262251364813455	0.5560371228485541	0.05263626253818133	410.7564697265625	410.7638244628906
1214	410.8534240722656	1.70445					1	DETECTED	410.8534 m/z @1.70 [N1270_1.mzXML]	410.8534240722656	1.70445	1.6744333333333332	1.8770166666666666	0.20258333333333334	31570.78125	214770.22285644544	0	1298	0.0986616853797142	3.3745141588006513	5.749028317601303	410.8533935546875	410.85382080078125
1215	411.148193359375	9.901383333333333					1	DETECTED	411.1482 m/z @9.90 [N1270_1.mzXML]	411.148193359375	9.901383333333333	9.8581	9.972900000000001	0.11480000000000068	6428.044921875	26135.423343994375	0	1298	0.8625228699506291	1.3261455525606614	1.7968263806044638	411.1470642089844	411.1490173339844
1216	411.248046875	12.1953					1	DETECTED	411.2480 m/z @12.20 [N1270_1.mzXML]	411.248046875	12.1953	4.014683333333333	12.313533333333334	8.298850000000002	17329.169921875	3254277.4075177005	0	1298	0.08395093088119054	0.5072264315852311	0.014452863170462005	411.2474365234375	411.2559814453125
1217	412.2823486328125	11.955416666666668					1	DETECTED	412.2823 m/z @11.96 [N1270_1.mzXML]	412.2823486328125	11.955416666666668	11.9149	12.239550000000001	0.3246500000000019	90854.9453125	708810.6882399904	0	1298	0.11189361665705455	3.956063927468016	4.210741524869272	412.2810974121094	412.28338623046875
1218	412.3025207519531	11.550983333333333					1	DETECTED	412.3025 m/z @11.55 [N1270_1.mzXML]	412.3025207519531	11.550983333333333	11.536900000000001	11.73805	0.20114999999999839	34993.86328125	257921.02047289867	0	1298	0.15153327112437154	7.141420118343868	13.282840236687736	412.302490234375	412.30340576171875
1219	412.9715270996094	1.7488666666666668					1	DETECTED	412.9715 m/z @1.75 [N1270_1.mzXML]	412.9715270996094	1.7488666666666668	1.6594666666666666	2.34515	0.6856833333333332	18688.482421875	366208.2853427735	0	1298	0.46207318670981845	3.834917971662931	6.669835943325862	412.9701232910156	412.9727478027344
1220	413.13543701171875	14.419866666666667					1	DETECTED	413.1354 m/z @14.42 [N1270_1.mzXML]	413.13543701171875	14.419866666666667	8.151066666666667	15.187933333333332	7.036866666666665	14133.7392578125	2379724.5217877813	0	1298	5.804740535322264	0.5612610600646586	0.12252212012931728	413.1337890625	413.1403503417969
1221	413.2633056640625	1.6298833333333334					1	DETECTED	413.2633 m/z @1.63 [N1270_1.mzXML]	413.2633056640625	1.6298833333333334	0.11791666666666667	19.92983333333333	19.811916666666665	18125.052734375	3393401.9047796046	0	1298	0.033846956878601064	6.618467504702686	5.116175233147374	413.2605895996094	413.2722473144531
1222	413.3381652832031	12.1075					1	DETECTED	413.3382 m/z @12.11 [N1270_1.mzXML]	413.3381652832031	12.1075	11.136716666666667	16.597433333333335	5.460716666666668	49971.70703125	4705393.55175809	0	1298	0.6506151101379576	2.543672478849746	3.3313880436501386	413.33721923828125	413.3400573730469
1223	414.297607421875	12.239550000000001					1	DETECTED	414.2976 m/z @12.24 [N1270_1.mzXML]	414.297607421875	12.239550000000001	11.63555	16.87783333333333	5.242283333333331	448841.15625	6189926.846597688	1	1298	0.20000797748481425	0.7174793964848334	0.3836084884751283	414.2899169921875	414.3006591796875
1224	415.1211242675781	11.106449999999999					1	DETECTED	415.1211 m/z @11.11 [N1270_1.mzXML]	415.1211242675781	11.106449999999999	11.045449999999999	11.226750000000001	0.18130000000000202	5925.23193359375	41775.26543688981	0	1298	0.10014311183509683	1.4860655737705097	1.9721311475410195	415.1188659667969	415.12164306640625
1225	415.208984375	11.88815					1	DETECTED	415.2090 m/z @11.89 [N1270_1.mzXML]	415.208984375	11.88815	10.241433333333333	12.328416666666667	2.0869833333333343	643446.25	8003628.112899914	1	1298	0.10802857993395243	0.571760636458381	2.6843889772395024	415.2001037597656	415.2093505859375
1226	415.2336120605469	13.7578					1	DETECTED	415.2336 m/z @13.76 [N1270_1.mzXML]	415.2336120605469	13.7578	13.480633333333333	14.181616666666667	0.7009833333333333	86069.4453125	1723749.1277309605	0	1298	0.35265322542977096	1.321498660625161	2.0150061167353472	415.2327880859375	415.2344970703125
1227	415.2786865234375	12.690516666666667					1	DETECTED	415.2787 m/z @12.69 [N1270_1.mzXML]	415.2786865234375	12.690516666666667	12.618033333333333	12.81825	0.20021666666666782	40439.4296875	312810.8948564472	0	1298	0.12019773066568362	1.3811220970337896	1.9592581945781193	415.27862548828125	415.2795104980469
1228	415.30084228515625	12.239550000000001					1	DETECTED	415.3008 m/z @12.24 [N1270_1.mzXML]	415.30084228515625	12.239550000000001	11.649716666666666	16.0407	4.390983333333335	117117.1640625	2136211.213635134	0	1298	0.14164032761398282	null	0.39161862111896045	415.29974365234375	415.3042907714844
1229	416.2823791503906	12.676466666666666					1	DETECTED	416.2824 m/z @12.68 [N1270_1.mzXML]	416.2823791503906	12.676466666666666	12.647366666666667	13.466933333333333	0.8195666666666668	14957.599609375	569651.752613281	0	1298	0.20936724094889847	14.08190148911814	27.16380297823628	416.2724609375	416.28277587890625
1230	417.00006103515625	1.9482333333333335					1	DETECTED	417.0001 m/z @1.95 [N1270_1.mzXML]	417.00006103515625	1.9482333333333335	1.6744333333333332	2.5242999999999998	0.8498666666666665	49447.1953125	1490800.323038087	0	1298	0.6288422753243572	1.5154200357433596	1.8954708082924612	416.99896240234375	417.0008544921875
1231	417.2828063964844	11.9959					1	DETECTED	417.2828 m/z @12.00 [N1270_1.mzXML]	417.2828063964844	11.9959	11.968866666666665	12.467333333333332	0.4984666666666673	34420.69921875	392669.33516015694	0	1298	0.1280649398740863	9.219482120837757	17.438964241675514	417.27825927734375	417.282958984375
1232	418.7455139160156	12.268583333333334					1	DETECTED	418.7455 m/z @12.27 [N1270_1.mzXML]	418.7455139160156	12.268583333333334	11.593116666666667	13.620683333333334	2.027566666666667	11803.4306640625	910113.8453903807	0	1298	1.5957959335021492	1.5008636004737463	2.0017272009474927	418.7429504394531	418.74981689453125
1233	418.87738037109375	1.5855666666666666					1	DETECTED	418.8774 m/z @1.59 [N1270_1.mzXML]	418.87738037109375	1.5855666666666666	1.54125	1.6298833333333334	0.08863333333333334	58073.3671875	222896.0522031254	0	1298	0.0644227683090366	1.0000000000000024	1.000000000000005	418.8768005371094	418.8775939941406
1234	418.978515625	1.6744333333333332					1	DETECTED	418.9785 m/z @1.67 [N1270_1.mzXML]	418.978515625	1.6744333333333332	1.6594666666666666	3.7068833333333333	2.047416666666667	62194.375	1330944.7459898985	0	1298	0.33336212853131664	68.39922048997816	135.7984409799563	418.9783020019531	418.986083984375
1235	419.313232421875	12.4974					1	DETECTED	419.3132 m/z @12.50 [N1270_1.mzXML]	419.313232421875	12.4974	0.11791666666666667	19.99566666666667	19.877750000000002	13899.099609375	2297040.4367755414	0	1298	0.5368736123818998	0.9651137535145728	0.5108526020640732	419.3080139160156	419.3163757324219
1236	419.7636413574219	13.4533					1	DETECTED	419.7636 m/z @13.45 [N1270_1.mzXML]	419.7636413574219	13.4533	3.1221166666666664	13.6348	10.512683333333333	26498.0	2654991.973849426	0	1298	0.10168375631538673	0.5087840857210613	0.017568171442122613	419.7550354003906	419.76483154296875
1237	420.1559143066406	11.136716666666667					1	DETECTED	420.1559 m/z @11.14 [N1270_1.mzXML]	420.1559143066406	11.136716666666667	10.483483333333334	11.196466666666668	0.7129833333333337	10855.4814453125	179181.9917174075	0	1298	0.08302895876395588	0.5457340409246322	0.11427828059660632	420.1550598144531	420.1582336425781
1238	420.30889892578125	11.7533					1	DETECTED	420.3089 m/z @11.75 [N1270_1.mzXML]	420.30889892578125	11.7533	0.8163833333333332	12.647366666666667	11.830983333333334	13181.7822265625	1962641.574294586	0	1298	0.03240836348200382	0.5408737989835649	0.08174759796712973	420.30743408203125	420.318359375
1239	420.7605285644531	12.151399999999999					1	DETECTED	420.7605 m/z @12.15 [N1270_1.mzXML]	420.7605285644531	12.151399999999999	10.165733333333332	13.358066666666668	3.1923333333333357	13969.0703125	1044341.0971620186	0	1298	0.3581225096023495	0.8038442168876957	0.6076884337753913	420.75811767578125	420.7701416015625
1240	420.88189697265625	1.6594666666666666					1	DETECTED	420.8819 m/z @1.66 [N1270_1.mzXML]	420.88189697265625	1.6594666666666666	1.6448666666666665	14.74445	13.099583333333333	52478.203125	1.1047832634112792E7	0	1298	0.04900652692091079	448.6158675799035	4.996473781506758	420.8763732910156	420.8828125
1241	421.2166442871094	12.298366666666668					1	DETECTED	421.2166 m/z @12.30 [N1270_1.mzXML]	421.2166442871094	12.298366666666668	4.826849999999999	12.4215	7.594650000000001	38676.41015625	1297920.9049984736	0	1298	0.0832069981326704	0.5082401832738109	0.016480366547621753	421.2151184082031	421.22308349609375
1242	421.7797546386719	14.405983333333333					1	DETECTED	421.7798 m/z @14.41 [N1270_1.mzXML]	421.7797546386719	14.405983333333333	14.124316666666665	15.557016666666668	1.4327000000000023	94368.7578125	2396266.5863924874	0	1298	0.39404261131699236	1.8919081840942917	2.5388099297313342	421.779541015625	421.7819519042969
1243	422.1358947753906	9.311283333333334					1	DETECTED	422.1359 m/z @9.31 [N1270_1.mzXML]	422.1358947753906	9.311283333333334	9.297133333333333	9.411616666666667	0.11448333333333416	2871.631591796875	13782.462411682205	0	1298	0.0653782176769866	4.04534746760876	7.0906949352175195	422.1337890625	422.1383361816406
1244	422.3239440917969	11.7997					1	DETECTED	422.3239 m/z @11.80 [N1270_1.mzXML]	422.3239440917969	11.7997	11.768650000000001	13.648950000000001	1.8803	67885.9453125	1533230.523462889	0	1298	0.08880142343906883	30.278582930758123	59.557165861516246	422.3170471191406	422.3245544433594
1245	423.7967834472656	14.1388					1	DETECTED	423.7968 m/z @14.14 [N1270_1.mzXML]	423.7967834472656	14.1388	14.052249999999999	14.616383333333333	0.5641333333333343	10024.591796875	170744.01769982904	0	1298	0.06672568415993219	3.2590025033698966	5.518005006739793	423.7950134277344	423.79736328125
1246	424.33978271484375	11.928316666666666					1	DETECTED	424.3398 m/z @11.93 [N1270_1.mzXML]	424.33978271484375	11.928316666666666	11.860199999999999	12.527616666666667	0.6674166666666679	959471.75	7148618.057672628	1	1298	0.10571337547409065	2.2264930971675	2.203048614795203	424.3383483886719	424.33984375
1247	424.8940124511719	1.6152166666666665					1	DETECTED	424.8940 m/z @1.62 [N1270_1.mzXML]	424.8940124511719	1.6152166666666665	1.5558833333333333	1.6448666666666665	0.08898333333333319	115498.4375	396813.82629589806	0	1298	0.06259801391039854	0.7498595505617978	0.487184854514357	424.8932800292969	424.89495849609375
1248	426.35491943359375	12.036766666666667					1	DETECTED	426.3549 m/z @12.04 [N1270_1.mzXML]	426.35491943359375	12.036766666666667	11.968866666666665	12.761633333333332	0.7927666666666671	1452130.125	1.0954240566048365E7	1	1298	0.11042321380502607	2.1983536552812803	2.114743285954988	426.3453369140625	426.3554992675781
1249	426.8272705078125	1.6744333333333332					1	DETECTED	426.8273 m/z @1.67 [N1270_1.mzXML]	426.8272705078125	1.6744333333333332	1.6744333333333332	1.8341166666666666	0.1596833333333334	29172.8828125	185594.69966210943	0	1298	0.07352774342878043	null	null	426.8266906738281	426.82806396484375
1250	427.1565246582031	11.649716666666666					1	DETECTED	427.1565 m/z @11.65 [N1270_1.mzXML]	427.1565246582031	11.649716666666666	11.621633333333333	11.784216666666667	0.16258333333333397	14535.7109375	94641.5868115232	0	1298	0.1309959919589243	2.8946587537092427	4.7893175074184855	427.1556701660156	427.1583251953125
1251	428.3707580566406	12.151399999999999					1	DETECTED	428.3708 m/z @12.15 [N1270_1.mzXML]	428.3707580566406	12.151399999999999	12.00945	12.588016666666666	0.5785666666666671	322023.03125	2402430.7883264166	1	1298	0.10269403485556161	3.839412965831959	3.976534418960927	428.3609313964844	428.37164306640625
1252	429.3740234375	12.151399999999999					1	DETECTED	429.3740 m/z @12.15 [N1270_1.mzXML]	429.3740234375	12.151399999999999	8.3725	14.787416666666667	6.414916666666667	86456.703125	2067505.0128703022	0	1298	0.09766795058508926	0.5237005910161773	0.03882991095277735	429.3663330078125	429.3751525878906
1253	429.76605224609375	14.433766666666665					1	DETECTED	429.7661 m/z @14.43 [N1270_1.mzXML]	429.76605224609375	14.433766666666665	5.730383333333333	15.021700000000001	9.291316666666667	19824.001953125	1996369.381136781	0	1298	0.2558608742824191	0.5350868228077912	0.06559819579256904	429.76422119140625	429.76873779296875
1254	430.2408752441406	9.6361					1	DETECTED	430.2409 m/z @9.64 [N1270_1.mzXML]	430.2408752441406	9.6361	2.812883333333333	9.709900000000001	6.8970166666666675	5170.07080078125	487262.9885171816	0	1298	0.12035093736282754	0.5054080064876537	0.01081601297530739	430.2408752441406	430.2486267089844
1255	430.2928771972656	11.955416666666668					1	DETECTED	430.2929 m/z @11.96 [N1270_1.mzXML]	430.2928771972656	11.955416666666668	10.106050000000002	12.121916666666667	2.015866666666666	66617.0078125	1022276.9626295167	0	1298	0.10333656570114336	0.5450154106811339	0.07735243783175343	430.2913818359375	430.29864501953125
1256	430.37811279296875	13.494366666666668					1	DETECTED	430.3781 m/z @13.49 [N1270_1.mzXML]	430.37811279296875	13.494366666666668	10.361966666666666	14.167383333333333	3.805416666666668	19573.857421875	1442662.199459107	0	1298	1.3665211924506089	0.6074282765078957	0.2148565530157914	430.37481689453125	430.3826599121094
1257	430.9109191894531	1.6298833333333334					1	DETECTED	430.9109 m/z @1.63 [N1270_1.mzXML]	430.9109191894531	1.6298833333333334	1.5558833333333333	1.6890666666666665	0.1331833333333332	200283.046875	668215.6502282703	0	1298	0.048737495655462704	1.0288120437524664	1.078527761681296	430.91064453125	430.91192626953125
1258	431.1759948730469	12.676466666666666					1	DETECTED	431.1760 m/z @12.68 [N1270_1.mzXML]	431.1759948730469	12.676466666666666	9.1712	12.940933333333334	3.769733333333333	81613.078125	3584662.8061477076	0	1298	0.18319114124040325	0.5384923484490692	0.07110597654415149	431.1660461425781	431.1775817871094
1259	431.2735900878906	12.298366666666668					1	DETECTED	431.2736 m/z @12.30 [N1270_1.mzXML]	431.2735900878906	12.298366666666668	12.165916666666668	18.206166666666665	6.040249999999997	35322.28515625	1238104.8627488702	0	1298	0.10036043463238897	22.802000755001806	79.85278466939154	431.2698059082031	431.27716064453125
1260	431.31256103515625	12.747483333333333					1	DETECTED	431.3126 m/z @12.75 [N1270_1.mzXML]	431.31256103515625	12.747483333333333	7.547233333333334	14.7013	7.154066666666666	170804.671875	4497996.444222905	0	1298	0.0943999212155262	1.6272262958881918	2.099754226892027	431.31243896484375	431.32000732421875
1261	432.23565673828125	11.88815					1	DETECTED	432.2357 m/z @11.89 [N1270_1.mzXML]	432.23565673828125	11.88815	8.746783333333333	13.825999999999999	5.079216666666666	100530.953125	2511816.246148102	0	1298	0.23619435054228433	0.5366219254809387	3.7498254704313836	432.2337646484375	432.2449035644531
1262	432.3081359863281	12.239550000000001					1	DETECTED	432.3081 m/z @12.24 [N1270_1.mzXML]	432.3081359863281	12.239550000000001	11.649716666666666	16.2045	4.554783333333333	369486.46875	6400971.951850041	1	1298	0.13280805597822898	0.7856782631151833	0.4077178822156577	432.30718994140625	432.3167724609375
1263	432.3648376464844	12.603033333333334					1	DETECTED	432.3648 m/z @12.60 [N1270_1.mzXML]	432.3648376464844	12.603033333333334	12.573083333333333	12.632966666666666	0.05988333333333351	14125.44140625	41333.36607226539	0	1298	0.14716245604082623	0.9997217584863273	0.9994435169726545	432.36456298828125	432.3655700683594
1264	432.782470703125	13.703750000000001					1	DETECTED	432.7825 m/z @13.70 [N1270_1.mzXML]	432.782470703125	13.703750000000001	1.3173	13.994483333333333	12.677183333333334	32693.296875	5126678.38004236	0	1298	0.23681746069561882	0.5117359426362409	0.01894009580065676	432.78094482421875	432.7854919433594
1265	432.9737548828125	1.8911833333333334					1	DETECTED	432.9738 m/z @1.89 [N1270_1.mzXML]	432.9737548828125	1.8911833333333334	1.6744333333333332	6.430866666666666	4.756433333333333	29331.974609375	1285386.978050598	0	1298	0.5964842607697332	10.972164552095336	2.4324315428129064	432.9678649902344	432.9754943847656
1266	433.2387390136719	11.88815					1	DETECTED	433.2387 m/z @11.89 [N1270_1.mzXML]	433.2387390136719	11.88815	9.241150000000001	11.9959	2.7547499999999996	26921.720703125	1044984.3749760754	0	1298	0.04381173179289455	0.532476965967367	0.05080358530103205	433.23297119140625	433.240234375
1267	433.3114929199219	12.268583333333334					1	DETECTED	433.3115 m/z @12.27 [N1270_1.mzXML]	433.3114929199219	12.268583333333334	11.6639	12.512133333333333	0.848233333333333	77166.515625	1079867.7338481443	0	1298	1.0443871556905986	0.701386400595352	0.5256718857112893	433.3112487792969	433.31304931640625
1268	433.968994140625	12.064366666666666					1	DETECTED	433.9690 m/z @12.06 [N1270_1.mzXML]	433.968994140625	12.064366666666666	10.830816666666667	15.71525	4.884433333333332	6019.845703125	898517.8407115478	0	1298	4.633623285616967	1.9798278680772303	2.9596557361544606	433.9632263183594	433.96978759765625
1269	434.338134765625	13.88125					1	DETECTED	434.3381 m/z @13.88 [N1270_1.mzXML]	434.338134765625	13.88125	13.825999999999999	14.195933333333333	0.3699333333333339	7377.52685546875	106564.67516845728	0	1298	0.22494606680530893	3.347812971342333	5.695625942684666	434.33477783203125	434.3397521972656
1270	434.9524230957031	1.70445					1	DETECTED	434.9524 m/z @1.70 [N1270_1.mzXML]	434.9524230957031	1.70445	1.6890666666666665	16.597433333333335	14.908366666666668	17177.318359375	1830857.4692406012	0	1298	0.23331029260670855	484.56229685806545	968.124593716131	434.9523010253906	434.9581604003906
1271	435.330810546875	11.69305					1	DETECTED	435.3308 m/z @11.69 [N1270_1.mzXML]	435.330810546875	11.69305	7.3649000000000004	11.768650000000001	4.4037500000000005	15256.5576171875	764063.2130198672	0	1298	1.2793921901083856	0.5087335235608749	0.07171997414943877	435.3287048339844	435.3364562988281
1272	437.19097900390625	11.88815					1	DETECTED	437.1910 m/z @11.89 [N1270_1.mzXML]	437.19097900390625	11.88815	11.814616666666666	12.390183333333333	0.575566666666667	481685.875	3657385.48977125	1	1298	0.11154476297600802	2.471732490779042	4.4609701830516855	437.19024658203125	437.1923522949219
1273	437.3706970214844	12.512133333333333					1	DETECTED	437.3707 m/z @12.51 [N1270_1.mzXML]	437.3706970214844	12.512133333333333	12.512133333333333	12.618033333333333	0.1059000000000001	16203.775390625	63011.315915771964	0	1298	0.045258023985626394	null	null	437.3697814941406	437.3721923828125
1274	438.2947998046875	13.3311					1	DETECTED	438.2948 m/z @13.33 [N1270_1.mzXML]	438.2947998046875	13.3311	3.0938999999999997	18.271833333333333	15.177933333333334	22916.283203125	4961974.782049651	0	1298	0.10679885631254749	0.7413127287409318	0.48262545748186364	438.2891845703125	438.2958984375
1275	438.9814758300781	1.7488666666666668					1	DETECTED	438.9815 m/z @1.75 [N1270_1.mzXML]	438.9814758300781	1.7488666666666668	1.6594666666666666	17.25583333333333	15.596366666666665	43351.0546875	3133536.4397799075	0	1298	0.18226459188788513	4.5804222221742235	7.422349031633587	438.9791564941406	438.9830017089844
1276	439.11871337890625	11.121716666666666					1	DETECTED	439.1187 m/z @11.12 [N1270_1.mzXML]	439.11871337890625	11.121716666666666	11.060583333333334	11.226750000000001	0.16616666666666724	20881.89453125	124102.83398828172	0	1298	0.08807777421125351	1.3590512540894482	1.718102508178896	439.11773681640625	439.11871337890625
1277	440.37042236328125	12.151399999999999					1	DETECTED	440.3704 m/z @12.15 [N1270_1.mzXML]	440.37042236328125	12.151399999999999	3.0798166666666664	14.391683333333333	11.311866666666667	14953.0732421875	3077608.4264147943	0	1298	0.09460974637329755	0.6234780771456655	0.24695615429133108	440.3677978515625	440.3733825683594
1278	442.3136291503906	11.83					1	DETECTED	442.3136 m/z @11.83 [N1270_1.mzXML]	442.3136291503906	11.83	4.71795	11.968866666666665	7.250916666666665	34090.15625	1975123.8141870722	0	1298	0.09640920309772483	0.50976277350881	0.019525547017620114	442.3131103515625	442.319091796875
1279	442.87664794921875	1.57085					1	DETECTED	442.8766 m/z @1.57 [N1270_1.mzXML]	442.87664794921875	1.57085	1.4669999999999999	6.463383333333334	4.996383333333334	17271.7421875	2125591.957925324	0	1298	4.965598820079739	24.055769539399726	44.32422197019211	442.87591552734375	442.87921142578125
1280	443.4176940917969	12.313533333333334					1	DETECTED	443.4177 m/z @12.31 [N1270_1.mzXML]	443.4176940917969	12.313533333333334	12.2245	12.573083333333333	0.34858333333333213	19091.921875	240994.29131762628	0	1298	0.15636247798518532	1.9576001497566444	2.915200299513289	443.4169006347656	443.4187927246094
1281	444.23638916015625	8.357716666666667					1	DETECTED	444.2364 m/z @8.36 [N1270_1.mzXML]	444.23638916015625	8.357716666666667	7.9702	8.624966666666667	0.6547666666666672	3294.242431640625	62566.29145059212	0	1298	0.20636037890711378	0.8448238785428593	0.6896477570857187	444.2350769042969	444.2379455566406
1282	444.3659362792969	12.023033333333332					1	DETECTED	444.3659 m/z @12.02 [N1270_1.mzXML]	444.3659362792969	12.023033333333332	0.6280333333333333	12.136566666666665	11.508533333333332	10153.025390625	2538276.839872253	0	1298	0.04697287157287988	0.504981717127395	0.009963434254790068	444.3649597167969	444.3677673339844
1283	445.39727783203125	12.1075					1	DETECTED	445.3973 m/z @12.11 [N1270_1.mzXML]	445.39727783203125	12.1075	7.3649000000000004	12.690516666666667	5.325616666666667	31641.322265625	2583091.6936658947	0	1298	0.5218256641460606	0.561465932891944	0.12293186578388805	445.3874816894531	445.3982238769531
1284	446.2506103515625	11.57915					1	DETECTED	446.2506 m/z @11.58 [N1270_1.mzXML]	446.2506103515625	11.57915	8.823	11.9823	3.1593	833231.625	8744503.757873459	1	1298	0.11669194701262953	1.901941802537254	2.2821610758175073	446.249267578125	446.2552185058594
1285	446.7973327636719	13.717266666666665					1	DETECTED	446.7973 m/z @13.72 [N1270_1.mzXML]	446.7973327636719	13.717266666666665	13.662916666666666	14.252199999999998	0.5892833333333325	26259.71875	475069.1723247075	0	1298	0.38555429194874513	5.42118981907395	8.993088376387917	446.797119140625	446.7998046875
1286	446.88470458984375	1.6448666666666665					1	DETECTED	446.8847 m/z @1.64 [N1270_1.mzXML]	446.88470458984375	1.6448666666666665	1.57085	1.6594666666666666	0.08861666666666657	120447.296875	306265.4903862298	0	1298	0.04188194446118598	0.5979258599830237	0.23581374021138607	446.8846130371094	446.8852233886719
1287	447.30792236328125	12.268583333333334					1	DETECTED	447.3079 m/z @12.27 [N1270_1.mzXML]	447.30792236328125	12.268583333333334	12.165916666666668	13.812333333333333	1.6464166666666653	20129.619140625	829368.6351406251	0	1298	0.08539462761377514	8.018262987013031	15.036525974026063	447.2980651855469	447.3092346191406
1288	447.3428955078125	12.733466666666667					1	DETECTED	447.3429 m/z @12.73 [N1270_1.mzXML]	447.3428955078125	12.733466666666667	3.7506	16.2533	12.502699999999999	12545.8037109375	4365290.648646792	0	1298	2.7020522718065987	0.6959192685334303	0.2789348641553571	447.34197998046875	447.34674072265625
1289	448.33953857421875	11.9149					1	DETECTED	448.3395 m/z @11.91 [N1270_1.mzXML]	448.33953857421875	11.9149	11.860199999999999	14.773016666666667	2.912816666666668	95027.625	1798240.8505195295	0	1298	0.5563020012820203	3.5522940761436814	4.630577852500937	448.33782958984375	448.3478698730469
1290	449.0097961425781	1.6594666666666666					1	DETECTED	449.0098 m/z @1.66 [N1270_1.mzXML]	449.0097961425781	1.6594666666666666	1.6448666666666665	1.79155	0.1466833333333335	40003.84375	151692.51687744146	0	1298	0.051557545077618894	5.023401826483966	9.046803652967933	449.0089111328125	449.01129150390625
1291	449.1984558105469	12.406083333333333					1	DETECTED	449.1985 m/z @12.41 [N1270_1.mzXML]	449.1984558105469	12.406083333333333	12.283483333333333	12.603033333333334	0.31955000000000133	28593.365234375	314095.6590627437	0	1298	0.13648143641349364	1.3032218597063647	1.3896994359517945	449.19775390625	449.2001647949219
1292	450.1725158691406	10.861566666666667					1	DETECTED	450.1725 m/z @10.86 [N1270_1.mzXML]	450.1725158691406	10.861566666666667	10.542499999999999	10.861566666666667	0.31906666666666794	2972.916748046875	42954.352528869626	0	1298	0.17085826147258842	0.5	null	450.1725158691406	450.17474365234375
1293	450.29425048828125	12.661766666666667					1	DETECTED	450.2943 m/z @12.66 [N1270_1.mzXML]	450.29425048828125	12.661766666666667	12.647366666666667	13.466933333333333	0.8195666666666668	14653.234375	585350.7404926755	0	1298	0.4723752477454184	28.457175925925554	55.91435185185111	450.2933654785156	450.2977294921875
1294	450.3186950683594	12.313533333333334					1	DETECTED	450.3187 m/z @12.31 [N1270_1.mzXML]	450.3186950683594	12.313533333333334	11.649716666666666	12.632966666666666	0.98325	265732.75	3337563.974621335	1	1298	0.17987883869652954	0.6620849038491307	0.26534606338923183	450.31744384765625	450.3191833496094
1295	450.3550720214844	13.06205					1	DETECTED	450.3551 m/z @13.06 [N1270_1.mzXML]	450.3550720214844	13.06205	0.10115	19.99566666666667	19.894516666666668	89863.8046875	4785634.030707886	0	1298	1.0858948262655534	0.9926871310701083	0.6667389779492159	450.35107421875	450.359375
1296	451.3218688964844	12.298366666666668					1	DETECTED	451.3219 m/z @12.30 [N1270_1.mzXML]	451.3218688964844	12.298366666666668	11.6784	12.4974	0.8190000000000008	67674.5625	1116681.9668110355	0	1298	0.16272539214729775	0.660519382762513	0.2849106322602599	451.32000732421875	451.32275390625
[truncated: 163 more rows]
