# Supplementary material for: MSFC: a new feature construction method for accurate diagnosis of mass spectrometry data
Source: Sci Rep. 2023 Sep 21;13:15694. doi: 10.1038/s41598-023-42395-5 (PMC10514077; doi:10.1038/s41598-023-42395-5)
Supplement: Supplementary file 1 — Supplementary Information. [file 41598_2023_42395_MOESM1_ESM.zip › dataset/CHD dataset/1-batch/N/N1275_1.mzXML_chromatograms.csv]

row ID	row m/z	row retention time	row identity (main ID)	row identity (all IDs)	row identity (main ID + details)	row comment	row number of detected peaks	N1275_1.mzXML Peak status	N1275_1.mzXML Peak name	N1275_1.mzXML Peak m/z	N1275_1.mzXML Peak RT	N1275_1.mzXML Peak RT start	N1275_1.mzXML Peak RT end	N1275_1.mzXML Peak duration time	N1275_1.mzXML Peak height	N1275_1.mzXML Peak area	N1275_1.mzXML Peak charge	N1275_1.mzXML Peak # data points	N1275_1.mzXML Peak FWHM	N1275_1.mzXML Peak tailing factor	N1275_1.mzXML Peak asymmetry factor	N1275_1.mzXML Peak m/z min	N1275_1.mzXML Peak m/z max
1	55.05143356323242	13.176133333333333					1	DETECTED	55.0514 m/z @13.18 [N1275_1.mzXML]	55.05143356323242	13.176133333333333	0.20148333333333335	19.973166666666668	19.771683333333335	6049.35107421875	1647097.3865826428	0	1292	8.661906895453232	0.6016704431646853	1.5120923884148065	55.0459098815918	55.060752868652344
2	60.080257415771484	14.742066666666666					1	DETECTED	60.0803 m/z @14.74 [N1275_1.mzXML]	60.080257415771484	14.742066666666666	0.10111666666666667	20.006166666666665	19.90505	272670.28125	7.02310160328157E7	0	1292	5.628877844680641	0.6864202714172678	3.135094092673662	60.070289611816406	60.08049774169922
3	61.0391845703125	1.8551499999999999					1	DETECTED	61.0392 m/z @1.86 [N1275_1.mzXML]	61.0391845703125	1.8551499999999999	0.11768333333333333	19.98966666666667	19.871983333333336	163717.046875	3189485.4923634324	0	1292	0.09413812697211066	1.427183875987163	0.26937045954846317	61.037384033203125	61.039466857910156
4	61.0837287902832	14.395083333333334					1	DETECTED	61.0837 m/z @14.40 [N1275_1.mzXML]	61.0837287902832	14.395083333333334	1.6783333333333335	19.330666666666666	17.65233333333333	7112.83837890625	2858253.915338315	0	1292	0.9557976138346191	0.6940583613475664	0.8099575377596429	61.07587432861328	61.093162536621094
5	68.98184967041016	1.486					1	DETECTED	68.9818 m/z @1.49 [N1275_1.mzXML]	68.98184967041016	1.486	1.45655	14.2369	12.78035	10516.8583984375	2962255.65580011	0	1292	0.12267353901186451	216.98387096774212	432.9677419354842	68.97376251220703	68.98783874511719
6	69.03299713134766	2.0391					1	DETECTED	69.0330 m/z @2.04 [N1275_1.mzXML]	69.03299713134766	2.0391	1.8694833333333334	14.742066666666666	12.872583333333333	11015.0927734375	2106927.3413528744	0	1292	0.46045262848804414	37.94610395990963	74.89220791981926	69.02499389648438	69.04035186767578
7	69.06925964355469	11.2596					1	DETECTED	69.0693 m/z @11.26 [N1275_1.mzXML]	69.06925964355469	11.2596	0.10111666666666667	20.006166666666665	19.90505	9647.875	3949949.45336902	0	1292	11.688222736484391	0.7769865306424552	2.439706102315086	69.06745147705078	69.07845306396484
8	70.9801025390625	1.5006333333333333					1	DETECTED	70.9801 m/z @1.50 [N1275_1.mzXML]	70.9801025390625	1.5006333333333333	1.4095333333333333	17.961000000000002	16.55146666666667	14617.8701171875	1734466.2824136966	0	1292	0.12990927742463487	90.8422978412002	168.26292440904353	70.97276306152344	70.98628997802734
9	72.04853057861328	14.222100000000001					1	DETECTED	72.0485 m/z @14.22 [N1275_1.mzXML]	72.04853057861328	14.222100000000001	8.7731	19.89	11.116900000000001	2811.774658203125	869012.4742341004	0	1292	4.8672423489611685	1.0200862543585978	1.0401725087171954	72.0484390258789	72.05133056640625
10	72.08029174804688	1.96875					1	DETECTED	72.0803 m/z @1.97 [N1275_1.mzXML]	72.08029174804688	1.96875	1.8694833333333334	19.725166666666667	17.85568333333333	59154.55859375	1725415.578258331	0	1292	0.16532251702179734	4.055733976622877	6.179852906909205	72.07727813720703	72.08757781982422
11	73.04493713378906	11.2448					1	DETECTED	73.0449 m/z @11.24 [N1275_1.mzXML]	73.04493713378906	11.2448	0.11768333333333333	20.006166666666665	19.888483333333333	12859.884765625	3490179.240380984	0	1292	4.947669501297366	0.8964981127331636	3.9275426104946494	73.03759002685547	73.05404663085938
12	75.94739532470703	2.534783333333333					1	DETECTED	75.9474 m/z @2.53 [N1275_1.mzXML]	75.94739532470703	2.534783333333333	2.4108	15.28275	12.87195	5810.9208984375	1084930.8307858582	0	1292	0.2848946624538984	51.91000134426689	102.82000268853378	75.93777465820312	75.95417785644531
13	77.03822326660156	8.409616666666667					1	DETECTED	77.0382 m/z @8.41 [N1275_1.mzXML]	77.03822326660156	8.409616666666667	8.15715	19.330666666666666	11.173516666666666	1611.220703125	425979.5476052856	0	1292	0.2047787878734333	22.128696857670963	43.25739371534193	77.03800201416016	77.04461669921875
14	80.94725036621094	1.7554166666666666					1	DETECTED	80.9473 m/z @1.76 [N1275_1.mzXML]	80.94725036621094	1.7554166666666666	1.6484999999999999	9.882200000000001	8.2337	206946.0625	4165677.358233887	0	1292	0.3024960249402515	3.6666386907321473	5.304284666843648	80.9378662109375	80.94776916503906
15	81.06925964355469	13.690383333333333					1	DETECTED	81.0693 m/z @13.69 [N1275_1.mzXML]	81.06925964355469	13.690383333333333	0.10111666666666667	19.98966666666667	19.888550000000002	7249.7724609375	2245840.3032713	0	1292	7.384495761843201	0.9419999096699762	1.0260429337376855	81.06328582763672	81.07766723632812
16	82.01372528076172	11.419833333333335					1	DETECTED	82.0137 m/z @11.42 [N1275_1.mzXML]	82.01372528076172	11.419833333333335	1.4095333333333333	14.594733333333332	13.185199999999998	7334.7275390625	1796109.7840106199	0	1292	13.14793312174664	0.6585816608892839	0.31716332177856776	82.00527954101562	82.0201416015625
17	82.9443359375	1.7404000000000002					1	DETECTED	82.9443 m/z @1.74 [N1275_1.mzXML]	82.9443359375	1.7404000000000002	1.6783333333333335	2.5484166666666668	0.8700833333333333	83204.8828125	1336890.6207310788	0	1292	0.18999520530427083	9.506837180043782	9.51085153950558	82.94432830810547	82.9444808959961
18	83.0208740234375	1.8263500000000001					1	DETECTED	83.0209 m/z @1.83 [N1275_1.mzXML]	83.0208740234375	1.8263500000000001	0.15116666666666667	20.006166666666665	19.854999999999997	4007770.0	2.0680534066082153E7	0	1292	0.05991264888103909	2.191212166722948	2.81620742019206	83.014892578125	83.02792358398438
19	83.0848159790039	11.320983333333334					1	DETECTED	83.0848 m/z @11.32 [N1275_1.mzXML]	83.0848159790039	11.320983333333334	0.10111666666666667	20.006166666666665	19.90505	27629.859375	4933304.201943295	0	1292	0.26927064041309023	1.3875753396493775	0.5669638730670495	83.08003997802734	83.08533477783203
20	84.02442169189453	1.8263500000000001					1	DETECTED	84.0244 m/z @1.83 [N1275_1.mzXML]	84.02442169189453	1.8263500000000001	0.43746666666666667	11.171183333333333	10.733716666666666	30642.05078125	4746806.4846340325	0	1292	0.0789580476732048	3.864153456613826	6.7283069132276525	84.01712799072266	84.03418731689453
21	84.0439453125	2.2684166666666665					1	DETECTED	84.0439 m/z @2.27 [N1275_1.mzXML]	84.0439453125	2.2684166666666665	0.45433333333333337	20.006166666666665	19.55183333333333	25509.5	3493853.2320307037	0	1292	0.7456110100937683	2.273039533156402	1.915448405036664	84.04373931884766	84.04419708251953
22	84.95911407470703	1.5006333333333333					1	DETECTED	84.9591 m/z @1.50 [N1275_1.mzXML]	84.95911407470703	1.5006333333333333	0.10111666666666667	20.006166666666665	19.90505	1082126.125	1.9982530316840213E7	0	1292	0.15083527202009295	1.3263976837267837	1.5751166073850522	84.95587921142578	84.95942687988281
23	85.02790069580078	2.02475					1	DETECTED	85.0279 m/z @2.02 [N1275_1.mzXML]	85.02790069580078	2.02475	0.9281833333333334	17.519000000000002	16.59081666666667	48251.58984375	3387859.814692567	0	1292	0.35081439402341674	1.7661420681935074	1.4399707591740414	85.01821899414062	85.02816772460938
24	85.06437683105469	7.485133333333334					1	DETECTED	85.0644 m/z @7.49 [N1275_1.mzXML]	85.06437683105469	7.485133333333334	0.10111666666666667	20.006166666666665	19.90505	4484.0390625	2475508.3564583734	0	1292	19.357242013903416	1.3478470389873622	1.569501708239348	85.06419372558594	85.06461334228516
25	85.96266174316406	1.4713666666666667					1	DETECTED	85.9627 m/z @1.47 [N1275_1.mzXML]	85.96266174316406	1.4713666666666667	1.4259666666666668	1.5893000000000002	0.16333333333333333	7979.716796875	43214.9966611328	0	1292	0.02970202912467812	1.7988252569750411	2.5976505139500823	85.9625244140625	85.96271514892578
26	86.05960845947266	2.671483333333333					1	DETECTED	86.0596 m/z @2.67 [N1275_1.mzXML]	86.05960845947266	2.671483333333333	0.15116666666666667	20.006166666666665	19.854999999999997	14377.5576171875	2461990.8216713546	0	1292	0.42010878319227096	4.105814201575863	7.038145007699421	86.05935668945312	86.06107330322266
27	86.09595489501953	4.071066666666667					1	DETECTED	86.0960 m/z @4.07 [N1275_1.mzXML]	86.09595489501953	4.071066666666667	1.9124	17.551499999999997	15.639099999999997	127501.984375	9538950.090478664	1	1292	1.0146802387591665	0.7148944820250648	0.6694829932349569	86.095703125	86.10372161865234
28	87.07994842529297	6.862133333333333					1	DETECTED	87.0799 m/z @6.86 [N1275_1.mzXML]	87.07994842529297	6.862133333333333	0.10111666666666667	20.006166666666665	19.90505	97235.7109375	4.811191316269095E7	1	1292	15.59644382081424	0.9469819151261661	1.1448174282801806	87.0797348022461	87.0801010131836
29	88.03887939453125	2.8375666666666666					1	DETECTED	88.0389 m/z @2.84 [N1275_1.mzXML]	88.03887939453125	2.8375666666666666	2.1965833333333333	19.14966666666667	16.953083333333336	5681.1123046875	1203037.1366141052	0	1292	0.984255073058697	13.224277802334958	25.448555604669913	88.03802490234375	88.03904724121094
30	88.08338928222656	6.746700000000001					1	DETECTED	88.0834 m/z @6.75 [N1275_1.mzXML]	88.08338928222656	6.746700000000001	0.11768333333333333	19.956333333333337	19.838650000000005	6183.56103515625	3285477.0942097167	0	1292	6.921595970870074	1.4963493831412906	3.3107878135309603	88.074462890625	88.08876037597656
31	88.10494232177734	11.335433333333333					1	DETECTED	88.1049 m/z @11.34 [N1275_1.mzXML]	88.10494232177734	11.335433333333333	9.672500000000001	19.98966666666667	10.317166666666667	29894.486328125	1976950.5234902957	0	1292	2.5772454114759125	2.052869359349056	5.353410683814763	88.10494232177734	88.1120376586914
32	88.9522933959961	1.486					1	DETECTED	88.9523 m/z @1.49 [N1275_1.mzXML]	88.9522933959961	1.486	1.3924666666666667	19.05216666666667	17.6597	14854.8740234375	6048783.230604249	0	1292	0.14175429524604355	94.40324305060594	187.80648610121187	88.95213317871094	88.95233154296875
33	88.96771240234375	11.4484					1	DETECTED	88.9677 m/z @11.45 [N1275_1.mzXML]	88.96771240234375	11.4484	0.15116666666666667	19.775166666666667	19.624000000000002	20836.41015625	5228581.314089358	0	1292	1.3253498551154959	0.8685312333108107	0.7370624666216213	88.9676284790039	88.9681167602539
34	89.05923461914062	10.174316666666666					1	DETECTED	89.0592 m/z @10.17 [N1275_1.mzXML]	89.05923461914062	10.174316666666666	0.10111666666666667	20.006166666666665	19.90505	17515.5	4614893.144680116	0	1292	0.5706037926727472	1.9012643673477216	1.508943261457714	89.0498275756836	89.0594482421875
35	89.96035766601562	12.9717					1	DETECTED	89.9604 m/z @12.97 [N1275_1.mzXML]	89.96035766601562	12.9717	9.761683333333334	17.306833333333334	7.54515	11882.6923828125	1694360.351321442	0	1292	5.484286876684891	1.1752509073161614	2.090948381505585	89.96015930175781	89.9607925415039
36	90.05439758300781	1.9266833333333333					1	DETECTED	90.0544 m/z @1.93 [N1275_1.mzXML]	90.05439758300781	1.9266833333333333	0.10111666666666667	19.98966666666667	19.888550000000002	139740.1875	6376295.023615105	0	1292	0.22481957527730456	3.37985791128264	5.3870821703627305	90.04597473144531	90.0595703125
37	90.97604370117188	1.6338000000000001					1	DETECTED	90.9760 m/z @1.63 [N1275_1.mzXML]	90.97604370117188	1.6338000000000001	1.51515	18.092	16.57685	605994.9375	3.375315984331982E7	0	1292	0.14369115768227925	92.42631036446397	2.7307688984939262	90.97139739990234	90.97697448730469
38	91.03829193115234	11.320983333333334					1	DETECTED	91.0383 m/z @11.32 [N1275_1.mzXML]	91.03829193115234	11.320983333333334	0.10111666666666667	20.006166666666665	19.90505	49505.04296875	2.6128989682329588E7	0	1292	14.318142791776129	0.8870448549596548	0.15105836303639814	91.0367660522461	91.0386734008789
39	91.05379486083984	9.229266666666666					1	DETECTED	91.0538 m/z @9.23 [N1275_1.mzXML]	91.05379486083984	9.229266666666666	0.10111666666666667	20.006166666666665	19.90505	133042.046875	1.2444839525178615E7	0	1292	0.09406657466661272	38.79927307582809	1.4612944458067856	91.04589080810547	91.06169128417969
40	92.05714416503906	9.215283333333334					1	DETECTED	92.0571 m/z @9.22 [N1275_1.mzXML]	92.05714416503906	9.215283333333334	3.289083333333333	15.3289	12.039816666666667	8207.822265625	703192.293884735	0	1292	1.16291177826961	1.015812549919566	5.648790736695175	92.056884765625	92.05901336669922
41	93.05689239501953	8.6654					1	DETECTED	93.0569 m/z @8.67 [N1275_1.mzXML]	93.05689239501953	8.6654	0.1677	19.609666666666666	19.441966666666666	8039.1923828125	1109715.067317688	0	1292	4.396117623318011	1.975551468355862	3.6273527670147	93.05393981933594	93.05742645263672
42	93.06950378417969	8.424266666666666					1	DETECTED	93.0695 m/z @8.42 [N1275_1.mzXML]	93.06950378417969	8.424266666666666	0.23518333333333336	19.857166666666668	19.621983333333336	11199.537109375	1758577.7262901901	0	1292	3.4988650005974193	1.9625426615971717	21.17061398427797	93.05964660644531	93.06975555419922
43	94.04096221923828	8.38005					1	DETECTED	94.0410 m/z @8.38 [N1275_1.mzXML]	94.04096221923828	8.38005	0.8099500000000001	19.05216666666667	18.242216666666668	16366.048828125	1861187.0293609314	0	1292	0.2417698297485842	2.3094542499549338	6.969312880284131	94.03195190429688	94.04969024658203
44	94.05854797363281	11.349433333333334					1	DETECTED	94.0585 m/z @11.35 [N1275_1.mzXML]	94.05854797363281	11.349433333333334	0.7931	11.349433333333334	10.556333333333333	6018.61279296875	999450.4613314819	0	1292	2.729753633043167	0.5	null	94.05854797363281	94.06483459472656
45	95.01551055908203	2.153583333333333					1	DETECTED	95.0155 m/z @2.15 [N1275_1.mzXML]	95.01551055908203	2.153583333333333	1.9965000000000002	5.443616666666667	3.447116666666667	13284.421875	467956.69119662495	0	1292	0.08655803341019563	10.165762319200777	22.590552285068664	95.01521301269531	95.01597595214844
46	95.04875183105469	8.36505					1	DETECTED	95.0488 m/z @8.37 [N1275_1.mzXML]	95.04875183105469	8.36505	0.43746666666666667	19.808	19.370533333333334	12744.462890625	1918292.969230529	0	1292	0.4213823055385344	0.5213336604133886	0.9374743761680873	95.03887939453125	95.05669403076172
47	95.0849380493164	13.91315					1	DETECTED	95.0849 m/z @13.91 [N1275_1.mzXML]	95.0849380493164	13.91315	0.13426666666666665	20.006166666666665	19.8719	9692.775390625	1981786.62978708	0	1292	0.21700800433109713	0.6171119185511639	0.8832306567214137	95.08444213867188	95.09346008300781
48	96.9211654663086	1.7404000000000002					1	DETECTED	96.9212 m/z @1.74 [N1275_1.mzXML]	96.9211654663086	1.7404000000000002	1.6484999999999999	16.325916666666664	14.677416666666664	178713.625	8287628.991042722	0	1292	0.11610324251227433	3.5643330379310076	6.516802387663773	96.92111206054688	96.93025207519531
49	97.0278549194336	2.396533333333333					1	DETECTED	97.0279 m/z @2.40 [N1275_1.mzXML]	97.0278549194336	2.396533333333333	0.38698333333333335	16.130433333333333	15.74345	12759.9541015625	2492469.2818703	0	1292	0.1420174244091097	3.9171580702147244	2.099503280584951	97.02120971679688	97.02818298339844
50	97.0643539428711	5.782533333333333					1	DETECTED	97.0644 m/z @5.78 [N1275_1.mzXML]	97.0643539428711	5.782533333333333	0.15116666666666667	19.98966666666667	19.838500000000003	3406.350341796875	2097313.7686929936	0	1292	7.099857592829419	1.7614285460604593	2.522857092120918	97.06049346923828	97.07364654541016
51	97.10067749023438	11.4628					1	DETECTED	97.1007 m/z @11.46 [N1275_1.mzXML]	97.10067749023438	11.4628	0.10111666666666667	19.923333333333336	19.82221666666667	9958.75	2553494.378169985	0	1292	1.1186217793094944	2.182114356165906	2.532704348133058	97.09147644042969	97.1093521118164
52	98.91815185546875	1.7404000000000002					1	DETECTED	98.9182 m/z @1.74 [N1275_1.mzXML]	98.91815185546875	1.7404000000000002	1.6633333333333333	2.8234166666666667	1.1600833333333334	54665.49609375	1069861.8574458007	0	1292	0.2797771968773679	7.526492214532856	14.052984429065711	98.91801452636719	98.92008972167969
53	98.98356628417969	2.0531333333333333					1	DETECTED	98.9836 m/z @2.05 [N1275_1.mzXML]	98.98356628417969	2.0531333333333333	0.10111666666666667	20.006166666666665	19.90505	47986.2109375	7296016.276361143	0	1292	11.049527723163557	10.599703059115777	13.552847986292484	98.97386169433594	98.98394012451172
54	98.99493408203125	1.8124					1	DETECTED	98.9949 m/z @1.81 [N1275_1.mzXML]	98.99493408203125	1.8124	1.5449	3.7059	2.1610000000000005	209083.953125	2769431.442491699	0	1292	0.10016981936993363	0.8162986087703471	0.5748008919740416	98.99376678466797	98.99507904052734
55	99.04357147216797	2.0531333333333333					1	DETECTED	99.0436 m/z @2.05 [N1275_1.mzXML]	99.04357147216797	2.0531333333333333	0.3700333333333334	17.74683333333333	17.3768	20056.53125	2577710.003371582	0	1292	0.7447931929057134	5.162141286911058	34.09363272717018	99.04104614257812	99.04393768310547
56	100.07510375976562	8.834933333333334					1	DETECTED	100.0751 m/z @8.83 [N1275_1.mzXML]	100.07510375976562	8.834933333333334	0.11768333333333333	19.973166666666668	19.855483333333336	260704.546875	4312693.263560115	1	1292	0.14814981515837644	1.5562235984097486	1.728751770891668	100.07466888427734	100.07571411132812
57	101.0076904296875	1.5006333333333333					1	DETECTED	101.0077 m/z @1.50 [N1275_1.mzXML]	101.0076904296875	1.5006333333333333	0.18461666666666668	20.006166666666665	19.82155	1107157.375	1.3938756197188312E7	1	1292	0.12073615004930272	1.358971163464252	1.7488624453124604	101.00729370117188	101.0120849609375
58	101.02714538574219	12.2149					1	DETECTED	101.0271 m/z @12.21 [N1275_1.mzXML]	101.02714538574219	12.2149	3.7933000000000003	12.2149	8.4216	10143.6484375	2809817.194187561	0	1292	8.23498372728164	0.5	null	101.02263641357422	101.02714538574219
59	101.05253601074219	10.976883333333335					1	DETECTED	101.0525 m/z @10.98 [N1275_1.mzXML]	101.05253601074219	10.976883333333335	0.11768333333333333	10.976883333333335	10.859200000000001	8008.6015625	2042672.22624054	0	1292	1.9909376490689432	0.5	null	101.05253601074219	101.05940246582031
60	101.0953140258789	11.305733333333334					1	DETECTED	101.0953 m/z @11.31 [N1275_1.mzXML]	101.0953140258789	11.305733333333334	0.10111666666666667	20.006166666666665	19.90505	28713.892578125	8919769.591328977	0	1292	4.007376573950534	2.89291609002455	4.621128048266446	101.08699798583984	101.09588623046875
61	102.00870513916016	1.5006333333333333					1	DETECTED	102.0087 m/z @1.50 [N1275_1.mzXML]	102.00870513916016	1.5006333333333333	1.3924666666666667	17.7635	16.371033333333333	93694.2578125	3266516.659455169	0	1292	0.13732436304863516	43.62500984073443	93.97388158982719	102.00825500488281	102.0170669555664
62	102.0543212890625	2.09565					1	DETECTED	102.0543 m/z @2.10 [N1275_1.mzXML]	102.0543212890625	2.09565	0.40386666666666665	19.98966666666667	19.585800000000003	40718.73828125	4799016.914055513	0	1292	0.8559110707762674	3.755994732304805	9.203341580414905	102.04586791992188	102.05480194091797
63	102.09063720703125	1.7980333333333334					1	DETECTED	102.0906 m/z @1.80 [N1275_1.mzXML]	102.09063720703125	1.7980333333333334	0.13426666666666665	19.973166666666668	19.838900000000002	11189.751953125	2164261.9973679194	0	1292	8.049188862754622	5.0095912035072745	13.265741396074187	102.09024047851562	102.09911346435547
64	102.12691497802734	12.4284					1	DETECTED	102.1269 m/z @12.43 [N1275_1.mzXML]	102.12691497802734	12.4284	0.43746666666666667	19.642666666666667	19.2052	11168.625	2368042.452883423	0	1292	1.4615600086810705	1.3106600022564732	2.176399230889321	102.12663269042969	102.12750244140625
65	102.96973419189453	1.5006333333333333					1	DETECTED	102.9697 m/z @1.50 [N1275_1.mzXML]	102.96973419189453	1.5006333333333333	0.5729833333333333	7.780716666666667	7.2077333333333335	384049.46875	4319055.590559143	0	1292	0.10187041533075081	1.5844205980343788	3.5084026669734714	102.969482421875	102.96990203857422
66	103.038330078125	2.0531333333333333					1	DETECTED	103.0383 m/z @2.05 [N1275_1.mzXML]	103.038330078125	2.0531333333333333	0.7762166666666667	19.330666666666666	18.55445	119771.3203125	7323234.132144105	0	1292	0.33910138178772886	2.7395878209492337	1.2379598664648015	103.03813171386719	103.03874206542969
67	103.05364227294922	8.38005					1	DETECTED	103.0536 m/z @8.38 [N1275_1.mzXML]	103.05364227294922	8.38005	3.1328666666666667	9.657316666666667	6.52445	277473.28125	1.1726432237425989E7	1	1292	0.24947927940863046	0.9059197948386599	0.5666045017556844	103.05358123779297	103.05760955810547
68	103.07469177246094	10.976883333333335					1	DETECTED	103.0747 m/z @10.98 [N1275_1.mzXML]	103.07469177246094	10.976883333333335	0.10111666666666667	20.006166666666665	19.90505	96729.2734375	1.5094436495506948E7	0	1292	0.42988852591960125	1.1924461247922875	0.837378305508952	103.0744400024414	103.0751953125
69	104.05705261230469	8.35045					1	DETECTED	104.0571 m/z @8.35 [N1275_1.mzXML]	104.05705261230469	8.35045	7.8952	17.633	9.7378	18623.0546875	872357.0212041928	0	1292	0.3211770254812141	0.8625955244515063	0.9050941607686549	104.04886627197266	104.05719757080078
70	104.07479095458984	13.704483333333334					1	DETECTED	104.0748 m/z @13.70 [N1275_1.mzXML]	104.07479095458984	13.704483333333334	0.13426666666666665	19.98966666666667	19.855400000000003	15491.7373046875	3408703.871695313	0	1292	1.8694897135270523	0.7563813157671595	0.5310853326028261	104.06964111328125	104.0785903930664
71	104.10628509521484	1.7980333333333334					1	DETECTED	104.1063 m/z @1.80 [N1275_1.mzXML]	104.10628509521484	1.7980333333333334	1.6484999999999999	14.366666666666667	12.718166666666667	1099874.5	7994605.456185365	1	1292	0.0490762258023969	2.170890291953604	2.389028160635084	104.10415649414062	104.10681915283203
72	104.96245574951172	11.349433333333334					1	DETECTED	104.9625 m/z @11.35 [N1275_1.mzXML]	104.96245574951172	11.349433333333334	0.11768333333333333	19.923333333333336	19.805650000000004	15698.2177734375	3134137.5240389705	0	1292	10.509476704402417	0.9273337362974886	0.6322843175303037	104.9624252319336	104.96595001220703
73	105.00283813476562	1.486					1	DETECTED	105.0028 m/z @1.49 [N1275_1.mzXML]	105.00283813476562	1.486	0.33631666666666665	1.6783333333333335	1.3420166666666669	40168.484375	610356.826135376	0	1292	0.16544799043391456	0.5836462214232905	2.452895106817203	104.99596405029297	105.00287628173828
74	105.03296661376953	9.7322					1	DETECTED	105.0330 m/z @9.73 [N1275_1.mzXML]	105.03296661376953	9.7322	2.726383333333333	9.822016666666666	7.095633333333334	42075.47265625	3513500.7335327156	0	1292	0.09042607638895994	0.5064101496613528	0.012820299322705526	105.03295135498047	105.03984832763672
75	105.07108306884766	13.718083333333334					1	DETECTED	105.0711 m/z @13.72 [N1275_1.mzXML]	105.07108306884766	13.718083333333334	0.10111666666666667	19.98966666666667	19.888550000000002	53036.8671875	1.1476761871515486E7	0	1292	2.2318899809694717	0.8543708363800248	1.25397075635596	105.06918334960938	105.07279205322266
76	106.04926300048828	1.96875					1	DETECTED	106.0493 m/z @1.97 [N1275_1.mzXML]	106.04926300048828	1.96875	0.11768333333333333	19.973166666666668	19.855483333333336	18886.880859375	1561272.4244386896	0	1292	0.21743223454841365	2.300363145732413	4.166798567517156	106.04895782470703	106.04979705810547
77	106.06427001953125	12.4284					1	DETECTED	106.0643 m/z @12.43 [N1275_1.mzXML]	106.06427001953125	12.4284	0.18461666666666668	19.923333333333336	19.73871666666667	7859.763671875	1872363.280380981	0	1292	5.338660676536332	0.6712984687888827	2.0579668178285866	106.06404876708984	106.07417297363281
78	106.94995880126953	1.6338000000000001					1	DETECTED	106.9500 m/z @1.63 [N1275_1.mzXML]	106.94995880126953	1.6338000000000001	1.5595166666666667	15.469133333333334	13.909616666666667	89402.5859375	7556935.04688568	0	1292	0.11921106999886666	86.74102412319863	4.550280686405397	106.94127655029297	106.95858001708984
79	106.96278381347656	1.51515					1	DETECTED	106.9628 m/z @1.52 [N1275_1.mzXML]	106.96278381347656	1.51515	1.4095333333333333	18.76066666666667	17.351133333333337	8116.08544921875	3339912.6208858956	0	1292	0.10440871541840435	82.14202303929304	158.26640768958617	106.9626235961914	106.96346282958984
80	107.05174255371094	5.055033333333333					1	DETECTED	107.0517 m/z @5.06 [N1275_1.mzXML]	107.05174255371094	5.055033333333333	0.25205	19.642666666666667	19.390616666666666	7917.22021484375	1651714.8421911313	0	1292	0.4639897660912409	1.8922045813655974	0.47742606627733813	107.04595947265625	107.06053924560547
81	108.08026123046875	5.717966666666666					1	DETECTED	108.0803 m/z @5.72 [N1275_1.mzXML]	108.08026123046875	5.717966666666666	0.11768333333333333	20.006166666666665	19.888483333333333	2972.074951171875	1761687.2978514396	0	1292	2.468508352343905	1.7756676001511829	2.5479642501690187	108.07669067382812	108.08067321777344
82	109.06436157226562	8.38005					1	DETECTED	109.0644 m/z @8.38 [N1275_1.mzXML]	109.06436157226562	8.38005	1.5893000000000002	19.347166666666666	17.757866666666665	8405.623046875	1956530.6040945132	0	1292	0.1946259849066223	17.752070093250584	4.6088871344577225	109.06143951416016	109.06500244140625
83	109.10009765625	11.507083333333332					1	DETECTED	109.1001 m/z @11.51 [N1275_1.mzXML]	109.10009765625	11.507083333333332	0.11768333333333333	19.939833333333336	19.822150000000004	9262.6142578125	1788603.1614586168	0	1292	2.846929738940764	1.858580765621987	0.3788221348424587	109.10009765625	109.10308837890625
84	110.05935668945312	2.0531333333333333					1	DETECTED	110.0594 m/z @2.05 [N1275_1.mzXML]	110.05935668945312	2.0531333333333333	0.11768333333333333	19.98966666666667	19.871983333333336	7539.37841796875	2303913.5422801506	0	1292	0.3125940128161142	2.1389274337428934	2.3136000938807517	110.05912780761719	110.06771087646484
85	111.04339599609375	2.2113666666666663					1	DETECTED	111.0434 m/z @2.21 [N1275_1.mzXML]	111.04339599609375	2.2113666666666663	0.10111666666666667	20.006166666666665	19.90505	9354.4150390625	3299797.742660338	0	1292	6.431111912028942	3.6613257397900676	6.388667211321168	111.04119110107422	111.04388427734375
86	112.03623962402344	1.7841333333333333					1	DETECTED	112.0362 m/z @1.78 [N1275_1.mzXML]	112.03623962402344	1.7841333333333333	1.6783333333333335	19.036	17.357666666666667	258531.671875	4502261.828996796	0	1292	0.15000616745122075	1.5377313543375193	3.2270702626736525	112.02742004394531	112.04188537597656
87	112.89501190185547	1.7404000000000002					1	DETECTED	112.8950 m/z @1.74 [N1275_1.mzXML]	112.89501190185547	1.7404000000000002	1.6633333333333333	19.742	18.078666666666667	138085.8125	3770075.421003052	0	1292	0.3989824304796743	117.29238754325233	4.156958040776776	112.8905258178711	112.89519500732422
88	113.02014923095703	2.2399666666666667					1	DETECTED	113.0201 m/z @2.24 [N1275_1.mzXML]	113.02014923095703	2.2399666666666667	0.13426666666666665	19.98966666666667	19.855400000000003	574885.625	1.8318758953244034E7	0	1292	0.2856581628456327	2.251172752753309	3.2376142016124096	113.02005004882812	113.02628326416016
89	113.03543853759766	1.4415666666666667					1	DETECTED	113.0354 m/z @1.44 [N1275_1.mzXML]	113.03543853759766	1.4415666666666667	1.4095333333333333	17.714333333333332	16.3048	7169.486328125	1899600.7861374207	0	1292	13.150309092876075	223.50626516106612	445.88550117232614	113.0338363647461	113.03782653808594
90	113.0595703125	3.1328666666666667					1	DETECTED	113.0596 m/z @3.13 [N1275_1.mzXML]	113.0595703125	3.1328666666666667	0.1677	19.906833333333335	19.739133333333335	22043.806640625	2892160.7046385803	0	1292	9.392209042771253	1.1234105095365463	3.715501507484006	113.0588607788086	113.06211853027344
91	114.02363586425781	2.2399666666666667					1	DETECTED	114.0236 m/z @2.24 [N1275_1.mzXML]	114.02363586425781	2.2399666666666667	2.0812833333333334	17.584	15.502716666666666	15403.859375	6672410.661098022	0	1292	0.15390803264235986	48.847967650456894	96.69593530091379	114.01423645019531	114.02374267578125
92	114.0544204711914	2.726383333333333					1	DETECTED	114.0544 m/z @2.73 [N1275_1.mzXML]	114.0544204711914	2.726383333333333	0.11768333333333333	20.006166666666665	19.888483333333333	39910.2890625	6068545.064487143	0	1292	0.699325193504142	4.383620033363807	2.2312319008138637	114.0541000366211	114.05485534667969
93	114.06552124023438	1.8263500000000001					1	DETECTED	114.0655 m/z @1.83 [N1275_1.mzXML]	114.06552124023438	1.8263500000000001	1.7980333333333334	19.956333333333337	18.158300000000004	732838.3125	9817738.659395415	0	1292	0.15322695222454819	12.28194451491024	13.0264553501152	114.05699920654297	114.06599426269531
94	114.09608459472656	2.671483333333333					1	DETECTED	114.0961 m/z @2.67 [N1275_1.mzXML]	114.09608459472656	2.671483333333333	0.18461666666666668	19.89	19.705383333333334	29920.12109375	7576805.426413756	0	1292	9.22518307016312	6.319603480988544	5.525481849051165	114.09000396728516	114.10380554199219
95	114.13431549072266	2.6164					1	DETECTED	114.1343 m/z @2.62 [N1275_1.mzXML]	114.13431549072266	2.6164	2.6164	14.043033333333334	11.426633333333333	33277.08984375	8692799.511745606	0	1292	7.513279407387364	null	null	114.12442016601562	114.14093017578125
96	114.89199829101562	1.7404000000000002					1	DETECTED	114.8920 m/z @1.74 [N1275_1.mzXML]	114.89199829101562	1.7404000000000002	1.6783333333333335	12.383583333333332	10.70525	43891.265625	3816889.377679931	0	1292	0.3619979180045121	86.23993018259928	171.47986036519856	114.89180755615234	114.89234161376953
97	114.98726654052734	1.5006333333333333					1	DETECTED	114.9873 m/z @1.50 [N1275_1.mzXML]	114.98726654052734	1.5006333333333333	1.3752666666666669	18.6465	17.27123333333333	48410.671875	3723626.165914063	0	1292	0.16992229009656845	84.19216375901769	192.6583570583589	114.980224609375	114.9914321899414
98	115.03592681884766	1.8409166666666665					1	DETECTED	115.0359 m/z @1.84 [N1275_1.mzXML]	115.03592681884766	1.8409166666666665	0.23518333333333336	19.8735	19.638316666666668	216847.203125	3022713.2880852693	0	1292	0.053614466663053584	1.0207539049855485	0.36352723204493725	115.03563690185547	115.03884887695312
99	115.05375671386719	9.24325					1	DETECTED	115.0538 m/z @9.24 [N1275_1.mzXML]	115.05375671386719	9.24325	2.5212166666666667	18.37066666666667	15.849450000000001	91583.6640625	3145942.93834259	0	1292	0.08034918169581928	15.604215473781434	1.0281795942240013	115.04978942871094	115.05776977539062
100	115.06893920898438	1.8124					1	DETECTED	115.0689 m/z @1.81 [N1275_1.mzXML]	115.06893920898438	1.8124	1.0820666666666667	18.206833333333336	17.12476666666667	22989.87890625	2530162.9579491573	0	1292	8.218910210258848	6.272593034091166	10.803560974265846	115.06883239746094	115.0750503540039
101	115.11094665527344	11.521600000000001					1	DETECTED	115.1109 m/z @11.52 [N1275_1.mzXML]	115.11094665527344	11.521600000000001	0.13426666666666665	20.006166666666665	19.8719	6530.4990234375	2689455.8562195753	0	1292	13.031312927218737	0.8725440547977285	0.4284514228346036	115.1106948852539	115.11151885986328
102	116.06979370117188	1.8551499999999999					1	DETECTED	116.0698 m/z @1.86 [N1275_1.mzXML]	116.06979370117188	1.8551499999999999	0.15116666666666667	19.857166666666668	19.706000000000003	2046589.625	1.687472224343698E7	1	1292	0.03313066637024131	8.1593532298474	8.99200014567888	116.0614242553711	116.07042694091797
103	116.43584442138672	12.3073					1	DETECTED	116.4358 m/z @12.31 [N1275_1.mzXML]	116.43584442138672	12.3073	1.4259666666666668	12.3073	10.881333333333332	13000.25	5918428.588735351	0	1292	10.782308394573633	0.5	null	116.43580627441406	116.43600463867188
104	116.98512268066406	1.5006333333333333					1	DETECTED	116.9851 m/z @1.50 [N1275_1.mzXML]	116.98512268066406	1.5006333333333333	0.10111666666666667	20.006166666666665	19.90505	2887111.25	4.950621698812638E7	0	1292	0.14004299339284643	1.2690505845664648	1.54834385177402	116.97960662841797	116.98564147949219
105	117.05683135986328	9.215283333333334					1	DETECTED	117.0568 m/z @9.22 [N1275_1.mzXML]	117.05683135986328	9.215283333333334	0.5898666666666668	19.380333333333333	18.790466666666667	161078.765625	8068994.378217946	0	1292	0.0910102924767493	0.5460861531829589	0.021846736646981058	117.05363464355469	117.05703735351562
106	117.09015655517578	11.4774					1	DETECTED	117.0902 m/z @11.48 [N1275_1.mzXML]	117.09015655517578	11.4774	1.06515	19.7585	18.693350000000002	98138.890625	5144646.763878053	0	1292	0.32007742528988103	2.3230326276265543	0.7622696978883559	117.090087890625	117.09083557128906
107	117.98876953125	1.486					1	DETECTED	117.9888 m/z @1.49 [N1275_1.mzXML]	117.98876953125	1.486	1.3924666666666667	18.6465	17.254033333333332	31244.9296875	5937982.943387755	0	1292	0.16212889725248436	92.2346756949395	183.469351389879	117.98775482177734	117.98899841308594
108	118.06420135498047	9.229266666666666					1	DETECTED	118.0642 m/z @9.23 [N1275_1.mzXML]	118.06420135498047	9.229266666666666	1.4415666666666667	19.98966666666667	18.5481	2048821.0	2.5785957850321054E7	1	1292	0.08934961148706755	1.2455108518280236	1.2325770044114732	118.05543518066406	118.06471252441406
109	118.08540344238281	1.9409333333333334					1	DETECTED	118.0854 m/z @1.94 [N1275_1.mzXML]	118.08540344238281	1.9409333333333334	0.10111666666666667	20.006166666666665	19.90505	1611070.125	5.6805637630621694E7	1	1292	0.22124181430727385	2.852046891186193	3.735525155786351	118.0852279663086	118.08592987060547
110	118.6249008178711	9.229266666666666					1	DETECTED	118.6249 m/z @9.23 [N1275_1.mzXML]	118.6249008178711	9.229266666666666	9.187333333333333	9.299366666666666	0.11203333333333276	6561.54833984375	30370.657753784148	0	1292	0.08255435830060698	1.3358505564388048	1.6717011128776094	118.62479400634766	118.62509155273438
111	118.97819519042969	11.275066666666667					1	DETECTED	118.9782 m/z @11.28 [N1275_1.mzXML]	118.97819519042969	11.275066666666667	0.15116666666666667	20.006166666666665	19.854999999999997	60421.53125	6135842.920245903	0	1292	1.1390947141844254	0.8877091056252983	0.2158200851249349	118.9778823852539	118.98159790039062
112	119.0183334350586	1.5006333333333333					1	DETECTED	119.0183 m/z @1.50 [N1275_1.mzXML]	119.0183334350586	1.5006333333333333	1.3924666666666667	16.8975	15.505033333333333	283941.4375	3866321.8819818413	0	1292	0.1595484015989248	1.3398452316311527	1.8653187257866444	119.01534271240234	119.01899719238281
113	119.04847717285156	3.8955333333333333					1	DETECTED	119.0485 m/z @3.90 [N1275_1.mzXML]	119.04847717285156	3.8955333333333333	1.3752666666666669	4.400883333333334	3.025616666666667	11152.4423828125	484341.1549683227	0	1292	0.19081202392512164	0.6002572479102742	0.15903520163330048	119.04341125488281	119.04874420166016
114	119.06793975830078	9.24325					1	DETECTED	119.0679 m/z @9.24 [N1275_1.mzXML]	119.06793975830078	9.24325	5.717966666666666	10.050483333333334	4.332516666666668	105367.8984375	1090029.9487447788	0	1292	0.09871695965768978	0.5629884296010924	0.11414939584651149	119.06773376464844	119.07292938232422
115	119.08885192871094	1.9409333333333334					1	DETECTED	119.0889 m/z @1.94 [N1275_1.mzXML]	119.08885192871094	1.9409333333333334	0.38698333333333335	19.840833333333332	19.45385	67589.171875	2999536.5174589828	0	1292	0.15382894119768875	1.0566175814280276	0.3734013296049827	119.08106994628906	119.08944702148438
116	119.15353393554688	13.984616666666666					1	DETECTED	119.1535 m/z @13.98 [N1275_1.mzXML]	119.15353393554688	13.984616666666666	0.11768333333333333	20.006166666666665	19.888483333333333	67238.21875	1.6277449224582404E7	0	1292	6.443710097028292	0.7213986591356476	1.1767952402025803	119.15336608886719	119.161376953125
117	119.509033203125	8.409616666666667					1	DETECTED	119.5090 m/z @8.41 [N1275_1.mzXML]	119.509033203125	8.409616666666667	8.05235	11.619033333333334	3.5666833333333336	3750.8505859375	462946.3008145751	0	1292	0.23291805476232774	4.9916262362381145	11.009638038932092	119.50869750976562	119.5096664428711
118	120.06480407714844	1.8551499999999999					1	DETECTED	120.0648 m/z @1.86 [N1275_1.mzXML]	120.06480407714844	1.8551499999999999	1.7841333333333333	10.684116666666666	8.899983333333333	50312.87890625	1855429.5652989796	0	1292	0.10463930259278698	14.463954499927343	19.537964171932053	120.05638885498047	120.0692367553711
119	120.07994842529297	8.38005					1	DETECTED	120.0799 m/z @8.38 [N1275_1.mzXML]	120.07994842529297	8.38005	7.6486833333333335	18.842	11.193316666666664	1064015.875	2.363810319334335E7	1	1292	0.3815330618036654	0.809057354075128	0.4826014537245887	120.07148742675781	120.08049011230469
120	120.9802017211914	1.5006333333333333					1	DETECTED	120.9802 m/z @1.50 [N1275_1.mzXML]	120.9802017211914	1.5006333333333333	1.3924666666666667	13.81485	12.422383333333332	42481.71484375	3801358.382416382	0	1292	0.19761107797869037	57.90923562895583	44.84682508748674	120.97470092773438	120.98806762695312
121	121.02760314941406	12.488033333333334					1	DETECTED	121.0276 m/z @12.49 [N1275_1.mzXML]	121.02760314941406	12.488033333333334	0.20148333333333335	19.973166666666668	19.771683333333335	28736.33203125	7435075.797074594	0	1292	0.10224180661492888	0.8889114655861651	2.2454507702234583	121.02706909179688	121.03628540039062
122	121.07129669189453	1.8551499999999999					1	DETECTED	121.0713 m/z @1.86 [N1275_1.mzXML]	121.07129669189453	1.8551499999999999	0.10111666666666667	20.006166666666665	19.90505	500244.59375	1.0533781661439326E7	0	1292	0.1745853572668452	3.1319436960139333	4.637598174961713	121.06365966796875	121.07734680175781
123	121.08361053466797	8.38005					1	DETECTED	121.0836 m/z @8.38 [N1275_1.mzXML]	121.08361053466797	8.38005	4.848083333333333	8.757383333333333	3.9093	55717.50390625	2469814.0394169893	0	1292	0.3310380298403821	0.7791771585772579	0.5111343959992358	121.08346557617188	121.08953857421875
124	121.98638153076172	12.4284					1	DETECTED	121.9864 m/z @12.43 [N1275_1.mzXML]	121.98638153076172	12.4284	10.620299999999999	17.551499999999997	6.931199999999999	24935.03515625	2424679.7390910336	0	1292	0.6791310384841776	1.9167081466733016	3.3169895398139833	121.98613739013672	121.98697662353516
125	122.05711364746094	8.865533333333333					1	DETECTED	122.0571 m/z @8.87 [N1275_1.mzXML]	122.05711364746094	8.865533333333333	1.3059833333333333	11.549800000000001	10.243816666666667	13969.9365234375	1174913.13112558	0	1292	0.1706527722158242	0.6775414321399202	0.3550828642798404	122.05705261230469	122.06157684326172
126	122.09586334228516	8.650133333333335					1	DETECTED	122.0959 m/z @8.65 [N1275_1.mzXML]	122.09586334228516	8.650133333333335	0.21838333333333332	19.973166666666668	19.754783333333336	60283.2734375	3559766.702423032	0	1292	0.09019327684290168	14.505213910844763	88.12161128530501	122.08660125732422	122.09625244140625
127	122.92381286621094	1.6484999999999999					1	DETECTED	122.9238 m/z @1.65 [N1275_1.mzXML]	122.92381286621094	1.6484999999999999	1.5449	19.396833333333333	17.851933333333335	53385.18359375	4549810.80034027	0	1292	0.0947681943647729	48.43100115504139	120.751563804174	122.92357635498047	122.92919921875
128	123.04341888427734	3.8082					1	DETECTED	123.0434 m/z @3.81 [N1275_1.mzXML]	123.04341888427734	3.8082	0.11768333333333333	19.89	19.77231666666667	5501.36328125	1301412.1191360469	0	1292	0.38000684958981257	2.678800619606108	6.168986625585411	123.04268646240234	123.04412841796875
129	123.0547103881836	3.3175666666666666					1	DETECTED	123.0547 m/z @3.32 [N1275_1.mzXML]	123.0547103881836	3.3175666666666666	2.87965	16.01615	13.1365	6948.83837890625	711344.7503407897	0	1292	0.32124171745165064	14.998858230256896	11.176255658260278	123.04642486572266	123.06026458740234
130	123.98175048828125	12.4284					1	DETECTED	123.9818 m/z @12.43 [N1275_1.mzXML]	123.98175048828125	12.4284	10.74985	17.274333333333335	6.524483333333334	19252.01171875	1333310.212503967	0	1292	0.6604748804364355	1.2436995717981725	1.6625482676835608	123.98125457763672	123.99066925048828
131	124.0361328125	1.9124					1	DETECTED	124.0361 m/z @1.91 [N1275_1.mzXML]	124.0361328125	1.9124	0.7082999999999999	19.642666666666667	18.934366666666666	47381.71484375	2042665.4500279543	0	1292	0.10173151160837635	0.7187718441137649	0.4244573910129922	124.0356674194336	124.04158782958984
132	124.05003356933594	9.372449999999999					1	DETECTED	124.0500 m/z @9.37 [N1275_1.mzXML]	124.05003356933594	9.372449999999999	9.342833333333335	9.432166666666665	0.0893333333333306	2672.428955078125	10989.960587219106	0	1292	0.09811213031021815	1.5081598199213073	2.0163196398426146	124.04963684082031	124.0501937866211
133	124.97530364990234	1.51515					1	DETECTED	124.9753 m/z @1.52 [N1275_1.mzXML]	124.97530364990234	1.51515	1.4259666666666668	19.956333333333337	18.53036666666667	4224.5126953125	1603901.3311763306	0	1292	0.09819642045256605	103.88917959259972	206.77835918519946	124.97338104248047	124.97530364990234
134	124.9986572265625	13.108049999999999					1	DETECTED	124.9987 m/z @13.11 [N1275_1.mzXML]	124.9986572265625	13.108049999999999	12.198916666666666	14.10285	1.9039333333333346	17080.064453125	771706.9980852047	0	1292	0.15923726413237027	1.0471144679914948	1.0942289359829893	124.99816131591797	124.99942779541016
135	125.02021026611328	1.7980333333333334					1	DETECTED	125.0202 m/z @1.80 [N1275_1.mzXML]	125.02021026611328	1.7980333333333334	0.3532166666666667	19.939833333333336	19.586616666666668	28847.23828125	2553687.1826604297	0	1292	8.467889914948861	6.6133178880561285	9.33884327030346	125.01985168457031	125.02688598632812
136	125.0702896118164	8.834933333333334					1	DETECTED	125.0703 m/z @8.83 [N1275_1.mzXML]	125.0702896118164	8.834933333333334	0.67445	9.051033333333333	8.376583333333333	2090.1982421875	400674.45623953245	0	1292	0.18560706013380468	0.5132406372988527	0.026481274597705495	125.07000732421875	125.07089233398438
137	126.05184173583984	1.88365					1	DETECTED	126.0518 m/z @1.88 [N1275_1.mzXML]	126.05184173583984	1.88365	0.15116666666666667	19.98966666666667	19.838500000000003	44155.33984375	1798181.1197508848	0	1292	0.07305362859854214	3.26936737428772	5.000960268442492	126.04296112060547	126.05506134033203
138	127.0021743774414	9.598833333333333					1	DETECTED	127.0022 m/z @9.60 [N1275_1.mzXML]	127.0021743774414	9.598833333333333	9.082033333333333	13.433783333333334	4.351750000000001	10192.89453125	644779.0189925538	0	1292	0.0813372033603823	4.2102844427244595	7.420568885448919	126.99681091308594	127.00968170166016
139	127.0382308959961	10.8584					1	DETECTED	127.0382 m/z @10.86 [N1275_1.mzXML]	127.0382308959961	10.8584	0.11768333333333333	20.006166666666665	19.888483333333333	114657.96875	5164571.917622959	0	1292	0.12020608874684768	0.530268828190303	0.021108313045987516	127.03573608398438	127.04708099365234
140	128.01014709472656	1.7554166666666666					1	DETECTED	128.0101 m/z @1.76 [N1275_1.mzXML]	128.01014709472656	1.7554166666666666	0.21838333333333332	19.89	19.67161666666667	16170.66015625	3768704.2504305434	0	1292	8.56728598432537	2.9129742265628775	4.965968245484999	128.00991821289062	128.01731872558594
141	128.04595947265625	2.5619500000000004					1	DETECTED	128.0460 m/z @2.56 [N1275_1.mzXML]	128.04595947265625	2.5619500000000004	2.5619500000000004	10.961833333333335	8.399883333333335	22192.642578125	5409494.668942566	0	1292	8.362760709131024	null	null	128.0414276123047	128.04888916015625
142	128.06985473632812	2.2684166666666665					1	DETECTED	128.0699 m/z @2.27 [N1275_1.mzXML]	128.06985473632812	2.2684166666666665	0.10111666666666667	19.98966666666667	19.888550000000002	39794.7421875	5756814.0796850305	0	1292	0.6338358296234652	1.7449735997909979	2.6354191403078033	128.06065368652344	128.07395935058594
143	129.0130157470703	14.352533333333334					1	DETECTED	129.0130 m/z @14.35 [N1275_1.mzXML]	129.0130157470703	14.352533333333334	0.7082999999999999	19.824333333333335	19.116033333333334	9970.001953125	4940840.931574465	0	1292	1.267421084205278	0.700516946109101	0.4010338922182022	129.01223754882812	129.0145721435547
144	129.05386352539062	2.0812833333333334					1	DETECTED	129.0539 m/z @2.08 [N1275_1.mzXML]	129.05386352539062	2.0812833333333334	0.10111666666666667	20.006166666666665	19.90505	60324.5078125	7830217.646351986	0	1292	0.4057471535292152	3.035648447406987	2.0364905393436343	129.04547119140625	129.05438232421875
145	129.12640380859375	12.001283333333333					1	DETECTED	129.1264 m/z @12.00 [N1275_1.mzXML]	129.12640380859375	12.001283333333333	0.20148333333333335	19.956333333333337	19.754850000000005	3388.61767578125	1717542.9550384523	0	1292	11.948903789723577	0.8370841031203922	0.6741682062407841	129.12606811523438	129.12757873535156
146	130.03155517578125	8.850166666666667					1	DETECTED	130.0316 m/z @8.85 [N1275_1.mzXML]	130.03155517578125	8.850166666666667	8.757383333333333	8.911683333333334	0.154300000000001	10241.3974609375	66079.41711645522	0	1292	0.09687208926459334	0.8315070953835163	0.6630141907670327	130.03140258789062	130.03164672851562
147	130.04901123046875	2.02475					1	DETECTED	130.0490 m/z @2.02 [N1275_1.mzXML]	130.04901123046875	2.02475	0.10111666666666667	20.006166666666665	19.90505	57920.3046875	5089455.123238558	0	1292	1.2490090202847333	3.8692314620377766	9.426909895674687	130.04876708984375	130.0523681640625
148	130.06405639648438	10.843883333333334					1	DETECTED	130.0641 m/z @10.84 [N1275_1.mzXML]	130.06405639648438	10.843883333333334	0.7762166666666667	19.808	19.031783333333333	933448.5	9530822.187270463	1	1292	0.09572163514739351	0.5468959598181594	0.4799347936710719	130.05615234375	130.07394409179688
149	130.08543395996094	1.9266833333333333					1	DETECTED	130.0854 m/z @1.93 [N1275_1.mzXML]	130.08543395996094	1.9266833333333333	0.30251666666666666	19.939833333333336	19.63731666666667	115542.6328125	5326075.738156373	0	1292	0.2722218945281851	3.4892282970994417	2.7136667038285074	130.08506774902344	130.08609008789062
150	130.93226623535156	1.52985					1	DETECTED	130.9323 m/z @1.53 [N1275_1.mzXML]	130.93226623535156	1.52985	1.4259666666666668	1.5745333333333333	0.1485666666666665	12528.708984375	74981.34980346674	0	1292	0.16690374502052951	0.7150649767367248	0.366849848437047	130.93226623535156	130.93255615234375
151	130.96421813964844	1.5006333333333333					1	DETECTED	130.9642 m/z @1.50 [N1275_1.mzXML]	130.96421813964844	1.5006333333333333	0.10111666666666667	20.006166666666665	19.90505	1296683.625	1.6624697030205095E7	0	1292	0.13940665153950982	1.309595448139389	1.5901602264107055	130.96165466308594	130.96490478515625
152	131.01832580566406	1.51515					1	DETECTED	131.0183 m/z @1.52 [N1275_1.mzXML]	131.01832580566406	1.51515	1.4259666666666668	1.5595166666666667	0.13354999999999984	49509.921875	247529.74499365216	0	1292	0.07617093816461451	0.7487385535413946	0.49747710708278914	131.0182342529297	131.01837158203125
153	131.04864501953125	8.38005					1	DETECTED	131.0486 m/z @8.38 [N1275_1.mzXML]	131.04864501953125	8.38005	3.3175666666666666	14.56615	11.248583333333334	5401.52197265625	1261712.880837463	0	1292	0.13094721160333656	1.1109748509460111	1.2219497018920222	131.0481414794922	131.05227661132812
154	131.06748962402344	10.829316666666667					1	DETECTED	131.0675 m/z @10.83 [N1275_1.mzXML]	131.06748962402344	10.829316666666667	1.0479333333333334	19.560333333333332	18.5124	64335.48828125	2753219.1296179206	0	1292	0.115832357557343	2.6450553581044836	0.09122868697676904	131.06674194335938	131.0734405517578
155	131.08078002929688	2.6301666666666668					1	DETECTED	131.0808 m/z @2.63 [N1275_1.mzXML]	131.08078002929688	2.6301666666666668	2.0812833333333334	19.182166666666667	17.100883333333336	7072.86279296875	1450649.3806118167	0	1292	0.8080947719393823	15.577885403698419	5.019431624822944	131.08038330078125	131.08131408691406
156	131.44253540039062	3.8809666666666667					1	DETECTED	131.4425 m/z @3.88 [N1275_1.mzXML]	131.44253540039062	3.8809666666666667	3.41775	4.6768	1.2590500000000002	6761.9755859375	333906.0077078857	0	1292	0.9878830237003782	1.3590292519699203	1.7180585039398404	131.4374542236328	131.4425811767578
157	131.75323486328125	16.162633333333336					1	DETECTED	131.7532 m/z @16.16 [N1275_1.mzXML]	131.75323486328125	16.162633333333336	3.5036833333333335	16.4899	12.986216666666666	7349.33349609375	3042334.5761419674	0	1292	12.207438032426492	0.5129262958881528	0.02585259177630554	131.744140625	131.75323486328125
158	131.9456024169922	16.227833333333333					1	DETECTED	131.9456 m/z @16.23 [N1275_1.mzXML]	131.9456024169922	16.227833333333333	0.18461666666666668	20.006166666666665	19.82155	7835.71337890625	3582088.985204894	0	1292	18.841493852184225	0.6177548558944435	0.439801904508064	131.94244384765625	131.95018005371094
159	131.96803283691406	1.5006333333333333					1	DETECTED	131.9680 m/z @1.50 [N1275_1.mzXML]	131.96803283691406	1.5006333333333333	0.4207	19.89	19.4693	16878.994140625	3970156.2439446123	0	1292	15.10083880591536	3.1050835452539927	93.15759400416914	131.9599151611328	131.9684295654297
160	132.06484985351562	2.712683333333333					1	DETECTED	132.0648 m/z @2.71 [N1275_1.mzXML]	132.06484985351562	2.712683333333333	0.10111666666666667	20.006166666666665	19.90505	205195.5	2.4887091273712352E7	0	1292	0.7398911703900484	6.663411660276861	1.8848781912133903	132.0587921142578	132.06507873535156
161	132.07579040527344	1.8409166666666665					1	DETECTED	132.0758 m/z @1.84 [N1275_1.mzXML]	132.07579040527344	1.8409166666666665	1.8263500000000001	13.324900000000001	11.498550000000002	1158583.125	1.5115743803005276E7	0	1292	0.03684358221909512	252.14817838860358	509.04775599809534	132.06591796875	132.08554077148438
162	132.08877563476562	3.74975					1	DETECTED	132.0888 m/z @3.75 [N1275_1.mzXML]	132.08877563476562	3.74975	3.5610166666666667	4.5380666666666665	0.9770499999999998	3547.604736328125	120291.24514691153	0	1292	0.3908433211393798	2.5884404803956182	4.1768809607912365	132.08653259277344	132.0901336669922
163	132.10092163085938	3.8809666666666667					1	DETECTED	132.1009 m/z @3.88 [N1275_1.mzXML]	132.10092163085938	3.8809666666666667	0.3700333333333334	19.511333333333333	19.1413	1824557.625	1.1856913981712648E8	1	1292	1.0935846436459515	1.067813562034251	1.0884708182614489	132.10081481933594	132.10714721679688
164	132.1132354736328	4.21995					1	DETECTED	132.1132 m/z @4.22 [N1275_1.mzXML]	132.1132354736328	4.21995	3.5610166666666667	4.446283333333333	0.885266666666666	3290.138671875	106475.32844494616	0	1292	0.08432854217023333	0.6717422096317277	0.3434844192634554	132.1111602783203	132.12315368652344
165	132.767333984375	15.1268					1	DETECTED	132.7673 m/z @15.13 [N1275_1.mzXML]	132.767333984375	15.1268	3.3749	18.6465	15.2716	23718.341796875	1.1588034190413572E7	0	1292	15.027926535015935	0.6680726809175808	0.3339173251740544	132.76422119140625	132.77159118652344
166	132.95730590820312	11.704516666666667					1	DETECTED	132.9573 m/z @11.70 [N1275_1.mzXML]	132.95730590820312	11.704516666666667	0.10111666666666667	20.006166666666665	19.90505	476797.90625	5.160946030509739E7	0	1292	1.5366489303786057	0.628032799765221	2.26988934107284	132.9571075439453	132.95790100097656
167	132.99752807617188	1.51515					1	DETECTED	132.9975 m/z @1.52 [N1275_1.mzXML]	132.99752807617188	1.51515	1.4259666666666668	15.08045	13.654483333333333	38372.95703125	9182208.587487426	0	1292	0.09407906564476809	76.55288731078318	152.10577462156635	132.99208068847656	132.99761962890625
168	133.0336151123047	1.5006333333333333					1	DETECTED	133.0336 m/z @1.50 [N1275_1.mzXML]	133.0336151123047	1.5006333333333333	0.13426666666666665	19.775166666666667	19.640900000000002	1384307.375	2.403027400253862E7	1	1292	0.11455608513438098	1.3412535686470943	1.6734391997668097	133.03338623046875	133.03443908691406
169	133.0486297607422	2.0531333333333333					1	DETECTED	133.0486 m/z @2.05 [N1275_1.mzXML]	133.0486297607422	2.0531333333333333	1.96875	8.306366666666667	6.337616666666667	21824.82421875	1376582.039026915	0	1292	0.5122013942440358	34.55721784650223	25.329076502832415	133.04835510253906	133.05284118652344
170	133.06829833984375	2.6852					1	DETECTED	133.0683 m/z @2.69 [N1275_1.mzXML]	133.06829833984375	2.6852	0.2857166666666667	19.840833333333332	19.555116666666667	10254.2548828125	1918298.9089959108	0	1292	0.8532498878769528	3.816816172795869	2.007224723662168	133.06138610839844	133.06887817382812
171	133.07911682128906	1.8551499999999999					1	DETECTED	133.0791 m/z @1.86 [N1275_1.mzXML]	133.07911682128906	1.8551499999999999	1.0820666666666667	10.0193	8.937233333333333	43256.26953125	3803117.886444763	0	1292	7.467255934006914	5.331695686893801	9.63841266467377	133.07101440429688	133.08543395996094
172	133.1043243408203	3.8665333333333334					1	DETECTED	133.1043 m/z @3.87 [N1275_1.mzXML]	133.1043243408203	3.8665333333333334	1.1848666666666667	15.2206	14.035733333333333	84242.96875	7780969.6046597315	0	1292	3.0027496732422385	0.9918550635561616	0.5657338244093523	133.0961456298828	133.10546875
173	133.7044219970703	1.5006333333333333					1	DETECTED	133.7044 m/z @1.50 [N1275_1.mzXML]	133.7044219970703	1.5006333333333333	1.45655	1.51515	0.058599999999999985	4602.7177734375	12373.32900280764	0	1292	0.06191862136936166	0.6646502835538763	0.3293005671077526	133.70431518554688	133.70457458496094
174	133.95765686035156	11.2448					1	DETECTED	133.9577 m/z @11.24 [N1275_1.mzXML]	133.95765686035156	11.2448	0.13426666666666665	20.006166666666665	19.8719	12394.9833984375	3236515.5633376464	0	1292	0.9683649844684172	0.8854577579147161	0.7887639714831005	133.9571990966797	133.96592712402344
175	134.01788330078125	1.7841333333333333					1	DETECTED	134.0179 m/z @1.78 [N1275_1.mzXML]	134.01788330078125	1.7841333333333333	1.70855	10.902733333333334	9.194183333333333	48754.34765625	2433912.5540737305	0	1292	0.09274494417936441	60.821499448732084	120.64299889746417	134.01119995117188	134.0180206298828
176	134.03463745117188	1.5006333333333333					1	DETECTED	134.0346 m/z @1.50 [N1275_1.mzXML]	134.03463745117188	1.5006333333333333	0.2857166666666667	19.98966666666667	19.703950000000003	124240.9609375	3604618.353499601	0	1292	0.14243216831556893	1.3356459165545655	1.7875198388316187	134.0341339111328	134.04457092285156
177	134.05929565429688	10.12765					1	DETECTED	134.0593 m/z @10.13 [N1275_1.mzXML]	134.05929565429688	10.12765	8.850166666666667	19.5275	10.677333333333333	12572.822265625	961693.6746981505	0	1292	0.507209979706051	4.202962413810643	17.0752773371808	134.05886840820312	134.0665740966797
178	134.1053466796875	4.355566666666666					1	DETECTED	134.1053 m/z @4.36 [N1275_1.mzXML]	134.1053466796875	4.355566666666666	3.231933333333333	9.173133333333334	5.941200000000001	5402.59521484375	714507.5503880004	0	1292	0.7544695338894827	2.643744993918539	4.287489987837078	134.09564208984375	134.10617065429688
179	134.95758056640625	12.3073					1	DETECTED	134.9576 m/z @12.31 [N1275_1.mzXML]	134.95758056640625	12.3073	0.10111666666666667	20.006166666666665	19.90505	77961.0	1.1265507565896604E7	0	1292	1.9308157104973294	0.6626229711759556	1.906123691680255	134.95709228515625	134.9584197998047
180	135.004150390625	1.5006333333333333					1	DETECTED	135.0042 m/z @1.50 [N1275_1.mzXML]	135.004150390625	1.5006333333333333	1.3924666666666667	9.882200000000001	8.489733333333334	185456.71875	3992829.849082825	0	1292	0.7374097252648593	5.320713417744971	5.647629172553931	134.9951629638672	135.004150390625
181	135.0312957763672	1.5595166666666667					1	DETECTED	135.0313 m/z @1.56 [N1275_1.mzXML]	135.0312957763672	1.5595166666666667	1.4095333333333333	19.808	18.398466666666668	74750.6328125	4145799.0667494233	0	1292	0.23006838576007516	30.301160201635177	60.11485208401363	135.03077697753906	135.0319366455078
182	135.04330444335938	10.189833333333333					1	DETECTED	135.0433 m/z @10.19 [N1275_1.mzXML]	135.04330444335938	10.189833333333333	3.3604833333333333	19.330666666666666	15.970183333333333	12779.3564453125	1751867.9994890136	0	1292	0.08380439179227217	1.1692315764555437	1.0218667796472214	135.0425262451172	135.04400634765625
183	135.07945251464844	11.57765					1	DETECTED	135.0795 m/z @11.58 [N1275_1.mzXML]	135.07945251464844	11.57765	4.5380666666666665	11.972233333333332	7.434166666666665	28008.962890625	1189604.2036906125	0	1292	0.1787299338274515	0.5280260432080496	0.02021915777810254	135.07904052734375	135.0891876220703
184	135.10098266601562	9.417066666666667					1	DETECTED	135.1010 m/z @9.42 [N1275_1.mzXML]	135.10098266601562	9.417066666666667	9.372449999999999	17.454	8.081550000000002	5489.81591796875	444027.6489063415	0	1292	0.13393872563310794	90.56649234217123	2.848260462240201	135.10047912597656	135.1009979248047
185	136.04721069335938	1.8263500000000001					1	DETECTED	136.0472 m/z @1.83 [N1275_1.mzXML]	136.04721069335938	1.8263500000000001	1.7980333333333334	2.296883333333333	0.4988499999999998	366268.25	2532497.203665037	0	1292	0.10692253590323375	3.7496953367272714	5.768301849164161	136.0469970703125	136.04733276367188
186	136.07484436035156	3.9537166666666668					1	DETECTED	136.0748 m/z @3.95 [N1275_1.mzXML]	136.07484436035156	3.9537166666666668	0.13426666666666665	19.840833333333332	19.706566666666667	22740.90625	2416852.8797418526	0	1292	0.39692962653432007	0.7318113424813962	0.35547616443639846	136.07379150390625	136.07553100585938
187	136.95297241210938	11.4484					1	DETECTED	136.9530 m/z @11.45 [N1275_1.mzXML]	136.95297241210938	11.4484	0.11768333333333333	19.906833333333335	19.789150000000003	36265.078125	4695069.641041288	0	1292	1.4031297150629118	3.346844274932116	3.734977466311952	136.9525604248047	136.95388793945312
188	136.96859741210938	1.60435					1	DETECTED	136.9686 m/z @1.60 [N1275_1.mzXML]	136.96859741210938	1.60435	1.52985	1.6933	0.1634500000000001	39540.6640625	233472.38126879884	0	1292	0.10247634024034369	1.0969798657718126	1.1379054591678919	136.96836853027344	136.96885681152344
189	137.01693725585938	10.249083333333335					1	DETECTED	137.0169 m/z @10.25 [N1275_1.mzXML]	137.01693725585938	10.249083333333335	9.598833333333333	10.278500000000001	0.6796666666666678	6190.25	149216.55448492462	0	1292	0.17708360250312616	0.5226195053184668	0.04523901063693369	137.01686096191406	137.01698303222656
190	137.02882385253906	1.4713666666666667					1	DETECTED	137.0288 m/z @1.47 [N1275_1.mzXML]	137.02882385253906	1.4713666666666667	1.45655	2.8514333333333335	1.3948833333333335	6145.3076171875	357906.3318549805	0	1292	0.0832395796075891	47.07142857142847	93.14285714285694	137.028564453125	137.02908325195312
191	137.05047607421875	1.8694833333333334					1	DETECTED	137.0505 m/z @1.87 [N1275_1.mzXML]	137.05047607421875	1.8694833333333334	1.8694833333333334	18.939	17.069516666666665	16710.173828125	2136054.1618993226	0	1292	7.53948240764686	null	null	137.04568481445312	137.0592041015625
192	137.13137817382812	13.800999999999998					1	DETECTED	137.1314 m/z @13.80 [N1275_1.mzXML]	137.13137817382812	13.800999999999998	0.10111666666666667	19.98966666666667	19.888550000000002	7608.97119140625	3254329.5815745853	0	1292	14.782526798500168	0.7258656703889207	0.8451986346425098	137.13128662109375	137.13514709472656
193	138.05162048339844	1.8551499999999999					1	DETECTED	138.0516 m/z @1.86 [N1275_1.mzXML]	138.05162048339844	1.8551499999999999	0.5562	19.98966666666667	19.433466666666668	641899.5625	9825399.234378086	0	1292	0.05314379751160758	0.5599435139264013	0.10149917430623849	138.05148315429688	138.0558624267578
194	138.90562438964844	1.96875					1	DETECTED	138.9056 m/z @1.97 [N1275_1.mzXML]	138.90562438964844	1.96875	1.6783333333333335	12.119766666666667	10.441433333333334	50063.97265625	4517169.389956055	0	1292	0.3568396588380689	17.97664275466285	34.953285509325696	138.9053497314453	138.90945434570312
195	139.00180053710938	3.3175666666666666					1	DETECTED	139.0018 m/z @3.32 [N1275_1.mzXML]	139.00180053710938	3.3175666666666666	1.4095333333333333	9.035566666666666	7.626033333333333	3901.2734375	480119.98281884764	0	1292	1.9483011534441366	1.9984014954315963	2.9968029908631926	138.99807739257812	139.00621032714844
196	139.04110717773438	14.423633333333333					1	DETECTED	139.0411 m/z @14.42 [N1275_1.mzXML]	139.04110717773438	14.423633333333333	0.13426666666666665	19.956333333333337	19.82206666666667	126604.734375	1.8794596573008124E7	0	1292	3.0760150126383845	0.7527224941313337	0.48326897605611724	139.03521728515625	139.049560546875
197	140.04080200195312	14.452116666666665					1	DETECTED	140.0408 m/z @14.45 [N1275_1.mzXML]	140.04080200195312	14.452116666666665	1.2194166666666668	16.7345	15.515083333333333	7345.0986328125	2065295.9425285335	0	1292	1.0158511613115468	0.5862402734639695	0.09902211815193822	140.03257751464844	140.04888916015625
198	140.0672149658203	1.7841333333333333					1	DETECTED	140.0672 m/z @1.78 [N1275_1.mzXML]	140.0672149658203	1.7841333333333333	0.2687833333333333	19.69183333333333	19.42305	1170638.0	9684309.32034515	1	1292	0.06192343005553269	4.2085025104971985	5.233565309253953	140.06710815429688	140.07054138183594
199	141.03782653808594	14.423633333333333					1	DETECTED	141.0378 m/z @14.42 [N1275_1.mzXML]	141.03782653808594	14.423633333333333	2.6441	16.457666666666668	13.813566666666668	5879.1083984375	2263389.331276736	0	1292	11.700397334262934	0.5863376025083055	0.19436287501457367	141.03054809570312	141.04013061523438
200	141.0514678955078	9.357433333333335					1	DETECTED	141.0515 m/z @9.36 [N1275_1.mzXML]	141.0514678955078	9.357433333333335	2.0812833333333334	17.68166666666667	15.600383333333335	35808.0703125	1449906.434030639	0	1292	0.14576072451782274	0.5797796132006605	0.2828802668279025	141.05079650878906	141.05433654785156
201	141.07054138183594	1.7841333333333333					1	DETECTED	141.0705 m/z @1.78 [N1275_1.mzXML]	141.07054138183594	1.7841333333333333	0.43746666666666667	19.4295	18.992033333333335	60988.8359375	4327133.88044046	0	1292	0.1776600390155858	4.40478043933136	7.826407621396932	141.06419372558594	141.07955932617188
202	141.09017944335938	10.459116666666667					1	DETECTED	141.0902 m/z @10.46 [N1275_1.mzXML]	141.09017944335938	10.459116666666667	0.10111666666666667	19.98966666666667	19.888550000000002	3041.14892578125	1541685.3811424556	0	1292	0.31670766777387627	0.9600574435219155	3.0160264733541675	141.0880584716797	141.0911865234375
203	141.12652587890625	11.779533333333335					1	DETECTED	141.1265 m/z @11.78 [N1275_1.mzXML]	141.12652587890625	11.779533333333335	10.78285	11.856366666666666	1.0735166666666665	6313.97998046875	220408.95512036124	0	1292	0.06648854212863675	0.5385445059447156	0.07708901188943111	141.12635803222656	141.1266632080078
204	142.0323486328125	11.57765					1	DETECTED	142.0323 m/z @11.58 [N1275_1.mzXML]	142.0323486328125	11.57765	9.657316666666667	19.609666666666666	9.95235	3130.97998046875	988620.8570929565	0	1292	5.975128898233992	2.591307932650581	4.182615865301162	142.02346801757812	142.03286743164062
205	142.04647827148438	1.7980333333333334					1	DETECTED	142.0465 m/z @1.80 [N1275_1.mzXML]	142.04647827148438	1.7980333333333334	1.7404000000000002	19.165833333333335	17.425433333333334	48586.9765625	1501887.937796783	0	1292	0.168173447215606	5.072992928483785	5.223906237687222	142.04640197753906	142.049560546875
206	142.06443786621094	9.229266666666666					1	DETECTED	142.0644 m/z @9.23 [N1275_1.mzXML]	142.06443786621094	9.229266666666666	8.988966666666666	14.38095	5.391983333333334	113698.6328125	1215575.190288511	0	1292	0.10062757593624738	1.3147938635802603	1.3233434758724851	142.0548553466797	142.0690460205078
207	142.9471435546875	1.6633333333333333					1	DETECTED	142.9471 m/z @1.66 [N1275_1.mzXML]	142.9471435546875	1.6633333333333333	1.486	19.5275	18.0415	54723.64453125	3648770.925595642	0	1292	0.05401292455425466	2.9253619819077845	16.068508346780963	142.9376983642578	142.95013427734375
208	143.03057861328125	1.7980333333333334					1	DETECTED	143.0306 m/z @1.80 [N1275_1.mzXML]	143.03057861328125	1.7980333333333334	1.60435	19.7585	18.15415	234880.296875	4703258.937605439	0	1292	null	22.46861354450852	143.01936103949254	143.0281524658203	143.0360870361328
209	143.05294799804688	1.8263500000000001					1	DETECTED	143.0529 m/z @1.83 [N1275_1.mzXML]	143.05294799804688	1.8263500000000001	0.6914833333333333	20.006166666666665	19.31468333333333	1338539.5	4.729230404245751E7	0	1292	0.06062356310109629	8.509670739587614	0.09316577231213388	143.04989624023438	143.06173706054688
210	143.07225036621094	9.215283333333334					1	DETECTED	143.0723 m/z @9.22 [N1275_1.mzXML]	143.07225036621094	9.215283333333334	0.10111666666666667	19.973166666666668	19.87205	117615.296875	4845972.650826592	0	1292	0.09531452787702399	0.5213200085763663	0.020975863764915708	143.06582641601562	143.08116149902344
211	143.10572814941406	11.095833333333333					1	DETECTED	143.1057 m/z @11.10 [N1275_1.mzXML]	143.10572814941406	11.095833333333333	0.7252166666666666	17.176	16.45078333333333	7835.20947265625	2020715.6643137825	0	1292	0.10078099291729714	0.7931439306887889	0.5862878613775778	143.0998992919922	143.10629272460938
212	144.04373168945312	9.215283333333334					1	DETECTED	144.0437 m/z @9.22 [N1275_1.mzXML]	144.04373168945312	9.215283333333334	1.8978499999999998	11.035866666666667	9.138016666666667	31538.6796875	4229180.117644592	0	1292	0.1040172665950383	0.5223426312137768	0.016617448564813144	144.0340576171875	144.04388427734375
213	144.05628967285156	1.8124					1	DETECTED	144.0563 m/z @1.81 [N1275_1.mzXML]	144.05628967285156	1.8124	0.10111666666666667	20.006166666666665	19.90505	17886.90625	2312682.2272321153	0	1292	4.252134397841913	6.406414361198252	3.289781408009142	144.05628967285156	144.06527709960938
214	144.07981872558594	9.215283333333334					1	DETECTED	144.0798 m/z @9.22 [N1275_1.mzXML]	144.07981872558594	9.215283333333334	1.2021666666666666	19.511333333333333	18.309166666666666	1419589.5	1.091478031191366E7	0	1292	0.09397334929268553	1.5145820248190685	1.8222499308858937	144.07266235351562	144.0807647705078
215	144.1010284423828	2.02475					1	DETECTED	144.1010 m/z @2.02 [N1275_1.mzXML]	144.1010284423828	2.02475	0.1677	19.98966666666667	19.82196666666667	30039.357421875	2287004.9192936704	0	1292	0.09359242123085654	6.181980569678132	0.22451631220885604	144.0919189453125	144.10964965820312
216	144.13731384277344	10.947233333333333					1	DETECTED	144.1373 m/z @10.95 [N1275_1.mzXML]	144.13731384277344	10.947233333333333	10.947233333333333	11.1111	0.16386666666666727	5078.13134765625	28754.949960876882	0	1292	0.09933271956029088	null	null	144.13722229003906	144.13755798339844
217	144.99111938476562	1.8409166666666665					1	DETECTED	144.9911 m/z @1.84 [N1275_1.mzXML]	144.99111938476562	1.8409166666666665	1.4095333333333333	17.470166666666668	16.060633333333335	168940.96875	1.436376200718811E7	0	1292	0.09403717543494339	110.34370499644147	60.12998629237297	144.99107360839844	144.99166870117188
218	145.04859924316406	2.0531333333333333					1	DETECTED	145.0486 m/z @2.05 [N1275_1.mzXML]	145.04859924316406	2.0531333333333333	0.11768333333333333	19.973166666666668	19.855483333333336	249061.53125	1.3550702175962618E7	0	1292	0.3049140072367569	1.9147343087176314	1.4765228059742526	145.04693603515625	145.04962158203125
219	145.08340454101562	9.229266666666666					1	DETECTED	145.0834 m/z @9.23 [N1275_1.mzXML]	145.08340454101562	9.229266666666666	9.128983333333334	10.5038	1.374816666666666	125202.078125	920051.4748916292	0	1292	0.09519282654501993	1.2371052980369837	1.3304271861600896	145.083251953125	145.0853729248047
220	146.0263214111328	8.865533333333333					1	DETECTED	146.0263 m/z @8.87 [N1275_1.mzXML]	146.0263214111328	8.865533333333333	8.757383333333333	15.903233333333333	7.145849999999999	4875.181640625	754521.3050350342	0	1292	0.19492692979918935	33.03675450762823	65.07350901525646	146.02621459960938	146.03384399414062
221	146.05906677246094	9.215283333333334					1	DETECTED	146.0591 m/z @9.22 [N1275_1.mzXML]	146.05906677246094	9.215283333333334	0.67445	19.840833333333332	19.166383333333332	1625834.625	1.328245617869528E7	1	1292	0.09515895772576499	1.564112547922893	1.9166110453512635	146.05209350585938	146.05984497070312
222	146.08030700683594	2.02475					1	DETECTED	146.0803 m/z @2.02 [N1275_1.mzXML]	146.08030700683594	2.02475	0.10111666666666667	19.98966666666667	19.888550000000002	215283.140625	1.2688847307747893E7	0	1292	0.5314265770507645	1.1575711770756079	0.5623361155135967	146.0797576904297	146.09017944335938
223	146.11669921875	1.8263500000000001					1	DETECTED	146.1167 m/z @1.83 [N1275_1.mzXML]	146.11669921875	1.8263500000000001	1.8124	9.61335	7.80095	79468.296875	1.2393747711784061E7	0	1292	7.444238376990057	260.43627123197996	516.3948258695202	146.11654663085938	146.11740112304688
224	147.01315307617188	1.5006333333333333					1	DETECTED	147.0132 m/z @1.50 [N1275_1.mzXML]	147.01315307617188	1.5006333333333333	1.4259666666666668	19.14966666666667	17.7237	352019.78125	6856806.39956924	0	1292	0.13169619889321416	70.97576147757539	141.4839457420766	147.00706481933594	147.02212524414062
225	147.06265258789062	9.215283333333334					1	DETECTED	147.0627 m/z @9.22 [N1275_1.mzXML]	147.06265258789062	9.215283333333334	0.11768333333333333	20.006166666666665	19.888483333333333	137552.609375	3678220.303906123	0	1292	0.09686765693403387	0.5357458364257784	1.8134642433332495	147.05299377441406	147.06497192382812
226	147.07554626464844	1.96875					1	DETECTED	147.0755 m/z @1.97 [N1275_1.mzXML]	147.07554626464844	1.96875	1.7841333333333333	18.581333333333337	16.797200000000004	198977.71875	7142720.146582579	0	1292	0.24416596353623765	3.3825876683994154	3.2099865808456007	147.06716918945312	147.0784912109375
227	147.11195373535156	1.60435					1	DETECTED	147.1120 m/z @1.60 [N1275_1.mzXML]	147.11195373535156	1.60435	0.38698333333333335	17.535166666666665	17.148183333333332	226736.578125	5269392.250520871	0	1292	0.13843307850593822	6.345701765025073	5.157072768306058	147.10272216796875	147.12037658691406
228	148.01412963867188	1.5006333333333333					1	DETECTED	148.0141 m/z @1.50 [N1275_1.mzXML]	148.01412963867188	1.5006333333333333	0.15116666666666667	1.5893000000000002	1.4381333333333335	42703.0703125	1576247.3091808476	0	1292	0.13255952996892972	0.5328524849323191	0.06570496986463806	148.0137939453125	148.01417541503906
229	148.04180908203125	2.0812833333333334					1	DETECTED	148.0418 m/z @2.08 [N1275_1.mzXML]	148.04180908203125	2.0812833333333334	0.18461666666666668	19.973166666666668	19.78855	49127.3359375	3707381.7365472713	0	1292	0.7140322890368158	2.542554098744842	4.785938648854664	148.03607177734375	148.0475311279297
230	148.0595245361328	1.8409166666666665					1	DETECTED	148.0595 m/z @1.84 [N1275_1.mzXML]	148.0595245361328	1.8409166666666665	1.8263500000000001	9.24325	7.4169	17490.20703125	1545556.1433261721	0	1292	0.12081814759270437	254.58466819222443	508.1693363844488	148.05921936035156	148.0674591064453
231	148.07888793945312	2.254183333333333					1	DETECTED	148.0789 m/z @2.25 [N1275_1.mzXML]	148.07888793945312	2.254183333333333	0.7421333333333333	20.006166666666665	19.26403333333333	4712.68212890625	2341078.313937378	0	1292	18.391454468495702	6.370170739503764	11.49358712955461	148.07261657714844	148.08221435546875
232	148.09605407714844	1.96875					1	DETECTED	148.0961 m/z @1.97 [N1275_1.mzXML]	148.09605407714844	1.96875	0.6066833333333334	19.973166666666668	19.366483333333335	15972.8857421875	2588131.7441592403	0	1292	1.7338327650626995	7.109227399539915	13.21845479907983	148.0876007080078	148.09666442871094
233	148.1154022216797	1.5449					1	DETECTED	148.1154 m/z @1.54 [N1275_1.mzXML]	148.1154022216797	1.5449	1.5449	9.09765	7.55275	9350.705078125	2888552.6277467655	0	1292	7.492244306360206	null	null	148.11134338378906	148.1154022216797
234	148.93435668945312	1.7841333333333333					1	DETECTED	148.9344 m/z @1.78 [N1275_1.mzXML]	148.93435668945312	1.7841333333333333	1.6633333333333333	13.284600000000001	11.621266666666667	88372.59375	1.3659326040956056E7	0	1292	0.16101770824718287	48.101269315673285	1.4940084595091272	148.93426513671875	148.9412078857422
235	149.01136779785156	1.5006333333333333					1	DETECTED	149.0114 m/z @1.50 [N1275_1.mzXML]	149.01136779785156	1.5006333333333333	0.1677	19.725166666666667	19.557466666666667	315966.40625	1.720361598023651E7	0	1292	0.10440686454678572	0.5503675989890896	5.691035454229062	149.00152587890625	149.01156616210938
236	149.02227783203125	12.488033333333334					1	DETECTED	149.0223 m/z @12.49 [N1275_1.mzXML]	149.02227783203125	12.488033333333334	0.10111666666666667	20.006166666666665	19.90505	203915.96875	6.0069604592707075E7	1	1292	0.14641511144113117	0.8426392434710749	0.043588077194375886	149.02207946777344	149.02281188964844
237	149.9918212890625	1.7841333333333333					1	DETECTED	149.9918 m/z @1.78 [N1275_1.mzXML]	149.9918212890625	1.7841333333333333	0.20148333333333335	18.305333333333333	18.10385	14445.490234375	3614245.4222852173	0	1292	0.12005641385428256	5.719473667582852	10.438947335165702	149.9918212890625	149.99684143066406
238	150.01495361328125	1.486					1	DETECTED	150.0150 m/z @1.49 [N1275_1.mzXML]	150.01495361328125	1.486	1.45655	13.828683333333334	12.372133333333334	9787.92578125	2859843.62293396	0	1292	0.15198432450975563	210.05319750990398	419.1063950198079	150.0127410888672	150.01495361328125
239	150.02593994140625	12.488033333333334					1	DETECTED	150.0259 m/z @12.49 [N1275_1.mzXML]	150.02593994140625	12.488033333333334	0.10111666666666667	20.006166666666665	19.90505	15677.9697265625	5496860.846519713	0	1292	19.31125144298285	0.9270138924521932	0.2765897464417385	150.02542114257812	150.02630615234375
240	150.05760192871094	2.6989					1	DETECTED	150.0576 m/z @2.70 [N1275_1.mzXML]	150.05760192871094	2.6989	1.8263500000000001	19.46216666666667	17.635816666666667	56898.84765625	3410288.1712264093	0	1292	0.2130839340737225	13.178491282886535	1.1682549839067258	150.0514373779297	150.0579071044922
241	150.93136596679688	1.7554166666666666					1	DETECTED	150.9314 m/z @1.76 [N1275_1.mzXML]	150.93136596679688	1.7554166666666666	1.6783333333333335	12.134866666666666	10.456533333333333	31130.181640625	6427148.055216797	0	1292	0.3240294308925715	67.8261621621623	134.65232432432458	150.93124389648438	150.9404754638672
242	150.97584533691406	2.153583333333333					1	DETECTED	150.9758 m/z @2.15 [N1275_1.mzXML]	150.97584533691406	2.153583333333333	0.21838333333333332	19.708666666666666	19.490283333333334	17356.15234375	3207402.2303628246	0	1292	8.22495156145731	6.058198024555309	9.094384633845817	150.9673309326172	150.97903442382812
243	151.03807067871094	10.902733333333334					1	DETECTED	151.0381 m/z @10.90 [N1275_1.mzXML]	151.03807067871094	10.902733333333334	1.4095333333333333	19.609666666666666	18.200133333333333	32378.009765625	3933276.1955422983	0	1292	9.503325519767202	0.9586173587265951	0.01362286959122622	151.0285186767578	151.04464721679688
244	151.0552520751953	2.3398166666666667					1	DETECTED	151.0553 m/z @2.34 [N1275_1.mzXML]	151.0552520751953	2.3398166666666667	2.3398166666666667	18.517	16.177183333333332	7844.0888671875	3554318.2393848873	0	1292	6.15661787446544	null	null	151.0552520751953	151.0611114501953
245	151.07421875	11.305733333333334					1	DETECTED	151.0742 m/z @11.31 [N1275_1.mzXML]	151.07421875	11.305733333333334	9.1136	11.391333333333334	2.277733333333334	52014.97265625	769672.9379207444	0	1292	0.077083926090868	0.5756765738792715	0.18719213105646137	151.07406616210938	151.0750732421875
246	151.11074829101562	10.7995					1	DETECTED	151.1107 m/z @10.80 [N1275_1.mzXML]	151.11074829101562	10.7995	0.11768333333333333	19.396833333333333	19.27915	12870.111328125	1899751.7903035898	0	1292	1.4869241214178857	1.4365718619893553	1.705827374847622	151.1020965576172	151.11146545410156
247	152.0211944580078	1.8124					1	DETECTED	152.0212 m/z @1.81 [N1275_1.mzXML]	152.0211944580078	1.8124	1.7980333333333334	8.804316666666667	7.006283333333333	256965.0625	2668411.659575682	0	1292	0.0867653061229714	14.370515272203031	19.89319436717653	152.01315307617188	152.03118896484375
248	152.0460968017578	11.605133333333333					1	DETECTED	152.0461 m/z @11.61 [N1275_1.mzXML]	152.0460968017578	11.605133333333333	0.10111666666666667	20.006166666666665	19.90505	8011.712890625	2433070.7414435092	0	1292	11.204061008435069	1.4120494704892566	4.045514588694999	152.0457763671875	152.0528564453125
249	152.94625854492188	1.5893000000000002					1	DETECTED	152.9463 m/z @1.59 [N1275_1.mzXML]	152.94625854492188	1.5893000000000002	1.4259666666666668	10.517833333333334	9.091866666666666	135685.5	5668780.920619142	0	1292	0.08819608702210124	2.877551862276693	2.79924781052315	152.9459228515625	152.95213317871094
250	153.05665588378906	12.818683333333333					1	DETECTED	153.0567 m/z @12.82 [N1275_1.mzXML]	153.05665588378906	12.818683333333333	1.8978499999999998	19.101	17.20315	134579.171875	2.0741904486008845E7	0	1292	2.2028756134867873	0.7108580716771155	0.499634710549712	153.05130004882812	153.06552124023438
251	154.02560424804688	1.8551499999999999					1	DETECTED	154.0256 m/z @1.86 [N1275_1.mzXML]	154.02560424804688	1.8551499999999999	1.7980333333333334	17.961000000000002	16.16296666666667	93021.9765625	3016014.766860291	0	1292	null	141.49080828713207	null	154.01895141601562	154.02561950683594
252	154.05784606933594	1.8409166666666665					1	DETECTED	154.0578 m/z @1.84 [N1275_1.mzXML]	154.05784606933594	1.8409166666666665	1.8263500000000001	15.644516666666668	13.818166666666668	84783.8984375	3794783.4123098752	0	1292	12.587273061638712	428.00923981800037	830.1149389759806	154.0487823486328	154.0605926513672
253	154.0829315185547	3.9681					1	DETECTED	154.0829 m/z @3.97 [N1275_1.mzXML]	154.0829315185547	3.9681	2.4663	6.4520333333333335	3.9857333333333336	4806.7822265625	396145.04743438726	0	1292	0.6744624405047053	1.3269853953034136	1.653970790606827	154.0825653076172	154.08572387695312
254	154.2920684814453	14.667666666666666					1	DETECTED	154.2921 m/z @14.67 [N1275_1.mzXML]	154.2920684814453	14.667666666666666	9.035566666666666	19.59333333333333	10.557766666666664	7397.380859375	1546278.0993049934	0	1292	1.0340455546897154	0.9426886366687187	0.9193950549929846	154.29115295410156	154.29661560058594
255	154.87948608398438	1.7404000000000002					1	DETECTED	154.8795 m/z @1.74 [N1275_1.mzXML]	154.87948608398438	1.7404000000000002	1.70855	2.28265	0.5740999999999998	11702.365234375	246762.40372973634	0	1292	0.42775519966780395	9.01255886970168	17.02511773940336	154.879150390625	154.87969970703125
256	154.9545440673828	11.391333333333334					1	DETECTED	154.9545 m/z @11.39 [N1275_1.mzXML]	154.9545440673828	11.391333333333334	10.932383333333332	12.473266666666666	1.5408833333333334	8949.8896484375	512927.19194384763	0	1292	1.0526726632656107	1.6787050150706266	2.3574100301412533	154.95437622070312	154.95498657226562
257	155.02749633789062	2.740466666666667					1	DETECTED	155.0275 m/z @2.74 [N1275_1.mzXML]	155.02749633789062	2.740466666666667	1.8978499999999998	10.353166666666668	8.455316666666668	32140.96484375	1798521.0260856932	0	1292	0.3462050381791726	4.245969790035499	0.28008144709127253	155.02711486816406	155.03341674804688
258	155.0673370361328	10.0193					1	DETECTED	155.0673 m/z @10.02 [N1275_1.mzXML]	155.0673370361328	10.0193	9.299366666666666	10.41305	1.1136833333333342	9244.40625	177999.93636291553	0	1292	0.29853068318627685	0.7734628206315404	0.6014975627853961	155.06674194335938	155.06787109375
259	155.0781707763672	1.6633333333333333					1	DETECTED	155.0782 m/z @1.66 [N1275_1.mzXML]	155.0781707763672	1.6633333333333333	1.5595166666666667	10.443533333333333	8.884016666666666	61342.84765625	1888462.0262198485	0	1292	0.057862853020754335	42.78704446941724	134.22916132634754	155.06918334960938	155.07859802246094
260	155.1296844482422	14.7122					1	DETECTED	155.1297 m/z @14.71 [N1275_1.mzXML]	155.1296844482422	14.7122	0.10111666666666667	20.006166666666665	19.90505	2103070.25	3.7491913591654277E8	1	1292	0.8337711585113379	0.9819176729548287	0.8002433261227181	155.1295928955078	155.13294982910156
261	155.97415161132812	14.7122					1	DETECTED	155.9742 m/z @14.71 [N1275_1.mzXML]	155.97415161132812	14.7122	8.788733333333333	19.840833333333332	11.0521	8201.2412109375	1433004.1801897278	0	1292	0.4399591925355768	0.9329080943591591	0.5593961048951362	155.97402954101562	155.9757080078125
262	156.04116821289062	1.7841333333333333					1	DETECTED	156.0412 m/z @1.78 [N1275_1.mzXML]	156.04116821289062	1.7841333333333333	1.7404000000000002	10.263816666666665	8.523416666666666	563831.8125	5365935.475894774	0	1292	0.05126567067981358	208.09318985507633	2.865141168617752	156.0410614013672	156.04136657714844
263	156.0758056640625	1.9266833333333333					1	DETECTED	156.0758 m/z @1.93 [N1275_1.mzXML]	156.0758056640625	1.9266833333333333	1.51515	9.7468	8.23165	61409.1796875	2155089.2813338926	0	1292	0.8013018237794702	1.4685291938218112	1.6808940019371115	156.07562255859375	156.07760620117188
264	156.13330078125	14.48045					1	DETECTED	156.1333 m/z @14.48 [N1275_1.mzXML]	156.13330078125	14.48045	0.10111666666666667	19.98966666666667	19.888550000000002	85487.1875	1.905024540578543E7	0	1292	5.030230265690955	0.6981336685262697	1.05797373678955	156.13290405273438	156.13412475585938
265	157.1268310546875	14.7122					1	DETECTED	157.1268 m/z @14.71 [N1275_1.mzXML]	157.1268310546875	14.7122	0.10111666666666667	20.006166666666665	19.90505	545000.5625	1.0344541872664982E8	0	1292	0.9053540505422859	0.9168385252678651	2.187429766163848	157.12648010253906	157.12774658203125
266	158.11680603027344	9.61335					1	DETECTED	158.1168 m/z @9.61 [N1275_1.mzXML]	158.11680603027344	9.61335	7.6817	16.816	9.1343	24992.90625	669545.1649239811	0	1292	0.09467640733659444	62.179569921529485	44.38344744086395	158.11642456054688	158.11814880371094
267	158.13034057617188	14.742066666666666					1	DETECTED	158.1303 m/z @14.74 [N1275_1.mzXML]	158.13034057617188	14.742066666666666	0.11768333333333333	20.006166666666665	19.888483333333333	31510.5390625	6330498.06490293	0	1292	0.8828758757454125	0.6816729315235397	0.7859710949789012	158.1298065185547	158.1310272216797
268	158.15298461914062	11.734083333333333					1	DETECTED	158.1530 m/z @11.73 [N1275_1.mzXML]	158.15298461914062	11.734083333333333	11.704516666666667	11.825899999999999	0.12138333333333229	17024.79296875	89030.53600195376	0	1292	0.1479569877279605	2.0527057497181898	3.10541149943638	158.1529083251953	158.15313720703125
269	158.9630889892578	1.6338000000000001					1	DETECTED	158.9631 m/z @1.63 [N1275_1.mzXML]	158.9630889892578	1.6338000000000001	1.5595166666666667	1.96875	0.40923333333333334	595365.5625	4261300.654739746	0	1292	0.09542562304589786	2.2656970084278387	3.460940166574196	158.9630126953125	158.96336364746094
270	159.01318359375	1.486					1	DETECTED	159.0132 m/z @1.49 [N1275_1.mzXML]	159.01318359375	1.486	1.3924666666666667	2.87965	1.487183333333333	13288.994140625	555105.1997864989	0	1292	0.8520699405698313	7.950017818959378	14.4120009921488	159.00494384765625	159.01344299316406
271	159.0757293701172	2.89355					1	DETECTED	159.0757 m/z @2.89 [N1275_1.mzXML]	159.0757293701172	2.89355	0.1677	9.402066666666666	9.234366666666666	6874.826171875	1105350.4720465392	0	1292	1.0112063637101247	1.3941335181740586	2.3029462904672138	159.0751190185547	159.0760955810547
272	159.0909881591797	9.24325					1	DETECTED	159.0910 m/z @9.24 [N1275_1.mzXML]	159.0909881591797	9.24325	1.1504333333333332	11.035866666666667	9.885433333333333	166606.75	4984773.223650874	0	1292	0.09122032630307686	1.1315811308320527	1.049897792839733	159.09080505371094	159.10057067871094
273	159.14854431152344	8.865533333333333					1	DETECTED	159.1485 m/z @8.87 [N1275_1.mzXML]	159.14854431152344	8.865533333333333	4.974066666666667	9.926916666666667	4.95285	29160.912109375	636660.3654553219	0	1292	0.17078570476791377	3.1950447353915132	1.5108732041900022	159.14808654785156	159.15768432617188
274	159.98101806640625	11.377583333333332					1	DETECTED	159.9810 m/z @11.38 [N1275_1.mzXML]	159.98101806640625	11.377583333333332	0.8607	19.380333333333333	18.51963333333333	15995.1884765625	3022444.6095543206	0	1292	1.0407157455025455	0.8804715592230271	0.7886398082426942	159.98031616210938	159.98175048828125
275	160.0335693359375	1.8551499999999999					1	DETECTED	160.0336 m/z @1.86 [N1275_1.mzXML]	160.0335693359375	1.8551499999999999	1.8409166666666665	1.9124	0.07148333333333357	54543.39453125	129096.0911279298	0	1292	0.03955091700233071	2.51112412177987	18.004122642608824	160.03346252441406	160.03395080566406
276	160.05967712402344	2.712683333333333					1	DETECTED	160.0597 m/z @2.71 [N1275_1.mzXML]	160.05967712402344	2.712683333333333	0.10111666666666667	20.006166666666665	19.90505	404023.3125	4.933167709923423E7	1	1292	0.7318224010671259	6.1508930110279705	8.797714112541456	160.05833435058594	160.05995178222656
277	160.07498168945312	9.229266666666666					1	DETECTED	160.0750 m/z @9.23 [N1275_1.mzXML]	160.07498168945312	9.229266666666666	9.187333333333333	10.932383333333332	1.745049999999999	72060.0859375	865660.2577319329	0	1292	0.1084071207101136	20.80743243243273	40.61486486486546	160.0745391845703	160.07505798339844
278	160.13238525390625	10.112533333333333					1	DETECTED	160.1324 m/z @10.11 [N1275_1.mzXML]	160.13238525390625	10.112533333333333	1.8551499999999999	10.263816666666665	8.408666666666665	153164.0625	4566486.178560055	0	1292	0.08199062684921543	0.5084848299002194	0.013781474922768934	160.1317596435547	160.13259887695312
279	161.01148986816406	1.45655					1	DETECTED	161.0115 m/z @1.46 [N1275_1.mzXML]	161.01148986816406	1.45655	1.4095333333333333	9.229266666666666	7.819733333333333	15289.9814453125	1764834.6767016598	0	1292	0.10905985173102706	83.15916341722786	165.31832683445572	161.0091094970703	161.01174926757812
280	161.02305603027344	12.260883333333334					1	DETECTED	161.0231 m/z @12.26 [N1275_1.mzXML]	161.02305603027344	12.260883333333334	1.3924666666666667	16.195516666666666	14.803049999999999	71097.5234375	1.1284229441516787E7	0	1292	2.2819756932000406	2.15837248464853	3.0154839723445352	161.01699829101562	161.0288543701172
281	161.04002380371094	1.8263500000000001					1	DETECTED	161.0400 m/z @1.83 [N1275_1.mzXML]	161.04002380371094	1.8263500000000001	1.4095333333333333	3.1328666666666667	1.7233333333333334	11898.1708984375	534851.1376721802	0	1292	1.6617980107103663	2.0672557879163493	3.1345115758326987	161.03659057617188	161.04122924804688
282	161.06297302246094	2.89355					1	DETECTED	161.0630 m/z @2.89 [N1275_1.mzXML]	161.06297302246094	2.89355	0.10111666666666667	19.98966666666667	19.888550000000002	22317.57421875	3548337.3125368943	0	1292	0.7004445860898478	4.56618001685711	3.6445905255763766	161.0579071044922	161.06393432617188
283	161.13595581054688	10.112533333333333					1	DETECTED	161.1360 m/z @10.11 [N1275_1.mzXML]	161.13595581054688	10.112533333333333	1.7404000000000002	15.08045	13.340050000000002	10103.921875	3073077.3344365223	0	1292	0.09904564745754385	0.7966935946234334	0.5842995873148221	161.12759399414062	161.13595581054688
284	161.98057556152344	1.23665					1	DETECTED	161.9806 m/z @1.24 [N1275_1.mzXML]	161.98057556152344	1.23665	0.10111666666666667	20.006166666666665	19.90505	2835.996337890625	1547915.7709719236	0	1292	19.84053857586946	8.764626020078671	16.529252040157342	161.97988891601562	161.98910522460938
285	162.04933166503906	1.9409333333333334					1	DETECTED	162.0493 m/z @1.94 [N1275_1.mzXML]	162.04933166503906	1.9409333333333334	1.9409333333333334	10.41305	8.472116666666667	30027.833984375	1433483.448208374	0	1292	0.11089325467225986	null	null	162.04913330078125	162.05812072753906
286	162.09716796875	14.894583333333333					1	DETECTED	162.0972 m/z @14.89 [N1275_1.mzXML]	162.09716796875	14.894583333333333	6.3379	19.46216666666667	13.124266666666667	9640.57421875	2053454.4701018676	0	1292	0.6579792168385339	0.7108907978966553	0.8084699604450204	162.08998107910156	162.09776306152344
287	162.11129760742188	1.7980333333333334					1	DETECTED	162.1113 m/z @1.80 [N1275_1.mzXML]	162.11129760742188	1.7980333333333334	1.7554166666666666	10.684116666666666	8.9287	2563565.25	2.429866570312811E7	1	1292	0.07860099388060626	5.954960141921777	9.8358134299177	162.1077423095703	162.11224365234375
288	162.99053955078125	1.5006333333333333					1	DETECTED	162.9905 m/z @1.50 [N1275_1.mzXML]	162.99053955078125	1.5006333333333333	0.25205	19.973166666666668	19.721116666666667	609443.8125	1.035052871147264E7	0	1292	0.15678769065430842	1.3419258961012477	1.5793238792343982	162.98272705078125	163.00018310546875
289	163.03802490234375	11.841416666666667					1	DETECTED	163.0380 m/z @11.84 [N1275_1.mzXML]	163.03802490234375	11.841416666666667	0.11768333333333333	20.006166666666665	19.888483333333333	40387.7578125	6107246.507084224	0	1292	0.14246026240055265	0.8096502225998291	0.6746869543194366	163.0289306640625	163.04498291015625
290	163.05958557128906	10.947233333333333					1	DETECTED	163.0596 m/z @10.95 [N1275_1.mzXML]	163.05958557128906	10.947233333333333	0.1677	19.973166666666668	19.805466666666668	126137.53125	9916775.175499083	0	1292	8.89947110820552	1.4825459451138951	0.037528135122668504	163.05120849609375	163.06753540039062
291	163.07437133789062	11.549800000000001					1	DETECTED	163.0744 m/z @11.55 [N1275_1.mzXML]	163.07437133789062	11.549800000000001	0.7931	11.704516666666667	10.911416666666666	44918.671875	5828318.046148435	0	1292	0.08337782707885388	0.5071916417984449	0.015184743678277277	163.07421875	163.0753631591797
292	163.09619140625	2.0107666666666666					1	DETECTED	163.0962 m/z @2.01 [N1275_1.mzXML]	163.09619140625	2.0107666666666666	2.0107666666666666	19.297666666666665	17.2869	54108.7890625	1.6314807021734685E7	0	1292	12.90362254532119	null	null	163.09298706054688	163.09619140625
293	163.1148681640625	1.7980333333333334					1	DETECTED	163.1149 m/z @1.80 [N1275_1.mzXML]	163.1148681640625	1.7980333333333334	1.7699833333333332	19.14966666666667	17.379683333333336	147709.8125	7717205.098549195	0	1292	0.16181863820374853	185.92851229899694	360.22048176343907	163.11058044433594	163.11508178710938
294	163.9759979248047	19.857166666666668					1	DETECTED	163.9760 m/z @19.86 [N1275_1.mzXML]	163.9759979248047	19.857166666666668	0.10111666666666667	20.006166666666665	19.90505	34911.78515625	9832485.37001306	0	1292	1.264568097970681	0.5049792411321486	0.06798600588173935	163.97544860839844	163.9764404296875
295	163.99412536621094	1.5006333333333333					1	DETECTED	163.9941 m/z @1.50 [N1275_1.mzXML]	163.99412536621094	1.5006333333333333	1.4095333333333333	17.993833333333335	16.584300000000002	18390.767578125	4268722.611897093	0	1292	0.12764546321193682	85.55968433816042	167.0493957308479	163.98629760742188	163.99444580078125
296	164.05935668945312	10.947233333333333					1	DETECTED	164.0594 m/z @10.95 [N1275_1.mzXML]	164.05935668945312	10.947233333333333	6.09275	11.200583333333332	5.107833333333333	13328.072265625	1068565.8388807373	0	1292	0.07431539740375115	0.5260944350411475	0.05218887008229491	164.053466796875	164.0625
297	164.09091186523438	1.9826333333333332					1	DETECTED	164.0909 m/z @1.98 [N1275_1.mzXML]	164.09091186523438	1.9826333333333332	1.8551499999999999	15.596233333333334	13.741083333333334	32478.07421875	1803567.5743427426	0	1292	0.2695034031261596	9.626268225601622	11.49923910861807	164.09054565429688	164.09156799316406
298	164.9290771484375	1.6633333333333333					1	DETECTED	164.9291 m/z @1.66 [N1275_1.mzXML]	164.9290771484375	1.6633333333333333	1.60435	2.254183333333333	0.6498333333333333	74095.515625	1210299.495234375	0	1292	0.37035278505672475	5.50861825374399	7.396598230121661	164.9196319580078	164.92926025390625
299	164.98353576660156	11.689699999999998					1	DETECTED	164.9835 m/z @11.69 [N1275_1.mzXML]	164.98353576660156	11.689699999999998	0.10111666666666667	20.006166666666665	19.90505	178734.6875	1.8528263772419177E7	0	1292	1.2878160460136154	0.6513812492525431	2.4495098176218733	164.9764862060547	164.98480224609375
300	165.02369689941406	1.5006333333333333					1	DETECTED	165.0237 m/z @1.50 [N1275_1.mzXML]	165.02369689941406	1.5006333333333333	1.4095333333333333	1.60435	0.19481666666666664	11782.8779296875	102447.23750341791	0	1292	0.17568340725542786	1.0692462495426274	1.138492499085255	165.0235137939453	165.02410888671875
301	165.053955078125	3.9681					1	DETECTED	165.0540 m/z @3.97 [N1275_1.mzXML]	165.053955078125	3.9681	1.4259666666666668	11.05065	9.624683333333332	13292.5546875	2104507.212471924	0	1292	5.610835229246668	1.8930327546417705	16.506986023097266	165.05313110351562	165.06011962890625
302	165.0748748779297	2.0107666666666666					1	DETECTED	165.0749 m/z @2.01 [N1275_1.mzXML]	165.0748748779297	2.0107666666666666	1.9124	11.900066666666667	9.987666666666668	43196.73046875	1508462.1532015072	0	1292	0.2464586533400639	25.720729058506134	49.19620115343631	165.06533813476562	165.0756378173828
303	165.1589813232422	15.8226					1	DETECTED	165.1590 m/z @15.82 [N1275_1.mzXML]	165.1589813232422	15.8226	0.11768333333333333	19.973166666666668	19.855483333333336	26186.904296875	8138404.284333106	0	1292	2.6591376844370025	0.7695757574967789	0.4872261891994991	165.15261840820312	165.162109375
304	165.5891571044922	8.39465					1	DETECTED	165.5892 m/z @8.39 [N1275_1.mzXML]	165.5891571044922	8.39465	8.142133333333334	10.443533333333333	2.3013999999999992	8291.0771484375	678012.3615745849	0	1292	0.26308117288686184	4.556926935515805	8.11385387103161	165.58526611328125	165.58929443359375
305	166.02537536621094	1.4259666666666668					1	DETECTED	166.0254 m/z @1.43 [N1275_1.mzXML]	166.02537536621094	1.4259666666666668	0.11768333333333333	19.956333333333337	19.838650000000005	55077.73046875	6661571.37797656	0	1292	0.08019561921898455	1.9440494481393398	1.4616724270345167	166.02374267578125	166.0327606201172
306	166.052490234375	2.6028666666666664					1	DETECTED	166.0525 m/z @2.60 [N1275_1.mzXML]	166.052490234375	2.6028666666666664	1.9826333333333332	14.117899999999999	12.135266666666666	23152.76953125	6576726.843087218	0	1292	0.7219722961587025	5.540902298028208	9.267268279218426	166.04580688476562	166.06170654296875
307	166.08522033691406	8.39465					1	DETECTED	166.0852 m/z @8.39 [N1275_1.mzXML]	166.08522033691406	8.39465	0.5898666666666668	18.206833333333336	17.61696666666667	3010386.5	6.870711339274387E7	1	1292	0.33032927480801355	0.817170306996575	0.46651842343527183	166.08285522460938	166.08587646484375
308	166.09617614746094	8.39465					1	DETECTED	166.0962 m/z @8.39 [N1275_1.mzXML]	166.09617614746094	8.39465	7.5341499999999995	8.5282	0.9940500000000005	8190.078125	141943.83864404281	0	1292	0.06831224868248498	0.5776002324230096	0.5097571866637399	166.09617614746094	166.1056365966797
309	166.1103973388672	8.39465					1	DETECTED	166.1104 m/z @8.39 [N1275_1.mzXML]	166.1103973388672	8.39465	8.1272	8.48355	0.35634999999999906	3545.859130859375	45256.3712026061	0	1292	0.252755973989089	0.6661992895868364	0.3323985791736729	166.10877990722656	166.1182098388672
310	166.58352661132812	8.39465					1	DETECTED	166.5835 m/z @8.39 [N1275_1.mzXML]	166.58352661132812	8.39465	8.037216666666668	8.5282	0.49098333333333244	8301.32421875	136835.74229986532	0	1292	0.2786460020212882	0.6868180546488853	0.3736361092977706	166.57627868652344	166.58380126953125
311	166.98367309570312	11.335433333333333					1	DETECTED	166.9837 m/z @11.34 [N1275_1.mzXML]	166.98367309570312	11.335433333333333	0.10111666666666667	20.006166666666665	19.90505	93653.9765625	1.371327549102548E7	0	1292	0.8393757263853168	0.8899516480337527	5.282775441283422	166.98313903808594	166.98475646972656
312	167.02113342285156	8.39465					1	DETECTED	167.0211 m/z @8.39 [N1275_1.mzXML]	167.02113342285156	8.39465	1.4415666666666667	8.5282	7.086633333333333	10437.806640625	897925.1443055415	0	1292	0.2581379948774689	0.5096036530555988	0.28676918754088504	167.02078247070312	167.02159118652344
313	167.03274536132812	9.61335					1	DETECTED	167.0327 m/z @9.61 [N1275_1.mzXML]	167.03274536132812	9.61335	1.7980333333333334	10.5038	8.705766666666667	659987.25	5547485.892154301	1	1292	0.07978623654686068	0.514086431916999	0.013802397493927823	167.0299835205078	167.038818359375
314	167.08865356445312	8.39465					1	DETECTED	167.0887 m/z @8.39 [N1275_1.mzXML]	167.08865356445312	8.39465	2.6301666666666668	9.46255	6.8323833333333335	209487.546875	4281447.698603692	0	1292	0.24426224079285674	0.8467641492294664	0.4663666955471923	167.0803680419922	167.08953857421875
315	168.03662109375	9.627816666666666					1	DETECTED	168.0366 m/z @9.63 [N1275_1.mzXML]	168.03662109375	9.627816666666666	9.538816666666666	15.375333333333334	5.836516666666668	38399.55859375	566081.7094918521	0	1292	0.1036859856251322	2.9218791211252158	16.308395571040016	168.02903747558594	168.0368194580078
316	168.0952606201172	10.873133333333334					1	DETECTED	168.0953 m/z @10.87 [N1275_1.mzXML]	168.0952606201172	10.873133333333334	7.991216666666667	10.961833333333335	2.9706166666666673	8664.1044921875	528564.6463145138	0	1292	2.685293700247648	0.5153890639909784	0.03207124234358784	168.0894317626953	168.0955352783203
317	168.97914123535156	11.305733333333334					1	DETECTED	168.9791 m/z @11.31 [N1275_1.mzXML]	168.97914123535156	11.305733333333334	0.11768333333333333	20.006166666666665	19.888483333333333	39769.51171875	5452089.223418238	0	1292	0.9386051409313634	0.7103103793924338	5.876205689918438	168.9788055419922	168.98020935058594
318	169.03485107421875	3.0202666666666667					1	DETECTED	169.0349 m/z @3.02 [N1275_1.mzXML]	169.03485107421875	3.0202666666666667	2.02475	19.89	17.86525	172601.34375	7376343.84165421	0	1292	0.3260231896009982	1.0450094976315543	0.6857685664444113	169.0292510986328	169.03744506835938
319	169.04808044433594	10.873133333333334					1	DETECTED	169.0481 m/z @10.87 [N1275_1.mzXML]	169.04808044433594	10.873133333333334	0.7082999999999999	19.939833333333336	19.231533333333335	2394385.75	2.22910861252282E7	1	1292	0.11836330344980617	1.7819149676622865	2.1294005258507056	169.04666137695312	169.0576171875
320	169.0938720703125	1.6633333333333333					1	DETECTED	169.0939 m/z @1.66 [N1275_1.mzXML]	169.0938720703125	1.6633333333333333	1.2883666666666669	15.5642	14.275833333333333	63997.3984375	6635364.080538666	0	1292	0.06267548406842094	10.015163753487327	18.89642121333824	169.08546447753906	169.0967254638672
321	169.1456756591797	14.742066666666666					1	DETECTED	169.1457 m/z @14.74 [N1275_1.mzXML]	169.1456756591797	14.742066666666666	8.927016666666667	19.036	10.108983333333335	9248.1875	1952787.7603488464	0	1292	0.4975522829815109	0.9110256111710359	0.46048049964685844	169.14520263671875	169.15130615234375
322	170.0206298828125	9.958016666666667					1	DETECTED	170.0206 m/z @9.96 [N1275_1.mzXML]	170.0206298828125	9.958016666666667	9.926916666666667	10.0037	0.0767833333333332	4840.1640625	17502.62390441872	0	1292	0.07971235915278285	1.2344587352625778	1.4689174705251555	170.02052307128906	170.02072143554688
323	170.0318603515625	1.8409166666666665					1	DETECTED	170.0319 m/z @1.84 [N1275_1.mzXML]	170.0318603515625	1.8409166666666665	1.8263500000000001	3.289083333333333	1.462733333333333	29746.70703125	495547.66671337886	0	1292	0.04785868269875304	50.20823798627095	73.6500786732653	170.0315399169922	170.04005432128906
324	170.05926513671875	9.215283333333334					1	DETECTED	170.0593 m/z @9.22 [N1275_1.mzXML]	170.05926513671875	9.215283333333334	9.1443	11.492099999999999	2.3477999999999994	327631.71875	3722667.6961548426	0	1292	0.0979409135103495	1.495714028334695	1.9852445669107015	170.05178833007812	170.06483459472656
325	170.09530639648438	13.718083333333334					1	DETECTED	170.0953 m/z @13.72 [N1275_1.mzXML]	170.09530639648438	13.718083333333334	0.11768333333333333	20.006166666666665	19.888483333333333	9116.4013671875	6248654.793910286	0	1292	9.221381788608904	0.7311727351156339	0.46234547023126754	170.09088134765625	170.0960693359375
326	171.0626983642578	9.215283333333334					1	DETECTED	171.0627 m/z @9.22 [N1275_1.mzXML]	171.0626983642578	9.215283333333334	8.38005	10.902733333333334	2.522683333333333	36009.4296875	810321.2431663193	0	1292	0.09594954928612864	1.5101668196511957	1.5597017590866789	171.052734375	171.06509399414062
327	171.14808654785156	11.4774					1	DETECTED	171.1481 m/z @11.48 [N1275_1.mzXML]	171.14808654785156	11.4774	0.10111666666666667	19.973166666666668	19.87205	10130.5458984375	6539290.133663336	0	1292	10.123205238530897	0.8733981660677111	0.7467963321354222	171.14724731445312	171.14894104003906
328	172.07467651367188	10.829316666666667					1	DETECTED	172.0747 m/z @10.83 [N1275_1.mzXML]	172.07467651367188	10.829316666666667	1.7980333333333334	16.767166666666665	14.969133333333332	75034.484375	5852022.614409546	0	1292	0.12043959022766693	2.4348200315558013	3.1037281300852606	172.06822204589844	172.08274841308594
329	172.13247680664062	10.263816666666665					1	DETECTED	172.1325 m/z @10.26 [N1275_1.mzXML]	172.13247680664062	10.263816666666665	10.189833333333333	10.71705	0.5272166666666678	13268.6865234375	129593.43135449254	0	1292	0.12334126322899053	3.5630772696553694	5.527728367119332	172.13201904296875	172.13284301757812
330	172.97776794433594	1.5006333333333333					1	DETECTED	172.9778 m/z @1.50 [N1275_1.mzXML]	172.97776794433594	1.5006333333333333	1.0479333333333334	1.5449	0.49696666666666656	5077.0458984375	46208.13354479981	0	1292	0.1034676795666718	0.5488918341801046	0.09778366836020916	172.97732543945312	172.9868927001953
331	173.01995849609375	16.392083333333332					1	DETECTED	173.0200 m/z @16.39 [N1275_1.mzXML]	173.01995849609375	16.392083333333332	0.3194666666666667	19.923333333333336	19.60386666666667	7776.09765625	2676217.0204712804	0	1292	7.445616377013613	0.6098529901271004	0.07629865427036656	173.0191650390625	173.0286407470703
332	173.9606475830078	11.492099999999999					1	DETECTED	173.9606 m/z @11.49 [N1275_1.mzXML]	173.9606475830078	11.492099999999999	0.11768333333333333	20.006166666666665	19.888483333333333	9131.126953125	2532947.0155814495	0	1292	10.61137960469826	0.8742638816642613	0.783668472563841	173.95913696289062	173.96131896972656
333	174.0778350830078	14.682516666666666					1	DETECTED	174.0778 m/z @14.68 [N1275_1.mzXML]	174.0778350830078	14.682516666666666	9.672500000000001	19.840833333333332	10.168333333333331	9373.583984375	2075556.6736160289	0	1292	2.3420020210850048	1.0148003499655691	0.7441475221846902	174.07704162597656	174.0796356201172
334	174.1268310546875	0.10111666666666667					1	DETECTED	174.1268 m/z @0.10 [N1275_1.mzXML]	174.1268310546875	0.10111666666666667	0.10111666666666667	19.98966666666667	19.888550000000002	2951.259033203125	2016456.0471152659	0	1292	7.596410697270006	null	null	174.12588500976562	174.1345672607422
335	174.93711853027344	1.6338000000000001					1	DETECTED	174.9371 m/z @1.63 [N1275_1.mzXML]	174.93711853027344	1.6338000000000001	1.5745333333333333	3.0202666666666667	1.4457333333333333	120103.75	1657455.3321596682	0	1292	0.10109777074752824	0.660624155748322	3.84972537852714	174.9317626953125	174.93731689453125
336	174.99072265625	1.4259666666666668					1	DETECTED	174.9907 m/z @1.43 [N1275_1.mzXML]	174.99072265625	1.4259666666666668	0.11768333333333333	20.006166666666665	19.888483333333333	62575.62109375	4640125.106666901	0	1292	0.6995864301628949	10.729445691030168	3.1215791185543154	174.9899444580078	174.99365234375
337	175.00750732421875	13.927349999999999					1	DETECTED	175.0075 m/z @13.93 [N1275_1.mzXML]	175.00750732421875	13.927349999999999	9.553949999999999	18.46833333333333	8.914383333333332	9897.2119140625	1533878.801665711	0	1292	0.354573963297657	1.01915938781421	1.3267043879833196	175.00694274902344	175.00958251953125
338	175.02308654785156	3.3749					1	DETECTED	175.0231 m/z @3.37 [N1275_1.mzXML]	175.02308654785156	3.3749	1.4713666666666667	19.906833333333335	18.435466666666667	13326.9365234375	2109656.6373090516	0	1292	0.46045511999241073	4.444893209733789	3.3869283155468795	175.0182647705078	175.03195190429688
339	175.038818359375	12.930333333333333					1	DETECTED	175.0388 m/z @12.93 [N1275_1.mzXML]	175.038818359375	12.930333333333333	3.575416666666667	13.4752	9.899783333333332	5861.89990234375	1969540.4309092104	0	1292	1.1064398082942706	0.5291219412252024	0.05824388245040477	175.0332489013672	175.0433349609375
340	175.07421875	14.894583333333333					1	DETECTED	175.0742 m/z @14.89 [N1275_1.mzXML]	175.07421875	14.894583333333333	9.372449999999999	19.6755	10.30305	13052.08984375	2871110.936594666	0	1292	2.0387765014265042	0.9077448671103766	0.8166105967142273	175.068115234375	175.07485961914062
341	175.089111328125	8.896083333333333					1	DETECTED	175.0891 m/z @8.90 [N1275_1.mzXML]	175.089111328125	8.896083333333333	0.10111666666666667	19.973166666666668	19.87205	2277.444091796875	1599612.0328813784	0	1292	11.059515345684048	1.129739927003703	1.2594798540074057	175.08592224121094	175.09658813476562
342	175.1179656982422	1.7699833333333332					1	DETECTED	175.1180 m/z @1.77 [N1275_1.mzXML]	175.1179656982422	1.7699833333333332	1.5893000000000002	10.338166666666666	8.748866666666666	89240.703125	2388893.0044600517	0	1292	0.24982203241580003	2.5430168079180686	9.972172676534198	175.11753845214844	175.1222381591797
343	176.06988525390625	10.56045					1	DETECTED	176.0699 m/z @10.56 [N1275_1.mzXML]	176.06988525390625	10.56045	8.927016666666667	12.001283333333333	3.0742666666666665	130297.5	1289166.2825770876	0	1292	0.11683578213218304	0.5600021079924423	0.08256035013693999	176.0611114501953	176.07359313964844
344	176.10198974609375	1.8551499999999999					1	DETECTED	176.1020 m/z @1.86 [N1275_1.mzXML]	176.10198974609375	1.8551499999999999	1.8263500000000001	10.205083333333333	8.378733333333333	42631.12109375	3175691.7088464657	0	1292	0.05108798764923139	145.4641203703718	12.696234640874367	176.09564208984375	176.102294921875
345	176.9700164794922	1.486					1	DETECTED	176.9700 m/z @1.49 [N1275_1.mzXML]	176.9700164794922	1.486	1.45655	11.841416666666667	10.384866666666667	33336.22265625	6983084.5721980585	0	1292	0.148127510858876	176.31352574985868	351.6270514997173	176.96304321289062	176.9700927734375
346	176.9990234375	15.806516666666665					1	DETECTED	176.9990 m/z @15.81 [N1275_1.mzXML]	176.9990234375	15.806516666666665	1.3924666666666667	18.288999999999998	16.89653333333333	4451.970703125	2259729.7869368605	0	1292	1.9842869637001854	0.5861133176773126	0.17222663535462504	176.99774169921875	177.00660705566406
347	177.06004333496094	1.6633333333333333					1	DETECTED	177.0600 m/z @1.66 [N1275_1.mzXML]	177.06004333496094	1.6633333333333333	0.38698333333333335	11.563583333333334	11.1766	75492.65625	4772450.69538623	0	1292	0.056678704076304376	4.351006612414664	0.08444176356857944	177.05332946777344	177.0662384033203
348	177.07330322265625	10.56045					1	DETECTED	177.0733 m/z @10.56 [N1275_1.mzXML]	177.07330322265625	10.56045	1.9409333333333334	10.636316666666666	8.695383333333332	12787.439453125	1916950.6097945555	0	1292	8.6600720340024	0.5044008654777626	1.301682586927173	177.07318115234375	177.0751495361328
349	177.08628845214844	6.3379					1	DETECTED	177.0863 m/z @6.34 [N1275_1.mzXML]	177.08628845214844	6.3379	0.10111666666666667	19.973166666666668	19.87205	9753.8974609375	3878348.647824341	0	1292	1.277026625551187	1.5931329451346448	0.5691586672686925	177.08547973632812	177.09039306640625
350	177.12648010253906	12.059833333333334					1	DETECTED	177.1265 m/z @12.06 [N1275_1.mzXML]	177.12648010253906	12.059833333333334	4.17535	12.245733333333334	8.070383333333334	8540.2060546875	1395829.3817863467	0	1292	7.953451040077887	0.5117889779292238	0.02357795585844773	177.1261749267578	177.1312713623047
351	177.1624755859375	12.5945					1	DETECTED	177.1625 m/z @12.59 [N1275_1.mzXML]	177.1624755859375	12.5945	0.25205	19.98966666666667	19.737616666666668	6784.5849609375	2749052.062453796	0	1292	6.2250843029895435	0.7995826058305551	0.5991652116611101	177.15830993652344	177.16314697265625
352	177.9551544189453	0.9792333333333333					1	DETECTED	177.9552 m/z @0.98 [N1275_1.mzXML]	177.9551544189453	0.9792333333333333	0.30251666666666666	19.923333333333336	19.62081666666667	2051.20068359375	1166130.6581599428	0	1292	6.976007334499989	14.497069182080145	27.99413836416029	177.95472717285156	177.956298828125
353	178.08551025390625	10.684116666666666					1	DETECTED	178.0855 m/z @10.68 [N1275_1.mzXML]	178.08551025390625	10.684116666666666	4.2804	18.255999999999997	13.975599999999996	8634.375	1739887.5184737546	0	1292	0.0954478794115623	2.529665800280757	4.10689591752141	178.07632446289062	178.08949279785156
354	178.96218872070312	11.320983333333334					1	DETECTED	178.9622 m/z @11.32 [N1275_1.mzXML]	178.96218872070312	11.320983333333334	0.25205	19.544	19.29195	9572.283203125	2618312.041544342	0	1292	0.6505797903911805	0.8714457580977389	0.8212185481871451	178.9619598388672	178.96353149414062
355	179.0394287109375	1.5006333333333333					1	DETECTED	179.0394 m/z @1.50 [N1275_1.mzXML]	179.0394287109375	1.5006333333333333	1.4095333333333333	1.6191166666666668	0.20958333333333345	23122.51171875	164662.02001318365	0	1292	0.14614253582264003	1.1502927186242236	1.2959254171396533	179.03916931152344	179.03956604003906
356	179.0531463623047	14.38095					1	DETECTED	179.0531 m/z @14.38 [N1275_1.mzXML]	179.0531463623047	14.38095	10.0037	18.27283333333333	8.26913333333333	5653.09423828125	1321012.96795575	0	1292	1.1582662506507262	0.9445580368191594	0.8891160736383187	179.0518798828125	179.05471801757812
357	179.06942749023438	10.517833333333334					1	DETECTED	179.0694 m/z @10.52 [N1275_1.mzXML]	179.06942749023438	10.517833333333334	0.10111666666666667	20.006166666666665	19.90505	171376.59375	2754412.6211140715	0	1292	0.09039689220543323	1.8172746672121856	2.506975806312172	179.06199645996094	179.06983947753906
358	179.14166259765625	12.579533333333334					1	DETECTED	179.1417 m/z @12.58 [N1275_1.mzXML]	179.14166259765625	12.579533333333334	12.353683333333333	14.8178	2.4641166666666674	6495.724609375	539555.8275182493	0	1292	0.07993892646284628	5.455206257840722	9.910412515681443	179.14132690429688	179.1422576904297
359	180.0643310546875	9.7322					1	DETECTED	180.0643 m/z @9.73 [N1275_1.mzXML]	180.0643310546875	9.7322	2.0107666666666666	10.700466666666667	8.6897	505425.90625	4210563.029555461	1	1292	0.08222567059087105	1.4427900831004734	1.721162890227556	180.06398010253906	180.07298278808594
360	180.08737182617188	8.865533333333333					1	DETECTED	180.0874 m/z @8.87 [N1275_1.mzXML]	180.08737182617188	8.865533333333333	0.11768333333333333	19.642666666666667	19.524983333333335	6396.388671875	1507355.726116699	0	1292	0.12488324873300449	1.115987547416413	0.16091334952294462	180.07872009277344	180.0876922607422
361	180.90293884277344	1.6783333333333335					1	DETECTED	180.9029 m/z @1.68 [N1275_1.mzXML]	180.90293884277344	1.6783333333333335	1.6338000000000001	3.4320999999999997	1.7982999999999996	30437.08984375	702895.7819598388	0	1292	0.3311211361415225	20.190494011976053	13.561582242470466	180.90240478515625	180.90345764160156
362	181.00112915039062	1.486					1	DETECTED	181.0011 m/z @1.49 [N1275_1.mzXML]	181.00112915039062	1.486	1.4095333333333333	1.60435	0.19481666666666664	11505.02734375	81352.97545849606	0	1292	0.12148080046286491	1.2738666085440273	1.3752617538630738	181.00112915039062	181.00155639648438
363	181.04847717285156	12.443116666666667					1	DETECTED	181.0485 m/z @12.44 [N1275_1.mzXML]	181.04847717285156	12.443116666666667	0.10111666666666667	20.006166666666665	19.90505	11872.443359375	2349163.263920594	0	1292	0.07184567310278744	1.2743387067924974	0.5515000297811169	181.04132080078125	181.04991149902344
364	181.07135009765625	9.387300000000002					1	DETECTED	181.0714 m/z @9.39 [N1275_1.mzXML]	181.07135009765625	9.387300000000002	0.6914833333333333	11.1412	10.449716666666665	91188.328125	2153077.5097599793	0	1292	0.09663598531799877	1.0474913846506881	2.85547552832026	181.06793212890625	181.07147216796875
365	181.0843963623047	11.57765					1	DETECTED	181.0844 m/z @11.58 [N1275_1.mzXML]	181.0843963623047	11.57765	1.8409166666666665	15.83845	13.997533333333333	3407010.0	2.427795264593889E7	1	1292	0.09807373970087063	1.661488915406805	2.0304687046879426	181.08177185058594	181.08566284179688
366	182.08815002441406	11.57765					1	DETECTED	182.0882 m/z @11.58 [N1275_1.mzXML]	182.08815002441406	11.57765	1.96875	11.675083333333333	9.706333333333333	263403.9375	1.965306095812347E7	1	1292	7.898960884459206	0.5067826611049264	0.013327355275399046	182.07969665527344	182.08827209472656
367	182.14910888671875	15.612366666666667					1	DETECTED	182.1491 m/z @15.61 [N1275_1.mzXML]	182.14910888671875	15.612366666666667	0.10111666666666667	20.006166666666665	19.90505	87158.8671875	2.15316284296312E7	0	1292	3.638772024643579	0.80441885985976	0.6469647055642836	182.14801025390625	182.14955139160156
368	182.9615936279297	1.51515					1	DETECTED	182.9616 m/z @1.52 [N1275_1.mzXML]	182.9615936279297	1.51515	1.486	1.6633333333333333	0.17733333333333334	9370.1640625	81844.92196118165	0	1292	0.10716616419057723	3.041738136077758	5.083476272155516	182.95655822753906	182.96202087402344
369	183.05828857421875	13.984616666666666					1	DETECTED	183.0583 m/z @13.98 [N1275_1.mzXML]	183.05828857421875	13.984616666666666	8.711283333333334	19.973166666666668	11.261883333333333	25486.279296875	4431515.123968565	0	1292	5.848384956621787	1.135186175977891	0.7384829404801614	183.0482940673828	183.0648193359375
370	183.10057067871094	11.841416666666667					1	DETECTED	183.1006 m/z @11.84 [N1275_1.mzXML]	183.10057067871094	11.841416666666667	0.5729833333333333	11.871183333333333	11.2982	8775.1904296875	1372348.6923224488	0	1292	0.8912649505482264	0.5061202547350406	0.004227611114433046	183.0977325439453	183.10975646972656
371	183.15245056152344	15.903233333333333					1	DETECTED	183.1525 m/z @15.90 [N1275_1.mzXML]	183.15245056152344	15.903233333333333	0.11768333333333333	20.006166666666665	19.888483333333333	5529.21337890625	2323226.928905639	0	1292	3.380301091473198	0.6299585169136753	0.24351916835665635	183.15139770507812	183.1529998779297
372	183.95204162597656	10.249083333333335					1	DETECTED	183.9520 m/z @10.25 [N1275_1.mzXML]	183.95204162597656	10.249083333333335	10.205083333333333	10.293366666666666	0.08828333333333305	3645.338134765625	15219.42020166021	0	1292	0.10045805580596934	1.0032196969696423	1.0064393939392844	183.95167541503906	183.95248413085938
373	184.0720977783203	13.053283333333333					1	DETECTED	184.0721 m/z @13.05 [N1275_1.mzXML]	184.0720977783203	13.053283333333333	9.066533333333332	15.532166666666665	6.465633333333333	187523.625	5893800.831720944	0	1292	0.14679913752814144	1.5752874625124356	2.477299809701134	184.07159423828125	184.07533264160156
374	184.0933074951172	1.7980333333333334					1	DETECTED	184.0933 m/z @1.80 [N1275_1.mzXML]	184.0933074951172	1.7980333333333334	0.25205	10.308349999999999	10.056299999999998	699820.8125	7374228.173176359	0	1292	0.05364891978374775	0.537677875915952	3.577008604718784	184.08428955078125	184.09652709960938
375	184.99874877929688	1.5006333333333333					1	DETECTED	184.9987 m/z @1.50 [N1275_1.mzXML]	184.99874877929688	1.5006333333333333	1.3924666666666667	1.5595166666666667	0.16704999999999992	14462.59375	84778.8445812988	0	1292	0.10042134463858932	0.7721879815100161	0.5415922240069485	184.9984588623047	184.99884033203125
376	185.0431365966797	10.249083333333335					1	DETECTED	185.0431 m/z @10.25 [N1275_1.mzXML]	185.0431365966797	10.249083333333335	0.5055166666666666	19.973166666666668	19.467650000000003	1092775.125	1.6740676355508082E7	1	1292	0.08943462790660206	0.6234413928653054	0.18862792714147716	185.0406036376953	185.04454040527344
377	185.1278076171875	9.1443					1	DETECTED	185.1278 m/z @9.14 [N1275_1.mzXML]	185.1278076171875	9.1443	9.066533333333332	14.013633333333333	4.947100000000001	34560.24609375	1064660.2587510685	0	1292	0.0955024494455543	1.9546789190837666	3.572943335326901	185.11782836914062	185.13174438476562
378	186.04681396484375	10.234316666666667					1	DETECTED	186.0468 m/z @10.23 [N1275_1.mzXML]	186.04681396484375	10.234316666666667	9.553949999999999	16.946666666666665	7.392716666666667	63539.73046875	1191024.98047867	0	1292	0.6874921177139424	0.7974931046058613	0.18953232311420357	186.03970336914062	186.04739379882812
379	186.0725555419922	1.9266833333333333					1	DETECTED	186.0726 m/z @1.93 [N1275_1.mzXML]	186.0725555419922	1.9266833333333333	0.38698333333333335	19.923333333333336	19.536350000000002	122065.265625	2939502.4257637947	0	1292	0.16248658203865007	24.17669558948013	1.098625360409767	186.07240295410156	186.07574462890625
380	186.22006225585938	11.4774					1	DETECTED	186.2201 m/z @11.48 [N1275_1.mzXML]	186.22006225585938	11.4774	10.050483333333334	11.549800000000001	1.499316666666667	19737.048828125	814139.9862868655	0	1292	0.05809221970037726	0.5252501331711089	0.05074439798711859	186.22006225585938	186.22097778320312
381	186.92189025878906	1.5449					1	DETECTED	186.9219 m/z @1.54 [N1275_1.mzXML]	186.92189025878906	1.5449	1.4259666666666668	1.5893000000000002	0.16333333333333333	15901.236328125	89498.63273815917	0	1292	0.0868888049934704	0.6860228378527966	0.3931015802066269	186.92140197753906	186.9221954345703
382	186.9510955810547	9.24325					1	DETECTED	186.9511 m/z @9.24 [N1275_1.mzXML]	186.9510955810547	9.24325	9.158883333333334	15.469133333333334	6.31025	21517.95703125	1010306.4111247554	0	1292	0.09060036435622898	37.397767680758875	1.1269310672555286	186.95077514648438	186.95147705078125
383	187.05645751953125	1.8694833333333334					1	DETECTED	187.0565 m/z @1.87 [N1275_1.mzXML]	187.05645751953125	1.8694833333333334	1.8551499999999999	13.91315	12.058	919047.8125	8828523.701286256	1	1292	0.060557953768203054	9.67906865874163	10.717875090829718	187.04737854003906	187.06393432617188
384	187.0703887939453	3.1752166666666666					1	DETECTED	187.0704 m/z @3.18 [N1275_1.mzXML]	187.0703887939453	3.1752166666666666	0.20148333333333335	18.744666666666667	18.543183333333335	23216.599609375	5185192.541576811	0	1292	1.3619552447556194	1.535106770793897	2.0730176158430393	187.0701904296875	187.07110595703125
385	187.13168334960938	10.7995					1	DETECTED	187.1317 m/z @10.80 [N1275_1.mzXML]	187.13168334960938	10.7995	0.11768333333333333	20.006166666666665	19.888483333333333	17156.205078125	3948852.0588531476	0	1292	0.12568996813231337	13.602599626975396	10.338121869784457	187.12319946289062	187.1320037841797
386	187.47186279296875	9.24325					1	DETECTED	187.4719 m/z @9.24 [N1275_1.mzXML]	187.47186279296875	9.24325	9.158883333333334	9.328016666666667	0.1691333333333329	16401.005859375	98917.18095135475	0	1292	0.10104217318949082	1.0023706045041536	1.046077079247264	187.4716033935547	187.4718780517578
387	188.03424072265625	2.1100499999999998					1	DETECTED	188.0342 m/z @2.11 [N1275_1.mzXML]	188.03424072265625	2.1100499999999998	2.0671833333333334	9.299366666666666	7.2321833333333325	8477.3056640625	987415.6030828857	0	1292	7.1921300871106695	84.35672628304876	167.71345256609752	188.03274536132812	188.04298400878906
388	188.05831909179688	9.229266666666666					1	DETECTED	188.0583 m/z @9.23 [N1275_1.mzXML]	188.05831909179688	9.229266666666666	8.619616666666667	9.493116666666667	0.8734999999999999	16425.662109375	188626.28472180135	0	1292	0.3040500548436178	0.7163946526695663	0.4327893053391325	188.05252075195312	188.05905151367188
389	188.06947326660156	9.24325					1	DETECTED	188.0695 m/z @9.24 [N1275_1.mzXML]	188.06947326660156	9.24325	1.8551499999999999	11.660883333333334	9.805733333333334	6257401.5	4.47983415869463E7	1	1292	0.09535734900120652	1.116935687607741	1.0254221886193318	188.0598602294922	188.0780792236328
390	188.08053588867188	9.215283333333334					1	DETECTED	188.0805 m/z @9.22 [N1275_1.mzXML]	188.08053588867188	9.215283333333334	2.1965833333333333	9.28525	7.088666666666667	19271.0234375	1768339.2489750977	0	1292	0.059713551973334944	0.504984303835943	0.009968607671885938	188.08053588867188	188.0904998779297
391	188.09622192382812	9.215283333333334					1	DETECTED	188.0962 m/z @9.22 [N1275_1.mzXML]	188.09622192382812	9.215283333333334	2.1100499999999998	16.832166666666666	14.722116666666667	9308.6875	1877644.666777771	0	1292	0.04490349127118343	1.036005151132733	0.9824264307806633	188.09056091308594	188.10604858398438
392	188.6700897216797	9.229266666666666					1	DETECTED	188.6701 m/z @9.23 [N1275_1.mzXML]	188.6700897216797	9.229266666666666	9.158883333333334	9.357433333333335	0.1985500000000009	16974.056640625	106528.30338818314	0	1292	0.09556948149899114	1.410490172862924	1.3929952408077915	188.669921875	188.67015075683594
393	188.95516967773438	1.486					1	DETECTED	188.9552 m/z @1.49 [N1275_1.mzXML]	188.95516967773438	1.486	1.4259666666666668	1.5595166666666667	0.13354999999999984	5515.34130859375	29956.279288146958	0	1292	0.06631978102257641	1.1122987229317065	1.2245974458634128	188.95440673828125	188.95516967773438
394	189.0232696533203	13.351799999999999					1	DETECTED	189.0233 m/z @13.35 [N1275_1.mzXML]	189.0232696533203	13.351799999999999	12.985266666666666	16.539016666666665	3.553749999999999	12634.787109375	801586.7128392644	0	1292	0.7593459935567957	4.847785558384872	5.026956408916675	189.02224731445312	189.02391052246094
395	189.0457305908203	1.8263500000000001					1	DETECTED	189.0457 m/z @1.83 [N1275_1.mzXML]	189.0457305908203	1.8263500000000001	1.4259666666666668	11.080483333333332	9.654516666666664	17800.302734375	5375010.244205564	0	1292	9.436873827376107	10.904312319543799	20.717940810269088	189.0358123779297	189.05160522460938
396	189.07284545898438	9.215283333333334					1	DETECTED	189.0728 m/z @9.22 [N1275_1.mzXML]	189.07284545898438	9.215283333333334	9.1443	9.657316666666667	0.5130166666666671	637667.125	4268118.183531479	0	1292	0.09472763962223141	1.491524318646842	1.8065339722262144	189.07278442382812	189.07325744628906
397	189.08616638183594	3.0063					1	DETECTED	189.0862 m/z @3.01 [N1275_1.mzXML]	189.08616638183594	3.0063	0.11768333333333333	20.006166666666665	19.888483333333333	74587.3984375	1.7819758857435253E7	0	1292	1.7338977197363805	8.597019833527394	8.092915573940116	189.08543395996094	189.090576171875
398	189.14732360839844	10.74985					1	DETECTED	189.1473 m/z @10.75 [N1275_1.mzXML]	189.14732360839844	10.74985	10.733416666666667	10.843883333333334	0.11046666666666738	15789.0654296875	72155.57090917998	0	1292	0.062418135023454724	3.361054766734263	5.722109533468526	189.14700317382812	189.14735412597656
399	189.15846252441406	1.6933					1	DETECTED	189.1585 m/z @1.69 [N1275_1.mzXML]	189.15846252441406	1.6933	1.5745333333333333	15.235783333333334	13.66125	13344.3642578125	4414709.073362063	0	1292	0.12636276357559706	57.51298063429694	110.42459809680076	189.15821838378906	189.16307067871094
400	189.19796752929688	9.215283333333334					1	DETECTED	189.1980 m/z @9.22 [N1275_1.mzXML]	189.19796752929688	9.215283333333334	9.173133333333334	9.342833333333335	0.16970000000000063	20450.009765625	120683.8423630366	0	1292	0.0938740183005713	2.0130486358244695	2.7091807718953795	189.19764709472656	189.19801330566406
401	190.0847930908203	10.829316666666667					1	DETECTED	190.0848 m/z @10.83 [N1275_1.mzXML]	190.0847930908203	10.829316666666667	0.2687833333333333	20.006166666666665	19.737383333333334	1051258.5	1.2294708407672439E7	1	1292	0.0851552165316889	0.550789015669315	2.888384387191219	190.07635498046875	190.09010314941406
402	190.14279174804688	10.353166666666668					1	DETECTED	190.1428 m/z @10.35 [N1275_1.mzXML]	190.14279174804688	10.353166666666668	10.096533333333333	17.977500000000003	7.880966666666669	22774.505859375	1016780.3791707766	0	1292	0.2512714670067986	1.0255525129167835	0.7826427793372543	190.1426544189453	190.14303588867188
403	190.96714782714844	13.661883333333332					1	DETECTED	190.9671 m/z @13.66 [N1275_1.mzXML]	190.96714782714844	13.661883333333332	0.15116666666666667	19.956333333333337	19.805166666666672	9302.3193359375	2204701.95642267	0	1292	1.9612891058895752	0.7327347968951886	0.13829059502247337	190.96170043945312	190.9677734375
404	191.0391387939453	1.7841333333333333					1	DETECTED	191.0391 m/z @1.78 [N1275_1.mzXML]	191.0391387939453	1.7841333333333333	1.4095333333333333	11.1412	9.731666666666666	145390.421875	5110448.86785962	0	1292	0.0876937750535478	1.3893021938424566	1.3640445491488808	191.0299835205078	191.0478057861328
405	191.07546997070312	1.6633333333333333					1	DETECTED	191.0755 m/z @1.66 [N1275_1.mzXML]	191.07546997070312	1.6633333333333333	1.5449	16.3756	14.830699999999998	184907.828125	5595293.398559387	0	1292	0.06816138638716218	44.57482062087788	89.59137136098418	191.06890869140625	191.08045959472656
406	191.08828735351562	10.829316666666667					1	DETECTED	191.0883 m/z @10.83 [N1275_1.mzXML]	191.08828735351562	10.829316666666667	9.973033333333332	10.961833333333335	0.988800000000003	103642.296875	828806.5325089135	0	1292	0.10076354583148017	1.8810145620703067	2.8800049297778654	191.08824157714844	191.0926971435547
407	192.00674438476562	12.944383333333333					1	DETECTED	192.0067 m/z @12.94 [N1275_1.mzXML]	192.00674438476562	12.944383333333333	0.11768333333333333	20.006166666666665	19.888483333333333	6254.49951171875	3112178.293236421	0	1292	7.181998797091216	0.7752767014638736	0.527581026565792	191.99757385253906	192.01400756835938
408	192.0315399169922	2.6164					1	DETECTED	192.0315 m/z @2.62 [N1275_1.mzXML]	192.0315399169922	2.6164	1.8124	10.0037	8.1913	10034.4375	941343.1153961791	0	1292	0.3316120542226004	5.094092039800994	9.188184079601989	192.02276611328125	192.0322265625
409	192.04241943359375	1.7841333333333333					1	DETECTED	192.0424 m/z @1.78 [N1275_1.mzXML]	192.04241943359375	1.7841333333333333	1.7841333333333333	10.947233333333333	9.1631	12562.580078125	1797503.2313489376	0	1292	0.014251328912392447	null	null	192.03269958496094	192.05050659179688
410	192.06483459472656	7.452383333333333					1	DETECTED	192.0648 m/z @7.45 [N1275_1.mzXML]	192.06483459472656	7.452383333333333	6.076433333333333	9.52365	3.447216666666667	3270.973388671875	308315.689076599	0	1292	0.6223504986236303	1.2526678537253053	1.5053357074506108	192.064208984375	192.0682830810547
411	192.10101318359375	13.298033333333333					1	DETECTED	192.1010 m/z @13.30 [N1275_1.mzXML]	192.10101318359375	13.298033333333333	3.6619333333333333	13.298033333333333	9.636099999999999	6692.87744140625	1099462.7101127622	0	1292	3.768526513332315	0.5	null	192.0923309326172	192.1052703857422
412	192.96041870117188	2.124483333333333					1	DETECTED	192.9604 m/z @2.12 [N1275_1.mzXML]	192.96041870117188	2.124483333333333	2.02475	16.86466666666667	14.839916666666667	27153.58984375	1411549.7101181948	0	1292	0.32521483892085135	74.39797794117672	147.79595588235344	192.95982360839844	192.96588134765625
413	193.03399658203125	1.6783333333333335					1	DETECTED	193.0340 m/z @1.68 [N1275_1.mzXML]	193.03399658203125	1.6783333333333335	1.6338000000000001	11.660883333333334	10.027083333333334	16063.0810546875	1722113.1222865598	0	1292	1.6404938802719593	112.57952844311383	224.1590568862277	193.03311157226562	193.04104614257812
414	193.0549774169922	1.51515					1	DETECTED	193.0550 m/z @1.52 [N1275_1.mzXML]	193.0549774169922	1.51515	1.4095333333333333	15.74185	14.332316666666665	14895.021484375	2511385.3697565924	0	1292	9.04210349153088	67.8506391036768	84.42079085789157	193.0459747314453	193.05599975585938
415	193.0849151611328	10.517833333333334					1	DETECTED	193.0849 m/z @10.52 [N1275_1.mzXML]	193.0849151611328	10.517833333333334	4.5380666666666665	11.1412	6.603133333333333	159888.375	1228466.1727909218	0	1292	0.08831273841728482	2.205388009363636	2.4827787265634003	193.08395385742188	193.08599853515625
416	194.00392150878906	1.4415666666666667					1	DETECTED	194.0039 m/z @1.44 [N1275_1.mzXML]	194.00392150878906	1.4415666666666667	1.4095333333333333	1.52985	0.12031666666666663	11723.31640625	68287.18875146477	0	1292	0.1964442331906766	1.8779916753381873	2.7559833506763747	194.0038299560547	194.00430297851562
417	194.03155517578125	1.7404000000000002					1	DETECTED	194.0316 m/z @1.74 [N1275_1.mzXML]	194.03155517578125	1.7404000000000002	1.7404000000000002	20.006166666666665	18.265766666666664	5187.787109375	2202330.2070141598	0	1292	14.684580112373816	null	null	194.03155517578125	194.0335693359375
418	194.08851623535156	10.517833333333334					1	DETECTED	194.0885 m/z @10.52 [N1275_1.mzXML]	194.08851623535156	10.517833333333334	1.2021666666666666	12.458116666666665	11.255949999999999	15119.8671875	1044944.7763256216	0	1292	0.10670343279279138	0.6041408737968296	0.02907783277222116	194.07923889160156	194.08871459960938
419	194.97586059570312	12.245733333333334					1	DETECTED	194.9759 m/z @12.25 [N1275_1.mzXML]	194.97586059570312	12.245733333333334	11.171183333333333	13.461350000000001	2.290166666666668	14255.3935546875	1057468.581463989	0	1292	0.795045560898803	1.065639880259954	1.1312797605199079	194.9751739501953	194.97618103027344
420	195.02894592285156	15.74185					1	DETECTED	195.0289 m/z @15.74 [N1275_1.mzXML]	195.02894592285156	15.74185	0.2857166666666667	19.840833333333332	19.555116666666667	6257.82177734375	2603083.7955975025	0	1292	2.917027925402067	0.6326005426109161	0.2652010852218321	195.02740478515625	195.03456115722656
421	195.06788635253906	12.089533333333332					1	DETECTED	195.0679 m/z @12.09 [N1275_1.mzXML]	195.06788635253906	12.089533333333332	10.66795	17.388666666666666	6.720716666666666	35305.04296875	4521787.00297882	0	1292	5.862816166559382	1.5194227086719885	2.218552068627577	195.06317138671875	195.06788635253906
422	195.0868682861328	9.9121					1	DETECTED	195.0869 m/z @9.91 [N1275_1.mzXML]	195.0868682861328	9.9121	0.11768333333333333	20.006166666666665	19.888483333333333	59566.7421875	6962111.010201051	0	1292	0.11689517839112007	2.5644218669114975	1.3726687843675143	195.0839385986328	195.08966064453125
423	195.10043334960938	11.57765					1	DETECTED	195.1004 m/z @11.58 [N1275_1.mzXML]	195.10043334960938	11.57765	10.517833333333334	12.166683333333333	1.6488499999999995	91750.4921875	1660363.0917627553	0	1292	0.11857149764166053	0.7559231458302218	1.0706348761715914	195.09982299804688	195.10874938964844
424	195.1121063232422	9.342833333333335					1	DETECTED	195.1121 m/z @9.34 [N1275_1.mzXML]	195.1121063232422	9.342833333333335	7.959766666666667	16.457666666666668	8.497900000000001	35672.609375	2398323.9127434394	0	1292	0.10090265112065389	3.072122336836014	0.10027634466071864	195.1118621826172	195.12057495117188
425	196.05967712402344	8.973733333333334					1	DETECTED	196.0597 m/z @8.97 [N1275_1.mzXML]	196.05967712402344	8.973733333333334	8.850166666666667	17.60033333333333	8.750166666666665	11659.2939453125	1286726.6555237125	0	1292	0.240378402493306	7.3538548032241975	48.546919893502	196.0509796142578	196.06814575195312
426	196.0902557373047	9.926916666666667					1	DETECTED	196.0903 m/z @9.93 [N1275_1.mzXML]	196.0902557373047	9.926916666666667	4.910983333333333	10.0037	5.092716666666667	4524.67724609375	365354.12684613036	0	1292	0.31117833698066555	0.5076539427690426	0.02486035102968618	196.08941650390625	196.0908203125
427	196.86402893066406	1.96875					1	DETECTED	196.8640 m/z @1.97 [N1275_1.mzXML]	196.86402893066406	1.96875	1.70855	13.094433333333335	11.385883333333334	29877.8828125	2952327.589704102	0	1292	0.31806184645505	21.879099410709713	1.1380772468394742	196.86378479003906	196.8643798828125
428	197.06358337402344	14.742066666666666					1	DETECTED	197.0636 m/z @14.74 [N1275_1.mzXML]	197.06358337402344	14.742066666666666	9.082033333333333	19.775166666666667	10.693133333333334	12172.171875	2612635.4195865477	0	1292	1.76400620591113	0.9831880073779404	0.7951373985724663	197.06280517578125	197.0647735595703
429	197.0799560546875	10.5038					1	DETECTED	197.0800 m/z @10.50 [N1275_1.mzXML]	197.0799560546875	10.5038	5.978433333333333	11.1111	5.132666666666667	15262.064453125	505992.6966232605	0	1292	0.09144211244887757	0.5670995352126164	2.4588651085609525	197.0702362060547	197.08042907714844
430	197.09967041015625	1.7699833333333332					1	DETECTED	197.0997 m/z @1.77 [N1275_1.mzXML]	197.09967041015625	1.7699833333333332	1.5893000000000002	12.8049	11.2156	72098.8671875	2768923.6305539547	0	1292	0.05370242419625004	31.03662023798547	169.70190512563863	197.09921264648438	197.1053009033203
431	197.12770080566406	9.761683333333334					1	DETECTED	197.1277 m/z @9.76 [N1275_1.mzXML]	197.12770080566406	9.761683333333334	9.128983333333334	9.958016666666667	0.8290333333333333	37818.57421875	357384.0164706427	0	1292	0.10491673311799765	0.654691207463809	0.26765744069748404	197.12716674804688	197.12799072265625
432	198.05178833007812	10.546249999999999					1	DETECTED	198.0518 m/z @10.55 [N1275_1.mzXML]	198.05178833007812	10.546249999999999	4.249766666666667	10.652183333333333	6.402416666666666	38480.4140625	710304.1198147582	0	1292	0.08984885217445182	1.4649794552348046	0.06340254955629271	198.04190063476562	198.05543518066406
433	198.0836639404297	1.7980333333333334					1	DETECTED	198.0837 m/z @1.80 [N1275_1.mzXML]	198.0836639404297	1.7980333333333334	1.7980333333333334	18.76066666666667	16.962633333333336	34431.515625	4467351.778194031	0	1292	0.04548773466062328	null	null	198.07606506347656	198.08740234375
434	198.09613037109375	9.822016666666666					1	DETECTED	198.0961 m/z @9.82 [N1275_1.mzXML]	198.09613037109375	9.822016666666666	7.485133333333334	19.215	11.729866666666666	2010.1514892578125	919548.8956620791	0	1292	8.355553420943396	2.5097244905964504	4.019448981192901	198.0957794189453	198.100830078125
435	198.8611297607422	1.9826333333333332					1	DETECTED	198.8611 m/z @1.98 [N1275_1.mzXML]	198.8611297607422	1.9826333333333332	1.70855	15.516466666666668	13.807916666666667	29802.15234375	1872997.8295735167	0	1292	0.22163701446014783	25.189267254484655	1.1525289817837288	198.85438537597656	198.86155700683594
436	198.9392852783203	1.5006333333333333					1	DETECTED	198.9393 m/z @1.50 [N1275_1.mzXML]	198.9392852783203	1.5006333333333333	1.4095333333333333	1.6191166666666668	0.20958333333333345	271619.375	1795793.9094793703	0	1292	0.11157806241658785	1.2779133257706357	1.7193305092487923	198.9388885498047	198.9394073486328
437	199.0096893310547	11.2596					1	DETECTED	199.0097 m/z @11.26 [N1275_1.mzXML]	199.0096893310547	11.2596	9.553949999999999	19.1335	9.579550000000003	6951.18310546875	1211492.287334016	0	1292	6.059775456639292	1.9105652320632336	2.816974246554437	199.00868225097656	199.0167694091797
438	199.05889892578125	11.095833333333333					1	DETECTED	199.0589 m/z @11.10 [N1275_1.mzXML]	199.05889892578125	11.095833333333333	1.4713666666666667	11.200583333333332	9.729216666666666	14647.490234375	1643175.0594771116	0	1292	0.1301357439526356	0.5054418599818518	0.1392095273812001	199.0534210205078	199.0686492919922
439	199.10716247558594	8.604433333333333					1	DETECTED	199.1072 m/z @8.60 [N1275_1.mzXML]	199.10716247558594	8.604433333333333	2.4526833333333333	8.634783333333333	6.1821	3493.583740234375	449248.955850586	0	1292	0.06406915274383351	0.5024667777461698	0.004933555492339631	199.10641479492188	199.10752868652344
440	199.14329528808594	8.850166666666667					1	DETECTED	199.1433 m/z @8.85 [N1275_1.mzXML]	199.14329528808594	8.850166666666667	1.2883666666666669	15.709383333333333	14.421016666666667	8839.091796875	1287833.1063215635	0	1292	0.15362779547330696	0.5083347480060841	0.013966687554717375	199.142822265625	199.1476593017578
441	200.03958129882812	1.6933					1	DETECTED	200.0396 m/z @1.69 [N1275_1.mzXML]	200.03958129882812	1.6933	1.6338000000000001	2.5757333333333334	0.9419333333333333	60656.7109375	670315.1734781495	0	1292	0.14176461063182821	7.266972968557304	11.22634472869042	200.03933715820312	200.0435333251953
442	200.06723022460938	1.7980333333333334					1	DETECTED	200.0672 m/z @1.80 [N1275_1.mzXML]	200.06723022460938	1.7980333333333334	1.7699833333333332	1.8978499999999998	0.12786666666666657	309750.84375	1039786.9380351561	0	1292	0.05475443011601566	2.2792632204396788	6.305172670578752	200.06719970703125	200.0673065185547
443	200.12705993652344	2.0671833333333334					1	DETECTED	200.1271 m/z @2.07 [N1275_1.mzXML]	200.12705993652344	2.0671833333333334	1.9826333333333332	5.912883333333334	3.930250000000001	17334.234375	525590.2718925477	0	1292	0.16923926994911165	23.242164399763425	9.609654065243989	200.12631225585938	200.1275634765625
444	200.93687438964844	1.5006333333333333					1	DETECTED	200.9369 m/z @1.50 [N1275_1.mzXML]	200.93687438964844	1.5006333333333333	1.45655	1.6338000000000001	0.17725000000000013	39266.8203125	231802.51039917005	0	1292	0.08482362765773233	2.010396975425336	3.020793950850672	200.9363555908203	200.93698120117188
445	200.97238159179688	1.5006333333333333					1	DETECTED	200.9724 m/z @1.50 [N1275_1.mzXML]	200.97238159179688	1.5006333333333333	1.4415666666666667	1.60435	0.16278333333333328	80332.546875	419030.3598901368	0	1292	0.10855390613960614	1.3779627539503396	1.6437687711646418	200.97178649902344	200.97238159179688
446	201.014892578125	1.88365					1	DETECTED	201.0149 m/z @1.88 [N1275_1.mzXML]	201.014892578125	1.88365	1.8263500000000001	2.3114333333333335	0.4850833333333333	74385.515625	678162.5247224119	0	1292	0.11746146328948215	2.470006356367778	3.171379839284787	201.01480102539062	201.01499938964844
447	201.1108856201172	0.10111666666666667					1	DETECTED	201.1109 m/z @0.10 [N1275_1.mzXML]	201.1108856201172	0.10111666666666667	0.10111666666666667	20.006166666666665	19.90505	42021.640625	3.0828935798908446E7	0	1292	10.599321704267103	null	null	201.11026000976562	201.11154174804688
448	201.97300720214844	1.5006333333333333					1	DETECTED	201.9730 m/z @1.50 [N1275_1.mzXML]	201.97300720214844	1.5006333333333333	1.4415666666666667	1.5745333333333333	0.13296666666666668	20266.99609375	96121.20230664063	0	1292	0.11691556411657911	1.1255643340857802	1.0757513757851058	201.97274780273438	201.9731903076172
449	202.04652404785156	9.7322					1	DETECTED	202.0465 m/z @9.73 [N1275_1.mzXML]	202.04652404785156	9.7322	1.7699833333333332	14.207183333333335	12.4372	178568.90625	2358445.523313786	1	1292	0.08537607186142004	0.5165784980678639	0.06939175256564976	202.03668212890625	202.0513916015625
450	202.1147003173828	0.4885					1	DETECTED	202.1147 m/z @0.49 [N1275_1.mzXML]	202.1147003173828	0.4885	0.10111666666666667	20.006166666666665	19.90505	5460.9326171875	3607937.0684421975	0	1292	15.90356193458382	25.69167061050639	50.383341221012785	202.106201171875	202.11512756347656
451	202.14242553710938	11.275066666666667					1	DETECTED	202.1424 m/z @11.28 [N1275_1.mzXML]	202.14242553710938	11.275066666666667	1.7841333333333333	11.320983333333334	9.536850000000001	47673.12890625	7775433.220353517	0	1292	0.055675758523463514	0.502418975302745	0.004837950605490168	202.1422576904297	202.14332580566406
452	202.969970703125	1.5006333333333333					1	DETECTED	202.9700 m/z @1.50 [N1275_1.mzXML]	202.969970703125	1.5006333333333333	1.4415666666666667	15.773916666666667	14.33235	26819.138671875	3221529.012215088	0	1292	0.10628113891878166	121.32350451467282	null	202.96298217773438	202.9700164794922
453	203.05125427246094	1.7980333333333334					1	DETECTED	203.0513 m/z @1.80 [N1275_1.mzXML]	203.05125427246094	1.7980333333333334	1.6783333333333335	19.840833333333332	18.162499999999998	2747607.0	3.8078890101425864E7	1	1292	0.08962551406268471	4.5095450135260124	7.044619996321263	203.04942321777344	203.05276489257812
454	203.1055908203125	12.260883333333334					1	DETECTED	203.1056 m/z @12.26 [N1275_1.mzXML]	203.1055908203125	12.260883333333334	0.11768333333333333	19.281333333333336	19.163650000000004	8129.984375	2130292.5336157535	0	1292	7.064271112439741	0.9881342125994889	0.979519394334586	203.09861755371094	203.11526489257812
455	203.1491241455078	1.8409166666666665					1	DETECTED	203.1491 m/z @1.84 [N1275_1.mzXML]	203.1491241455078	1.8409166666666665	1.0479333333333334	19.6755	18.627566666666667	87704.671875	3279035.589954407	0	1292	0.054293023746478264	11.745244750835456	0.11752776994596416	203.14141845703125	203.14923095703125
456	203.8225860595703	9.24325					1	DETECTED	203.8226 m/z @9.24 [N1275_1.mzXML]	203.8225860595703	9.24325	9.158883333333334	9.313633333333334	0.15474999999999994	21461.90625	127556.8343450921	0	1292	0.0930489095036684	0.9171276175424798	0.7804247824175938	203.82232666015625	203.82298278808594
457	203.97157287597656	1.5006333333333333					1	DETECTED	203.9716 m/z @1.50 [N1275_1.mzXML]	203.97157287597656	1.5006333333333333	1.4415666666666667	1.5006333333333333	0.0590666666666666	4132.7060546875	8171.72865075683	0	1292	0.01399803301205016	0.5	null	203.97140502929688	203.9726104736328
458	204.0169677734375	10.249083333333335					1	DETECTED	204.0170 m/z @10.25 [N1275_1.mzXML]	204.0169677734375	10.249083333333335	2.296883333333333	19.7585	17.461616666666668	11634.376953125	2341045.7934471443	0	1292	7.9825628816849115	1.06357744191785	1.1153262423747494	204.0078887939453	204.0250244140625
459	204.05487060546875	1.7980333333333334					1	DETECTED	204.0549 m/z @1.80 [N1275_1.mzXML]	204.05487060546875	1.7980333333333334	1.7554166666666666	10.733416666666667	8.978	160335.46875	2589486.791594207	0	1292	0.25954144515248356	7.539065363062767	11.391043840870065	204.04507446289062	204.06478881835938
460	204.1039581298828	10.814616666666666					1	DETECTED	204.1040 m/z @10.81 [N1275_1.mzXML]	204.1039581298828	10.814616666666666	10.74985	10.8584	0.10854999999999926	19803.20703125	94673.31216699255	0	1292	0.10273131192830043	0.8380082346886348	0.6760164693772697	204.10385131835938	204.10423278808594
461	204.12181091308594	1.9266833333333333					1	DETECTED	204.1218 m/z @1.93 [N1275_1.mzXML]	204.12181091308594	1.9266833333333333	1.8551499999999999	4.5842	2.72905	828000.0625	1.1229731977957733E7	0	1292	0.18133267225418703	4.267971385160042	6.338995319994234	204.12173461914062	204.1226806640625
462	204.41546630859375	9.24325					1	DETECTED	204.4155 m/z @9.24 [N1275_1.mzXML]	204.41546630859375	9.24325	9.1443	9.313633333333334	0.16933333333333422	18199.087890625	108691.62052197217	0	1292	0.09408305146483542	0.8556510021896598	0.7817568146339957	204.41522216796875	204.41558837890625
463	204.9558868408203	1.6191166666666668					1	DETECTED	204.9559 m/z @1.62 [N1275_1.mzXML]	204.9558868408203	1.6191166666666668	1.52985	1.7404000000000002	0.21055000000000024	75298.3828125	387156.8656535646	0	1292	0.0843782885091573	1.1044783975842327	1.4362822061178424	204.95533752441406	204.95623779296875
464	204.9954376220703	11.779533333333335					1	DETECTED	204.9954 m/z @11.78 [N1275_1.mzXML]	204.9954376220703	11.779533333333335	1.4415666666666667	13.461350000000001	12.019783333333335	6099.18505859375	2916314.803124756	0	1292	10.62480228565908	0.5813417532138815	0.16268350642776297	204.9884490966797	204.9963836669922
465	205.0233917236328	1.8263500000000001					1	DETECTED	205.0234 m/z @1.83 [N1275_1.mzXML]	205.0233917236328	1.8263500000000001	1.4095333333333333	12.95815	11.548616666666666	94479.15625	5199428.424179931	0	1292	0.5655711401488679	13.894341943250488	28.9580789633919	205.02313232421875	205.02735900878906
466	205.04641723632812	9.342833333333335					1	DETECTED	205.0464 m/z @9.34 [N1275_1.mzXML]	205.04641723632812	9.342833333333335	1.9124	12.860266666666666	10.947866666666666	27643.876953125	2726953.439911926	0	1292	7.473871075591932	0.8504282640679615	1.1396676170688973	205.0416259765625	205.055908203125
467	205.0850830078125	9.215283333333334					1	DETECTED	205.0851 m/z @9.22 [N1275_1.mzXML]	205.0850830078125	9.215283333333334	0.1677	19.7585	19.5908	22410.45703125	4894424.045437743	0	1292	11.89298526667644	0.9504508519543032	0.9177460633508376	205.07650756835938	205.0854949951172
468	205.09600830078125	9.24325					1	DETECTED	205.0960 m/z @9.24 [N1275_1.mzXML]	205.09600830078125	9.24325	9.1136	11.05065	1.9370499999999993	6785435.0	4.621274883637024E7	1	1292	0.09403279935866315	1.1193395967362043	0.9714948732962617	205.09585571289062	205.09646606445312
469	205.12515258789062	1.9124					1	DETECTED	205.1252 m/z @1.91 [N1275_1.mzXML]	205.12515258789062	1.9124	1.8409166666666665	9.328016666666667	7.4871	78389.171875	2380018.733863617	0	1292	0.11566947810999717	4.537570805578547	94.48644205348792	205.1151580810547	205.12841796875
470	205.99378967285156	1.8978499999999998					1	DETECTED	205.9938 m/z @1.90 [N1275_1.mzXML]	205.99378967285156	1.8978499999999998	0.10111666666666667	20.006166666666665	19.90505	75048.171875	1.0936150771264741E7	0	1292	10.477731189362954	5.724669611534631	16.248721527552014	205.98533630371094	205.9994659423828
471	206.08030700683594	10.308349999999999					1	DETECTED	206.0803 m/z @10.31 [N1275_1.mzXML]	206.08030700683594	10.308349999999999	0.2857166666666667	16.86466666666667	16.578950000000003	103038.625	2363071.1875962242	0	1292	0.08832166050213353	0.5125697919993955	2.957625494948192	206.07986450195312	206.08924865722656
472	206.09933471679688	9.24325					1	DETECTED	206.0993 m/z @9.24 [N1275_1.mzXML]	206.09933471679688	9.24325	3.9243	10.249083333333335	6.324783333333334	733660.125	5040349.79261702	0	1292	0.08908321244465434	1.0768427860147338	0.9155249638476622	206.08935546875	206.10116577148438
473	206.38140869140625	9.24325					1	DETECTED	206.3814 m/z @9.24 [N1275_1.mzXML]	206.38140869140625	9.24325	9.173133333333334	9.299366666666666	0.12623333333333164	22450.103515625	116539.19056957941	0	1292	0.08952067042755196	0.9001663893510845	0.800332778702169	206.3811492919922	206.3814697265625
474	206.892578125	1.7554166666666666					1	DETECTED	206.8926 m/z @1.76 [N1275_1.mzXML]	206.892578125	1.7554166666666666	1.6783333333333335	2.28265	0.6043166666666664	116844.59375	1033987.1480078124	0	1292	0.11184849690013898	2.158507257957395	3.118343485413589	206.892333984375	206.89288330078125
475	206.99032592773438	16.244283333333335					1	DETECTED	206.9903 m/z @16.24 [N1275_1.mzXML]	206.99032592773438	16.244283333333335	0.1677	19.973166666666668	19.805466666666668	8112.931640625	2759143.7299216622	0	1292	2.5972136397111587	0.6260369887858155	0.2416124025402753	206.98626708984375	206.99559020996094
476	207.02536010742188	9.61335					1	DETECTED	207.0254 m/z @9.61 [N1275_1.mzXML]	207.02536010742188	9.61335	1.4095333333333333	15.002999999999998	13.593466666666664	219875.890625	5622258.903001346	0	1292	0.08372504406418813	1.4135329212729881	1.5297672330695296	207.01539611816406	207.0297088623047
477	207.1034393310547	9.229266666666666					1	DETECTED	207.1034 m/z @9.23 [N1275_1.mzXML]	207.1034393310547	9.229266666666666	9.051033333333333	11.64685	2.5958166666666678	27246.599609375	677685.0485332024	0	1292	0.08543524658424673	0.8427723558606457	0.5976579213675985	207.1032257080078	207.11245727539062
478	208.02890014648438	9.61335					1	DETECTED	208.0289 m/z @9.61 [N1275_1.mzXML]	208.02890014648438	9.61335	9.553949999999999	10.293366666666666	0.739416666666667	16713.1640625	265075.6375855716	0	1292	0.7282640516319745	6.224046015712487	11.448092031424974	208.0287322998047	208.02899169921875
479	208.04800415039062	15.28275					1	DETECTED	208.0480 m/z @15.28 [N1275_1.mzXML]	208.04800415039062	15.28275	9.035566666666666	19.956333333333337	10.92076666666667	13346.4140625	2973646.6465510256	0	1292	2.279887753496851	0.8446436836652418	0.9388560522286415	208.04730224609375	208.0487518310547
480	208.1324462890625	8.819766666666668					1	DETECTED	208.1324 m/z @8.82 [N1275_1.mzXML]	208.1324462890625	8.819766666666668	3.9243	11.94295	8.01865	6123.9638671875	960940.8076436156	0	1292	0.1717798706248317	0.8189872943675779	0.6379745887351559	208.13182067871094	208.1416015625
481	208.88967895507812	1.7404000000000002					1	DETECTED	208.8897 m/z @1.74 [N1275_1.mzXML]	208.88967895507812	1.7404000000000002	1.6783333333333335	2.0107666666666666	0.33243333333333314	68541.453125	605850.0772084963	0	1292	0.1254970227921297	3.1028115474869216	4.1165980335998915	208.8893280029297	208.89013671875
482	208.9342803955078	2.16795					1	DETECTED	208.9343 m/z @2.17 [N1275_1.mzXML]	208.9342803955078	2.16795	2.0531333333333333	2.42465	0.37151666666666694	16982.580078125	209858.0315786135	0	1292	0.26522571268786477	1.6178690666279603	2.0304413691533094	208.933837890625	208.93502807617188
483	208.9777374267578	13.61845					1	DETECTED	208.9777 m/z @13.62 [N1275_1.mzXML]	208.9777374267578	13.61845	13.433783333333334	15.83845	2.4046666666666656	15748.732421875	763610.1677841797	0	1292	0.2707532963812156	6.510830324909804	12.021660649819609	208.9771270751953	208.97830200195312
484	209.03257751464844	1.486					1	DETECTED	209.0326 m/z @1.49 [N1275_1.mzXML]	209.03257751464844	1.486	1.4095333333333333	4.974066666666667	3.564533333333334	33595.33203125	1288613.8343470152	0	1292	0.11552236222644074	23.307759372275502	45.615518744551004	209.0321807861328	209.03262329101562
485	209.0445556640625	15.806516666666665					1	DETECTED	209.0446 m/z @15.81 [N1275_1.mzXML]	209.0445556640625	15.806516666666665	0.11768333333333333	20.006166666666665	19.888483333333333	25669.515625	6366873.324299615	0	1292	2.212438417704224	0.6306657571014903	0.6315561753852987	209.0438232421875	209.053466796875
486	209.07916259765625	11.305733333333334					1	DETECTED	209.0792 m/z @11.31 [N1275_1.mzXML]	209.07916259765625	11.305733333333334	11.275066666666667	11.563583333333334	0.2885166666666663	30537.580078125	216913.98945581057	0	1292	0.18582773563410804	4.704076086956489	8.408152173912978	209.0787811279297	209.08004760742188
487	209.09115600585938	7.66505					1	DETECTED	209.0912 m/z @7.67 [N1275_1.mzXML]	209.09115600585938	7.66505	5.831	8.55865	2.7276499999999997	21314.9921875	1312869.114511963	0	1292	0.7961665031094869	0.6747170443086844	0.24207278443577404	209.090576171875	209.09170532226562
488	209.115966796875	12.059833333333334					1	DETECTED	209.1160 m/z @12.06 [N1275_1.mzXML]	209.115966796875	12.059833333333334	5.540033333333333	12.579533333333334	7.039500000000001	586181.8125	5629012.87969727	1	1292	0.11845724653926837	0.6702898952610884	1.9695760523513068	209.1128387451172	209.121826171875
489	209.12770080566406	10.205083333333333					1	DETECTED	209.1277 m/z @10.21 [N1275_1.mzXML]	209.12770080566406	10.205083333333333	8.988966666666666	10.382966666666666	1.3940000000000001	4292.1630859375	229448.009934021	0	1292	1.277984871237729	0.573135801115573	0.14627160223114605	209.1271209716797	209.12786865234375
490	209.1639404296875	9.80695					1	DETECTED	209.1639 m/z @9.81 [N1275_1.mzXML]	209.1639404296875	9.80695	9.61335	16.962833333333332	7.349483333333332	8633.7587890625	731733.4349121093	0	1292	0.12978583822989442	18.981103650137737	36.96220730027547	209.16368103027344	209.16632080078125
491	211.04119873046875	2.438816666666667					1	DETECTED	211.0412 m/z @2.44 [N1275_1.mzXML]	211.04119873046875	2.438816666666667	2.1392499999999997	18.581333333333337	16.442083333333336	19865.5546875	2040428.5928853762	0	1292	0.4139189087710018	27.44311227328359	26.221183442450847	211.0373992919922	211.04595947265625
492	211.05679321289062	9.417066666666667					1	DETECTED	211.0568 m/z @9.42 [N1275_1.mzXML]	211.05679321289062	9.417066666666667	9.342833333333335	10.5038	1.1609666666666651	13034.966796875	164756.39235272194	0	1292	0.09914792605012934	7.819712617871702	14.639425235743404	211.05665588378906	211.05877685546875
493	211.07911682128906	14.667666666666666					1	DETECTED	211.0791 m/z @14.67 [N1275_1.mzXML]	211.07911682128906	14.667666666666666	11.200583333333332	16.962833333333332	5.76225	7407.9833984375	1214727.5201905204	0	1292	0.49276467760784115	0.8309938709289749	0.38303748918570735	211.07858276367188	211.0800018310547
494	211.10693359375	8.604433333333333					1	DETECTED	211.1069 m/z @8.60 [N1275_1.mzXML]	211.10693359375	8.604433333333333	0.9281833333333334	15.17365	14.245466666666667	8877.9541015625	1492988.0389717105	0	1292	0.09761043490049559	0.9278923085273844	0.8557846170547687	211.1019287109375	211.1151123046875
495	211.13186645507812	12.119766666666667					1	DETECTED	211.1319 m/z @12.12 [N1275_1.mzXML]	211.13186645507812	12.119766666666667	0.10111666666666667	20.006166666666665	19.90505	22262.693359375	4263460.206071167	0	1292	1.4258075226805218	1.6512928809004175	0.29576637885315876	211.12213134765625	211.13291931152344
496	211.14329528808594	10.308349999999999					1	DETECTED	211.1433 m/z @10.31 [N1275_1.mzXML]	211.14329528808594	10.308349999999999	10.174316666666666	10.4281	0.2537833333333346	24796.689453125	203208.16579333547	0	1292	0.12618158043354377	0.8362614267921865	1.138225402605749	211.14303588867188	211.14337158203125
497	212.01832580566406	11.363333333333333					1	DETECTED	212.0183 m/z @11.36 [N1275_1.mzXML]	212.01832580566406	11.363333333333333	11.335433333333333	19.576999999999998	8.241566666666666	34354.78515625	3326489.9461544803	0	1292	0.04361376661354477	147.69832735961396	294.3966547192279	212.018310546875	212.02330017089844
498	212.06686401367188	10.829316666666667					1	DETECTED	212.0669 m/z @10.83 [N1275_1.mzXML]	212.06686401367188	10.829316666666667	9.417066666666667	11.171183333333333	1.7541166666666665	183604.109375	1689355.4940193507	0	1292	0.09217648467752504	2.4373910251096946	3.03054121832486	212.05999755859375	212.06715393066406
499	212.83786010742188	1.7554166666666666					1	DETECTED	212.8379 m/z @1.76 [N1275_1.mzXML]	212.83786010742188	1.7554166666666666	1.6933	2.3540666666666668	0.6607666666666667	20996.619140625	422984.72495861823	0	1292	0.37005994967350375	5.318755030855923	8.882508759193463	212.83724975585938	212.8383026123047
500	212.998291015625	1.9124					1	DETECTED	212.9983 m/z @1.91 [N1275_1.mzXML]	212.998291015625	1.9124	1.88365	2.153583333333333	0.26993333333333314	32483.431640625	201287.401048584	0	1292	0.049010083609124955	4.694492753623177	8.388985507246353	212.9982452392578	212.9986114501953
501	213.0221405029297	10.234316666666667					1	DETECTED	213.0221 m/z @10.23 [N1275_1.mzXML]	213.0221405029297	10.234316666666667	9.61335	17.944833333333335	8.331483333333335	2665.08203125	737891.6767390444	0	1292	6.2815322851436655	6.708478715980469	12.416957431960938	213.0221405029297	213.03213500976562
502	213.17701721191406	10.531766666666666					1	DETECTED	213.1770 m/z @10.53 [N1275_1.mzXML]	213.17701721191406	10.531766666666666	0.2687833333333333	12.8049	12.536116666666667	6727.3955078125	1385800.9426393125	0	1292	2.3330945852135088	0.6107442767616305	0.22148855352326086	213.17686462402344	213.1836700439453
503	214.01841735839844	13.230466666666667					1	DETECTED	214.0184 m/z @13.23 [N1275_1.mzXML]	214.01841735839844	13.230466666666667	9.627816666666666	13.230466666666667	3.6026500000000006	6728.3896484375	806279.2674095761	0	1292	2.640803346232204	0.5	null	214.01341247558594	214.02577209472656
504	214.17877197265625	11.275066666666667					1	DETECTED	214.1788 m/z @11.28 [N1275_1.mzXML]	214.17877197265625	11.275066666666667	11.2448	13.406383333333334	2.1615833333333345	22050.248046875	1152778.3457236332	0	1292	0.036683708414047445	35.70897577092382	70.41795154184764	214.17616271972656	214.17910766601562
505	214.91648864746094	1.5449					1	DETECTED	214.9165 m/z @1.54 [N1275_1.mzXML]	214.91648864746094	1.5449	1.4095333333333333	1.6484999999999999	0.23896666666666655	777380.9375	5254895.582034669	0	1292	0.14812182090469195	0.8706609695032134	0.661837246105266	214.91632080078125	214.9168243408203
506	214.98797607421875	1.5006333333333333					1	DETECTED	214.9880 m/z @1.50 [N1275_1.mzXML]	214.98797607421875	1.5006333333333333	1.4415666666666667	1.5745333333333333	0.13296666666666668	95141.5546875	428932.65646289074	0	1292	0.07828210280611869	1.1255643340857802	1.048884013249164	214.9877471923828	214.9880828857422
507	215.01510620117188	1.9826333333333332					1	DETECTED	215.0151 m/z @1.98 [N1275_1.mzXML]	215.01510620117188	1.9826333333333332	1.9124	11.5359	9.6235	96785.2890625	2475012.3939084467	0	1292	0.1299572990104949	12.441398710503028	14.938447003626663	215.01222229003906	215.02224731445312
508	215.12643432617188	11.171183333333333					1	DETECTED	215.1264 m/z @11.17 [N1275_1.mzXML]	215.12643432617188	11.171183333333333	9.051033333333333	17.697666666666667	8.646633333333334	6130.27099609375	1024364.7411979979	0	1292	0.03700749421372862	2.039156034557303	3.0783120691146055	215.1262664794922	215.12783813476562
509	215.1626434326172	12.18275					1	DETECTED	215.1626 m/z @12.18 [N1275_1.mzXML]	215.1626434326172	12.18275	5.5724833333333335	12.260883333333334	6.688400000000001	8701.2890625	617001.3805421144	0	1292	0.2162975319153677	0.505909998588055	0.011819997176109931	215.1539306640625	215.16404724121094
510	216.12193298339844	1.9965000000000002					1	DETECTED	216.1219 m/z @2.00 [N1275_1.mzXML]	216.12193298339844	1.9965000000000002	1.96875	10.684116666666666	8.715366666666666	9583.6640625	1061757.585824707	0	1292	0.2894525102874852	157.0336336336327	313.06726726726544	216.11854553222656	216.1222686767578
511	216.92132568359375	1.6783333333333335					1	DETECTED	216.9213 m/z @1.68 [N1275_1.mzXML]	216.92132568359375	1.6783333333333335	1.486	7.5341499999999995	6.04815	240000.375	4301025.38255127	0	1292	0.15537432779174254	1.2252771261411084	0.6875266376132703	216.9121856689453	216.92604064941406
512	216.94976806640625	1.5006333333333333					1	DETECTED	216.9498 m/z @1.50 [N1275_1.mzXML]	216.94976806640625	1.5006333333333333	1.4259666666666668	14.53725	13.111283333333333	223821.875	8676239.507573426	0	1292	0.16045998653498872	1.4726971156225934	1.7270123272390792	216.94778442382812	216.94985961914062
513	217.0459442138672	10.902733333333334					1	DETECTED	217.0459 m/z @10.90 [N1275_1.mzXML]	217.0459442138672	10.902733333333334	1.52985	18.66283333333333	17.132983333333332	13394.1630859375	2075404.1846459967	0	1292	0.040347822392558186	2.9819032888302277	5.504699977796243	217.0373992919922	217.05328369140625
514	217.08084106445312	2.02475					1	DETECTED	217.0808 m/z @2.02 [N1275_1.mzXML]	217.08084106445312	2.02475	1.3924666666666667	16.979333333333333	15.586866666666666	18914.853515625	2274248.5872009885	0	1292	0.32513016502949843	5.536593201902566	8.894449285159853	217.0800018310547	217.088134765625
515	217.12066650390625	0.67445					1	DETECTED	217.1207 m/z @0.67 [N1275_1.mzXML]	217.12066650390625	0.67445	0.10111666666666667	20.006166666666665	19.90505	9483.798828125	3425220.4223191217	0	1292	19.01320372934446	13.684271121084693	26.306218057677007	217.11837768554688	217.12144470214844
516	217.22621154785156	11.764333333333333					1	DETECTED	217.2262 m/z @11.76 [N1275_1.mzXML]	217.22621154785156	11.764333333333333	11.704516666666667	11.8104	0.10588333333333289	7289.349609375	26589.117809082367	0	1292	0.030579864058051243	0.8850654778489832	0.7701309556979662	217.22593688964844	217.2266082763672
517	218.02044677734375	9.7322					1	DETECTED	218.0204 m/z @9.73 [N1275_1.mzXML]	218.02044677734375	9.7322	9.68745	10.961833333333335	1.2743833333333345	18502.064453125	210669.06711169513	0	1292	0.09510931181553772	1.998624384663082	2.368889429385987	218.0185546875	218.02072143554688
518	218.04132080078125	8.9581					1	DETECTED	218.0413 m/z @8.96 [N1275_1.mzXML]	218.04132080078125	8.9581	5.0873333333333335	10.15875	5.071416666666666	4588.04052734375	493969.6556376341	0	1292	1.2327779731479858	0.6550920145018644	0.3101840290037287	218.0411834716797	218.0490264892578
519	218.1375274658203	2.02475					1	DETECTED	218.1375 m/z @2.02 [N1275_1.mzXML]	218.1375274658203	2.02475	0.10111666666666667	20.006166666666665	19.90505	62412.79296875	3987370.694925842	0	1292	0.19030376581151676	10.264832114338315	0.575050283501336	218.13677978515625	218.13865661621094
520	218.21055603027344	10.41305					1	DETECTED	218.2106 m/z @10.41 [N1275_1.mzXML]	218.21055603027344	10.41305	10.368	10.5038	0.1357999999999997	7347.24658203125	41522.094636596434	0	1292	0.15624835259677106	1.5072142064372949	2.0144284128745897	218.21014404296875	218.21058654785156
521	218.91844177246094	1.6933					1	DETECTED	218.9184 m/z @1.69 [N1275_1.mzXML]	218.91844177246094	1.6933	1.5449	1.9409333333333334	0.39603333333333346	75999.96875	840811.9714199221	0	1292	0.2869499899542154	1.334344115004492	2.8088354881129614	218.90939331054688	218.92286682128906
522	218.94737243652344	1.5006333333333333					1	DETECTED	218.9474 m/z @1.50 [N1275_1.mzXML]	218.94737243652344	1.5006333333333333	1.4415666666666667	1.6191166666666668	0.1775500000000001	28110.138671875	196988.4785493165	0	1292	0.4331989780890628	1.5029627539503412	2.0059255079006824	218.9471435546875	218.94752502441406
523	218.96914672851562	9.776883333333334					1	DETECTED	218.9691 m/z @9.78 [N1275_1.mzXML]	218.96914672851562	9.776883333333334	9.598833333333333	10.066083333333333	0.46724999999999994	4420.9140625	66108.31414691168	0	1292	0.21040589544772992	1.3121314237573662	1.6242628475147323	218.96841430664062	218.9693603515625
524	218.98280334472656	1.5006333333333333					1	DETECTED	218.9828 m/z @1.50 [N1275_1.mzXML]	218.98280334472656	1.5006333333333333	1.4259666666666668	1.5449	0.11893333333333311	43022.296875	177748.71697705088	0	1292	0.08786339325004322	0.7942067629914269	0.6582133376654352	218.98257446289062	218.98287963867188
525	219.02508544921875	1.7841333333333333					1	DETECTED	219.0251 m/z @1.78 [N1275_1.mzXML]	219.02508544921875	1.7841333333333333	1.70855	9.926916666666667	8.218366666666666	2070577.625	1.911383604002405E7	1	1292	0.06518590922194911	3.7789330749179046	5.014422822331099	219.01637268066406	219.02650451660156
526	219.04273986816406	8.74205					1	DETECTED	219.0427 m/z @8.74 [N1275_1.mzXML]	219.04273986816406	8.74205	8.5435	14.043033333333334	5.499533333333334	9663.5810546875	892209.5807078246	0	1292	2.7512297092455142	13.849240325694558	0.17101574761512928	219.04173278808594	219.04629516601562
527	219.0617218017578	10.205083333333333					1	DETECTED	219.0617 m/z @10.21 [N1275_1.mzXML]	219.0617218017578	10.205083333333333	10.15875	10.574783333333333	0.41603333333333303	4793.41943359375	67756.28311627205	0	1292	0.07141636142616292	4.489568345323759	7.979136690647517	219.06124877929688	219.06222534179688
528	219.11627197265625	15.049383333333333					1	DETECTED	219.1163 m/z @15.05 [N1275_1.mzXML]	219.11627197265625	15.049383333333333	0.5898666666666668	19.956333333333337	19.36646666666667	15167.0849609375	2669584.8278418905	0	1292	1.2361642843293108	0.9226733705157917	0.6387983021870769	219.1093292236328	219.11688232421875
529	219.1342010498047	12.4284					1	DETECTED	219.1342 m/z @12.43 [N1275_1.mzXML]	219.1342010498047	12.4284	3.822766666666667	12.65165	8.828883333333334	10010.640625	1156409.918742554	0	1292	1.6718548889461218	0.5129711545538	0.11111496522667944	219.1331787109375	219.1411590576172
530	219.1517791748047	9.066533333333332					1	DETECTED	219.1518 m/z @9.07 [N1275_1.mzXML]	219.1517791748047	9.066533333333332	9.035566666666666	9.1443	0.10873333333333335	7023.49951171875	32474.83257690433	0	1292	0.08819538551208161	1.7556512378902345	2.511302475780469	219.15162658691406	219.1521453857422
531	219.1730194091797	12.245733333333334					1	DETECTED	219.1730 m/z @12.25 [N1275_1.mzXML]	219.1730194091797	12.245733333333334	0.15116666666666667	19.923333333333336	19.77216666666667	43474.6484375	2561531.4709442453	0	1292	0.11264012476976148	3.1837389831749587	0.9931609868378835	219.17147827148438	219.1745147705078
532	220.02854919433594	1.7841333333333333					1	DETECTED	220.0285 m/z @1.78 [N1275_1.mzXML]	220.02854919433594	1.7841333333333333	1.7404000000000002	12.735516666666665	10.995116666666664	139810.828125	2325481.0204912717	0	1292	0.054455289682731944	4.861249113544859	6.46671654746452	220.01861572265625	220.0359344482422
533	220.0953826904297	10.829316666666667					1	DETECTED	220.0954 m/z @10.83 [N1275_1.mzXML]	220.0953826904297	10.829316666666667	4.87945	10.902733333333334	6.0232833333333335	4760.677734375	492995.0794737549	0	1292	0.09052717778909347	0.506169606041592	0.01233921208318394	220.09530639648438	220.0977325439453
534	220.1170196533203	8.942450000000001					1	DETECTED	220.1170 m/z @8.94 [N1275_1.mzXML]	220.1170196533203	8.942450000000001	2.09565	15.854583333333332	13.758933333333331	12540.8056640625	1924847.6649447633	0	1292	0.0992804773813063	1.0047710852758465	0.015278964927133416	220.11619567871094	220.1201171875
535	220.16812133789062	12.8049					1	DETECTED	220.1681 m/z @12.80 [N1275_1.mzXML]	220.16812133789062	12.8049	12.749400000000001	14.580350000000001	1.8309499999999996	13786.1875	428190.5979956662	0	1292	0.07816556987185841	16.495045045045472	31.990090090090945	220.1678466796875	220.16925048828125
536	220.93338012695312	1.60435					1	DETECTED	220.9334 m/z @1.60 [N1275_1.mzXML]	220.93338012695312	1.60435	1.52985	15.75785	14.228	179026.484375	7479161.993709778	0	1292	0.08269497097126233	1.401571647643194	1.3137789790393473	220.93301391601562	220.9336700439453
537	220.98040771484375	1.5006333333333333					1	DETECTED	220.9804 m/z @1.50 [N1275_1.mzXML]	220.98040771484375	1.5006333333333333	1.4713666666666667	1.5595166666666667	0.08814999999999995	9938.1689453125	39235.63234594729	0	1292	0.10575313017441501	1.5059794988610529	2.0119589977221057	220.9799041748047	220.98074340820312
538	221.0234375	1.7841333333333333					1	DETECTED	221.0234 m/z @1.78 [N1275_1.mzXML]	221.0234375	1.7841333333333333	1.7245833333333331	11.885816666666667	10.161233333333334	144720.765625	2908188.262536438	0	1292	0.06739380983750354	4.25448179012753	4.961453071776496	221.0199432373047	221.0248565673828
539	221.05215454101562	11.563583333333334					1	DETECTED	221.0522 m/z @11.56 [N1275_1.mzXML]	221.05215454101562	11.563583333333334	2.3683166666666664	15.871016666666666	13.502699999999999	19582.322265625	4125458.65418231	0	1292	0.13310957788828226	0.7342201422470981	0.019288475676176704	221.04562377929688	221.0523223876953
540	221.0798797607422	10.517833333333334					1	DETECTED	221.0799 m/z @10.52 [N1275_1.mzXML]	221.0798797607422	10.517833333333334	10.475050000000001	15.951533333333334	5.4764833333333325	54263.71875	2036667.340002562	0	1292	0.1195265761151667	2.503156173743611	3.128787589229876	221.07090759277344	221.0832977294922
541	221.09133911132812	8.604433333333333					1	DETECTED	221.0913 m/z @8.60 [N1275_1.mzXML]	221.09133911132812	8.604433333333333	4.910983333333333	9.271166666666666	4.360183333333333	15071.162109375	500720.43659353664	0	1292	0.18768830196463426	0.6089386187207417	0.05646740048919692	221.0901641845703	221.09165954589844
542	221.15216064453125	12.916516666666666					1	DETECTED	221.1522 m/z @12.92 [N1275_1.mzXML]	221.15216064453125	12.916516666666666	0.13426666666666665	14.280933333333333	14.146666666666667	29361.017578125	2654992.349326569	0	1292	0.805511930367123	0.5462255656324715	0.9966696472822838	221.1514434814453	221.15298461914062
543	221.224853515625	13.857016666666668					1	DETECTED	221.2249 m/z @13.86 [N1275_1.mzXML]	221.224853515625	13.857016666666668	13.676483333333334	14.43785	0.7613666666666656	9850.1572265625	184566.74173559505	0	1292	0.12435063643940936	2.1086595273264206	3.217319054652841	221.224853515625	221.22531127929688
544	222.0635986328125	14.894583333333333					1	DETECTED	222.0636 m/z @14.89 [N1275_1.mzXML]	222.0635986328125	14.894583333333333	1.2534666666666667	19.576999999999998	18.32353333333333	16268.4921875	3824589.917424773	0	1292	2.155042342314985	0.9411668972562697	0.6552854456681741	222.06202697753906	222.0731201171875
545	222.86647033691406	1.7404000000000002					1	DETECTED	222.8665 m/z @1.74 [N1275_1.mzXML]	222.86647033691406	1.7404000000000002	1.6633333333333333	10.41305	8.749716666666666	106439.625	3487144.3222524417	0	1292	0.24918530585459098	56.767192906574266	1.445435867122154	222.85804748535156	222.86671447753906
546	222.99310302734375	13.545683333333333					1	DETECTED	222.9931 m/z @13.55 [N1275_1.mzXML]	222.99310302734375	13.545683333333333	9.569233333333333	17.697666666666667	8.128433333333334	54642.09375	4823038.68220642	0	1292	0.8078729048890949	1.0368042507938156	1.0480838149227942	222.99183654785156	223.0025177001953
547	223.0626678466797	11.632900000000001					1	DETECTED	223.0627 m/z @11.63 [N1275_1.mzXML]	223.0626678466797	11.632900000000001	4.370900000000001	19.7915	15.420599999999999	30425.58203125	7144584.633124763	0	1292	5.8217806635777105	1.0617323051500962	7.708071210178943	223.0587158203125	223.06320190429688
548	223.0950164794922	11.563583333333334					1	DETECTED	223.0950 m/z @11.56 [N1275_1.mzXML]	223.0950164794922	11.563583333333334	0.11768333333333333	20.006166666666665	19.888483333333333	1553728.75	1.6554009511672191E7	1	1292	0.11003352033928238	0.5098058051899761	2.762507364023711	223.09100341796875	223.0955810546875
549	223.1314239501953	12.383583333333332					1	DETECTED	223.1314 m/z @12.38 [N1275_1.mzXML]	223.1314239501953	12.383583333333332	11.305733333333334	12.679833333333333	1.3740999999999985	135319.375	2173879.7269382263	0	1292	0.10575000077347241	0.600835613640472	0.674564632360374	223.13108825683594	223.13182067871094
550	223.16812133789062	12.059833333333334					1	DETECTED	223.1681 m/z @12.06 [N1275_1.mzXML]	223.16812133789062	12.059833333333334	11.275066666666667	15.375333333333334	4.100266666666666	15395.6826171875	1600533.7831367804	0	1292	2.395017258256699	2.6124113324555083	3.9887381110663713	223.16722106933594	223.16873168945312
551	224.09857177734375	11.563583333333334					1	DETECTED	224.0986 m/z @11.56 [N1275_1.mzXML]	224.09857177734375	11.563583333333334	1.60435	18.108333333333334	16.503983333333334	182102.015625	7131630.441289305	0	1292	0.09831512702491807	0.8285769988988443	0.6571539977976886	224.09640502929688	224.0989532470703
552	224.13478088378906	12.398349999999999					1	DETECTED	224.1348 m/z @12.40 [N1275_1.mzXML]	224.13478088378906	12.398349999999999	0.25205	19.808	19.55595	20823.6796875	4246748.341704376	0	1292	0.03425877640730057	1.327831479867662	1.7102524554842116	224.12620544433594	224.13821411132812
553	224.949951171875	11.734083333333333					1	DETECTED	224.9500 m/z @11.73 [N1275_1.mzXML]	224.949951171875	11.734083333333333	10.961833333333335	15.39085	4.429016666666666	32768.14453125	2365837.8066225895	0	1292	0.5123312650614498	2.495627572978169	3.984416060148464	224.94866943359375	224.95140075683594
554	225.07183837890625	1.7554166666666666					1	DETECTED	225.0718 m/z @1.76 [N1275_1.mzXML]	225.07183837890625	1.7554166666666666	1.7554166666666666	16.669333333333334	14.913916666666667	50116.171875	1.3768869981174529E7	0	1292	8.504072242307219	null	null	225.06361389160156	225.07510375976562
555	225.10684204101562	1.8978499999999998					1	DETECTED	225.1068 m/z @1.90 [N1275_1.mzXML]	225.10684204101562	1.8978499999999998	1.8978499999999998	18.27283333333333	16.374983333333333	27968.572265625	3396980.973541687	0	1292	10.871750586756862	null	null	225.09828186035156	225.11236572265625
556	225.1471405029297	12.4284					1	DETECTED	225.1471 m/z @12.43 [N1275_1.mzXML]	225.1471405029297	12.4284	0.8943833333333333	12.548916666666665	11.654533333333331	74989.1796875	1647900.16480313	0	1292	0.11026225269449341	0.6007267916849859	0.14503194415373047	225.14669799804688	225.14801025390625
557	226.0437774658203	2.0812833333333334					1	DETECTED	226.0438 m/z @2.08 [N1275_1.mzXML]	226.0437774658203	2.0812833333333334	2.02475	16.539016666666665	14.514266666666664	37769.69921875	1381599.6164553526	0	1292	0.12554205701629195	3.633412098135916	5.75522974216458	226.04342651367188	226.05186462402344
558	226.07008361816406	9.822016666666666					1	DETECTED	226.0701 m/z @9.82 [N1275_1.mzXML]	226.07008361816406	9.822016666666666	8.9581	10.189833333333333	1.2317333333333327	11700.0537109375	167466.9130795897	0	1292	0.10676215093747032	0.7128773994405323	0.21041846196322542	226.06788635253906	226.07916259765625
559	226.95018005371094	1.6338000000000001					1	DETECTED	226.9502 m/z @1.63 [N1275_1.mzXML]	226.95018005371094	1.6338000000000001	1.5449	12.230166666666666	10.685266666666665	882083.3125	9406070.250015257	0	1292	0.06810358203930522	1.8014333299587837	1.7519152157272484	226.94996643066406	226.95120239257812
560	227.07815551757812	9.24325					1	DETECTED	227.0782 m/z @9.24 [N1275_1.mzXML]	227.07815551757812	9.24325	9.128983333333334	14.132683333333334	5.0037	76738.8828125	1233040.390929137	0	1292	0.10912759876641509	11.947988450339624	1.1425563078350753	227.07138061523438	227.0815887451172
561	227.12368774414062	1.9409333333333334					1	DETECTED	227.1237 m/z @1.94 [N1275_1.mzXML]	227.12368774414062	1.9409333333333334	1.9266833333333333	10.991616666666665	9.064933333333332	17253.63671875	5097023.406339357	0	1292	9.088937452157575	318.06783625730776	675.885983298171	227.12356567382812	227.1242218017578
562	227.17440795898438	9.80695					1	DETECTED	227.1744 m/z @9.81 [N1275_1.mzXML]	227.17440795898438	9.80695	0.40386666666666665	19.973166666666668	19.569300000000002	126163.8125	3367779.5076387012	0	1292	0.12460793970144124	1.1121668354088157	3.898747175846319	227.16441345214844	227.17538452148438
563	228.062255859375	10.308349999999999					1	DETECTED	228.0623 m/z @10.31 [N1275_1.mzXML]	228.062255859375	10.308349999999999	10.263816666666665	10.459116666666667	0.19530000000000136	46936.90625	277522.41513220366	0	1292	0.08554972968908636	2.192739520958078	3.3389125013873975	228.06190490722656	228.0623321533203
564	229.1424102783203	0.45433333333333337					1	DETECTED	229.1424 m/z @0.45 [N1275_1.mzXML]	229.1424102783203	0.45433333333333337	0.10111666666666667	20.006166666666665	19.90505	87121.734375	6.6365039882532805E7	1	1292	11.569389180247574	28.176827254282074	36.16510752032874	229.1415252685547	229.14276123046875
565	229.15341186523438	2.02475					1	DETECTED	229.1534 m/z @2.02 [N1275_1.mzXML]	229.15341186523438	2.02475	1.8694833333333334	2.0671833333333334	0.1977	87042.0078125	792183.666185547	0	1292	0.19923336868784447	0.6366466294547015	0.2732932589094031	229.15316772460938	229.15347290039062
566	230.14479064941406	11.2596					1	DETECTED	230.1448 m/z @11.26 [N1275_1.mzXML]	230.14479064941406	11.2596	0.21838333333333332	19.98966666666667	19.771283333333336	13519.5185546875	8347039.433218264	0	1292	11.813987061952655	0.8953398855500527	0.7906797711001052	230.14479064941406	230.14633178710938
567	230.24606323242188	11.419833333333335					1	DETECTED	230.2461 m/z @11.42 [N1275_1.mzXML]	230.24606323242188	11.419833333333335	11.349433333333334	11.8104	0.46096666666666586	242825.125	1842507.990377808	1	1292	0.11349887095897593	2.021712698610189	1.807286299952235	230.24562072753906	230.24732971191406
568	230.96539306640625	1.5006333333333333					1	DETECTED	230.9654 m/z @1.50 [N1275_1.mzXML]	230.96539306640625	1.5006333333333333	1.4259666666666668	1.6338000000000001	0.20783333333333331	259417.078125	1514429.272362793	0	1292	0.10004571796825923	1.386943508147366	1.7189932190836987	230.96475219726562	230.96543884277344
569	230.98892211914062	1.9548833333333335					1	DETECTED	230.9889 m/z @1.95 [N1275_1.mzXML]	230.98892211914062	1.9548833333333335	1.9266833333333333	3.51805	1.5913666666666668	16435.31640625	386007.9923874512	0	1292	0.05801883277445996	28.215721040188903	8.2195320229884	230.9883270263672	230.98953247070312
570	231.13587951660156	15.235783333333334					1	DETECTED	231.1359 m/z @15.24 [N1275_1.mzXML]	231.13587951660156	15.235783333333334	0.11768333333333333	20.006166666666665	19.888483333333333	312800.65625	3.343334938434879E7	1	1292	1.1335115176131954	0.9408417553505838	2.3977227909619976	231.1352081298828	231.14541625976562
571	232.13951110839844	15.204966666666667					1	DETECTED	232.1395 m/z @15.20 [N1275_1.mzXML]	232.13951110839844	15.204966666666667	0.52245	19.923333333333336	19.400883333333336	20293.71484375	3443719.452793762	0	1292	1.1856560778131744	0.8830625082964701	0.4782856938698772	232.13438415527344	232.14039611816406
572	232.15365600585938	8.453966666666666					1	DETECTED	232.1537 m/z @8.45 [N1275_1.mzXML]	232.15365600585938	8.453966666666666	8.022133333333333	8.896083333333333	0.8739500000000007	60032.63671875	899914.8604855953	0	1292	0.2030145782485846	0.8598851311175418	0.6392800177122063	232.1530303955078	232.1537322998047
573	232.89515686035156	1.7404000000000002					1	DETECTED	232.8952 m/z @1.74 [N1275_1.mzXML]	232.89515686035156	1.7404000000000002	1.6338000000000001	1.9266833333333333	0.29288333333333316	144527.25	1419891.4718017583	0	1292	0.15560624559207392	1.3665140632355794	1.8745573402571183	232.89503479003906	232.89553833007812
574	232.9271240234375	1.5449					1	DETECTED	232.9271 m/z @1.54 [N1275_1.mzXML]	232.9271240234375	1.5449	1.4259666666666668	1.6191166666666668	0.19314999999999993	101481.34375	658986.722897461	0	1292	0.10215942125274746	0.8110403539106831	0.6583476421727157	232.9268035888672	232.92735290527344
575	232.98374938964844	10.7995					1	DETECTED	232.9837 m/z @10.80 [N1275_1.mzXML]	232.98374938964844	10.7995	10.5038	17.846	7.3422	15946.43359375	1134348.6775083619	0	1292	0.164383690386261	12.41494758200879	22.626824855444816	232.9834747314453	232.98757934570312
576	232.99838256835938	1.5006333333333333					1	DETECTED	232.9984 m/z @1.50 [N1275_1.mzXML]	232.99838256835938	1.5006333333333333	1.4259666666666668	1.60435	0.17838333333333312	40419.5546875	201782.80492456042	0	1292	null	1.209949414915884	1.5446200193327078	232.99801635742188	232.9984588623047
577	233.02955627441406	14.53725					1	DETECTED	233.0296 m/z @14.54 [N1275_1.mzXML]	233.02955627441406	14.53725	9.822016666666666	18.338166666666666	8.51615	3343.605224609375	1047271.9990747689	0	1292	6.602102197927632	0.9030465088330728	0.8060930176661456	233.0291290283203	233.03109741210938
578	233.11163330078125	2.89355					1	DETECTED	233.1116 m/z @2.89 [N1275_1.mzXML]	233.11163330078125	2.89355	0.11768333333333333	20.006166666666665	19.888483333333333	6900.1328125	2696429.918790008	0	1292	0.7563408244152008	3.5823916854796103	1.1296638639791896	233.11007690429688	233.1159210205078
579	233.13185119628906	15.2206					1	DETECTED	233.1319 m/z @15.22 [N1275_1.mzXML]	233.13185119628906	15.2206	0.20148333333333335	19.5275	19.326016666666668	13277.8251953125	2408131.798202819	0	1292	0.6712012312845168	0.5861926140444687	0.4599291832853767	233.1246337890625	233.13768005371094
580	233.14593505859375	14.9878					1	DETECTED	233.1459 m/z @14.99 [N1275_1.mzXML]	233.14593505859375	14.9878	8.306366666666667	19.642666666666667	11.3363	10882.8779296875	1921093.2249320673	0	1292	0.24803830015852668	0.8483434193261925	0.6077342066288461	233.1446075439453	233.15420532226562
581	233.15682983398438	8.4687					1	DETECTED	233.1568 m/z @8.47 [N1275_1.mzXML]	233.15682983398438	8.4687	8.18675	17.32316666666667	9.136416666666669	7151.0458984375	1904138.2777787482	0	1292	0.16415798856616703	16.202193060235263	31.404386120470523	233.15631103515625	233.1645050048828
582	234.07862854003906	9.569233333333333					1	DETECTED	234.0786 m/z @9.57 [N1275_1.mzXML]	234.07862854003906	9.569233333333333	9.432166666666665	10.0037	0.5715333333333348	2499.843505859375	58972.73270989998	0	1292	0.3173487960862076	2.084873540856023	3.1697470817120457	234.0781707763672	234.07904052734375
583	234.9800262451172	1.8978499999999998					1	DETECTED	234.9800 m/z @1.90 [N1275_1.mzXML]	234.9800262451172	1.8978499999999998	1.88365	11.825899999999999	9.94225	17860.794921875	3953226.653532226	0	1292	0.07691637230026238	350.0792253521184	699.1584507042367	234.97982788085938	234.98634338378906
584	235.06761169433594	11.885816666666667					1	DETECTED	235.0676 m/z @11.89 [N1275_1.mzXML]	235.06761169433594	11.885816666666667	11.563583333333334	12.059833333333334	0.49624999999999986	39790.09765625	422088.295970459	0	1292	0.12033652924429639	0.7700165511534087	0.508796958493514	235.0625762939453	235.0679473876953
585	235.09141540527344	2.8234166666666667					1	DETECTED	235.0914 m/z @2.82 [N1275_1.mzXML]	235.09141540527344	2.8234166666666667	0.10111666666666667	20.006166666666665	19.90505	119940.65625	3.351013111029212E7	1	1292	3.2061395496509593	9.650971021955765	23.224741389703798	235.09027099609375	235.09197998046875
586	235.16781616210938	12.3073					1	DETECTED	235.1678 m/z @12.31 [N1275_1.mzXML]	235.16781616210938	12.3073	10.873133333333334	19.7585	8.885366666666668	22429.06640625	1209890.2055107416	0	1292	0.09985427787303358	3.097745496804185	0.7971406998436983	235.16583251953125	235.169189453125
587	236.06773376464844	11.928466666666667					1	DETECTED	236.0677 m/z @11.93 [N1275_1.mzXML]	236.06773376464844	11.928466666666667	11.841416666666667	11.928466666666667	0.08704999999999963	11598.013671875	46936.34359374965	0	1292	0.06791943994210214	0.5	null	236.05943298339844	236.06773376464844
588	236.07904052734375	14.848516666666665					1	DETECTED	236.0790 m/z @14.85 [N1275_1.mzXML]	236.07904052734375	14.848516666666665	14.280933333333333	18.387166666666666	4.106233333333332	5436.14501953125	560063.2389617309	0	1292	1.083533325442767	3.617295551314061	4.159931240870105	236.07864379882812	236.08053588867188
589	236.09466552734375	3.0063					1	DETECTED	236.0947 m/z @3.01 [N1275_1.mzXML]	236.09466552734375	3.0063	0.10111666666666667	20.006166666666665	19.90505	10685.5654296875	3166084.161078616	0	1292	5.371356210352519	3.1044983523614045	8.735781154062497	236.0938262939453	236.0955047607422
590	236.96969604492188	12.2149					1	DETECTED	236.9697 m/z @12.21 [N1275_1.mzXML]	236.96969604492188	12.2149	11.57765	12.518	0.9403500000000005	9773.740234375	312007.36642492685	0	1292	0.7060330525296461	0.7378187524519424	0.4756375049038849	236.96958923339844	236.97073364257812
591	236.99676513671875	1.9965000000000002					1	DETECTED	236.9968 m/z @2.00 [N1275_1.mzXML]	236.99676513671875	1.9965000000000002	1.9124	10.443533333333333	8.531133333333333	43147.8828125	1252456.7361666563	0	1292	0.1426814298735053	38.01835891656241	76.05805020518173	236.99609375	237.00665283203125
592	237.0752410888672	14.56615					1	DETECTED	237.0752 m/z @14.57 [N1275_1.mzXML]	237.0752410888672	14.56615	10.08095	19.923333333333336	9.842383333333336	11125.08984375	2205610.6566867065	0	1292	0.35919723678041393	1.0972067392015221	0.8870001622285849	237.06527709960938	237.08099365234375
593	237.11068725585938	11.841416666666667					1	DETECTED	237.1107 m/z @11.84 [N1275_1.mzXML]	237.11068725585938	11.841416666666667	0.3194666666666667	19.857166666666668	19.5377	26050.318359375	3153380.846481932	0	1292	0.5735188122281123	4.571339281117262	6.0926819438197235	237.10740661621094	237.11166381835938
594	237.48841857910156	10.517833333333334					1	DETECTED	237.4884 m/z @10.52 [N1275_1.mzXML]	237.48841857910156	10.517833333333334	10.475050000000001	10.636316666666666	0.16126666666666445	11822.9306640625	66236.60285736062	0	1292	0.10331639664477166	1.9727367903719708	2.586762830641975	237.48805236816406	237.48875427246094
595	238.10556030273438	13.927349999999999					1	DETECTED	238.1056 m/z @13.93 [N1275_1.mzXML]	238.10556030273438	13.927349999999999	6.0271333333333335	19.906833333333335	13.879700000000001	13503.3984375	2906141.602342741	0	1292	3.976332480425949	1.086831602080591	1.0547306395544802	238.10452270507812	238.10719299316406
596	238.23330688476562	10.517833333333334					1	DETECTED	238.2333 m/z @10.52 [N1275_1.mzXML]	238.23330688476562	10.517833333333334	10.489616666666667	10.620299999999999	0.13068333333333193	9032.08203125	44673.37000830096	0	1292	0.10436683887435727	2.3157117542822685	3.631423508564537	238.23304748535156	238.23348999023438
597	238.84036254882812	1.7404000000000002					1	DETECTED	238.8404 m/z @1.74 [N1275_1.mzXML]	238.84036254882812	1.7404000000000002	1.6783333333333335	1.8124	0.13406666666666656	26880.53515625	152562.04536621092	0	1292	0.08170730788262826	1.0800214822771197	1.1600429645542394	238.8402557373047	238.84068298339844
598	238.96548461914062	12.18275					1	DETECTED	238.9655 m/z @12.18 [N1275_1.mzXML]	238.96548461914062	12.18275	9.082033333333333	19.626166666666666	10.544133333333333	107255.8984375	7529789.135192228	0	1292	0.8651786989120982	1.4816687948535132	1.3860205505536265	238.9645538330078	238.97052001953125
599	239.06248474121094	1.8551499999999999					1	DETECTED	239.0625 m/z @1.86 [N1275_1.mzXML]	239.06248474121094	1.8551499999999999	1.4259666666666668	19.98966666666667	18.5637	69296.5859375	3139315.277396118	0	1292	0.07040973318463561	1.3005179785050376	1.5131517071099425	239.05616760253906	239.07095336914062
600	239.0897979736328	10.517833333333334					1	DETECTED	239.0898 m/z @10.52 [N1275_1.mzXML]	239.0897979736328	10.517833333333334	9.493116666666667	18.500666666666667	9.00755	3429725.75	2.2508345858870056E7	1	1292	0.096798436066166	1.8132439708614982	2.4237116675270216	239.08792114257812	239.09121704101562
601	239.1378631591797	9.7322					1	DETECTED	239.1379 m/z @9.73 [N1275_1.mzXML]	239.1378631591797	9.7322	0.13426666666666665	10.56045	10.426183333333332	35631.1640625	979247.8223004768	0	1292	0.08188562965961843	1.9870326599999717	12.913939861184936	239.12794494628906	239.1382598876953
602	239.16262817382812	12.548916666666665					1	DETECTED	239.1626 m/z @12.55 [N1275_1.mzXML]	239.16262817382812	12.548916666666665	12.059833333333334	12.623233333333333	0.5633999999999997	63442.6953125	482523.01250488206	0	1292	0.5603522716259999	0.5759754643039718	0.1519509286079436	239.1599578857422	239.16290283203125
603	239.23558044433594	13.787133333333333					1	DETECTED	239.2356 m/z @13.79 [N1275_1.mzXML]	239.23558044433594	13.787133333333333	6.862133333333333	18.140833333333333	11.2787	54116.53125	2361948.3265896	0	1292	0.2816329379810423	0.5268918321891384	0.047290619583903896	239.23464965820312	239.236572265625
604	239.9651336669922	12.001283333333333					1	DETECTED	239.9651 m/z @12.00 [N1275_1.mzXML]	239.9651336669922	12.001283333333333	7.239050000000001	12.276183333333334	5.037133333333333	7635.71044921875	695752.9661605228	0	1292	0.17442533195145415	0.5288625084869145	0.05772501697382894	239.96426391601562	239.9690704345703
605	240.0933837890625	10.517833333333334					1	DETECTED	240.0934 m/z @10.52 [N1275_1.mzXML]	240.0933837890625	10.517833333333334	8.321133333333332	13.647483333333334	5.3263500000000015	332366.25	3897891.5330813224	0	1292	0.0941724372208732	1.5375854066112264	1.0519264617729176	240.08546447753906	240.10186767578125
606	240.1414337158203	9.7322					1	DETECTED	240.1414 m/z @9.73 [N1275_1.mzXML]	240.1414337158203	9.7322	9.702499999999999	9.791833333333333	0.08933333333333415	5100.2890625	19117.978039367794	0	1292	0.09150166141845695	1.503928170594758	2.007856341189516	240.1412353515625	240.14169311523438
607	240.2386932373047	13.745816666666666					1	DETECTED	240.2387 m/z @13.75 [N1275_1.mzXML]	240.2386932373047	13.745816666666666	12.045183333333334	13.984616666666666	1.9394333333333318	9769.01171875	654079.9471147459	0	1292	0.18836669232708303	0.5702091377722024	0.14041827554440478	240.23133850097656	240.2393341064453
608	240.96600341796875	12.245733333333334					1	DETECTED	240.9660 m/z @12.25 [N1275_1.mzXML]	240.96600341796875	12.245733333333334	11.200583333333332	18.190333333333335	6.989750000000003	11618.583984375	1345487.7978156433	0	1292	0.2768262360642737	3.3438980050710394	5.642181086469574	240.96046447753906	240.96676635742188
609	241.00721740722656	1.8409166666666665					1	DETECTED	241.0072 m/z @1.84 [N1275_1.mzXML]	241.00721740722656	1.8409166666666665	1.3924666666666667	15.83845	14.445983333333333	17010.76953125	3212061.894757843	0	1292	0.46853556335977276	16.188295848700125	32.601370579135214	240.99732971191406	241.0072479248047
610	241.02455139160156	8.74205					1	DETECTED	241.0246 m/z @8.74 [N1275_1.mzXML]	241.02455139160156	8.74205	8.5435	18.387166666666666	9.843666666666666	6158.552734375	665588.26498822	0	1292	0.07375683905634745	24.788886090825034	87.65356328076734	241.02407836914062	241.03114318847656
611	241.09385681152344	10.517833333333334					1	DETECTED	241.0939 m/z @10.52 [N1275_1.mzXML]	241.09385681152344	10.517833333333334	10.475050000000001	10.636316666666666	0.16126666666666445	18137.591796875	95454.6850603025	0	1292	0.10035505678319012	1.8846902999610544	2.8009644624919754	241.0934600830078	241.09405517578125
612	241.10562133789062	11.563583333333334					1	DETECTED	241.1056 m/z @11.56 [N1275_1.mzXML]	241.10562133789062	11.563583333333334	4.370900000000001	11.986733333333332	7.615833333333331	495352.5625	7041226.884393302	0	1292	0.10601468947090709	0.5479728141056521	0.04722600168964192	241.09609985351562	241.10610961914062
613	242.0176239013672	2.0671833333333334					1	DETECTED	242.0176 m/z @2.07 [N1275_1.mzXML]	242.0176239013672	2.0671833333333334	2.0671833333333334	18.858166666666666	16.790983333333333	9125.1474609375	2016938.0708736572	0	1292	0.01605741229439106	null	null	242.01597595214844	242.02757263183594
614	242.09901428222656	1.9124					1	DETECTED	242.0990 m/z @1.91 [N1275_1.mzXML]	242.09901428222656	1.9124	1.9124	10.5891	8.6767	9406.728515625	2842947.364591918	0	1292	7.0611654440026665	null	null	242.096923828125	242.09901428222656
615	242.210205078125	12.07475					1	DETECTED	242.2102 m/z @12.07 [N1275_1.mzXML]	242.210205078125	12.07475	11.632900000000001	12.623233333333333	0.9903333333333322	11180.396484375	348458.97244238295	0	1292	0.4723075430195447	1.1206668929878183	1.2413337859756366	242.20948791503906	242.21112060546875
616	242.92405700683594	1.6338000000000001					1	DETECTED	242.9241 m/z @1.63 [N1275_1.mzXML]	242.92405700683594	1.6338000000000001	1.5449	1.8409166666666665	0.2960166666666666	296736.0	1532058.9519880367	0	1292	0.06425248855355536	1.7583274610796962	2.037407139084033	242.92373657226562	242.9245147705078
617	242.9938507080078	1.4713666666666667					1	DETECTED	242.9939 m/z @1.47 [N1275_1.mzXML]	242.9938507080078	1.4713666666666667	1.4259666666666668	17.796166666666668	16.3702	21381.748046875	1203948.6752645264	0	1292	0.05284987229451232	1.0161520338969554	0.9132538042969914	242.9937744140625	243.0010986328125
618	244.11695861816406	9.569233333333333					1	DETECTED	244.1170 m/z @9.57 [N1275_1.mzXML]	244.11695861816406	9.569233333333333	9.52365	9.598833333333333	0.07518333333333338	3497.565673828125	12337.197973144492	0	1292	0.061031126608400044	0.8246800731261476	0.6493601462522951	244.11695861816406	244.11740112304688
619	244.20108032226562	9.1443					1	DETECTED	244.2011 m/z @9.14 [N1275_1.mzXML]	244.20108032226562	9.1443	5.782533333333333	9.61335	3.830816666666667	46587.22265625	1434644.4649527897	0	1292	0.10755818187177368	0.5298044414163202	0.10027488062747426	244.19557189941406	244.20135498046875
620	245.09115600585938	10.308349999999999					1	DETECTED	245.0912 m/z @10.31 [N1275_1.mzXML]	245.09115600585938	10.308349999999999	10.278500000000001	10.652183333333333	0.37368333333333226	9148.30078125	77243.90954071039	0	1292	0.11682036493946768	6.259352317141677	10.785099628618678	245.09059143066406	245.09129333496094
621	245.18515014648438	9.627816666666666					1	DETECTED	245.1852 m/z @9.63 [N1275_1.mzXML]	245.18515014648438	9.627816666666666	6.8783666666666665	9.761683333333334	2.8833166666666674	5365.57080078125	327127.58901898196	0	1292	0.8538326857871574	0.5243442627919526	0.04868852558390512	245.18441772460938	245.1925506591797
622	245.22470092773438	11.320983333333334					1	DETECTED	245.2247 m/z @11.32 [N1275_1.mzXML]	245.22470092773438	11.320983333333334	0.3194666666666667	19.956333333333337	19.63686666666667	50546.76171875	4217673.367563537	0	1292	3.1316083107027275	3.518840236478411	10.777358069562341	245.22386169433594	245.22642517089844
623	246.1324920654297	2.02475					1	DETECTED	246.1325 m/z @2.02 [N1275_1.mzXML]	246.1324920654297	2.02475	1.8263500000000001	3.303316666666667	1.4769666666666668	21901.236328125	512097.2819077148	0	1292	0.15686413095822083	3.7221942204301093	6.444388440860219	246.13133239746094	246.13356018066406
624	246.15072631835938	11.885816666666667					1	DETECTED	246.1507 m/z @11.89 [N1275_1.mzXML]	246.15072631835938	11.885816666666667	10.5038	12.045183333333334	1.541383333333334	47262.92578125	739112.3388308098	0	1292	0.14302175493108393	1.1427577949153087	1.1961494424928876	246.1475372314453	246.15118408203125
625	246.1690673828125	9.24325					1	DETECTED	246.1691 m/z @9.24 [N1275_1.mzXML]	246.1690673828125	9.24325	0.11768333333333333	19.775166666666667	19.657483333333335	65032.0234375	4431176.009809874	0	1292	0.09559119485609813	0.9207322430944954	0.1961622535788844	246.16778564453125	246.16993713378906
626	246.22825622558594	14.409566666666667					1	DETECTED	246.2283 m/z @14.41 [N1275_1.mzXML]	246.22825622558594	14.409566666666667	14.222100000000001	15.935550000000001	1.71345	8773.7744140625	379875.176683716	0	1292	0.39941671083118635	4.57001244665721	8.14002489331442	246.22772216796875	246.23118591308594
627	246.2413787841797	10.961833333333335					1	DETECTED	246.2414 m/z @10.96 [N1275_1.mzXML]	246.2413787841797	10.961833333333335	10.917433333333333	11.080483333333332	0.16304999999999836	16091.17578125	98861.53021362307	0	1292	0.08625703777650351	1.78004465149544	2.8699276514081786	246.24105834960938	246.24221801757812
628	246.9428253173828	1.52985					1	DETECTED	246.9428 m/z @1.53 [N1275_1.mzXML]	246.9428253173828	1.52985	1.4259666666666668	2.1965833333333333	0.7706166666666665	91468.34375	1172798.324755859	0	1292	0.10889561470147946	3.6678196341608835	0.9342239566784275	246.94248962402344	246.9462432861328
629	247.0914306640625	2.6989					1	DETECTED	247.0914 m/z @2.70 [N1275_1.mzXML]	247.0914306640625	2.6989	0.10111666666666667	20.006166666666665	19.90505	139801.109375	2.2083754676452447E7	0	1292	0.7803487105841191	4.146928001749572	3.2702456285144934	247.08840942382812	247.09214782714844
630	247.12890625	12.4284					1	DETECTED	247.1289 m/z @12.43 [N1275_1.mzXML]	247.12890625	12.4284	8.35045	14.072966666666668	5.722516666666667	23453.560546875	2304370.8197657475	0	1292	0.06255275689053619	0.7016413475725142	0.4138678555537606	247.1266632080078	247.13180541992188
631	247.14309692382812	9.24325					1	DETECTED	247.1431 m/z @9.24 [N1275_1.mzXML]	247.14309692382812	9.24325	9.1443	9.80695	0.6626500000000011	190395.0625	1052439.2543106666	0	1292	0.08194369459798168	1.167058295779857	1.237494007031759	247.14247131347656	247.1435089111328
632	247.24021911621094	12.679833333333333					1	DETECTED	247.2402 m/z @12.68 [N1275_1.mzXML]	247.24021911621094	12.679833333333333	7.0583	18.43566666666667	11.37736666666667	38678.28515625	2736963.84410553	0	1292	0.28558078450501156	1.011945139523025	0.05958035339255654	247.2388916015625	247.2422332763672
633	248.03932189941406	9.7322					1	DETECTED	248.0393 m/z @9.73 [N1275_1.mzXML]	248.03932189941406	9.7322	9.68745	9.822016666666666	0.13456666666666628	3445.12353515625	16467.76000518813	0	1292	0.06766310587266666	1.5035381750465333	2.0070763500930666	248.03858947753906	248.04006958007812
634	248.09442138671875	2.7542					1	DETECTED	248.0944 m/z @2.75 [N1275_1.mzXML]	248.09442138671875	2.7542	0.11768333333333333	19.956333333333337	19.838650000000005	10981.6220703125	3725825.214537842	0	1292	1.678387819955091	1.6461546969854315	3.2109194674329005	248.0865478515625	248.09616088867188
635	248.14646911621094	9.24325					1	DETECTED	248.1465 m/z @9.24 [N1275_1.mzXML]	248.14646911621094	9.24325	2.0531333333333333	9.372449999999999	7.319316666666666	27839.759765625	2131444.5851023556	0	1292	0.06432421619790851	0.5075313339819184	1.232592014889332	248.14601135253906	248.14808654785156
636	248.97596740722656	1.5006333333333333					1	DETECTED	248.9760 m/z @1.50 [N1275_1.mzXML]	248.97596740722656	1.5006333333333333	1.4415666666666667	2.438816666666667	0.9972500000000002	18930.01171875	440499.3702265627	0	1292	0.08636943621310622	8.441732505643351	9.466183554084731	248.9739990234375	248.97608947753906
637	249.15635681152344	9.80695					1	DETECTED	249.1564 m/z @9.81 [N1275_1.mzXML]	249.15635681152344	9.80695	9.402066666666666	10.096533333333333	0.694466666666667	25412.3671875	305705.84877032496	0	1292	0.14724866059682462	0.845339721593362	0.8526666686960274	249.15602111816406	249.15765380859375
638	249.18333435058594	12.3073					1	DETECTED	249.1833 m/z @12.31 [N1275_1.mzXML]	249.18333435058594	12.3073	12.104566666666667	13.589183333333333	1.4846166666666658	19625.583984375	623273.5480206294	0	1292	0.4850476912555983	3.6615011509372	6.1604018025359775	249.18165588378906	249.18411254882812
639	249.21627807617188	10.368					1	DETECTED	249.2163 m/z @10.37 [N1275_1.mzXML]	249.21627807617188	10.368	10.112533333333333	11.05065	0.9381166666666658	12450.7490234375	284130.3909034426	0	1292	0.29914490709511554	1.8360842901878878	2.6721685803757755	249.21572875976562	249.21963500976562
640	249.25608825683594	12.791266666666667					1	DETECTED	249.2561 m/z @12.79 [N1275_1.mzXML]	249.25608825683594	12.791266666666667	12.65165	12.832483333333332	0.1808333333333323	17044.427734375	112468.84285644433	0	1292	0.07598140449136892	0.647606541721375	0.2952130834427499	249.2559356689453	249.2567596435547
641	250.61270141601562	12.930333333333333					1	DETECTED	250.6127 m/z @12.93 [N1275_1.mzXML]	250.61270141601562	12.930333333333333	12.902533333333334	13.080549999999999	0.1780166666666645	20278.4296875	119320.75003710872	0	1292	0.030438269598345613	3.2017386091127675	5.403477218225535	250.612548828125	250.6136932373047
642	251.12648010253906	12.045183333333334					1	DETECTED	251.1265 m/z @12.05 [N1275_1.mzXML]	251.12648010253906	12.045183333333334	0.10111666666666667	20.006166666666665	19.90505	139933.578125	1.4845543272284523E7	0	1292	10.553663628846724	0.6151146682570533	1.1049782078553705	251.1224822998047	251.126708984375
643	252.12962341308594	12.045183333333334					1	DETECTED	252.1296 m/z @12.05 [N1275_1.mzXML]	252.12962341308594	12.045183333333334	0.13426666666666665	19.906833333333335	19.77256666666667	19872.40234375	3212203.7225886835	0	1292	6.943886487877913	1.0201307291774473	2.472832783251967	252.12109375	252.1300048828125
644	252.9846649169922	15.725483333333333					1	DETECTED	252.9847 m/z @15.73 [N1275_1.mzXML]	252.9846649169922	15.725483333333333	10.5891	17.68166666666667	7.092566666666668	3203.81494140625	808171.4555677489	0	1292	0.39605746158879995	0.6904241960134079	0.3808483920268157	252.98324584960938	252.9853515625
645	253.03536987304688	11.57765					1	DETECTED	253.0354 m/z @11.58 [N1275_1.mzXML]	253.03536987304688	11.57765	11.549800000000001	11.749116666666668	0.19931666666666636	32634.1171875	193135.011113768	0	1292	0.13577697230451058	3.5783961699582267	6.1567923399164535	253.03521728515625	253.0357208251953
646	253.04612731933594	1.5745333333333333					1	DETECTED	253.0461 m/z @1.57 [N1275_1.mzXML]	253.04612731933594	1.5745333333333333	0.40386666666666665	19.939833333333336	19.53596666666667	8498.12109375	3193708.1502225664	0	1292	16.591929544234347	8.343949316628702	15.23788490611805	253.0455322265625	253.0522918701172
647	253.10604858398438	10.620299999999999					1	DETECTED	253.1060 m/z @10.62 [N1275_1.mzXML]	253.10604858398438	10.620299999999999	10.489616666666667	12.413466666666666	1.9238499999999998	13152.9423828125	462613.66905072023	0	1292	0.057580248951797586	7.360732049483563	32.528900503004294	253.1050567626953	253.109130859375
648	253.12579345703125	1.8124					1	DETECTED	253.1258 m/z @1.81 [N1275_1.mzXML]	253.12579345703125	1.8124	1.7980333333333334	9.09765	7.299616666666666	52023.3203125	6386215.536384919	0	1292	0.04465388135271575	252.47555755451035	496.9839517160216	253.11734008789062	253.12586975097656
649	253.19386291503906	14.848516666666665					1	DETECTED	253.1939 m/z @14.85 [N1275_1.mzXML]	253.19386291503906	14.848516666666665	8.39465	15.5007	7.10605	10264.498046875	886356.2469049068	0	1292	0.31260829543951374	0.5505265577225025	0.07948405962926054	253.19273376464844	253.1942901611328
650	254.1349334716797	13.731716666666667					1	DETECTED	254.1349 m/z @13.73 [N1275_1.mzXML]	254.1349334716797	13.731716666666667	10.932383333333332	14.072966666666668	3.1405833333333355	26171.267578125	797101.277944458	0	1292	0.06388768449880544	0.560952012383901	0.12384374625166329	254.1340789794922	254.13803100585938
651	254.1746826171875	14.028166666666667					1	DETECTED	254.1747 m/z @14.03 [N1275_1.mzXML]	254.1746826171875	14.028166666666667	10.368	17.584	7.215999999999999	8408.603515625	932297.0105624386	0	1292	0.7707026160523256	0.9857474614088609	0.971494922817722	254.17359924316406	254.17526245117188
652	254.822265625	2.02475					1	DETECTED	254.8223 m/z @2.02 [N1275_1.mzXML]	254.822265625	2.02475	1.70855	2.32565	0.6171	25952.041015625	404197.1204638672	0	1292	0.19622489131640508	0.9758064516129031	null	254.8211212158203	254.8231658935547
653	254.99374389648438	10.902733333333334					1	DETECTED	254.9937 m/z @10.90 [N1275_1.mzXML]	254.99374389648438	10.902733333333334	1.4259666666666668	11.215283333333334	9.789316666666666	31754.76953125	4109120.7387524415	0	1292	0.15740533932500256	0.5164903289799967	0.02395933315002512	254.99205017089844	255.00205993652344
654	255.0165557861328	10.249083333333335					1	DETECTED	255.0166 m/z @10.25 [N1275_1.mzXML]	255.0165557861328	10.249083333333335	9.598833333333333	10.308349999999999	0.7095166666666657	4208.2294921875	85373.7981931763	0	1292	0.10249448424984386	0.5455722158144283	0.09114443162885659	255.01634216308594	255.017333984375
655	255.12124633789062	11.563583333333334					1	DETECTED	255.1212 m/z @11.56 [N1275_1.mzXML]	255.12124633789062	11.563583333333334	11.229983333333333	11.825899999999999	0.5959166666666658	187263.109375	1589969.4468583963	0	1292	0.1022690867082634	0.7439938993015837	0.4538615854379133	255.12069702148438	255.12152099609375
656	255.133056640625	9.004633333333334					1	DETECTED	255.1331 m/z @9.00 [N1275_1.mzXML]	255.133056640625	9.004633333333334	8.911683333333334	9.1136	0.20191666666666563	3896.77294921875	25143.545451904305	0	1292	0.14898691923770357	1.086157432311272	1.1723148646225439	255.1321258544922	255.13336181640625
657	255.1708221435547	13.984616666666666					1	DETECTED	255.1708 m/z @13.98 [N1275_1.mzXML]	255.1708221435547	13.984616666666666	7.927616666666666	19.98966666666667	12.062050000000003	27596.181640625	3655625.1998123447	0	1292	0.8735027065299938	1.0879137546278905	1.2096431976530306	255.1630859375	255.17205810546875
658	256.2619323730469	11.377583333333332					1	DETECTED	256.2619 m/z @11.38 [N1275_1.mzXML]	256.2619323730469	11.377583333333332	0.40386666666666665	19.956333333333337	19.55246666666667	115506.859375	4909482.315279176	0	1292	0.08323903523066889	0.9161140186067089	0.20102219185179512	256.26129150390625	256.26776123046875
659	256.8194580078125	1.9266833333333333					1	DETECTED	256.8195 m/z @1.93 [N1275_1.mzXML]	256.8194580078125	1.9266833333333333	1.7245833333333331	2.2399666666666667	0.5153833333333335	31574.4140625	414421.123640625	0	1292	0.16321117670533125	1.2750700973115614	1.7586128185897187	256.8116760253906	256.8197937011719
660	257.08209228515625	12.2149					1	DETECTED	257.0821 m/z @12.21 [N1275_1.mzXML]	257.08209228515625	12.2149	1.9548833333333335	12.276183333333334	10.3213	13464.1806640625	1256800.2576302188	0	1292	9.9555049741695	0.5125704186572355	0.019917246284565267	257.0721435546875	257.08245849609375
661	257.14569091796875	1.7980333333333334					1	DETECTED	257.1457 m/z @1.80 [N1275_1.mzXML]	257.14569091796875	1.7980333333333334	1.7699833333333332	10.917433333333333	9.14745	36187.6328125	5719612.085618652	0	1292	0.06428193077544875	163.05614973261956	325.1122994652392	257.1453857421875	257.1509094238281
662	257.2460632324219	13.800999999999998					1	DETECTED	257.2461 m/z @13.80 [N1275_1.mzXML]	257.2460632324219	13.800999999999998	0.1677	19.281333333333336	19.113633333333336	39461.80859375	3127287.421979432	0	1292	1.5443638688620247	0.8547005172149559	0.048676173344767336	257.2448425292969	257.2479248046875
663	257.98590087890625	12.030233333333333					1	DETECTED	257.9859 m/z @12.03 [N1275_1.mzXML]	257.98590087890625	12.030233333333333	9.836783333333333	12.030233333333333	2.1934500000000003	7231.8486328125	590426.8010528563	0	1292	2.0375537327318565	0.5	null	257.9789123535156	257.98590087890625
664	258.0290222167969	14.33845					1	DETECTED	258.0290 m/z @14.34 [N1275_1.mzXML]	258.0290222167969	14.33845	0.11768333333333333	20.006166666666665	19.888483333333333	6405.7685546875	2271410.560680235	0	1292	5.3526557761531475	0.6992760587216348	0.4660825868742177	258.0252380371094	258.0306396484375
665	258.8980712890625	1.6338000000000001					1	DETECTED	258.8981 m/z @1.63 [N1275_1.mzXML]	258.8980712890625	1.6338000000000001	1.5893000000000002	12.69365	11.10435	53220.58984375	4233930.86336084	0	1292	0.2184392255937022	124.76797752808993	2.745180154429989	258.8972473144531	258.9031066894531
666	258.9430236816406	1.5006333333333333					1	DETECTED	258.9430 m/z @1.50 [N1275_1.mzXML]	258.9430236816406	1.5006333333333333	1.4259666666666668	1.5595166666666667	0.13354999999999984	11862.5732421875	70840.85966918942	0	1292	0.12449917176656444	0.8943080357142874	0.7886160714285747	258.9424133300781	258.9430847167969
667	258.9713134765625	1.4713666666666667					1	DETECTED	258.9713 m/z @1.47 [N1275_1.mzXML]	258.9713134765625	1.4713666666666667	1.4259666666666668	2.124483333333333	0.6985166666666662	18654.748046875	393378.3943344725	0	1292	0.05623242888451374	7.692914831130705	14.38582966226141	258.9711608886719	258.9788513183594
668	259.0924987792969	11.825899999999999					1	DETECTED	259.0925 m/z @11.83 [N1275_1.mzXML]	259.0924987792969	11.825899999999999	8.067433333333334	11.972233333333332	3.904799999999998	22250.892578125	1163465.3794667658	0	1292	0.10032883135047577	0.5193585463041598	0.03721649064564904	259.09075927734375	259.0929260253906
669	259.6481628417969	13.489033333333333					1	DETECTED	259.6482 m/z @13.49 [N1275_1.mzXML]	259.6481628417969	13.489033333333333	2.671483333333333	13.676483333333334	11.005	22713.650390625	3027443.9274313953	0	1292	0.3289357712206371	0.5086641614783385	0.017901914405559112	259.6472473144531	259.6574401855469
670	260.1664123535156	12.119766666666667					1	DETECTED	260.1664 m/z @12.12 [N1275_1.mzXML]	260.1664123535156	12.119766666666667	12.045183333333334	13.2712	1.2260166666666663	13303.94921875	762498.2931784671	0	1292	0.06422564283415255	8.21910614525143	15.438212290502861	260.1578369140625	260.1666259765625
671	260.1845703125	9.882200000000001					1	DETECTED	260.1846 m/z @9.88 [N1275_1.mzXML]	260.1845703125	9.882200000000001	9.7322	17.60033333333333	7.868133333333331	68214.2890625	1037645.227887053	0	1292	0.0847784655765409	2.7092061547376813	2.807861451957674	260.1837158203125	260.185302734375
672	260.655517578125	13.787133333333333					1	DETECTED	260.6555 m/z @13.79 [N1275_1.mzXML]	260.655517578125	13.787133333333333	12.383583333333332	14.057833333333333	1.6742500000000007	15541.4130859375	517908.89825964364	0	1292	0.28262140839377103	0.5964340422500087	0.19286808450001747	260.64569091796875	260.6566467285156
673	260.9759521484375	1.5006333333333333					1	DETECTED	260.9760 m/z @1.50 [N1275_1.mzXML]	260.9759521484375	1.5006333333333333	1.4259666666666668	1.5449	0.11893333333333311	9815.9990234375	46655.968623657245	0	1292	0.07010290872956704	0.7964285714285724	0.5928571428571449	260.97479248046875	260.9761962890625
674	261.00982666015625	1.7980333333333334					1	DETECTED	261.0098 m/z @1.80 [N1275_1.mzXML]	261.00982666015625	1.7980333333333334	1.4259666666666668	15.725483333333333	14.299516666666666	57925.578125	5137382.349496979	0	1292	0.3037841605538061	1.3154437159945627	1.7782904438877751	261.0043029785156	261.0179443359375
675	261.072509765625	10.517833333333334					1	DETECTED	261.0725 m/z @10.52 [N1275_1.mzXML]	261.072509765625	10.517833333333334	10.475050000000001	10.652183333333333	0.17713333333333203	15794.7578125	97815.21690508992	0	1292	0.10246388871360068	2.2312560716091974	2.648327285233335	261.0719909667969	261.072509765625
676	261.1434631347656	9.553949999999999					1	DETECTED	261.1435 m/z @9.55 [N1275_1.mzXML]	261.1434631347656	9.553949999999999	0.10111666666666667	19.01966666666667	18.918550000000003	60582.88671875	2890884.195504488	0	1292	0.09580872444238153	0.5078691684632267	0.6609172531296813	261.140380859375	261.1445617675781
677	261.1881103515625	9.882200000000001					1	DETECTED	261.1881 m/z @9.88 [N1275_1.mzXML]	261.1881103515625	9.882200000000001	0.11768333333333333	20.006166666666665	19.888483333333333	8838.8544921875	2376485.7414611224	0	1292	0.08140089701285724	1.168896097968519	4.272411531630136	261.18206787109375	261.18914794921875
678	262.06146240234375	11.095833333333333					1	DETECTED	262.0615 m/z @11.10 [N1275_1.mzXML]	262.06146240234375	11.095833333333333	11.080483333333332	13.012599999999999	1.9321166666666674	16674.794921875	638397.7178864751	0	1292	0.09798056316980208	62.93539630835423	124.87079261670846	262.0611877441406	262.0643615722656
679	262.2511901855469	12.383583333333332					1	DETECTED	262.2512 m/z @12.38 [N1275_1.mzXML]	262.2511901855469	12.383583333333332	12.353683333333333	12.502966666666667	0.14928333333333477	31962.25390625	185080.33739355387	0	1292	0.09572186222978729	2.496376811594261	3.9927536231885217	262.2505798339844	262.2514343261719
680	263.0072021484375	2.0391					1	DETECTED	263.0072 m/z @2.04 [N1275_1.mzXML]	263.0072021484375	2.0391	2.02475	17.176	15.151249999999997	13558.8935546875	1835527.3022586058	0	1292	0.11939445945484617	527.9181184669039	1054.8362369338079	263.0028991699219	263.0072021484375
681	263.01751708984375	11.719183333333332					1	DETECTED	263.0175 m/z @11.72 [N1275_1.mzXML]	263.01751708984375	11.719183333333332	2.16795	17.470166666666668	15.302216666666668	14550.50390625	4258920.911161499	0	1292	0.6601700093501446	0.8010597235261068	0.6021194470522134	263.0075988769531	263.0183410644531
682	263.0873107910156	11.57765					1	DETECTED	263.0873 m/z @11.58 [N1275_1.mzXML]	263.0873107910156	11.57765	0.15116666666666667	18.744666666666667	18.5935	1098675.5	2.506461732918614E7	1	1292	0.11972749556831808	0.5112725953539985	0.016056158825706022	263.08294677734375	263.09210205078125
683	263.13787841796875	9.68745					1	DETECTED	263.1379 m/z @9.69 [N1275_1.mzXML]	263.13787841796875	9.68745	9.642716666666667	9.80695	0.16423333333333368	22417.5	103130.37821179214	0	1292	0.07099476401299043	1.8356929955290666	1.426838302782546	263.13787841796875	263.1388244628906
684	263.2350158691406	11.305733333333334					1	DETECTED	263.2350 m/z @11.31 [N1275_1.mzXML]	263.2350158691406	11.305733333333334	0.11768333333333333	19.98966666666667	19.871983333333336	149909.265625	9946220.000074327	0	1292	3.106942915805492	5.778365751673039	8.447041571128404	263.2301330566406	263.2369384765625
685	264.0906677246094	11.563583333333334					1	DETECTED	264.0907 m/z @11.56 [N1275_1.mzXML]	264.0906677246094	11.563583333333334	1.8551499999999999	16.392083333333332	14.536933333333332	140822.125	2.005219328276144E7	0	1292	0.11703573538297007	0.7486755501230887	0.018215625324155993	264.08660888671875	264.0910949707031
686	264.1696472167969	9.24325					1	DETECTED	264.1696 m/z @9.24 [N1275_1.mzXML]	264.1696472167969	9.24325	9.1443	9.52365	0.3793500000000005	44891.671875	289133.48905450344	0	1292	0.09380274138036704	1.0760011563222434	1.0005075431173887	264.1685485839844	264.1707458496094
687	264.23797607421875	11.419833333333335					1	DETECTED	264.2380 m/z @11.42 [N1275_1.mzXML]	264.23797607421875	11.419833333333335	10.096533333333333	16.620633333333334	6.524100000000001	20107.658203125	2011389.8187447204	0	1292	4.275456041431497	2.094133104270698	3.1681576196799157	264.2378234863281	264.2398681640625
688	264.85089111328125	1.7554166666666666					1	DETECTED	264.8509 m/z @1.76 [N1275_1.mzXML]	264.85089111328125	1.7554166666666666	1.6933	1.9826333333333332	0.2893333333333332	23513.265625	219955.81610888673	0	1292	0.07057643902539379	2.3289508988462586	3.657901797692517	264.850341796875	264.8514709472656
689	265.02166748046875	1.7980333333333334					1	DETECTED	265.0217 m/z @1.80 [N1275_1.mzXML]	265.02166748046875	1.7980333333333334	1.7699833333333332	16.962833333333332	15.19285	48751.80078125	2770362.1235918584	0	1292	0.1286880611663126	20.74766599652279	38.62754268696992	265.01220703125	265.0232238769531
690	265.0671691894531	10.205083333333333					1	DETECTED	265.0672 m/z @10.21 [N1275_1.mzXML]	265.0671691894531	10.205083333333333	10.174316666666666	10.263816666666665	0.08949999999999925	4936.62060546875	19675.175631347796	0	1292	0.07719556055154086	1.4544962080173254	1.9089924160346505	265.0670471191406	265.0677185058594
691	265.0794982910156	1.8263500000000001					1	DETECTED	265.0795 m/z @1.83 [N1275_1.mzXML]	265.0794982910156	1.8263500000000001	0.10111666666666667	20.006166666666665	19.90505	11051.1708984375	3896431.297834656	0	1292	18.91919562891566	4.079963307878676	6.200106889263045	265.0733642578125	265.0847473144531
692	265.09173583984375	11.563583333333334					1	DETECTED	265.0917 m/z @11.56 [N1275_1.mzXML]	265.09173583984375	11.563583333333334	11.549800000000001	11.64685	0.09704999999999941	10490.84765625	42575.79146582012	0	1292	0.5747444414467608	3.5205562273278583	6.041112454655717	265.0909729003906	265.0931701660156
693	265.11712646484375	9.7322					1	DETECTED	265.1171 m/z @9.73 [N1275_1.mzXML]	265.11712646484375	9.7322	9.657316666666667	10.066083333333333	0.4087666666666667	112134.9765625	639125.3493883088	0	1292	0.08274330606593239	1.5270095381287931	1.7129549999322935	265.11639404296875	265.118408203125
694	265.1416320800781	11.290233333333333					1	DETECTED	265.1416 m/z @11.29 [N1275_1.mzXML]	265.1416320800781	11.290233333333333	10.174316666666666	12.473266666666666	2.2989499999999996	46588.65234375	1799653.491962705	0	1292	1.170099312300719	1.0300724367112233	1.0678530811429632	265.1394348144531	265.1423034667969
695	265.2508239746094	12.637816666666668					1	DETECTED	265.2508 m/z @12.64 [N1275_1.mzXML]	265.2508239746094	12.637816666666668	0.43746666666666667	19.808	19.370533333333334	103157.9296875	3339738.10267746	0	1292	0.16646496393685162	0.620983579011618	4.6753345568794344	265.2499084472656	265.2529602050781
696	265.97998046875	10.219783333333334					1	DETECTED	265.9800 m/z @10.22 [N1275_1.mzXML]	265.97998046875	10.219783333333334	2.124483333333333	10.353166666666668	8.228683333333336	23523.46484375	4740743.451501953	0	1292	0.09892658889051198	0.5119916356621935	0.015884056120262217	265.9797668457031	265.9807434082031
697	266.0705261230469	15.5642					1	DETECTED	266.0705 m/z @15.56 [N1275_1.mzXML]	266.0705261230469	15.5642	9.46255	19.7585	10.295950000000001	5639.0625	1616792.6954345396	0	1292	2.4779231435427143	0.8437021133627791	0.6874042267255582	266.06964111328125	266.07147216796875
698	266.1204833984375	9.7322					1	DETECTED	266.1205 m/z @9.73 [N1275_1.mzXML]	266.1204833984375	9.7322	9.672500000000001	9.822016666666666	0.1495166666666652	16688.419921875	82682.96934277372	0	1292	0.08645415007492119	1.2522333891680624	1.4403521720315648	266.1204528808594	266.12078857421875
699	266.8478088378906	1.7699833333333332					1	DETECTED	266.8478 m/z @1.77 [N1275_1.mzXML]	266.8478088378906	1.7699833333333332	1.70855	1.8263500000000001	0.11780000000000013	18583.82421875	85399.94656103509	0	1292	0.6061214853039094	0.9587628865979408	0.9175257731958816	266.8477478027344	266.8485107421875
700	266.92608642578125	1.5893000000000002					1	DETECTED	266.9261 m/z @1.59 [N1275_1.mzXML]	266.92608642578125	1.5893000000000002	1.52985	1.6191166666666668	0.08926666666666683	55018.76953125	212238.0824912112	0	1292	0.07825692165397036	0.7507709559854204	0.4627587927462186	266.92596435546875	266.9267578125
701	267.02996826171875	11.57765					1	DETECTED	267.0300 m/z @11.58 [N1275_1.mzXML]	267.02996826171875	11.57765	11.57765	11.825899999999999	0.24824999999999875	10330.4833984375	88334.89955004888	0	1292	0.0681487247061483	null	null	267.0292053222656	267.0304260253906
702	267.0569763183594	1.9124					1	DETECTED	267.0570 m/z @1.91 [N1275_1.mzXML]	267.0569763183594	1.9124	1.9124	19.973166666666668	18.060766666666666	16784.25390625	2616395.148142882	0	1292	0.01555064119935401	null	null	267.0569763183594	267.06695556640625
703	267.0671081542969	16.146349999999998					1	DETECTED	267.0671 m/z @16.15 [N1275_1.mzXML]	267.0671081542969	16.146349999999998	9.4471	20.006166666666665	10.559066666666665	7025.322265625	1820177.356913757	0	1292	7.9982808200754985	0.7880782674677516	0.576156534935503	267.0669860839844	267.0729064941406
704	267.2664794921875	12.721683333333335					1	DETECTED	267.2665 m/z @12.72 [N1275_1.mzXML]	267.2664794921875	12.721683333333335	0.13426666666666665	14.192333333333332	14.058066666666665	65022.08984375	3177913.9092656258	0	1292	0.2464855070077956	0.5584174671795245	1.018599386319691	267.26556396484375	267.2679443359375
705	267.6454162597656	13.230466666666667					1	DETECTED	267.6454 m/z @13.23 [N1275_1.mzXML]	267.6454162597656	13.230466666666667	12.95815	14.53725	1.5791000000000004	363335.6875	7898315.9815981565	2	1292	0.2975011140541213	1.6591127790337095	2.3860834516861065	267.64471435546875	267.64593505859375
706	267.977783203125	10.219783333333334					1	DETECTED	267.9778 m/z @10.22 [N1275_1.mzXML]	267.977783203125	10.219783333333334	10.189833333333333	10.368	0.1781666666666677	21686.884765625	114725.46082092324	0	1292	0.08500793952332764	2.97440178074558	5.027045321153995	267.977783203125	267.9784851074219
707	268.95635986328125	11.275066666666667					1	DETECTED	268.9564 m/z @11.28 [N1275_1.mzXML]	268.95635986328125	11.275066666666667	10.932383333333332	19.626166666666666	8.693783333333334	13062.3212890625	1321074.1435757752	0	1292	0.6014695974623727	8.375844938868902	14.731195554240918	268.9555969238281	268.95855712890625
708	268.99609375	9.627816666666666					1	DETECTED	268.9961 m/z @9.63 [N1275_1.mzXML]	268.99609375	9.627816666666666	7.337549999999999	10.308349999999999	2.9707999999999997	8307.57421875	435147.40077041625	0	1292	0.08774937286211504	0.6485707632299004	0.29714152645980074	268.9921875	268.9964599609375
709	269.04693603515625	2.296883333333333					1	DETECTED	269.0469 m/z @2.30 [N1275_1.mzXML]	269.04693603515625	2.296883333333333	1.6783333333333335	11.957433333333334	10.279100000000001	7810.2861328125	2610722.630088501	0	1292	0.28494955300555036	8.309029181149468	15.618058362298934	269.0451965332031	269.0477600097656
710	269.0860900878906	1.45655					1	DETECTED	269.0861 m/z @1.46 [N1275_1.mzXML]	269.0860900878906	1.45655	1.3924666666666667	10.382966666666666	8.990499999999999	6639.8134765625	875794.2103886717	0	1292	8.876775967597055	70.14694408322502	139.29388816645007	269.0845642089844	269.08868408203125
711	269.13690185546875	12.030233333333333					1	DETECTED	269.1369 m/z @12.03 [N1275_1.mzXML]	269.13690185546875	12.030233333333333	11.986733333333332	12.291950000000002	0.30521666666667	68705.40625	516789.2969052749	0	1292	0.10117973394396351	2.5307943903364345	4.678825828969245	269.1361999511719	269.1369934082031
712	269.2247009277344	14.072966666666668					1	DETECTED	269.2247 m/z @14.07 [N1275_1.mzXML]	269.2247009277344	14.072966666666668	13.885183333333334	15.359783333333333	1.4745999999999988	92012.03125	2101873.3177683097	0	1292	0.31068039488097376	2.4177989529388486	2.9671578268206438	269.22442626953125	269.225341796875
713	269.28173828125	13.857016666666668					1	DETECTED	269.2817 m/z @13.86 [N1275_1.mzXML]	269.28173828125	13.857016666666668	0.33631666666666665	19.956333333333337	19.62001666666667	12772.13671875	2435900.5711651314	0	1292	1.3491655074272728	1.006963332316553	0.1560473837645921	269.2806396484375	269.28399658203125
714	270.1401672363281	12.030233333333333					1	DETECTED	270.1402 m/z @12.03 [N1275_1.mzXML]	270.1401672363281	12.030233333333333	12.0157	12.104566666666667	0.0888666666666662	12303.330078125	49281.97181420893	0	1292	0.04334955935263807	3.0573394495414186	5.114678899082837	270.13970947265625	270.14019775390625
715	270.22808837890625	14.057833333333333					1	DETECTED	270.2281 m/z @14.06 [N1275_1.mzXML]	270.22808837890625	14.057833333333333	13.941466666666667	14.580350000000001	0.6388833333333341	18674.380859375	369459.6877382811	0	1292	0.3526769487173276	2.74513033514754	4.49026067029508	270.2276611328125	270.22869873046875
716	270.9564514160156	1.9826333333333332					1	DETECTED	270.9565 m/z @1.98 [N1275_1.mzXML]	270.9564514160156	1.9826333333333332	1.9548833333333335	11.1111	9.156216666666667	16031.0693359375	2146375.572939209	0	1292	0.12413296188620615	164.97687687687855	328.95375375375716	270.9563293457031	270.9576721191406
717	271.0383605957031	1.7841333333333333					1	DETECTED	271.0384 m/z @1.78 [N1275_1.mzXML]	271.0383605957031	1.7841333333333333	1.7404000000000002	16.179233333333332	14.438833333333331	84307.5	8257017.745104003	0	1292	0.08802288106284872	165.07812500000057	285.39232416961374	271.0380554199219	271.04620361328125
718	271.1634216308594	10.7995					1	DETECTED	271.1634 m/z @10.80 [N1275_1.mzXML]	271.1634216308594	10.7995	10.74985	10.917433333333333	0.16758333333333297	28499.05859375	137041.14693994203	0	1292	0.08798811102644066	2.5001191445332367	2.0831258522178744	271.1632385253906	271.1636962890625
719	271.2038269042969	14.8178					1	DETECTED	271.2038 m/z @14.82 [N1275_1.mzXML]	271.2038269042969	14.8178	11.185816666666666	15.709383333333333	4.523566666666667	24890.654296875	1336776.7619674068	0	1292	0.42579628523761137	0.6227405595657102	0.20197410062405155	271.2034912109375	271.2047119140625
720	271.2406311035156	12.134866666666666					1	DETECTED	271.2406 m/z @12.13 [N1275_1.mzXML]	271.2406311035156	12.134866666666666	12.07475	12.166683333333333	0.09193333333333342	8048.6748046875	34816.8122873534	0	1292	0.08136311056192724	0.7646243415580944	0.5292486831161889	271.2400207519531	271.2410583496094
721	271.2614440917969	12.623233333333333					1	DETECTED	271.2614 m/z @12.62 [N1275_1.mzXML]	271.2614440917969	12.623233333333333	0.10111666666666667	20.006166666666665	19.90505	74562.171875	6018632.919006101	0	1292	0.1757397219689576	0.9065435448901239	3.3947684282231143	271.2595520019531	271.2630920410156
722	271.65618896484375	12.944383333333333					1	DETECTED	271.6562 m/z @12.94 [N1275_1.mzXML]	271.65618896484375	12.944383333333333	12.88855	13.61845	0.7298999999999989	67708.640625	707750.2733718248	0	1292	0.140996955881457	6.536417910447873	11.852942809018536	271.656005859375	271.6571350097656
723	272.2076416015625	14.787516666666667					1	DETECTED	272.2076 m/z @14.79 [N1275_1.mzXML]	272.2076416015625	14.787516666666667	14.523083333333334	15.484766666666667	0.9616833333333332	5422.064453125	149739.09900317388	0	1292	0.19000570284471152	1.8183852262700144	2.636770452540029	272.20697021484375	272.20819091796875
724	272.66448974609375	13.365333333333332					1	DETECTED	272.6645 m/z @13.37 [N1275_1.mzXML]	272.66448974609375	13.365333333333332	13.257766666666667	14.848516666666665	1.590749999999998	27821.4140625	604972.7387920534	0	1292	0.2156046361027144	7.394251626898136	13.788503253796272	272.6564025878906	272.66473388671875
725	272.7931823730469	1.9965000000000002					1	DETECTED	272.7932 m/z @2.00 [N1275_1.mzXML]	272.7931823730469	1.9965000000000002	1.7245833333333331	2.32565	0.6010666666666669	16489.16796875	321513.42228588864	0	1292	0.16624136935942735	1.1052405761569097	1.2104811523138195	272.7923889160156	272.7936706542969
726	272.9429931640625	1.6191166666666668					1	DETECTED	272.9430 m/z @1.62 [N1275_1.mzXML]	272.9429931640625	1.6191166666666668	1.5449	1.6783333333333335	0.13343333333333351	87197.578125	385419.86785839853	0	1292	0.07332415384518809	0.8864915892952631	1.076494728420947	272.94268798828125	272.94317626953125
727	273.6638488769531	14.162533333333332					1	DETECTED	273.6638 m/z @14.16 [N1275_1.mzXML]	273.6638488769531	14.162533333333332	13.970233333333335	15.548183333333332	1.5779499999999977	9632.0537109375	274081.3037944945	0	1292	0.21667191119183293	4.102834113364578	7.205668226729156	273.6625061035156	273.67340087890625
728	274.00177001953125	11.2448					1	DETECTED	274.0018 m/z @11.24 [N1275_1.mzXML]	274.00177001953125	11.2448	10.961833333333335	17.242	6.280166666666666	17071.88671875	1560111.5129321893	0	1292	5.504998115531736	9.910644998586989	18.00287880681747	273.9997863769531	274.0023498535156
729	274.1271667480469	10.531766666666666					1	DETECTED	274.1272 m/z @10.53 [N1275_1.mzXML]	274.1271667480469	10.531766666666666	10.489616666666667	10.5891	0.09948333333333359	8510.705078125	41773.323634765824	0	1292	0.14776151247564506	1.1801107156979223	1.3602214313958447	274.1268005371094	274.127685546875
730	274.19927978515625	11.1412					1	DETECTED	274.1993 m/z @11.14 [N1275_1.mzXML]	274.19927978515625	11.1412	10.050483333333334	11.215283333333334	1.1647999999999996	9064.474609375	325092.54177911393	0	1292	0.9771399556311255	0.5339608514279607	0.07414782207270448	274.1992492675781	274.2010192871094
731	274.2715759277344	11.363333333333333					1	DETECTED	274.2716 m/z @11.36 [N1275_1.mzXML]	274.2715759277344	11.363333333333333	0.8607	16.11413333333333	15.253433333333332	4847303.5	4.86802160876246E7	1	1292	0.0761007510323175	1.9198785064516013	2.3798844405713644	274.2667541503906	274.2732849121094
732	274.6529235839844	13.545683333333333					1	DETECTED	274.6529 m/z @13.55 [N1275_1.mzXML]	274.6529235839844	13.545683333333333	13.4476	13.787133333333333	0.3395333333333337	22895.341796875	289121.55681152386	0	1292	0.1706735404391999	1.7308411214953294	2.461682242990659	274.652587890625	274.6534729003906
733	274.7903137207031	2.0391					1	DETECTED	274.7903 m/z @2.04 [N1275_1.mzXML]	274.7903137207031	2.0391	1.96875	2.2399666666666667	0.27121666666666666	10149.6435546875	92797.71025939936	0	1292	0.04857493392234469	1.9276237858327434	2.855247571665487	274.7893981933594	274.790771484375
734	274.8796081542969	1.7404000000000002					1	DETECTED	274.8796 m/z @1.74 [N1275_1.mzXML]	274.8796081542969	1.7404000000000002	1.6783333333333335	1.9124	0.23406666666666665	26490.017578125	237987.82101220702	0	1292	0.09677465070909519	1.8856068743286771	2.7712137486573543	274.8793029785156	274.8797607421875
735	274.9404296875	1.6338000000000001					1	DETECTED	274.9404 m/z @1.63 [N1275_1.mzXML]	274.9404296875	1.6338000000000001	1.4259666666666668	1.6484999999999999	0.22253333333333303	14883.5380859375	88705.94846972651	0	1292	0.07265937946563206	0.5353648757016833	0.07010768838982599	274.93988037109375	274.94903564453125
736	274.9980163574219	11.215283333333334					1	DETECTED	274.9980 m/z @11.22 [N1275_1.mzXML]	274.9980163574219	11.215283333333334	10.932383333333332	19.560333333333332	8.62795	14176.552734375	1401482.8943125003	0	1292	0.9190877389903083	8.788500374753122	14.10369084293732	274.9951171875	275.002197265625
737	275.19854736328125	12.383583333333332					1	DETECTED	275.1985 m/z @12.38 [N1275_1.mzXML]	275.19854736328125	12.383583333333332	12.3382	12.579533333333334	0.2413333333333334	30100.974609375	256383.45842724523	0	1292	0.1199967527043686	2.6588321704003857	4.317664340800771	275.1982421875	275.19891357421875
738	275.2753601074219	11.363333333333333					1	DETECTED	275.2754 m/z @11.36 [N1275_1.mzXML]	275.2753601074219	11.363333333333333	11.320983333333334	11.794933333333335	0.4739500000000003	675166.0625	4164391.750393564	0	1292	0.09958242841635645	2.6150855406778932	3.0421174029274707	275.27508544921875	275.2762451171875
739	275.6310729980469	13.135183333333334					1	DETECTED	275.6311 m/z @13.14 [N1275_1.mzXML]	275.6310729980469	13.135183333333334	7.370333333333334	13.647483333333334	6.27715	179869.796875	4010103.0226313537	0	1292	0.185565048314551	0.6847244327537069	0.3490310529962171	275.6230163574219	275.63232421875
740	275.9963684082031	16.86466666666667					1	DETECTED	275.9964 m/z @16.86 [N1275_1.mzXML]	275.9963684082031	16.86466666666667	9.432166666666665	19.330666666666666	9.8985	2062.3154296875	718529.4588861082	0	1292	0.443838505650735	0.665893037336024	0.33178607467204796	275.9951477050781	275.9981689453125
741	276.13311767578125	13.189683333333333					1	DETECTED	276.1331 m/z @13.19 [N1275_1.mzXML]	276.13311767578125	13.189683333333333	4.461483333333334	13.489033333333333	9.02755	56158.2890625	1607232.8804427786	0	1292	0.20400023588709537	0.5171484383950872	0.018749312200063505	276.12506103515625	276.1429138183594
742	276.6504821777344	13.230466666666667					1	DETECTED	276.6505 m/z @13.23 [N1275_1.mzXML]	276.6504821777344	13.230466666666667	13.108049999999999	14.057833333333333	0.9497833333333343	65400.7578125	962090.7178029821	0	1292	0.20942765559767373	1.576736728760786	4.2789009257328825	276.6492614746094	276.6521911621094
743	276.95294189453125	1.5449					1	DETECTED	276.9529 m/z @1.54 [N1275_1.mzXML]	276.95294189453125	1.5449	1.4259666666666668	1.5595166666666667	0.13354999999999984	7549.81591796875	35535.4782330322	0	1292	0.0915461504944366	0.5614489910313905	0.11793337220706482	276.95294189453125	276.9551696777344
744	276.9839782714844	2.02475					1	DETECTED	276.9840 m/z @2.02 [N1275_1.mzXML]	276.9839782714844	2.02475	1.45655	18.009999999999998	16.553449999999998	16753.541015625	1570385.3986404417	0	1292	0.02698486375594511	12.858774802338056	24.812005795564986	276.97503662109375	276.99383544921875
745	277.0369873046875	10.517833333333334					1	DETECTED	277.0370 m/z @10.52 [N1275_1.mzXML]	277.0369873046875	10.517833333333334	10.475050000000001	14.043033333333334	3.5679833333333324	19465.068359375	510273.6735963741	0	1292	0.08976487135609723	41.698285936892105	2.1727165955962304	277.0311279296875	277.0372619628906
746	277.15203857421875	13.20325					1	DETECTED	277.1520 m/z @13.20 [N1275_1.mzXML]	277.15203857421875	13.20325	10.034866666666666	19.659	9.624133333333333	16578.8203125	2348336.3365160804	0	1292	2.3092515937958513	1.2381211629073843	1.3931384061985392	277.15203857421875	277.158447265625
747	277.1778869628906	12.198916666666666					1	DETECTED	277.1779 m/z @12.20 [N1275_1.mzXML]	277.1778869628906	12.198916666666666	0.6066833333333334	19.297666666666665	18.69098333333333	19148.25	2316758.206952362	0	1292	0.10548358938055458	0.8052110661870759	0.6194242386571579	277.17694091796875	277.1796569824219
748	277.21435546875	12.56455					1	DETECTED	277.2144 m/z @12.56 [N1275_1.mzXML]	277.21435546875	12.56455	5.5562000000000005	13.984616666666666	8.428416666666665	26642.205078125	1635363.9162130132	0	1292	0.19367338089827513	0.6013124820155005	0.20262496403100091	277.2110595703125	277.2232971191406
749	278.1844177246094	9.082033333333333					1	DETECTED	278.1844 m/z @9.08 [N1275_1.mzXML]	278.1844177246094	9.082033333333333	9.066533333333332	19.576999999999998	10.510466666666666	7667.14599609375	1340157.980376587	0	1292	0.2248793782641325	339.04731182793114	677.0946236558623	278.1807861328125	278.1846923828125
750	278.6259765625	12.930333333333333					1	DETECTED	278.6260 m/z @12.93 [N1275_1.mzXML]	278.6259765625	12.930333333333333	12.77745	13.857016666666668	1.0795666666666683	73790.625	1843130.4921357434	0	1292	0.17571528402554826	3.5306878883680386	6.061375776736077	278.61859130859375	278.6259765625
751	278.9813537597656	2.0107666666666666					1	DETECTED	278.9814 m/z @2.01 [N1275_1.mzXML]	278.9813537597656	2.0107666666666666	2.0107666666666666	19.182166666666667	17.171400000000002	5905.9111328125	2614848.573411469	0	1292	14.528344442948482	null	null	278.97930908203125	278.98248291015625
752	279.0818786621094	10.517833333333334					1	DETECTED	279.0819 m/z @10.52 [N1275_1.mzXML]	279.0818786621094	10.517833333333334	3.5322833333333334	17.796166666666668	14.263883333333334	980558.8125	8650246.288380304	1	1292	0.09450443416128174	0.5087635452695816	0.014819585674533177	279.0812683105469	279.0916442871094
753	279.15716552734375	12.473266666666666					1	DETECTED	279.1572 m/z @12.47 [N1275_1.mzXML]	279.15716552734375	12.473266666666666	0.10111666666666667	20.006166666666665	19.90505	137674.875	3.777420115695462E7	0	1292	0.1679133477051451	0.5380739921905475	0.07135892579983645	279.15643310546875	279.158447265625
754	279.2300109863281	13.461350000000001					1	DETECTED	279.2300 m/z @13.46 [N1275_1.mzXML]	279.2300109863281	13.461350000000001	11.675083333333333	15.1268	3.451716666666666	64900.65234375	3456017.4495341787	0	1292	0.2303877653327948	0.7432569366226743	0.4215163363805496	279.22711181640625	279.2309265136719
755	279.64495849609375	12.998899999999999					1	DETECTED	279.6450 m/z @13.00 [N1275_1.mzXML]	279.64495849609375	12.998899999999999	12.791266666666667	13.6037	0.8124333333333329	189286.875	2767266.475103509	0	1292	0.19611605224467077	0.9749626383516565	2.2779520575968437	279.6441345214844	279.6456298828125
756	280.0901184082031	1.7554166666666666					1	DETECTED	280.0901 m/z @1.76 [N1275_1.mzXML]	280.0901184082031	1.7554166666666666	1.6484999999999999	18.711833333333335	17.063333333333336	210795.0625	5243914.955962034	0	1292	8.81103737038133	63.39750909070588	0.5268227402645639	280.084716796875	280.09149169921875
757	280.1605529785156	12.488033333333334					1	DETECTED	280.1606 m/z @12.49 [N1275_1.mzXML]	280.1605529785156	12.488033333333334	0.10111666666666667	19.973166666666668	19.87205	21817.67578125	6672147.744487793	0	1292	18.25070490119525	0.8388977234209886	0.14088679551559877	280.1588439941406	280.16180419921875
758	280.6418151855469	11.779533333333335					1	DETECTED	280.6418 m/z @11.78 [N1275_1.mzXML]	280.6418151855469	11.779533333333335	10.034866666666666	17.879166666666666	7.8443000000000005	8590.884765625	2595322.2629218753	0	1292	0.0824383554275876	2.248079862437903	3.496159724875806	280.633056640625	280.6424865722656
759	280.6529235839844	13.33835					1	DETECTED	280.6529 m/z @13.34 [N1275_1.mzXML]	280.6529235839844	13.33835	12.916516666666666	14.177533333333335	1.2610166666666682	267094.96875	4120644.9300446776	0	1292	0.22284167356412077	1.8870537509768608	1.602133709503947	280.64764404296875	280.6549072265625
760	281.0087890625	11.563583333333334					1	DETECTED	281.0088 m/z @11.56 [N1275_1.mzXML]	281.0087890625	11.563583333333334	1.9266833333333333	14.117899999999999	12.191216666666666	21866.521484375	7654935.897347168	0	1292	0.16775695554712122	0.6325279221879787	0.26505584437595753	281.0072326660156	281.0147705078125
761	281.08221435546875	15.580433333333334					1	DETECTED	281.0822 m/z @15.58 [N1275_1.mzXML]	281.08221435546875	15.580433333333334	9.432166666666665	19.445833333333333	10.013666666666667	15881.138671875	3448430.733377443	0	1292	6.535289315342235	0.7894616038338915	0.5111683987190102	281.0811462402344	281.0885925292969
762	281.11187744140625	9.598833333333333					1	DETECTED	281.1119 m/z @9.60 [N1275_1.mzXML]	281.11187744140625	9.598833333333333	9.47785	9.627816666666666	0.14996666666666592	4335.94384765625	29606.018620116967	0	1292	0.8169005324214513	0.6197823391651718	0.23956467833034348	281.1117248535156	281.11248779296875
763	281.13671875	11.900066666666667					1	DETECTED	281.1367 m/z @11.90 [N1275_1.mzXML]	281.13671875	11.900066666666667	11.856366666666666	11.957433333333334	0.10106666666666797	11544.6875	60599.50340234457	0	1292	0.1577977703620732	1.1563691838291217	1.3127383676582434	281.1365051269531	281.1368713378906
764	281.2453308105469	11.320983333333334					1	DETECTED	281.2453 m/z @11.32 [N1275_1.mzXML]	281.2453308105469	11.320983333333334	1.3752666666666669	20.006166666666665	18.630899999999997	185975.53125	1.2488332350903893E7	1	1292	3.370475729111881	1.0344748863180941	10.717924891772052	281.244140625	281.247314453125
765	281.66082763671875	14.280933333333333					1	DETECTED	281.6608 m/z @14.28 [N1275_1.mzXML]	281.66082763671875	14.280933333333333	11.185816666666666	16.260166666666667	5.074350000000001	113804.8359375	6401519.497797484	0	1292	0.20929931535406432	1.9572746420487204	2.8549540492421013	281.6544189453125	281.6618347167969
766	282.2015380859375	11.492099999999999					1	DETECTED	282.2015 m/z @11.49 [N1275_1.mzXML]	282.2015380859375	11.492099999999999	11.492099999999999	15.773916666666667	4.281816666666668	18703.515625	1116836.7634884042	0	1292	0.08121478805407456	null	null	282.1989440917969	282.2025146484375
767	282.22039794921875	17.813					1	DETECTED	282.2204 m/z @17.81 [N1275_1.mzXML]	282.22039794921875	17.813	0.10111666666666667	20.006166666666665	19.90505	4701.68359375	3377716.001283812	0	1292	10.766543186370134	0.5619122942882979	0.12382458857659594	282.21923828125	282.22125244140625
768	282.24798583984375	11.4774					1	DETECTED	282.2480 m/z @11.48 [N1275_1.mzXML]	282.24798583984375	11.4774	10.620299999999999	15.790166666666666	5.1698666666666675	37917.33984375	4000254.1387784383	0	1292	3.2328061984628462	2.7093342397305373	8.213736469536967	282.2478942871094	282.25787353515625
769	282.2772521972656	13.984616666666666					1	DETECTED	282.2773 m/z @13.98 [N1275_1.mzXML]	282.2772521972656	13.984616666666666	5.411383333333333	14.409566666666667	8.998183333333333	101689.75	4850986.552332028	0	1292	0.40936585976048434	0.6113462336079547	2.483009779464428	282.2732849121094	282.2783203125
770	282.9033203125	1.5893000000000002					1	DETECTED	282.9033 m/z @1.59 [N1275_1.mzXML]	282.9033203125	1.5893000000000002	1.2021666666666666	1.6191166666666668	0.41695000000000015	99392.140625	438537.66890850867	0	1292	0.07007376568696966	0.538509557430687	0.45916560623894376	282.9033203125	282.90606689453125
771	282.97174072265625	11.4628					1	DETECTED	282.9717 m/z @11.46 [N1275_1.mzXML]	282.97174072265625	11.4628	10.917433333333333	12.3073	1.3898666666666664	11450.0087890625	591688.5006354366	0	1292	2.892510624276648	1.2742497402359274	1.5484994804718548	282.97119140625	282.9730224609375
772	283.006103515625	10.219783333333334					1	DETECTED	283.0061 m/z @10.22 [N1275_1.mzXML]	283.006103515625	10.219783333333334	10.189833333333333	10.368	0.1781666666666677	21069.599609375	108564.40075427291	0	1292	0.08003410765625851	2.97440178074558	5.445891319725801	283.0060119628906	283.0068359375
773	283.0262451171875	1.8694833333333334					1	DETECTED	283.0262 m/z @1.87 [N1275_1.mzXML]	283.0262451171875	1.8694833333333334	1.8263500000000001	17.127166666666668	15.300816666666668	15729.0361328125	5437146.060873995	0	1292	14.033924119604638	167.30471513398035	322.26320025667025	283.025390625	283.0281677246094
774	283.1519775390625	12.059833333333334					1	DETECTED	283.1520 m/z @12.06 [N1275_1.mzXML]	283.1519775390625	12.059833333333334	12.001283333333333	12.443116666666667	0.4418333333333333	30827.67578125	256107.54568603454	0	1292	0.11520071091873874	3.7731283803017153	6.5462567606034305	283.151123046875	283.1537170410156
775	283.2610778808594	12.637816666666668					1	DETECTED	283.2611 m/z @12.64 [N1275_1.mzXML]	283.2610778808594	12.637816666666668	0.11768333333333333	20.006166666666665	19.888483333333333	199390.359375	5622421.105942236	0	1292	0.2588855741166469	2.934125547996217	3.960737091005169	283.2597351074219	283.2632141113281
776	283.28045654296875	13.984616666666666					1	DETECTED	283.2805 m/z @13.98 [N1275_1.mzXML]	283.28045654296875	13.984616666666666	13.857016666666668	14.43785	0.5808333333333309	23245.6640625	374868.9805620113	0	1292	0.14610995629313095	2.275992685475479	3.1798313927352404	283.27947998046875	283.2812194824219
777	284.26409912109375	12.749400000000001					1	DETECTED	284.2641 m/z @12.75 [N1275_1.mzXML]	284.26409912109375	12.749400000000001	0.8607	16.309466666666665	15.448766666666666	28654.99609375	1.0716411158788757E7	0	1292	12.03891156771874	0.5972067383143753	0.19772988264635744	284.2640075683594	284.2665100097656
778	284.3295593261719	11.885816666666667					1	DETECTED	284.3296 m/z @11.89 [N1275_1.mzXML]	284.3295593261719	11.885816666666667	11.841416666666667	11.986733333333332	0.14531666666666432	21477.83984375	122187.96323754865	0	1292	0.11532437153482533	1.636448948948939	2.216904791973526	284.32867431640625	284.3296203613281
779	284.90826416015625	1.6633333333333333					1	DETECTED	284.9083 m/z @1.66 [N1275_1.mzXML]	284.90826416015625	1.6633333333333333	1.6484999999999999	1.7980333333333334	0.14953333333333352	37747.1484375	207159.08899121126	0	1292	0.15473063343628146	5.040449438202205	9.08089887640441	284.9077453613281	284.90869140625
780	284.9245300292969	1.5595166666666667					1	DETECTED	284.9245 m/z @1.56 [N1275_1.mzXML]	284.9245300292969	1.5595166666666667	1.486	19.5275	18.0415	8250.14453125	4084980.956909058	0	1292	0.0989487717811659	122.70346860122419	244.4069372024484	284.9231872558594	284.92486572265625
781	285.0043029785156	10.219783333333334					1	DETECTED	285.0043 m/z @10.22 [N1275_1.mzXML]	285.0043029785156	10.219783333333334	10.205083333333333	11.1111	0.9060166666666678	20907.80859375	364416.9324680188	0	1292	0.0794912931238354	30.816893424033662	60.633786848067324	285.0042724609375	285.00445556640625
782	285.0632019042969	1.4713666666666667					1	DETECTED	285.0632 m/z @1.47 [N1275_1.mzXML]	285.0632019042969	1.4713666666666667	1.3924666666666667	17.74683333333333	16.354366666666664	15368.3193359375	2388292.2051598816	0	1292	0.1434813459922526	103.63983945923111	200.9903051958507	285.06182861328125	285.06927490234375
783	285.24041748046875	13.080549999999999					1	DETECTED	285.2404 m/z @13.08 [N1275_1.mzXML]	285.24041748046875	13.080549999999999	12.95815	13.121649999999999	0.1634999999999991	42032.71875	263296.72684277286	0	1292	0.07813131607846735	0.667892156862747	0.33578431372549417	285.24017333984375	285.24066162109375
784	285.276611328125	12.749400000000001					1	DETECTED	285.2766 m/z @12.75 [N1275_1.mzXML]	285.276611328125	12.749400000000001	0.2857166666666667	19.8735	19.587783333333334	32234.14453125	2611216.9006111138	0	1292	0.18416077688499755	0.6090969456041058	0.39237966520408085	285.2760009765625	285.2789306640625
785	286.1019287109375	8.74205					1	DETECTED	286.1019 m/z @8.74 [N1275_1.mzXML]	286.1019287109375	8.74205	8.711283333333334	8.804316666666667	0.09303333333333264	2832.678955078125	9863.950219879045	0	1292	0.04100111682439689	1.5119176598049753	2.0238353196099506	286.1016540527344	286.1031188964844
786	286.1418762207031	11.928466666666667					1	DETECTED	286.1419 m/z @11.93 [N1275_1.mzXML]	286.1418762207031	11.928466666666667	11.856366666666666	12.443116666666667	0.5867500000000003	297514.46875	2293342.1210784893	0	1292	0.11859642432983364	2.032452078147741	42.654157498110564	286.14105224609375	286.14227294921875
787	286.19976806640625	10.368					1	DETECTED	286.1998 m/z @10.37 [N1275_1.mzXML]	286.19976806640625	10.368	10.278500000000001	10.917433333333333	0.6389333333333322	294101.03125	2311599.4055205113	1	1292	0.11575784618533724	1.5999040210449964	1.8928393459668065	286.1983642578125	286.200439453125
788	286.2477111816406	9.80695					1	DETECTED	286.2477 m/z @9.81 [N1275_1.mzXML]	286.2477111816406	9.80695	8.896083333333333	19.4295	10.533416666666668	110369.0234375	2887283.839583743	0	1292	null	0.9910524017699855	1.0081579279934405	286.2430114746094	286.2489013671875
789	286.6331787109375	12.930333333333333					1	DETECTED	286.6332 m/z @12.93 [N1275_1.mzXML]	286.6331787109375	12.930333333333333	12.665533333333334	13.080549999999999	0.4150166666666646	26413.91796875	316798.81342993054	0	1292	0.13445014561478175	0.7836417421953659	0.5672834843907317	286.623291015625	286.6338806152344
790	287.012451171875	1.7980333333333334					1	DETECTED	287.0125 m/z @1.80 [N1275_1.mzXML]	287.012451171875	1.7980333333333334	1.4415666666666667	1.88365	0.4420833333333334	34438.734375	261428.4208642578	0	1292	0.06694198229362214	0.6200907050682626	0.24018141013652514	287.011962890625	287.0199279785156
791	287.05572509765625	11.794933333333335					1	DETECTED	287.0557 m/z @11.79 [N1275_1.mzXML]	287.05572509765625	11.794933333333335	2.4663	11.841416666666667	9.375116666666667	10596.0927734375	2375198.4165840456	0	1292	0.13731872079725882	0.5024914331859972	0.004982866371994407	287.0535583496094	287.05645751953125
792	287.098876953125	9.7322					1	DETECTED	287.0989 m/z @9.73 [N1275_1.mzXML]	287.098876953125	9.7322	9.657316666666667	9.761683333333334	0.10436666666666738	107919.5703125	405363.4190859412	0	1292	0.0791991905070919	0.696861784998885	0.39372356999777003	287.098876953125	287.099365234375
793	287.20330810546875	10.368					1	DETECTED	287.2033 m/z @10.37 [N1275_1.mzXML]	287.20330810546875	10.368	10.278500000000001	10.531766666666666	0.253266666666665	42031.22265625	322691.5232272957	0	1292	0.11852519008553308	1.4448333412377525	1.9113601919307224	287.2025451660156	287.2036437988281
794	287.2349548339844	14.013633333333333					1	DETECTED	287.2350 m/z @14.01 [N1275_1.mzXML]	287.2349548339844	14.013633333333333	13.545683333333333	14.580350000000001	1.0346666666666682	9468.712890625	296369.528657593	0	1292	0.36791654122206907	1.1055312177226926	1.2110624354453852	287.2340087890625	287.2357177734375
795	287.2509765625	9.851750000000001					1	DETECTED	287.2510 m/z @9.85 [N1275_1.mzXML]	287.2509765625	9.851750000000001	9.46255	10.0037	0.54115	10285.3603515625	137267.36375000005	0	1292	0.3328539920968474	0.7965802899100216	0.6040520370394832	287.24993896484375	287.25140380859375
796	287.26702880859375	11.5359					1	DETECTED	287.2670 m/z @11.54 [N1275_1.mzXML]	287.26702880859375	11.5359	11.507083333333332	12.134866666666666	0.6277833333333334	25184.908203125	244338.45401867782	0	1292	0.09109482276652159	10.892712550606936	20.78542510121387	287.2669372558594	287.2697448730469
797	287.6309509277344	12.944383333333333					1	DETECTED	287.6310 m/z @12.94 [N1275_1.mzXML]	287.6309509277344	12.944383333333333	12.763183333333334	13.4752	0.7120166666666652	363755.40625	3884787.1906747976	2	1292	0.15309124449374423	1.2248262874265912	1.2662991051723818	287.6307373046875	287.6317443847656
798	288.1020202636719	9.7322					1	DETECTED	288.1020 m/z @9.73 [N1275_1.mzXML]	288.1020202636719	9.7322	9.68745	9.822016666666666	0.13456666666666628	15977.5419921875	73733.5733773199	0	1292	0.07466554412356174	1.5035381750465333	2.0070763500930666	288.1020202636719	288.10247802734375
799	288.2151184082031	10.652183333333333					1	DETECTED	288.2151 m/z @10.65 [N1275_1.mzXML]	288.2151184082031	10.652183333333333	0.9792333333333333	19.98966666666667	19.010433333333335	443209.28125	5281810.326533311	1	1292	0.09508487723502768	2.9232748942511435	4.0299848936714024	288.2067565917969	288.2171630859375
800	288.6388244628906	13.379083333333334					1	DETECTED	288.6388 m/z @13.38 [N1275_1.mzXML]	288.6388244628906	13.379083333333334	13.108049999999999	13.61845	0.5104000000000006	88811.7890625	1178678.6933798834	0	1292	0.2536754961684018	0.8953823404124719	1.6263470838329745	288.6382141113281	288.6395568847656
801	288.9203186035156	1.60435					1	DETECTED	288.9203 m/z @1.60 [N1275_1.mzXML]	288.9203186035156	1.60435	1.5449	13.745816666666666	12.200916666666666	328744.96875	6704515.323000001	0	1292	0.07945813233796195	1.5578539949504666	1.2236174235009905	288.9198303222656	288.92144775390625
802	289.1678466796875	1.8551499999999999					1	DETECTED	289.1678 m/z @1.86 [N1275_1.mzXML]	289.1678466796875	1.8551499999999999	0.15116666666666667	20.006166666666665	19.854999999999997	14978.5390625	2224754.29763214	0	1292	4.691369772324828	1.1789843625710337	3.346353147285516	289.1678466796875	289.1762390136719
803	289.2188720703125	10.652183333333333					1	DETECTED	289.2189 m/z @10.65 [N1275_1.mzXML]	289.2188720703125	10.652183333333333	10.6045	12.353683333333333	1.7491833333333329	60625.76171875	841110.5051661395	0	1292	0.10270326787006923	18.341663753932114	35.68332750786423	289.2133483886719	289.2189025878906
804	289.6468200683594	11.825899999999999					1	DETECTED	289.6468 m/z @11.83 [N1275_1.mzXML]	289.6468200683594	11.825899999999999	10.947233333333333	15.548183333333332	4.600949999999999	68641.2734375	3818884.656283231	0	1292	0.3679115680416185	2.267759887833562	0.42214304394575275	289.6387634277344	289.6480407714844
805	290.2667541503906	11.419833333333335					1	DETECTED	290.2668 m/z @11.42 [N1275_1.mzXML]	290.2667541503906	11.419833333333335	10.947233333333333	13.162116666666666	2.214883333333333	39941.83984375	1336547.4338050527	0	1292	0.0869294056389247	2.3416708359789373	0.2526201908564175	290.2661437988281	290.2738037109375
806	290.6654052734375	14.207183333333335					1	DETECTED	290.6654 m/z @14.21 [N1275_1.mzXML]	290.6654052734375	14.207183333333335	13.773266666666666	15.516466666666668	1.7432000000000016	16405.265625	534392.2326074219	0	1292	0.2844965570947249	1.6320828988024325	2.5081048500361884	290.6645812988281	290.6671447753906
807	290.923583984375	2.712683333333333					1	DETECTED	290.9236 m/z @2.71 [N1275_1.mzXML]	290.923583984375	2.712683333333333	0.10111666666666667	20.006166666666665	19.90505	62529.78125	8198057.546616311	0	1292	0.7510704929472993	4.744385748493166	11.048298234784683	290.91552734375	290.9256286621094
808	291.1184387207031	12.059833333333334					1	DETECTED	291.1184 m/z @12.06 [N1275_1.mzXML]	291.1184387207031	12.059833333333334	7.0583	17.535166666666665	10.476866666666666	283966.1875	7164414.702122315	1	1292	0.12317361026829943	1.7015372860002898	2.017425832456749	291.1105041503906	291.12432861328125
809	291.2270202636719	11.856366666666666					1	DETECTED	291.2270 m/z @11.86 [N1275_1.mzXML]	291.2270202636719	11.856366666666666	0.4715166666666667	12.030233333333333	11.558716666666667	6404.41748046875	2651266.0461704102	0	1292	1.1589699612918825	0.5076358786750228	0.015271757350045635	291.2215576171875	291.22845458984375
810	291.9338073730469	2.6989					1	DETECTED	291.9338 m/z @2.70 [N1275_1.mzXML]	291.9338073730469	2.6989	0.13426666666666665	20.006166666666665	19.8719	45670.8671875	6345046.588973418	0	1292	0.8669149036822081	3.938769074630166	3.9130302889131143	291.93243408203125	291.9345703125
811	292.06640625	16.097466666666666					1	DETECTED	292.0664 m/z @16.10 [N1275_1.mzXML]	292.06640625	16.097466666666666	14.894583333333333	18.009999999999998	3.1154166666666647	3291.508544921875	401148.4886061401	0	1292	1.5621756780487406	1.2949787316586536	1.5899574633173075	292.0656433105469	292.0675048828125
812	292.12200927734375	12.045183333333334					1	DETECTED	292.1220 m/z @12.05 [N1275_1.mzXML]	292.12200927734375	12.045183333333334	2.02475	12.166683333333333	10.141933333333334	45085.5078125	3985366.621968048	0	1292	0.10661388025527962	0.5060626120626853	0.013924390576038524	292.1120300292969	292.12200927734375
813	292.5118103027344	2.7817833333333337					1	DETECTED	292.5118 m/z @2.78 [N1275_1.mzXML]	292.5118103027344	2.7817833333333337	2.4663	16.408666666666665	13.942366666666665	4968.23681640625	1472484.5317618707	0	1292	0.7557941092011804	22.096835543346153	6.983528978017263	292.5110168457031	292.51971435546875
814	292.9306640625	2.5484166666666668					1	DETECTED	292.9307 m/z @2.55 [N1275_1.mzXML]	292.9306640625	2.5484166666666668	2.438816666666667	8.55865	6.119833333333333	8314.4873046875	621172.6194278565	0	1292	0.33332018004624997	27.918947688564497	17.369919212539546	292.92254638671875	292.9385986328125
815	292.9459228515625	2.79565					1	DETECTED	292.9459 m/z @2.80 [N1275_1.mzXML]	292.9459228515625	2.79565	2.5757333333333334	19.742	17.16626666666667	6776.65283203125	1030021.0672964477	0	1292	0.3917113449169185	39.02902614626751	7.606849101425098	292.94097900390625	292.9548034667969
816	292.96087646484375	2.907766666666667					1	DETECTED	292.9609 m/z @2.91 [N1275_1.mzXML]	292.96087646484375	2.907766666666667	2.4663	9.553949999999999	7.087649999999998	6403.39697265625	641258.602883667	0	1292	0.29802026742702914	8.027389761401382	3.6033185514260744	292.95709228515625	292.9696350097656
817	292.9838562011719	2.89355					1	DETECTED	292.9839 m/z @2.89 [N1275_1.mzXML]	292.9838562011719	2.89355	2.480166666666667	9.702499999999999	7.2223333333333315	7907.1181640625	712550.8340350951	0	1292	0.6062828129510542	8.735636818126844	4.16493380730383	292.9753112792969	292.98797607421875
818	292.99896240234375	2.6301666666666668					1	DETECTED	292.9990 m/z @2.63 [N1275_1.mzXML]	292.99896240234375	2.6301666666666668	2.438816666666667	17.535166666666665	15.096349999999997	9135.8955078125	1501033.0982676093	0	1292	0.5029317352070053	13.74778347930304	15.153419009300654	292.98968505859375	292.9994201660156
819	293.01031494140625	2.6989					1	DETECTED	293.0103 m/z @2.70 [N1275_1.mzXML]	293.01031494140625	2.6989	0.2857166666666667	18.042666666666666	17.75695	11497.1708984375	1987980.7223804025	0	1292	0.8195747247936009	1.1201721884464184	1.3601985815256108	293.00225830078125	293.014404296875
820	293.025390625	2.712683333333333					1	DETECTED	293.0254 m/z @2.71 [N1275_1.mzXML]	293.025390625	2.712683333333333	0.2857166666666667	19.560333333333332	19.274616666666667	15350.4228515625	2193370.321085327	0	1292	0.5074381294446022	1.3823469593756506	0.6646357576163413	293.01556396484375	293.0259094238281
821	293.0369873046875	2.6852					1	DETECTED	293.0370 m/z @2.69 [N1275_1.mzXML]	293.0369873046875	2.6852	0.13426666666666665	19.89	19.755733333333335	19827.134765625	2659315.709723389	0	1292	0.3515526832081681	1.4556698981149465	1.7174717160409534	293.0272216796875	293.0447082519531
822	293.051513671875	2.8514333333333335					1	DETECTED	293.0515 m/z @2.85 [N1275_1.mzXML]	293.051513671875	2.8514333333333335	0.13426666666666665	19.98966666666667	19.855400000000003	18492.73046875	2839667.3758956287	0	1292	0.518040292352103	3.947495503597213	1.8618580504678817	293.0472106933594	293.05615234375
823	293.0668640136719	2.8095833333333333					1	DETECTED	293.0669 m/z @2.81 [N1275_1.mzXML]	293.0668640136719	2.8095833333333333	0.18461666666666668	19.89	19.705383333333334	37688.8046875	4375085.88414538	0	1292	0.8858995781184502	4.381466264320851	0.7179718249055026	293.0570373535156	293.0672302246094
824	293.0960998535156	2.712683333333333					1	DETECTED	293.0961 m/z @2.71 [N1275_1.mzXML]	293.0960998535156	2.712683333333333	0.10111666666666667	20.006166666666665	19.90505	1.6560486E7	2.2450605637485213E9	1	1292	0.8507389293961718	10.723056056464278	3.4374826515373034	293.0873107910156	293.09686279296875
825	293.11822509765625	2.6852					1	DETECTED	293.1182 m/z @2.69 [N1275_1.mzXML]	293.11822509765625	2.6852	0.10111666666666667	19.973166666666668	19.87205	47268.78515625	5790169.279037469	0	1292	0.2610315651031452	2.117653457517345	9.184247111349144	293.1116638183594	293.1266784667969
826	293.1363830566406	2.8234166666666667					1	DETECTED	293.1364 m/z @2.82 [N1275_1.mzXML]	293.1363830566406	2.8234166666666667	0.13426666666666665	19.956333333333337	19.82206666666667	32985.8984375	3752632.298814302	0	1292	0.37919831304266083	1.9680796280048634	1.5331362349741968	293.1287841796875	293.14105224609375
827	293.1513977050781	9.7322					1	DETECTED	293.1514 m/z @9.73 [N1275_1.mzXML]	293.1513977050781	9.7322	0.15116666666666667	19.923333333333336	19.77216666666667	126009.5546875	6020844.467170503	0	1292	0.4508298562468962	0.5590008286977987	0.09060686488663494	293.14141845703125	293.1613464355469
828	293.1667785644531	2.6301666666666668					1	DETECTED	293.1668 m/z @2.63 [N1275_1.mzXML]	293.1667785644531	2.6301666666666668	0.33631666666666665	19.98966666666667	19.653350000000003	15319.7236328125	3136361.822884949	0	1292	0.346303843673875	1.187898769576456	1.169899711115073	293.16192626953125	293.1756286621094
829	293.1852111816406	2.6989					1	DETECTED	293.1852 m/z @2.70 [N1275_1.mzXML]	293.1852111816406	2.6989	0.40386666666666665	19.7585	19.354633333333336	11337.2666015625	2698199.683828308	0	1292	0.47243449308325536	1.4375995258603809	1.1887935293197873	293.1772766113281	293.1946105957031
830	293.209228515625	12.4284					1	DETECTED	293.2092 m/z @12.43 [N1275_1.mzXML]	293.209228515625	12.4284	0.21838333333333332	12.579533333333334	12.36115	26905.783203125	1640836.2211051325	0	1292	9.835474864341517	0.5095098837234839	0.016743966271649723	293.20001220703125	293.21917724609375
831	293.21954345703125	2.9636833333333334					1	DETECTED	293.2195 m/z @2.96 [N1275_1.mzXML]	293.21954345703125	2.9636833333333334	2.4108	8.05235	5.6415500000000005	6060.5810546875	594196.7465203247	0	1292	0.5775457036057468	5.101935308835499	3.5241793291875045	293.21923828125	293.2284240722656
832	293.2421875	2.5757333333333334					1	DETECTED	293.2422 m/z @2.58 [N1275_1.mzXML]	293.2421875	2.5757333333333334	2.438816666666667	12.874416666666667	10.4356	8119.9951171875	1569396.6734262398	0	1292	0.2937425932767219	38.10931223371884	16.200209767974854	293.2336120605469	293.2507019042969
833	293.2620849609375	2.6164					1	DETECTED	293.2621 m/z @2.62 [N1275_1.mzXML]	293.2620849609375	2.6164	2.5212166666666667	7.959766666666667	5.43855	4800.458984375	463429.1086197815	0	1292	0.7916528447428433	28.568814568376798	22.60569863867384	293.2529602050781	293.2698669433594
834	293.314697265625	3.0202666666666667					1	DETECTED	293.3147 m/z @3.02 [N1275_1.mzXML]	293.314697265625	3.0202666666666667	2.4108	7.5997	5.1889	7616.7763671875	553883.1343894656	0	1292	0.31101605826208045	4.2569186173703795	1.8283349531700253	293.3070068359375	293.322509765625
835	293.6801452636719	2.7817833333333337					1	DETECTED	293.6801 m/z @2.78 [N1275_1.mzXML]	293.6801452636719	2.7817833333333337	2.5076833333333335	9.702499999999999	7.194816666666665	6203.71630859375	607244.9316690675	0	1292	0.6973364317292083	13.124437553204412	18.52057053523583	293.672119140625	293.6827392578125
836	294.09906005859375	2.6989					1	DETECTED	294.0991 m/z @2.70 [N1275_1.mzXML]	294.09906005859375	2.6989	0.10111666666666667	20.006166666666665	19.90505	1680125.0	2.0569992543928787E8	0	1292	0.8300370763144835	11.626614460499205	11.714898168945023	294.09881591796875	294.1009521484375
837	294.26519775390625	2.712683333333333					1	DETECTED	294.2652 m/z @2.71 [N1275_1.mzXML]	294.26519775390625	2.712683333333333	2.3540666666666668	17.061166666666665	14.707099999999999	44709.84765625	5331931.31146307	0	1292	1.420398884126956	11.066349098506931	21.10000872566917	294.26422119140625	294.2658996582031
838	294.9368896484375	1.6338000000000001					1	DETECTED	294.9369 m/z @1.63 [N1275_1.mzXML]	294.9368896484375	1.6338000000000001	1.5595166666666667	1.70855	0.14903333333333335	139308.796875	583503.9817407224	0	1292	0.06934485146735536	1.0031411263181493	1.0062822526362987	294.9367370605469	294.9375915527344
839	295.05621337890625	10.517833333333334					1	DETECTED	295.0562 m/z @10.52 [N1275_1.mzXML]	295.05621337890625	10.517833333333334	10.489616666666667	12.07475	1.5851333333333333	36546.65234375	622045.0815982678	0	1292	0.13040595513176	28.088600118132938	55.177200236265875	295.05596923828125	295.06024169921875
840	295.10040283203125	2.712683333333333					1	DETECTED	295.1004 m/z @2.71 [N1275_1.mzXML]	295.10040283203125	2.712683333333333	0.10111666666666667	20.006166666666665	19.90505	195787.015625	2.5466404655251853E7	0	1292	0.763481070321046	6.532587737429651	8.684497486297392	295.09576416015625	295.1026916503906
841	295.12738037109375	9.657316666666667					1	DETECTED	295.1274 m/z @9.66 [N1275_1.mzXML]	295.12738037109375	9.657316666666667	9.627816666666666	9.702499999999999	0.07468333333333277	31867.90625	131624.86996874973	0	1292	0.09964106736691924	1.265819209039516	1.5316384180790317	295.1272277832031	295.12738037109375
842	295.1924133300781	13.745816666666666					1	DETECTED	295.1924 m/z @13.75 [N1275_1.mzXML]	295.1924133300781	13.745816666666666	1.4259666666666668	15.935550000000001	14.509583333333333	48360.5078125	5356604.230605773	0	1292	7.987519765250266	0.5721695785095811	1.7653860457955204	295.1861267089844	295.20196533203125
843	295.2610778808594	13.632933333333334					1	DETECTED	295.2611 m/z @13.63 [N1275_1.mzXML]	295.2610778808594	13.632933333333334	13.517266666666666	18.923000000000002	5.405733333333336	62766.75	2387042.9152782923	0	1292	0.34002092588574406	23.367723342939286	4.513787241292486	295.2584533691406	295.2617492675781
844	295.29296875	2.712683333333333					1	DETECTED	295.2930 m/z @2.71 [N1275_1.mzXML]	295.29296875	2.712683333333333	0.13426666666666665	20.006166666666665	19.8719	59417.7421875	8134979.962398928	0	1292	0.8247941514158219	3.8314496909379043	3.0307035781929446	295.2918701171875	295.2943420410156
845	296.06378173828125	1.7554166666666666					1	DETECTED	296.0638 m/z @1.76 [N1275_1.mzXML]	296.06378173828125	1.7554166666666666	1.6933	10.5891	8.8958	183360.9375	4384814.919553711	0	1292	0.07711726600644142	68.20857982583436	0.7098983556406155	296.0591125488281	296.0644226074219
846	296.13031005859375	9.642716666666667					1	DETECTED	296.1303 m/z @9.64 [N1275_1.mzXML]	296.13031005859375	9.642716666666667	9.627816666666666	9.717366666666667	0.0895500000000009	5508.57568359375	23159.457074707163	0	1292	0.09141839389537765	3.0050335570468487	5.010067114093697	296.13031005859375	296.13079833984375
847	296.1833801269531	11.825899999999999					1	DETECTED	296.1834 m/z @11.83 [N1275_1.mzXML]	296.1833801269531	11.825899999999999	9.973033333333332	19.824333333333335	9.851300000000004	41351.05859375	2501477.5124534313	0	1292	0.11883478995565433	4.396281398666849	6.530405477945168	296.1816101074219	296.18402099609375
848	296.2563171386719	13.4752					1	DETECTED	296.2563 m/z @13.48 [N1275_1.mzXML]	296.2563171386719	13.4752	12.473266666666666	13.970233333333335	1.496966666666669	21746.392578125	662607.7344683841	0	1292	0.25463675338395575	0.747039057821546	0.494078115643092	296.255615234375	296.2644958496094
849	296.9873046875	12.119766666666667					1	DETECTED	296.9873 m/z @12.12 [N1275_1.mzXML]	296.9873046875	12.119766666666667	8.942450000000001	18.613999999999997	9.671549999999996	9618.85546875	1533940.7896537473	0	1292	0.5824344742339882	1.5219682226616795	2.043936445323359	296.9867858886719	296.9923400878906
850	297.067138671875	1.7554166666666666					1	DETECTED	297.0671 m/z @1.76 [N1275_1.mzXML]	297.067138671875	1.7554166666666666	1.70855	19.413	17.70445	17562.333984375	5694489.095867432	0	1292	0.06536791843049072	188.88104551920364	376.7620910384073	297.0669250488281	297.0755920410156
851	297.08612060546875	9.942433333333334					1	DETECTED	297.0861 m/z @9.94 [N1275_1.mzXML]	297.08612060546875	9.942433333333334	5.459716666666667	9.9881	4.528383333333332	1791.7142333984375	292026.6202948608	0	1292	0.13646438174277087	0.5050936374148116	0.010187274829623175	297.0802001953125	297.0869445800781
852	297.1064758300781	9.538816666666666					1	DETECTED	297.1065 m/z @9.54 [N1275_1.mzXML]	297.1064758300781	9.538816666666666	9.493116666666667	9.761683333333334	0.2685666666666666	6422.6484375	51128.42456457532	0	1292	0.26383618570217493	2.938366156090554	4.876732312181108	297.1051330566406	297.10675048828125
853	297.11700439453125	12.9717					1	DETECTED	297.1170 m/z @12.97 [N1275_1.mzXML]	297.11700439453125	12.9717	1.3924666666666667	12.9717	11.579233333333333	45978.15625	5390786.17036798	0	1292	11.623386257579135	0.5	null	297.10760498046875	297.1173400878906
854	297.1517028808594	1.8124					1	DETECTED	297.1517 m/z @1.81 [N1275_1.mzXML]	297.1517028808594	1.8124	1.7980333333333334	9.46255	7.664516666666667	34067.7578125	2499663.3620361327	0	1292	0.039051934375838426	266.74651972157824	509.5538131030288	297.142578125	297.1517028808594
855	297.1783142089844	13.927349999999999					1	DETECTED	297.1783 m/z @13.93 [N1275_1.mzXML]	297.1783142089844	13.927349999999999	9.866566666666667	19.330666666666666	9.464099999999998	13700.2509765625	2368483.1152024237	0	1292	1.3827056552416188	1.0794626059716887	1.0784311319817044	297.1773681640625	297.1806335449219
856	297.2402648925781	12.637816666666668					1	DETECTED	297.2403 m/z @12.64 [N1275_1.mzXML]	297.2402648925781	12.637816666666668	11.957433333333334	13.053283333333333	1.0958499999999987	9698.0576171875	397374.0943365479	0	1292	0.5480767150575669	0.8053180804938382	0.6106361609876765	297.23919677734375	297.2411804199219
857	298.2720947265625	14.452116666666665					1	DETECTED	298.2721 m/z @14.45 [N1275_1.mzXML]	298.2720947265625	14.452116666666665	10.112533333333333	16.930500000000002	6.817966666666669	102708.4453125	6397127.127657988	0	1292	0.5481484352404955	0.7681331227979785	0.4086198439681733	298.271240234375	298.27313232421875
858	298.95660400390625	2.16795					1	DETECTED	298.9566 m/z @2.17 [N1275_1.mzXML]	298.95660400390625	2.16795	2.1100499999999998	2.38255	0.2725000000000004	7642.90087890625	89562.05202343759	0	1292	0.20502136424166606	2.353195164075994	3.706390328151988	298.9556579589844	298.95697021484375
859	299.1260070800781	10.443533333333333					1	DETECTED	299.1260 m/z @10.44 [N1275_1.mzXML]	299.1260070800781	10.443533333333333	10.41305	10.475050000000001	0.062000000000001165	6794.5712890625	21167.748338867354	0	1292	0.08402893564141678	1.0169491525424115	1.0338983050848227	299.125732421875	299.1262512207031
860	299.1365661621094	11.305733333333334					1	DETECTED	299.1366 m/z @11.31 [N1275_1.mzXML]	299.1365661621094	11.305733333333334	10.5038	13.61845	3.1146499999999993	136785.40625	5251420.013050535	0	1292	1.1594063536251777	2.363162203025912	3.1864540001818007	299.13543701171875	299.13775634765625
861	299.275390625	14.395083333333334					1	DETECTED	299.2754 m/z @14.40 [N1275_1.mzXML]	299.275390625	14.395083333333334	11.1111	15.725483333333333	4.614383333333333	22348.458984375	2099021.952368408	0	1292	0.4597005312379636	0.6938914758937801	0.43428169841191305	299.2748718261719	299.276611328125
862	299.2921142578125	13.531416666666667					1	DETECTED	299.2921 m/z @13.53 [N1275_1.mzXML]	299.2921142578125	13.531416666666667	0.13426666666666665	20.006166666666665	19.8719	31431.869140625	3315374.3938143314	0	1292	0.7047045182080964	0.7328179930360224	0.1510890259372945	299.2903747558594	299.2947998046875
863	300.1784973144531	11.563583333333334					1	DETECTED	300.1785 m/z @11.56 [N1275_1.mzXML]	300.1784973144531	11.563583333333334	9.5843	12.001283333333333	2.4169833333333326	333481.4375	5272209.362790704	0	1292	0.14501377269242255	0.5397854958008377	3.384625228253866	300.1781005859375	300.1824951171875
864	300.197021484375	11.419833333333335					1	DETECTED	300.1970 m/z @11.42 [N1275_1.mzXML]	300.197021484375	11.419833333333335	8.850166666666667	13.941466666666667	5.0913	20011.544921875	2900137.479033936	0	1292	5.133497808995736	0.9968770453597336	0.9871526842050824	300.1934509277344	300.20050048828125
865	300.2154846191406	10.56045					1	DETECTED	300.2155 m/z @10.56 [N1275_1.mzXML]	300.2154846191406	10.56045	10.531766666666666	10.71705	0.18528333333333435	15486.7587890625	126405.57585571369	0	1292	0.19021909255345015	3.2298082510168618	5.4596165020337235	300.2151184082031	300.2156066894531
866	301.13885498046875	12.473266666666666					1	DETECTED	301.1389 m/z @12.47 [N1275_1.mzXML]	301.13885498046875	12.473266666666666	0.11768333333333333	19.31433333333333	19.196649999999998	190512.28125	1.6697954299544934E7	1	1292	0.1362434735382756	1.0391549679536634	0.024314607102887825	301.1380310058594	301.1401672363281
867	301.1819152832031	11.563583333333334					1	DETECTED	301.1819 m/z @11.56 [N1275_1.mzXML]	301.1819152832031	11.563583333333334	11.5359	11.689699999999998	0.1537999999999986	56197.3203125	297056.551370605	0	1292	0.15776328704816045	2.77784467188432	4.55568934376864	301.1815490722656	301.1822509765625
868	301.2117004394531	13.545683333333333					1	DETECTED	301.2117 m/z @13.55 [N1275_1.mzXML]	301.2117004394531	13.545683333333333	13.433783333333334	13.676483333333334	0.24269999999999925	74792.5234375	741965.3953037086	0	1292	0.18309228376976527	1.0844504021447827	1.1689008042895654	301.2113342285156	301.2119445800781
869	302.01751708984375	11.126116666666666					1	DETECTED	302.0175 m/z @11.13 [N1275_1.mzXML]	302.01751708984375	11.126116666666666	0.10111666666666667	20.006166666666665	19.90505	43671.42578125	1.4418870469703674E7	0	1292	1.0870592000927726	1.1176748127776115	0.3187514161038942	302.0160217285156	302.0187072753906
870	302.14227294921875	12.488033333333334					1	DETECTED	302.1423 m/z @12.49 [N1275_1.mzXML]	302.14227294921875	12.488033333333334	1.5006333333333333	19.7585	18.25786666666667	39461.71484375	4505139.125896608	0	1292	10.731393731285923	1.2510687365232696	0.2996662233218663	302.1407470703125	302.14361572265625
871	302.2124328613281	11.549800000000001					1	DETECTED	302.2124 m/z @11.55 [N1275_1.mzXML]	302.2124328613281	11.549800000000001	11.521600000000001	13.559966666666666	2.038366666666665	44406.10546875	2924518.4926430634	0	1292	0.13754851096800458	36.141252955082706	73.74143356245784	302.21234130859375	302.2153625488281
872	302.2303466796875	10.814616666666666					1	DETECTED	302.2303 m/z @10.81 [N1275_1.mzXML]	302.2303466796875	10.814616666666666	10.74985	11.080483333333332	0.33063333333333134	30915.41796875	289762.79722888255	0	1292	0.16227109572330534	2.552496139989736	2.611947192226767	302.23016357421875	302.2308044433594
873	302.3033752441406	11.64685					1	DETECTED	302.3034 m/z @11.65 [N1275_1.mzXML]	302.3033752441406	11.64685	11.64685	11.986733333333332	0.3398833333333311	34269.30859375	244352.5088137191	0	1292	0.0877981255493836	null	null	302.30267333984375	302.30389404296875
874	303.0262451171875	1.45655					1	DETECTED	303.0262 m/z @1.46 [N1275_1.mzXML]	303.0262451171875	1.45655	0.11768333333333333	19.956333333333337	19.838650000000005	11301.2626953125	2492172.4801430088	0	1292	13.685027265446484	305.7511677000867	21.073934748410558	303.0184631347656	303.0263671875
875	303.07257080078125	9.7322					1	DETECTED	303.0726 m/z @9.73 [N1275_1.mzXML]	303.07257080078125	9.7322	9.672500000000001	9.822016666666666	0.1495166666666652	16566.029296875	72675.49293420425	0	1292	0.05785203360520974	1.2522333891680624	1.437183111062152	303.07177734375	303.0728759765625
876	303.227294921875	14.452116666666665					1	DETECTED	303.2273 m/z @14.45 [N1275_1.mzXML]	303.227294921875	14.452116666666665	9.553949999999999	17.649333333333335	8.095383333333336	361163.46875	2.2825125029889394E7	1	1292	3.4734638054190974	0.6515531902779528	0.3772005482639709	303.2265319824219	303.2290344238281
877	303.25067138671875	13.053283333333333					1	DETECTED	303.2507 m/z @13.05 [N1275_1.mzXML]	303.25067138671875	13.053283333333333	12.985266666666666	13.20325	0.21798333333333453	31663.16796875	196244.60807617183	0	1292	0.09224011780975161	1.6024258760107866	2.204851752021573	303.25	303.2511291503906
878	304.0473327636719	16.914166666666667					1	DETECTED	304.0473 m/z @16.91 [N1275_1.mzXML]	304.0473327636719	16.914166666666667	0.38698333333333335	19.7915	19.404516666666666	3151.46142578125	1525546.4099061885	0	1292	1.5921208897489798	0.5870485089715831	0.17409701794316632	304.0451965332031	304.0487060546875
879	304.1489562988281	9.342833333333335					1	DETECTED	304.1490 m/z @9.34 [N1275_1.mzXML]	304.1489562988281	9.342833333333335	9.271166666666666	9.4471	0.17593333333333483	5169.4208984375	34571.52364221201	0	1292	0.09651055156796318	1.227441860465087	1.454883720930174	304.1476745605469	304.1494140625
880	304.17376708984375	8.911683333333334					1	DETECTED	304.1738 m/z @8.91 [N1275_1.mzXML]	304.17376708984375	8.911683333333334	8.834933333333334	17.110833333333336	8.275900000000002	6128.265625	949686.2978864748	0	1292	0.10138979512504775	53.91465798045566	1.1857775579085579	304.17303466796875	304.1787414550781
881	304.2103271484375	10.08095					1	DETECTED	304.2103 m/z @10.08 [N1275_1.mzXML]	304.2103271484375	10.08095	2.79565	10.574783333333333	7.779133333333332	44608.25390625	1433051.1660395507	0	1292	0.08907798792797728	4.309244714438636	4.771710392761448	304.2005310058594	304.21063232421875
882	304.2307434082031	14.452116666666665					1	DETECTED	304.2307 m/z @14.45 [N1275_1.mzXML]	304.2307434082031	14.452116666666665	10.353166666666668	16.048516666666664	5.695349999999996	73513.328125	7331232.856168519	0	1292	3.22226486234908	0.6375235215790449	0.250482937229138	304.2295227050781	304.232177734375
883	304.8941345214844	1.6191166666666668					1	DETECTED	304.8941 m/z @1.62 [N1275_1.mzXML]	304.8941345214844	1.6191166666666668	1.5449	1.7841333333333333	0.2392333333333334	104008.2421875	604377.8140000002	0	1292	0.08278519124406225	1.611722434313943	2.135167770845866	304.8935852050781	304.89471435546875
884	304.9728698730469	2.1965833333333333					1	DETECTED	304.9729 m/z @2.20 [N1275_1.mzXML]	304.9728698730469	2.1965833333333333	2.0812833333333334	2.32565	0.24436666666666662	10299.341796875	98790.04645678702	0	1292	0.17880280501853507	1.059699335067939	1.1193986701358778	304.9728088378906	304.97418212890625
885	305.0435485839844	16.11413333333333					1	DETECTED	305.0435 m/z @16.11 [N1275_1.mzXML]	305.0435485839844	16.11413333333333	9.8971	19.973166666666668	10.076066666666668	3016.79345703125	825848.3832523193	0	1292	0.99967255008454	0.8103597106873056	0.6207194213746112	305.0416564941406	305.04486083984375
886	305.1336975097656	12.368833333333333					1	DETECTED	305.1337 m/z @12.37 [N1275_1.mzXML]	305.1336975097656	12.368833333333333	12.322583333333334	12.502966666666667	0.18038333333333334	89256.2265625	578030.697548825	0	1292	0.1129199757167374	1.950090090090141	2.9017705745795284	305.1333312988281	305.1340637207031
887	305.170166015625	12.089533333333332					1	DETECTED	305.1702 m/z @12.09 [N1275_1.mzXML]	305.170166015625	12.089533333333332	11.660883333333334	12.18275	0.521866666666666	7492.28662109375	175998.56296191402	0	1292	0.06443544374394428	0.6087328434231529	0.21746568684630593	305.1696472167969	305.1734313964844
888	305.2136535644531	10.08095					1	DETECTED	305.2137 m/z @10.08 [N1275_1.mzXML]	305.2136535644531	10.08095	10.066083333333333	14.925733333333334	4.85965	7407.9794921875	683038.1963367917	0	1292	0.1459025150704889	163.4411434977612	325.8822869955224	305.21026611328125	305.21417236328125
889	305.2427978515625	12.637816666666668					1	DETECTED	305.2428 m/z @12.64 [N1275_1.mzXML]	305.2427978515625	12.637816666666668	7.698016666666666	15.580433333333334	7.882416666666668	571627.0625	9613617.993560804	1	1292	0.24480689551999824	8.154569309812825	16.637350216395195	305.23382568359375	305.2461242675781
890	306.0819396972656	15.693283333333333					1	DETECTED	306.0819 m/z @15.69 [N1275_1.mzXML]	306.0819396972656	15.693283333333333	9.342833333333335	18.825333333333333	9.482499999999998	6175.68017578125	1297527.0109354868	0	1292	0.8586920433455383	0.7466006346006976	0.40949327152438797	306.08026123046875	306.0830383300781
891	306.9880676269531	1.7980333333333334					1	DETECTED	306.9881 m/z @1.80 [N1275_1.mzXML]	306.9880676269531	1.7980333333333334	1.7980333333333334	11.200583333333332	9.40255	6928.1708984375	2358325.612158325	0	1292	9.172547852085097	null	null	306.9880676269531	306.9920959472656
892	307.0644836425781	10.531766666666666					1	DETECTED	307.0645 m/z @10.53 [N1275_1.mzXML]	307.0644836425781	10.531766666666666	8.9581	10.6045	1.6463999999999999	6686.41015625	263755.1652149049	0	1292	0.09840405369747884	0.5231095106968864	0.04621902139377279	307.05975341796875	307.0654296875
893	307.07818603515625	15.644516666666668					1	DETECTED	307.0782 m/z @15.64 [N1275_1.mzXML]	307.07818603515625	15.644516666666668	3.147	18.500666666666667	15.353666666666667	5223.6171875	2098463.5846225587	0	1292	14.634135435909652	0.6142687013820078	0.25045225189472675	307.07818603515625	307.0824890136719
894	307.1661376953125	11.006499999999999					1	DETECTED	307.1661 m/z @11.01 [N1275_1.mzXML]	307.1661376953125	11.006499999999999	9.553949999999999	20.006166666666665	10.452216666666667	725716.125	2.391453964835346E7	1	1292	0.2980140995207581	0.8670148105249899	2.290676451856006	307.16510009765625	307.1692810058594
895	307.260986328125	12.18275					1	DETECTED	307.2610 m/z @12.18 [N1275_1.mzXML]	307.260986328125	12.18275	12.07475	14.072966666666668	1.9982166666666679	40940.24609375	1203910.7483878175	0	1292	0.3295048866204109	9.28906637342501	17.075931594242856	307.2511291503906	307.2611999511719
896	308.169921875	11.006499999999999					1	DETECTED	308.1699 m/z @11.01 [N1275_1.mzXML]	308.169921875	11.006499999999999	10.205083333333333	19.413	9.207916666666668	84948.5703125	4105085.3913803427	0	1292	0.6488195109734658	1.9893273438187782	null	308.1615905761719	308.1718444824219
897	308.8243713378906	1.7404000000000002					1	DETECTED	308.8244 m/z @1.74 [N1275_1.mzXML]	308.8243713378906	1.7404000000000002	1.7245833333333331	1.7841333333333333	0.059550000000000214	9869.1806640625	26750.00454150396	0	1292	0.040316431401220765	1.8825079030558114	2.765015806111623	308.8231506347656	308.824462890625
898	308.8769226074219	2.1392499999999997					1	DETECTED	308.8769 m/z @2.14 [N1275_1.mzXML]	308.8769226074219	2.1392499999999997	2.0391	2.296883333333333	0.25778333333333325	17088.70703125	175484.7919326172	0	1292	0.13088707366367558	1.2869861873855912	1.5739723747711825	308.87628173828125	308.8771667480469
899	309.146484375	9.46255					1	DETECTED	309.1465 m/z @9.46 [N1275_1.mzXML]	309.146484375	9.46255	9.051033333333333	12.502966666666667	3.4519333333333346	14315.0830078125	910987.6670150749	0	1292	0.3591399436509235	1.299550598544301	1.4531316452724397	309.1449890136719	309.1490783691406
900	309.1625061035156	11.006499999999999					1	DETECTED	309.1625 m/z @11.01 [N1275_1.mzXML]	309.1625061035156	11.006499999999999	10.475050000000001	17.584	7.108949999999998	26683.7421875	1855296.8802683703	0	1292	0.6775533782357979	4.7911614410383105	8.705834058600459	309.1587829589844	309.1701354980469
901	310.1997985839844	10.620299999999999					1	DETECTED	310.1998 m/z @10.62 [N1275_1.mzXML]	310.1997985839844	10.620299999999999	10.3978	16.620633333333334	6.222833333333334	124191.203125	1926229.8932223213	1	1292	0.1612700391267623	1.273699633133087	0.7933404847625455	310.1955261230469	310.1998291015625
902	310.8739929199219	2.1822666666666666					1	DETECTED	310.8740 m/z @2.18 [N1275_1.mzXML]	310.8739929199219	2.1822666666666666	2.02475	13.899183333333333	11.874433333333332	17093.697265625	4268572.603797119	0	1292	0.21288871330943948	37.69262511903505	74.38525023807011	310.87249755859375	310.8743896484375
903	310.9107971191406	1.6338000000000001					1	DETECTED	310.9108 m/z @1.63 [N1275_1.mzXML]	310.9107971191406	1.6338000000000001	1.5595166666666667	1.7554166666666666	0.19589999999999996	90626.6015625	372342.08557031245	0	1292	0.045008416376352	2.2731237936524376	1.2952878426776968	310.9104919433594	310.9118347167969
904	311.0019226074219	13.503166666666667					1	DETECTED	311.0019 m/z @13.50 [N1275_1.mzXML]	311.0019226074219	13.503166666666667	9.851750000000001	19.101	9.249249999999998	3954.027099609375	1189418.56385379	0	1292	6.474234480467269	1.2665289727731246	1.5330579455462492	311.0019226074219	311.00860595703125
905	311.12237548828125	8.788733333333333					1	DETECTED	311.1224 m/z @8.79 [N1275_1.mzXML]	311.12237548828125	8.788733333333333	8.4687	10.338166666666666	1.869466666666666	21623.8828125	494947.2099192201	0	1292	1.4005780115290474	2.5155541468138622	4.947610371453466	311.1216735839844	311.1270446777344
906	311.16455078125	12.443116666666667					1	DETECTED	311.1646 m/z @12.44 [N1275_1.mzXML]	311.16455078125	12.443116666666667	1.8124	15.74185	13.92945	159939.890625	5675774.546566465	0	1292	0.30376914317882253	1.0761383567447853	1.070638905291013	311.1548767089844	311.17376708984375
907	311.2030029296875	10.636316666666666					1	DETECTED	311.2030 m/z @10.64 [N1275_1.mzXML]	311.2030029296875	10.636316666666666	10.4281	16.408666666666665	5.980566666666665	17559.814453125	2536274.959115906	0	1292	4.923985310271624	13.29900838272824	24.45591084749986	311.19378662109375	311.203125
908	311.630859375	12.832483333333332					1	DETECTED	311.6309 m/z @12.83 [N1275_1.mzXML]	311.630859375	12.832483333333332	12.763183333333334	12.930333333333333	0.16714999999999947	33436.40234375	186532.98256201262	0	1292	0.11481568078367843	1.2059884559884806	1.4119769119769612	311.6301574707031	311.6313171386719
909	312.0274658203125	13.162116666666666					1	DETECTED	312.0275 m/z @13.16 [N1275_1.mzXML]	312.0274658203125	13.162116666666666	11.126116666666666	17.779833333333332	6.653716666666666	48415.046875	2302185.090073182	0	1292	0.2644042748704365	1.5994484904895654	4.081371208163607	312.0200500488281	312.0282897949219
910	312.13238525390625	12.874416666666667					1	DETECTED	312.1324 m/z @12.87 [N1275_1.mzXML]	312.13238525390625	12.874416666666667	1.51515	12.88855	11.3734	19381.8203125	4328816.636740357	0	1292	4.016479451106687	0.5026379217483937	0.0053066155359095014	312.1279602050781	312.1334228515625
911	312.1573181152344	12.198916666666666					1	DETECTED	312.1573 m/z @12.20 [N1275_1.mzXML]	312.1573181152344	12.198916666666666	4.041416666666667	12.4284	8.386983333333333	62251.03125	4383024.844693541	0	1292	0.17395567742030416	0.5140657881295332	0.02813157625906643	312.1571044921875	312.16729736328125
912	312.2146301269531	10.7662					1	DETECTED	312.2146 m/z @10.77 [N1275_1.mzXML]	312.2146301269531	10.7662	2.8653166666666667	10.961833333333335	8.096516666666668	65233.6484375	2334841.4192277836	0	1292	0.11005507837932704	0.5122079177356132	0.01632440530837374	312.2057189941406	312.21533203125
913	312.2876281738281	13.6037					1	DETECTED	312.2876 m/z @13.60 [N1275_1.mzXML]	312.2876281738281	13.6037	13.545683333333333	14.028166666666667	0.4824833333333345	26527.6640625	430639.71407519653	0	1292	0.3058257871081249	4.158144211433479	7.316288422866958	312.2870178222656	312.2882080078125
914	312.360107421875	12.059833333333334					1	DETECTED	312.3601 m/z @12.06 [N1275_1.mzXML]	312.360107421875	12.059833333333334	12.045183333333334	12.134866666666666	0.08968333333333156	25165.744140625	106667.9579609367	0	1292	0.0659808688926109	3.0608646188851183	5.121729237770237	312.360107421875	312.3609924316406
915	312.6559143066406	2.480166666666667					1	DETECTED	312.6559 m/z @2.48 [N1275_1.mzXML]	312.6559143066406	2.480166666666667	2.0812833333333334	19.478666666666665	17.39738333333333	17694.228515625	1694470.3418948052	0	1292	0.49277773159129223	3.175550199067549	2.4230396446243425	312.6545104980469	312.6585388183594
916	312.7807312011719	2.02475					1	DETECTED	312.7807 m/z @2.02 [N1275_1.mzXML]	312.7807312011719	2.02475	1.9826333333333332	2.0531333333333333	0.07050000000000001	7362.34765625	22169.906804809518	0	1292	0.035505306422642935	0.836960823110405	0.67392164622081	312.77996826171875	312.7808837890625
917	313.0940856933594	1.4713666666666667					1	DETECTED	313.0941 m/z @1.47 [N1275_1.mzXML]	313.0940856933594	1.4713666666666667	1.3924666666666667	17.6655	16.273033333333334	26048.888671875	2905532.2392786555	0	1292	10.690427536061048	103.12441909590203	191.6533992877743	313.09356689453125	313.09991455078125
918	313.1382141113281	8.880799999999999					1	DETECTED	313.1382 m/z @8.88 [N1275_1.mzXML]	313.1382141113281	8.880799999999999	8.804316666666667	8.9581	0.15378333333333316	4659.98046875	26543.506387267982	0	1292	0.19513885012417198	1.0053388537807948	1.0106777075615898	313.1376037597656	313.1386413574219
919	313.1532897949219	10.034866666666666					1	DETECTED	313.1533 m/z @10.03 [N1275_1.mzXML]	313.1532897949219	10.034866666666666	10.0193	10.143216666666666	0.12391666666666623	6510.169921875	34600.16532055647	0	1292	0.08910195079039696	3.980192719486108	6.960385438972216	313.15283203125	313.1536865234375
920	313.16485595703125	12.443116666666667					1	DETECTED	313.1649 m/z @12.44 [N1275_1.mzXML]	313.16485595703125	12.443116666666667	12.150766666666668	12.5945	0.4437333333333324	47545.5859375	710131.6622341283	0	1292	0.21866119599806488	0.7589077019554198	0.693975612726267	313.159423828125	313.16632080078125
921	313.2714538574219	13.759500000000001					1	DETECTED	313.2715 m/z @13.76 [N1275_1.mzXML]	313.2714538574219	13.759500000000001	0.13426666666666665	19.906833333333335	19.77256666666667	990389.375	2.183863553251548E7	1	1292	0.32251640292511397	1.2753243843755644	1.2908932135120201	313.2693786621094	313.27386474609375
922	313.7821044921875	2.480166666666667					1	DETECTED	313.7821 m/z @2.48 [N1275_1.mzXML]	313.7821044921875	2.480166666666667	2.16795	10.034866666666666	7.866916666666667	13318.9736328125	878780.7064201048	0	1292	0.6179355212622695	9.631468878304673	21.28787929330278	313.78155517578125	313.7839050292969
923	314.2301330566406	11.006499999999999					1	DETECTED	314.2301 m/z @11.01 [N1275_1.mzXML]	314.2301330566406	11.006499999999999	10.829316666666667	11.521600000000001	0.692283333333334	637700.5	5679301.129505864	1	1292	0.12663391481800979	1.344933628832555	1.1273823975558261	314.22943115234375	314.2309265136719
924	314.3398132324219	12.089533333333332					1	DETECTED	314.3398 m/z @12.09 [N1275_1.mzXML]	314.3398132324219	12.089533333333332	12.07475	12.198916666666666	0.12416666666666565	12001.119140625	51119.90681396459	0	1292	0.06330470130965793	4.199549041713975	7.39909808342795	314.33941650390625	314.3398132324219
925	314.7774963378906	1.96875					1	DETECTED	314.7775 m/z @1.97 [N1275_1.mzXML]	314.7774963378906	1.96875	1.9409333333333334	2.1392499999999997	0.19831666666666625	14339.2958984375	91524.08269018547	0	1292	0.09660430117470953	3.5647094068304384	6.129418813660877	314.77655029296875	314.7782897949219
926	315.0564270019531	2.42465					1	DETECTED	315.0564 m/z @2.42 [N1275_1.mzXML]	315.0564270019531	2.42465	1.4095333333333333	10.205083333333333	8.795549999999999	17254.443359375	1359240.9710727541	0	1292	1.1633457717625988	3.692375197226024	6.276925988413196	315.0482482910156	315.0661926269531
927	315.0772399902344	2.5076833333333335					1	DETECTED	315.0772 m/z @2.51 [N1275_1.mzXML]	315.0772399902344	2.5076833333333335	0.10111666666666667	20.006166666666665	19.90505	5060888.0	3.919157093227329E8	1	1292	0.4821745421798336	3.541732329588671	1.8488352856117902	315.0769958496094	315.0784912109375
928	315.1313171386719	11.4774					1	DETECTED	315.1313 m/z @11.48 [N1275_1.mzXML]	315.1313171386719	11.4774	2.4108	11.856366666666666	9.445566666666666	26216.072265625	2311408.2946358644	0	1292	0.192974057427568	0.5208990507283142	0.03522571093027735	315.122314453125	315.1387634277344
929	315.16015625	12.4284					1	DETECTED	315.1602 m/z @12.43 [N1275_1.mzXML]	315.16015625	12.4284	2.4526833333333333	13.517266666666666	11.064583333333333	20456.525390625	4942123.463787106	0	1292	0.20142258655047485	0.5545758617175374	0.10915172343507479	315.15631103515625	315.1609191894531
930	315.2338562011719	10.976883333333335					1	DETECTED	315.2339 m/z @10.98 [N1275_1.mzXML]	315.2338562011719	10.976883333333335	10.873133333333334	11.171183333333333	0.2980499999999999	106475.0390625	887459.7433642587	0	1292	0.12844979567805304	1.4397284001130792	1.78480311087307	315.2336120605469	315.23492431640625
931	315.278076171875	13.759500000000001					1	DETECTED	315.2781 m/z @13.76 [N1275_1.mzXML]	315.278076171875	13.759500000000001	12.665533333333334	13.927349999999999	1.2618166666666646	19954.412109375	915059.9484826647	0	1292	1.1024166757396152	0.5767162314512925	0.15343246290258492	315.2778015136719	315.2879333496094
932	316.0811462402344	2.5484166666666668					1	DETECTED	316.0811 m/z @2.55 [N1275_1.mzXML]	316.0811462402344	2.5484166666666668	0.15116666666666667	19.98966666666667	19.838500000000003	427385.875	3.667195557497545E7	0	1292	0.5780965379102025	1.797842322085413	11.313484746904651	316.08050537109375	316.08209228515625
933	316.173583984375	10.5038					1	DETECTED	316.1736 m/z @10.50 [N1275_1.mzXML]	316.173583984375	10.5038	10.489616666666667	10.620299999999999	0.13068333333333193	27717.32421875	127858.34067956607	0	1292	0.1021108073004875	4.562362938398456	7.5043577061908175	316.17340087890625	316.17401123046875
934	316.2103271484375	9.1443					1	DETECTED	316.2103 m/z @9.14 [N1275_1.mzXML]	316.2103271484375	9.1443	9.09765	9.173133333333334	0.07548333333333446	6103.494140625	21268.031612182553	0	1292	0.059641316509040365	0.8090389424794753	0.6180778849589506	316.20947265625	316.2103271484375
935	316.24560546875	11.171183333333333					1	DETECTED	316.2456 m/z @11.17 [N1275_1.mzXML]	316.24560546875	11.171183333333333	10.902733333333334	14.409566666666667	3.506833333333333	930771.875	7570361.625849463	1	1292	0.10826880345340584	1.3681669372976601	1.5422237521059385	316.2367248535156	316.24688720703125
936	317.0539245605469	15.111233333333333					1	DETECTED	317.0539 m/z @15.11 [N1275_1.mzXML]	317.0539245605469	15.111233333333333	0.5729833333333333	18.549166666666668	17.976183333333335	9246.36328125	3062290.315456267	0	1292	1.7491714055304826	0.6182375228563732	0.2364750457127464	317.0533447265625	317.0636291503906
937	317.0822448730469	2.5757333333333334					1	DETECTED	317.0822 m/z @2.58 [N1275_1.mzXML]	317.0822448730469	2.5757333333333334	0.11768333333333333	20.006166666666665	19.888483333333333	60596.8359375	5427706.782542147	0	1292	0.4600491589068434	0.9772373439302238	2.8253280829786442	317.0802917480469	317.084716796875
938	317.11285400390625	1.6338000000000001					1	DETECTED	317.1129 m/z @1.63 [N1275_1.mzXML]	317.11285400390625	1.6338000000000001	1.0989666666666666	12.533366666666666	11.4344	34904.2890625	3492462.9574932246	0	1292	0.3245042195615455	14.991158994268162	89.0805633125242	317.1116027832031	317.12005615234375
939	317.17657470703125	13.503166666666667					1	DETECTED	317.1766 m/z @13.50 [N1275_1.mzXML]	317.17657470703125	13.503166666666667	10.5038	13.531416666666667	3.027616666666667	51992.15234375	1244036.3975673816	0	1292	0.19202126748153248	0.5096850506970532	0.0094667709307518	317.1699523925781	317.1773986816406
940	317.24932861328125	11.156116666666666					1	DETECTED	317.2493 m/z @11.16 [N1275_1.mzXML]	317.24932861328125	11.156116666666666	11.021083333333333	14.309949999999999	3.2888666666666655	147520.890625	4817643.115623533	0	1292	2.463511556090735	11.597430794451034	21.990792478793434	317.2425537109375	317.2504577636719
941	317.5263671875	2.4526833333333333					1	DETECTED	317.5264 m/z @2.45 [N1275_1.mzXML]	317.5263671875	2.4526833333333333	2.02475	10.15875	8.134	16840.9453125	1120544.912292175	0	1292	0.43586700263887046	7.309977001517076	16.876233047241474	317.5240783691406	317.5289306640625
942	318.063232421875	16.064716666666666					1	DETECTED	318.0632 m/z @16.06 [N1275_1.mzXML]	318.063232421875	16.064716666666666	10.0037	18.484666666666666	8.480966666666665	4125.40283203125	1109639.128223449	0	1292	1.4198375463707755	0.6996323499082937	0.3992646998165875	318.062744140625	318.06463623046875
943	318.1795349121094	10.050483333333334					1	DETECTED	318.1795 m/z @10.05 [N1275_1.mzXML]	318.1795349121094	10.050483333333334	8.680666666666667	12.874416666666667	4.19375	5718.16943359375	621811.0839240113	0	1292	0.14464267109588036	1.5307705410699726	2.061541082139945	318.1792297363281	318.18951416015625
944	318.2456970214844	13.6037					1	DETECTED	318.2457 m/z @13.60 [N1275_1.mzXML]	318.2456970214844	13.6037	11.1111	14.043033333333334	2.9319333333333333	20086.1875	1577965.442403076	0	1292	2.592639438280303	0.5881275241381156	0.1762550482762312	318.24542236328125	318.25262451171875
945	318.2976989746094	11.363333333333333					1	DETECTED	318.2977 m/z @11.36 [N1275_1.mzXML]	318.2976989746094	11.363333333333333	11.335433333333333	16.702333333333332	5.366899999999999	473333.34375	3612922.4245022116	1	1292	0.08734905655489023	null	4.695410392276165	318.28802490234375	318.29852294921875
946	318.9356689453125	1.5893000000000002					1	DETECTED	318.9357 m/z @1.59 [N1275_1.mzXML]	318.9356689453125	1.5893000000000002	1.5595166666666667	11.871183333333333	10.311666666666666	19208.822265625	7764957.374385742	0	1292	0.08996646914215778	173.111359820928	345.222719641856	318.9346618652344	318.9361572265625
947	318.9678039550781	1.9826333333333332					1	DETECTED	318.9678 m/z @1.98 [N1275_1.mzXML]	318.9678039550781	1.9826333333333332	1.7841333333333333	16.99566666666667	15.211533333333335	27073.994140625	2993848.675921387	0	1292	0.14875279671796715	38.31620486985729	0.9010420445649774	318.9670715332031	318.9716796875
948	319.05877685546875	15.773916666666667					1	DETECTED	319.0588 m/z @15.77 [N1275_1.mzXML]	319.05877685546875	15.773916666666667	9.942433333333334	19.0035	9.061066666666665	3446.203857421875	765503.5511170044	0	1292	2.448293107319355	0.7769092483616232	0.5538184967232463	319.05645751953125	319.0609130859375
949	319.1202087402344	11.006499999999999					1	DETECTED	319.1202 m/z @11.01 [N1275_1.mzXML]	319.1202087402344	11.006499999999999	1.7554166666666666	11.006499999999999	9.251083333333332	18635.970703125	1958461.6638963618	0	1292	0.4832927509522076	0.5	null	319.1116027832031	319.128173828125
950	319.1662292480469	11.229983333333333					1	DETECTED	319.1662 m/z @11.23 [N1275_1.mzXML]	319.1662292480469	11.229983333333333	9.538816666666666	12.291950000000002	2.753133333333336	103550.3828125	3874631.527579618	0	1292	null	0.7717844659906657	0.4707413426764417	319.1620788574219	319.1670227050781
951	319.1922302246094	14.466183333333333					1	DETECTED	319.1922 m/z @14.47 [N1275_1.mzXML]	319.1922302246094	14.466183333333333	10.034866666666666	16.457666666666668	6.422800000000002	118514.078125	6665389.623798586	0	1292	0.5539884678837499	0.7871609918380426	0.2468376254848573	319.1832580566406	319.194091796875
952	319.2218017578125	12.458116666666665					1	DETECTED	319.2218 m/z @12.46 [N1275_1.mzXML]	319.2218017578125	12.458116666666665	12.245733333333334	12.791266666666667	0.5455333333333332	15877.607421875	259939.3180148924	0	1292	0.11523891183353108	1.284312956132789	1.568625912265578	319.2208557128906	319.2228698730469
953	319.2610778808594	13.379083333333334					1	DETECTED	319.2611 m/z @13.38 [N1275_1.mzXML]	319.2610778808594	13.379083333333334	13.230466666666667	19.5275	6.297033333333333	33903.90625	1790787.4949718635	0	1292	0.27176466940974464	21.185488392957183	41.370976785914365	319.2599792480469	319.2618103027344
954	319.301025390625	11.377583333333332					1	DETECTED	319.3010 m/z @11.38 [N1275_1.mzXML]	319.301025390625	11.377583333333332	11.320983333333334	11.619033333333334	0.2980499999999999	91769.609375	703461.1483183614	0	1292	0.0972729061327744	2.632950530035439	3.994066124003508	319.2929382324219	319.3017883300781
955	320.0042419433594	16.457666666666668					1	DETECTED	320.0042 m/z @16.46 [N1275_1.mzXML]	320.0042419433594	16.457666666666668	5.73405	19.05216666666667	13.318116666666668	2396.884033203125	967958.5362984927	0	1292	0.7663607774633654	0.6209713140933485	0.24194262818669693	320.00152587890625	320.0049133300781
956	320.1954650878906	14.38095					1	DETECTED	320.1955 m/z @14.38 [N1275_1.mzXML]	320.1954650878906	14.38095	11.006499999999999	15.725483333333333	4.718983333333334	24828.244140625	1526847.7978684686	0	1292	3.2350531295451734	0.6591509710196038	0.2908611438628006	320.1949768066406	320.1971130371094
957	320.96514892578125	1.9826333333333332					1	DETECTED	320.9651 m/z @1.98 [N1275_1.mzXML]	320.96514892578125	1.9826333333333332	1.7699833333333332	2.296883333333333	0.5268999999999999	15217.7587890625	262509.65951049805	0	1292	0.07536550782628892	1.23889019515636	1.47778039031272	320.9640197753906	320.9661560058594
958	321.2079162597656	12.707799999999999					1	DETECTED	321.2079 m/z @12.71 [N1275_1.mzXML]	321.2079162597656	12.707799999999999	1.4095333333333333	16.848499999999998	15.438966666666664	65173.6953125	8297589.015732544	0	1292	0.28678181633726574	0.5456049067416523	0.06632808826890264	321.19842529296875	321.2094421386719
959	321.3127746582031	12.5945					1	DETECTED	321.3128 m/z @12.59 [N1275_1.mzXML]	321.3127746582031	12.5945	12.413466666666666	12.608849999999999	0.19538333333333213	21782.818359375	129332.85898754773	0	1292	3.123810998472294	0.5396335849751386	0.07926716995027716	321.3121337890625	321.313232421875
960	322.21044921875	12.749400000000001					1	DETECTED	322.2104 m/z @12.75 [N1275_1.mzXML]	322.21044921875	12.749400000000001	9.035566666666666	15.725483333333333	6.689916666666667	18445.6640625	1978028.1631079107	0	1292	0.22348892709709745	0.9006754027734143	0.8013508055468286	322.2103576660156	322.21307373046875
961	323.16436767578125	11.856366666666666					1	DETECTED	323.1644 m/z @11.86 [N1275_1.mzXML]	323.16436767578125	11.856366666666666	9.717366666666667	12.198916666666666	2.4815499999999986	17075.244140625	1157071.0842924186	0	1292	2.224273569602536	0.5800724637681158	0.16013578374423187	323.1612243652344	323.16558837890625
962	323.1810302734375	15.4065					1	DETECTED	323.1810 m/z @15.41 [N1275_1.mzXML]	323.1810302734375	15.4065	8.74205	18.906833333333335	10.164783333333334	3747.9501953125	1079440.5408278813	0	1292	1.4264304042749707	0.7626123185959334	0.5252246371918667	323.1795349121094	323.1831970214844
963	323.2235412597656	14.072966666666668					1	DETECTED	323.2235 m/z @14.07 [N1275_1.mzXML]	323.2235412597656	14.072966666666668	1.4095333333333333	15.189283333333332	13.779749999999998	49841.015625	4030768.1367023913	0	1292	0.41421795267348926	0.5440763826555726	3.7534697473939724	323.2223815917969	323.2242431640625
964	323.999267578125	12.353683333333333					1	DETECTED	323.9993 m/z @12.35 [N1275_1.mzXML]	323.999267578125	12.353683333333333	0.25205	19.775166666666667	19.523116666666667	14836.8955078125	3918751.2923031333	0	1292	2.9625120174586943	0.9365010994229505	2.1402700693868097	323.9975280761719	324.0019226074219
965	324.17742919921875	15.612366666666667					1	DETECTED	324.1774 m/z @15.61 [N1275_1.mzXML]	324.17742919921875	15.612366666666667	0.15116666666666667	19.923333333333336	19.77216666666667	15180.16796875	4734389.250293489	0	1292	1.5057212508636812	0.8820443651985975	0.6793963536883026	324.1763000488281	324.1785583496094
966	324.1899719238281	9.7322					1	DETECTED	324.1900 m/z @9.73 [N1275_1.mzXML]	324.1899719238281	9.7322	9.672500000000001	9.822016666666666	0.1495166666666652	25846.212890625	119214.16852661176	0	1292	0.07376052415702183	1.2522333891680624	1.6197342641806618	324.1899719238281	324.1903991699219
967	324.2872619628906	12.198916666666666					1	DETECTED	324.2873 m/z @12.20 [N1275_1.mzXML]	324.2872619628906	12.198916666666666	12.104566666666667	12.3382	0.23363333333333358	15280.2529296875	169352.32867236366	0	1292	0.15551809320095522	1.2381204734146107	1.4762409468292215	324.28717041015625	324.28814697265625
968	324.8507385253906	2.1100499999999998					1	DETECTED	324.8507 m/z @2.11 [N1275_1.mzXML]	324.8507385253906	2.1100499999999998	2.0671833333333334	2.296883333333333	0.2296999999999998	9393.912109375	85674.28175488267	0	1292	0.3645609884905141	2.6792379471228767	4.358475894245753	324.85015869140625	324.85107421875
969	325.0536193847656	1.8409166666666665					1	DETECTED	325.0536 m/z @1.84 [N1275_1.mzXML]	325.0536193847656	1.8409166666666665	1.7980333333333334	11.825899999999999	10.027866666666666	19266.48046875	6637051.997892334	0	1292	9.80711121076565	116.92032646715943	232.84065293431883	325.04388427734375	325.0585021972656
970	325.1739501953125	15.612366666666667					1	DETECTED	325.1740 m/z @15.61 [N1275_1.mzXML]	325.1739501953125	15.612366666666667	0.11768333333333333	19.956333333333337	19.838650000000005	22061.091796875	5538066.827852812	0	1292	5.918291097216342	0.6458963560212567	0.6964033403434269	325.16619873046875	325.1757507324219
971	325.232666015625	13.039716666666667					1	DETECTED	325.2327 m/z @13.04 [N1275_1.mzXML]	325.232666015625	13.039716666666667	12.473266666666666	13.121649999999999	0.6483833333333333	73190.2578125	594227.7556430668	0	1292	0.10408411296172027	0.5723217700885618	0.14464354017712358	325.23187255859375	325.23663330078125
972	327.00653076171875	0.2687833333333333					1	DETECTED	327.0065 m/z @0.27 [N1275_1.mzXML]	327.00653076171875	0.2687833333333333	0.10111666666666667	20.006166666666665	19.90505	8254.7861328125	5595311.3445841	0	1292	16.655862274154202	59.35899602385687	117.71799204771375	327.00531005859375	327.0074462890625
973	327.0504150390625	11.57765					1	DETECTED	327.0504 m/z @11.58 [N1275_1.mzXML]	327.0504150390625	11.57765	1.5893000000000002	11.841416666666667	10.252116666666668	102151.1640625	1.2624147105800286E7	0	1292	0.13233901096219824	0.5109900100835408	0.017131696915178986	327.0492248535156	327.051025390625
974	327.17205810546875	15.532166666666665					1	DETECTED	327.1721 m/z @15.53 [N1275_1.mzXML]	327.17205810546875	15.532166666666665	9.68745	19.01966666666667	9.33221666666667	6399.93798828125	1756494.6858344732	0	1292	2.1862876104199547	0.7983463697983654	0.4022054548250139	327.1712646484375	327.17303466796875
975	327.2271728515625	14.013633333333333					1	DETECTED	327.2272 m/z @14.01 [N1275_1.mzXML]	327.2271728515625	14.013633333333333	12.291950000000002	14.682516666666666	2.3905666666666647	45648.15234375	1911963.9341381823	0	1292	1.5163852454582418	0.6942527177858882	0.2735887355145109	327.2172546386719	327.2278747558594
976	327.2506408691406	12.245733333333334					1	DETECTED	327.2506 m/z @12.25 [N1275_1.mzXML]	327.2506408691406	12.245733333333334	8.39465	12.3073	3.9126499999999993	15636.0224609375	1411757.9325151364	0	1292	0.05936097407618668	0.5079934217644385	0.015986843528876953	327.2476501464844	327.2510986328125
977	327.28741455078125	11.825899999999999					1	DETECTED	327.2874 m/z @11.83 [N1275_1.mzXML]	327.28741455078125	11.825899999999999	1.0989666666666666	14.772483333333334	13.673516666666668	14570.033203125	5129855.264332641	0	1292	0.23426462046850283	0.6373450939690749	0.27469018793814964	327.28021240234375	327.29022216796875
978	328.2098388671875	12.059833333333334					1	DETECTED	328.2098 m/z @12.06 [N1275_1.mzXML]	328.2098388671875	12.059833333333334	7.32115	12.18275	4.8616	49124.046875	3979198.422781251	0	1292	0.11660472846770986	0.5129694957460054	0.02894173085442054	328.20947265625	328.21820068359375
979	328.2459716796875	11.126116666666666					1	DETECTED	328.2460 m/z @11.13 [N1275_1.mzXML]	328.2459716796875	11.126116666666666	11.065516666666667	16.35895	5.293433333333333	107383.15625	2826988.167009031	0	1292	0.09726829270454651	45.876249996520826	3.3347357031291285	328.2360534667969	328.2462158203125
980	328.8963623046875	1.5449					1	DETECTED	328.8964 m/z @1.54 [N1275_1.mzXML]	328.8963623046875	1.5449	1.4415666666666667	1.60435	0.16278333333333328	82158.8359375	476601.12599291984	0	1292	0.0995741027154804	0.7689311055550293	0.576789731311362	328.8960266113281	328.89678955078125
981	328.9963684082031	1.7841333333333333					1	DETECTED	328.9964 m/z @1.78 [N1275_1.mzXML]	328.9963684082031	1.7841333333333333	0.10111666666666667	20.006166666666665	19.90505	31466.255859375	5684263.9483508235	0	1292	0.06798310129429863	2.934508480810585	172.67526460688444	328.9957580566406	329.0045471191406
982	329.1752014160156	12.3382					1	DETECTED	329.1752 m/z @12.34 [N1275_1.mzXML]	329.1752014160156	12.3382	12.089533333333332	13.176133333333333	1.0866000000000007	21261.4921875	622101.4291550284	0	1292	0.26668479762069985	2.1848525469168747	4.313851075011611	329.1690673828125	329.1759033203125
983	329.2452087402344	13.899183333333333					1	DETECTED	329.2452 m/z @13.90 [N1275_1.mzXML]	329.2452087402344	13.899183333333333	11.065516666666667	14.667666666666666	3.602149999999998	124666.1796875	4841061.629914056	0	1292	1.7604981780620985	0.6263389471752984	0.1665268715336458	329.2421569824219	329.2507629394531
984	330.2254333496094	10.517833333333334					1	DETECTED	330.2254 m/z @10.52 [N1275_1.mzXML]	330.2254333496094	10.517833333333334	10.368	10.7662	0.3981999999999992	10991.7109375	98484.4387718502	0	1292	0.11329563725175618	1.3288097886540562	0.9207620996907245	330.22503662109375	330.2264099121094
985	330.2486267089844	13.787133333333333					1	DETECTED	330.2486 m/z @13.79 [N1275_1.mzXML]	330.2486267089844	13.787133333333333	11.719183333333332	13.984616666666666	2.265433333333334	28019.666015625	1830762.195662599	0	1292	2.188713497269937	0.5477485754813541	0.0954971509627082	330.24346923828125	330.2488098144531
986	331.0007019042969	11.5359					1	DETECTED	331.0007 m/z @11.54 [N1275_1.mzXML]	331.0007019042969	11.5359	0.15116666666666667	19.165833333333335	19.01466666666667	11000.4169921875	3089173.449974213	0	1292	10.434074609895271	3.6499941182504467	null	330.9990234375	331.002197265625
987	331.0517883300781	2.5076833333333335					1	DETECTED	331.0518 m/z @2.51 [N1275_1.mzXML]	331.0517883300781	2.5076833333333335	0.10111666666666667	20.006166666666665	19.90505	617536.125	3.458108248002782E7	1	1292	0.5667711536757043	1.4885108909300233	1.697918315360948	331.0426940917969	331.0531005859375
988	331.2024841308594	11.171183333333333					1	DETECTED	331.2025 m/z @11.17 [N1275_1.mzXML]	331.2024841308594	11.171183333333333	11.126116666666666	11.215283333333334	0.08916666666666728	12821.3173828125	50624.12477807654	0	1292	0.08457307641448075	0.9892751479289928	0.9785502958579858	331.2024230957031	331.202880859375
989	331.260498046875	11.4774					1	DETECTED	331.2605 m/z @11.48 [N1275_1.mzXML]	331.260498046875	11.4774	10.66795	16.179233333333332	5.511283333333333	74717.6328125	3888955.909174284	0	1292	0.742875276766009	3.491501301292942	6.338717239396287	331.2582092285156	331.262451171875
990	331.281982421875	13.759500000000001					1	DETECTED	331.2820 m/z @13.76 [N1275_1.mzXML]	331.281982421875	13.759500000000001	0.9619833333333333	14.9878	14.025816666666667	666113.5625	1.841430888941192E7	1	1292	0.26476055236350504	1.2920690725801214	2.183183828904998	331.2811279296875	331.2840576171875
991	332.055419921875	2.5757333333333334					1	DETECTED	332.0554 m/z @2.58 [N1275_1.mzXML]	332.055419921875	2.5757333333333334	1.4095333333333333	19.297666666666665	17.888133333333332	62105.40625	4136129.93523807	0	1292	2.00654225412399	1.2565579393457604	0.7982365460463916	332.0467529296875	332.0566101074219
992	332.1620178222656	10.189833333333333					1	DETECTED	332.1620 m/z @10.19 [N1275_1.mzXML]	332.1620178222656	10.189833333333333	2.0531333333333333	19.264499999999998	17.211366666666663	120951.609375	7748659.176362307	0	1292	0.42660150942456987	6.335007372569517	0.9971258026775246	332.15875244140625	332.16339111328125
993	332.2405700683594	10.814616666666666					1	DETECTED	332.2406 m/z @10.81 [N1275_1.mzXML]	332.2405700683594	10.814616666666666	10.71705	10.947233333333333	0.23018333333333274	49770.390625	415884.726539307	0	1292	0.1341083131477525	1.1714608340397088	1.1689456320349856	332.2404479980469	332.2413024902344
994	332.2852478027344	13.745816666666666					1	DETECTED	332.2852 m/z @13.75 [N1275_1.mzXML]	332.2852478027344	13.745816666666666	11.335433333333333	14.48045	3.145016666666667	130613.75	4385978.4637147235	0	1292	2.7103576653551684	0.6548105997530955	0.30581927534915554	332.2845153808594	332.2948913574219
995	332.8372802734375	1.7699833333333332					1	DETECTED	332.8373 m/z @1.77 [N1275_1.mzXML]	332.8372802734375	1.7699833333333332	1.7245833333333331	1.8694833333333334	0.14490000000000025	15965.2666015625	96235.9019672852	0	1292	0.1805633753564786	1.5958149779735673	2.1916299559471346	332.8372802734375	332.8382263183594
996	333.0498962402344	2.4108					1	DETECTED	333.0499 m/z @2.41 [N1275_1.mzXML]	333.0498962402344	2.4108	0.52245	18.711833333333335	18.189383333333335	38213.12890625	2876083.6692299508	0	1292	0.8018892133589097	0.9640304664080322	17.43350712223417	333.0450744628906	333.0513000488281
997	333.1490173339844	13.461350000000001					1	DETECTED	333.1490 m/z @13.46 [N1275_1.mzXML]	333.1490173339844	13.461350000000001	10.78285	15.2206	4.437749999999999	27319.177734375	2134946.234125427	0	1292	1.763143488910016	0.7626906224479715	0.6189355666756292	333.13909912109375	333.1504211425781
998	333.16558837890625	10.219783333333334					1	DETECTED	333.1656 m/z @10.22 [N1275_1.mzXML]	333.16558837890625	10.219783333333334	9.866566666666667	14.409566666666667	4.542999999999999	18726.15234375	2461342.0831497796	0	1292	0.47304543368440477	6.43089699429057	11.39385898931002	333.16485595703125	333.1700439453125
999	333.18212890625	11.957433333333334					1	DETECTED	333.1821 m/z @11.96 [N1275_1.mzXML]	333.18212890625	11.957433333333334	11.734083333333333	15.29815	3.564066666666667	32155.595703125	2085850.5917164301	0	1292	0.33893291582220364	7.978658309081352	14.957316618162704	333.18060302734375	333.1824645996094
1000	333.201171875	12.368833333333333					1	DETECTED	333.2012 m/z @12.37 [N1275_1.mzXML]	333.201171875	12.368833333333333	9.128983333333334	12.579533333333334	3.45055	71948.5078125	3557445.9120914303	0	1292	0.1617736094789155	0.5307960111525909	0.06413805697519873	333.1982116699219	333.20379638671875
1001	334.13824462890625	9.776883333333334					1	DETECTED	334.1382 m/z @9.78 [N1275_1.mzXML]	334.13824462890625	9.776883333333334	9.717366666666667	9.882200000000001	0.16483333333333405	10081.30078125	58044.35677178949	0	1292	0.09293111121592901	1.3847661719406288	21.70589939377194	334.13775634765625	334.1387023925781
1002	334.9130554199219	1.5893000000000002					1	DETECTED	334.9131 m/z @1.59 [N1275_1.mzXML]	334.9130554199219	1.5893000000000002	1.52985	1.6484999999999999	0.11864999999999992	82514.4453125	362213.41921093775	0	1292	0.07195398985543666	0.9978973927670267	1.0069351044636907	334.91290283203125	334.91351318359375
1003	335.16461181640625	11.704516666666667					1	DETECTED	335.1646 m/z @11.70 [N1275_1.mzXML]	335.16461181640625	11.704516666666667	10.873133333333334	18.8905	8.017366666666666	228302.40625	1.134778382036988E7	1	1292	0.5537383196516732	2.33505688089891	0.582224117011927	335.1627502441406	335.1658630371094
1004	335.2170104980469	12.548916666666665					1	DETECTED	335.2170 m/z @12.55 [N1275_1.mzXML]	335.2170104980469	12.548916666666665	12.383583333333332	12.637816666666668	0.2542333333333353	36888.59765625	308777.5936257323	0	1292	0.12862702754346778	0.768850806451621	0.5377016129032419	335.2129821777344	335.21722412109375
1005	336.0735778808594	16.325916666666664					1	DETECTED	336.0736 m/z @16.33 [N1275_1.mzXML]	336.0735778808594	16.325916666666664	10.0037	19.264499999999998	9.260799999999998	2801.2314453125	701953.4519030153	0	1292	1.5363847510266027	0.7324013465741184	0.46480269314823675	336.07177734375	336.07489013671875
1006	336.16796875	11.675083333333333					1	DETECTED	336.1680 m/z @11.68 [N1275_1.mzXML]	336.16796875	11.675083333333333	1.7699833333333332	15.422416666666667	13.652433333333335	42378.73828125	8837718.760655763	0	1292	0.7204478146520987	0.6624373754327226	0.3287676537859661	336.1593322753906	336.1690979003906
1007	336.661865234375	13.365333333333332					1	DETECTED	336.6619 m/z @13.37 [N1275_1.mzXML]	336.661865234375	13.365333333333332	13.108049999999999	13.676483333333334	0.5684333333333349	47088.9375	759534.1572951683	0	1292	0.2878163705717647	1.104683552503727	1.2310581517225736	336.66082763671875	336.6625061035156
1008	336.9107360839844	1.5893000000000002					1	DETECTED	336.9107 m/z @1.59 [N1275_1.mzXML]	336.9107360839844	1.5893000000000002	1.5745333333333333	1.6338000000000001	0.0592666666666668	12091.8427734375	33381.147309570406	0	1292	0.07637059852761552	2.0067720090293295	3.013544018058659	336.9098815917969	336.9107360839844
1009	337.05975341796875	2.296883333333333					1	DETECTED	337.0598 m/z @2.30 [N1275_1.mzXML]	337.05975341796875	2.296883333333333	1.6338000000000001	19.0035	17.369699999999998	523769.46875	2.253280230517882E7	1	1292	0.5462592588567081	1.2186613445842487	1.1192825465812462	337.05877685546875	337.0697021484375
1010	337.16461181640625	11.734083333333333					1	DETECTED	337.1646 m/z @11.73 [N1275_1.mzXML]	337.16461181640625	11.734083333333333	10.917433333333333	15.43785	4.520416666666666	42503.42578125	3167783.778974792	0	1292	3.296000351290786	2.615944760904023	4.163101147419371	337.1637268066406	337.1663818359375
1011	337.17999267578125	12.637816666666668					1	DETECTED	337.1800 m/z @12.64 [N1275_1.mzXML]	337.17999267578125	12.637816666666668	12.518	13.461350000000001	0.9433500000000006	304735.59375	5180320.731369631	0	1292	0.2819994913178494	2.198314714686965	3.5604525924441632	337.17913818359375	337.1805725097656
1012	338.0633850097656	2.32565					1	DETECTED	338.0634 m/z @2.33 [N1275_1.mzXML]	338.0633850097656	2.32565	1.6783333333333335	3.2749333333333337	1.5966000000000002	51844.5078125	2200924.349614136	0	1292	0.41435859351477866	1.2332449342156084	1.4664898684312169	338.0628662109375	338.064453125
1013	338.23016357421875	12.473266666666666					1	DETECTED	338.2302 m/z @12.47 [N1275_1.mzXML]	338.23016357421875	12.473266666666666	0.10111666666666667	20.006166666666665	19.90505	535076.9375	2.1804691542879935E7	0	1292	0.989616977940134	1.0782444958380795	1.0161449937050484	338.2292175292969	338.23193359375
1014	338.3391418457031	12.5945					1	DETECTED	338.3391 m/z @12.59 [N1275_1.mzXML]	338.3391418457031	12.5945	11.972233333333332	15.532166666666665	3.5599333333333334	918604.375	1.39012081418784E7	1	1292	0.27631803227761864	1.089851373945273	0.9231966566930582	338.33856201171875	338.34002685546875
1015	339.1605529785156	11.5359					1	DETECTED	339.1606 m/z @11.54 [N1275_1.mzXML]	339.1605529785156	11.5359	9.051033333333333	14.9878	5.936766666666667	18357.40625	1884709.656182619	0	1292	0.7230468151742517	1.1945845518203524	2.0350134281622196	339.1564636230469	339.161376953125
1016	339.2336120605469	12.398349999999999					1	DETECTED	339.2336 m/z @12.40 [N1275_1.mzXML]	339.2336120605469	12.398349999999999	0.2857166666666667	19.824333333333335	19.53861666666667	49171.0546875	4471970.906726042	0	1292	0.819703459146023	1.0706959483336769	1.349171993381146	339.23260498046875	339.2353820800781
1017	339.2660217285156	12.230166666666666					1	DETECTED	339.2660 m/z @12.23 [N1275_1.mzXML]	339.2660217285156	12.230166666666666	12.18275	12.291950000000002	0.1092000000000013	24539.935546875	110454.80778564542	0	1292	0.10016218846337388	1.1514938488576965	1.302987697715393	339.2655334472656	339.26605224609375
1018	339.3423767089844	12.5945					1	DETECTED	339.3424 m/z @12.59 [N1275_1.mzXML]	339.3423767089844	12.5945	12.150766666666668	13.392683333333334	1.2419166666666666	216135.25	3195222.325564817	0	1292	0.18592644536899883	0.7743879766317872	0.7778689175625366	339.33563232421875	339.343505859375
1019	340.24566650390625	11.229983333333333					1	DETECTED	340.2457 m/z @11.23 [N1275_1.mzXML]	340.24566650390625	11.229983333333333	11.095833333333333	19.198500000000003	8.10266666666667	59410.1796875	3710951.791518798	0	1292	0.10066719043993189	26.711247275578888	62.27606155045155	340.236328125	340.245849609375
1020	340.3460998535156	12.579533333333334					1	DETECTED	340.3461 m/z @12.58 [N1275_1.mzXML]	340.3460998535156	12.579533333333334	3.3749	12.860266666666666	9.485366666666666	20039.896484375	3157125.7873513186	0	1292	0.3481470655465042	0.5152495663415888	0.030499132683177547	340.3455505371094	340.354248046875
1021	340.92962646484375	1.6338000000000001					1	DETECTED	340.9296 m/z @1.63 [N1275_1.mzXML]	340.92962646484375	1.6338000000000001	1.5449	1.6484999999999999	0.10359999999999991	55331.6171875	206219.55402001942	0	1292	0.07071754381933726	0.5826771653543289	0.16535433070865782	340.9295654296875	340.9300842285156
1022	341.0294494628906	11.563583333333334					1	DETECTED	341.0294 m/z @11.56 [N1275_1.mzXML]	341.0294494628906	11.563583333333334	11.521600000000001	12.030233333333333	0.5086333333333322	209428.296875	1786416.6887520677	0	1292	0.1351876036401478	3.8114540987654824	4.3857720619676055	341.0284729003906	341.03057861328125
1023	341.0523681640625	10.517833333333334					1	DETECTED	341.0524 m/z @10.52 [N1275_1.mzXML]	341.0523681640625	10.517833333333334	10.489616666666667	16.767166666666665	6.277549999999998	12361.44140625	993515.4045198059	0	1292	0.08754537081349945	100.06199664217233	199.47460149885774	341.04766845703125	341.0588073730469
1024	341.24237060546875	13.365333333333332					1	DETECTED	341.2424 m/z @13.37 [N1275_1.mzXML]	341.24237060546875	13.365333333333332	11.185816666666666	14.787516666666667	3.601700000000001	20831.208984375	1420994.2069300544	0	1292	2.2531872888892988	0.8262611741135271	0.6525223482270541	341.2332763671875	341.24945068359375
1025	341.30218505859375	12.749400000000001					1	DETECTED	341.3022 m/z @12.75 [N1275_1.mzXML]	341.30218505859375	12.749400000000001	12.260883333333334	16.702333333333332	4.441449999999998	832731.25	1.446892753479652E7	1	1292	0.21390711171287613	0.8694828685011702	0.5711131129655057	341.3016662597656	341.3042907714844
1026	341.349853515625	13.984616666666666					1	DETECTED	341.3499 m/z @13.98 [N1275_1.mzXML]	341.349853515625	13.984616666666666	13.899183333333333	14.508866666666668	0.6096833333333347	30943.943359375	530347.6067152097	0	1292	0.3449233549083015	3.5681818181818574	3.810898375092141	341.3497314453125	341.3510437011719
1027	342.01336669921875	9.051033333333333					1	DETECTED	342.0134 m/z @9.05 [N1275_1.mzXML]	342.01336669921875	9.051033333333333	0.10111666666666667	20.006166666666665	19.90505	11680.1259765625	5136079.714544128	0	1292	11.500732280547554	1.1120243205243996	1.311526387341635	342.01165771484375	342.0151672363281
1028	342.0328063964844	11.591333333333333					1	DETECTED	342.0328 m/z @11.59 [N1275_1.mzXML]	342.0328063964844	11.591333333333333	1.4259666666666668	11.704516666666667	10.27855	35099.0234375	7272365.646174316	0	1292	0.10877363382852323	0.5055671053019895	0.0111342106039789	342.0282287597656	342.033203125
1029	342.2611389160156	11.377583333333332					1	DETECTED	342.2611 m/z @11.38 [N1275_1.mzXML]	342.2611389160156	11.377583333333332	11.275066666666667	13.899183333333333	2.6241166666666658	208006.359375	2550516.5716556427	0	1292	0.11562154528427548	11.62427035890345	1.3855740956281666	342.2606506347656	342.2671203613281
1030	342.8661804199219	1.6933					1	DETECTED	342.8662 m/z @1.69 [N1275_1.mzXML]	342.8661804199219	1.6933	1.6633333333333333	1.8978499999999998	0.23451666666666648	25724.59765625	204207.579440918	0	1292	0.13412222293795772	3.9129588431590587	6.8259176863181175	342.8658142089844	342.8673095703125
1031	343.1903381347656	12.4284					1	DETECTED	343.1903 m/z @12.43 [N1275_1.mzXML]	343.1903381347656	12.4284	11.900066666666667	14.879133333333334	2.9790666666666663	240302.015625	4473821.914902706	1	1292	0.6905135447052988	4.133010604960033	8.031245891278292	343.19012451171875	343.1932373046875
1032	343.2604675292969	13.053283333333333					1	DETECTED	343.2605 m/z @13.05 [N1275_1.mzXML]	343.2604675292969	13.053283333333333	11.363333333333333	13.392683333333334	2.029350000000001	47065.28125	1818514.7205090355	0	1292	0.08989473421818772	0.6065911587326017	0.19718390835546762	343.2596130371094	343.2674865722656
1033	343.30902099609375	12.721683333333335					1	DETECTED	343.3090 m/z @12.72 [N1275_1.mzXML]	343.30902099609375	12.721683333333335	12.679833333333333	12.846333333333332	0.1664999999999992	27025.060546875	174980.02142382818	0	1292	0.10517192861620472	1.9892473118278553	2.9784946236557106	343.30804443359375	343.3099670410156
1034	344.01104736328125	10.814616666666666					1	DETECTED	344.0110 m/z @10.81 [N1275_1.mzXML]	344.01104736328125	10.814616666666666	0.1677	19.98966666666667	19.82196666666667	15105.390625	5038257.792057922	1	1292	4.959433961333085	0.9308782667908551	1.730003307051516	344.0104675292969	344.01348876953125
1035	344.1939697265625	12.4284					1	DETECTED	344.1940 m/z @12.43 [N1275_1.mzXML]	344.1939697265625	12.4284	12.260883333333334	13.955900000000002	1.6950166666666675	44136.87109375	1353591.4122338865	0	1292	0.09382305537387303	5.059247836036242	9.118495672072484	344.1934814453125	344.1951599121094
1036	344.2767028808594	11.507083333333332					1	DETECTED	344.2767 m/z @11.51 [N1275_1.mzXML]	344.2767028808594	11.507083333333332	11.4774	11.719183333333332	0.24178333333333235	208609.515625	1166151.8273266635	0	1292	0.22986689733562216	3.710483825156487	4.501120206119652	344.2766418457031	344.27752685546875
1037	344.8738098144531	1.5449					1	DETECTED	344.8738 m/z @1.54 [N1275_1.mzXML]	344.8738098144531	1.5449	1.4259666666666668	1.7554166666666666	0.3294499999999998	126231.6796875	834194.0761235352	0	1292	0.09476733628598444	0.8596496474684835	0.712774339651463	344.86395263671875	344.87420654296875
1038	345.2151184082031	11.928466666666667					1	DETECTED	345.2151 m/z @11.93 [N1275_1.mzXML]	345.2151184082031	11.928466666666667	11.871183333333333	12.089533333333332	0.21834999999999916	59972.65234375	465607.3966142578	0	1292	0.128581537415009	1.9058772185044721	2.496585186719706	345.2148132324219	345.2157897949219
1039	346.0068664550781	11.229983333333333					1	DETECTED	346.0069 m/z @11.23 [N1275_1.mzXML]	346.0068664550781	11.229983333333333	0.10111666666666667	20.006166666666665	19.90505	229720.6875	7.645247519775742E7	1	1292	1.7349700679832978	1.0496360019430324	0.293746117549124	346.0050354003906	346.0086364746094
1040	346.90679931640625	1.5449					1	DETECTED	346.9068 m/z @1.54 [N1275_1.mzXML]	346.90679931640625	1.5449	1.5006333333333333	1.5893000000000002	0.0886666666666669	13656.30078125	57790.06610864262	0	1292	0.09785097792959041	1.0015060240963878	1.0030120481927758	346.90631103515625	346.9070129394531
1041	347.015625	10.947233333333333					1	DETECTED	347.0156 m/z @10.95 [N1275_1.mzXML]	347.015625	10.947233333333333	0.20148333333333335	20.006166666666665	19.804683333333333	80485.5234375	1.1616332597224837E7	0	1292	4.065730157293979	6.078088700543616	2.8587376154595905	347.0078430175781	347.01849365234375
1042	347.1866760253906	12.3382					1	DETECTED	347.1867 m/z @12.34 [N1275_1.mzXML]	347.1866760253906	12.3382	12.291950000000002	12.518	0.22604999999999897	12563.5234375	117127.42676660133	0	1292	0.29697189132999746	2.4437837837838363	3.887567567567673	347.1855773925781	347.1868896484375
1043	347.8669128417969	8.39465					1	DETECTED	347.8669 m/z @8.39 [N1275_1.mzXML]	347.8669128417969	8.39465	8.36505	8.4687	0.10365000000000002	8085.6552734375	31013.990485839477	0	1292	0.0657952049340107	1.7508445945945776	2.5016891891891553	347.865478515625	347.86749267578125
1044	348.0187683105469	10.8584					1	DETECTED	348.0188 m/z @10.86 [N1275_1.mzXML]	348.0187683105469	10.8584	5.604699999999999	19.396833333333333	13.792133333333334	8557.388671875	2605152.8733088993	0	1292	0.08226058677291981	1.312611429405308	1.0024756818025515	348.0105285644531	348.0207214355469
1045	348.28741455078125	12.089533333333332					1	DETECTED	348.2874 m/z @12.09 [N1275_1.mzXML]	348.28741455078125	12.089533333333332	11.200583333333332	12.260883333333334	1.0603000000000016	15884.869140625	467590.2101881109	0	1292	0.4075787534253923	0.5963777490297555	0.1927554980595109	348.28662109375	348.2882080078125
1046	348.30841064453125	13.773266666666666					1	DETECTED	348.3084 m/z @13.77 [N1275_1.mzXML]	348.30841064453125	13.773266666666666	13.517266666666666	14.295616666666666	0.7783499999999997	125645.6875	2194498.267058837	0	1292	0.25397438004406503	1.5113100564867201	1.294990169743561	348.30682373046875	348.30914306640625
1047	349.015625	15.612366666666667					1	DETECTED	349.0156 m/z @15.61 [N1275_1.mzXML]	349.015625	15.612366666666667	0.10111666666666667	20.006166666666665	19.90505	15074.361328125	5779916.548708364	0	1292	4.679379033028983	0.8545066690831897	0.6229077433982215	349.0110778808594	349.0179748535156
1048	350.2552490234375	13.800999999999998					1	DETECTED	350.2552 m/z @13.80 [N1275_1.mzXML]	350.2552490234375	13.800999999999998	13.647483333333334	14.057833333333333	0.4103499999999993	90268.2421875	1247805.4970332007	0	1292	0.23431385578394526	1.3431264313408497	1.3805873125441035	350.25469970703125	350.2557373046875
1049	350.6774597167969	14.2369					1	DETECTED	350.6775 m/z @14.24 [N1275_1.mzXML]	350.6774597167969	14.2369	14.087716666666667	16.571666666666665	2.4839499999999983	11344.65234375	554030.2983464354	0	1292	0.08962424548672665	8.325159200089375	15.650318400178753	350.6769714355469	350.6783752441406
1050	350.8084716796875	1.7554166666666666					1	DETECTED	350.8085 m/z @1.76 [N1275_1.mzXML]	350.8084716796875	1.7554166666666666	1.6933	1.88365	0.19035000000000002	22820.6953125	162803.16937207038	0	1292	0.10338981097978617	1.5321974778642358	2.0643949557284715	350.80816650390625	350.8092041015625
1051	350.8905334472656	1.5893000000000002					1	DETECTED	350.8905 m/z @1.59 [N1275_1.mzXML]	350.8905334472656	1.5893000000000002	1.52985	1.9409333333333334	0.41108333333333347	100177.4765625	681197.7852753911	0	1292	0.06256261549872688	3.4573871600784853	5.90720040158997	350.8902282714844	350.8962707519531
1052	351.0107727050781	15.033983333333333					1	DETECTED	351.0108 m/z @15.03 [N1275_1.mzXML]	351.0107727050781	15.033983333333333	0.1677	19.98966666666667	19.82196666666667	7168.267578125	2538601.237240538	0	1292	2.824049062242276	0.8556643411512528	0.7870111609223728	351.00823974609375	351.01300048828125
1053	351.1564636230469	10.517833333333334					1	DETECTED	351.1565 m/z @10.52 [N1275_1.mzXML]	351.1564636230469	10.517833333333334	10.308349999999999	10.5891	0.28075000000000117	11710.51171875	114180.75752343753	0	1292	0.17254563992670136	0.6701010422467958	0.3375622880274402	351.15618896484375	351.1572570800781
1054	351.2114562988281	12.458116666666665					1	DETECTED	351.2115 m/z @12.46 [N1275_1.mzXML]	351.2114562988281	12.458116666666665	11.779533333333335	12.637816666666668	0.8582833333333326	31629.92578125	401601.3693992923	0	1292	0.06643142084890385	0.6324082033648555	0.6085687805875154	351.2101745605469	351.2129211425781
1055	351.2270202636719	13.759500000000001					1	DETECTED	351.2270 m/z @13.76 [N1275_1.mzXML]	351.2270202636719	13.759500000000001	12.134866666666666	15.484766666666667	3.3499000000000017	80312.734375	2532867.7445303947	0	1292	0.28312595903367566	0.7978104610392859	0.2743063691916233	351.21722412109375	351.2360534667969
1056	352.16357421875	10.0037					1	DETECTED	352.1636 m/z @10.00 [N1275_1.mzXML]	352.16357421875	10.0037	8.74205	18.5655	9.82345	16952.65234375	586586.7328617861	0	1292	0.08473787053244486	3.8930963420917064	6.786192684183413	352.1549377441406	352.17095947265625
1057	352.2222900390625	12.276183333333334					1	DETECTED	352.2223 m/z @12.28 [N1275_1.mzXML]	352.2222900390625	12.276183333333334	12.230166666666666	14.162533333333332	1.9323666666666668	24943.6796875	1593151.6762976078	0	1292	1.7058063336331788	20.996378123867387	40.992756247734775	352.22210693359375	352.2306823730469
1058	353.033447265625	2.2684166666666665					1	DETECTED	353.0334 m/z @2.27 [N1275_1.mzXML]	353.033447265625	2.2684166666666665	1.6338000000000001	18.206833333333336	16.573033333333335	160755.1875	7746320.9595740065	0	1292	0.6808557352357416	1.1719097939770675	1.0535343413237388	353.0236511230469	353.03509521484375
1059	353.1634826660156	1.6933					1	DETECTED	353.1635 m/z @1.69 [N1275_1.mzXML]	353.1634826660156	1.6933	1.6933	10.368	8.6747	31244.89453125	8173147.347954346	0	1292	8.925585844677686	null	null	353.1634826660156	353.17333984375
1060	353.1750183105469	12.608849999999999					1	DETECTED	353.1750 m/z @12.61 [N1275_1.mzXML]	353.1750183105469	12.608849999999999	10.143216666666666	17.421166666666668	7.277950000000002	5684.646484375	1249869.1350401617	0	1292	5.883332969805979	1.4758784085224899	1.562180826057134	353.1735534667969	353.1788024902344
1061	353.24285888671875	12.059833333333334					1	DETECTED	353.2429 m/z @12.06 [N1275_1.mzXML]	353.24285888671875	12.059833333333334	10.932383333333332	15.095833333333333	4.163450000000001	45049.86328125	2294041.172998658	0	1292	0.43930778559738926	1.4790087551825524	1.7213923817884411	353.23345947265625	353.2435302734375
1062	353.2635192871094	13.773266666666666					1	DETECTED	353.2635 m/z @13.77 [N1275_1.mzXML]	353.2635192871094	13.773266666666666	13.420083333333334	15.612366666666667	2.1922833333333323	1150670.125	2.3528627831379864E7	1	1292	0.287856273287435	1.197150315345524	1.2477093039323923	353.26275634765625	353.2646484375
1063	354.2670593261719	13.745816666666666					1	DETECTED	354.2671 m/z @13.75 [N1275_1.mzXML]	354.2670593261719	13.745816666666666	13.4752	14.132683333333334	0.6574833333333352	249327.4375	4415785.879298835	0	1292	0.1738436531439902	1.2147872143868954	2.519933294109927	354.2668151855469	354.2672424316406
1064	355.0096740722656	19.11733333333333					1	DETECTED	355.0097 m/z @19.12 [N1275_1.mzXML]	355.0096740722656	19.11733333333333	0.11768333333333333	20.006166666666665	19.888483333333333	9107.8095703125	3031305.676646115	0	1292	0.6862724488526872	0.5341166578441658	0.07213704889006119	355.00750732421875	355.01129150390625
1065	355.0310974121094	2.296883333333333					1	DETECTED	355.0311 m/z @2.30 [N1275_1.mzXML]	355.0310974121094	2.296883333333333	1.88365	2.5892833333333334	0.7056333333333333	11410.7802734375	375924.8655767821	0	1292	0.5814083724563539	0.8537952730499319	0.7075905460998637	355.03033447265625	355.032470703125
1066	355.0816345214844	12.059833333333334					1	DETECTED	355.0816 m/z @12.06 [N1275_1.mzXML]	355.0816345214844	12.059833333333334	12.001283333333333	12.134866666666666	0.13358333333333228	22702.8671875	130207.5581630859	0	1292	0.0967847679058238	1.1407628807287065	1.2815257614574131	355.0810241699219	355.0818786621094
1067	355.1904296875	12.679833333333333					1	DETECTED	355.1904 m/z @12.68 [N1275_1.mzXML]	355.1904296875	12.679833333333333	11.841416666666667	12.846333333333332	1.0049166666666647	23728.798828125	753015.1051904298	0	1292	0.15505645446484806	0.599294304741079	0.19637949002931726	355.1899719238281	355.191162109375
1068	355.2491149902344	14.028166666666667					1	DETECTED	355.2491 m/z @14.03 [N1275_1.mzXML]	355.2491149902344	14.028166666666667	13.984616666666666	15.453366666666666	1.46875	18120.283203125	572370.6805590215	0	1292	0.5088004509188604	13.996109361155478	26.20075746026912	355.248779296875	355.2507019042969
1069	355.26080322265625	12.291950000000002					1	DETECTED	355.2608 m/z @12.29 [N1275_1.mzXML]	355.26080322265625	12.291950000000002	11.660883333333334	15.422416666666667	3.7615333333333325	50967.44140625	2043081.0899118038	0	1292	0.15325944611106124	2.980297908303398	8.030437689912452	355.25091552734375	355.27044677734375
1070	355.281494140625	12.608849999999999					1	DETECTED	355.2815 m/z @12.61 [N1275_1.mzXML]	355.281494140625	12.608849999999999	6.419683333333333	12.665533333333334	6.245850000000001	35916.24609375	851316.4939614873	0	1292	0.4242300752009083	0.5045792379157131	0.009158475831426253	355.2812194824219	355.2839050292969
1071	356.2403259277344	10.976883333333335					1	DETECTED	356.2403 m/z @10.98 [N1275_1.mzXML]	356.2403259277344	10.976883333333335	10.829316666666667	10.976883333333335	0.14756666666666796	4640.7119140625	31713.86215966822	0	1292	0.11145593518475572	0.5	null	356.23992919921875	356.24212646484375
1072	356.2768249511719	11.492099999999999					1	DETECTED	356.2768 m/z @11.49 [N1275_1.mzXML]	356.2768249511719	11.492099999999999	11.4484	13.885183333333334	2.4367833333333344	57809.921875	1440666.3714243174	0	1292	0.163402559473953	27.880816170862328	54.761632341724656	356.2718505859375	356.28485107421875
1073	356.9076843261719	1.6338000000000001					1	DETECTED	356.9077 m/z @1.63 [N1275_1.mzXML]	356.9076843261719	1.6338000000000001	1.5595166666666667	2.124483333333333	0.5649666666666664	74854.8671875	1393055.817821655	0	1292	0.5530301374846613	3.8027821404532105	6.605564280906421	356.9072265625	356.9124755859375
1074	357.0064392089844	19.11733333333333					1	DETECTED	357.0064 m/z @19.12 [N1275_1.mzXML]	357.0064392089844	19.11733333333333	0.10111666666666667	20.006166666666665	19.90505	4398.05615234375	1471252.9234331965	0	1292	16.074301044407107	0.5233704040323478	0.046855337168074176	357.0048828125	357.00830078125
1075	357.10357666015625	10.382966666666666					1	DETECTED	357.1036 m/z @10.38 [N1275_1.mzXML]	357.10357666015625	10.382966666666666	10.338166666666666	10.3978	0.05963333333333409	1917.196044921875	6212.494187866388	0	1292	0.16892835457919908	0.6655505952380979	0.3311011904761957	357.1031188964844	357.1039733886719
1076	357.1695556640625	12.383583333333332					1	DETECTED	357.1696 m/z @12.38 [N1275_1.mzXML]	357.1695556640625	12.383583333333332	12.322583333333334	17.829166666666666	5.506583333333332	27116.763671875	1564099.1961688227	0	1292	0.1401783367756	45.135928961749975	89.27185792349995	357.1693115234375	357.1778564453125
1077	357.2132568359375	9.342833333333335					1	DETECTED	357.2133 m/z @9.34 [N1275_1.mzXML]	357.2132568359375	9.342833333333335	9.299366666666666	11.94295	2.643583333333334	4320.8203125	391197.17869714356	0	1292	0.053287116361271814	30.40931748466096	59.81863496932192	357.20660400390625	357.2135925292969
1078	357.27642822265625	12.69365					1	DETECTED	357.2764 m/z @12.69 [N1275_1.mzXML]	357.27642822265625	12.69365	11.4628	15.532166666666665	4.0693666666666655	95443.6796875	3622761.7738825707	0	1292	0.5301486327416356	1.141141177629023	1.0740996163623284	357.2759094238281	357.2790222167969
1079	357.29754638671875	12.5945					1	DETECTED	357.2975 m/z @12.59 [N1275_1.mzXML]	357.29754638671875	12.5945	12.458116666666665	14.833066666666667	2.374950000000002	19784.58203125	1255374.4841933597	0	1292	1.7345849014628403	8.706892337773356	11.646861186058128	357.2955322265625	357.2999572753906
1080	358.2562561035156	11.05065					1	DETECTED	358.2563 m/z @11.05 [N1275_1.mzXML]	358.2562561035156	11.05065	10.636316666666666	11.200583333333332	0.5642666666666667	61794.33984375	498799.9563195192	0	1292	0.14923647796181605	0.7973937655044967	2.2242156566075866	358.2560119628906	358.25775146484375
1081	358.2928771972656	11.605133333333333					1	DETECTED	358.2929 m/z @11.61 [N1275_1.mzXML]	358.2928771972656	11.605133333333333	7.0912500000000005	11.900066666666667	4.808816666666667	91296.4296875	2487661.5573850987	0	1292	0.10297990024297654	0.5172854298425529	2.2240818569989433	358.2891540527344	358.2936706542969
1082	359.0414733886719	1.8978499999999998					1	DETECTED	359.0415 m/z @1.90 [N1275_1.mzXML]	359.0414733886719	1.8978499999999998	1.6338000000000001	17.928333333333335	16.294533333333334	312091.0	1.1331051198872156E7	1	1292	0.7070501075249287	1.9900469486053354	2.6098720418253483	359.04022216796875	359.0442810058594
1083	359.2966003417969	11.64685					1	DETECTED	359.2966 m/z @11.65 [N1275_1.mzXML]	359.2966003417969	11.64685	11.64685	11.734083333333333	0.08723333333333194	17214.3125	44355.684908446536	0	1292	0.041124390343474815	null	null	359.2954406738281	359.2968444824219
1084	359.3129577636719	12.721683333333335					1	DETECTED	359.3130 m/z @12.72 [N1275_1.mzXML]	359.3129577636719	12.721683333333335	0.18461666666666668	19.956333333333337	19.77171666666667	903621.25	1.6553980285506133E7	1	1292	0.210112632746295	0.9417404396647765	1.0092983446547161	359.3114013671875	359.316650390625
1085	360.23638916015625	3.8665333333333334					1	DETECTED	360.2364 m/z @3.87 [N1275_1.mzXML]	360.23638916015625	3.8665333333333334	3.4608	9.387300000000002	5.926500000000002	5927.3203125	490686.6421988221	0	1292	0.7865239102943917	7.3034423266513295	1.9742229700763865	360.2271728515625	360.2376708984375
1086	360.31597900390625	12.735516666666665					1	DETECTED	360.3160 m/z @12.74 [N1275_1.mzXML]	360.31597900390625	12.735516666666665	12.353683333333333	13.941466666666667	1.5877833333333342	177168.703125	3303286.8339824206	0	1292	75.05719716048	5.366657112240461	34.71340678787639	360.30810546875	360.3231201171875
1087	360.92242431640625	1.5595166666666667					1	DETECTED	360.9224 m/z @1.56 [N1275_1.mzXML]	360.92242431640625	1.5595166666666667	1.486	1.5893000000000002	0.10330000000000017	12195.8466796875	45039.816091918954	0	1292	0.0834963211984332	0.702561777374746	0.4051235547494921	360.9218444824219	360.9232482910156
1088	361.1801452636719	12.166683333333333					1	DETECTED	361.1801 m/z @12.17 [N1275_1.mzXML]	361.1801452636719	12.166683333333333	12.001283333333333	12.443116666666667	0.4418333333333333	52688.4296875	756090.2808574215	0	1292	0.28499106229961413	1.3356509471987101	1.601113174893651	361.17926025390625	361.1809387207031
1089	361.1985778808594	11.171183333333333					1	DETECTED	361.1986 m/z @11.17 [N1275_1.mzXML]	361.1985778808594	11.171183333333333	11.1412	11.2596	0.11840000000000117	33864.16796875	190501.65323242298	0	1292	0.11276525746142418	1.9744302390216597	2.9488604780433194	361.19744873046875	361.1987609863281
1090	361.3186950683594	12.69365					1	DETECTED	361.3187 m/z @12.69 [N1275_1.mzXML]	361.3186950683594	12.69365	11.779533333333335	15.049383333333333	3.269849999999998	16031.9765625	1391492.2426943958	0	1292	1.1604349316048008	1.788529910478242	2.1721570693272336	361.3091125488281	361.3252868652344
1091	362.2850646972656	11.377583333333332					1	DETECTED	362.2851 m/z @11.38 [N1275_1.mzXML]	362.2850646972656	11.377583333333332	11.320983333333334	11.391333333333334	0.07034999999999947	39696.48828125	131424.2065751959	0	1292	0.07633934272871556	0.6214664310954262	0.24293286219085244	362.2839050292969	362.2857666015625
1092	362.9241027832031	1.6338000000000001					1	DETECTED	362.9241 m/z @1.63 [N1275_1.mzXML]	362.9241027832031	1.6338000000000001	1.5745333333333333	2.2399666666666667	0.6654333333333333	155057.984375	760647.729967529	0	1292	0.06150842942642587	1.0940002662796442	0.968942338241357	362.9237976074219	362.93170166015625
1093	363.110107421875	1.4713666666666667					1	DETECTED	363.1101 m/z @1.47 [N1275_1.mzXML]	363.110107421875	1.4713666666666667	1.3924666666666667	16.962833333333332	15.570366666666665	12229.1533203125	2568105.767172638	0	1292	0.09358264245946968	98.67152513730463	186.6805124310251	363.10089111328125	363.11041259765625
1094	363.18121337890625	12.198916666666666					1	DETECTED	363.1812 m/z @12.20 [N1275_1.mzXML]	363.18121337890625	12.198916666666666	12.104566666666667	12.368833333333333	0.264266666666666	9486.646484375	102121.63360461406	0	1292	0.16459671869663772	1.400459282812241	1.8009185656244822	363.1790466308594	363.1812438964844
1095	363.2136535644531	11.320983333333334					1	DETECTED	363.2137 m/z @11.32 [N1275_1.mzXML]	363.2136535644531	11.320983333333334	8.804316666666667	12.322583333333334	3.5182666666666673	221556.59375	2251240.098794796	1	1292	0.23631986995276755	0.695821777240441	0.05927436714536933	363.2042541503906	363.21478271484375
1096	363.995361328125	9.538816666666666					1	DETECTED	363.9954 m/z @9.54 [N1275_1.mzXML]	363.995361328125	9.538816666666666	0.9113333333333333	19.7915	18.880166666666668	2688.10986328125	1228116.0144069518	0	1292	0.7888681859317206	1.0941873740700747	1.1883747481401492	363.9934387207031	363.9982604980469
1097	365.1292419433594	13.871183333333333					1	DETECTED	365.1292 m/z @13.87 [N1275_1.mzXML]	365.1292419433594	13.871183333333333	9.791833333333333	13.871183333333333	4.07935	24140.326171875	2580902.969282379	0	1292	1.4118082787389952	0.5	null	365.1292419433594	365.13922119140625
1098	365.1717529296875	11.126116666666666					1	DETECTED	365.1718 m/z @11.13 [N1275_1.mzXML]	365.1717529296875	11.126116666666666	10.961833333333335	11.215283333333334	0.25344999999999906	10453.3740234375	111934.78136938467	0	1292	0.19524848057776722	0.7713807446484776	0.5427614892969552	365.1712951660156	365.1728210449219
1099	365.1979064941406	14.38095					1	DETECTED	365.1979 m/z @14.38 [N1275_1.mzXML]	365.1979064941406	14.38095	14.280933333333333	15.266983333333334	0.9860500000000005	10682.71484375	258589.13143548588	0	1292	0.29249659397387795	4.9294284285952275	6.479899814196255	365.1965026855469	365.1981506347656
1100	365.2082214355469	11.632900000000001					1	DETECTED	365.2082 m/z @11.63 [N1275_1.mzXML]	365.2082214355469	11.632900000000001	11.492099999999999	16.7345	5.242400000000002	49602.79296875	2284790.39357904	0	1292	0.29867237977618366	12.284964658613557	4.113336106860758	365.1983337402344	365.211669921875
1101	365.2298889160156	11.156116666666666					1	DETECTED	365.2299 m/z @11.16 [N1275_1.mzXML]	365.2298889160156	11.156116666666666	11.095833333333333	12.322583333333334	1.226750000000001	10103.9306640625	580649.0482016602	0	1292	0.11348468149017776	10.174868675698228	19.349737351396456	365.2277526855469	365.230712890625
1102	366.212158203125	11.749116666666668					1	DETECTED	366.2122 m/z @11.75 [N1275_1.mzXML]	366.212158203125	11.749116666666668	3.3317166666666664	12.119766666666667	8.78805	6385.86962890625	1148681.0639188844	0	1292	0.03658366236319921	0.5220168935775893	0.04403378715517849	366.202880859375	366.2125244140625
1103	366.8345642089844	2.1965833333333333					1	DETECTED	366.8346 m/z @2.20 [N1275_1.mzXML]	366.8345642089844	2.1965833333333333	2.09565	2.2399666666666667	0.14431666666666665	6476.85791015625	40209.17664929193	0	1292	0.1170415929431714	0.7149108322324967	0.4298216644649934	366.83416748046875	366.83526611328125
1104	366.8645935058594	1.5745333333333333					1	DETECTED	366.8646 m/z @1.57 [N1275_1.mzXML]	366.8645935058594	1.5745333333333333	1.5449	1.60435	0.05945	13316.8525390625	32601.83575524899	0	1292	0.038203540771169386	1.0030933633295815	1.006186726659163	366.8639831542969	366.8647766113281
1105	367.11859130859375	1.8694833333333334					1	DETECTED	367.1186 m/z @1.87 [N1275_1.mzXML]	367.11859130859375	1.8694833333333334	1.8551499999999999	2.1965833333333333	0.3414333333333335	54490.75	285511.14170092775	0	1292	0.07308091543713768	11.91046511627891	14.044072842476144	367.11773681640625	367.1195983886719
1106	367.1533508300781	12.533366666666666					1	DETECTED	367.1534 m/z @12.53 [N1275_1.mzXML]	367.1533508300781	12.533366666666666	6.54965	12.579533333333334	6.029883333333334	8866.84375	1544802.7693549197	0	1292	4.387281112355563	0.5038576915685069	0.007715383137013733	367.14697265625	367.1557922363281
1107	367.1917724609375	13.800999999999998					1	DETECTED	367.1918 m/z @13.80 [N1275_1.mzXML]	367.1917724609375	13.800999999999998	13.690383333333333	14.177533333333335	0.4871500000000015	25441.4140625	483732.22924902284	0	1292	0.23261306031443674	2.2019737833358795	3.410382871424803	367.191650390625	367.1922607421875
1108	367.24310302734375	12.3073					1	DETECTED	367.2431 m/z @12.31 [N1275_1.mzXML]	367.24310302734375	12.3073	12.18275	12.383583333333332	0.20083333333333186	17198.57421875	177933.06093310507	0	1292	0.20818121584699334	0.8062357821490688	0.6124715642981376	367.2424011230469	367.24346923828125
1109	367.9885559082031	12.721683333333335					1	DETECTED	367.9886 m/z @12.72 [N1275_1.mzXML]	367.9885559082031	12.721683333333335	0.10111666666666667	20.006166666666665	19.90505	45298.703125	1.087091675369297E7	0	1292	3.2439765198883137	0.799244034104243	1.8822292879269569	367.98675537109375	367.99102783203125
1110	368.2765197753906	11.507083333333332					1	DETECTED	368.2765 m/z @11.51 [N1275_1.mzXML]	368.2765197753906	11.507083333333332	7.501499999999999	11.764333333333333	4.262833333333334	225493.5625	5330472.096843264	1	1292	0.09956713852924182	0.5228258321486222	1.984312664196232	368.2691650390625	368.2773132324219
1111	368.869140625	1.6633333333333333					1	DETECTED	368.8691 m/z @1.66 [N1275_1.mzXML]	368.869140625	1.6633333333333333	1.6484999999999999	1.8124	0.16390000000000016	33714.27734375	168941.87361279313	0	1292	0.14142587250850802	5.524719101123548	10.049438202247096	368.8680725097656	368.86962890625
1112	369.0064392089844	2.2113666666666663					1	DETECTED	369.0064 m/z @2.21 [N1275_1.mzXML]	369.0064392089844	2.2113666666666663	1.88365	16.604483333333334	14.720833333333335	12321.9365234375	1873431.8424816898	0	1292	0.28303090610952	22.459695875502245	40.70828658392308	368.9975280761719	369.0086975097656
1113	369.0607604980469	12.045183333333334					1	DETECTED	369.0608 m/z @12.05 [N1275_1.mzXML]	369.0607604980469	12.045183333333334	12.0157	12.198916666666666	0.1832166666666648	38584.64453125	249585.3162568362	0	1292	0.1574871430211342	3.107122668174081	6.197425641863394	369.0597839355469	369.0609436035156
1114	369.1418151855469	11.126116666666666					1	DETECTED	369.1418 m/z @11.13 [N1275_1.mzXML]	369.1418151855469	11.126116666666666	11.095833333333333	11.215283333333334	0.1194500000000005	15841.5927734375	88680.82437646468	0	1292	0.106699674726908	1.9722069345074456	2.944413869014891	369.14154052734375	369.1422424316406
1115	369.2373352050781	13.704483333333334					1	DETECTED	369.2373 m/z @13.70 [N1275_1.mzXML]	369.2373352050781	13.704483333333334	13.676483333333334	15.08045	1.4039666666666673	52943.87890625	912879.5748272688	0	1292	0.1346254130330582	18.224631040790225	15.92924012090047	369.2276306152344	369.23779296875
1116	369.34881591796875	12.637816666666668					1	DETECTED	369.3488 m/z @12.64 [N1275_1.mzXML]	369.34881591796875	12.637816666666668	0.1677	19.906833333333335	19.739133333333335	517241.84375	1.6261266906459317E7	1	1292	0.1784155569965833	0.9653822267427801	1.0189233580164707	369.34716796875	369.3513488769531
1117	370.29278564453125	11.64685					1	DETECTED	370.2928 m/z @11.65 [N1275_1.mzXML]	370.29278564453125	11.64685	11.57765	14.087716666666667	2.510066666666667	210015.078125	3033818.532965326	0	1292	0.1168020064150852	1.74996761092959	2.3135421891909385	370.2923583984375	370.2978210449219
1118	370.3521423339844	12.608849999999999					1	DETECTED	370.3521 m/z @12.61 [N1275_1.mzXML]	370.3521423339844	12.608849999999999	0.4885	18.387166666666666	17.898666666666667	135542.984375	5323855.299479429	0	1292	0.5008771281433049	24.373934783001847	0.8684798740975307	370.3507385253906	370.3538513183594
1119	371.2309265136719	12.198916666666666					1	DETECTED	371.2309 m/z @12.20 [N1275_1.mzXML]	371.2309265136719	12.198916666666666	9.761683333333334	14.9878	5.226116666666666	20492.205078125	1140203.1059749755	0	1292	3.1767793463107505	1.0721412257067446	1.1442824514134893	371.2211608886719	371.2309265136719
1120	371.2961120605469	11.632900000000001					1	DETECTED	371.2961 m/z @11.63 [N1275_1.mzXML]	371.2961120605469	11.632900000000001	11.591333333333333	16.408666666666665	4.817333333333332	53411.37109375	1757960.4707124308	0	1292	2.2097942709475937	31.331471736534965	56.59083609751279	371.2911682128906	371.30169677734375
1121	371.35565185546875	12.65165					1	DETECTED	371.3557 m/z @12.65 [N1275_1.mzXML]	371.35565185546875	12.65165	4.754933333333333	16.571666666666665	11.816733333333332	20890.638671875	4875978.368069396	0	1292	0.334856934727247	0.7482054778040661	0.4964109556081323	371.354248046875	371.3647155761719
1122	372.3082580566406	11.779533333333335					1	DETECTED	372.3083 m/z @11.78 [N1275_1.mzXML]	372.3082580566406	11.779533333333335	11.619033333333334	12.18275	0.5637166666666662	62567.53125	561587.2699805902	0	1292	0.09938124484517097	1.756126687435089	2.512253374870178	372.29901123046875	372.30914306640625
1123	372.73663330078125	1.9266833333333333					1	DETECTED	372.7366 m/z @1.93 [N1275_1.mzXML]	372.73663330078125	1.9266833333333333	1.7699833333333332	19.036	17.26601666666667	12666.45703125	1148236.0148519594	0	1292	0.312483554213701	55.09258668368431	109.1851733673686	372.7278747558594	372.744140625
1124	372.8807067871094	1.6191166666666668					1	DETECTED	372.8807 m/z @1.62 [N1275_1.mzXML]	372.8807067871094	1.6191166666666668	1.5595166666666667	1.6484999999999999	0.08898333333333319	28445.765625	107999.08653979498	0	1292	0.0687605658087489	0.7465044742729282	0.4930089485458565	372.8807067871094	372.8819885253906
1125	373.2712097167969	12.291950000000002					1	DETECTED	373.2712 m/z @12.29 [N1275_1.mzXML]	373.2712097167969	12.291950000000002	11.64685	12.413466666666666	0.7666166666666658	45077.88671875	713667.340212646	0	1292	0.11766274391957587	0.5941843641812622	0.22020642481734493	373.2705993652344	373.2726745605469
1126	374.3601379394531	11.928466666666667					1	DETECTED	374.3601 m/z @11.93 [N1275_1.mzXML]	374.3601379394531	11.928466666666667	11.871183333333333	11.957433333333334	0.08625000000000149	6479.36865234375	25941.288459961193	0	1292	0.08843763984376274	0.752836776258366	0.5056735525167319	374.3597106933594	374.36175537109375
1127	375.0151672363281	1.8978499999999998					1	DETECTED	375.0152 m/z @1.90 [N1275_1.mzXML]	375.0151672363281	1.8978499999999998	1.6338000000000001	9.508533333333332	7.8747333333333325	116254.71875	4598642.311280151	0	1292	0.696304561569193	1.8767934403899356	2.5607043394931943	375.00677490234375	375.0175476074219
1128	375.2159729003906	12.4284					1	DETECTED	375.2160 m/z @12.43 [N1275_1.mzXML]	375.2159729003906	12.4284	12.260883333333334	12.56455	0.30366666666666653	29930.5546875	273058.2036103514	0	1292	0.15311185905900615	0.9063774748781255	0.786798052204807	375.2156982421875	375.21771240234375
1129	375.2864990234375	12.07475					1	DETECTED	375.2865 m/z @12.07 [N1275_1.mzXML]	375.2864990234375	12.07475	12.001283333333333	12.69365	0.6923666666666666	9240.7021484375	257699.05830627447	0	1292	0.3212102194749704	4.712114337568064	8.424228675136128	375.2860412597656	375.2873229980469
1130	375.45013427734375	8.865533333333333					1	DETECTED	375.4501 m/z @8.87 [N1275_1.mzXML]	375.45013427734375	8.865533333333333	8.865533333333333	8.927016666666667	0.061483333333333334	7887.5498046875	15726.090734496862	0	1292	0.031589400463378325	null	null	375.44964599609375	375.4514465332031
1131	376.3392333984375	12.721683333333335					1	DETECTED	376.3392 m/z @12.72 [N1275_1.mzXML]	376.3392333984375	12.721683333333335	10.517833333333334	13.080549999999999	2.562716666666665	150042.359375	2490764.4320400404	0	1292	0.1801506739134986	1.893549517700509	1.6605111165410302	376.3375244140625	376.3398132324219
1132	376.9006042480469	1.5595166666666667					1	DETECTED	376.9006 m/z @1.56 [N1275_1.mzXML]	376.9006042480469	1.5595166666666667	1.4713666666666667	1.5595166666666667	0.08814999999999995	6589.0703125	23579.217427856445	0	1292	0.0892942575938731	0.5	null	376.89996337890625	376.9007873535156
1133	376.92633056640625	1.9548833333333335					1	DETECTED	376.9263 m/z @1.95 [N1275_1.mzXML]	376.92633056640625	1.9548833333333335	1.9548833333333335	9.271166666666666	7.316283333333333	13969.3681640625	1429195.4150158078	0	1292	0.056544665723374354	null	null	376.9255676269531	376.9279479980469
1134	377.1438293457031	9.851750000000001					1	DETECTED	377.1438 m/z @9.85 [N1275_1.mzXML]	377.1438293457031	9.851750000000001	9.80695	10.873133333333334	1.066183333333333	3972.544189453125	140334.16644421394	0	1292	0.09536909738845445	11.899367559523702	22.798735119047404	377.14068603515625	377.14727783203125
1135	377.62982177734375	12.291950000000002					1	DETECTED	377.6298 m/z @12.29 [N1275_1.mzXML]	377.62982177734375	12.291950000000002	9.657316666666667	12.353683333333333	2.696366666666666	17328.390625	490243.6150445558	0	1292	0.099829928275188	0.5136430242611021	0.02369018490280109	377.62896728515625	377.6315002441406
1136	378.2374267578125	12.4284					1	DETECTED	378.2374 m/z @12.43 [N1275_1.mzXML]	378.2374267578125	12.4284	12.3382	12.608849999999999	0.27064999999999806	158628.046875	1228988.6281313433	0	1292	0.11465418619141765	1.5362187605406668	1.576579925952946	378.2372741699219	378.2380676269531
1137	379.2121276855469	13.61845					1	DETECTED	379.2121 m/z @13.62 [N1275_1.mzXML]	379.2121276855469	13.61845	11.006499999999999	19.478666666666665	8.472166666666666	11835.6279296875	1607858.083616333	0	1292	0.062411300679409365	1.6218087380437347	2.240496928875305	379.20660400390625	379.2213134765625
1138	379.24102783203125	12.383583333333332					1	DETECTED	379.2410 m/z @12.38 [N1275_1.mzXML]	379.24102783203125	12.383583333333332	11.57765	13.461350000000001	1.883700000000001	34277.7109375	1393652.0001258547	0	1292	0.7932094160791969	2.3749954675913236	2.7120812402348644	379.2406311035156	379.249755859375
1139	379.27947998046875	14.452116666666665					1	DETECTED	379.2795 m/z @14.45 [N1275_1.mzXML]	379.27947998046875	14.452116666666665	12.276183333333334	15.204966666666667	2.9287833333333335	6598.1728515625	518720.2068006596	0	1292	0.38865431116335536	0.6729947302307063	0.34598946046141255	379.2774963378906	379.2804870605469
1140	380.25323486328125	12.637816666666668					1	DETECTED	380.2532 m/z @12.64 [N1275_1.mzXML]	380.25323486328125	12.637816666666668	12.608849999999999	12.8049	0.1960500000000014	166675.234375	1181394.6566757865	0	1292	0.11429346648190197	3.3840621403910025	5.965162553955874	380.2530822753906	380.25347900390625
1141	381.0230407714844	1.6633333333333333					1	DETECTED	381.0230 m/z @1.66 [N1275_1.mzXML]	381.0230407714844	1.6633333333333333	1.6338000000000001	16.276533333333333	14.642733333333332	213386.78125	5416998.385431275	0	1292	0.2816042111090875	13.446414104782725	29.534916469216274	381.0228271484375	381.0240783691406
1142	381.1033020019531	9.7322					1	DETECTED	381.1033 m/z @9.73 [N1275_1.mzXML]	381.1033020019531	9.7322	9.702499999999999	9.776883333333334	0.07438333333333524	4311.3701171875	14587.74958605976	0	1292	0.06755197050003048	1.2522446689112903	1.5044893378225808	381.1032409667969	381.10504150390625
1143	381.2946472167969	12.721683333333335					1	DETECTED	381.2946 m/z @12.72 [N1275_1.mzXML]	381.2946472167969	12.721683333333335	4.430866666666666	15.983849999999999	11.552983333333334	1295742.625	1.946303518932569E7	1	1292	0.204281046537508	1.3027370909482257	0.764376861911502	381.293212890625	381.2999572753906
1144	382.2980041503906	12.721683333333335					1	DETECTED	382.2980 m/z @12.72 [N1275_1.mzXML]	382.2980041503906	12.721683333333335	12.518	13.012599999999999	0.4945999999999984	285147.25	3578377.534149413	0	1292	0.21098862319358602	1.214139595777751	1.1270509578645225	382.2972717285156	382.2989501953125
1145	383.1134948730469	1.7841333333333333					1	DETECTED	383.1135 m/z @1.78 [N1275_1.mzXML]	383.1134948730469	1.7841333333333333	1.7404000000000002	4.492066666666667	2.751666666666667	222798.453125	2776431.988360108	0	1292	0.13380345919205028	6.2702641084653905	8.018225936411342	383.113037109375	383.1152038574219
1146	383.3002014160156	12.749400000000001					1	DETECTED	383.3002 m/z @12.75 [N1275_1.mzXML]	383.3002014160156	12.749400000000001	12.637816666666668	12.88855	0.2507333333333328	33004.9765625	336793.8811464838	0	1292	0.2328087474462439	1.1235250186706425	1.2470500373412852	383.3001708984375	383.3020324707031
1147	384.1170349121094	1.8124					1	DETECTED	384.1170 m/z @1.81 [N1275_1.mzXML]	384.1170349121094	1.8124	1.7554166666666666	9.128983333333334	7.373566666666667	24477.380859375	1480546.2330805669	0	1292	13.606331583954233	64.71627553536106	124.44864882504086	384.1123046875	384.1172180175781
1148	385.3067626953125	12.059833333333334					1	DETECTED	385.3068 m/z @12.06 [N1275_1.mzXML]	385.3067626953125	12.059833333333334	10.323083333333333	17.437666666666665	7.114583333333332	25850.107421875	3806382.9684899277	0	1292	2.3216460298185844	1.904848082884205	3.2775249885931035	385.30499267578125	385.30859375
1149	386.07781982421875	13.311483333333333					1	DETECTED	386.0778 m/z @13.31 [N1275_1.mzXML]	386.07781982421875	13.311483333333333	0.15116666666666667	20.006166666666665	19.854999999999997	6403.04736328125	2080665.2443693841	0	1292	7.076202332809267	0.7543511490984891	1.5440818428305902	386.07672119140625	386.082275390625
1150	386.28778076171875	11.4484					1	DETECTED	386.2878 m/z @11.45 [N1275_1.mzXML]	386.28778076171875	11.4484	11.035866666666667	18.597666666666665	7.561799999999998	34384.08203125	1552626.0454493396	0	1292	0.16751909705362955	9.165077569489355	17.33015513897871	386.2789306640625	386.2879333496094
1151	386.922119140625	1.60435					1	DETECTED	386.9221 m/z @1.60 [N1275_1.mzXML]	386.922119140625	1.60435	1.5449	1.6338000000000001	0.0889000000000002	16939.46875	58556.61834765633	0	1292	0.06905202217610484	0.7476871320437359	0.49537426408747176	386.922119140625	386.9232482910156
1152	387.1775817871094	11.563583333333334					1	DETECTED	387.1776 m/z @11.56 [N1275_1.mzXML]	387.1775817871094	11.563583333333334	11.507083333333332	12.77745	1.2703666666666678	410857.8125	3446762.106052972	0	1292	0.11955485947955857	2.7704882666143607	3.1536890691673367	387.1758728027344	387.1808166503906
1153	387.3443298339844	12.353683333333333					1	DETECTED	387.3443 m/z @12.35 [N1275_1.mzXML]	387.3443298339844	12.353683333333333	12.119766666666667	14.028166666666667	1.9084000000000003	15038.4228515625	784844.3064902341	0	1292	0.4977706833584712	4.079230495190613	7.158460990381227	387.3427734375	387.34954833984375
1154	388.18060302734375	11.5359					1	DETECTED	388.1806 m/z @11.54 [N1275_1.mzXML]	388.18060302734375	11.5359	11.5359	11.900066666666667	0.36416666666666764	74405.6015625	616000.5877910161	0	1292	0.026769643196413284	null	null	388.1802978515625	388.18218994140625
1155	388.3035888671875	12.488033333333334					1	DETECTED	388.3036 m/z @12.49 [N1275_1.mzXML]	388.3035888671875	12.488033333333334	12.413466666666666	12.488033333333334	0.07456666666666756	14643.4521484375	48970.945363037965	0	1292	0.05774584815292805	0.5	null	388.30255126953125	388.3039855957031
1156	388.70928955078125	2.0531333333333333					1	DETECTED	388.7093 m/z @2.05 [N1275_1.mzXML]	388.70928955078125	2.0531333333333333	1.8978499999999998	2.225616666666667	0.327766666666667	17651.51171875	193831.64772998067	0	1292	0.05663752916674847	1.055382633895031	1.1107652677900617	388.70849609375	388.7100524902344
1157	389.9697570800781	12.608849999999999					1	DETECTED	389.9698 m/z @12.61 [N1275_1.mzXML]	389.9697570800781	12.608849999999999	2.3540666666666668	19.642666666666667	17.2886	16674.185546875	3274313.041013916	0	1292	0.8589090034159739	1.3793540790112093	1.6248407089220223	389.9634704589844	389.9734802246094
1158	390.35491943359375	13.731716666666667					1	DETECTED	390.3549 m/z @13.73 [N1275_1.mzXML]	390.35491943359375	13.731716666666667	13.632933333333334	14.132683333333334	0.4997500000000006	46654.921875	802678.3148496096	0	1292	0.2703493606711529	2.5295258984309097	4.174583748265976	390.3544006347656	390.3554382324219
1159	390.98895263671875	1.7841333333333333					1	DETECTED	390.9890 m/z @1.78 [N1275_1.mzXML]	390.98895263671875	1.7841333333333333	1.6633333333333333	2.4663	0.8029666666666666	21636.96875	635979.4261267091	0	1292	0.24111993675183818	3.3235375275938184	5.647075055187637	390.98834228515625	390.9901428222656
1160	391.2814636230469	13.080549999999999					1	DETECTED	391.2815 m/z @13.08 [N1275_1.mzXML]	391.2814636230469	13.080549999999999	0.10111666666666667	20.006166666666665	19.90505	24596.748046875	8259787.487789678	0	1292	12.607830147616133	0.7977714665826949	0.1022277129389642	391.2791748046875	391.2835388183594
1161	392.276611328125	11.492099999999999					1	DETECTED	392.2766 m/z @11.49 [N1275_1.mzXML]	392.276611328125	11.492099999999999	0.15116666666666667	20.006166666666665	19.854999999999997	33848.95703125	3500416.7013009335	0	1292	0.11330229936906733	0.7496887874535897	0.46234951442461797	392.2753601074219	392.2865905761719
1162	392.7044677734375	1.9826333333333332					1	DETECTED	392.7045 m/z @1.98 [N1275_1.mzXML]	392.7044677734375	1.9826333333333332	1.9826333333333332	2.1392499999999997	0.1566166666666664	5689.9541015625	40145.582015136686	0	1292	0.14659091892116827	null	null	392.7031555175781	392.7044677734375
1163	394.22100830078125	8.453966666666666					1	DETECTED	394.2210 m/z @8.45 [N1275_1.mzXML]	394.22100830078125	8.453966666666666	7.959766666666667	8.498333333333333	0.5385666666666662	2905.2158203125	49837.951635559024	0	1292	0.07632971335111804	0.5448873600431677	0.08977472008633539	394.2195129394531	394.2217712402344
1164	394.29290771484375	11.64685					1	DETECTED	394.2929 m/z @11.65 [N1275_1.mzXML]	394.29290771484375	11.64685	11.563583333333334	13.433783333333334	1.8702000000000005	37653.52734375	618516.6224841297	0	1292	0.056156004251231906	11.230184147317836	17.076604014726115	394.29071044921875	394.29388427734375
1165	395.2738342285156	12.5945					1	DETECTED	395.2738 m/z @12.59 [N1275_1.mzXML]	395.2738342285156	12.5945	12.533366666666666	12.763183333333334	0.2298166666666681	46102.41015625	446139.875206544	0	1292	0.176994258619823	1.8796346782987872	2.7592693565975743	395.2732238769531	395.27410888671875
1166	396.3083190917969	11.704516666666667					1	DETECTED	396.3083 m/z @11.70 [N1275_1.mzXML]	396.3083190917969	11.704516666666667	11.675083333333333	11.871183333333333	0.1960999999999995	30500.138671875	203338.4486370858	0	1292	0.11391144526546881	3.3312570781426767	6.051786036387162	396.30804443359375	396.3097229003906
1167	396.88323974609375	1.5745333333333333					1	DETECTED	396.8832 m/z @1.57 [N1275_1.mzXML]	396.88323974609375	1.5745333333333333	1.52985	1.60435	0.07450000000000001	34885.19921875	100817.0335458984	0	1292	0.07840488351692576	0.8336441626258846	0.5736443222017155	396.8828125	396.88433837890625
1168	396.99688720703125	1.6783333333333335					1	DETECTED	396.9969 m/z @1.68 [N1275_1.mzXML]	396.99688720703125	1.6783333333333335	1.6484999999999999	2.5212166666666667	0.8727166666666668	71865.75	1366188.2775098882	0	1292	0.17528376095213805	13.102860256256758	13.62452639060921	396.9950866699219	396.9989013671875
1169	397.26837158203125	12.749400000000001					1	DETECTED	397.2684 m/z @12.75 [N1275_1.mzXML]	397.26837158203125	12.749400000000001	12.443116666666667	13.927349999999999	1.4842333333333322	74098.2890625	1314526.0582919922	0	1292	0.18886138090384108	2.481384083473065	0.611463337237953	397.2680969238281	397.271484375
1170	397.412353515625	12.533366666666666					1	DETECTED	397.4124 m/z @12.53 [N1275_1.mzXML]	397.412353515625	12.533366666666666	12.134866666666666	13.828683333333334	1.6938166666666685	83555.6875	1839821.1211916492	0	1292	0.2843891735017685	2.5550867799648302	0.8244306336315246	397.4110107421875	397.4136047363281
1171	398.0494079589844	9.9121					1	DETECTED	398.0494 m/z @9.91 [N1275_1.mzXML]	398.0494079589844	9.9121	9.866566666666667	10.050483333333334	0.18391666666666673	16873.63671875	96511.70898464919	0	1292	0.08434889728582462	2.0329002877931783	2.6984624428655075	398.04766845703125	398.0503234863281
1172	398.323974609375	11.841416666666667					1	DETECTED	398.3240 m/z @11.84 [N1275_1.mzXML]	398.323974609375	11.841416666666667	11.794933333333335	12.166683333333333	0.3717499999999987	71847.4453125	520558.09854272264	0	1292	0.1044053518686816	3.9987450699175677	3.3605253554306236	398.3231506347656	398.32440185546875
1173	398.4160461425781	12.548916666666665					1	DETECTED	398.4160 m/z @12.55 [N1275_1.mzXML]	398.4160461425781	12.548916666666665	9.1136	12.69365	3.58005	20079.482421875	1835576.0380170902	0	1292	0.05731028101293134	0.5210655009969971	0.04213100199399418	398.4149169921875	398.42218017578125
1174	398.7379150390625	1.7841333333333333					1	DETECTED	398.7379 m/z @1.78 [N1275_1.mzXML]	398.7379150390625	1.7841333333333333	1.7245833333333331	1.8978499999999998	0.17326666666666668	17026.41015625	109739.39672460937	0	1292	0.1691198440954358	1.4547998880492532	1.9095997760985064	398.737548828125	398.7394714355469
1175	398.7583923339844	13.632933333333334					1	DETECTED	398.7584 m/z @13.63 [N1275_1.mzXML]	398.7583923339844	13.632933333333334	13.080549999999999	15.2206	2.1400500000000005	17917.03515625	834875.6222518923	0	1292	0.7981176138532806	1.7372385036070697	2.443448961269768	398.7574157714844	398.7608642578125
1176	399.12615966796875	11.1111					1	DETECTED	399.1262 m/z @11.11 [N1275_1.mzXML]	399.12615966796875	11.1111	10.382966666666666	11.200583333333332	0.817616666666666	5520.26171875	128106.89197564688	0	1292	0.11652125568121541	0.5614470792895064	0.12289415857901294	399.123779296875	399.1267395019531
1177	399.23284912109375	8.880799999999999					1	DETECTED	399.2328 m/z @8.88 [N1275_1.mzXML]	399.23284912109375	8.880799999999999	8.788733333333333	8.9581	0.1693666666666669	6798.5341796875	38298.51746945187	0	1292	0.08676897072019685	0.9198044895003714	0.8396089790007427	399.23284912109375	399.2340087890625
1178	399.2562561035156	13.787133333333333					1	DETECTED	399.2563 m/z @13.79 [N1275_1.mzXML]	399.2562561035156	13.787133333333333	13.420083333333334	14.013633333333333	0.5935499999999987	22421.98828125	443558.1935297842	0	1292	0.24983459135856556	0.8085410706988153	0.6170821413976306	399.2549743652344	399.26080322265625
1179	399.3241882324219	12.721683333333335					1	DETECTED	399.3242 m/z @12.72 [N1275_1.mzXML]	399.3241882324219	12.721683333333335	11.856366666666666	17.796166666666668	5.939800000000002	21203.078125	1412169.9891246345	0	1292	0.2252430841314439	1.8730606775058862	2.42194018900478	399.321044921875	399.3277893066406
1180	399.76763916015625	13.517266666666666					1	DETECTED	399.7676 m/z @13.52 [N1275_1.mzXML]	399.76763916015625	13.517266666666666	13.298033333333333	15.033983333333333	1.7359500000000008	15035.69140625	529422.3199436646	0	1292	0.17623174499307837	3.959137904819827	6.918275809639654	399.7652282714844	399.7682189941406
1181	400.3395690917969	11.986733333333332					1	DETECTED	400.3396 m/z @11.99 [N1275_1.mzXML]	400.3395690917969	11.986733333333332	11.841416666666667	12.56455	0.7231333333333332	445568.03125	3315691.114046632	1	1292	0.10579828862185181	2.460388473956732	2.5905656586885395	400.3316955566406	400.33990478515625
1182	400.8249816894531	1.7699833333333332					1	DETECTED	400.8250 m/z @1.77 [N1275_1.mzXML]	400.8249816894531	1.7699833333333332	1.6633333333333333	1.8694833333333334	0.20615000000000006	29440.0390625	205467.9321401367	0	1292	0.10800795170232558	0.9664791373652144	0.9329582747304288	400.8236083984375	400.8258056640625
1183	401.6219787597656	10.947233333333333					1	DETECTED	401.6220 m/z @10.95 [N1275_1.mzXML]	401.6219787597656	10.947233333333333	10.249083333333335	11.006499999999999	0.7574166666666642	8672.4130859375	137659.1848198852	0	1292	0.14237996617342752	0.542445510754613	0.09673751979259497	401.6215515136719	401.6238708496094
1184	402.8998107910156	1.60435					1	DETECTED	402.8998 m/z @1.60 [N1275_1.mzXML]	402.8998107910156	1.60435	1.52985	1.6191166666666668	0.08926666666666683	61749.375	214304.98003198276	0	1292	0.06580530721962785	0.5980428661429054	0.2081622019543887	402.8998107910156	402.9008483886719
1185	403.0050048828125	1.6633333333333333					1	DETECTED	403.0050 m/z @1.66 [N1275_1.mzXML]	403.0050048828125	1.6633333333333333	1.6484999999999999	12.998899999999999	11.350399999999999	243006.390625	7563271.638126954	1	1292	0.23130207067549557	26.22485472044128	48.595482501277864	403.00482177734375	403.0082702636719
1186	404.2041015625	11.563583333333334					1	DETECTED	404.2041 m/z @11.56 [N1275_1.mzXML]	404.2041015625	11.563583333333334	11.521600000000001	11.779533333333335	0.2579333333333338	58972.01953125	361523.2536343979	0	1292	0.09834466392762309	3.0718539102819173	3.9428435956878665	404.20269775390625	404.2049560546875
1187	405.0801086425781	12.398349999999999					1	DETECTED	405.0801 m/z @12.40 [N1275_1.mzXML]	405.0801086425781	12.398349999999999	11.006499999999999	18.728166666666667	7.721666666666668	7313.8427734375	1150864.5067335202	0	1292	3.6999100295415097	2.5257067400553765	4.169277117941239	405.0777587890625	405.086181640625
1188	405.133056640625	10.546249999999999					1	DETECTED	405.1331 m/z @10.55 [N1275_1.mzXML]	405.133056640625	10.546249999999999	10.5038	10.6045	0.10069999999999979	5415.73583984375	19435.363424194344	0	1292	0.03306205164068743	1.1861012956419636	1.3722025912839273	405.133056640625	405.13421630859375
1189	406.74542236328125	12.245733333333334					1	DETECTED	406.7454 m/z @12.25 [N1275_1.mzXML]	406.74542236328125	12.245733333333334	11.675083333333333	13.61845	1.943366666666666	12912.3232421875	906759.3984964596	0	1292	0.5178196057162374	1.7027658518064175	2.405531703612835	406.74365234375	406.74652099609375
1190	407.2906799316406	12.721683333333335					1	DETECTED	407.2907 m/z @12.72 [N1275_1.mzXML]	407.2906799316406	12.721683333333335	12.473266666666666	12.846333333333332	0.37306666666666644	23427.400390625	235295.452886719	0	1292	0.06759824583444107	0.7508889634350808	0.5017779268701618	407.2898254394531	407.2925109863281
1191	408.7669677734375	1.7841333333333333					1	DETECTED	408.7670 m/z @1.78 [N1275_1.mzXML]	408.7669677734375	1.7841333333333333	1.6933	13.842966666666666	12.149666666666665	34489.28125	8578329.82575952	0	1292	11.566174262788431	66.87889908256881	132.75779816513761	408.7665100097656	408.7723083496094
1192	408.9167785644531	1.6191166666666668					1	DETECTED	408.9168 m/z @1.62 [N1275_1.mzXML]	408.9167785644531	1.6191166666666668	1.5595166666666667	2.7680000000000002	1.2084833333333336	83569.15625	1635044.6405168462	0	1292	0.06238809341010376	10.138282997762849	18.341142885682356	408.9164733886719	408.9249267578125
1193	409.1594543457031	11.563583333333334					1	DETECTED	409.1595 m/z @11.56 [N1275_1.mzXML]	409.1594543457031	11.563583333333334	11.521600000000001	12.0157	0.49409999999999954	370626.03125	2722973.968016588	0	1292	0.12394242659363819	3.3434168396287585	3.975083092044179	409.1588439941406	409.1609191894531
1194	409.1851501464844	9.229266666666666					1	DETECTED	409.1852 m/z @9.23 [N1275_1.mzXML]	409.1851501464844	9.229266666666666	9.158883333333334	9.328016666666667	0.1691333333333329	94280.9375	454457.58592034696	0	1292	0.07332954785619705	1.104808042400691	1.0291885938788183	409.1848449707031	409.1867370605469
1195	409.3260498046875	12.368833333333333					1	DETECTED	409.3260 m/z @12.37 [N1275_1.mzXML]	409.3260498046875	12.368833333333333	12.089533333333332	14.147633333333333	2.0581000000000014	14408.0849609375	679185.3655653076	0	1292	0.184948043723681	3.6843895452917903	6.368779090583581	409.3224182128906	409.3297424316406
1196	410.1627502441406	11.57765					1	DETECTED	410.1628 m/z @11.58 [N1275_1.mzXML]	410.1627502441406	11.57765	11.521600000000001	11.900066666666667	0.3784666666666663	85489.875	640069.3996689433	0	1292	0.11048678656164235	2.5373111449394568	2.757613818025985	410.1605529785156	410.1643981933594
1197	410.2518005371094	3.8082					1	DETECTED	410.2518 m/z @3.81 [N1275_1.mzXML]	410.2518005371094	3.8082	3.4465	4.801466666666667	1.3549666666666673	4527.76806640625	191471.57272964486	0	1292	0.4820544157524891	1.8730531748225983	2.7461063496451965	410.25006103515625	410.25311279296875
1198	410.7591857910156	13.433783333333334					1	DETECTED	410.7592 m/z @13.43 [N1275_1.mzXML]	410.7591857910156	13.433783333333334	1.7245833333333331	14.925733333333334	13.20115	24279.513671875	6946836.473151093	0	1292	0.2761487209616291	0.5637084514740546	0.060111275142043646	410.7518310546875	410.76416015625
1199	410.8536071777344	1.6933					1	DETECTED	410.8536 m/z @1.69 [N1275_1.mzXML]	410.8536071777344	1.6933	1.6633333333333333	1.8124	0.14906666666666668	25594.9921875	180278.98288378914	0	1292	0.07834722454556076	2.487208008898774	3.974416017797548	410.85302734375	410.8544921875
1200	412.2816467285156	12.001283333333333					1	DETECTED	412.2816 m/z @12.00 [N1275_1.mzXML]	412.2816467285156	12.001283333333333	11.521600000000001	12.119766666666667	0.5981666666666658	23580.91796875	489401.5093164058	0	1292	0.10915782460315882	0.6235016156492137	0.24700323129842747	412.2811279296875	412.28271484375
1201	412.3031921386719	11.57765					1	DETECTED	412.3032 m/z @11.58 [N1275_1.mzXML]	412.3031921386719	11.57765	11.5359	11.64685	0.11095000000000077	14826.880859375	69781.96482446301	0	1292	0.06859839390209466	1.3287425149700565	1.657485029940113	412.3009948730469	412.303955078125
1202	412.7821044921875	12.930333333333333					1	DETECTED	412.7821 m/z @12.93 [N1275_1.mzXML]	412.7821044921875	12.930333333333333	12.874416666666667	14.609399999999999	1.7349833333333322	12367.1884765625	752766.1124174802	0	1292	1.7289533986363477	15.5140089418778	30.0280178837556	412.7741394042969	412.7829895019531
1203	412.97222900390625	1.7841333333333333					1	DETECTED	412.9722 m/z @1.78 [N1275_1.mzXML]	412.97222900390625	1.7841333333333333	1.6933	14.366666666666667	12.673366666666666	19301.484375	4534752.943408447	0	1292	0.3158268750280915	69.7616513761468	138.5233027522936	412.9693908691406	412.9722900390625
1204	413.1396179199219	9.372449999999999					1	DETECTED	413.1396 m/z @9.37 [N1275_1.mzXML]	413.1396179199219	9.372449999999999	9.328016666666667	15.08045	5.752433333333334	7728.640625	1451881.4312026976	0	1292	0.09278521052133293	64.73105776444275	124.7242590882294	413.1336364746094	413.14031982421875
1205	413.26348876953125	1.60435					1	DETECTED	413.2635 m/z @1.60 [N1275_1.mzXML]	413.26348876953125	1.60435	0.13426666666666665	19.939833333333336	19.80556666666667	18286.01171875	3138224.419173496	0	1292	11.489594541203479	6.288692082948556	8.268216075896305	413.2608337402344	413.2671813964844
1206	413.3384094238281	12.059833333333334					1	DETECTED	413.3384 m/z @12.06 [N1275_1.mzXML]	413.3384094238281	12.059833333333334	11.095833333333333	16.179233333333332	5.083399999999999	22787.775390625	2257705.413027648	0	1292	1.6996444544431188	2.4507407222327697	3.5537615126177458	413.3360290527344	413.3398742675781
1207	414.2974853515625	12.245733333333334					1	DETECTED	414.2975 m/z @12.25 [N1275_1.mzXML]	414.2974853515625	12.245733333333334	11.632900000000001	16.408666666666665	4.775766666666664	281540.90625	4441490.152612586	1	1292	0.1383412211124746	0.85068895904375	0.3372894449988184	414.2933349609375	414.2994384765625
1208	414.99627685546875	1.4713666666666667					1	DETECTED	414.9963 m/z @1.47 [N1275_1.mzXML]	414.99627685546875	1.4713666666666667	1.4259666666666668	1.486	0.06003333333333316	3836.3408203125	10285.348370971653	0	1292	0.03836831763433812	0.661160058737151	0.32232011747430206	414.9936828613281	414.996337890625
1209	415.1214599609375	11.2448					1	DETECTED	415.1215 m/z @11.24 [N1275_1.mzXML]	415.1214599609375	11.2448	11.080483333333332	17.012	5.931516666666669	6083.60546875	1322918.7805157474	0	1292	5.799572363710215	18.04904148493748	35.09808296987496	415.1195068359375	415.1270751953125
1210	415.2088317871094	11.885816666666667					1	DETECTED	415.2088 m/z @11.89 [N1275_1.mzXML]	415.2088317871094	11.885816666666667	0.5729833333333333	12.291950000000002	11.718966666666669	463896.90625	1.2433892176680239E7	1	1292	0.12469491579989977	2.7765573533087498	2.8268454739416495	415.2052001953125	415.20916748046875
1211	415.2337646484375	13.704483333333334					1	DETECTED	415.2338 m/z @13.70 [N1275_1.mzXML]	415.2337646484375	13.704483333333334	13.461350000000001	14.295616666666666	0.8342666666666645	106636.7578125	1966077.646377439	0	1292	0.2718210729894732	1.3792819064060833	1.62646644052197	415.2334289550781	415.2356872558594
1212	415.2784118652344	12.735516666666665					1	DETECTED	415.2784 m/z @12.74 [N1275_1.mzXML]	415.2784118652344	12.735516666666665	12.4284	13.311483333333333	0.8830833333333334	21007.974609375	506805.4525869141	0	1292	0.13008590449866908	1.4377001139632113	1.8754002279264228	415.2772521972656	415.2805480957031
1213	415.30096435546875	12.245733333333334					1	DETECTED	415.3010 m/z @12.25 [N1275_1.mzXML]	415.30096435546875	12.245733333333334	11.660883333333334	15.43785	3.776966666666665	75732.8203125	1774103.301961427	0	1292	0.1353626762121145	20.408447994171492	6.1954086111639874	415.2921447753906	415.3024597167969
1214	415.3544616699219	12.353683333333333					1	DETECTED	415.3545 m/z @12.35 [N1275_1.mzXML]	415.3544616699219	12.353683333333333	12.322583333333334	14.177533333333335	1.8549500000000005	12630.392578125	793962.1073605955	0	1292	0.15042109428937245	29.822347266882407	58.64469453376481	415.3533630371094	415.35595703125
1215	416.21246337890625	11.900066666666667					1	DETECTED	416.2125 m/z @11.90 [N1275_1.mzXML]	416.21246337890625	11.900066666666667	11.825899999999999	12.166683333333333	0.3407833333333343	111298.671875	953815.748088626	0	1292	0.6765603795485635	2.003057873016851	2.6645513298122925	416.2112121582031	416.2134704589844
1216	416.9996337890625	1.88365					1	DETECTED	416.9996 m/z @1.88 [N1275_1.mzXML]	416.9996337890625	1.88365	1.6783333333333335	9.004633333333334	7.326300000000001	61172.8203125	2261841.179129211	0	1292	0.290778245899741	1.9959251636646034	2.885243358929833	416.9995422363281	417.0008544921875
1217	418.3861083984375	12.749400000000001					1	DETECTED	418.3861 m/z @12.75 [N1275_1.mzXML]	418.3861083984375	12.749400000000001	12.637816666666668	12.916516666666666	0.27869999999999884	38257.53515625	349832.4526313474	0	1292	0.17774186899219124	1.2488424197161956	1.4976848394323912	418.3836669921875	418.3866882324219
1218	418.74468994140625	13.461350000000001					1	DETECTED	418.7447 m/z @13.46 [N1275_1.mzXML]	418.74468994140625	13.461350000000001	11.229983333333333	13.589183333333333	2.3591999999999995	12295.6708984375	813331.0449860839	0	1292	1.3859986360888126	0.5286446273584197	0.05728925471683933	418.7406311035156	418.7473449707031
1219	418.87744140625	1.5745333333333333					1	DETECTED	418.8774 m/z @1.57 [N1275_1.mzXML]	418.87744140625	1.5745333333333333	1.52985	1.6191166666666668	0.08926666666666683	59524.8515625	210657.522541138	0	1292	0.06665940889586919	0.9858071851831757	1.0915400008739913	418.8771667480469	418.879638671875
1220	418.9789123535156	1.6783333333333335					1	DETECTED	418.9789 m/z @1.68 [N1275_1.mzXML]	418.9789123535156	1.6783333333333335	1.6484999999999999	2.3540666666666668	0.7055666666666669	53636.58203125	934612.5505075688	0	1292	0.07007398465272208	11.825139664804368	23.139136112143085	418.9784240722656	418.9797058105469
1221	419.27447509765625	13.053283333333333					1	DETECTED	419.2745 m/z @13.05 [N1275_1.mzXML]	419.27447509765625	13.053283333333333	12.9717	13.81485	0.8431499999999996	17270.16015625	351617.72151415935	0	1292	0.06238637058284269	5.167415730337118	9.334831460674236	419.2726745605469	419.2752380371094
1222	419.31280517578125	12.368833333333333					1	DETECTED	419.3128 m/z @12.37 [N1275_1.mzXML]	419.31280517578125	12.368833333333333	0.10111666666666667	20.006166666666665	19.90505	7327.79296875	2027918.7164105838	0	1292	18.548995055669167	1.1616481262330804	0.9236481245223205	419.3093566894531	419.3164367675781
1223	420.88238525390625	1.6633333333333333					1	DETECTED	420.8824 m/z @1.66 [N1275_1.mzXML]	420.88238525390625	1.6633333333333333	1.6484999999999999	1.7554166666666666	0.10691666666666677	58790.78515625	159318.3519462893	0	1292	0.04240736039008186	3.6039325842696317	6.066569949525377	420.8813781738281	420.882568359375
1224	421.3060607910156	12.721683333333335					1	DETECTED	421.3061 m/z @12.72 [N1275_1.mzXML]	421.3060607910156	12.721683333333335	12.65165	12.860266666666666	0.208616666666666	33785.75	232958.26807641517	0	1292	0.1272660800673684	1.4894098048547968	1.9788196097095936	421.3060607910156	421.308349609375
1225	421.77996826171875	14.423633333333333					1	DETECTED	421.7800 m/z @14.42 [N1275_1.mzXML]	421.77996826171875	14.423633333333333	11.719183333333332	15.25125	3.532066666666669	38433.828125	1778120.9431965942	0	1292	0.40213692321465544	0.6183910732738206	0.14516118039037232	421.7790832519531	421.7823181152344
1226	422.3235168457031	11.794933333333335					1	DETECTED	422.3235 m/z @11.79 [N1275_1.mzXML]	422.3235168457031	11.794933333333335	6.2233	12.07475	5.85145	36248.84375	2620602.0068588248	0	1292	0.11277494402479427	0.5251108292601211	0.03000154533747174	422.31988525390625	422.3330383300781
1227	423.7960510253906	14.2515					1	DETECTED	423.7961 m/z @14.25 [N1275_1.mzXML]	423.7960510253906	14.2515	14.013633333333333	15.627983333333333	1.61435	17129.11328125	383826.8278350832	0	1292	0.14488644064862832	3.3933926569506663	1.8397401155722648	423.7940368652344	423.7972717285156
1228	424.3396301269531	11.928466666666667					1	DETECTED	424.3396 m/z @11.93 [N1275_1.mzXML]	424.3396301269531	11.928466666666667	10.78285	12.548916666666665	1.7660666666666653	702358.3125	5667112.942076724	1	1292	0.12508738966059063	2.190803175558298	2.1578825745968824	424.3377685546875	424.3435363769531
1229	424.89398193359375	1.6191166666666668					1	DETECTED	424.8940 m/z @1.62 [N1275_1.mzXML]	424.89398193359375	1.6191166666666668	1.5449	1.6484999999999999	0.10359999999999991	113194.09375	416526.2369909669	0	1292	0.0664317944556787	0.692998010895597	0.4241576191614293	424.893798828125	424.8948669433594
1230	425.1336364746094	11.57765					1	DETECTED	425.1336 m/z @11.58 [N1275_1.mzXML]	425.1336364746094	11.57765	10.5891	11.632900000000001	1.043800000000001	20942.900390625	597093.4652255863	0	1292	null	0.5279449699054175	0.05588993981083497	425.13262939453125	425.14117431640625
1231	426.35504150390625	12.0157					1	DETECTED	426.3550 m/z @12.02 [N1275_1.mzXML]	426.35504150390625	12.0157	11.957433333333334	14.028166666666667	2.070733333333333	695688.875	5942376.005961921	1	1292	0.11073757040253263	2.9787905839966915	3.0612292292271204	426.34625244140625	426.355712890625
1232	426.8271179199219	1.6933					1	DETECTED	426.8271 m/z @1.69 [N1275_1.mzXML]	426.8271179199219	1.6933	1.6633333333333333	1.8124	0.14906666666666668	27953.54296875	156057.98420556652	0	1292	0.0573907587097886	2.487208008898774	3.974416017797548	426.826904296875	426.82861328125
1233	427.4301452636719	12.5945					1	DETECTED	427.4301 m/z @12.59 [N1275_1.mzXML]	427.4301452636719	12.5945	12.353683333333333	19.478666666666665	7.124983333333333	18026.05078125	1308459.2529338982	0	1292	0.22801970114768189	14.793376704270148	28.586753408540297	427.427978515625	427.4344787597656
1234	428.29742431640625	11.492099999999999					1	DETECTED	428.2974 m/z @11.49 [N1275_1.mzXML]	428.29742431640625	11.492099999999999	4.974066666666667	11.619033333333334	6.644966666666667	25151.306640625	3280677.9178591315	0	1292	0.09523420267796467	0.5097370883855561	0.019474176771112253	428.29620361328125	428.3061218261719
1235	428.3709411621094	12.150766666666668					1	DETECTED	428.3709 m/z @12.15 [N1275_1.mzXML]	428.3709411621094	12.150766666666668	12.030233333333333	12.413466666666666	0.3832333333333331	145314.296875	1162256.09167285	1	1292	0.10502443829597041	3.3364361946080403	3.9563917670061035	428.3611145019531	428.3715515136719
1236	429.3745422363281	12.166683333333333					1	DETECTED	429.3745 m/z @12.17 [N1275_1.mzXML]	429.3745422363281	12.166683333333333	1.1504333333333332	15.3443	14.193866666666667	36506.03125	2818170.986358397	0	1292	0.36235875502804227	0.6442240629373275	28.03807098386893	429.3673400878906	429.3815002441406
1237	429.76641845703125	11.689699999999998					1	DETECTED	429.7664 m/z @11.69 [N1275_1.mzXML]	429.76641845703125	11.689699999999998	11.156116666666666	14.972283333333333	3.8161666666666676	12392.3193359375	904578.8942515258	0	1292	0.11661880353945797	3.575980009370613	6.151960018741226	429.7641906738281	429.7674865722656
1238	430.2420654296875	9.627816666666666					1	DETECTED	430.2421 m/z @9.63 [N1275_1.mzXML]	430.2420654296875	9.627816666666666	9.61335	9.68745	0.07409999999999961	4701.67724609375	17023.181697143238	0	1292	0.10798536858711394	2.5610599078342915	4.122119815668583	430.2417297363281	430.24249267578125
1239	430.2924499511719	11.957433333333334					1	DETECTED	430.2924 m/z @11.96 [N1275_1.mzXML]	430.2924499511719	11.957433333333334	4.942333333333334	12.089533333333332	7.147199999999998	21596.30859375	1673870.271187072	0	1292	0.12495936545226982	0.509415403914413	0.018830807828826054	430.29150390625	430.29937744140625
1240	430.9112243652344	1.6338000000000001					1	DETECTED	430.9112 m/z @1.63 [N1275_1.mzXML]	430.9112243652344	1.6338000000000001	1.5745333333333333	13.176133333333333	11.6016	166262.78125	6892664.338902343	0	1292	0.050508878306052996	1.0037679988071033	0.9880916826996332	430.90985107421875	430.9210510253906
1241	431.1756896972656	12.5945					1	DETECTED	431.1757 m/z @12.59 [N1275_1.mzXML]	431.1756896972656	12.5945	6.1255500000000005	15.644516666666668	9.518966666666667	123780.671875	4505047.228028928	0	1292	0.18120727877330012	0.5251797648123189	1.045029272630977	431.16766357421875	431.18548583984375
1242	431.205810546875	13.690383333333333					1	DETECTED	431.2058 m/z @13.69 [N1275_1.mzXML]	431.205810546875	13.690383333333333	13.517266666666666	13.927349999999999	0.4100833333333327	15895.724609375	193739.72913208025	0	1292	0.3500611065231638	1.1844132088187114	1.3688264176374227	431.20458984375	431.2066650390625
1243	431.2740478515625	12.291950000000002					1	DETECTED	431.2740 m/z @12.29 [N1275_1.mzXML]	431.2740478515625	12.291950000000002	12.089533333333332	12.413466666666666	0.3239333333333345	28110.849609375	288527.63884326175	0	1292	0.1934644072895786	0.8001646768217279	0.6003293536434557	431.2732849121094	431.27496337890625
1244	431.3128356933594	12.763183333333334					1	DETECTED	431.3128 m/z @12.76 [N1275_1.mzXML]	431.3128356933594	12.763183333333334	2.6028666666666664	12.832483333333332	10.229616666666665	40034.5	6699338.579204588	0	1292	0.08151468194774658	0.5034103267778727	0.006820653555745313	431.3121337890625	431.31988525390625
1245	432.1798095703125	12.579533333333334					1	DETECTED	432.1798 m/z @12.58 [N1275_1.mzXML]	432.1798095703125	12.579533333333334	12.368833333333333	19.824333333333335	7.4555000000000025	30680.658203125	2211272.887021607	0	1292	0.062021752829176435	17.692216421452223	34.384432842904445	432.178466796875	432.1858215332031
1246	432.2353820800781	11.885816666666667					1	DETECTED	432.2354 m/z @11.89 [N1275_1.mzXML]	432.2353820800781	11.885816666666667	8.834933333333334	13.216916666666666	4.3819833333333325	77683.5625	2910071.391041931	0	1292	0.1452375904197023	0.5323975376717422	0.05318239778527968	432.23333740234375	432.2446594238281
1247	432.3078308105469	12.245733333333334					1	DETECTED	432.3078 m/z @12.25 [N1275_1.mzXML]	432.3078308105469	12.245733333333334	11.632900000000001	12.763183333333334	1.1302833333333329	222845.859375	2516051.5358679234	1	1292	0.14073184107558667	0.6963741870039462	0.3170341214213978	432.3074645996094	432.31488037109375
1248	432.78289794921875	13.690383333333333					1	DETECTED	432.7829 m/z @13.69 [N1275_1.mzXML]	432.78289794921875	13.690383333333333	13.4476	14.013633333333333	0.5660333333333334	25833.244140625	343236.4932583004	0	1292	0.21125301780604033	1.1657170316468721	0.8774622905266167	432.7804260253906	432.7839050292969
1249	432.9747314453125	1.9266833333333333					1	DETECTED	432.9747 m/z @1.93 [N1275_1.mzXML]	432.9747314453125	1.9266833333333333	1.6783333333333335	2.49375	0.8154166666666665	29523.955078125	771165.0755056152	0	1292	0.4990976725430669	1.6416683444064162	2.0808889824692502	432.97259521484375	432.9754333496094
1250	433.05804443359375	11.591333333333333					1	DETECTED	433.0580 m/z @11.59 [N1275_1.mzXML]	433.05804443359375	11.591333333333333	11.5359	11.619033333333334	0.08313333333333439	9969.3125	39057.394069336304	0	1292	0.10666268065033613	0.7498496692724103	0.4996993385448206	433.05682373046875	433.0592041015625
1251	433.2384338378906	11.900066666666667					1	DETECTED	433.2384 m/z @11.90 [N1275_1.mzXML]	433.2384338378906	11.900066666666667	9.24325	12.030233333333333	2.7869833333333336	20322.671875	1238776.4452249757	0	1292	0.11235209533252188	0.5244967348142199	0.048993469628439736	433.2329406738281	433.23931884765625
1252	433.2860107421875	13.718083333333334					1	DETECTED	433.2860 m/z @13.72 [N1275_1.mzXML]	433.2860107421875	13.718083333333334	1.3752666666666669	13.885183333333334	12.509916666666667	10274.00390625	2426823.548285522	0	1292	0.056044738234897196	0.5067691194203375	0.013538238840675176	433.28179931640625	433.29254150390625
1253	433.311767578125	12.245733333333334					1	DETECTED	433.3118 m/z @12.25 [N1275_1.mzXML]	433.311767578125	12.245733333333334	11.660883333333334	12.458116666666665	0.797233333333331	69417.59375	803863.8957941909	0	1292	0.3013843689525846	0.7202183680978006	0.30107192900320945	433.31103515625	433.3127136230469
1254	434.97052001953125	1.8978499999999998					1	DETECTED	434.9705 m/z @1.90 [N1275_1.mzXML]	434.97052001953125	1.8978499999999998	1.7699833333333332	2.3540666666666668	0.5840833333333335	14471.38671875	314841.5711171875	0	1292	0.3574647164303477	2.283954640250263	3.567909280500526	434.9701232910156	434.9723205566406
1255	435.33111572265625	10.517833333333334					1	DETECTED	435.3311 m/z @10.52 [N1275_1.mzXML]	435.33111572265625	10.517833333333334	10.475050000000001	11.764333333333333	1.2892833333333318	11936.3740234375	339560.0935665886	0	1292	1.2372466894475647	15.067588624854189	3.2486472246502895	435.3292236328125	435.33209228515625
1256	437.19073486328125	11.885816666666667					1	DETECTED	437.1907 m/z @11.89 [N1275_1.mzXML]	437.19073486328125	11.885816666666667	11.825899999999999	12.443116666666667	0.6172166666666676	387556.5625	3025708.63280982	0	1292	0.15741595806456843	2.334249198035667	3.003055985067973	437.1882019042969	437.1939697265625
1257	438.2944641113281	13.324900000000001					1	DETECTED	438.2945 m/z @13.32 [N1275_1.mzXML]	438.2944641113281	13.324900000000001	13.298033333333333	13.871183333333333	0.57315	29426.447265625	355914.02011255006	0	1292	0.1971030838963177	10.666563275433479	20.333126550866957	438.2938232421875	438.2972106933594
1258	438.9818420410156	1.7841333333333333					1	DETECTED	438.9818 m/z @1.78 [N1275_1.mzXML]	438.9818420410156	1.7841333333333333	1.6633333333333333	2.4108	0.7474666666666667	47333.01171875	845929.2192353519	0	1292	0.1910511019492973	3.0432435719522584	5.164485975569408	438.98095703125	438.9830017089844
1259	439.1188049316406	11.1111					1	DETECTED	439.1188 m/z @11.11 [N1275_1.mzXML]	439.1188049316406	11.1111	11.065516666666667	11.171183333333333	0.10566666666666613	7790.31494140625	39542.30685327116	0	1292	0.09799138004234109	1.1590493601462526	1.3180987202925054	439.11798095703125	439.1192321777344
1260	440.2740173339844	12.245733333333334					1	DETECTED	440.2740 m/z @12.25 [N1275_1.mzXML]	440.2740173339844	12.245733333333334	10.932383333333332	12.3382	1.4058166666666683	11062.5869140625	541208.6593815311	0	1292	1.3522447665656614	0.5352025989517899	0.07040519790357984	440.27056884765625	440.2745056152344
1261	440.86798095703125	1.6191166666666668					1	DETECTED	440.8680 m/z @1.62 [N1275_1.mzXML]	440.86798095703125	1.6191166666666668	1.5745333333333333	1.6484999999999999	0.07396666666666651	35072.0234375	126171.98141210951	0	1292	0.07591809302682839	0.8295327102803706	0.659065420560741	440.8675842285156	440.8687744140625
1262	442.313720703125	11.841416666666667					1	DETECTED	442.3137 m/z @11.84 [N1275_1.mzXML]	442.313720703125	11.841416666666667	11.749116666666668	12.119766666666667	0.3706499999999995	44101.45703125	362550.41970202484	0	1292	0.11544040856622217	1.7359079421517516	2.4660003728719313	442.313232421875	442.3149719238281
1263	442.8768005371094	1.5595166666666667					1	DETECTED	442.8768 m/z @1.56 [N1275_1.mzXML]	442.8768005371094	1.5595166666666667	1.4713666666666667	1.5893000000000002	0.11793333333333345	14617.1943359375	73896.04820214846	0	1292	0.09293800803193619	0.668935526564569	0.33787105312913795	442.8754577636719	442.8777770996094
1264	443.4180908203125	12.3073					1	DETECTED	443.4181 m/z @12.31 [N1275_1.mzXML]	443.4180908203125	12.3073	12.134866666666666	12.56455	0.42968333333333497	21989.77734375	305036.6747385254	0	1292	0.18146719235380537	1.24594046008119	1.49188092016238	443.4169616699219	443.4191589355469
1265	444.23638916015625	8.424266666666666					1	DETECTED	444.2364 m/z @8.42 [N1275_1.mzXML]	444.23638916015625	8.424266666666666	7.991216666666667	8.5282	0.5369833333333327	3217.503662109375	55150.25276470936	0	1292	0.20731354080759345	0.6200015394681148	0.24000307893622944	444.235107421875	444.2384948730469
1266	445.2911682128906	13.039716666666667					1	DETECTED	445.2912 m/z @13.04 [N1275_1.mzXML]	445.2911682128906	13.039716666666667	12.623233333333333	18.387166666666666	5.763933333333332	19921.0703125	2495302.668480225	0	1292	0.44232892650605216	6.919764696466437	12.839529392932874	445.2817687988281	445.29327392578125
1267	445.39776611328125	12.089533333333332					1	DETECTED	445.3978 m/z @12.09 [N1275_1.mzXML]	445.39776611328125	12.089533333333332	11.8104	12.56455	0.754150000000001	17134.3203125	439126.50489062443	0	1292	0.22286155813922548	1.350877716742304	1.7017554334846083	445.395751953125	445.3990173339844
1268	446.2510986328125	11.57765					1	DETECTED	446.2511 m/z @11.58 [N1275_1.mzXML]	446.2510986328125	11.57765	8.788733333333333	11.972233333333332	3.1834999999999987	966520.875	1.1077404123669289E7	1	1292	0.1268689962578442	1.8920407159926629	2.3313147318373	446.25	446.25238037109375
1269	446.7979736328125	13.759500000000001					1	DETECTED	446.7980 m/z @13.76 [N1275_1.mzXML]	446.7979736328125	13.759500000000001	1.9826333333333332	14.147633333333333	12.165	28081.775390625	5061650.731909666	0	1292	0.1453135386033928	0.516478633252761	1.7462259385358565	446.7969055175781	446.8028869628906
1270	446.88507080078125	1.6338000000000001					1	DETECTED	446.8851 m/z @1.63 [N1275_1.mzXML]	446.88507080078125	1.6338000000000001	1.5595166666666667	1.6783333333333335	0.11881666666666679	89670.2890625	273713.3081787107	0	1292	0.04646463075331719	0.8765414848453008	1.0176350495264712	446.88427734375	446.8866882324219
1271	447.34393310546875	12.166683333333333					1	DETECTED	447.3439 m/z @12.17 [N1275_1.mzXML]	447.34393310546875	12.166683333333333	11.185816666666666	15.548183333333332	4.3623666666666665	15219.6484375	1866659.9028293155	0	1292	2.480792363629016	2.2237307143342604	2.954989765985489	447.3418884277344	447.34814453125
1272	448.2571105957031	11.563583333333334					1	DETECTED	448.2571 m/z @11.56 [N1275_1.mzXML]	448.2571105957031	11.563583333333334	11.5359	11.689699999999998	0.1537999999999986	34476.48828125	208533.8454548339	0	1292	0.11090906355703112	2.77784467188432	4.55568934376864	448.2566223144531	448.2584228515625
1273	448.3033752441406	11.972233333333332					1	DETECTED	448.3034 m/z @11.97 [N1275_1.mzXML]	448.3033752441406	11.972233333333332	11.972233333333332	18.140833333333333	6.168600000000001	25518.80859375	1311360.2603754897	0	1292	0.052469244219276234	null	null	448.2942810058594	448.30340576171875
1274	448.33880615234375	11.928466666666667					1	DETECTED	448.3388 m/z @11.93 [N1275_1.mzXML]	448.33880615234375	11.928466666666667	3.231933333333333	14.177533333333335	10.945600000000002	27519.6640625	3058702.891476441	0	1292	2.3013197781478816	0.62930823009935	0.25861646019869994	448.3377990722656	448.34869384765625
1275	449.1982727050781	12.3073					1	DETECTED	449.1983 m/z @12.31 [N1275_1.mzXML]	449.1982727050781	12.3073	12.230166666666666	12.56455	0.33438333333333503	42394.44921875	549545.9048127439	0	1292	0.23732600990350505	2.167566983578207	3.1167030562936535	449.1982727050781	449.1998596191406
1276	449.35955810546875	12.860266666666666					1	DETECTED	449.3596 m/z @12.86 [N1275_1.mzXML]	449.35955810546875	12.860266666666666	9.47785	14.580350000000001	5.102500000000001	19318.958984375	2013158.8683576654	0	1292	0.04238240669178417	0.7542683978417801	0.5085367956835601	449.3583679199219	449.3633728027344
1277	450.3184509277344	12.3073					1	DETECTED	450.3185 m/z @12.31 [N1275_1.mzXML]	450.3184509277344	12.3073	11.675083333333333	12.533366666666666	0.8582833333333326	125322.671875	1785619.2045891099	0	1292	0.19853996991237643	0.6952486712660925	0.258938652140489	450.3176574707031	450.3193664550781
1278	450.35467529296875	13.080549999999999					1	DETECTED	450.3547 m/z @13.08 [N1275_1.mzXML]	450.35467529296875	13.080549999999999	0.11768333333333333	20.006166666666665	19.888483333333333	170122.34375	5025990.76148862	0	1292	0.1107963085175232	0.8549467720574061	0.3501500155624938	450.3522033691406	450.35882568359375
1279	451.3218078613281	12.230166666666666					1	DETECTED	451.3218 m/z @12.23 [N1275_1.mzXML]	451.3218078613281	12.230166666666666	4.926733333333333	12.458116666666665	7.531383333333332	39531.6484375	4765411.677798402	0	1292	0.19089958713844446	0.5156056740437146	null	451.32037353515625	451.32293701171875
1280	452.3708801269531	12.07475					1	DETECTED	452.3709 m/z @12.07 [N1275_1.mzXML]	452.3708801269531	12.07475	1.5449	12.150766666666668	10.605866666666667	19223.962890625	2921954.8291958016	0	1292	0.2752401653275829	0.5036095797502655	0.0072191595005311315	452.3662109375	452.37115478515625
1281	453.1646728515625	11.885816666666667					1	DETECTED	453.1647 m/z @11.89 [N1275_1.mzXML]	453.1646728515625	11.885816666666667	11.841416666666667	13.503166666666667	1.6617499999999996	26515.716796875	870462.2240661626	0	1292	0.12054603409719533	18.713400900901085	36.42680180180217	453.1549377441406	453.1658020019531
1282	453.3415832519531	10.517833333333334					1	DETECTED	453.3416 m/z @10.52 [N1275_1.mzXML]	453.3415832519531	10.517833333333334	9.9881	17.879166666666666	7.891066666666667	168721.59375	1958408.9347767306	0	1292	0.09560371067769147	1.8057731455262342	2.0416239083638796	453.3381042480469	453.3442077636719
1283	454.3860778808594	12.18275					1	DETECTED	454.3861 m/z @12.18 [N1275_1.mzXML]	454.3860778808594	12.18275	12.166683333333333	13.632933333333334	1.4662500000000005	19554.9453125	470950.2606843266	0	1292	0.13351862153102445	45.630186721990434	90.26037344398087	454.38555908203125	454.394775390625
1284	454.9561767578125	1.7404000000000002					1	DETECTED	454.9562 m/z @1.74 [N1275_1.mzXML]	454.9561767578125	1.7404000000000002	1.6633333333333333	2.438816666666667	0.7754833333333335	20665.236328125	487146.0087949218	0	1292	0.3725915044631418	5.03124999999999	7.473252765603938	454.9543151855469	454.95806884765625
1285	456.4012451171875	12.3073					1	DETECTED	456.4012 m/z @12.31 [N1275_1.mzXML]	456.4012451171875	12.3073	9.657316666666667	18.009999999999998	8.352683333333331	17506.49609375	1968081.712327819	0	1292	0.07216673074776025	1.5759878992949639	2.1519757985899277	456.39849853515625	456.4068908691406
1286	458.34539794921875	11.632900000000001					1	DETECTED	458.3454 m/z @11.63 [N1275_1.mzXML]	458.34539794921875	11.632900000000001	5.604699999999999	13.066783333333332	7.462083333333332	15556.8544921875	2993744.685083832	0	1292	0.0393491081016446	0.6189313006646536	0.23786260132930728	458.3442077636719	458.3458557128906
1287	458.85443115234375	1.5449					1	DETECTED	458.8544 m/z @1.54 [N1275_1.mzXML]	458.85443115234375	1.5449	1.4415666666666667	1.5893000000000002	0.1477333333333335	31260.03125	165113.2199751588	0	1292	0.4816840049645401	0.7174061120283891	0.5025189447063533	458.8536376953125	458.85552978515625
1288	459.2444763183594	13.189683333333333					1	DETECTED	459.2445 m/z @13.19 [N1275_1.mzXML]	459.2444763183594	13.189683333333333	12.679833333333333	13.61845	0.9386166666666664	38908.8828125	864503.6859816896	0	1292	0.2114153000951582	0.920483148638488	0.6583985382620839	459.2356872558594	459.2469177246094
1289	460.9635925292969	1.7841333333333333					1	DETECTED	460.9636 m/z @1.78 [N1275_1.mzXML]	460.9635925292969	1.7841333333333333	1.6633333333333333	9.02015	7.356816666666666	32785.96875	1377390.7514624328	0	1292	0.08425533109892624	1.8821951543649869	2.6978075190987907	460.9603576660156	460.9702453613281
1290	461.2874450683594	12.473266666666666					1	DETECTED	461.2874 m/z @12.47 [N1275_1.mzXML]	461.2874450683594	12.473266666666666	12.134866666666666	12.533366666666666	0.3985000000000003	9955.978515625	152510.6774265132	0	1292	0.34900885168520546	0.5888002364066197	0.17760047281323954	461.2846984863281	461.28778076171875
1291	463.1570129394531	10.219783333333334					1	DETECTED	463.1570 m/z @10.22 [N1275_1.mzXML]	463.1570129394531	10.219783333333334	10.15875	10.278500000000001	0.11975000000000158	3501.875244140625	18307.189806030416	0	1292	0.07881785632277882	0.9810212998361512	0.9620425996723023	463.1553955078125	463.1570129394531
1292	463.299560546875	13.053283333333333					1	DETECTED	463.2996 m/z @13.05 [N1275_1.mzXML]	463.299560546875	13.053283333333333	7.846266666666667	13.094433333333335	5.248166666666668	24076.57421875	1580824.0925577395	0	1292	0.08751474200452769	0.5039513989136455	0.007902797827291084	463.29766845703125	463.30206298828125
[truncated: 145 more rows]
