# Supplementary material for: MSFC: a new feature construction method for accurate diagnosis of mass spectrometry data
Source: Sci Rep. 2023 Sep 21;13:15694. doi: 10.1038/s41598-023-42395-5 (PMC10514077; doi:10.1038/s41598-023-42395-5)
Supplement: Supplementary file 1 — Supplementary Information. [file 41598_2023_42395_MOESM1_ESM.zip › dataset/CHD dataset/1-batch/N/N1276_1.mzXML_chromatograms.csv]

row ID	row m/z	row retention time	row identity (main ID)	row identity (all IDs)	row identity (main ID + details)	row comment	row number of detected peaks	N1276_1.mzXML Peak status	N1276_1.mzXML Peak name	N1276_1.mzXML Peak m/z	N1276_1.mzXML Peak RT	N1276_1.mzXML Peak RT start	N1276_1.mzXML Peak RT end	N1276_1.mzXML Peak duration time	N1276_1.mzXML Peak height	N1276_1.mzXML Peak area	N1276_1.mzXML Peak charge	N1276_1.mzXML Peak # data points	N1276_1.mzXML Peak FWHM	N1276_1.mzXML Peak tailing factor	N1276_1.mzXML Peak asymmetry factor	N1276_1.mzXML Peak m/z min	N1276_1.mzXML Peak m/z max
1	55.05378723144531	11.200533333333334					1	DETECTED	55.0538 m/z @11.20 [N1276_1.mzXML]	55.05378723144531	11.200533333333334	0.16881666666666667	20.0075	19.838683333333332	2852.56591796875	1387208.1210270703	0	1282	8.816473310140113	0.8991657387864987	0.8319022154512683	55.04723358154297	55.05784606933594
2	60.08027267456055	14.520416666666668					1	DETECTED	60.0803 m/z @14.52 [N1276_1.mzXML]	60.08027267456055	14.520416666666668	0.10105	20.0075	19.90645	220076.59375	6.801334699957922E7	0	1282	7.285219545983326	0.6943886972539435	1.8199600297794019	60.07978439331055	60.08050537109375
3	61.03916549682617	1.8388833333333332					1	DETECTED	61.0392 m/z @1.84 [N1276_1.mzXML]	61.03916549682617	1.8388833333333332	0.10105	19.990833333333335	19.889783333333334	171860.203125	3898081.0095017706	0	1282	0.05667138367292046	0.8018723643138176	0.3826410164825729	61.03348922729492	61.03945541381836
4	61.08373260498047	11.791166666666667					1	DETECTED	61.0837 m/z @11.79 [N1276_1.mzXML]	61.08373260498047	11.791166666666667	8.5255	20.0075	11.482000000000001	5840.93408203125	1828684.5514040538	0	1282	7.308104290276475	1.757987138920077	2.795820016373142	61.0832633972168	61.08393859863281
5	68.98179626464844	1.5167166666666667					1	DETECTED	68.9818 m/z @1.52 [N1276_1.mzXML]	68.98179626464844	1.5167166666666667	1.4260333333333333	1.6056	0.17956666666666665	8910.794921875	57733.06425219727	0	1282	0.1512317362120128	0.9900753537952569	0.9801507075905138	68.98169708251953	68.98184204101562
6	69.03299713134766	1.8675166666666667					1	DETECTED	69.0330 m/z @1.87 [N1276_1.mzXML]	69.03299713134766	1.8675166666666667	1.26965	11.406383333333334	10.136733333333334	15423.70703125	1981924.0930638737	0	1282	0.8191752261693481	3.436529753027887	5.808467501291129	69.02763366699219	69.03372192382812
7	69.06932830810547	11.39235					1	DETECTED	69.0693 m/z @11.39 [N1276_1.mzXML]	69.06932830810547	11.39235	0.10105	20.0075	19.90645	8880.9990234375	3982352.941389586	0	1282	7.082590156939378	0.724639489089729	1.6619907855125442	69.0660400390625	69.0762939453125
8	70.0646743774414	1.8531000000000002					1	DETECTED	70.0647 m/z @1.85 [N1276_1.mzXML]	70.0646743774414	1.8531000000000002	1.2008	13.700116666666666	12.499316666666665	13868.7880859375	1108243.4030812073	0	1282	0.05288542863793255	9.580957126066735	18.161914252133474	70.05866241455078	70.07290649414062
9	70.97998046875	1.5461666666666667					1	DETECTED	70.9800 m/z @1.55 [N1276_1.mzXML]	70.97998046875	1.5461666666666667	0.2707833333333333	19.8245	19.553716666666666	10028.220703125	1395149.5246000364	0	1282	0.21040125651865238	46.677746176125176	97.40468725507665	70.9779281616211	70.98722839355469
10	72.04750061035156	11.260033333333332					1	DETECTED	72.0475 m/z @11.26 [N1276_1.mzXML]	72.04750061035156	11.260033333333332	3.5032	19.312166666666666	15.808966666666667	6039.87353515625	1345775.1687268063	0	1282	3.161889381108134	1.0190348295051677	5.104978648490152	72.04033660888672	72.05695343017578
11	72.08030700683594	1.9922833333333334					1	DETECTED	72.0803 m/z @1.99 [N1276_1.mzXML]	72.08030700683594	1.9922833333333334	1.88135	19.295333333333335	17.413983333333334	58574.1640625	3133659.152588684	0	1282	0.1912980193415046	4.100875039701244	4.968365467878084	72.07064819335938	72.08935546875
12	73.04492950439453	11.464166666666667					1	DETECTED	73.0449 m/z @11.46 [N1276_1.mzXML]	73.04492950439453	11.464166666666667	0.10105	20.0075	19.90645	10780.8759765625	3655089.784448243	0	1282	4.9478073386726855	0.8731165504992477	2.9753503252025104	73.0376968383789	73.04890441894531
13	74.09600830078125	11.3782					1	DETECTED	74.0960 m/z @11.38 [N1276_1.mzXML]	74.09600830078125	11.3782	1.9922833333333334	18.09466666666667	16.102383333333336	5362.9638671875	1428213.983478913	0	1282	13.39888525243882	0.8577949232449327	0.3954407456937776	74.08644104003906	74.10194396972656
14	75.94731140136719	2.529166666666667					1	DETECTED	75.9473 m/z @2.53 [N1276_1.mzXML]	75.94731140136719	2.529166666666667	2.3484666666666665	18.194333333333336	15.84586666666667	5040.044921875	1247809.936806946	0	1282	0.23328811953298567	43.84578491053305	86.6915698210661	75.94684600830078	75.95679473876953
15	77.0426025390625	1.88135					1	DETECTED	77.0426 m/z @1.88 [N1276_1.mzXML]	77.0426025390625	1.88135	0.8719333333333333	19.6095	18.737566666666666	4341.78515625	1877466.1104823302	0	1282	7.5308483117075715	9.281383637414349	6.528595199718916	77.03292846679688	77.05137634277344
16	80.947265625	1.7398					1	DETECTED	80.9473 m/z @1.74 [N1276_1.mzXML]	80.947265625	1.7398	1.6498333333333333	17.553	15.903166666666667	202573.34375	4321832.492898438	0	1282	0.31118587267862674	4.177903565443105	8.869173935843312	80.94723510742188	80.95695495605469
17	81.06930541992188	12.766616666666666					1	DETECTED	81.0693 m/z @12.77 [N1276_1.mzXML]	81.06930541992188	12.766616666666666	0.11768333333333333	20.0075	19.88981666666667	6260.52978515625	2130025.9963378	0	1282	6.693718926407916	0.7862250571853228	1.4032444204843442	81.06893157958984	81.06977081298828
18	82.94434356689453	1.7398					1	DETECTED	82.9443 m/z @1.74 [N1276_1.mzXML]	82.94434356689453	1.7398	1.6644166666666667	10.246266666666665	8.58185	70461.7578125	1790081.8555130614	0	1282	0.32033293083607295	5.0128317121277615	7.614842311247992	82.93511962890625	82.94464874267578
19	83.02091979980469	1.8246666666666667					1	DETECTED	83.0209 m/z @1.82 [N1276_1.mzXML]	83.02091979980469	1.8246666666666667	0.3048166666666667	20.0075	19.702683333333333	2775211.0	1.3554938344145378E7	0	1282	0.05755647293351274	1.993484009591688	2.713622265009501	83.02088165283203	83.02139282226562
20	83.08493041992188	11.322333333333335					1	DETECTED	83.0849 m/z @11.32 [N1276_1.mzXML]	83.08493041992188	11.322333333333335	0.10105	20.0075	19.90645	32598.55078125	5025259.314467533	0	1282	0.20508164319890732	1.2262595877498448	1.9428663504682329	83.08431243896484	83.08528137207031
21	84.04389190673828	2.076783333333333					1	DETECTED	84.0439 m/z @2.08 [N1276_1.mzXML]	84.04389190673828	2.076783333333333	0.13451666666666667	20.0075	19.872983333333334	21613.888671875	3287954.340288419	0	1282	1.5223161042914541	2.725444416183818	3.220952416480432	84.0339126586914	84.04427337646484
22	84.62596130371094	11.449516666666666					1	DETECTED	84.6260 m/z @11.45 [N1276_1.mzXML]	84.62596130371094	11.449516666666666	1.4418166666666667	11.449516666666666	10.0077	6486.44775390625	1878522.6242952272	0	1282	9.993804565967103	0.5	null	84.61896514892578	84.62964630126953
23	84.95905303955078	1.4869833333333333					1	DETECTED	84.9591 m/z @1.49 [N1276_1.mzXML]	84.95905303955078	1.4869833333333333	0.10105	20.0075	19.90645	893554.0	1.8539304853129458E7	0	1282	0.160806931786714	2.030656475134941	2.2531138798178496	84.95889282226562	84.95941925048828
24	85.02792358398438	1.88135					1	DETECTED	85.0279 m/z @1.88 [N1276_1.mzXML]	85.02792358398438	1.88135	1.8106166666666668	16.782666666666668	14.972050000000001	56443.67578125	4112557.101854005	0	1282	0.2679176366111262	34.942897452976254	27.057050794803192	85.02543640136719	85.02811431884766
25	85.06424713134766	7.313366666666667					1	DETECTED	85.0642 m/z @7.31 [N1276_1.mzXML]	85.06424713134766	7.313366666666667	0.10105	20.0075	19.90645	4754.5458984375	2555869.5594677418	0	1282	12.39425995754786	1.3800316125886503	1.2010284409562924	85.06208801269531	85.06721496582031
26	85.96736145019531	13.685849999999999					1	DETECTED	85.9674 m/z @13.69 [N1276_1.mzXML]	85.96736145019531	13.685849999999999	1.4090500000000001	16.685	15.275949999999998	28580.27734375	9380616.810065733	0	1282	15.347629570988119	0.6221781420506819	0.24681482864503904	85.95997619628906	85.97223663330078
27	86.05961608886719	2.7368					1	DETECTED	86.0596 m/z @2.74 [N1276_1.mzXML]	86.05961608886719	2.7368	0.15148333333333333	19.990833333333335	19.83935	14236.3828125	2337705.464949037	0	1282	0.4320082469398847	5.293203191884387	2.9775702875024495	86.05924987792969	86.06346130371094
28	86.0959243774414	4.104066666666666					1	DETECTED	86.0959 m/z @4.10 [N1276_1.mzXML]	86.0959243774414	4.104066666666666	1.3915666666666666	18.54283333333333	17.151266666666665	146318.25	1.1041598247992521E7	1	1282	0.9211599362389307	0.7049988219887472	0.7037436617015018	86.09574890136719	86.09619140625
29	87.07991790771484	7.0997					1	DETECTED	87.0799 m/z @7.10 [N1276_1.mzXML]	87.07991790771484	7.0997	0.10105	20.0075	19.90645	90356.9375	4.795044325558107E7	1	1282	15.887969867059926	0.9211792387418157	1.0692194722901476	87.07974243164062	87.08008575439453
30	88.03887939453125	2.653716666666667					1	DETECTED	88.0389 m/z @2.65 [N1276_1.mzXML]	88.03887939453125	2.653716666666667	1.2352999999999998	18.853833333333334	17.618533333333335	7544.35595703125	1470049.4319561766	0	1282	1.8378093105695343	6.210633922801244	11.421267845602488	88.03661346435547	88.03915405273438
31	88.07520294189453	11.350616666666667					1	DETECTED	88.0752 m/z @11.35 [N1276_1.mzXML]	88.07520294189453	11.350616666666667	0.20276666666666668	19.97416666666667	19.771400000000003	10191.7958984375	3135795.702645267	0	1282	6.485738404064422	4.482585804923447	6.348026256849262	88.06861877441406	88.0757827758789
32	88.08645629882812	12.878116666666667					1	DETECTED	88.0865 m/z @12.88 [N1276_1.mzXML]	88.08645629882812	12.878116666666667	0.10105	20.0075	19.90645	15541.794921875	3928022.7073324593	0	1282	9.783122244785098	0.6057806002883347	0.6722963719371919	88.07694244384766	88.09423828125
33	88.11153411865234	13.390916666666667					1	DETECTED	88.1115 m/z @13.39 [N1276_1.mzXML]	88.11153411865234	13.390916666666667	8.465766666666667	19.923833333333334	11.458066666666667	5081.021484375	1652709.0201349496	0	1282	3.8672460863940135	1.1632200711315053	0.5470060817391825	88.10446166992188	88.11646270751953
34	88.9521484375	1.5019666666666667					1	DETECTED	88.9521 m/z @1.50 [N1276_1.mzXML]	88.9521484375	1.5019666666666667	1.4260333333333333	1.6204500000000002	0.1944166666666669	14390.54296875	116482.0763994141	0	1282	0.14001743363850672	1.2801799824407378	1.5603599648814757	88.95199584960938	88.9522705078125
35	88.96778869628906	11.464166666666667					1	DETECTED	88.9678 m/z @11.46 [N1276_1.mzXML]	88.96778869628906	11.464166666666667	0.47525	19.94066666666667	19.46541666666667	24987.69140625	4628348.323349824	0	1282	1.003607489379812	0.8664488397236317	0.7076257906489316	88.96758270263672	88.97203063964844
36	89.05918884277344	10.201933333333333					1	DETECTED	89.0592 m/z @10.20 [N1276_1.mzXML]	89.05918884277344	10.201933333333333	0.10105	20.0075	19.90645	15818.201171875	4879839.02073242	0	1282	1.464492442092883	1.2629460127299066	2.40417427759808	89.05892944335938	89.0596923828125
37	89.96044158935547	12.4211					1	DETECTED	89.9604 m/z @12.42 [N1276_1.mzXML]	89.96044158935547	12.4211	10.595116666666666	17.864166666666666	7.26905	16405.369140625	1506153.2998565666	0	1282	0.3522200920307448	1.9904480690769357	3.583914914420861	89.96015167236328	89.96074676513672
38	90.0544204711914	1.8388833333333332					1	DETECTED	90.0544 m/z @1.84 [N1276_1.mzXML]	90.0544204711914	1.8388833333333332	0.11768333333333333	20.0075	19.88981666666667	156847.03125	5692020.791253516	0	1282	0.20489715553361987	1.2673182337400895	0.6459789345608449	90.05423736572266	90.05945587158203
39	90.97600555419922	1.6792					1	DETECTED	90.9760 m/z @1.68 [N1276_1.mzXML]	90.97600555419922	1.6792	1.53145	3.5175833333333335	1.9861333333333335	558195.1875	6863921.965742191	0	1282	0.17278599338089173	1.2764945149020341	1.4964778493223152	90.97599029541016	90.9859390258789
40	91.0385971069336	9.926366666666667					1	DETECTED	91.0386 m/z @9.93 [N1276_1.mzXML]	91.0385971069336	9.926366666666667	0.10105	20.0075	19.90645	47387.63671875	2.6209786342147455E7	0	1282	5.043706188828539	1.013018240294206	0.3886493064278269	91.02909851074219	91.03917694091797
41	91.05379486083984	9.211966666666665					1	DETECTED	91.0538 m/z @9.21 [N1276_1.mzXML]	91.05379486083984	9.211966666666665	0.11768333333333333	20.0075	19.88981666666667	99755.890625	1.202453978630632E7	0	1282	0.9228855929385027	1.0995708425857207	14.024946301072484	91.05366516113281	91.05687713623047
42	92.0415267944336	2.9460166666666665					1	DETECTED	92.0415 m/z @2.95 [N1276_1.mzXML]	92.0415267944336	2.9460166666666665	0.20276666666666668	19.95716666666667	19.754400000000004	2250.018798828125	1408647.7873453056	0	1282	9.879670810302745	3.600546796682768	6.201093593365536	92.03338623046875	92.0422134399414
43	92.05708312988281	9.240283333333334					1	DETECTED	92.0571 m/z @9.24 [N1276_1.mzXML]	92.05708312988281	9.240283333333334	1.9784499999999998	19.427833333333336	17.449383333333337	5506.65576171875	1233715.7117774354	0	1282	11.065008772425571	1.2014447683091964	1.9643788255329142	92.04802703857422	92.06307220458984
44	93.05693817138672	8.631566666666666					1	DETECTED	93.0569 m/z @8.63 [N1276_1.mzXML]	93.05693817138672	8.631566666666666	0.21976666666666667	20.0075	19.787733333333335	9925.4951171875	2332091.9521935433	0	1282	0.1012644311539983	0.5503078249300779	0.06671796595743239	93.04825592041016	93.05715942382812
45	93.06949615478516	8.3918					1	DETECTED	93.0695 m/z @8.39 [N1276_1.mzXML]	93.06949615478516	8.3918	0.13451666666666667	19.95716666666667	19.822650000000003	12017.884765625	1625881.7350177905	0	1282	2.637315340875901	2.8547422484230203	1.7387858159655993	93.06903839111328	93.07667541503906
46	94.04093170166016	8.377216666666666					1	DETECTED	94.0409 m/z @8.38 [N1276_1.mzXML]	94.04093170166016	8.377216666666666	0.40690000000000004	20.0075	19.6006	16096.302734375	1919232.2913548278	0	1282	0.3272469695324638	0.5285441243114201	0.24750993188006873	94.03103637695312	94.05016326904297
47	94.06470489501953	8.64665					1	DETECTED	94.0647 m/z @8.65 [N1276_1.mzXML]	94.06470489501953	8.64665	1.3217666666666665	16.929333333333332	15.607566666666665	5764.2646484375	766750.9536924134	0	1282	0.9471722122903827	1.0653798809082284	7.176888585691029	94.0592041015625	94.07282257080078
48	95.0156021118164	1.9784499999999998					1	DETECTED	95.0156 m/z @1.98 [N1276_1.mzXML]	95.0156021118164	1.9784499999999998	1.95075	4.976516666666667	3.0257666666666667	8966.119140625	418216.5598728333	0	1282	0.42526009485872196	54.616726835138714	108.23345367027744	95.01531219482422	95.0159912109375
49	95.0487289428711	8.34765					1	DETECTED	95.0487 m/z @8.35 [N1276_1.mzXML]	95.0487289428711	8.34765	0.6647666666666667	17.176	16.511233333333333	15666.9609375	1721455.7415664974	0	1282	0.2786957529435128	0.5424469177559756	0.07916650206585008	95.0434799194336	95.05394744873047
50	95.08493041992188	13.826816666666668					1	DETECTED	95.0849 m/z @13.83 [N1276_1.mzXML]	95.08493041992188	13.826816666666668	0.11768333333333333	19.94066666666667	19.822983333333337	9969.833984375	2024316.7645412295	0	1282	1.2369390975813594	0.7147901336216741	0.18454172621678921	95.08458709716797	95.0943832397461
51	96.92119598388672	1.7398					1	DETECTED	96.9212 m/z @1.74 [N1276_1.mzXML]	96.92119598388672	1.7398	1.6498333333333333	18.690166666666666	17.040333333333333	189382.28125	6216638.000842895	0	1282	0.10196916137427747	3.8750560592438594	6.297341465752532	96.91954040527344	96.9219741821289
52	97.02790832519531	2.4047					1	DETECTED	97.0279 m/z @2.40 [N1276_1.mzXML]	97.02790832519531	2.4047	0.3048166666666667	18.177833333333336	17.87301666666667	13199.3603515625	2436380.3122939444	0	1282	0.16392970018164155	0.8861390649920335	0.900808110954133	97.02750396728516	97.02828979492188
53	97.06427764892578	7.0341499999999995					1	DETECTED	97.0643 m/z @7.03 [N1276_1.mzXML]	97.06427764892578	7.0341499999999995	0.11768333333333333	19.95716666666667	19.839483333333337	3397.604736328125	2169154.603903502	0	1282	19.10967026962314	1.434220989522589	1.8684419790451776	97.06316375732422	97.07138061523438
54	97.10061645507812	12.724033333333333					1	DETECTED	97.1006 m/z @12.72 [N1276_1.mzXML]	97.10061645507812	12.724033333333333	0.10105	20.0075	19.90645	9385.3076171875	2546627.1190643	0	1282	2.5363784482634024	0.6153138445482759	1.789397135615703	97.09506225585938	97.10271453857422
55	98.91818237304688	1.7398					1	DETECTED	98.9182 m/z @1.74 [N1276_1.mzXML]	98.91818237304688	1.7398	1.6644166666666667	7.313366666666667	5.64895	56046.109375	2409586.4248211673	0	1282	0.0899816437800256	4.375608855100471	7.985025011517333	98.91812133789062	98.92546844482422
56	98.98356628417969	2.0624166666666666					1	DETECTED	98.9836 m/z @2.06 [N1276_1.mzXML]	98.98356628417969	2.0624166666666666	0.10105	20.0075	19.90645	33377.34375	6530123.119684448	0	1282	0.33591284754805417	10.82695174731146	22.94611623470705	98.97488403320312	98.9839859008789
57	98.99494934082031	1.8246666666666667					1	DETECTED	98.9949 m/z @1.82 [N1276_1.mzXML]	98.99494934082031	1.8246666666666667	1.57595	7.4957	5.9197500000000005	182417.890625	5102362.861135621	0	1282	0.06686167406260135	0.763921668330259	0.486369938617804	98.98951721191406	99.00159454345703
58	99.04696655273438	2.0344333333333333					1	DETECTED	99.0470 m/z @2.03 [N1276_1.mzXML]	99.04696655273438	2.0344333333333333	0.40690000000000004	19.94066666666667	19.53376666666667	28685.79296875	2942811.3144117743	0	1282	0.16553523551996552	6.001034285012085	2.466521968041219	99.04064178466797	99.04696655273438
59	100.0750503540039	8.847483333333335					1	DETECTED	100.0751 m/z @8.85 [N1276_1.mzXML]	100.0750503540039	8.847483333333335	0.18588333333333334	20.0075	19.821616666666667	207849.9375	3916643.2535411096	1	1282	0.1432316923474488	1.413980767967848	1.2950310931944995	100.07158660888672	100.07556915283203
60	100.56927490234375	11.970400000000001					1	DETECTED	100.5693 m/z @11.97 [N1276_1.mzXML]	100.56927490234375	11.970400000000001	1.4418166666666667	11.984933333333334	10.543116666666668	7934.77685546875	3080858.537759583	0	1282	10.460140895781256	0.5006901846560553	0.001526439755644661	100.56675720214844	100.57367706298828
61	101.00767517089844	1.5167166666666667					1	DETECTED	101.0077 m/z @1.52 [N1276_1.mzXML]	101.00767517089844	1.5167166666666667	0.16881666666666667	20.0075	19.838683333333332	847103.4375	1.2736036319843719E7	1	1282	0.11738638053529171	1.2215189307858219	1.3794239359195226	101.00724029541016	101.00817108154297
62	101.05924987792969	8.9714					1	DETECTED	101.0592 m/z @8.97 [N1276_1.mzXML]	101.05924987792969	8.9714	0.7681166666666667	19.807833333333335	19.039716666666667	7079.28662109375	4243235.894028869	0	1282	0.1881379676204471	1.1604936641222925	1.3209873282445852	101.05541229248047	101.0593490600586
63	101.0953598022461	11.245149999999999					1	DETECTED	101.0954 m/z @11.25 [N1276_1.mzXML]	101.0953598022461	11.245149999999999	0.10105	20.0075	19.90645	22643.666015625	8984440.04548365	0	1282	6.326927675710172	0.6940549121625079	3.847561328390235	101.09516143798828	101.09583282470703
64	102.00867462158203	1.5167166666666667					1	DETECTED	102.0087 m/z @1.52 [N1276_1.mzXML]	102.00867462158203	1.5167166666666667	1.3915666666666666	17.290666666666667	15.8991	74404.0703125	8104079.811628785	0	1282	0.11136986716280606	64.55450989107179	144.72889815575923	102.0075454711914	102.00885009765625
65	102.05435943603516	1.9922833333333334					1	DETECTED	102.0544 m/z @1.99 [N1276_1.mzXML]	102.05435943603516	1.9922833333333334	0.15148333333333333	19.8575	19.706016666666667	36086.28125	4964044.859672181	0	1282	6.310031441491544	2.3745118694349023	2.2657328491542588	102.04586029052734	102.05958557128906
66	102.09072875976562	1.8531000000000002					1	DETECTED	102.0907 m/z @1.85 [N1276_1.mzXML]	102.09072875976562	1.8531000000000002	0.10105	20.0075	19.90645	14659.5673828125	2495224.3822357166	0	1282	9.548778848705126	13.56881180158745	11.65121645468214	102.08087921142578	102.09906768798828
67	102.12709045410156	12.8224					1	DETECTED	102.1271 m/z @12.82 [N1276_1.mzXML]	102.12709045410156	12.8224	0.13451666666666667	19.874000000000002	19.739483333333336	8716.0087890625	2721866.726847045	0	1282	1.6416682592992657	0.8001223006157804	0.4724220403232058	102.12640380859375	102.12882995605469
68	102.96967315673828	1.4869833333333333					1	DETECTED	102.9697 m/z @1.49 [N1276_1.mzXML]	102.96967315673828	1.4869833333333333	0.23671666666666666	8.540916666666668	8.304200000000002	303018.96875	4139804.9013490602	0	1282	0.16215843970537724	1.7494942405537768	3.7740643733832075	102.96942901611328	102.9699935913086
69	103.0053482055664	1.5167166666666667					1	DETECTED	103.0053 m/z @1.52 [N1276_1.mzXML]	103.0053482055664	1.5167166666666667	1.4571333333333334	18.211166666666667	16.754033333333332	91085.8984375	5510800.837386323	0	1282	0.1707603899661858	0.6241118900243525	0.23515937057245692	102.99854278564453	103.01205444335938
70	103.038330078125	1.9922833333333334					1	DETECTED	103.0383 m/z @1.99 [N1276_1.mzXML]	103.038330078125	1.9922833333333334	0.2707833333333333	19.1805	18.909716666666665	92163.578125	5769890.843535765	0	1282	0.32787031281670687	2.195611668819276	1.1256347210762752	103.0382308959961	103.03873443603516
71	103.05359649658203	8.3918					1	DETECTED	103.0536 m/z @8.39 [N1276_1.mzXML]	103.05359649658203	8.3918	8.003783333333333	9.369833333333334	1.3660500000000013	328934.1875	5555415.524099856	1	1282	0.21857526239575265	0.8483839494422373	0.4716702952407191	103.05353546142578	103.0538558959961
72	103.07466888427734	10.96465					1	DETECTED	103.0747 m/z @10.96 [N1276_1.mzXML]	103.07466888427734	10.96465	0.10105	20.0075	19.90645	87262.078125	1.500329912957835E7	0	1282	0.5627511342262874	0.9772639745039974	0.8274774047442087	103.07440185546875	103.0772705078125
73	104.05705261230469	8.421266666666666					1	DETECTED	104.0571 m/z @8.42 [N1276_1.mzXML]	104.05705261230469	8.421266666666666	8.019266666666667	9.656433333333332	1.6371666666666655	18866.876953125	437675.42934909055	0	1282	0.2843417841823719	0.8175173049588632	0.7449852146225395	104.0490951538086	104.05719757080078
74	104.0699691772461	1.8531000000000002					1	DETECTED	104.0700 m/z @1.85 [N1276_1.mzXML]	104.0699691772461	1.8531000000000002	0.18588333333333334	19.95716666666667	19.771283333333336	135271.15625	5689180.157177768	0	1282	14.30074459120435	5.731408841211536	9.456987996406658	104.06544494628906	104.07843017578125
75	104.10626983642578	1.78285					1	DETECTED	104.1063 m/z @1.78 [N1276_1.mzXML]	104.10626983642578	1.78285	1.4090500000000001	13.447316666666667	12.038266666666667	1016998.0	7952117.218843114	1	1282	0.047887782204058205	2.509864284138433	2.0708380037395657	104.10616302490234	104.10665130615234
76	104.96273803710938	11.580533333333333					1	DETECTED	104.9627 m/z @11.58 [N1276_1.mzXML]	104.96273803710938	11.580533333333333	0.15148333333333333	20.0075	19.856016666666665	17651.37109375	3599592.631758759	0	1282	8.871175247801226	0.8709815019316893	0.7478159010962346	104.96246337890625	104.96563720703125
77	105.00281524658203	1.5167166666666667					1	DETECTED	105.0028 m/z @1.52 [N1276_1.mzXML]	105.00281524658203	1.5167166666666667	1.4090500000000001	1.6644166666666667	0.2553666666666665	36068.0	300863.5039656982	0	1282	0.14085850087504603	1.1616607835900292	1.1580732662955124	105.00248718261719	105.00281524658203
78	105.03298950195312	9.731716666666667					1	DETECTED	105.0330 m/z @9.73 [N1276_1.mzXML]	105.03298950195312	9.731716666666667	6.9023666666666665	9.807799999999999	2.905433333333332	17515.373046875	791035.4067501216	0	1282	0.07602075314224166	0.5134453732011471	0.02689074640229426	105.0329818725586	105.03816223144531
79	105.0539779663086	4.2675					1	DETECTED	105.0540 m/z @4.27 [N1276_1.mzXML]	105.0539779663086	4.2675	3.4449666666666667	8.480666666666666	5.035699999999999	4380.7294921875	375470.6642986755	0	1282	0.5716778384585277	3.06109174906792	4.8938378378794285	105.04407501220703	105.06037902832031
80	105.07099151611328	13.770783333333332					1	DETECTED	105.0710 m/z @13.77 [N1276_1.mzXML]	105.07099151611328	13.770783333333332	0.10105	19.97416666666667	19.873116666666668	52860.07421875	1.151958268938547E7	0	1282	1.6691470689711956	0.7976804766954404	1.0481241825082033	105.06946563720703	105.07341766357422
81	106.04926300048828	1.9230333333333334					1	DETECTED	106.0493 m/z @1.92 [N1276_1.mzXML]	106.04926300048828	1.9230333333333334	0.2539	19.791333333333334	19.537433333333333	15045.4169921875	1854219.315057007	0	1282	0.14299870529456493	1.699379189760454	1.60342318283748	106.048583984375	106.05842590332031
82	106.06416320800781	12.766616666666666					1	DETECTED	106.0642 m/z @12.77 [N1276_1.mzXML]	106.06416320800781	12.766616666666666	0.21976666666666667	19.840833333333332	19.621066666666664	6024.08984375	1857509.152086182	0	1282	5.077011259446099	0.7819120602647942	1.7197968202071796	106.06385803222656	106.07232666015625
83	106.9498519897461	1.6792					1	DETECTED	106.9499 m/z @1.68 [N1276_1.mzXML]	106.9498519897461	1.6792	1.5609499999999998	17.864166666666666	16.303216666666668	83292.9921875	2330706.7995095216	0	1282	0.1766915120807293	68.93537702607459	1.9442413967437673	106.94097137451172	106.95952606201172
84	107.05175018310547	5.1537					1	DETECTED	107.0518 m/z @5.15 [N1276_1.mzXML]	107.05175018310547	5.1537	0.16881666666666667	19.758333333333333	19.589516666666665	6798.72021484375	1582189.9648899222	0	1282	0.47477467032858023	0.8740068802774227	23.827613284318588	107.04485321044922	107.05207061767578
85	108.080078125	13.144499999999999					1	DETECTED	108.0801 m/z @13.14 [N1276_1.mzXML]	108.080078125	13.144499999999999	0.10105	20.0075	19.90645	4456.267578125	1773432.0041333628	0	1282	11.807036548855532	0.7630822366781795	0.4084772374230997	108.07537078857422	108.08080291748047
86	109.06431579589844	8.3918					1	DETECTED	109.0643 m/z @8.39 [N1276_1.mzXML]	109.06431579589844	8.3918	0.2879333333333333	17.553	17.265066666666666	9449.8720703125	1835628.9618644717	0	1282	0.24237834918537793	0.5214113825094251	1.2021779438497853	109.06159210205078	109.06775665283203
87	109.10042572021484	12.878116666666667					1	DETECTED	109.1004 m/z @12.88 [N1276_1.mzXML]	109.10042572021484	12.878116666666667	0.20276666666666668	19.97416666666667	19.771400000000003	8942.34765625	1645779.6862822268	0	1282	1.1860329513760597	0.792662523494827	0.3392199508315031	109.09232330322266	109.10234069824219
88	110.0595703125	2.7226500000000002					1	DETECTED	110.0596 m/z @2.72 [N1276_1.mzXML]	110.0595703125	2.7226500000000002	0.18588333333333334	20.0075	19.821616666666667	6804.85595703125	1423301.2443783884	0	1282	0.38793693613334357	3.906866352180597	7.364925711359129	110.05900573730469	110.06004333496094
89	111.04340362548828	2.076783333333333					1	DETECTED	111.0434 m/z @2.08 [N1276_1.mzXML]	111.04340362548828	2.076783333333333	0.10105	20.0075	19.90645	9987.7294921875	3223370.5589263	0	1282	5.671249176995556	3.8824601669266467	18.09341892975046	111.0372085571289	111.04390716552734
90	112.0362319946289	1.78285					1	DETECTED	112.0362 m/z @1.78 [N1276_1.mzXML]	112.0362319946289	1.78285	1.4090500000000001	16.766333333333332	15.357283333333331	243015.40625	3587000.4170050365	0	1282	0.22173707033805568	0.7653523405244965	0.4965991587027412	112.02755737304688	112.0412826538086
91	112.89505004882812	1.7398					1	DETECTED	112.8951 m/z @1.74 [N1276_1.mzXML]	112.89505004882812	1.7398	1.6792	2.3346	0.6554	154121.5625	1523465.407200196	0	1282	0.4254369008837444	5.034676455560977	4.508702258226854	112.89500427246094	112.89522552490234
92	113.0202865600586	2.2352					1	DETECTED	113.0203 m/z @2.24 [N1276_1.mzXML]	113.0202865600586	2.2352	0.3048166666666667	19.874000000000002	19.569183333333335	360619.65625	1.2618538957938576E7	0	1282	0.3651117020592065	1.1615411490402312	4.043743902874262	113.01947784423828	113.0242919921875
93	113.03543853759766	1.4571333333333334					1	DETECTED	113.0354 m/z @1.46 [N1276_1.mzXML]	113.03543853759766	1.4571333333333334	1.3915666666666666	17.553	16.161433333333335	7255.79736328125	2628288.5260068667	0	1282	10.661946760701293	123.24428063040143	204.55024539834565	113.03041076660156	113.03963470458984
94	114.0544662475586	2.6121					1	DETECTED	114.0545 m/z @2.61 [N1276_1.mzXML]	114.0544662475586	2.6121	0.10105	20.0075	19.90645	36595.73828125	6108608.624233387	0	1282	3.8497396437595195	6.277754146999804	5.057728288208508	114.05017852783203	114.05484008789062
95	114.06551361083984	1.8246666666666667					1	DETECTED	114.0655 m/z @1.82 [N1276_1.mzXML]	114.06551361083984	1.8246666666666667	1.79675	16.375716666666666	14.578966666666666	917807.9375	9445910.014080623	0	1282	0.0638509551281985	8.381616784442356	8.032960191533093	114.05696868896484	114.06576538085938
96	114.08355712890625	2.681233333333333					1	DETECTED	114.0836 m/z @2.68 [N1276_1.mzXML]	114.08355712890625	2.681233333333333	0.10105	19.990833333333335	19.889783333333334	29716.89453125	6976240.925532593	0	1282	9.64011840705138	1.9542362088173877	2.902767774570759	114.07913208007812	114.09110260009766
97	114.89193725585938	1.7398					1	DETECTED	114.8919 m/z @1.74 [N1276_1.mzXML]	114.89193725585938	1.7398	1.6644166666666667	2.1338	0.46938333333333326	40711.609375	432202.4843547364	0	1282	0.08392224621628008	3.1133097501658176	5.226619500331635	114.89173889160156	114.89205169677734
98	114.98712158203125	1.5019666666666667					1	DETECTED	114.9871 m/z @1.50 [N1276_1.mzXML]	114.98712158203125	1.5019666666666667	1.4090500000000001	1.6498333333333333	0.24078333333333313	34836.58984375	300244.54901416	0	1282	0.1523857680135452	1.2956950672645746	1.520838499290429	114.98703002929688	114.98722839355469
99	115.03591918945312	1.8531000000000002					1	DETECTED	115.0359 m/z @1.85 [N1276_1.mzXML]	115.03591918945312	1.8531000000000002	0.10105	20.0075	19.90645	525468.3125	3503908.80098523	0	1282	0.03259397721524948	2.770453404413152	3.091401847404664	115.03506469726562	115.03874969482422
100	115.05374145507812	9.240283333333334					1	DETECTED	115.0537 m/z @9.24 [N1276_1.mzXML]	115.05374145507812	9.240283333333334	2.1626	15.954183333333333	13.791583333333334	63269.359375	2092673.1013894032	0	1282	0.09789821385161446	1.3720758735552427	1.012102500092664	115.04954528808594	115.06332397460938
101	115.06896209716797	1.8246666666666667					1	DETECTED	115.0690 m/z @1.82 [N1276_1.mzXML]	115.06896209716797	1.8246666666666667	1.79675	19.990833333333335	18.194083333333335	26287.603515625	2726494.949969513	0	1282	8.263161027263862	145.07072457933745	297.14472532940806	115.06793975830078	115.07532501220703
102	115.1110610961914	11.712533333333333					1	DETECTED	115.1111 m/z @11.71 [N1276_1.mzXML]	115.1110610961914	11.712533333333333	0.11768333333333333	19.97416666666667	19.856483333333337	6250.99072265625	2594846.7608846426	0	1282	5.958161274709812	0.8562630535683229	3.907819644819322	115.11030578613281	115.11158752441406
103	116.05709075927734	9.2261					1	DETECTED	116.0571 m/z @9.23 [N1276_1.mzXML]	116.05709075927734	9.2261	9.169683333333333	9.268466666666665	0.09878333333333167	5559.36328125	22883.61194464088	0	1282	0.08771067738312865	0.8754800590841716	0.7509601181683431	116.04898071289062	116.05726623535156
104	116.0697250366211	1.8675166666666667					1	DETECTED	116.0697 m/z @1.87 [N1276_1.mzXML]	116.0697250366211	1.8675166666666667	0.20276666666666668	19.874000000000002	19.671233333333337	2696497.75	2.0881762729584854E7	1	1282	0.03529294429077012	0.7115290194739564	5.345787486503229	116.06135559082031	116.07035827636719
105	116.43608093261719	1.4722333333333333					1	DETECTED	116.4361 m/z @1.47 [N1276_1.mzXML]	116.43608093261719	1.4722333333333333	1.4418166666666667	1.57595	0.13413333333333322	8211.9794921875	53187.451772949236	0	1282	0.10958079460367198	2.2049315068493227	3.409863013698645	116.4358139038086	116.43614959716797
106	116.98506927490234	1.4869833333333333					1	DETECTED	116.9851 m/z @1.49 [N1276_1.mzXML]	116.98506927490234	1.4869833333333333	0.11768333333333333	20.0075	19.88981666666667	2368823.0	4.827004866372384E7	0	1282	0.13846517723183482	68.17957917275753	2.2083984011536124	116.98490905761719	116.9917984008789
107	116.9970932006836	1.5167166666666667					1	DETECTED	116.9971 m/z @1.52 [N1276_1.mzXML]	116.9970932006836	1.5167166666666667	1.4571333333333334	1.5461666666666667	0.0890333333333333	3781.61669921875	15816.374353576657	0	1282	0.10126074648340389	0.747132867132867	0.49426573426573395	116.99523162841797	116.99906158447266
108	117.056884765625	9.211966666666665					1	DETECTED	117.0569 m/z @9.21 [N1276_1.mzXML]	117.056884765625	9.211966666666665	0.13451666666666667	19.691666666666666	19.55715	115043.3203125	8247265.378770294	0	1282	7.203832372825963	0.5105904970828944	0.022652873403142513	117.05392456054688	117.05693054199219
109	117.07322692871094	1.8531000000000002					1	DETECTED	117.0732 m/z @1.85 [N1276_1.mzXML]	117.07322692871094	1.8531000000000002	1.8531000000000002	5.526983333333334	3.6738833333333334	102175.0	978963.2754038082	0	1282	0.0252692483804704	null	null	117.0729751586914	117.0733871459961
110	117.09020233154297	11.3782					1	DETECTED	117.0902 m/z @11.38 [N1276_1.mzXML]	117.09020233154297	11.3782	0.2539	19.493666666666666	19.239766666666664	86729.0703125	4839533.216768305	0	1282	0.2460260391506015	2.9256945192624753	0.831393581345308	117.0895767211914	117.09075164794922
111	117.98871612548828	1.4869833333333333					1	DETECTED	117.9887 m/z @1.49 [N1276_1.mzXML]	117.98871612548828	1.4869833333333333	1.4090500000000001	19.131666666666668	17.722616666666667	30080.669921875	7729247.514746979	0	1282	0.14912212492823618	113.70369974337062	226.4073994867412	117.97895050048828	117.98892974853516
112	118.06422424316406	9.211966666666665					1	DETECTED	118.0642 m/z @9.21 [N1276_1.mzXML]	118.06422424316406	9.211966666666665	2.0624166666666666	10.290716666666667	8.2283	1612164.0	1.247885438727183E7	1	1282	0.08799933606481503	1.4954499986825713	1.9014352728974864	118.05716705322266	118.06475830078125
113	118.08538818359375	1.9369333333333332					1	DETECTED	118.0854 m/z @1.94 [N1276_1.mzXML]	118.08538818359375	1.9369333333333332	0.10105	20.0075	19.90645	2236584.0	6.832108408724104E7	1	1282	0.18692587082856993	2.7664569612208445	3.8161596926451815	118.08528137207031	118.08590698242188
114	118.97827911376953	12.4211					1	DETECTED	118.9783 m/z @12.42 [N1276_1.mzXML]	118.97827911376953	12.4211	0.2879333333333333	20.0075	19.719566666666665	93645.0703125	6160747.982461667	0	1282	0.8664176051435195	2.8212335042050576	0.08500765937221452	118.97400665283203	118.98784637451172
115	119.0182876586914	1.5167166666666667					1	DETECTED	119.0183 m/z @1.52 [N1276_1.mzXML]	119.0182876586914	1.5167166666666667	1.3915666666666666	15.823749999999999	14.432183333333333	249473.4375	5602119.801427765	0	1282	0.15234087926285844	1.2306847422326093	1.506960505957391	119.015380859375	119.0186767578125
116	119.04863739013672	4.029616666666667					1	DETECTED	119.0486 m/z @4.03 [N1276_1.mzXML]	119.04863739013672	4.029616666666667	2.931966666666667	9.519583333333333	6.5876166666666665	8641.4892578125	612103.3818218077	0	1282	0.2981085328167308	0.6886099768088689	0.421806906813605	119.04841613769531	119.04882049560547
117	119.06790161132812	9.211966666666665					1	DETECTED	119.0679 m/z @9.21 [N1276_1.mzXML]	119.06790161132812	9.211966666666665	4.07425	13.130666666666666	9.056416666666667	84371.9296875	4199269.017267303	0	1282	0.10633057990297345	0.6024056456353175	0.15953108782296255	119.06102752685547	119.0726547241211
118	119.08891296386719	1.9369333333333332					1	DETECTED	119.0889 m/z @1.94 [N1276_1.mzXML]	119.08891296386719	1.9369333333333332	0.21976666666666667	19.874000000000002	19.654233333333337	84085.0625	3529749.651256682	0	1282	0.16327636939320755	0.8274025938901369	3.848963823361593	119.08124542236328	119.08950805664062
119	119.15360260009766	14.520416666666668					1	DETECTED	119.1536 m/z @14.52 [N1276_1.mzXML]	119.15360260009766	14.520416666666668	0.10105	20.0075	19.90645	64585.32421875	1.654841618826716E7	0	1282	1.0594100806809017	0.944026270643055	0.9489491759635187	119.15341186523438	119.15406799316406
120	119.50886535644531	8.406699999999999					1	DETECTED	119.5089 m/z @8.41 [N1276_1.mzXML]	119.50886535644531	8.406699999999999	7.5948	8.436266666666667	0.8414666666666664	4227.537109375	81614.56067059329	0	1282	0.3632283216716843	0.5182083179373492	0.036416635874698455	119.50859832763672	119.50962829589844
121	120.07994079589844	8.3918					1	DETECTED	120.0799 m/z @8.39 [N1276_1.mzXML]	120.07994079589844	8.3918	0.44106666666666666	19.361333333333334	18.920266666666667	1255496.125	2.5954934059090897E7	1	1282	0.21733440260446812	0.8078286287180008	0.46658801551870294	120.07733154296875	120.08991241455078
122	120.9654769897461	1.9784499999999998					1	DETECTED	120.9655 m/z @1.98 [N1276_1.mzXML]	120.9654769897461	1.9784499999999998	1.9230333333333334	2.4462166666666665	0.5231833333333331	15252.529296875	237479.8080306395	0	1282	0.1603838573902041	4.720451127819565	8.44090225563913	120.96527099609375	120.9655990600586
123	120.98011016845703	1.5167166666666667					1	DETECTED	120.9801 m/z @1.52 [N1276_1.mzXML]	120.98011016845703	1.5167166666666667	1.3915666666666666	19.791333333333334	18.399766666666668	42331.66015625	4881660.814102416	0	1282	0.1784879937306163	49.27537913762918	110.7067640052322	120.97395324707031	120.98922729492188
124	121.02763366699219	12.4825					1	DETECTED	121.0276 m/z @12.48 [N1276_1.mzXML]	121.02763366699219	12.4825	0.18588333333333334	19.97416666666667	19.788283333333336	27895.998046875	7363998.493421625	0	1282	1.6230891638075136	0.8748372730751002	0.3275933249553415	121.02730560302734	121.03668212890625
125	121.07123565673828	1.8388833333333332					1	DETECTED	121.0712 m/z @1.84 [N1276_1.mzXML]	121.07123565673828	1.8388833333333332	0.10105	20.0075	19.90645	579624.5	8954538.727020998	0	1282	0.04665191339244479	0.8562706274833842	0.3669668075786927	121.06385040283203	121.07829284667969
126	121.0835189819336	8.3918					1	DETECTED	121.0835 m/z @8.39 [N1276_1.mzXML]	121.0835189819336	8.3918	4.849533333333333	19.37816666666667	14.528633333333335	64942.4609375	7146868.710989014	0	1282	0.2647389316876456	0.7688508322891224	0.7026691242897773	121.08342742919922	121.09146118164062
127	121.98649597167969	12.4211					1	DETECTED	121.9865 m/z @12.42 [N1276_1.mzXML]	121.98649597167969	12.4211	10.793000000000001	19.774833333333333	8.981833333333332	42341.078125	2534267.262819608	0	1282	0.405221179700586	2.8715741511200275	0.7750248390014111	121.986083984375	121.98683166503906
128	122.05716705322266	8.847483333333335					1	DETECTED	122.0572 m/z @8.85 [N1276_1.mzXML]	122.05716705322266	8.847483333333335	0.57845	8.9714	8.392949999999999	9984.083984375	623805.3805333558	0	1282	0.2359128646046802	0.5074928145571226	0.014985629114245249	122.05208587646484	122.06178283691406
129	122.09589385986328	8.631566666666666					1	DETECTED	122.0959 m/z @8.63 [N1276_1.mzXML]	122.09589385986328	8.631566666666666	0.18588333333333334	20.0075	19.821616666666667	60348.13671875	3597622.822633365	0	1282	0.10713324024690074	14.424350822131338	21.379054271958484	122.08683013916016	122.09626770019531
130	122.92365264892578	1.6498333333333333					1	DETECTED	122.9237 m/z @1.65 [N1276_1.mzXML]	122.92365264892578	1.6498333333333333	1.3915666666666666	18.493499999999997	17.10193333333333	55223.48828125	5039098.6785360435	0	1282	0.11815494871838861	57.46053108175505	114.01938170915525	122.92314147949219	122.93033599853516
131	123.04338836669922	3.8686333333333334					1	DETECTED	123.0434 m/z @3.87 [N1276_1.mzXML]	123.04338836669922	3.8686333333333334	0.11768333333333333	19.97416666666667	19.856483333333337	4407.45263671875	1390326.246069794	0	1282	0.10258964825065053	2.64686057309926	4.932507671971273	123.04278564453125	123.04720306396484
132	123.05451965332031	3.2290833333333335					1	DETECTED	123.0545 m/z @3.23 [N1276_1.mzXML]	123.05451965332031	3.2290833333333335	3.01635	19.493666666666666	16.477316666666667	4326.58740234375	749901.9670104979	0	1282	0.05615322944804557	38.727632403635205	76.45526480727041	123.0542984008789	123.06423950195312
133	123.98189544677734	12.4211					1	DETECTED	123.9819 m/z @12.42 [N1276_1.mzXML]	123.98189544677734	12.4211	10.727583333333333	19.39466666666667	8.667083333333336	18708.6015625	1424749.0692695316	0	1282	0.39959538978730613	2.771552199043861	4.503944246720916	123.97195434570312	123.98220825195312
134	124.0361328125	1.9092					1	DETECTED	124.0361 m/z @1.91 [N1276_1.mzXML]	124.0361328125	1.9092	0.11768333333333333	19.95716666666667	19.839483333333337	34444.41015625	2018184.9028304138	0	1282	0.06738722143178677	1.693314139012933	0.11050189444676452	124.03433227539062	124.04158782958984
135	124.05007934570312	9.369833333333334					1	DETECTED	124.0501 m/z @9.37 [N1276_1.mzXML]	124.05007934570312	9.369833333333334	7.0997	9.656433333333332	2.556733333333332	25247.9375	409293.0581971428	0	1282	0.09239752621046549	2.1255454755541763	2.9765415350225504	124.04645538330078	124.0501480102539
136	124.9989242553711	13.10305					1	DETECTED	124.9989 m/z @13.10 [N1276_1.mzXML]	124.9989242553711	13.10305	12.373850000000001	14.198666666666666	1.8248166666666652	15593.2529296875	572204.2348593137	0	1282	0.6688711777619858	1.25124565734138	0.7429515379080142	124.99783325195312	125.00366973876953
137	125.0201644897461	1.78285					1	DETECTED	125.0202 m/z @1.78 [N1276_1.mzXML]	125.0201644897461	1.78285	0.18588333333333334	19.990833333333335	19.80495	22709.244140625	2226982.2370238043	0	1282	0.14851887447791756	5.437308512764788	8.529459520047412	125.0189437866211	125.02894592285156
138	125.07027435302734	2.0624166666666666					1	DETECTED	125.0703 m/z @2.06 [N1276_1.mzXML]	125.07027435302734	2.0624166666666666	2.0624166666666666	9.063016666666666	7.0005999999999995	3598.098388671875	497614.95540942374	0	1282	0.16407700442415862	null	null	125.06988525390625	125.07083892822266
139	126.05177307128906	1.8531000000000002					1	DETECTED	126.0518 m/z @1.85 [N1276_1.mzXML]	126.05177307128906	1.8531000000000002	0.3048166666666667	19.874000000000002	19.569183333333335	36801.8359375	1596672.1466634218	0	1282	0.0818187361164342	2.9687862874305133	1.057564969083703	126.05157470703125	126.05510711669922
140	126.09081268310547	9.1548					1	DETECTED	126.0908 m/z @9.15 [N1276_1.mzXML]	126.09081268310547	9.1548	9.048166666666667	13.549416666666668	4.501250000000001	7035.271484375	849475.342727875	0	1282	0.11978879286056454	21.106205064082612	39.97377928001118	126.09026336669922	126.09471893310547
141	127.00202178955078	9.626100000000001					1	DETECTED	127.0020 m/z @9.63 [N1276_1.mzXML]	127.00202178955078	9.626100000000001	9.5955	9.68655	0.09105000000000096	4094.602783203125	16434.37984741198	0	1282	0.2906441727832263	1.4877450980391578	1.9754901960783156	127.00199890136719	127.00220489501953
142	127.0381088256836	10.84095					1	DETECTED	127.0381 m/z @10.84 [N1276_1.mzXML]	127.0381088256836	10.84095	0.10105	20.0075	19.90645	107350.9609375	5452868.030471405	0	1282	0.14172940925433863	0.6115291620665124	0.02457348778659218	127.03590393066406	127.04712677001953
143	128.01248168945312	2.7368					1	DETECTED	128.0125 m/z @2.74 [N1276_1.mzXML]	128.01248168945312	2.7368	1.7398	19.742	18.002200000000002	15687.2724609375	5268412.834580444	0	1282	12.54286922547574	8.64593362804818	6.30011492411986	128.00967407226562	128.01731872558594
144	128.0698699951172	2.0204					1	DETECTED	128.0699 m/z @2.02 [N1276_1.mzXML]	128.0698699951172	2.0204	0.13451666666666667	19.990833333333335	19.856316666666668	30999.326171875	4454556.297828614	0	1282	0.723725341814637	4.087773831859146	4.982204218749804	128.06097412109375	128.0704345703125
145	129.0175018310547	3.272466666666667					1	DETECTED	129.0175 m/z @3.27 [N1276_1.mzXML]	129.0175018310547	3.272466666666667	0.21976666666666667	19.477333333333334	19.25756666666667	13268.787109375	5988985.4847017815	0	1282	13.239403409586243	3.1541859119249627	8.447595844293064	129.01243591308594	129.01771545410156
146	129.05386352539062	2.0204					1	DETECTED	129.0539 m/z @2.02 [N1276_1.mzXML]	129.05386352539062	2.0204	0.10105	20.0075	19.90645	86428.578125	9200790.87553443	0	1282	0.2873890870302962	2.2126558603827813	2.7125343025348276	129.0465545654297	129.05429077148438
147	129.06507873535156	1.8388833333333332					1	DETECTED	129.0651 m/z @1.84 [N1276_1.mzXML]	129.06507873535156	1.8388833333333332	0.4925333333333333	1.8675166666666667	1.3749833333333334	240396.5625	1068641.2464721987	0	1282	0.057572656850575665	0.8439117858470079	0.7841672356652907	129.06494140625	129.0736541748047
148	130.04898071289062	2.0344333333333333					1	DETECTED	130.0490 m/z @2.03 [N1276_1.mzXML]	130.04898071289062	2.0344333333333333	0.11768333333333333	20.0075	19.88981666666667	49561.9453125	5056904.150812412	0	1282	1.2073612553797135	1.834969946462908	1.4963260391526945	130.04605102539062	130.0525665283203
149	130.06427001953125	10.534116666666668					1	DETECTED	130.0643 m/z @10.53 [N1276_1.mzXML]	130.06427001953125	10.534116666666668	0.21976666666666667	19.427833333333336	19.208066666666667	155431.25	3997509.2923861677	1	1282	1.4546494194306732	0.5926025662704646	0.19716083078446472	130.05738830566406	130.07150268554688
150	130.08538818359375	1.9369333333333332					1	DETECTED	130.0854 m/z @1.94 [N1276_1.mzXML]	130.08538818359375	1.9369333333333332	0.3387333333333334	19.8575	19.518766666666668	38479.2109375	2765673.0987157593	0	1282	0.17791444438359805	3.5636949798325235	3.587147158374449	130.08506774902344	130.08786010742188
151	130.9346923828125	12.54485					1	DETECTED	130.9347 m/z @12.54 [N1276_1.mzXML]	130.9346923828125	12.54485	1.4418166666666667	12.54485	11.103033333333334	20824.271484375	5099319.7710859375	0	1282	11.007791252110888	0.5	null	130.92726135253906	130.9346923828125
152	130.96417236328125	1.4869833333333333					1	DETECTED	130.9642 m/z @1.49 [N1276_1.mzXML]	130.96417236328125	1.4869833333333333	0.10105	20.0075	19.90645	1051641.0	1.5779569331397071E7	0	1282	0.14365317253590915	2.2421982510114153	2.249604819747118	130.9564971923828	130.9665985107422
153	131.0182647705078	1.4869833333333333					1	DETECTED	131.0183 m/z @1.49 [N1276_1.mzXML]	131.0182647705078	1.4869833333333333	1.4260333333333333	7.6770499999999995	6.251016666666667	40470.375	6009091.472004029	0	1282	0.10826070927911169	51.27987421383643	101.55974842767286	131.00953674316406	131.0183563232422
154	131.04861450195312	8.377216666666666					1	DETECTED	131.0486 m/z @8.38 [N1276_1.mzXML]	131.04861450195312	8.377216666666666	8.079649999999999	16.685	8.60535	5687.5703125	496521.0052231444	0	1282	0.16875683846469514	14.459532877786495	27.91906575557299	131.04830932617188	131.05055236816406
155	131.0674591064453	10.84095					1	DETECTED	131.0675 m/z @10.84 [N1276_1.mzXML]	131.0674591064453	10.84095	6.705166666666667	19.477333333333334	12.772166666666667	15212.3056640625	1927450.5335880746	0	1282	0.2810780417506962	1.1852966355316719	1.495726575028023	131.0671844482422	131.07241821289062
156	131.08084106445312	2.41855					1	DETECTED	131.0808 m/z @2.42 [N1276_1.mzXML]	131.08084106445312	2.41855	1.9230333333333334	18.493499999999997	16.570466666666665	6150.1533203125	1579341.0492268372	0	1282	1.1152520259698093	16.7203928559416	7.796211513680688	131.0802001953125	131.08860778808594
157	131.44532775878906	11.537933333333333					1	DETECTED	131.4453 m/z @11.54 [N1276_1.mzXML]	131.44532775878906	11.537933333333333	3.5320666666666667	11.537933333333333	8.005866666666666	22288.009765625	5283373.841125365	0	1282	7.612515671890112	0.5	null	131.44198608398438	131.44964599609375
158	131.74887084960938	3.7952333333333335					1	DETECTED	131.7489 m/z @3.80 [N1276_1.mzXML]	131.74887084960938	3.7952333333333335	3.3440833333333333	4.615799999999999	1.271716666666666	6181.17431640625	308922.5942705078	0	1282	1.1897439838948656	1.4094166759023223	1.8188333518046447	131.7486572265625	131.74908447265625
159	131.96250915527344	3.01635					1	DETECTED	131.9625 m/z @3.02 [N1276_1.mzXML]	131.96250915527344	3.01635	0.2879333333333333	19.923833333333334	19.6359	135916.09375	1.984447411510522E7	0	1282	10.747432858940593	3.889839343946634	5.80370650520148	131.95994567871094	131.9678955078125
160	132.0437774658203	9.5351					1	DETECTED	132.0438 m/z @9.54 [N1276_1.mzXML]	132.0437774658203	9.5351	4.477950000000001	10.579316666666667	6.101366666666666	27470.873046875	922879.8467493281	0	1282	0.07635030341640636	0.6032416150071351	0.20648323001427038	132.03501892089844	132.04397583007812
161	132.0647735595703	2.7368					1	DETECTED	132.0648 m/z @2.74 [N1276_1.mzXML]	132.0647735595703	2.7368	0.10105	20.0075	19.90645	199379.84375	2.398650073985451E7	0	1282	0.7525717274679917	4.308885328104994	6.955968745519556	132.05703735351562	132.06509399414062
162	132.0758514404297	1.8531000000000002					1	DETECTED	132.0759 m/z @1.85 [N1276_1.mzXML]	132.0758514404297	1.8531000000000002	1.8246666666666667	10.760150000000001	8.935483333333334	313038.03125	9038370.426656371	0	1282	0.037272631939484935	131.94447940769874	2.7437180517836435	132.07000732421875	132.08535766601562
163	132.1009979248047	4.089049999999999					1	DETECTED	132.1010 m/z @4.09 [N1276_1.mzXML]	132.1009979248047	4.089049999999999	0.20276666666666668	19.840833333333332	19.638066666666667	2181287.75	1.4659049471427584E8	1	1282	1.004086023276396	0.8816939397223408	0.751145249683986	132.10076904296875	132.10153198242188
164	132.1184539794922	5.7228					1	DETECTED	132.1185 m/z @5.72 [N1276_1.mzXML]	132.1184539794922	5.7228	3.575883333333333	5.7228	2.1469166666666673	28348.4375	1076816.8217575073	0	1282	1.4319130759354435	0.5	null	132.1110076904297	132.12562561035156
165	132.4542694091797	4.2675					1	DETECTED	132.4543 m/z @4.27 [N1276_1.mzXML]	132.4542694091797	4.2675	3.4885	4.600383333333334	1.111883333333334	5635.59912109375	288101.2408217774	0	1282	0.44853817285213093	0.7136606760804455	0.42732135216089107	132.45419311523438	132.4545135498047
166	132.770263671875	14.929183333333333					1	DETECTED	132.7703 m/z @14.93 [N1276_1.mzXML]	132.770263671875	14.929183333333333	3.4885	18.012	14.5235	28358.275390625	1.169631428065912E7	0	1282	13.730388074760185	0.634666329165918	0.2978869307358512	132.76063537597656	132.77574157714844
167	132.95726013183594	11.791166666666667					1	DETECTED	132.9573 m/z @11.79 [N1276_1.mzXML]	132.95726013183594	11.791166666666667	0.10105	20.0075	19.90645	567116.5	5.8496312161100015E7	0	1282	1.5388265204676603	1.8059660897440453	2.130601542120646	132.95693969726562	132.95779418945312
168	132.9973907470703	1.5019666666666667					1	DETECTED	132.9974 m/z @1.50 [N1276_1.mzXML]	132.9973907470703	1.5019666666666667	1.4260333333333333	17.749666666666666	16.323633333333333	32555.40625	1.5651169584575197E7	0	1282	0.21144658521081117	107.48661106233527	213.97322212467054	132.99017333984375	132.99929809570312
169	133.03353881835938	1.5167166666666667					1	DETECTED	133.0335 m/z @1.52 [N1276_1.mzXML]	133.03353881835938	1.5167166666666667	0.3558	19.543499999999998	19.1877	1059171.625	2.2112274599971015E7	1	1282	0.11422512721357325	1.2321134832111316	1.3727604488981935	133.033447265625	133.03416442871094
170	133.04856872558594	2.0483833333333332					1	DETECTED	133.0486 m/z @2.05 [N1276_1.mzXML]	133.04856872558594	2.0483833333333332	0.6992166666666667	7.907033333333334	7.207816666666667	16617.373046875	1383359.4737075802	0	1282	0.6240681848089418	1.6972406712454562	1.6115224357080111	133.0484161376953	133.0491180419922
171	133.0681610107422	2.8066833333333334					1	DETECTED	133.0682 m/z @2.81 [N1276_1.mzXML]	133.0681610107422	2.8066833333333334	0.42416666666666664	19.840833333333332	19.416666666666664	12981.751953125	1706326.1492946474	0	1282	0.18964678232581456	1.280673683517345	2.2067308334439746	133.0659637451172	133.0709991455078
172	133.08346557617188	9.2261					1	DETECTED	133.0835 m/z @9.23 [N1276_1.mzXML]	133.08346557617188	9.2261	0.8542500000000001	19.990833333333335	19.136583333333334	13841.9306640625	1094015.576659607	0	1282	0.07879331740398676	0.8720077673678601	1.5273050721308918	133.07876586914062	133.08546447753906
173	133.10435485839844	4.089049999999999					1	DETECTED	133.1044 m/z @4.09 [N1276_1.mzXML]	133.10435485839844	4.089049999999999	1.4869833333333333	19.526666666666664	18.03968333333333	105059.1484375	9137021.864158774	0	1282	0.9463133328318505	0.7370716850545335	0.646430958199524	133.09603881835938	133.10476684570312
174	133.9602813720703	11.493516666666666					1	DETECTED	133.9603 m/z @11.49 [N1276_1.mzXML]	133.9602813720703	11.493516666666666	0.11768333333333333	20.0075	19.88981666666667	14802.2216796875	3033034.4445255436	0	1282	0.769639428335152	0.8764460501708632	0.8132726073289471	133.95741271972656	133.96568298339844
175	134.01792907714844	1.76875					1	DETECTED	134.0179 m/z @1.77 [N1276_1.mzXML]	134.01792907714844	1.76875	1.7246833333333333	1.8675166666666667	0.14283333333333337	42129.99609375	178921.40640258812	0	1282	0.09958296363532915	1.6206505295007556	2.241301059001511	134.01783752441406	134.01803588867188
176	134.03460693359375	1.5167166666666667					1	DETECTED	134.0346 m/z @1.52 [N1276_1.mzXML]	134.03460693359375	1.5167166666666667	0.2707833333333333	19.97416666666667	19.703383333333335	98136.84375	3190642.848343997	0	1282	0.34979331828054216	0.7451913478201422	0.6123460721135843	134.02606201171875	134.0445556640625
177	134.0592498779297	10.186399999999999					1	DETECTED	134.0592 m/z @10.19 [N1276_1.mzXML]	134.0592498779297	10.186399999999999	2.9460166666666665	19.874000000000002	16.927983333333337	12447.33203125	1854742.4151614988	0	1282	0.5127696390625207	1.1689977280208466	24.596037344374864	134.0564727783203	134.0689697265625
178	134.1052703857422	3.8979333333333335					1	DETECTED	134.1053 m/z @3.90 [N1276_1.mzXML]	134.1052703857422	3.8979333333333335	3.3727500000000004	16.261033333333334	12.888283333333334	6826.94384765625	1297251.651554138	0	1282	0.7775992309871964	12.270270699120948	23.540541398241892	134.09622192382812	134.10995483398438
179	134.95758056640625	11.322333333333335					1	DETECTED	134.9576 m/z @11.32 [N1276_1.mzXML]	134.95758056640625	11.322333333333335	0.10105	20.0075	19.90645	89782.34375	1.1769580407548297E7	0	1282	0.9622171985589407	0.8608153234525635	6.15024611237231	134.9571075439453	134.9584197998047
180	134.99563598632812	1.5167166666666667					1	DETECTED	134.9956 m/z @1.52 [N1276_1.mzXML]	134.99563598632812	1.5167166666666667	1.3915666666666666	19.279	17.887433333333334	177715.25	4778722.785196472	0	1282	0.16452110776802042	4.4367040501467745	1.3819690604090793	134.99087524414062	135.00399780273438
181	135.03126525878906	1.4571333333333334					1	DETECTED	135.0313 m/z @1.46 [N1276_1.mzXML]	135.03126525878906	1.4571333333333334	1.4571333333333334	19.5765	18.119366666666664	80474.46875	4311316.495662722	0	1282	10.700770379782654	null	null	135.02784729003906	135.0319061279297
182	135.04324340820312	10.186399999999999					1	DETECTED	135.0432 m/z @10.19 [N1276_1.mzXML]	135.04324340820312	10.186399999999999	0.3218166666666667	11.838633333333332	11.516816666666665	4996.978515625	772544.8314099425	0	1282	0.13828543820111427	0.5837457233368533	0.16749144667370644	135.0428466796875	135.0437469482422
183	135.0682830810547	10.395783333333332					1	DETECTED	135.0683 m/z @10.40 [N1276_1.mzXML]	135.0682830810547	10.395783333333332	0.42416666666666664	19.95716666666667	19.533	2356.251220703125	1526582.1853465268	0	1282	8.823403962790293	0.9794299486709779	0.9588598973419561	135.06195068359375	135.0682830810547
184	135.10096740722656	9.41375					1	DETECTED	135.1010 m/z @9.41 [N1276_1.mzXML]	135.10096740722656	9.41375	6.721616666666667	9.641183333333334	2.9195666666666673	6569.3037109375	317644.7203553464	0	1282	0.07408158921836261	0.5422403546134417	0.0830100620935876	135.10064697265625	135.10858154296875
185	136.04722595214844	1.8246666666666667					1	DETECTED	136.0472 m/z @1.82 [N1276_1.mzXML]	136.04722595214844	1.8246666666666667	1.78285	2.3766499999999997	0.5937999999999997	387860.875	1933015.1124425046	0	1282	0.05059599298191353	2.4971736683715404	1.959294957746216	136.04705810546875	136.04745483398438
186	136.07473754882812	3.9565833333333336					1	DETECTED	136.0747 m/z @3.96 [N1276_1.mzXML]	136.07473754882812	3.9565833333333336	0.15148333333333333	20.0075	19.856016666666665	18932.51171875	2202733.54182187	0	1282	0.36520373537931894	2.45475846000524	0.23517097266780868	136.06956481933594	136.07542419433594
187	136.95306396484375	11.39235					1	DETECTED	136.9531 m/z @11.39 [N1276_1.mzXML]	136.95306396484375	11.39235	0.37276666666666664	19.97416666666667	19.6014	33596.4453125	4749070.286456238	0	1282	1.7492442411241473	3.510412696320116	5.03245795747604	136.95260620117188	136.95376586914062
188	136.96859741210938	1.6056					1	DETECTED	136.9686 m/z @1.61 [N1276_1.mzXML]	136.96859741210938	1.6056	1.53145	8.909283333333333	7.377833333333333	31331.8125	1228583.3906062623	0	1282	0.06361783390376208	49.749381883569384	1.2269659480241644	136.9684295654297	136.97491455078125
189	137.05877685546875	10.305683333333333					1	DETECTED	137.0588 m/z @10.31 [N1276_1.mzXML]	137.05877685546875	10.305683333333333	3.9271000000000003	10.612733333333333	6.685633333333333	28106.3359375	751731.7811703797	0	1282	0.08784471099972713	0.8561711185836935	0.3482230959525941	137.05831909179688	137.0592803955078
190	137.1317596435547	6.359883333333333					1	DETECTED	137.1318 m/z @6.36 [N1276_1.mzXML]	137.1317596435547	6.359883333333333	0.10105	20.0075	19.90645	6144.80078125	3115765.6672794493	0	1282	2.507162365222345	1.590268420632173	1.5226530710305994	137.12503051757812	137.13221740722656
191	138.05154418945312	1.8675166666666667					1	DETECTED	138.0515 m/z @1.87 [N1276_1.mzXML]	138.05154418945312	1.8675166666666667	0.18588333333333334	19.708666666666666	19.522783333333333	561225.5625	5230057.582467376	0	1282	0.06544600683261814	0.5464553199450476	0.04993491619816117	138.0431671142578	138.05471801757812
192	138.0655059814453	9.896916666666668					1	DETECTED	138.0655 m/z @9.90 [N1276_1.mzXML]	138.0655059814453	9.896916666666668	9.002533333333334	10.380583333333334	1.37805	6698.2314453125	138801.94440985107	0	1282	0.10601060274532692	0.7703911447365965	0.6222990829348242	138.06182861328125	138.06576538085938
193	138.90545654296875	1.76875					1	DETECTED	138.9055 m/z @1.77 [N1276_1.mzXML]	138.90545654296875	1.76875	1.6792	2.320533333333333	0.6413333333333331	34635.3515625	771111.7436711425	0	1282	0.4238412603610955	3.5808672994602624	6.02966761939743	138.90542602539062	138.90585327148438
194	139.0017547607422	3.272466666666667					1	DETECTED	139.0018 m/z @3.27 [N1276_1.mzXML]	139.0017547607422	3.272466666666667	3.1294666666666666	5.739466666666667	2.6100000000000003	5173.796875	202207.44591455077	0	1282	0.22853719240753412	9.125874125874113	9.507268973481516	139.0013427734375	139.0023651123047
195	139.04112243652344	14.653333333333334					1	DETECTED	139.0411 m/z @14.65 [N1276_1.mzXML]	139.04112243652344	14.653333333333334	0.18588333333333334	19.94066666666667	19.754783333333336	118883.828125	1.8401977066045243E7	0	1282	3.5672240808710267	0.8062689043223863	0.42245075838975593	139.0355682373047	139.049560546875
196	140.0406036376953	13.912666666666667					1	DETECTED	140.0406 m/z @13.91 [N1276_1.mzXML]	140.0406036376953	13.912666666666667	9.1548	18.510166666666667	9.355366666666667	7627.59326171875	1253903.368600495	0	1282	5.635119487991268	0.7463130797618003	0.4872454600218916	140.03302001953125	140.0489501953125
197	140.067138671875	1.78285					1	DETECTED	140.0671 m/z @1.78 [N1276_1.mzXML]	140.067138671875	1.78285	0.18588333333333334	19.742	19.556116666666668	1577917.75	1.1009218191174747E7	1	1282	0.06397172550653507	3.0159922291056507	4.366097889219096	140.0606231689453	140.0703582763672
198	141.03985595703125	2.9882666666666666					1	DETECTED	141.0399 m/z @2.99 [N1276_1.mzXML]	141.03985595703125	2.9882666666666666	2.5983333333333336	16.067316666666667	13.468983333333334	6049.44921875	1741481.243726623	0	1282	11.633820104413982	17.270879637544894	32.73392972709577	141.03753662109375	141.04058837890625
199	141.0515594482422	9.35485					1	DETECTED	141.0516 m/z @9.35 [N1276_1.mzXML]	141.0515594482422	9.35485	0.3048166666666667	10.092283333333334	9.787466666666667	70053.8828125	1509741.8067941593	0	1282	0.11275557181526175	0.6026254105897996	0.511404998693664	141.0511932373047	141.05691528320312
200	141.0900421142578	10.441933333333333					1	DETECTED	141.0900 m/z @10.44 [N1276_1.mzXML]	141.0900421142578	10.441933333333333	0.11768333333333333	20.0075	19.88981666666667	3246.6923828125	1513239.2011145323	0	1282	11.475452338692989	0.9632572180384371	1.953043950656668	141.08172607421875	141.0907440185547
201	142.04652404785156	1.79675					1	DETECTED	142.0465 m/z @1.80 [N1276_1.mzXML]	142.04652404785156	1.79675	0.3558	13.390916666666667	13.035116666666667	37101.46875	1800988.3232664797	0	1282	0.15793420801953006	0.6522305135819797	0.3273589433912417	142.04632568359375	142.04965209960938
202	142.06442260742188	9.2261					1	DETECTED	142.0644 m/z @9.23 [N1276_1.mzXML]	142.06442260742188	9.2261	5.1213999999999995	14.683016666666667	9.561616666666668	89778.7578125	1277921.0846665339	0	1282	0.09729136538109096	1.3282372558557771	1.378800049922182	142.06039428710938	142.0647430419922
203	142.94703674316406	1.6498333333333333					1	DETECTED	142.9470 m/z @1.65 [N1276_1.mzXML]	142.94703674316406	1.6498333333333333	0.6305499999999999	19.708666666666666	19.078116666666666	25303.96875	4688182.978606812	0	1282	0.05397343847155134	9.358593456186536	17.717186912373073	142.93788146972656	142.94932556152344
204	143.03053283691406	1.79675					1	DETECTED	143.0305 m/z @1.80 [N1276_1.mzXML]	143.03053283691406	1.79675	1.1834500000000001	19.625666666666667	18.442216666666667	259453.953125	4723025.847261749	0	1282	0.15781377434416854	59.660278674076764	3.39251223581174	143.02146911621094	143.0334930419922
205	143.0530242919922	1.8246666666666667					1	DETECTED	143.0530 m/z @1.82 [N1276_1.mzXML]	143.0530242919922	1.8246666666666667	0.42416666666666664	19.39466666666667	18.9705	787157.6875	7.801311330924878E7	0	1282	0.051773498432255316	6.7727597286683325	12.545519457336667	143.04417419433594	143.062744140625
206	143.0723114013672	9.211966666666665					1	DETECTED	143.0723 m/z @9.21 [N1276_1.mzXML]	143.0723114013672	9.211966666666665	0.10105	19.990833333333335	19.889783333333334	90621.390625	4650496.013199577	0	1282	0.09897907814909246	1.6683359215005513	0.021540850911840922	143.06314086914062	143.08099365234375
207	143.10569763183594	11.1275					1	DETECTED	143.1057 m/z @11.13 [N1276_1.mzXML]	143.10569763183594	11.1275	9.866983333333334	19.148000000000003	9.28101666666667	10240.8125	1164297.2381268921	0	1282	0.19306298231395047	3.6814335391572275	15.087293036214296	143.09947204589844	143.11386108398438
208	144.04367065429688	9.211966666666665					1	DETECTED	144.0437 m/z @9.21 [N1276_1.mzXML]	144.04367065429688	9.211966666666665	1.8106166666666668	16.18035	14.369733333333334	26666.080078125	4762574.285924683	0	1282	0.10034138975287554	0.5088722878868087	0.02772238770163182	144.0341796875	144.0439453125
209	144.079833984375	9.211966666666665					1	DETECTED	144.0798 m/z @9.21 [N1276_1.mzXML]	144.079833984375	9.211966666666665	4.7091166666666675	19.543499999999998	14.834383333333331	1131364.25	9056950.687792856	0	1282	0.092360980744143	1.506384260444493	1.941708143227063	144.07310485839844	144.08413696289062
210	144.10092163085938	1.8675166666666667					1	DETECTED	144.1009 m/z @1.87 [N1276_1.mzXML]	144.10092163085938	1.8675166666666667	0.20276666666666668	19.5765	19.373733333333334	793578.8125	1.5939472237332055E7	0	1282	0.026590994027909653	0.5220836027442232	0.015550968729982387	144.10073852539062	144.1017303466797
211	144.13735961914062	10.979316666666668					1	DETECTED	144.1374 m/z @10.98 [N1276_1.mzXML]	144.13735961914062	10.979316666666668	10.793000000000001	17.225166666666667	6.4321666666666655	6881.42578125	455098.12893731694	0	1282	0.08919689978357681	17.26138295017445	33.5227659003489	144.13690185546875	144.1385498046875
212	144.9769287109375	3.7513333333333336					1	DETECTED	144.9769 m/z @3.75 [N1276_1.mzXML]	144.9769287109375	3.7513333333333336	1.3915666666666666	18.9515	17.559933333333333	19624.0859375	6175756.430731661	0	1282	12.366240738361132	3.0751960559984344	4.757250588033274	144.9769287109375	144.98074340820312
213	144.99118041992188	1.8246666666666667					1	DETECTED	144.9912 m/z @1.82 [N1276_1.mzXML]	144.99118041992188	1.8246666666666667	1.4090500000000001	18.493499999999997	17.084449999999997	134714.28125	4.512415805312785E7	0	1282	0.20425808233613774	20.52970813936583	72.04820127167822	144.98638916015625	144.99185180664062
214	145.04867553710938	2.0204					1	DETECTED	145.0487 m/z @2.02 [N1276_1.mzXML]	145.04867553710938	2.0204	0.11768333333333333	20.0075	19.88981666666667	181939.59375	1.177340788722257E7	0	1282	0.2690525991926651	3.2858648392650798	2.6342643709522724	145.0459442138672	145.0492401123047
215	145.06427001953125	9.211966666666665					1	DETECTED	145.0643 m/z @9.21 [N1276_1.mzXML]	145.06427001953125	9.211966666666665	9.169683333333333	18.211166666666667	9.041483333333334	4625.982421875	1221840.298091492	0	1282	0.04455947777020519	106.91545132046087	212.83090264092175	145.06387329101562	145.07130432128906
216	145.08343505859375	9.211966666666665					1	DETECTED	145.0834 m/z @9.21 [N1276_1.mzXML]	145.08343505859375	9.211966666666665	8.661983333333334	19.39466666666667	10.732683333333336	101168.453125	1210507.1135849291	0	1282	0.09904117395383949	1.502364081342985	1.9294873585103822	145.08323669433594	145.08547973632812
217	146.05908203125	9.211966666666665					1	DETECTED	146.0591 m/z @9.21 [N1276_1.mzXML]	146.05908203125	9.211966666666665	0.11768333333333333	20.0075	19.88981666666667	1346076.125	1.0425304969441935E7	1	1282	0.09433731235030685	1.554354165224914	1.9216666745244348	146.05197143554688	146.06008911132812
218	146.0802764892578	1.96455					1	DETECTED	146.0803 m/z @1.96 [N1276_1.mzXML]	146.0802764892578	1.96455	0.13451666666666667	19.840833333333332	19.706316666666666	166845.96875	1.0250779668822212E7	0	1282	0.5607003181240968	1.505421241761005	0.48304714254622483	146.07984924316406	146.08128356933594
219	146.11660766601562	1.8531000000000002					1	DETECTED	146.1166 m/z @1.85 [N1276_1.mzXML]	146.11660766601562	1.8531000000000002	1.8106166666666668	9.41375	7.603133333333334	99362.4375	3277337.243929503	0	1282	7.483025729897098	84.994294370386	174.21027360347566	146.11660766601562	146.11703491210938
220	146.83042907714844	9.211966666666665					1	DETECTED	146.8304 m/z @9.21 [N1276_1.mzXML]	146.83042907714844	9.211966666666665	9.169683333333333	18.278000000000002	9.108316666666669	4568.51611328125	1127585.1862211304	0	1282	0.11493214283021302	107.70575482854133	214.41150965708266	146.82461547851562	146.83062744140625
221	147.01309204101562	1.5167166666666667					1	DETECTED	147.0131 m/z @1.52 [N1276_1.mzXML]	147.01309204101562	1.5167166666666667	1.4260333333333333	18.755499999999998	17.329466666666665	278511.84375	6425713.872534398	0	1282	0.13292198681606493	58.820377460766714	118.48222393280697	147.00592041015625	147.0135498046875
222	147.05038452148438	3.83935					1	DETECTED	147.0504 m/z @3.84 [N1276_1.mzXML]	147.05038452148438	3.83935	3.6921833333333334	17.9295	14.237316666666668	5944.36669921875	1847632.601407593	0	1282	0.03753245512262282	48.371404303510765	95.74280860702153	147.0428009033203	147.0524139404297
223	147.0626983642578	9.211966666666665					1	DETECTED	147.0627 m/z @9.21 [N1276_1.mzXML]	147.0626983642578	9.211966666666665	0.10105	20.0075	19.90645	117166.4375	3994749.0191545687	0	1282	0.08497906407853328	0.5164308800842426	1.976370383838788	147.0532684326172	147.0648956298828
224	147.07557678222656	1.9230333333333334					1	DETECTED	147.0756 m/z @1.92 [N1276_1.mzXML]	147.07557678222656	1.9230333333333334	1.78285	18.837833333333332	17.054983333333332	220307.203125	7486719.165477459	0	1282	0.22542020882403202	4.553493187838809	5.006823370517821	147.06576538085938	147.07598876953125
225	147.11190795898438	1.5909					1	DETECTED	147.1119 m/z @1.59 [N1276_1.mzXML]	147.11190795898438	1.5909	1.4722333333333333	19.59283333333333	18.1206	218810.96875	4526059.224446808	0	1282	0.13508235268746938	3.863078349931085	3.8188461750651226	147.11167907714844	147.11903381347656
226	148.01393127441406	1.5167166666666667					1	DETECTED	148.0139 m/z @1.52 [N1276_1.mzXML]	148.01393127441406	1.5167166666666667	1.26965	1.6204500000000002	0.3508000000000002	34935.8828125	277787.41368524183	0	1282	0.11675014930824901	0.98614919373807	1.021761036773281	148.01341247558594	148.01406860351562
227	148.04185485839844	2.105383333333333					1	DETECTED	148.0419 m/z @2.11 [N1276_1.mzXML]	148.04185485839844	2.105383333333333	0.57845	19.131666666666668	18.553216666666668	45671.44140625	3524836.577952058	0	1282	0.6394141667805338	3.1135409137886563	5.090891105925798	148.03636169433594	148.04893493652344
228	148.0594940185547	1.8675166666666667					1	DETECTED	148.0595 m/z @1.87 [N1276_1.mzXML]	148.0594940185547	1.8675166666666667	1.3915666666666666	16.1643	14.772733333333335	26733.28125	2496088.521426483	0	1282	0.16745768447946507	15.519207199635815	30.038414399271627	148.05935668945312	148.0661163330078
229	148.0792236328125	2.3484666666666665					1	DETECTED	148.0792 m/z @2.35 [N1276_1.mzXML]	148.0792236328125	2.3484666666666665	2.1773666666666665	19.95716666666667	17.7798	4841.29052734375	1920167.3270876769	0	1282	15.57108137104523	51.957334891876094	45.16359825009559	148.07472229003906	148.0819549560547
230	148.09608459472656	1.9784499999999998					1	DETECTED	148.0961 m/z @1.98 [N1276_1.mzXML]	148.09608459472656	1.9784499999999998	0.6820166666666666	7.066883333333333	6.3848666666666665	11521.9365234375	849364.3218067016	0	1282	1.3919181806881622	2.4624739670377704	3.924947934075541	148.09561157226562	148.10342407226562
231	148.93434143066406	1.7544499999999998					1	DETECTED	148.9343 m/z @1.75 [N1276_1.mzXML]	148.93434143066406	1.7544499999999998	1.6644166666666667	11.970400000000001	10.305983333333335	97236.0859375	3878238.124180787	0	1282	0.12027563173733724	2.2327001399136015	2.1632846759506257	148.93426513671875	148.93472290039062
232	149.01133728027344	1.4869833333333333					1	DETECTED	149.0113 m/z @1.49 [N1276_1.mzXML]	149.01133728027344	1.4869833333333333	0.52675	19.37816666666667	18.85141666666667	275858.125	1.3134829858107641E7	0	1282	0.1470585840578793	8.832454547719435	9.715974551788172	149.00146484375	149.0115509033203
233	149.02230834960938	12.451683333333333					1	DETECTED	149.0223 m/z @12.45 [N1276_1.mzXML]	149.02230834960938	12.451683333333333	0.10105	20.0075	19.90645	243814.421875	6.181542770116206E7	1	1282	0.14366251568798027	0.5251346045024418	0.04820742588981848	149.02215576171875	149.0227813720703
234	150.01478576660156	1.4869833333333333					1	DETECTED	150.0148 m/z @1.49 [N1276_1.mzXML]	150.01478576660156	1.4869833333333333	1.4571333333333334	1.5609499999999998	0.10381666666666645	8608.3095703125	42694.21994116209	0	1282	0.055941773904294445	1.7389726409826916	2.477945281965383	150.01458740234375	150.0148162841797
235	150.02552795410156	12.467066666666666					1	DETECTED	150.0255 m/z @12.47 [N1276_1.mzXML]	150.02552795410156	12.467066666666666	0.10105	20.0075	19.90645	22751.29296875	5351454.833052061	0	1282	18.234378697558267	0.9347942928503238	0.9924993549112109	150.025390625	150.0262451171875
236	150.05751037597656	2.695					1	DETECTED	150.0575 m/z @2.69 [N1276_1.mzXML]	150.05751037597656	2.695	1.8106166666666668	9.641183333333334	7.830566666666668	61550.6796875	2998679.161134582	0	1282	0.23438971690270005	0.8176821909499971	0.944620294313774	150.05152893066406	150.05772399902344
237	150.93128967285156	1.7246833333333333					1	DETECTED	150.9313 m/z @1.72 [N1276_1.mzXML]	150.93128967285156	1.7246833333333333	1.6792	1.78285	0.10365000000000002	32324.44921875	170048.7183027346	0	1282	0.26430263760249395	1.1394283620373769	1.2788567240747537	150.93128967285156	150.9314727783203
238	150.9678192138672	11.350616666666667					1	DETECTED	150.9678 m/z @11.35 [N1276_1.mzXML]	150.9678192138672	11.350616666666667	0.3048166666666667	19.742	19.437183333333333	26749.7265625	3961160.0562366936	0	1282	0.6360569830967329	0.8694742576707687	17.514962921359633	150.96737670898438	150.97621154785156
239	151.0379180908203	10.84095					1	DETECTED	151.0379 m/z @10.84 [N1276_1.mzXML]	151.0379180908203	10.84095	1.4090500000000001	11.142166666666666	9.733116666666666	31321.9453125	2574118.476357634	0	1282	0.10915832243852996	0.5159638793236697	0.7761903686618912	151.0286407470703	151.04452514648438
240	151.0608673095703	8.556000000000001					1	DETECTED	151.0609 m/z @8.56 [N1276_1.mzXML]	151.0608673095703	8.556000000000001	2.764616666666667	8.661983333333334	5.897366666666667	7731.03662109375	881672.7135259401	0	1282	0.0796158562850362	0.50915008791797	0.018300175835940055	151.06040954589844	151.0609893798828
241	152.0211639404297	1.8246666666666667					1	DETECTED	152.0212 m/z @1.82 [N1276_1.mzXML]	152.0211639404297	1.8246666666666667	1.78285	3.56115	1.7783	210094.640625	1445112.8793460694	0	1282	0.1319444111153596	4.502983488219512	5.730868468562034	152.02110290527344	152.03111267089844
242	152.04586791992188	11.6093					1	DETECTED	152.0459 m/z @11.61 [N1276_1.mzXML]	152.04586791992188	11.6093	0.10105	20.0075	19.90645	4990.68994140625	2262237.9796200874	0	1282	17.315359776617633	0.8648773705819739	3.1317218325053098	152.04124450683594	152.0472412109375
243	152.9461669921875	1.6056					1	DETECTED	152.9462 m/z @1.61 [N1276_1.mzXML]	152.9461669921875	1.6056	1.53145	13.656433333333332	12.124983333333333	148581.78125	4075644.30889856	0	1282	0.09470404378847697	1.7235116881801902	2.3021596335064536	152.946044921875	152.94638061523438
244	153.00425720214844	1.4869833333333333					1	DETECTED	153.0043 m/z @1.49 [N1276_1.mzXML]	153.00425720214844	1.4869833333333333	1.4260333333333333	1.5461666666666667	0.12013333333333343	5090.82275390625	27761.936151184073	0	1282	0.15094352743538986	0.9855072463768114	0.9710144927536227	153.00389099121094	153.00436401367188
245	153.05677795410156	13.2681					1	DETECTED	153.0568 m/z @13.27 [N1276_1.mzXML]	153.05677795410156	13.2681	1.2008	19.131666666666668	17.930866666666667	124211.109375	1.951319532131393E7	0	1282	2.4852177384800704	0.707523543071428	0.8541980489227669	153.05099487304688	153.06552124023438
246	154.02548217773438	1.8675166666666667					1	DETECTED	154.0255 m/z @1.87 [N1276_1.mzXML]	154.02548217773438	1.8675166666666667	1.79675	2.1481333333333335	0.3513833333333334	82632.8671875	402821.21478442336	0	1282	0.2708641384154229	2.4826895902025448	1.084359983596997	154.01913452148438	154.02589416503906
247	154.08302307128906	4.029616666666667					1	DETECTED	154.0830 m/z @4.03 [N1276_1.mzXML]	154.08302307128906	4.029616666666667	3.1012333333333335	8.847483333333335	5.746250000000002	4196.37548828125	451952.2683486328	0	1282	0.9344957318829716	3.0947615029711164	5.189523005942232	154.08270263671875	154.08851623535156
248	154.29188537597656	14.712950000000001					1	DETECTED	154.2919 m/z @14.71 [N1276_1.mzXML]	154.29188537597656	14.712950000000001	8.816650000000001	19.675333333333334	10.858683333333333	5096.7490234375	1457378.2008536386	0	1282	6.610390774924472	0.920804855022076	0.7185034330602027	154.29136657714844	154.29266357421875
249	154.95469665527344	11.215499999999999					1	DETECTED	154.9547 m/z @11.22 [N1276_1.mzXML]	154.95469665527344	11.215499999999999	10.9938	18.261166666666668	7.267366666666668	8660.708984375	1077758.7889644164	0	1282	0.9971250971602394	16.390091715531614	31.780183431063232	154.9542999267578	154.9552001953125
250	155.02748107910156	2.8066833333333334					1	DETECTED	155.0275 m/z @2.81 [N1276_1.mzXML]	155.02748107910156	2.8066833333333334	2.19175	19.59283333333333	17.401083333333332	20393.814453125	1990109.3923382873	0	1282	0.2799953427957358	5.44268734018666	10.21899410008233	155.02691650390625	155.03099060058594
251	155.0670166015625	10.0311					1	DETECTED	155.0670 m/z @10.03 [N1276_1.mzXML]	155.0670166015625	10.0311	8.785599999999999	10.335166666666668	1.549566666666669	13893.0244140625	214149.17780261283	0	1282	0.3010863103473227	0.622066104643383	1.26315239227866	155.0670166015625	155.06761169433594
252	155.0780792236328	1.6792					1	DETECTED	155.0781 m/z @1.68 [N1276_1.mzXML]	155.0780792236328	1.6792	1.53145	14.66805	13.1366	38928.3359375	2782638.629196166	0	1282	0.08693428967141226	29.349458158062955	59.24432183489924	155.06919860839844	155.08522033691406
253	155.10606384277344	19.774833333333333					1	DETECTED	155.1061 m/z @19.77 [N1276_1.mzXML]	155.10606384277344	19.774833333333333	0.5610666666666667	19.923833333333334	19.36276666666667	2314.296630859375	1861600.5624897152	0	1282	0.6418105616549212	0.503877428163487	0.007754856326973935	155.10438537597656	155.1088409423828
254	155.12973022460938	14.608316666666667					1	DETECTED	155.1297 m/z @14.61 [N1276_1.mzXML]	155.12973022460938	14.608316666666667	0.10105	20.0075	19.90645	1596757.0	3.452187456707933E8	1	1282	5.847004835685922	2.6026144679475673	2.5612864637940542	155.12939453125	155.13047790527344
255	155.97756958007812	1.8675166666666667					1	DETECTED	155.9776 m/z @1.87 [N1276_1.mzXML]	155.97756958007812	1.8675166666666667	1.8675166666666667	19.279	17.411483333333333	42983.890625	1.0196438194699557E7	0	1282	13.566345243509861	null	null	155.9741973876953	155.97756958007812
256	156.0411376953125	1.78285					1	DETECTED	156.0411 m/z @1.78 [N1276_1.mzXML]	156.0411376953125	1.78285	1.7246833333333333	10.246266666666665	8.521583333333332	718396.5	6511040.450939944	1	1282	0.0573797055503833	2.7317401440904314	2.464939283368005	156.041015625	156.04136657714844
257	156.07579040527344	1.9369333333333332					1	DETECTED	156.0758 m/z @1.94 [N1276_1.mzXML]	156.07579040527344	1.9369333333333332	1.5019666666666667	13.970949999999998	12.468983333333332	40742.76171875	2262535.9752593385	0	1282	0.618967620102038	1.615024742259313	1.5555391185683123	156.06739807128906	156.07643127441406
258	156.1333465576172	14.520416666666668					1	DETECTED	156.1333 m/z @14.52 [N1276_1.mzXML]	156.1333465576172	14.520416666666668	0.20276666666666668	20.0075	19.804733333333335	77758.3828125	1.8681214294212867E7	0	1282	4.909872851561323	0.9309388497704305	0.8864096002375284	156.13284301757812	156.13450622558594
259	157.1269073486328	14.608316666666667					1	DETECTED	157.1269 m/z @14.61 [N1276_1.mzXML]	157.1269073486328	14.608316666666667	0.10105	20.0075	19.90645	419938.5625	9.525949046659209E7	0	1282	1.2744323003560254	0.692590957003148	4.311357129561675	157.12644958496094	157.12767028808594
260	158.11683654785156	9.626100000000001					1	DETECTED	158.1168 m/z @9.63 [N1276_1.mzXML]	158.11683654785156	9.626100000000001	9.4743	9.837383333333333	0.36308333333333387	16647.494140625	108206.08960870343	0	1282	0.08099936112112616	0.9212814819426307	0.7686297896633781	158.1163787841797	158.1171417236328
261	158.13038635253906	14.608316666666667					1	DETECTED	158.1304 m/z @14.61 [N1276_1.mzXML]	158.13038635253906	14.608316666666667	0.11768333333333333	19.923833333333334	19.806150000000002	25624.71484375	5860369.606618346	0	1282	2.1655892733239526	0.691644332941002	0.8974647749455653	158.12994384765625	158.1316375732422
262	158.15301513671875	11.7279					1	DETECTED	158.1530 m/z @11.73 [N1276_1.mzXML]	158.15301513671875	11.7279	11.682466666666667	13.294933333333335	1.612466666666668	17157.041015625	915769.9292004401	0	1282	0.09242945716894369	17.74541452677914	34.49082905355828	158.1527862548828	158.1594696044922
263	158.9629669189453	1.6498333333333333					1	DETECTED	158.9630 m/z @1.65 [N1276_1.mzXML]	158.9629669189453	1.6498333333333333	1.5609499999999998	12.389583333333333	10.828633333333332	522521.125	9065756.048314698	0	1282	0.11220192289807485	1.9622464173466372	1.9547455541095862	158.9629669189453	158.9636993408203
264	159.01295471191406	1.4722333333333333					1	DETECTED	159.0130 m/z @1.47 [N1276_1.mzXML]	159.01295471191406	1.4722333333333333	1.3915666666666666	12.103316666666666	10.71175	8787.8212890625	1691788.481951904	0	1282	1.0531243139724498	66.39514462809917	126.78591070019576	159.00738525390625	159.01329040527344
265	159.07569885253906	2.8205999999999998					1	DETECTED	159.0757 m/z @2.82 [N1276_1.mzXML]	159.07569885253906	2.8205999999999998	0.42416666666666664	19.0335	18.609333333333332	6317.2236328125	1572164.563078491	0	1282	1.0939460528442648	3.882714589737527	1.6705275755048374	159.0750732421875	159.0762939453125
266	159.09095764160156	9.211966666666665					1	DETECTED	159.0910 m/z @9.21 [N1276_1.mzXML]	159.09095764160156	9.211966666666665	0.7163833333333333	18.54283333333333	17.826449999999998	136492.5625	1915277.5943164048	0	1282	0.09731789584047412	1.525388235710341	1.380009771589084	159.09085083007812	159.1009063720703
267	159.14840698242188	8.832066666666666					1	DETECTED	159.1484 m/z @8.83 [N1276_1.mzXML]	159.14840698242188	8.832066666666666	8.692833333333335	9.268466666666665	0.5756333333333306	25199.763671875	308981.07665020763	0	1282	0.16332754988648546	2.026726315347312	3.301855500617129	159.14820861816406	159.149169921875
268	159.98155212402344	11.350616666666667					1	DETECTED	159.9816 m/z @11.35 [N1276_1.mzXML]	159.98155212402344	11.350616666666667	0.4580666666666667	19.874000000000002	19.415933333333335	12558.677734375	3694831.190549286	0	1282	1.1930608427521374	0.8912482996788326	0.7824965993576651	159.97607421875	159.98179626464844
269	160.05963134765625	2.7089166666666666					1	DETECTED	160.0596 m/z @2.71 [N1276_1.mzXML]	160.05963134765625	2.7089166666666666	0.10105	20.0075	19.90645	390100.59375	4.888139520745501E7	1	1282	0.8151858697581451	10.761144702410462	11.161373275950165	160.05905151367188	160.0599822998047
270	160.07498168945312	9.2261					1	DETECTED	160.0750 m/z @9.23 [N1276_1.mzXML]	160.07498168945312	9.2261	3.3871333333333333	9.268466666666665	5.881333333333332	57886.015625	6185527.409630371	0	1282	0.09340360723112795	0.5036279250323971	0.007255850064794188	160.0748748779297	160.07931518554688
271	160.13218688964844	1.88135					1	DETECTED	160.1322 m/z @1.88 [N1276_1.mzXML]	160.13218688964844	1.88135	1.8675166666666667	10.231599999999998	8.364083333333332	35125.82421875	2171681.096228759	0	1282	8.369892086357025	302.3162650602402	3.195072358565181	160.13218688964844	160.13262939453125
272	161.01141357421875	1.4571333333333334					1	DETECTED	161.0114 m/z @1.46 [N1276_1.mzXML]	161.01141357421875	1.4571333333333334	1.3915666666666666	1.5609499999999998	0.16938333333333322	17439.607421875	96672.66198583983	0	1282	0.0823759755678306	1.291687849517028	1.5833756990340562	161.01123046875	161.01156616210938
273	161.02296447753906	12.513416666666666					1	DETECTED	161.0230 m/z @12.51 [N1276_1.mzXML]	161.02296447753906	12.513416666666666	1.5019666666666667	16.18035	14.678383333333334	72022.8984375	1.13203978344574E7	0	1282	1.76185240885059	1.6276807801209816	2.297250950394686	161.0220184326172	161.0289764404297
274	161.06301879882812	2.7926166666666665					1	DETECTED	161.0630 m/z @2.79 [N1276_1.mzXML]	161.06301879882812	2.7926166666666665	0.11768333333333333	19.990833333333335	19.873150000000003	22616.953125	3443759.4842825606	0	1282	0.7543888172607458	4.389491895039041	9.795840156067525	161.0576629638672	161.07015991210938
275	161.98056030273438	0.5610666666666667					1	DETECTED	161.9806 m/z @0.56 [N1276_1.mzXML]	161.98056030273438	0.5610666666666667	0.11768333333333333	20.0075	19.88981666666667	2746.8203125	1746202.8823614195	0	1282	0.08494127966471776	22.42959440664587	43.85918881329174	161.97996520996094	161.98756408691406
276	162.0971221923828	14.8981					1	DETECTED	162.0971 m/z @14.90 [N1276_1.mzXML]	162.0971221923828	14.8981	9.504483333333333	19.460833333333333	9.95635	8248.7861328125	1797717.2203106382	0	1282	0.43019225154503893	0.9734653695104142	0.5021689083745149	162.0965576171875	162.0977325439453
277	162.11123657226562	1.79675					1	DETECTED	162.1112 m/z @1.80 [N1276_1.mzXML]	162.11123657226562	1.79675	1.7544499999999998	18.160833333333336	16.406383333333338	2753602.25	2.8329051550689474E7	1	1282	0.1512328506581888	6.313183177910174	9.71796121484292	162.11082458496094	162.1123809814453
278	162.9904327392578	1.4869833333333333					1	DETECTED	162.9904 m/z @1.49 [N1276_1.mzXML]	162.9904327392578	1.4869833333333333	0.13451666666666667	20.0075	19.872983333333334	547901.5625	1.0203279929141335E7	0	1282	0.16648746455005603	2.6933855755816105	2.2453009039451355	162.98272705078125	162.9979248046875
279	163.0380859375	10.90395					1	DETECTED	163.0381 m/z @10.90 [N1276_1.mzXML]	163.0380859375	10.90395	0.10105	19.990833333333335	19.889783333333334	49111.70703125	5811932.528632691	0	1282	1.2801261310420582	0.953107702573435	0.8223149731418655	163.0281982421875	163.04551696777344
280	163.05960083007812	10.950016666666667					1	DETECTED	163.0596 m/z @10.95 [N1276_1.mzXML]	163.05960083007812	10.950016666666667	0.3897833333333333	12.808366666666666	12.418583333333332	98805.671875	9321353.306056399	0	1282	8.929736036415983	0.5456635294284683	0.034938055589661864	163.05361938476562	163.0691375732422
281	163.07435607910156	11.580533333333333					1	DETECTED	163.0744 m/z @11.58 [N1276_1.mzXML]	163.07435607910156	11.580533333333333	11.523183333333332	11.65275	0.12956666666666727	22682.15234375	120324.25997607452	0	1282	0.08280112466149525	1.129613484452173	1.2592269689043458	163.07431030273438	163.07461547851562
282	163.09373474121094	15.6942					1	DETECTED	163.0937 m/z @15.69 [N1276_1.mzXML]	163.09373474121094	15.6942	7.3298499999999995	19.328500000000002	11.998650000000001	16622.830078125	3912045.9985664682	0	1282	1.6891689354196	0.7451002794199237	0.4547411287277923	163.09283447265625	163.09628295898438
283	163.11489868164062	1.79675					1	DETECTED	163.1149 m/z @1.80 [N1276_1.mzXML]	163.11489868164062	1.79675	1.0281333333333333	12.325833333333332	11.297699999999999	165588.3125	9605981.8610018	0	1282	0.13659769657535725	7.349372248845327	356.78868543818487	163.1107940673828	163.1151123046875
284	163.975830078125	0.8026					1	DETECTED	163.9758 m/z @0.80 [N1276_1.mzXML]	163.975830078125	0.8026	0.10105	20.0075	19.90645	32795.3203125	9632734.67707725	0	1282	18.488672796168576	6.701249126865159	6.064656783114762	163.97508239746094	163.9765625
285	163.99636840820312	1.7246833333333333					1	DETECTED	163.9964 m/z @1.72 [N1276_1.mzXML]	163.99636840820312	1.7246833333333333	0.7508666666666667	17.126166666666666	16.3753	24508.4296875	8725030.179337826	0	1282	10.73630535114851	7.688693992853177	15.328814869196103	163.98646545410156	163.99636840820312
286	164.05911254882812	14.476216666666666					1	DETECTED	164.0591 m/z @14.48 [N1276_1.mzXML]	164.05911254882812	14.476216666666666	2.1196333333333333	14.476216666666666	12.356583333333333	10687.89453125	3999749.8375550536	0	1282	3.4430102432828242	0.5	null	164.04930114746094	164.0628204345703
287	164.09088134765625	2.0483833333333332					1	DETECTED	164.0909 m/z @2.05 [N1276_1.mzXML]	164.09088134765625	2.0483833333333332	1.8952166666666665	6.68885	4.793633333333334	22691.271484375	1123184.872644897	0	1282	0.5880032743757702	7.611135757751358	7.609731149352045	164.09059143066406	164.09165954589844
288	164.9290771484375	1.6644166666666667					1	DETECTED	164.9291 m/z @1.66 [N1276_1.mzXML]	164.9290771484375	1.6644166666666667	1.5909	2.2352	0.6442999999999999	41675.4375	732986.0204951172	0	1282	0.44129166291015065	4.381999546588074	7.706126557556474	164.91949462890625	164.92938232421875
289	164.9833984375	11.350616666666667					1	DETECTED	164.9834 m/z @11.35 [N1276_1.mzXML]	164.9833984375	11.350616666666667	0.11768333333333333	20.0075	19.88981666666667	259639.015625	2.1429116359826088E7	0	1282	1.2176012130793126	2.615908835670736	4.923908848685411	164.98312377929688	164.9866180419922
290	165.0237579345703	1.5167166666666667					1	DETECTED	165.0238 m/z @1.52 [N1276_1.mzXML]	165.0237579345703	1.5167166666666667	1.4418166666666667	1.6204500000000002	0.17863333333333342	13765.873046875	89892.68868090825	0	1282	0.13079752819628876	1.192478860703161	1.3849577214063218	165.02310180664062	165.0238800048828
291	165.05374145507812	3.8979333333333335					1	DETECTED	165.0537 m/z @3.90 [N1276_1.mzXML]	165.05374145507812	3.8979333333333335	1.4722333333333333	16.63645	15.164216666666666	11145.298828125	2924851.009725678	0	1282	7.140141517858901	0.5930613348972653	0.17654806375971466	165.0438690185547	165.06057739257812
292	165.07493591308594	1.8952166666666665					1	DETECTED	165.0749 m/z @1.90 [N1276_1.mzXML]	165.07493591308594	1.8952166666666665	1.8675166666666667	10.000966666666667	8.13345	66315.609375	2015302.571555572	0	1282	0.889419959303936	22.014888319375213	34.077821786664394	165.06497192382812	165.0755157470703
293	165.1590576171875	15.404316666666666					1	DETECTED	165.1591 m/z @15.40 [N1276_1.mzXML]	165.1590576171875	15.404316666666666	0.2879333333333333	19.94066666666667	19.652733333333334	30289.61328125	8168019.842017945	0	1282	2.604314748638174	0.8304851181401169	0.6656939136040367	165.15670776367188	165.1593475341797
294	165.589111328125	8.318283333333333					1	DETECTED	165.5891 m/z @8.32 [N1276_1.mzXML]	165.589111328125	8.318283333333333	8.124649999999999	10.395783333333332	2.2711333333333332	7295.72265625	557740.5358635252	0	1282	0.2663065633494952	5.864520571526907	10.729041143053815	165.5809326171875	165.5891876220703
295	166.0253143310547	1.4260333333333333					1	DETECTED	166.0253 m/z @1.43 [N1276_1.mzXML]	166.0253143310547	1.4260333333333333	0.15148333333333333	19.8575	19.706016666666667	46150.4375	6414332.758146851	0	1282	0.9978451311928143	5.921477506764377	19.945173126477297	166.01918029785156	166.02601623535156
296	166.0526123046875	2.2921666666666667					1	DETECTED	166.0526 m/z @2.29 [N1276_1.mzXML]	166.0526123046875	2.2921666666666667	1.9922833333333334	8.480666666666666	6.488383333333333	18526.392578125	1923519.969607605	0	1282	0.6655363492311022	10.386638895732073	20.14024540608488	166.0472412109375	166.06170654296875
297	166.07363891601562	14.774000000000001					1	DETECTED	166.0736 m/z @14.77 [N1276_1.mzXML]	166.07363891601562	14.774000000000001	3.0728500000000003	14.774000000000001	11.70115	13300.44140625	3672582.6642063605	0	1282	6.436997972989147	0.5	null	166.06478881835938	166.07411193847656
298	166.08509826660156	8.406699999999999					1	DETECTED	166.0851 m/z @8.41 [N1276_1.mzXML]	166.08509826660156	8.406699999999999	0.47525	19.8245	19.34925	3085488.25	7.357206974544568E7	1	1282	0.27343929917810783	0.832331495889231	0.4421785097436435	166.0808868408203	166.08682250976562
299	166.09596252441406	8.406699999999999					1	DETECTED	166.0960 m/z @8.41 [N1276_1.mzXML]	166.09596252441406	8.406699999999999	8.124649999999999	8.480666666666666	0.3560166666666671	6002.99853515625	82221.4321314698	0	1282	0.11931311853541438	0.631123323287834	0.26224664657566815	166.09593200683594	166.1056365966797
300	166.112060546875	8.3918					1	DETECTED	166.1121 m/z @8.39 [N1276_1.mzXML]	166.112060546875	8.3918	8.1397	8.556000000000001	0.41630000000000145	3290.051025390625	50631.98155456554	0	1282	0.26266286975556596	0.8256644188813977	0.6513288377627955	166.1071014404297	166.12196350097656
301	166.1455535888672	14.564033333333333					1	DETECTED	166.1456 m/z @14.56 [N1276_1.mzXML]	166.1455535888672	14.564033333333333	8.1397	14.564033333333333	6.424333333333333	15204.9052734375	2876677.9740732415	0	1282	6.282435784931895	0.5	null	166.13636779785156	166.15406799316406
302	166.5835418701172	8.3918					1	DETECTED	166.5835 m/z @8.39 [N1276_1.mzXML]	166.5835418701172	8.3918	8.049433333333333	8.49545	0.44601666666666695	7929.607421875	130166.74176782215	0	1282	0.2549203375820497	0.6513727971959886	0.30274559439197724	166.58334350585938	166.5869598388672
303	166.98391723632812	12.4211					1	DETECTED	166.9839 m/z @12.42 [N1276_1.mzXML]	166.98391723632812	12.4211	0.10105	20.0075	19.90645	109804.78125	1.4253021943132488E7	0	1282	1.4969187102081811	0.8326937040222354	0.13005528159008883	166.98280334472656	166.98468017578125
304	167.02110290527344	8.3918					1	DETECTED	167.0211 m/z @8.39 [N1276_1.mzXML]	167.02110290527344	8.3918	3.9711	8.49545	4.52435	10711.884765625	510122.7538354186	0	1282	0.31768305123153695	0.5117232564978397	0.02344651299567942	167.0206298828125	167.02207946777344
305	167.0330352783203	9.6111					1	DETECTED	167.0330 m/z @9.61 [N1276_1.mzXML]	167.0330352783203	9.6111	1.8106166666666668	10.489	8.678383333333334	246761.671875	3537011.1703033824	1	1282	0.09590010697861295	0.5407330581582741	0.015077183243876037	167.03004455566406	167.03822326660156
306	167.05577087402344	8.770116666666667					1	DETECTED	167.0558 m/z @8.77 [N1276_1.mzXML]	167.05577087402344	8.770116666666667	6.6562166666666664	8.847483333333335	2.1912666666666683	14299.224609375	452101.09312844847	0	1282	0.21652916846919368	0.5182995095952193	0.11417454837340175	167.0487060546875	167.05596923828125
307	167.08868408203125	8.3918					1	DETECTED	167.0887 m/z @8.39 [N1276_1.mzXML]	167.08868408203125	8.3918	4.523233333333334	9.443916666666667	4.920683333333333	205155.359375	4129391.037009767	0	1282	0.2515969556104256	0.8700683621247023	0.5443899754867028	167.0797576904297	167.0892791748047
308	168.0365753173828	9.5955					1	DETECTED	168.0366 m/z @9.60 [N1276_1.mzXML]	168.0365753173828	9.5955	9.550099999999999	10.231599999999998	0.6814999999999998	18147.94140625	131116.54925128218	0	1282	0.09116504486693344	2.440579160049578	4.8006663641995555	168.03604125976562	168.03683471679688
309	168.08944702148438	8.406699999999999					1	DETECTED	168.0894 m/z @8.41 [N1276_1.mzXML]	168.08944702148438	8.406699999999999	8.019266666666667	10.950016666666667	2.9307499999999997	6811.52880859375	616984.696338165	0	1282	2.7508312865097686	3.7822636152456446	0.3342976205368535	168.08934020996094	168.09530639648438
310	168.9768829345703	1.7398					1	DETECTED	168.9769 m/z @1.74 [N1276_1.mzXML]	168.9768829345703	1.7398	0.10105	19.97416666666667	19.873116666666668	41384.046875	1.3107338467930283E7	0	1282	12.79451658184372	8.560232086484447	12.645513338244125	168.96725463867188	168.98208618164062
311	169.03480529785156	3.044766666666667					1	DETECTED	169.0348 m/z @3.04 [N1276_1.mzXML]	169.03480529785156	3.044766666666667	1.96455	19.1805	17.21595	238776.75	9884657.806451902	1	1282	0.378938194384034	0.8697933128457723	0.5880395292301566	169.02890014648438	169.03562927246094
312	169.04798889160156	10.856316666666666					1	DETECTED	169.0480 m/z @10.86 [N1276_1.mzXML]	169.04798889160156	10.856316666666666	0.6820166666666666	19.990833333333335	19.30881666666667	2368424.5	2.4398553413103357E7	1	1282	0.10450178966734924	0.5108934339067916	3.1248110560515174	169.0444793701172	169.0575408935547
313	169.09375	1.6792					1	DETECTED	169.0938 m/z @1.68 [N1276_1.mzXML]	169.09375	1.6792	1.57595	10.872083333333334	9.296133333333334	41060.984375	7471783.476404909	0	1282	0.08533606823586948	34.93696289806967	68.60613646409044	169.0838165283203	169.09693908691406
314	169.14549255371094	14.520416666666668					1	DETECTED	169.1455 m/z @14.52 [N1276_1.mzXML]	169.14549255371094	14.520416666666668	8.924650000000002	19.345166666666668	10.420516666666666	7818.35107421875	1561529.2543737197	0	1282	4.596521229666386	0.9311071464738225	1.0399043212037593	169.14544677734375	169.1463165283203
315	170.0381622314453	3.044766666666667					1	DETECTED	170.0382 m/z @3.04 [N1276_1.mzXML]	170.0381622314453	3.044766666666667	1.96455	3.2866333333333335	1.3220833333333335	12790.921875	394535.9462070311	0	1282	0.12442778152723744	0.6119528489654853	0.22390569793097062	170.03099060058594	170.03871154785156
316	170.05931091308594	9.211966666666665					1	DETECTED	170.0593 m/z @9.21 [N1276_1.mzXML]	170.05931091308594	9.211966666666665	2.8205999999999998	11.171366666666668	8.350766666666669	297424.78125	5386020.967368826	0	1282	0.08377506354656283	1.495279413796935	28.91576136089491	170.0516815185547	170.0658721923828
317	170.0914306640625	1.88135					1	DETECTED	170.0914 m/z @1.88 [N1276_1.mzXML]	170.0914306640625	1.88135	0.11768333333333333	20.0075	19.88981666666667	20117.646484375	6652718.185105715	0	1282	0.1265716597454165	5.638768663768664	26.99606765997759	170.09140014648438	170.09613037109375
318	171.0526123046875	10.84095					1	DETECTED	171.0526 m/z @10.84 [N1276_1.mzXML]	171.0526123046875	10.84095	1.6204500000000002	15.038333333333332	13.417883333333332	10506.1904296875	3734872.5249914546	0	1282	0.12391295640468769	0.7276114816622381	0.4552229633244762	171.04537963867188	171.05276489257812
319	171.0627899169922	9.211966666666665					1	DETECTED	171.0628 m/z @9.21 [N1276_1.mzXML]	171.0627899169922	9.211966666666665	9.169683333333333	10.4572	1.2875166666666669	31671.060546875	273219.2586453242	0	1282	0.08289997977854036	15.224871895940607	29.449743791881215	171.06170654296875	171.06480407714844
320	171.14842224121094	0.9587333333333333					1	DETECTED	171.1484 m/z @0.96 [N1276_1.mzXML]	171.14842224121094	0.9587333333333333	0.10105	20.0075	19.90645	9524.740234375	6465029.601816413	0	1282	14.999091280092888	11.604778375857444	22.20955675171489	171.14263916015625	171.14889526367188
321	172.023681640625	16.10005					1	DETECTED	172.0237 m/z @16.10 [N1276_1.mzXML]	172.023681640625	16.10005	8.955933333333332	19.990833333333335	11.034900000000002	5703.185546875	1605841.6814925845	0	1282	3.0066778250066655	0.7723068165646791	0.42252893748831655	172.02200317382812	172.0241241455078
322	172.03627014160156	9.5351					1	DETECTED	172.0363 m/z @9.54 [N1276_1.mzXML]	172.03627014160156	9.5351	9.504483333333333	9.580383333333334	0.07590000000000074	6479.6396484375	22296.234800292867	0	1282	0.07450300147457867	1.2395209580838327	1.4790419161676653	172.03622436523438	172.0364227294922
323	172.06857299804688	1.8246666666666667					1	DETECTED	172.0686 m/z @1.82 [N1276_1.mzXML]	172.06857299804688	1.8246666666666667	1.79675	19.1155	17.31875	14582.5107421875	4178074.345960327	0	1282	9.061447927996769	310.18656716417996	325.8600989702212	172.06314086914062	172.0749053955078
324	172.13241577148438	10.261033333333334					1	DETECTED	172.1324 m/z @10.26 [N1276_1.mzXML]	172.13241577148438	10.261033333333334	10.201933333333333	19.625666666666667	9.423733333333335	13566.470703125	1800938.519336029	0	1282	0.12106782164424601	79.72701635645689	158.45403271291377	172.13189697265625	172.13253784179688
325	172.986083984375	1.4869833333333333					1	DETECTED	172.9861 m/z @1.49 [N1276_1.mzXML]	172.986083984375	1.4869833333333333	1.4418166666666667	1.5461666666666667	0.10434999999999994	4527.13818359375	23829.71222888182	0	1282	0.21134488748220637	1.1551660516605182	1.3103321033210364	172.97711181640625	172.98634338378906
326	173.0200958251953	16.21285					1	DETECTED	173.0201 m/z @16.21 [N1276_1.mzXML]	173.0200958251953	16.21285	0.2539	19.95716666666667	19.703266666666668	7776.66943359375	2770993.674091645	0	1282	6.287965587553833	0.7720567176359568	0.42762606654615537	173.01927185058594	173.02877807617188
327	173.9603271484375	11.464166666666667					1	DETECTED	173.9603 m/z @11.46 [N1276_1.mzXML]	173.9603271484375	11.464166666666667	0.10105	20.0075	19.90645	11078.6787109375	2675701.3607759112	0	1282	0.98061181862791	3.138877809059536	5.5239107746922045	173.95986938476562	173.96139526367188
328	174.0780487060547	15.227166666666667					1	DETECTED	174.0780 m/z @15.23 [N1276_1.mzXML]	174.0780487060547	15.227166666666667	0.7336833333333334	18.870333333333335	18.136650000000003	9023.3505859375	3444660.9403038938	0	1282	1.632762285785148	0.6256829218648842	0.7077174086883806	174.07591247558594	174.0824432373047
329	174.1268310546875	11.897333333333334					1	DETECTED	174.1268 m/z @11.90 [N1276_1.mzXML]	174.1268310546875	11.897333333333334	0.13451666666666667	19.923833333333334	19.789316666666668	3361.197998046875	2153830.350182465	0	1282	14.136872464253797	0.8411810379883503	2.1596629729589885	174.12582397460938	174.13348388671875
330	174.93707275390625	1.6792					1	DETECTED	174.9371 m/z @1.68 [N1276_1.mzXML]	174.93707275390625	1.6792	1.57595	1.9230333333333334	0.3470833333333334	122033.7578125	1040764.6401098636	0	1282	0.12964133930147725	1.6807909604519766	2.3494867887450974	174.9369354248047	174.9373016357422
331	174.9906463623047	1.4571333333333334					1	DETECTED	174.9906 m/z @1.46 [N1276_1.mzXML]	174.9906463623047	1.4571333333333334	0.11768333333333333	20.0075	19.88981666666667	53207.953125	3275572.897837891	0	1282	1.0204063170520377	3.253344497666049	22.46382455781816	174.9899444580078	174.99314880371094
332	175.00741577148438	13.671383333333333					1	DETECTED	175.0074 m/z @13.67 [N1276_1.mzXML]	175.00741577148438	13.671383333333333	9.399083333333333	18.739166666666666	9.340083333333332	8274.4287109375	1594768.160381194	0	1282	1.806368369641076	1.0930977849558006	1.4249484970519197	175.00660705566406	175.00831604003906
333	175.02288818359375	3.272466666666667					1	DETECTED	175.0229 m/z @3.27 [N1276_1.mzXML]	175.02288818359375	3.272466666666667	1.4260333333333333	19.95716666666667	18.531133333333337	22908.291015625	3634087.4182917476	0	1282	0.3483893311181019	1.0755665201570395	2.5056376438703314	175.0182342529297	175.03109741210938
334	175.03892517089844	13.322049999999999					1	DETECTED	175.0389 m/z @13.32 [N1276_1.mzXML]	175.03892517089844	13.322049999999999	9.671616666666667	13.534600000000001	3.862983333333334	6884.45654296875	712461.7840169067	0	1282	3.7925559711803682	0.5291129820203997	0.05822596404079938	175.03358459472656	175.03964233398438
335	175.07427978515625	15.1636					1	DETECTED	175.0743 m/z @15.16 [N1276_1.mzXML]	175.07427978515625	15.1636	1.8531000000000002	19.94066666666667	18.087566666666667	13608.849609375	4719104.228867739	0	1282	3.1089385969355465	0.8487909757560591	0.733191317390018	175.06825256347656	175.0751190185547
336	175.09559631347656	10.395783333333332					1	DETECTED	175.0956 m/z @10.40 [N1276_1.mzXML]	175.09559631347656	10.395783333333332	0.11768333333333333	19.990833333333335	19.873150000000003	2756.60595703125	1425804.5427848208	0	1282	19.558394967927967	0.9667715822963391	0.9335431645926779	175.08566284179688	175.09622192382812
337	175.11801147460938	1.8952166666666665					1	DETECTED	175.1180 m/z @1.90 [N1276_1.mzXML]	175.11801147460938	1.8952166666666665	1.6056	18.641166666666667	17.035566666666668	29901.880859375	4208439.197974152	0	1282	0.06217885591295569	1.3363273507489724	1.6613169763207367	175.11097717285156	175.12258911132812
338	176.0696563720703	10.54905					1	DETECTED	176.0697 m/z @10.55 [N1276_1.mzXML]	176.0696563720703	10.54905	0.8890999999999999	10.90395	10.014850000000001	108375.3828125	1333494.5540165089	0	1282	0.09053394793220448	0.6142247749899583	0.1989105247204142	176.06922912597656	176.07394409179688
339	176.9699249267578	1.5167166666666667					1	DETECTED	176.9699 m/z @1.52 [N1276_1.mzXML]	176.9699249267578	1.5167166666666667	1.4090500000000001	12.18155	10.772499999999999	31872.68359375	6829486.380803956	0	1282	0.1183788134185284	50.027089783281774	95.76148303900715	176.96946716308594	176.97842407226562
340	176.99891662597656	15.823749999999999					1	DETECTED	176.9989 m/z @15.82 [N1276_1.mzXML]	176.99891662597656	15.823749999999999	9.985916666666666	18.3785	8.392583333333333	4365.3583984375	1292192.9671568004	0	1282	2.6119320835710162	0.7188097753161847	0.43761955063236946	176.99766540527344	177.00442504882812
341	177.0601043701172	1.6792					1	DETECTED	177.0601 m/z @1.68 [N1276_1.mzXML]	177.0601043701172	1.6792	1.5461666666666667	10.3656	8.819433333333334	49455.2109375	2850466.05845343	0	1282	0.07988791027629327	30.642014294136633	60.97152692666941	177.0537872314453	177.06082153320312
342	177.07302856445312	10.54905					1	DETECTED	177.0730 m/z @10.55 [N1276_1.mzXML]	177.07302856445312	10.54905	1.9369333333333332	10.678533333333332	8.741599999999998	12676.353515625	1827424.9959527585	0	1282	9.14507156023869	0.5075175092456945	0.015035018491389027	177.07289123535156	177.0754852294922
343	177.08619689941406	4.402683333333333					1	DETECTED	177.0862 m/z @4.40 [N1276_1.mzXML]	177.08619689941406	4.402683333333333	0.10105	19.97416666666667	19.873116666666668	18411.0234375	3595098.927993222	0	1282	1.3976186010039724	2.8371583220294045	1.3636965152536111	177.0855712890625	177.08670043945312
344	177.1015625	5.526983333333334					1	DETECTED	177.1016 m/z @5.53 [N1276_1.mzXML]	177.1015625	5.526983333333334	4.8181666666666665	11.623716666666667	6.80555	19433.517578125	2491892.512231567	0	1282	1.2400175257477848	4.800641914928633	8.601283829857266	177.10044860839844	177.10177612304688
345	177.16256713867188	12.591616666666665					1	DETECTED	177.1626 m/z @12.59 [N1276_1.mzXML]	177.16256713867188	12.591616666666665	0.13451666666666667	20.0075	19.872983333333334	5547.1435546875	2874046.541090301	0	1282	7.524122908569176	0.7976568917859428	0.5953137835718856	177.1540069580078	177.16278076171875
346	178.9626922607422	11.291883333333335					1	DETECTED	178.9627 m/z @11.29 [N1276_1.mzXML]	178.9626922607422	11.291883333333335	0.20276666666666668	19.493666666666666	19.2909	11919.3671875	2403296.7858629148	0	1282	1.2650680962425582	1.3143777024758776	0.07474615968403257	178.9616241455078	178.96356201171875
347	179.05325317382812	14.6978					1	DETECTED	179.0533 m/z @14.70 [N1276_1.mzXML]	179.05325317382812	14.6978	10.579316666666667	18.3945	7.815183333333334	5754.654296875	1251178.0645812377	0	1282	0.3755419714987678	0.9487938521057508	0.8975877042115017	179.0519561767578	179.0546875
348	179.06924438476562	10.519266666666665					1	DETECTED	179.0692 m/z @10.52 [N1276_1.mzXML]	179.06924438476562	10.519266666666665	0.10105	20.0075	19.90645	23660.947265625	2325030.070139985	0	1282	0.29360434819913017	0.8795900896930902	0.12517591121407964	179.06201171875	179.07017517089844
349	180.0184783935547	1.5019666666666667					1	DETECTED	180.0185 m/z @1.50 [N1276_1.mzXML]	180.0184783935547	1.5019666666666667	0.13451666666666667	11.594716666666667	11.4602	19382.126953125	4850277.450389648	0	1282	11.50009661525988	3.40415087200115	5.792866075278277	180.01390075683594	180.02801513671875
350	180.06466674804688	9.731716666666667					1	DETECTED	180.0647 m/z @9.73 [N1276_1.mzXML]	180.06466674804688	9.731716666666667	2.0344333333333333	10.595116666666666	8.560683333333333	185047.4375	2038239.6839179045	1	1282	0.0889767555201253	1.5241666214032574	1.8591576391934923	180.06436157226562	180.07305908203125
351	180.07948303222656	11.434983333333333					1	DETECTED	180.0795 m/z @11.43 [N1276_1.mzXML]	180.07948303222656	11.434983333333333	0.18588333333333334	19.923833333333334	19.73795	11197.4697265625	1837778.0795532225	0	1282	2.6433817599133853	0.8885587896579309	1.182352844208547	180.0790557861328	180.08734130859375
352	180.9028778076172	1.6792					1	DETECTED	180.9029 m/z @1.68 [N1276_1.mzXML]	180.9028778076172	1.6792	1.6498333333333333	2.1626	0.5127666666666666	18193.9765625	308870.45201074233	0	1282	0.1300502839868758	8.730419977298494	16.460839954596988	180.90240478515625	180.90345764160156
353	181.00115966796875	1.5167166666666667					1	DETECTED	181.0012 m/z @1.52 [N1276_1.mzXML]	181.00115966796875	1.5167166666666667	1.4090500000000001	7.644166666666666	6.235116666666666	10679.7197265625	1471008.3694422913	0	1282	0.24531418546016615	28.955650154798786	51.74008768658607	180.9986572265625	181.00140380859375
354	181.04843139648438	12.4211					1	DETECTED	181.0484 m/z @12.42 [N1276_1.mzXML]	181.04843139648438	12.4211	0.10105	20.0075	19.90645	21363.427734375	2690663.336180537	0	1282	0.03931540194487937	1.2099099026045206	0.36381131957753654	181.04200744628906	181.0510711669922
355	181.0708770751953	9.369833333333334					1	DETECTED	181.0709 m/z @9.37 [N1276_1.mzXML]	181.0708770751953	9.369833333333334	2.639933333333333	11.336616666666666	8.696683333333333	1278692.25	1.2173241600307351E7	1	1282	0.08564581946381189	1.01089955295439	0.7680546413652897	181.06951904296875	181.0718231201172
356	181.0845184326172	11.580533333333333					1	DETECTED	181.0845 m/z @11.58 [N1276_1.mzXML]	181.0845184326172	11.580533333333333	4.63125	12.073316666666667	7.442066666666667	1361552.5	1.0927686386957958E7	1	1282	0.10794318540226655	1.6729345553329404	1.7927704689325854	181.08383178710938	181.0924835205078
357	182.08021545410156	3.9271000000000003					1	DETECTED	182.0802 m/z @3.93 [N1276_1.mzXML]	182.08021545410156	3.9271000000000003	1.9784499999999998	11.65275	9.674299999999999	175749.03125	1.0796781679621244E7	1	1282	0.3674411465867955	0.641474296229561	0.1954249354522667	182.07440185546875	182.0882110595703
358	182.14915466308594	16.05135					1	DETECTED	182.1492 m/z @16.05 [N1276_1.mzXML]	182.14915466308594	16.05135	0.10105	20.0075	19.90645	87567.7421875	2.391073470982313E7	0	1282	2.531102606927048	0.7467551030781472	0.5479918334028209	182.14797973632812	182.14967346191406
359	182.96156311035156	1.4869833333333333					1	DETECTED	182.9616 m/z @1.49 [N1276_1.mzXML]	182.96156311035156	1.4869833333333333	1.4418166666666667	1.5609499999999998	0.11913333333333309	8647.294921875	43190.098737243636	0	1282	0.1335869702500596	1.3188191881918818	1.6376383763837636	182.96133422851562	182.96202087402344
360	183.0482177734375	15.59665					1	DETECTED	183.0482 m/z @15.60 [N1276_1.mzXML]	183.0482177734375	15.59665	7.429466666666666	19.95716666666667	12.527700000000003	6044.30810546875	1958272.8152553414	0	1282	3.212282553955127	0.7669535192671485	0.6880947011820541	183.0474853515625	183.05084228515625
361	183.0981903076172	11.097683333333332					1	DETECTED	183.0982 m/z @11.10 [N1276_1.mzXML]	183.0981903076172	11.097683333333332	0.21976666666666667	11.791166666666667	11.5714	6522.97802734375	831006.4801769408	0	1282	0.05846975333649418	0.5318757421381239	0.13592023109299584	183.0977020263672	183.1015167236328
362	183.15283203125	11.322333333333335					1	DETECTED	183.1528 m/z @11.32 [N1276_1.mzXML]	183.15283203125	11.322333333333335	0.15148333333333333	20.0075	19.856016666666665	7653.6669921875	2347363.549229428	0	1282	7.5643489761849345	0.8887424263447572	3.5448433545732714	183.15126037597656	183.15318298339844
363	183.95675659179688	11.406383333333334					1	DETECTED	183.9568 m/z @11.41 [N1276_1.mzXML]	183.95675659179688	11.406383333333334	10.201933333333333	11.406383333333334	1.2044500000000014	6646.89697265625	318772.7621724856	0	1282	1.1569020078277852	0.5	null	183.9517364501953	183.95675659179688
364	184.07215881347656	13.06075					1	DETECTED	184.0722 m/z @13.06 [N1276_1.mzXML]	184.07215881347656	13.06075	5.576016666666666	18.96783333333333	13.391816666666665	132054.984375	4698016.061349304	0	1282	0.3024160584077471	1.3002315352939031	1.558682966671824	184.0670623779297	184.080810546875
365	184.09332275390625	1.78285					1	DETECTED	184.0933 m/z @1.78 [N1276_1.mzXML]	184.09332275390625	1.78285	1.7544499999999998	8.955933333333332	7.201483333333332	496163.40625	4009518.383250154	0	1282	0.061915499293944354	1.7844853404075658	2.7084846457085923	184.0933074951172	184.09661865234375
366	184.99856567382812	1.4571333333333334					1	DETECTED	184.9986 m/z @1.46 [N1276_1.mzXML]	184.99856567382812	1.4571333333333334	1.4090500000000001	10.231599999999998	8.822549999999998	14855.685546875	1247088.0033937988	0	1282	0.09191343629553783	91.74228769497412	182.48457538994828	184.99830627441406	185.0063018798828
367	185.04318237304688	10.231599999999998					1	DETECTED	185.0432 m/z @10.23 [N1276_1.mzXML]	185.04318237304688	10.231599999999998	0.3218166666666667	19.990833333333335	19.669016666666668	1101451.375	1.3367688884830985E7	1	1282	0.09421538594548018	0.508970581522389	0.1792691909937315	185.04042053222656	185.04449462890625
368	185.12762451171875	9.123716666666667					1	DETECTED	185.1276 m/z @9.12 [N1276_1.mzXML]	185.12762451171875	9.123716666666667	0.59575	14.0002	13.404449999999999	37589.390625	2472699.164108002	0	1282	0.10621491707565589	0.5188029767544273	2.4598692280442527	185.11764526367188	185.1279754638672
369	186.04684448242188	10.231599999999998					1	DETECTED	186.0468 m/z @10.23 [N1276_1.mzXML]	186.04684448242188	10.231599999999998	9.550099999999999	16.343	6.792900000000001	69810.859375	1096068.7494219374	0	1282	0.08671941880882805	6.295912199034008	130.7175773447466	186.03939819335938	186.04754638671875
370	186.07264709472656	1.9092					1	DETECTED	186.0726 m/z @1.91 [N1276_1.mzXML]	186.07264709472656	1.9092	0.8542500000000001	19.59283333333333	18.73858333333333	80705.75	2289661.077784057	0	1282	0.15235543369155669	8.292636080965057	15.7627387527063	186.07235717773438	186.07620239257812
371	186.22030639648438	11.464166666666667					1	DETECTED	186.2203 m/z @11.46 [N1276_1.mzXML]	186.22030639648438	11.464166666666667	10.045816666666667	11.464166666666667	1.4183500000000002	7047.84228515625	339169.80438677984	0	1282	1.3827058758435289	0.5	null	186.22030639648438	186.220947265625
372	186.92166137695312	1.5167166666666667					1	DETECTED	186.9217 m/z @1.52 [N1276_1.mzXML]	186.92166137695312	1.5167166666666667	1.4418166666666667	1.5909	0.14908333333333323	14133.857421875	82274.12384631344	0	1282	0.10020301217899186	0.9952158433466842	0.8794154019190915	186.92161560058594	186.92208862304688
373	186.9518585205078	9.211966666666665					1	DETECTED	186.9519 m/z @9.21 [N1276_1.mzXML]	186.9518585205078	9.211966666666665	9.169683333333333	9.325466666666667	0.15578333333333383	20473.9765625	105517.47192919893	0	1282	0.08302926003644018	1.8421363815530838	2.9483342444956824	186.95120239257812	186.9518585205078
374	187.05642700195312	1.8675166666666667					1	DETECTED	187.0564 m/z @1.87 [N1276_1.mzXML]	187.05642700195312	1.8675166666666667	1.8531000000000002	10.380583333333334	8.527483333333334	1416578.75	1.0738759959199177E7	1	1282	0.05456123618137654	8.190880300649777	9.561004405896837	187.04705810546875	187.05699157714844
375	187.07041931152344	2.6121					1	DETECTED	187.0704 m/z @2.61 [N1276_1.mzXML]	187.07041931152344	2.6121	0.23671666666666666	19.990833333333335	19.75411666666667	23218.646484375	5046924.759311832	0	1282	1.513849143855737	2.3791607233051377	3.7826682394008775	187.070068359375	187.0803985595703
376	187.12481689453125	11.3782					1	DETECTED	187.1248 m/z @11.38 [N1276_1.mzXML]	187.12481689453125	11.3782	0.13451666666666667	20.0075	19.872983333333334	7134.740234375	3522271.291062742	0	1282	15.57260962247942	0.8837399072960966	0.7674798145921933	187.124267578125	187.13320922851562
377	187.47178649902344	9.211966666666665					1	DETECTED	187.4718 m/z @9.21 [N1276_1.mzXML]	187.47178649902344	9.211966666666665	9.169683333333333	9.296666666666665	0.12698333333333167	13528.2939453125	69913.94734741165	0	1282	0.08650626483263579	1.5015766653528102	2.0031533307056204	187.4715576171875	187.47181701660156
378	188.02198791503906	10.856316666666666					1	DETECTED	188.0220 m/z @10.86 [N1276_1.mzXML]	188.02198791503906	10.856316666666666	9.198066666666668	10.950016666666667	1.751949999999999	10421.1142578125	351247.27754675277	0	1282	0.07831400787403808	0.52825267601387	0.056505352027740194	188.02183532714844	188.02931213378906
379	188.03428649902344	2.1196333333333333					1	DETECTED	188.0343 m/z @2.12 [N1276_1.mzXML]	188.03428649902344	2.1196333333333333	2.0344333333333333	9.282516666666668	7.2480833333333345	7499.61669921875	1684485.8542335206	0	1282	0.11239136696241747	42.53570031298908	84.07140062597817	188.03306579589844	188.04275512695312
380	188.06951904296875	9.211966666666665					1	DETECTED	188.0695 m/z @9.21 [N1276_1.mzXML]	188.06951904296875	9.211966666666665	1.8952166666666665	16.945833333333333	15.050616666666667	5181297.5	3.582297715942179E7	1	1282	0.09591643041163955	1.580530082157673	1.9808410819139688	188.05970764160156	188.07810974121094
381	188.0863800048828	9.2261					1	DETECTED	188.0864 m/z @9.23 [N1276_1.mzXML]	188.0863800048828	9.2261	2.3064999999999998	18.3945	16.088	10862.359375	1863537.0847159124	0	1282	0.05945779755876757	0.9919258973635259	0.01026364347681825	188.0846710205078	188.09414672851562
382	188.10203552246094	9.211966666666665					1	DETECTED	188.1020 m/z @9.21 [N1276_1.mzXML]	188.10203552246094	9.211966666666665	9.169683333333333	9.31105	0.14136666666666642	5696.64794921875	29042.84415576169	0	1282	0.03589481504421599	1.6716594402838536	2.343318880567707	188.0977783203125	188.10794067382812
383	188.955322265625	1.5167166666666667					1	DETECTED	188.9553 m/z @1.52 [N1276_1.mzXML]	188.955322265625	1.5167166666666667	1.4571333333333334	1.5609499999999998	0.10381666666666645	4165.90478515625	21266.369948608397	0	1282	0.7509436976538322	0.8711888111888095	0.7423776223776191	188.95419311523438	188.955322265625
384	189.0227813720703	13.610199999999999					1	DETECTED	189.0228 m/z @13.61 [N1276_1.mzXML]	189.0227813720703	13.610199999999999	11.508416666666667	16.473416666666665	4.964999999999998	9872.9873046875	1101015.1666085818	0	1282	0.8518867338407468	1.1811398257035697	0.536096388636074	189.02235412597656	189.02418518066406
385	189.0458984375	1.4260333333333333					1	DETECTED	189.0459 m/z @1.43 [N1276_1.mzXML]	189.0458984375	1.4260333333333333	1.4260333333333333	11.052883333333334	9.626850000000001	11125.0810546875	1571423.1732901612	0	1282	9.501258122339369	null	null	189.03591918945312	189.0460662841797
386	189.07289123535156	9.211966666666665					1	DETECTED	189.0729 m/z @9.21 [N1276_1.mzXML]	189.07289123535156	9.211966666666665	9.1548	11.883000000000001	2.728200000000001	527168.3125	3895784.5334601393	0	1282	0.08890919640166217	1.7914891991294373	1.8925963005545954	189.06436157226562	189.07322692871094
387	189.0859832763672	3.044766666666667					1	DETECTED	189.0860 m/z @3.04 [N1276_1.mzXML]	189.0859832763672	3.044766666666667	0.10105	20.0075	19.90645	81449.375	1.8456070648508813E7	0	1282	2.867692367132318	8.290199958026545	6.746867906445712	189.08514404296875	189.0902557373047
388	189.15855407714844	1.76875					1	DETECTED	189.1586 m/z @1.77 [N1276_1.mzXML]	189.15855407714844	1.76875	1.57595	15.420066666666665	13.844116666666665	15415.04296875	6611720.8644994525	0	1282	13.00291280031206	35.902792185338846	68.15791960009723	189.15826416015625	189.16342163085938
389	189.19729614257812	9.211966666666665					1	DETECTED	189.1973 m/z @9.21 [N1276_1.mzXML]	189.19729614257812	9.211966666666665	9.184066666666666	9.325466666666667	0.14140000000000086	18757.591796875	95898.86948022452	0	1282	0.09334657440047778	2.5340501792115826	4.3143319932565865	189.197021484375	189.19766235351562
390	190.0639190673828	11.39235					1	DETECTED	190.0639 m/z @11.39 [N1276_1.mzXML]	190.0639190673828	11.39235	11.39235	19.907333333333334	8.514983333333333	19808.25	1235909.1662929375	0	1282	0.07327366759249543	null	null	190.06341552734375	190.0692901611328
391	190.08494567871094	10.82545					1	DETECTED	190.0849 m/z @10.83 [N1276_1.mzXML]	190.08494567871094	10.82545	0.37276666666666664	19.213166666666666	18.8404	159791.390625	4111461.4583344413	1	1282	0.07623414180686616	0.6111020173052087	0.0815621875763743	190.07667541503906	190.0904083251953
392	190.1427001953125	10.3656					1	DETECTED	190.1427 m/z @10.37 [N1276_1.mzXML]	190.1427001953125	10.3656	10.092283333333334	10.564016666666667	0.4717333333333329	23928.263671875	371036.992409668	0	1282	0.28897124033920285	0.862979449966462	0.801847634378626	190.14247131347656	190.14297485351562
393	190.9666748046875	13.610199999999999					1	DETECTED	190.9667 m/z @13.61 [N1276_1.mzXML]	190.9666748046875	13.610199999999999	0.2879333333333333	19.990833333333335	19.7029	8375.3828125	2123085.499098022	0	1282	2.833069475302965	0.7394725121851137	0.11724859948607154	190.96197509765625	190.97607421875
394	191.03912353515625	1.79675					1	DETECTED	191.0391 m/z @1.80 [N1276_1.mzXML]	191.03912353515625	1.79675	1.4090500000000001	15.51675	14.1077	137016.765625	7375348.1480712285	0	1282	0.09931111901722156	17.741600814312626	1.5607616140704026	191.0299530029297	191.04798889160156
395	191.0754852294922	1.6792					1	DETECTED	191.0755 m/z @1.68 [N1276_1.mzXML]	191.0754852294922	1.6792	1.5461666666666667	10.743916666666667	9.197750000000001	109227.09375	2940934.0755846556	0	1282	0.27477936601843056	37.74158223381851	80.42016531219194	191.068603515625	191.07984924316406
396	191.97898864746094	12.66765					1	DETECTED	191.9790 m/z @12.67 [N1276_1.mzXML]	191.97898864746094	12.66765	0.15148333333333333	20.0075	19.856016666666665	4453.94873046875	2532143.6199494326	0	1282	18.66784024341228	0.7932147755569463	0.5864295511138927	191.96949768066406	191.98220825195312
397	192.00729370117188	11.230133333333333					1	DETECTED	192.0073 m/z @11.23 [N1276_1.mzXML]	192.00729370117188	11.230133333333333	0.10105	20.0075	19.90645	7154.23046875	2040362.1247557378	0	1282	0.9630118955741196	0.7501517889380914	0.43742626108326943	192.0066680908203	192.0144500732422
398	192.031494140625	1.95075					1	DETECTED	192.0315 m/z @1.95 [N1276_1.mzXML]	192.031494140625	1.95075	1.9369333333333332	10.96465	9.027716666666667	10798.7412109375	980930.9417561643	0	1282	0.6196622278408463	326.69662243666727	652.3932448733347	192.03036499023438	192.0337371826172
399	192.06466674804688	7.726483333333333					1	DETECTED	192.0647 m/z @7.73 [N1276_1.mzXML]	192.06466674804688	7.726483333333333	5.983016666666667	9.641183333333334	3.6581666666666672	2927.87548828125	271079.1426166076	0	1282	0.4368710036297401	1.049107142857143	1.0982142857142863	192.0633087158203	192.06805419921875
400	192.10263061523438	12.892366666666668					1	DETECTED	192.1026 m/z @12.89 [N1276_1.mzXML]	192.10263061523438	12.892366666666668	9.5351	12.892366666666668	3.3572666666666677	3929.665771484375	493792.64198205573	0	1282	3.299912108155601	0.5	null	192.10263061523438	192.10470581054688
401	192.96041870117188	2.1196333333333333					1	DETECTED	192.9604 m/z @2.12 [N1276_1.mzXML]	192.96041870117188	2.1196333333333333	2.076783333333333	16.847666666666665	14.770883333333332	18387.19140625	3126905.6572430115	0	1282	0.2168107832517343	172.1275637811856	332.57688447366536	192.96006774902344	192.965087890625
402	193.03330993652344	3.3727500000000004					1	DETECTED	193.0333 m/z @3.37 [N1276_1.mzXML]	193.03330993652344	3.3727500000000004	1.7094166666666666	19.37816666666667	17.668750000000003	13765.82421875	1675151.4455354006	0	1282	0.28738077524528327	5.3112474949899795	9.622494989979959	193.03292846679688	193.0338897705078
403	193.0847930908203	10.519266666666665					1	DETECTED	193.0848 m/z @10.52 [N1276_1.mzXML]	193.0847930908203	10.519266666666665	10.489	10.661983333333334	0.17298333333333282	22138.37109375	102877.49177441356	0	1282	0.09312138458992436	2.7415083357799426	3.809529284090532	193.08468627929688	193.0849609375
404	193.12962341308594	1.6792					1	DETECTED	193.1296 m/z @1.68 [N1276_1.mzXML]	193.12962341308594	1.6792	0.6647666666666667	19.95716666666667	19.292400000000004	7694.9111328125	1501831.5795969851	0	1282	0.07330216911892062	9.50895409588276	18.01790819176552	193.1201171875	193.13331604003906
405	193.1579132080078	14.50585					1	DETECTED	193.1579 m/z @14.51 [N1276_1.mzXML]	193.1579132080078	14.50585	11.775383333333334	15.25895	3.4835666666666665	4328.7880859375	434804.47740563966	0	1282	0.17745240168231824	0.6379068291134604	0.2758136582269209	193.1569061279297	193.1583251953125
406	193.9053955078125	9.911566666666666					1	DETECTED	193.9054 m/z @9.91 [N1276_1.mzXML]	193.9053955078125	9.911566666666666	9.882	9.97105	0.0890500000000003	2608.23486328125	10947.956829406847	0	1282	0.08275652569753333	1.5059188275085018	2.0118376550170036	193.9053955078125	193.906005859375
407	194.00392150878906	1.4571333333333334					1	DETECTED	194.0039 m/z @1.46 [N1276_1.mzXML]	194.00392150878906	1.4571333333333334	1.4090500000000001	1.5609499999999998	0.1518999999999997	12618.79296875	81881.94378955074	0	1282	0.24280077462434368	1.5795493934142109	2.0992963286637516	194.00369262695312	194.0041961669922
408	194.03173828125	1.88135					1	DETECTED	194.0317 m/z @1.88 [N1276_1.mzXML]	194.03173828125	1.88135	1.7094166666666666	19.742	18.032583333333335	6132.83740234375	2542434.8068131707	0	1282	15.267519468148514	52.44062621170992	45.47610926094812	194.0308074951172	194.03341674804688
409	194.95733642578125	2.1773666666666665					1	DETECTED	194.9573 m/z @2.18 [N1276_1.mzXML]	194.95733642578125	2.1773666666666665	2.076783333333333	15.743	13.666216666666667	7455.7099609375	2140609.0492291255	0	1282	13.102221900438916	67.93479701739857	127.62270197117985	194.95718383789062	194.96261596679688
410	194.97584533691406	12.18155					1	DETECTED	194.9758 m/z @12.18 [N1276_1.mzXML]	194.97584533691406	12.18155	1.4571333333333334	13.671383333333333	12.21425	20926.814453125	2340770.2155823363	0	1282	0.674757384904451	0.5694598773826082	0.1361608754040811	194.975341796875	194.98255920410156
411	195.01596069335938	1.6353					1	DETECTED	195.0160 m/z @1.64 [N1276_1.mzXML]	195.01596069335938	1.6353	1.4418166666666667	1.6353	0.19348333333333323	6169.3115234375	52710.03558203122	0	1282	0.19368847922860177	0.5	null	195.01596069335938	195.01736450195312
412	195.02911376953125	16.35915					1	DETECTED	195.0291 m/z @16.36 [N1276_1.mzXML]	195.02911376953125	16.35915	0.2539	19.95716666666667	19.703266666666668	7031.30517578125	2695338.991602294	0	1282	7.441456762625711	0.6117032230690821	0.4899932413842977	195.02821350097656	195.02943420410156
413	195.06451416015625	9.42855					1	DETECTED	195.0645 m/z @9.43 [N1276_1.mzXML]	195.06451416015625	9.42855	9.369833333333334	14.929183333333333	5.5593499999999985	8720.1259765625	1389468.0161165765	0	1282	5.174233174882913	47.340476866308116	93.68095373261623	195.06356811523438	195.06460571289062
414	195.08639526367188	9.896916666666668					1	DETECTED	195.0864 m/z @9.90 [N1276_1.mzXML]	195.08639526367188	9.896916666666668	0.10105	19.990833333333335	19.889783333333334	712944.375	1.1826274231846329E7	0	1282	0.10173169479869237	2.2042144858689015	2.982988909198119	195.08460998535156	195.0937957763672
415	195.1004180908203	11.580533333333333					1	DETECTED	195.1004 m/z @11.58 [N1276_1.mzXML]	195.1004180908203	11.580533333333333	9.911566666666666	16.8965	6.984933333333334	40549.68359375	2338799.7343933107	0	1282	0.8169737420989627	2.1195780351424367	0.08434846125174017	195.09654235839844	195.1070556640625
416	195.11209106445312	9.31105					1	DETECTED	195.1121 m/z @9.31 [N1276_1.mzXML]	195.11209106445312	9.31105	2.1196333333333333	9.4743	7.354666666666667	18517.9140625	1550223.8710052494	0	1282	0.11931967983723091	0.5113503366281562	0.02138838386988557	195.11090087890625	195.11216735839844
417	195.14820861816406	9.626100000000001					1	DETECTED	195.1482 m/z @9.63 [N1276_1.mzXML]	195.14820861816406	9.626100000000001	9.580383333333334	10.015916666666667	0.43553333333333377	140137.171875	807834.2745858749	1	1282	0.08795075124881713	1.9945815497377821	2.471558419705252	195.14796447753906	195.1484375
418	196.0595245361328	8.924650000000002					1	DETECTED	196.0595 m/z @8.92 [N1276_1.mzXML]	196.0595245361328	8.924650000000002	8.862733333333333	18.8865	10.023766666666669	10224.3369140625	1382091.63458081	0	1282	0.11045604813703314	66.9873794063076	129.29826476799474	196.0594024658203	196.0679931640625
419	196.09011840820312	9.911566666666666					1	DETECTED	196.0901 m/z @9.91 [N1276_1.mzXML]	196.09011840820312	9.911566666666666	0.11768333333333333	17.5695	17.45181666666667	48049.12890625	2136294.6524355477	0	1282	0.10163333866975144	6.770722561127698	2.1130815103469067	196.0852508544922	196.09803771972656
420	196.86402893066406	1.95075					1	DETECTED	196.8640 m/z @1.95 [N1276_1.mzXML]	196.86402893066406	1.95075	1.7094166666666666	9.31105	7.601633333333333	32474.42578125	3698265.9125256343	0	1282	0.3696597948415936	1.0110880421307815	1.3926528974345986	196.85679626464844	196.865478515625
421	197.06373596191406	15.1636					1	DETECTED	197.0637 m/z @15.16 [N1276_1.mzXML]	197.06373596191406	15.1636	8.862733333333333	19.8575	10.994766666666669	13390.9228515625	2869696.575987917	0	1282	1.7476040331891216	0.7966208851064588	0.6275736828804466	197.06239318847656	197.06674194335938
422	197.0798797607422	11.038083333333333					1	DETECTED	197.0799 m/z @11.04 [N1276_1.mzXML]	197.0798797607422	11.038083333333333	10.290716666666667	11.097683333333332	0.8069666666666659	10156.94921875	248788.43274597192	0	1282	0.6217399402990385	0.5398733330359928	0.07974666607198566	197.0796661376953	197.08074951171875
423	197.12767028808594	9.762166666666667					1	DETECTED	197.1277 m/z @9.76 [N1276_1.mzXML]	197.12767028808594	9.762166666666667	7.149133333333333	10.045816666666667	2.8966833333333337	25772.2578125	393668.2520442806	0	1282	0.09985944510299483	0.6933717568495535	1.3667618341349563	197.12646484375	197.1279296875
424	198.01260375976562	13.564216666666665					1	DETECTED	198.0126 m/z @13.56 [N1276_1.mzXML]	198.01260375976562	13.564216666666665	13.564216666666665	17.142999999999997	3.578783333333332	2663.2275390625	323278.4749967652	0	1282	1.9681534822607247	null	null	198.01260375976562	198.02035522460938
425	198.05154418945312	10.54905					1	DETECTED	198.0515 m/z @10.55 [N1276_1.mzXML]	198.05154418945312	10.54905	1.78285	10.645733333333334	8.862883333333334	36783.9453125	2447108.1666519465	0	1282	0.0760664084182281	1.3554539488647055	1.403026751439473	198.05120849609375	198.0561981201172
426	198.08383178710938	1.8531000000000002					1	DETECTED	198.0838 m/z @1.85 [N1276_1.mzXML]	198.08383178710938	1.8531000000000002	1.79675	13.004700000000001	11.207950000000002	30099.72265625	4737992.517914795	0	1282	0.08372732167408481	99.4494232475597	197.8988464951194	198.08367919921875	198.0874481201172
427	198.86106872558594	1.95075					1	DETECTED	198.8611 m/z @1.95 [N1276_1.mzXML]	198.86106872558594	1.95075	1.7094166666666666	2.3484666666666665	0.6390499999999999	28839.166015625	539354.7126932371	0	1282	0.40827909717181554	1.4301039249731622	1.640391180244044	198.86061096191406	198.86146545410156
428	198.9391632080078	1.5167166666666667					1	DETECTED	198.9392 m/z @1.52 [N1276_1.mzXML]	198.9391632080078	1.5167166666666667	1.4260333333333333	1.6204500000000002	0.1944166666666669	219279.515625	1378344.5666884768	0	1282	0.11080527855169375	1.0723340783068516	1.4081863449786396	198.938720703125	198.93922424316406
429	199.00987243652344	12.920533333333333					1	DETECTED	199.0099 m/z @12.92 [N1276_1.mzXML]	199.00987243652344	12.920533333333333	10.935133333333333	18.461000000000002	7.525866666666669	4665.267578125	1028334.7911859133	0	1282	4.356934707738871	1.895302373996844	1.6294234336995808	199.00906372070312	199.01690673828125
430	199.1432342529297	8.847483333333335					1	DETECTED	199.1432 m/z @8.85 [N1276_1.mzXML]	199.1432342529297	8.847483333333335	8.754166666666666	8.940216666666666	0.18604999999999983	5722.2568359375	36629.828758392374	0	1282	0.11580458452019471	0.9968744418646006	0.9259703235428968	199.14305114746094	199.14413452148438
431	200.03933715820312	1.7094166666666666					1	DETECTED	200.0393 m/z @1.71 [N1276_1.mzXML]	200.03933715820312	1.7094166666666666	1.6353	12.90645	11.271149999999999	66511.875	2318429.925701294	0	1282	0.07023904046401097	2.3035734245495205	3.268879126503909	200.03497314453125	200.04640197753906
432	200.0672149658203	1.78285					1	DETECTED	200.0672 m/z @1.78 [N1276_1.mzXML]	200.0672149658203	1.78285	1.76875	9.7469	7.97815	243870.953125	1.1788188641712248E7	0	1282	0.04684378655900345	282.91312056737587	4.41920307561399	200.05809020996094	200.0674285888672
433	200.12705993652344	2.0483833333333332					1	DETECTED	200.1271 m/z @2.05 [N1276_1.mzXML]	200.12705993652344	2.0483833333333332	1.9230333333333334	19.8245	17.901466666666668	13434.3173828125	1210281.6215250548	0	1282	0.3294607923082098	13.41164204693438	24.632887727153392	200.12677001953125	200.1280517578125
434	200.97213745117188	1.5167166666666667					1	DETECTED	200.9721 m/z @1.52 [N1276_1.mzXML]	200.97213745117188	1.5167166666666667	1.4571333333333334	1.6204500000000002	0.16331666666666678	60279.203125	313813.6774143067	0	1282	0.07987312694845405	1.3704895104895116	1.8037722096284816	200.9718017578125	200.97222900390625
435	201.0150909423828	1.8952166666666665					1	DETECTED	201.0151 m/z @1.90 [N1276_1.mzXML]	201.0150909423828	1.8952166666666665	1.4418166666666667	9.70165	8.259833333333335	53803.34375	5300703.839566407	0	1282	0.15047792515242175	9.108770769004563	58.50657513949193	201.0115966796875	201.0150909423828
436	201.11074829101562	0.10105					1	DETECTED	201.1107 m/z @0.10 [N1276_1.mzXML]	201.11074829101562	0.10105	0.10105	20.0075	19.90645	46127.29296875	3.1779352497476567E7	0	1282	1.356171167262182	null	null	201.11044311523438	201.1114959716797
437	202.046630859375	9.731716666666667					1	DETECTED	202.0466 m/z @9.73 [N1276_1.mzXML]	202.046630859375	9.731716666666667	1.76875	9.882	8.113249999999999	64873.10546875	8673715.09411203	0	1282	7.993443540708968	0.5096481354515772	0.019364915492339152	202.04612731933594	202.05239868164062
438	202.11407470703125	12.68175					1	DETECTED	202.1141 m/z @12.68 [N1276_1.mzXML]	202.11407470703125	12.68175	0.16881666666666667	20.0075	19.838683333333332	6044.23046875	3758583.9447190575	0	1282	16.134505663345408	0.7927271250013319	0.585454250002664	202.1057891845703	202.11509704589844
439	202.9700164794922	1.5167166666666667					1	DETECTED	202.9700 m/z @1.52 [N1276_1.mzXML]	202.9700164794922	1.5167166666666667	1.4418166666666667	14.578750000000001	13.136933333333335	19290.125	2113597.024495972	0	1282	0.08326230050521488	87.69648420115715	167.8610043147503	202.9695587158203	202.97299194335938
440	203.03062438964844	1.88135					1	DETECTED	203.0306 m/z @1.88 [N1276_1.mzXML]	203.03062438964844	1.88135	1.4260333333333333	18.5915	17.165466666666667	272117.75	9170048.636912841	0	1282	0.48611604060578384	8.774804060529739	0.38853768631709873	203.0218963623047	203.03733825683594
441	203.0512237548828	1.79675					1	DETECTED	203.0512 m/z @1.80 [N1276_1.mzXML]	203.0512237548828	1.79675	1.6498333333333333	19.066333333333333	17.4165	2485787.75	3.344397326254148E7	1	1282	0.13720836422087368	4.474316422524555	6.861391014480875	203.0494384765625	203.05340576171875
442	203.1490936279297	1.8531000000000002					1	DETECTED	203.1491 m/z @1.85 [N1276_1.mzXML]	203.1490936279297	1.8531000000000002	0.42416666666666664	15.1009	14.676733333333333	93980.703125	5389149.641603882	0	1282	1.4426399003078145	0.5301489098533557	0.047972426538798296	203.14089965820312	203.1490936279297
443	203.82339477539062	9.2261					1	DETECTED	203.8234 m/z @9.23 [N1276_1.mzXML]	203.82339477539062	9.2261	9.184066666666666	9.340283333333334	0.15621666666666734	19699.03515625	107865.43279327403	0	1282	0.09206284010207177	1.8582474226803796	2.716494845360759	203.82290649414062	203.82339477539062
444	204.0170135498047	10.231599999999998					1	DETECTED	204.0170 m/z @10.23 [N1276_1.mzXML]	204.0170135498047	10.231599999999998	2.0065166666666667	19.279	17.272483333333334	11025.77734375	3854939.633558472	0	1282	0.06425693600489346	1.04998834864895	291.2925656807241	204.0078582763672	204.02537536621094
445	204.0546875	1.79675					1	DETECTED	204.0547 m/z @1.80 [N1276_1.mzXML]	204.0546875	1.79675	1.7544499999999998	10.645733333333334	8.891283333333334	140755.328125	2841674.820743287	0	1282	0.11923799200883156	6.711712944206085	8.29354226902278	204.0465545654297	204.06466674804688
446	204.10379028320312	10.776666666666667					1	DETECTED	204.1038 m/z @10.78 [N1276_1.mzXML]	204.10379028320312	10.776666666666667	10.727583333333333	13.75645	3.0288666666666657	14948.8076171875	533237.5162668455	0	1282	0.09603946307857925	30.854329371816327	6.147410778822872	204.10061645507812	204.10604858398438
447	204.1216278076172	1.88135					1	DETECTED	204.1216 m/z @1.88 [N1276_1.mzXML]	204.1216278076172	1.88135	1.8531000000000002	14.653333333333334	12.800233333333335	2606452.25	2.207589140001373E7	1	1282	0.06538075279451316	12.093880022047976	8.825726543366894	204.11326599121094	204.1226348876953
448	204.41542053222656	9.240283333333334					1	DETECTED	204.4154 m/z @9.24 [N1276_1.mzXML]	204.41542053222656	9.240283333333334	9.184066666666666	12.358	3.173933333333334	14583.44140625	675106.683911621	0	1282	0.10086786005799198	28.22946931514921	55.45893863029842	204.4082489013672	204.41558837890625
449	204.9557342529297	1.6056					1	DETECTED	204.9557 m/z @1.61 [N1276_1.mzXML]	204.9557342529297	1.6056	1.5461666666666667	1.6644166666666667	0.11824999999999997	63420.5	305892.2234697265	0	1282	0.08675121103935557	0.9948121144139106	0.9896242288278213	204.95567321777344	204.95602416992188
450	204.9952392578125	12.6072					1	DETECTED	204.9952 m/z @12.61 [N1276_1.mzXML]	204.9952392578125	12.6072	1.5019666666666667	13.07485	11.572883333333333	7677.4775390625	2247528.9743109136	0	1282	0.7451379699366143	0.5210553883004109	0.04211077660082174	204.98866271972656	205.0014190673828
451	205.02317810058594	1.8388833333333332					1	DETECTED	205.0232 m/z @1.84 [N1276_1.mzXML]	205.02317810058594	1.8388833333333332	1.4090500000000001	15.356050000000002	13.947000000000001	47132.26953125	4746896.102853302	0	1282	0.053603755585111434	8.988159079955716	17.272262154500382	205.02163696289062	205.02969360351562
452	205.0464324951172	9.35485					1	DETECTED	205.0464 m/z @9.35 [N1276_1.mzXML]	205.0464324951172	9.35485	0.3558	9.866983333333334	9.511183333333333	32617.484375	2565691.406450929	0	1282	7.468133164112211	0.8711301107001953	5.954112896221533	205.0458984375	205.05592346191406
453	205.0846710205078	12.451683333333333					1	DETECTED	205.0847 m/z @12.45 [N1276_1.mzXML]	205.0846710205078	12.451683333333333	0.20276666666666668	19.95716666666667	19.754400000000004	22847.072265625	5358065.597966978	0	1282	6.1905721419078334	0.9341988912498834	0.3289951691399113	205.0747528076172	205.0854034423828
454	205.095947265625	9.240283333333334					1	DETECTED	205.0959 m/z @9.24 [N1276_1.mzXML]	205.095947265625	9.240283333333334	1.7094166666666666	10.629483333333333	8.920066666666667	5406057.5	4.4935706552976586E7	1	1282	0.09598998211567178	1.1035168996896771	1.0168562971790225	205.0909423828125	205.0963897705078
455	205.12518310546875	1.88135					1	DETECTED	205.1252 m/z @1.88 [N1276_1.mzXML]	205.12518310546875	1.88135	1.8531000000000002	9.282516666666668	7.4294166666666674	208711.46875	2843500.5877349847	0	1282	0.06759715010400336	9.735781986938823	9.597571938847258	205.115234375	205.1260223388672
456	205.9864501953125	11.39235					1	DETECTED	205.9865 m/z @11.39 [N1276_1.mzXML]	205.9864501953125	11.39235	0.10105	20.0075	19.90645	36577.546875	6502416.279682463	0	1282	1.3458275126265065	1.3761290513797928	4.2277840561328155	205.9856414794922	205.9940948486328
457	206.08016967773438	10.320216666666665					1	DETECTED	206.0802 m/z @10.32 [N1276_1.mzXML]	206.08016967773438	10.320216666666665	4.584966666666667	18.690166666666666	14.1052	71499.4296875	1267882.867309052	0	1282	0.11717073412697232	1.7629559341310337	2.0409252624964918	206.07974243164062	206.0891876220703
458	206.0993194580078	9.240283333333334					1	DETECTED	206.0993 m/z @9.24 [N1276_1.mzXML]	206.0993194580078	9.240283333333334	9.123716666666667	10.1707	1.0469833333333334	564807.0625	3754313.2426152234	0	1282	0.09034079324885624	1.1155633598897408	1.010359099442571	206.09927368164062	206.0999298095703
459	206.89263916015625	1.7398					1	DETECTED	206.8926 m/z @1.74 [N1276_1.mzXML]	206.89263916015625	1.7398	1.69385	8.362183333333332	6.668333333333332	108566.0	1748009.397181885	0	1282	0.09511279268182227	72.5607544432355	5.5538621852337835	206.88363647460938	206.8931884765625
460	206.99029541015625	16.148483333333335					1	DETECTED	206.9903 m/z @16.15 [N1276_1.mzXML]	206.99029541015625	16.148483333333335	0.11768333333333333	20.0075	19.88981666666667	8709.0849609375	3055257.967796416	0	1282	7.150807438353057	0.6220944822170452	0.1846909651087517	206.9857635498047	206.9950714111328
461	207.02540588378906	10.246266666666665					1	DETECTED	207.0254 m/z @10.25 [N1276_1.mzXML]	207.02540588378906	10.246266666666665	1.4418166666666667	15.275466666666667	13.83365	144767.796875	4149481.1260614055	0	1282	0.09140962887493842	2.292852906070203	0.23099537985781393	207.0154266357422	207.025634765625
462	207.0901336669922	11.434983333333333					1	DETECTED	207.0901 m/z @11.43 [N1276_1.mzXML]	207.0901336669922	11.434983333333333	10.335166666666668	11.523183333333332	1.1880166666666643	39802.7890625	796172.8817309556	0	1282	0.03041270699715426	0.5400975920229124	0.08019518404582474	207.08352661132812	207.09054565429688
463	207.10357666015625	9.211966666666665					1	DETECTED	207.1036 m/z @9.21 [N1276_1.mzXML]	207.10357666015625	9.211966666666665	9.063016666666666	10.0311	0.9680833333333343	21038.515625	276044.3539868776	0	1282	0.08979803943904585	1.0350750827503186	0.7227890055042308	207.10333251953125	207.11209106445312
464	208.0482940673828	16.310083333333335					1	DETECTED	208.0483 m/z @16.31 [N1276_1.mzXML]	208.0482940673828	16.310083333333335	0.4925333333333333	20.0075	19.514966666666666	14427.546875	3694514.569701538	0	1282	2.701187118613541	0.6168770342646828	0.6151940570285289	208.0412139892578	208.04861450195312
465	208.8896942138672	1.7398					1	DETECTED	208.8897 m/z @1.74 [N1276_1.mzXML]	208.8896942138672	1.7398	1.6644166666666667	2.0624166666666666	0.3979999999999999	71541.78125	559095.770343262	0	1282	0.08291793247288792	2.446369042943177	1.4985436173124973	208.88954162597656	208.8901824951172
466	208.93402099609375	2.1773666666666665					1	DETECTED	208.9340 m/z @2.18 [N1276_1.mzXML]	208.93402099609375	2.1773666666666665	2.076783333333333	2.3484666666666665	0.2716833333333333	12523.4423828125	132014.29579907222	0	1282	0.2017439137592305	1.3505385252692634	1.701077050538527	208.93402099609375	208.93472290039062
467	208.9776153564453	13.594600000000002					1	DETECTED	208.9776 m/z @13.59 [N1276_1.mzXML]	208.9776153564453	13.594600000000002	11.868566666666668	15.356050000000002	3.4874833333333335	11704.779296875	1050643.6714523928	0	1282	0.2826156688842527	1.0102595546629072	1.0205191093258144	208.97703552246094	208.97836303710938
468	209.0324249267578	1.4571333333333334					1	DETECTED	209.0324 m/z @1.46 [N1276_1.mzXML]	209.0324249267578	1.4571333333333334	1.3915666666666666	1.5609499999999998	0.16938333333333322	36625.44921875	209954.85776300036	0	1282	0.12597856568384835	1.2942577504561168	1.714518382931535	209.03216552734375	209.03271484375
469	209.04457092285156	15.97025					1	DETECTED	209.0446 m/z @15.97 [N1276_1.mzXML]	209.04457092285156	15.97025	0.11768333333333333	19.990833333333335	19.873150000000003	28291.939453125	6565907.86283472	0	1282	2.5896221212215647	0.6257734663105501	0.6031519146779317	209.04347229003906	209.04501342773438
470	209.09120178222656	7.841883333333333					1	DETECTED	209.0912 m/z @7.84 [N1276_1.mzXML]	209.09120178222656	7.841883333333333	6.0318000000000005	8.540916666666668	2.5091166666666673	15036.7236328125	947634.5691910097	0	1282	0.9492415389341886	0.714969641385272	0.1519896339560323	209.0907745361328	209.09185791015625
471	209.11599731445312	12.028699999999999					1	DETECTED	209.1160 m/z @12.03 [N1276_1.mzXML]	209.11599731445312	12.028699999999999	0.47525	12.451683333333333	11.976433333333333	278920.34375	4841518.820254184	1	1282	0.10448100760399726	0.9699717017667263	3.772450674348329	209.11270141601562	209.11680603027344
472	209.12747192382812	8.785599999999999					1	DETECTED	209.1275 m/z @8.79 [N1276_1.mzXML]	209.12747192382812	8.785599999999999	0.4580666666666667	10.320216666666665	9.862149999999998	8045.771484375	1014122.3118329161	0	1282	0.06606762954491252	0.5921411302266377	0.011701394335874044	209.12620544433594	209.13165283203125
473	209.16395568847656	9.807799999999999					1	DETECTED	209.1640 m/z @9.81 [N1276_1.mzXML]	209.16395568847656	9.807799999999999	9.580383333333334	13.941699999999999	4.361316666666665	8526.853515625	608795.8745231935	0	1282	0.13257140180631843	9.5888237449616	18.1776474899232	209.163330078125	209.16427612304688
474	210.9343719482422	11.822783333333332					1	DETECTED	210.9344 m/z @11.82 [N1276_1.mzXML]	210.9343719482422	11.822783333333332	2.1338	12.529050000000002	10.39525	10601.9365234375	2913696.129006714	0	1282	1.4003526312044041	0.5364468924328146	0.07289378486562949	210.93142700195312	210.9347381591797
475	210.97076416015625	11.791166666666667					1	DETECTED	210.9708 m/z @11.79 [N1276_1.mzXML]	210.97076416015625	11.791166666666667	1.3742666666666667	16.10005	14.725783333333332	7506.2626953125	3100081.9820506284	0	1282	10.626534704013041	0.7068217671924149	0.4136435343848297	210.96142578125	210.97491455078125
476	211.0408172607422	2.36235					1	DETECTED	211.0408 m/z @2.36 [N1276_1.mzXML]	211.0408172607422	2.36235	1.4090500000000001	18.227833333333333	16.818783333333332	13922.96484375	2096321.522724243	0	1282	0.543363648726245	8.821348648554144	8.32725046007421	211.03948974609375	211.04879760742188
477	211.05703735351562	9.41375					1	DETECTED	211.0570 m/z @9.41 [N1276_1.mzXML]	211.05703735351562	9.41375	9.35485	10.320216666666665	0.9653666666666645	10760.890625	124349.2801780388	0	1282	0.08350633595320645	8.194963214487883	15.389926428975764	211.05661010742188	211.05865478515625
478	211.07913208007812	14.25875					1	DETECTED	211.0791 m/z @14.26 [N1276_1.mzXML]	211.07913208007812	14.25875	11.883000000000001	18.1115	6.228499999999999	7237.8203125	1157459.0977589416	0	1282	1.1488854510673736	1.3108492055140488	0.5926143899965841	211.0750732421875	211.08169555664062
479	211.13172912597656	12.134383333333334					1	DETECTED	211.1317 m/z @12.13 [N1276_1.mzXML]	211.13172912597656	12.134383333333334	0.10105	20.0075	19.90645	10088.9853515625	4151668.914753299	0	1282	11.305422658826824	0.8271378116343491	2.575442028170356	211.1217803955078	211.13290405273438
480	211.14305114746094	10.305683333333333					1	DETECTED	211.1431 m/z @10.31 [N1276_1.mzXML]	211.14305114746094	10.305683333333333	8.661983333333334	12.878116666666667	4.2161333333333335	19203.328125	1215385.7488375246	0	1282	0.12345570307952869	1.2825130295471607	1.5461410086103307	211.14291381835938	211.14894104003906
481	211.16835021972656	14.461516666666666					1	DETECTED	211.1684 m/z @14.46 [N1276_1.mzXML]	211.16835021972656	14.461516666666666	14.345933333333333	14.991000000000001	0.6450666666666685	5689.126953125	120728.33859387212	0	1282	0.24178246200693998	2.790483056957469	4.580966113914938	211.16761779785156	211.16856384277344
482	212.01846313476562	11.350616666666667					1	DETECTED	212.0185 m/z @11.35 [N1276_1.mzXML]	212.01846313476562	11.350616666666667	11.322333333333335	11.508416666666667	0.1860833333333325	60987.16796875	313896.05137744156	0	1282	0.11976554139353901	3.2896287566294222	5.368782295158706	212.0182342529297	212.0188446044922
483	212.03497314453125	14.1214					1	DETECTED	212.0350 m/z @14.12 [N1276_1.mzXML]	212.03497314453125	14.1214	9.550099999999999	18.078333333333333	8.528233333333334	2703.46240234375	784964.1864216004	0	1282	5.725725781072635	0.9328017558827175	0.8656035117654349	212.0335693359375	212.0359344482422
484	212.0669403076172	10.82545					1	DETECTED	212.0669 m/z @10.83 [N1276_1.mzXML]	212.0669403076172	10.82545	9.41375	10.979316666666668	1.5655666666666672	30707.548828125	648216.7358980707	0	1282	0.07131862200780148	0.561066511463778	0.09757644059982436	212.06065368652344	212.0672607421875
485	212.8380126953125	1.9922833333333334					1	DETECTED	212.8380 m/z @1.99 [N1276_1.mzXML]	212.8380126953125	1.9922833333333334	1.7398	12.373850000000001	10.63405	20212.716796875	1858616.0440270996	0	1282	0.3707000567679719	21.058914779853453	1.0337161458400657	212.83767700195312	212.83987426757812
486	212.99847412109375	1.9230333333333334					1	DETECTED	212.9985 m/z @1.92 [N1276_1.mzXML]	212.99847412109375	1.9230333333333334	1.88135	2.320533333333333	0.43918333333333304	27846.4296875	267362.79930395505	0	1282	0.0840003209907032	5.2680927628948435	9.536185525789687	212.99806213378906	212.9984893798828
487	213.02220153808594	10.246266666666665					1	DETECTED	213.0222 m/z @10.25 [N1276_1.mzXML]	213.02220153808594	10.246266666666665	10.061366666666666	17.520333333333333	7.458966666666667	3612.66064453125	932950.1103403019	0	1282	6.151623951997184	20.17027221921771	39.34054443843542	213.01580810546875	213.0321502685547
488	213.11122131347656	10.612733333333333					1	DETECTED	213.1112 m/z @10.61 [N1276_1.mzXML]	213.11122131347656	10.612733333333333	9.41375	18.788166666666665	9.374416666666665	4678.95849609375	847843.0156889646	0	1282	0.14584382335139168	3.9093190063804073	6.818638012760815	213.1111297607422	213.1180877685547
489	213.1769561767578	10.534116666666668					1	DETECTED	213.1770 m/z @10.53 [N1276_1.mzXML]	213.1769561767578	10.534116666666668	3.7805166666666663	19.510166666666667	15.72965	8312.326171875	1804346.146496124	0	1282	0.08935665540958482	1.1645381722340675	1.329076344468135	213.1765594482422	213.18563842773438
490	214.10638427734375	10.320216666666665					1	DETECTED	214.1064 m/z @10.32 [N1276_1.mzXML]	214.10638427734375	10.320216666666665	4.3877	15.743	11.3553	5585.5693359375	1856074.3938844	0	1282	0.36969820984944235	0.9570390306530957	0.9140780613061915	214.10610961914062	214.11492919921875
491	214.8348846435547	1.7544499999999998					1	DETECTED	214.8349 m/z @1.75 [N1276_1.mzXML]	214.8348846435547	1.7544499999999998	1.7398	9.254183333333334	7.514383333333334	16190.8818359375	3410040.469809143	0	1282	0.05611781858888398	256.4635949943147	511.9271899886294	214.82931518554688	214.83535766601562
492	214.91641235351562	1.5461666666666667					1	DETECTED	214.9164 m/z @1.55 [N1276_1.mzXML]	214.91641235351562	1.5461666666666667	1.4090500000000001	13.610199999999999	12.201149999999998	631983.625	7346830.878134947	0	1282	0.14128373444643372	0.9146927510761884	0.7728239760801111	214.91323852539062	214.9167022705078
493	214.98789978027344	1.5167166666666667					1	DETECTED	214.9879 m/z @1.52 [N1276_1.mzXML]	214.98789978027344	1.5167166666666667	1.4418166666666667	18.641166666666667	17.19935	70572.0390625	1.366352623535547E7	0	1282	0.08007115728128134	114.81542056074771	223.6938399360824	214.98443603515625	214.98802185058594
494	215.01512145996094	1.9922833333333334					1	DETECTED	215.0151 m/z @1.99 [N1276_1.mzXML]	215.01512145996094	1.9922833333333334	1.9230333333333334	13.046783333333334	11.123750000000001	112313.8203125	3164452.983106383	0	1282	0.1442430877634686	12.74425339874694	14.778131180007106	215.0063934326172	215.0219268798828
495	215.14109802246094	15.116266666666666					1	DETECTED	215.1411 m/z @15.12 [N1276_1.mzXML]	215.14109802246094	15.116266666666666	14.461516666666666	16.945833333333333	2.4843166666666665	2846.330322265625	204938.06489755245	0	1282	0.15285322099497556	1.8971490390734378	2.7942980781468756	215.14053344726562	215.14682006835938
496	215.16273498535156	12.197233333333333					1	DETECTED	215.1627 m/z @12.20 [N1276_1.mzXML]	215.16273498535156	12.197233333333333	11.984933333333334	14.851650000000001	2.866716666666667	12792.47265625	665148.5053129881	0	1282	0.21969235513436836	6.75157010519708	12.50314021039416	215.1621551513672	215.1631317138672
497	216.92138671875	1.6792					1	DETECTED	216.9214 m/z @1.68 [N1276_1.mzXML]	216.92138671875	1.6792	1.4571333333333334	1.9369333333333332	0.4797999999999998	299472.0	2674417.3395766607	0	1282	0.155051747992222	1.4436392054176166	7.160465120588393	216.91305541992188	216.92156982421875
498	216.94964599609375	1.5167166666666667					1	DETECTED	216.9496 m/z @1.52 [N1276_1.mzXML]	216.94964599609375	1.5167166666666667	1.4090500000000001	4.584966666666667	3.175916666666667	191164.65625	2498400.0427268986	0	1282	0.10700074977930485	1.161220329438205	1.3369362557139992	216.94900512695312	216.95538330078125
499	217.0458526611328	10.90395					1	DETECTED	217.0459 m/z @10.90 [N1276_1.mzXML]	217.0458526611328	10.90395	10.061366666666666	17.9295	7.8681333333333345	9520.3935546875	774058.0265271302	0	1282	0.11332526572088675	3.119148996633677	8.035113554748857	217.0367889404297	217.05368041992188
500	217.0686492919922	9.911566666666666					1	DETECTED	217.0686 m/z @9.91 [N1276_1.mzXML]	217.0686492919922	9.911566666666666	6.60685	12.591616666666665	5.9847666666666655	12886.974609375	929390.0668350218	0	1282	0.08466192670783279	0.9054886198009916	2.4999470047053673	217.063720703125	217.06991577148438
501	217.0806427001953	1.8675166666666667					1	DETECTED	217.0806 m/z @1.87 [N1276_1.mzXML]	217.0806427001953	1.8675166666666667	0.42416666666666664	12.073316666666667	11.64915	34246.9375	2608340.4567799685	0	1282	0.11528710721462443	1.8129772863193132	1.93629295850823	217.08018493652344	217.08230590820312
502	217.12059020996094	0.11768333333333333					1	DETECTED	217.1206 m/z @0.12 [N1276_1.mzXML]	217.12059020996094	0.11768333333333333	0.10105	20.0075	19.90645	13903.9140625	4009569.1156802066	0	1282	19.128190319575776	466.45176867592943	1021.57043278386	217.11819458007812	217.12168884277344
503	217.94992065429688	1.53145					1	DETECTED	217.9499 m/z @1.53 [N1276_1.mzXML]	217.94992065429688	1.53145	1.4260333333333333	14.015133333333333	12.5891	21910.890625	4006249.5467943116	0	1282	0.08597840747779006	59.179785408806936	131.2884137123653	217.94964599609375	217.9532470703125
504	218.0205841064453	9.731716666666667					1	DETECTED	218.0206 m/z @9.73 [N1276_1.mzXML]	218.0205841064453	9.731716666666667	9.68655	15.243316666666667	5.556766666666666	7833.02099609375	590247.6458132933	0	1282	0.054869265598494366	61.51402214022122	122.02804428044244	218.0178680419922	218.02093505859375
505	218.04144287109375	8.940216666666666					1	DETECTED	218.0414 m/z @8.94 [N1276_1.mzXML]	218.04144287109375	8.940216666666666	3.4449666666666667	12.622800000000002	9.177833333333336	5468.14892578125	1124247.279020874	0	1282	0.06938083470213208	0.8350696813915051	0.67013936278301	218.04110717773438	218.04898071289062
506	218.0800018310547	9.211966666666665					1	DETECTED	218.0800 m/z @9.21 [N1276_1.mzXML]	218.0800018310547	9.211966666666665	8.450966666666666	17.962833333333332	9.511866666666666	4759.05419921875	1133795.0475206298	0	1282	6.723052276952789	6.249583880858525	11.49916776171705	218.0703582763672	218.0853271484375
507	218.13751220703125	2.0344333333333333					1	DETECTED	218.1375 m/z @2.03 [N1276_1.mzXML]	218.13751220703125	2.0344333333333333	0.10105	20.0075	19.90645	57568.71875	4222894.676596978	0	1282	0.04383426290339143	11.155382926944283	0.6418022477846268	218.1366424560547	218.13829040527344
508	218.2099609375	10.411233333333334					1	DETECTED	218.2100 m/z @10.41 [N1276_1.mzXML]	218.2099609375	10.411233333333334	5.1861	10.645733333333334	5.4596333333333344	8889.7353515625	605165.967607788	0	1282	0.04823682547400132	0.5224396187657094	0.016244856130183182	218.2099151611328	218.21121215820312
509	218.9688262939453	9.822633333333332					1	DETECTED	218.9688 m/z @9.82 [N1276_1.mzXML]	218.9688262939453	9.822633333333332	9.5351	10.504050000000001	0.9689500000000013	7107.83837890625	175184.52904144314	0	1282	0.25351533767656065	1.684935079990734	2.369870159981468	218.96856689453125	218.96932983398438
510	218.9827880859375	1.5167166666666667					1	DETECTED	218.9828 m/z @1.52 [N1276_1.mzXML]	218.9827880859375	1.5167166666666667	1.4571333333333334	1.5609499999999998	0.10381666666666645	35258.984375	140477.9546411133	0	1282	0.06437540550565601	0.8711888111888095	0.7423776223776191	218.9825439453125	218.9827880859375
511	219.02505493164062	1.78285					1	DETECTED	219.0251 m/z @1.78 [N1276_1.mzXML]	219.02505493164062	1.78285	1.69385	14.638233333333334	12.944383333333334	2108136.5	1.896655677217169E7	1	1282	0.06539999313156897	3.138460535622765	4.097065470889318	219.01611328125	219.0258026123047
512	219.0425567626953	8.723083333333333					1	DETECTED	219.0426 m/z @8.72 [N1276_1.mzXML]	219.0425567626953	8.723083333333333	1.79675	11.230133333333333	9.433383333333333	7607.26025390625	2183066.985543457	0	1282	2.4466531917878633	0.6809795947831946	0.3619591895663891	219.0392303466797	219.0465545654297
513	219.06170654296875	10.320216666666665					1	DETECTED	219.0617 m/z @10.32 [N1276_1.mzXML]	219.06170654296875	10.320216666666665	9.41375	10.473266666666666	1.0595166666666653	16811.298828125	235029.4667557981	0	1282	0.16409434942363	0.6536153676187956	0.35491411471347595	219.06124877929688	219.0704803466797
514	219.11630249023438	15.17935					1	DETECTED	219.1163 m/z @15.18 [N1276_1.mzXML]	219.11630249023438	15.17935	0.11768333333333333	19.8575	19.73981666666667	18200.263671875	2972187.19758609	0	1282	1.794822623283343	0.9331716251347854	0.7792260157465362	219.10903930664062	219.11911010742188
515	219.17306518554688	12.24555					1	DETECTED	219.1731 m/z @12.25 [N1276_1.mzXML]	219.17306518554688	12.24555	0.13451666666666667	20.0075	19.872983333333334	25338.740234375	2700291.8322019666	0	1282	1.1030144961210677	1.0502080752461302	4.686178613419825	219.17227172851562	219.17410278320312
516	219.2095489501953	13.912666666666667					1	DETECTED	219.2095 m/z @13.91 [N1276_1.mzXML]	219.2095489501953	13.912666666666667	0.2707833333333333	19.000666666666667	18.729883333333333	12638.236328125	1903594.61406198	0	1282	0.2172971783515809	0.6864845152123424	0.3729690304246849	219.2082977294922	219.2099151611328
517	220.02862548828125	1.78285					1	DETECTED	220.0286 m/z @1.78 [N1276_1.mzXML]	220.02862548828125	1.78285	1.7246833333333333	2.320533333333333	0.5958499999999998	135159.0625	952548.9880599371	0	1282	0.07732892017997783	4.262372015078238	3.930267606568899	220.02786254882812	220.0361328125
518	220.11705017089844	8.924650000000002					1	DETECTED	220.1171 m/z @8.92 [N1276_1.mzXML]	220.11705017089844	8.924650000000002	8.80115	15.532866666666667	6.731716666666667	11934.2890625	835044.4700562743	0	1282	0.07475509360333277	27.253913630229043	45.81030344859537	220.116455078125	220.1196746826172
519	220.93325805664062	1.6204500000000002					1	DETECTED	220.9333 m/z @1.62 [N1276_1.mzXML]	220.93325805664062	1.6204500000000002	1.53145	14.3604	12.82895	157597.671875	1.0722158005072327E7	0	1282	0.09739149032849936	70.87593929076468	1.3740622607666177	220.93312072753906	220.93556213378906
520	220.98020935058594	1.5019666666666667					1	DETECTED	220.9802 m/z @1.50 [N1276_1.mzXML]	220.98020935058594	1.5019666666666667	1.4869833333333333	1.5461666666666667	0.059183333333333366	11337.6201171875	31102.509956054728	0	1282	0.05361357618754359	1.9749721913236922	2.9499443826473843	220.9801025390625	220.98056030273438
521	220.99542236328125	2.3484666666666665					1	DETECTED	220.9954 m/z @2.35 [N1276_1.mzXML]	220.99542236328125	2.3484666666666665	1.3915666666666666	17.585500000000003	16.193933333333337	4735.46337890625	1751044.3239437868	0	1282	15.201802251908482	8.461664402410566	15.279091912738112	220.9939727783203	221.0054168701172
522	221.005615234375	14.727966666666667					1	DETECTED	221.0056 m/z @14.73 [N1276_1.mzXML]	221.005615234375	14.727966666666667	9.837383333333333	18.444666666666667	8.607283333333333	3392.13818359375	859720.6577780759	0	1282	5.21639684924623	0.8799853459880381	0.7599706919760763	221.00543212890625	221.00669860839844
523	221.0234375	1.78285					1	DETECTED	221.0234 m/z @1.78 [N1276_1.mzXML]	221.0234375	1.78285	1.7094166666666666	16.035233333333334	14.325816666666668	128633.734375	3364220.6967713013	0	1282	0.0692165098327926	3.153639302608627	3.810804602866955	221.01651000976562	221.0267333984375
524	221.05197143554688	11.580533333333333					1	DETECTED	221.0520 m/z @11.58 [N1276_1.mzXML]	221.05197143554688	11.580533333333333	11.523183333333332	11.682466666666667	0.15928333333333455	23283.01171875	123593.09347290071	0	1282	0.08472997234668611	1.388695146759641	1.8396194982094851	221.0516357421875	221.0522003173828
525	221.07693481445312	10.564016666666667					1	DETECTED	221.0769 m/z @10.56 [N1276_1.mzXML]	221.07693481445312	10.564016666666667	9.4589	17.962833333333332	8.503933333333332	8877.1337890625	1269803.080595642	0	1282	0.07610519576937058	3.8475274103789916	4.511989783300488	221.0670623779297	221.0829315185547
526	221.0911865234375	8.631566666666666					1	DETECTED	221.0912 m/z @8.63 [N1276_1.mzXML]	221.0911865234375	8.631566666666666	2.8345166666666666	9.41375	6.579233333333334	8290.52734375	688418.4225038453	0	1282	0.20626743730650077	0.5674639112422123	0.2615247554198965	221.0906219482422	221.0981903076172
527	222.06381225585938	15.775533333333334					1	DETECTED	222.0638 m/z @15.78 [N1276_1.mzXML]	222.06381225585938	15.775533333333334	9.519583333333333	19.493666666666666	9.974083333333333	14563.84375	3800140.3007768244	0	1282	2.2598273687485992	0.7998714506935888	0.4678349431716937	222.05410766601562	222.0643310546875
528	222.86648559570312	1.7544499999999998					1	DETECTED	222.8665 m/z @1.75 [N1276_1.mzXML]	222.86648559570312	1.7544499999999998	1.6644166666666667	2.105383333333333	0.4409666666666665	105917.6640625	829414.9922878422	0	1282	0.09291987163822824	2.4523648967766483	4.07312272568941	222.8664093017578	222.86692810058594
529	222.9932403564453	13.461633333333333					1	DETECTED	222.9932 m/z @13.46 [N1276_1.mzXML]	222.9932403564453	13.461633333333333	9.580383333333334	18.477500000000003	8.897116666666669	58602.7734375	6606627.731256715	0	1282	0.4859458308168687	3.135731446862725	2.893042039027677	222.99246215820312	222.99952697753906
530	223.06015014648438	15.5806					1	DETECTED	223.0602 m/z @15.58 [N1276_1.mzXML]	223.06015014648438	15.5806	1.1662	19.5765	18.4103	29729.904296875	7650035.159351563	0	1282	2.1892547468433126	0.6198952046527868	0.6934606786881679	223.05125427246094	223.06787109375
531	223.09506225585938	11.566416666666667					1	DETECTED	223.0951 m/z @11.57 [N1276_1.mzXML]	223.09506225585938	11.566416666666667	0.10105	20.0075	19.90645	666687.25	1.0905364438503455E7	1	1282	0.11297114294459298	0.5091208142727032	0.014440937511776154	223.09100341796875	223.09762573242188
532	223.13168334960938	12.4211					1	DETECTED	223.1317 m/z @12.42 [N1276_1.mzXML]	223.13168334960938	12.4211	10.793000000000001	18.328	7.534999999999998	41686.1484375	3414092.332272461	0	1282	0.06384636786257758	2.314047048707084	0.050692857457871256	223.12945556640625	223.14163208007812
533	223.16790771484375	11.350616666666667					1	DETECTED	223.1679 m/z @11.35 [N1276_1.mzXML]	223.16790771484375	11.350616666666667	11.291883333333335	15.25895	3.967066666666666	18988.5546875	1546236.0437479245	0	1282	0.7937070736735876	33.77185017026146	64.09155148016632	223.16751098632812	223.1685333251953
534	224.0594482421875	15.791533333333332					1	DETECTED	224.0594 m/z @15.79 [N1276_1.mzXML]	224.0594482421875	15.791533333333332	14.638233333333334	17.733333333333334	3.0951000000000004	2269.30859375	208296.96706167597	0	1282	0.4837276682084486	1.3418451400329514	1.6836902800659028	224.05897521972656	224.06448364257812
535	224.09848022460938	11.566416666666667					1	DETECTED	224.0985 m/z @11.57 [N1276_1.mzXML]	224.09848022460938	11.566416666666667	1.6498333333333333	19.840833333333332	18.191	74417.3671875	7741726.088519625	0	1282	9.99057424361471	0.9172009848822258	0.8344019697644517	224.09266662597656	224.09872436523438
536	224.86367797851562	1.7544499999999998					1	DETECTED	224.8637 m/z @1.75 [N1276_1.mzXML]	224.86367797851562	1.7544499999999998	1.7094166666666666	1.76875	0.05933333333333346	68260.9765625	211256.17914648447	0	1282	0.08418252147078298	0.6587712805329411	0.31754256106588213	224.863525390625	224.86367797851562
537	224.9499969482422	11.743833333333333					1	DETECTED	224.9500 m/z @11.74 [N1276_1.mzXML]	224.9499969482422	11.743833333333333	11.008483333333334	15.5806	4.572116666666666	33527.4140625	2617222.0544609083	0	1282	1.2778684547877326	2.8947791158649463	2.518743128480115	224.94924926757812	224.95045471191406
538	225.10679626464844	1.8675166666666667					1	DETECTED	225.1068 m/z @1.87 [N1276_1.mzXML]	225.10679626464844	1.8675166666666667	1.8531000000000002	11.6093	9.7562	93317.4765625	2502398.3385892324	0	1282	0.05943377149339546	290.7935618124962	206.76211226606657	225.1002197265625	225.1080322265625
539	225.1835174560547	14.520416666666668					1	DETECTED	225.1835 m/z @14.52 [N1276_1.mzXML]	225.1835174560547	14.520416666666668	6.294300000000001	18.061666666666667	11.767366666666668	4583.7939453125	1062106.1562611389	0	1282	0.22311725024166762	0.7152443335960469	0.4304886671920935	225.18251037597656	225.19078063964844
540	226.04391479492188	2.076783333333333					1	DETECTED	226.0439 m/z @2.08 [N1276_1.mzXML]	226.04391479492188	2.076783333333333	2.0065166666666667	17.159333333333333	15.152816666666666	27917.525390625	1139433.899492645	0	1282	0.20329014289994207	2.8944911156266704	4.593102869467658	226.0386505126953	226.0519561767578
541	226.1403045654297	10.261033333333334					1	DETECTED	226.1403 m/z @10.26 [N1276_1.mzXML]	226.1403045654297	10.261033333333334	7.13265	16.52175	9.389100000000001	4556.06298828125	817869.2263641359	0	1282	0.06548313253987637	1.500631316494675	2.00126263298935	226.1332550048828	226.14068603515625
542	226.95004272460938	1.6498333333333333					1	DETECTED	226.9500 m/z @1.65 [N1276_1.mzXML]	226.95004272460938	1.6498333333333333	1.53145	12.560483333333334	11.029033333333334	752251.1875	9693708.029219972	0	1282	0.08907769676709654	56.93626002079263	1.5370572391446462	226.94947814941406	226.95118713378906
543	227.05381774902344	10.90395					1	DETECTED	227.0538 m/z @10.90 [N1276_1.mzXML]	227.05381774902344	10.90395	10.872083333333334	15.484133333333334	4.61205	5421.00634765625	699196.0926501157	0	1282	0.2652130900815095	72.36480125523204	143.72960251046408	227.04554748535156	227.0540771484375
544	227.0781707763672	9.2261					1	DETECTED	227.0782 m/z @9.23 [N1276_1.mzXML]	227.0781707763672	9.2261	9.139550000000002	9.519583333333333	0.38003333333333167	56250.98046875	426626.6953769521	0	1282	0.11358531517363346	2.1672179066122594	1.7487674521932055	227.07798767089844	227.07852172851562
545	227.1017608642578	8.692833333333335					1	DETECTED	227.1018 m/z @8.69 [N1276_1.mzXML]	227.1017608642578	8.692833333333335	8.6167	8.770116666666667	0.15341666666666676	2099.206298828125	13081.951097167992	0	1282	0.07684814044675115	1.0075525394045357	1.0151050788090714	227.10159301757812	227.10243225097656
546	227.12380981445312	1.8531000000000002					1	DETECTED	227.1238 m/z @1.85 [N1276_1.mzXML]	227.12380981445312	1.8531000000000002	1.8388833333333332	10.108	8.269116666666667	69775.3046875	1104946.0561862183	0	1282	0.03824702083625153	290.8247362250814	580.6494724501628	227.11643981933594	227.1289520263672
547	227.17442321777344	9.807799999999999					1	DETECTED	227.1744 m/z @9.81 [N1276_1.mzXML]	227.17442321777344	9.807799999999999	0.42416666666666664	19.94066666666667	19.5165	112231.03125	3043323.1837490564	0	1282	0.13826743276113795	1.844469059721274	0.9259128039497585	227.17271423339844	227.1754913330078
548	228.06190490722656	10.305683333333333					1	DETECTED	228.0619 m/z @10.31 [N1276_1.mzXML]	228.06190490722656	10.305683333333333	10.275883333333333	10.426233333333332	0.15034999999999954	30678.251953125	166305.64989160173	0	1282	0.7356667319314312	2.5226510067114165	4.045302013422833	228.06155395507812	228.06219482421875
549	228.08172607421875	9.240283333333334					1	DETECTED	228.0817 m/z @9.24 [N1276_1.mzXML]	228.08172607421875	9.240283333333334	6.787133333333333	9.254183333333334	2.4670500000000004	9460.091796875	368294.5678442382	0	1282	0.05349486742741938	0.5028330921468316	0.005666184293663076	228.08114624023438	228.08584594726562
550	229.14173889160156	0.10105					1	DETECTED	229.1417 m/z @0.10 [N1276_1.mzXML]	229.14173889160156	0.10105	0.10105	20.0075	19.90645	92187.5859375	6.820162771319525E7	1	1282	2.0907094289189883	null	null	229.14170837402344	229.14268493652344
551	229.15341186523438	1.8952166666666665					1	DETECTED	229.1534 m/z @1.90 [N1276_1.mzXML]	229.15341186523438	1.8952166666666665	1.8675166666666667	2.0908666666666664	0.22334999999999972	114518.5234375	1066300.9030195302	0	1282	0.10076143175455043	4.031588447653449	7.0631768953068965	229.15330505371094	229.1535186767578
552	230.1457061767578	0.47525					1	DETECTED	230.1457 m/z @0.48 [N1276_1.mzXML]	230.1457061767578	0.47525	0.11768333333333333	19.8905	19.772816666666667	12371.880859375	8291315.039061031	0	1282	5.234598952836873	27.649133028805817	54.29826605761163	230.14459228515625	230.14645385742188
553	230.24624633789062	11.39235					1	DETECTED	230.2462 m/z @11.39 [N1276_1.mzXML]	230.24624633789062	11.39235	11.3644	11.791166666666667	0.4267666666666674	226088.09375	1464920.42902514	0	1282	0.0942409273511835	3.5351477728585072	5.264568054826647	230.24612426757812	230.24661254882812
554	230.96519470214844	1.5167166666666667					1	DETECTED	230.9652 m/z @1.52 [N1276_1.mzXML]	230.96519470214844	1.5167166666666667	1.4260333333333333	1.6353	0.2092666666666667	222766.703125	1271860.5891538085	0	1282	0.10654652775342988	1.1685343953473095	1.2282968203110691	230.96484375	230.96527099609375
555	230.98876953125	1.96455					1	DETECTED	230.9888 m/z @1.96 [N1276_1.mzXML]	230.98876953125	1.96455	1.9230333333333334	3.3727500000000004	1.449716666666667	17045.7109375	354729.0180524903	0	1282	0.15440976952573315	17.4594540345243	5.721838726109383	230.98829650878906	230.9895782470703
556	231.1359405517578	15.19505					1	DETECTED	231.1359 m/z @15.20 [N1276_1.mzXML]	231.1359405517578	15.19505	0.13451666666666667	20.0075	19.872983333333334	348338.46875	3.7940587405071594E7	1	1282	0.8769799784728036	2.020585454012584	2.86672910176946	231.12840270996094	231.1444854736328
557	231.965576171875	1.53145					1	DETECTED	231.9656 m/z @1.53 [N1276_1.mzXML]	231.965576171875	1.53145	1.4722333333333333	1.5909	0.1186666666666667	17823.07421875	101691.82668090811	0	1282	0.11420224768691267	1.0019701660568532	1.0039403321137064	231.96507263183594	231.9659423828125
558	232.13937377929688	15.038333333333332					1	DETECTED	232.1394 m/z @15.04 [N1276_1.mzXML]	232.13937377929688	15.038333333333332	0.15148333333333333	19.95716666666667	19.805683333333334	22424.736328125	3381541.6314049964	0	1282	1.2891063247491985	0.9520467629936341	0.8527985429121085	232.13864135742188	232.14013671875
559	232.15341186523438	8.556000000000001					1	DETECTED	232.1534 m/z @8.56 [N1276_1.mzXML]	232.15341186523438	8.556000000000001	8.109833333333333	8.832066666666666	0.7222333333333335	61015.8125	811476.348728821	0	1282	0.20164408386901833	0.653197059218808	0.33759084546147766	232.1531219482422	232.15357971191406
560	232.8952178955078	1.6792					1	DETECTED	232.8952 m/z @1.68 [N1276_1.mzXML]	232.8952178955078	1.6792	1.6498333333333333	1.9230333333333334	0.2732000000000001	200894.15625	1567554.7814990247	0	1282	0.12837607007509644	4.6125589155337545	5.149784259840541	232.89508056640625	232.8955535888672
561	232.92713928222656	1.5167166666666667					1	DETECTED	232.9271 m/z @1.52 [N1276_1.mzXML]	232.92713928222656	1.5167166666666667	1.4260333333333333	1.6204500000000002	0.1944166666666669	90315.2734375	618155.7290895997	0	1282	0.14257485463060893	1.0771255642978146	1.2723495330604575	232.9264678955078	232.92726135253906
562	232.99819946289062	1.5167166666666667					1	DETECTED	232.9982 m/z @1.52 [N1276_1.mzXML]	232.99819946289062	1.5167166666666667	1.4260333333333333	11.464166666666667	10.038133333333334	29880.57421875	4190398.7229041755	0	1282	0.24147932260474914	55.34717882742137	109.69435765484272	232.99781799316406	233.0022430419922
563	233.03033447265625	16.587466666666668					1	DETECTED	233.0303 m/z @16.59 [N1276_1.mzXML]	233.03033447265625	16.587466666666668	9.671616666666667	17.733333333333334	8.061716666666667	3102.552490234375	877820.241012268	0	1282	1.6618112435914796	0.5828435164633896	0.16568703292677928	233.02920532226562	233.04029846191406
564	233.11224365234375	2.584616666666667					1	DETECTED	233.1122 m/z @2.58 [N1276_1.mzXML]	233.11224365234375	2.584616666666667	0.15148333333333333	19.708666666666666	19.55718333333333	5497.74365234375	1904258.6002655346	0	1282	7.734404809547637	4.018929638052442	1.8380932901443878	233.11093139648438	233.1134796142578
565	233.13189697265625	15.085266666666666					1	DETECTED	233.1319 m/z @15.09 [N1276_1.mzXML]	233.13189697265625	15.085266666666666	9.0782	19.5765	10.498299999999999	13714.0	2247147.4724328006	0	1282	1.2300285130354194	0.8588356455468518	0.4381128766424438	233.1312713623047	233.13307189941406
566	233.14588928222656	14.944566666666667					1	DETECTED	233.1459 m/z @14.94 [N1276_1.mzXML]	233.14588928222656	14.944566666666667	9.68655	19.758333333333333	10.071783333333332	10066.0	1957067.8452676083	0	1282	2.8765414526720274	0.9577549836598718	0.9749580018698533	233.14291381835938	233.14837646484375
567	233.15646362304688	8.49545					1	DETECTED	233.1565 m/z @8.50 [N1276_1.mzXML]	233.15646362304688	8.49545	8.362183333333332	17.749666666666666	9.387483333333334	6740.42236328125	987294.7958696292	0	1282	0.18787846584142898	35.22067283641798	69.44134567283596	233.1562042236328	233.16085815429688
568	234.07870483398438	9.550099999999999					1	DETECTED	234.0787 m/z @9.55 [N1276_1.mzXML]	234.07870483398438	9.550099999999999	9.4589	11.911683333333334	2.4527833333333344	3088.96875	293790.7050014955	0	1282	0.3615924658172833	13.447277046783803	25.894554093567606	234.0698699951172	234.07894897460938
569	234.98020935058594	1.8952166666666665					1	DETECTED	234.9802 m/z @1.90 [N1276_1.mzXML]	234.98020935058594	1.8952166666666665	1.88135	16.505433333333333	14.624083333333333	22287.275390625	4395530.968311492	0	1282	0.04131696745904767	527.310697115392	1053.621394230784	234.9750213623047	234.9866180419922
570	235.06759643554688	11.883000000000001					1	DETECTED	235.0676 m/z @11.88 [N1276_1.mzXML]	235.06759643554688	11.883000000000001	11.6093	12.043550000000002	0.43425000000000225	41175.64453125	358147.6008398437	0	1282	0.09022858288524915	0.7932955791012052	0.5571242189881498	235.06179809570312	235.06787109375
571	235.09115600585938	2.9460166666666665					1	DETECTED	235.0912 m/z @2.95 [N1276_1.mzXML]	235.09115600585938	2.9460166666666665	0.10105	20.0075	19.90645	115553.171875	3.429091091492031E7	1	1282	3.788202218848619	4.722445307011342	6.974092886397317	235.08970642089844	235.091796875
572	235.16798400878906	12.293849999999999					1	DETECTED	235.1680 m/z @12.29 [N1276_1.mzXML]	235.16798400878906	12.293849999999999	4.104066666666666	12.513416666666666	8.40935	21130.568359375	760138.6458605962	0	1282	0.07430225596167617	0.5134049130318873	0.014266929257116619	235.16748046875	235.16851806640625
573	236.06764221191406	11.868566666666668					1	DETECTED	236.0676 m/z @11.87 [N1276_1.mzXML]	236.06764221191406	11.868566666666668	11.853966666666668	13.812833333333334	1.9588666666666654	10875.5634765625	564607.8843118891	0	1282	0.10201834542616872	67.08447488584598	133.16894977169196	236.06690979003906	236.0775909423828
574	236.0789794921875	14.66805					1	DETECTED	236.0790 m/z @14.67 [N1276_1.mzXML]	236.0789794921875	14.66805	10.350233333333334	17.9295	7.579266666666667	4758.0791015625	989256.576371918	0	1282	1.5247367585467675	0.8776735155499117	0.7553470310998234	236.07846069335938	236.07997131347656
575	236.0947265625	3.459366666666667					1	DETECTED	236.0947 m/z @3.46 [N1276_1.mzXML]	236.0947265625	3.459366666666667	0.11768333333333333	20.0075	19.88981666666667	9124.353515625	2994954.7266171277	0	1282	4.437915680647249	2.7690955018011163	5.091480173760069	236.09388732910156	236.09596252441406
576	236.90719604492188	1.6056					1	DETECTED	236.9072 m/z @1.61 [N1276_1.mzXML]	236.90719604492188	1.6056	1.5461666666666667	1.6353	0.08913333333333329	14458.01171875	54698.49052050778	0	1282	0.09841745975735483	0.7498597868760526	0.4997195737521051	236.90689086914062	236.9076690673828
577	236.9703369140625	12.134383333333334					1	DETECTED	236.9703 m/z @12.13 [N1276_1.mzXML]	236.9703369140625	12.134383333333334	11.66755	12.560483333333334	0.8929333333333336	11330.220703125	319286.96210937534	0	1282	0.8992111489228289	0.9563727240271328	0.9127454480542655	236.96839904785156	236.97067260742188
578	236.99685668945312	1.9784499999999998					1	DETECTED	236.9969 m/z @1.98 [N1276_1.mzXML]	236.99685668945312	1.9784499999999998	1.9230333333333334	17.290666666666667	15.367633333333334	51811.64453125	1908547.1148805234	0	1282	0.22617329392361962	14.238670053119268	5.650911374318653	236.99659729003906	237.00672912597656
579	237.0836181640625	13.349516666666666					1	DETECTED	237.0836 m/z @13.35 [N1276_1.mzXML]	237.0836181640625	13.349516666666666	9.198066666666668	18.559	9.360933333333334	24450.029296875	3803552.071285398	0	1282	3.1339807793799963	1.1844932352999862	1.5751219100061888	237.07420349121094	237.086181640625
580	237.11056518554688	11.838633333333332					1	DETECTED	237.1106 m/z @11.84 [N1276_1.mzXML]	237.11056518554688	11.838633333333332	0.23671666666666666	19.97416666666667	19.737450000000003	24771.69140625	3209166.3111077887	0	1282	2.161848759827693	2.7066822072132775	3.7215197677820497	237.1078643798828	237.11192321777344
581	237.14456176757812	12.197233333333333					1	DETECTED	237.1446 m/z @12.20 [N1276_1.mzXML]	237.14456176757812	12.197233333333333	11.580533333333333	12.293849999999999	0.7133166666666657	9860.076171875	226613.11973571737	0	1282	0.1400131616298097	0.5783336035889945	0.1566672071779892	237.1436309814453	237.1477813720703
582	237.2195281982422	13.770783333333332					1	DETECTED	237.2195 m/z @13.77 [N1276_1.mzXML]	237.2195281982422	13.770783333333332	0.6132500000000001	15.452016666666667	14.838766666666666	13526.708984375	2664268.6716739805	0	1282	0.32387081816056096	0.5677727716277369	0.13472169352045524	237.21926879882812	237.22914123535156
583	238.10565185546875	14.24425					1	DETECTED	238.1057 m/z @14.24 [N1276_1.mzXML]	238.10565185546875	14.24425	6.310566666666667	19.840833333333332	13.530266666666666	16507.416015625	3050415.094049587	0	1282	2.8994171562395064	1.0905553870283264	1.079514028281831	238.09896850585938	238.10684204101562
584	238.84034729003906	1.7398					1	DETECTED	238.8403 m/z @1.74 [N1276_1.mzXML]	238.84034729003906	1.7398	1.69385	1.79675	0.10289999999999999	28760.7109375	131384.1706088869	0	1282	0.09551882613927054	1.1196953210010896	1.2393906420021792	238.8399658203125	238.8407440185547
585	238.96543884277344	12.165666666666668					1	DETECTED	238.9654 m/z @12.17 [N1276_1.mzXML]	238.96543884277344	12.165666666666668	2.8345166666666666	19.148000000000003	16.313483333333338	123921.484375	9194796.664976256	1	1282	1.0171698657277162	0.9551826625645207	1.5071363644394866	238.96070861816406	238.97044372558594
586	239.06243896484375	1.8675166666666667					1	DETECTED	239.0624 m/z @1.87 [N1276_1.mzXML]	239.06243896484375	1.8675166666666667	1.53145	11.911683333333334	10.380233333333335	111600.828125	1690289.8540032958	0	1282	0.0439725014496013	1.2451915844636428	2.7779843258943737	239.0567169189453	239.06700134277344
587	239.08973693847656	10.519266666666665					1	DETECTED	239.0897 m/z @10.52 [N1276_1.mzXML]	239.08973693847656	10.519266666666665	8.955933333333332	11.038083333333333	2.0821500000000004	439489.5	3013321.72153668	1	1282	0.08929648020363956	1.651731397132202	2.009031736584778	239.08937072753906	239.09112548828125
588	239.13790893554688	9.716716666666667					1	DETECTED	239.1379 m/z @9.72 [N1276_1.mzXML]	239.13790893554688	9.716716666666667	8.049433333333333	9.97105	1.921616666666667	15551.0419921875	466791.816823944	0	1282	0.10824663004950352	0.547347384195388	0.08900702575570518	239.1378936767578	239.1393280029297
589	239.23550415039062	13.728166666666668					1	DETECTED	239.2355 m/z @13.73 [N1276_1.mzXML]	239.23550415039062	13.728166666666668	7.2641	14.389166666666666	7.125066666666666	47885.15625	1712245.452826416	0	1282	0.2511614739670236	1.5679892927862764	3.931935319169831	239.23516845703125	239.23828125
590	239.9647674560547	12.22935					1	DETECTED	239.9648 m/z @12.23 [N1276_1.mzXML]	239.9647674560547	12.22935	11.594716666666667	15.291500000000001	3.696783333333334	8593.1181640625	1010674.6319212647	0	1282	0.49884696093072733	2.912534796995641	4.825069593991282	239.96376037597656	239.9698486328125
591	240.09335327148438	10.519266666666665					1	DETECTED	240.0934 m/z @10.52 [N1276_1.mzXML]	240.09335327148438	10.519266666666665	6.885916666666666	13.549416666666668	6.663500000000002	50409.86328125	1794087.5659198593	0	1282	2.4637313157428533	2.874449399159257	10.524416380927926	240.0852813720703	240.10134887695312
592	240.9662628173828	12.088283333333333					1	DETECTED	240.9663 m/z @12.09 [N1276_1.mzXML]	240.9662628173828	12.088283333333333	10.82545	19.427833333333336	8.602383333333336	12826.8369140625	1466567.7998893426	0	1282	0.030481972678348512	3.4059852184241803	5.811970436848361	240.95654296875	240.97520446777344
593	241.10568237304688	11.552150000000001					1	DETECTED	241.1057 m/z @11.55 [N1276_1.mzXML]	241.10568237304688	11.552150000000001	4.6778666666666675	11.868566666666668	7.1907000000000005	221098.890625	1.1146387361099923E7	0	1282	0.11534771767388818	0.5149875899821065	0.02319436205841361	241.1053009033203	241.1066436767578
594	242.01797485351562	2.076783333333333					1	DETECTED	242.0180 m/z @2.08 [N1276_1.mzXML]	242.01797485351562	2.076783333333333	2.0483833333333332	18.3785	16.330116666666665	5039.4482421875	1738385.5042523816	0	1282	13.22125909090909	287.5020539906105	544.040650013501	242.01763916015625	242.02743530273438
595	242.92384338378906	1.6498333333333333					1	DETECTED	242.9238 m/z @1.65 [N1276_1.mzXML]	242.92384338378906	1.6498333333333333	1.5609499999999998	1.8388833333333332	0.27793333333333337	316093.625	1875155.3143188478	0	1282	0.08057654355314647	1.5118740942793838	1.5536364477110074	242.92384338378906	242.92457580566406
596	242.96109008789062	12.103316666666666					1	DETECTED	242.9611 m/z @12.10 [N1276_1.mzXML]	242.96109008789062	12.103316666666666	1.5167166666666667	12.709900000000001	11.193183333333334	7982.93896484375	1959148.6200479132	0	1282	0.5492477535785341	0.5286486375858791	0.05729727517175815	242.9601287841797	242.9650421142578
597	242.9935760498047	1.4571333333333334					1	DETECTED	242.9936 m/z @1.46 [N1276_1.mzXML]	242.9935760498047	1.4571333333333334	1.4260333333333333	19.5765	18.150466666666667	16646.224609375	1558549.8453176573	0	1282	0.06010953545353104	291.8081457663439	582.6162915326878	242.99330139160156	243.00315856933594
598	243.0231170654297	14.564033333333333					1	DETECTED	243.0231 m/z @14.56 [N1276_1.mzXML]	243.0231170654297	14.564033333333333	9.896916666666668	18.127833333333335	8.230916666666667	2203.326416015625	619308.7409446718	0	1282	6.782014308717285	0.881798897963411	0.7635977959268221	243.01437377929688	243.0242156982422
599	243.18202209472656	8.540916666666668					1	DETECTED	243.1820 m/z @8.54 [N1276_1.mzXML]	243.18202209472656	8.540916666666668	8.540916666666668	8.601666666666667	0.06074999999999875	2308.88330078125	5961.1534122924095	0	1282	0.048143443440903155	null	null	243.18179321289062	243.18280029296875
600	244.1167449951172	9.550099999999999					1	DETECTED	244.1167 m/z @9.55 [N1276_1.mzXML]	244.1167449951172	9.550099999999999	9.519583333333333	9.6111	0.09151666666666713	4582.423828125	18136.866228027604	0	1282	0.07421531781236368	1.4994538503550665	1.9989077007101328	244.1166534423828	244.11717224121094
601	244.18899536132812	11.449516666666666					1	DETECTED	244.1890 m/z @11.45 [N1276_1.mzXML]	244.18899536132812	11.449516666666666	11.449516666666666	11.508416666666667	0.058900000000001285	30587.65625	73135.68826660118	0	1282	0.04175781682906354	null	null	244.18875122070312	244.18917846679688
602	244.20101928710938	9.139550000000002					1	DETECTED	244.2010 m/z @9.14 [N1276_1.mzXML]	244.20101928710938	9.139550000000002	2.931966666666667	9.68655	6.754583333333334	50684.8984375	2428048.604354432	0	1282	0.1420235304439803	0.5195393220727748	1.9408561927721668	244.19361877441406	244.20126342773438
603	245.0906524658203	10.305683333333333					1	DETECTED	245.0907 m/z @10.31 [N1276_1.mzXML]	245.0906524658203	10.305683333333333	10.290716666666667	10.350233333333334	0.059516666666667106	3048.660400390625	8663.434997070368	0	1282	0.07293505875487227	1.9883073496660104	2.976614699332021	245.0906524658203	245.09112548828125
604	245.2249298095703	14.490916666666667					1	DETECTED	245.2249 m/z @14.49 [N1276_1.mzXML]	245.2249298095703	14.490916666666667	1.2352999999999998	19.742	18.506700000000002	51548.87109375	4001812.4420220307	0	1282	3.4037330699503645	2.6516331209645907	0.39626495353143126	245.2234649658203	245.22653198242188
605	246.13246154785156	1.96455					1	DETECTED	246.1325 m/z @1.96 [N1276_1.mzXML]	246.13246154785156	1.96455	1.8388833333333332	5.040416666666667	3.201533333333334	15332.0	541274.2043276366	0	1282	0.2646221297750708	12.738196286472135	3.3900964531981725	246.13160705566406	246.13294982910156
606	246.15077209472656	11.897333333333334					1	DETECTED	246.1508 m/z @11.90 [N1276_1.mzXML]	246.15077209472656	11.897333333333334	11.7596	12.088283333333333	0.32868333333333233	37488.49609375	351603.9119698487	0	1282	0.12670188050346098	1.2637146137839423	0.9123597958687913	246.15049743652344	246.1512908935547
607	246.16891479492188	9.240283333333334					1	DETECTED	246.1689 m/z @9.24 [N1276_1.mzXML]	246.16891479492188	9.240283333333334	0.11768333333333333	19.990833333333335	19.873150000000003	90014.8046875	4744292.257560756	0	1282	0.1339808170985588	0.9863271415094793	1.2053875946532873	246.16783142089844	246.1694793701172
608	246.22848510742188	14.3604					1	DETECTED	246.2285 m/z @14.36 [N1276_1.mzXML]	246.22848510742188	14.3604	14.24425	15.25895	1.0147000000000013	12282.15625	349620.40670300333	0	1282	0.12299595654275741	4.368058544984898	7.736117089969796	246.22789001464844	246.228759765625
609	246.2412109375	10.979316666666668					1	DETECTED	246.2412 m/z @10.98 [N1276_1.mzXML]	246.2412109375	10.979316666666668	10.919649999999999	11.052883333333334	0.13323333333333487	18340.46484375	89960.18798156785	0	1282	0.08462007706915564	1.1164804469273522	1.2329608938547045	246.24119567871094	246.24148559570312
610	246.9427947998047	1.53145					1	DETECTED	246.9428 m/z @1.53 [N1276_1.mzXML]	246.9427947998047	1.53145	1.4260333333333333	1.6204500000000002	0.1944166666666669	85489.8828125	586708.4571455079	0	1282	0.1322990157888908	0.9221993792421926	0.8966418588598299	246.9423370361328	246.94290161132812
611	247.09140014648438	2.7089166666666666					1	DETECTED	247.0914 m/z @2.71 [N1276_1.mzXML]	247.09140014648438	2.7089166666666666	0.10105	20.0075	19.90645	137081.09375	2.2086420450560167E7	0	1282	1.1468375807546347	4.087373336300269	12.427201515115712	247.08743286132812	247.09202575683594
612	247.14312744140625	9.240283333333334					1	DETECTED	247.1431 m/z @9.24 [N1276_1.mzXML]	247.14312744140625	9.240283333333334	9.198066666666668	9.35485	0.15678333333333327	35183.42578125	163521.538356445	0	1282	0.09790544638942933	1.9290625381388706	2.293446418041002	247.1429443359375	247.14332580566406
613	247.17208862304688	9.184066666666666					1	DETECTED	247.1721 m/z @9.18 [N1276_1.mzXML]	247.17208862304688	9.184066666666666	1.3742666666666667	19.8245	18.450233333333333	10029.3984375	2036603.2167811582	0	1282	10.668921061574009	1.1812231640588322	1.3624463281176644	247.16766357421875	247.17263793945312
614	247.24063110351562	12.66765					1	DETECTED	247.2406 m/z @12.67 [N1276_1.mzXML]	247.24063110351562	12.66765	0.57845	14.090416666666666	13.511966666666666	19738.1015625	3281737.57425711	0	1282	0.14035547816770055	0.558844533412743	0.11768906682548606	247.23976135253906	247.24105834960938
615	248.0948028564453	2.7089166666666666					1	DETECTED	248.0948 m/z @2.71 [N1276_1.mzXML]	248.0948028564453	2.7089166666666666	0.18588333333333334	19.990833333333335	19.80495	11146.5126953125	3371543.4050566084	0	1282	6.4236276286780765	5.187711112166778	2.4674477758809887	248.08914184570312	248.095458984375
616	248.86907958984375	1.7094166666666666					1	DETECTED	248.8691 m/z @1.71 [N1276_1.mzXML]	248.86907958984375	1.7094166666666666	1.6498333333333333	1.79675	0.1469166666666668	58921.67578125	345229.13920263713	0	1282	0.11957742990778786	1.2328671328671343	1.3921394404625127	248.86880493164062	248.86941528320312
617	248.97515869140625	1.9092					1	DETECTED	248.9752 m/z @1.91 [N1276_1.mzXML]	248.97515869140625	1.9092	1.4418166666666667	2.320533333333333	0.8787166666666664	15436.7216796875	439809.9869437256	0	1282	null	0.9400385122847055	0.880077024569411	248.97474670410156	248.97628784179688
618	249.00221252441406	11.743833333333333					1	DETECTED	249.0022 m/z @11.74 [N1276_1.mzXML]	249.00221252441406	11.743833333333333	10.887683333333333	18.461000000000002	7.573316666666669	12032.5380859375	1115290.0438815923	0	1282	0.8013133064003028	2.763181616076133	4.725886345203684	249.0010223388672	249.00613403320312
619	249.10574340820312	1.8246666666666667					1	DETECTED	249.1057 m/z @1.82 [N1276_1.mzXML]	249.10574340820312	1.8246666666666667	1.2352999999999998	11.420633333333335	10.185333333333334	68850.71875	1745868.6973330993	0	1282	0.04187920510525012	0.9178069465862909	0.7709536549286742	249.095947265625	249.10763549804688
620	249.1563262939453	9.822633333333332					1	DETECTED	249.1563 m/z @9.82 [N1276_1.mzXML]	249.1563262939453	9.822633333333332	9.093216666666667	11.806766666666666	2.7135499999999997	22529.693359375	464869.51655133074	0	1282	0.12607784993468485	0.8952354832211554	0.3538589109175668	249.14686584472656	249.1571807861328
621	249.21578979492188	10.411233333333334					1	DETECTED	249.2158 m/z @10.41 [N1276_1.mzXML]	249.21578979492188	10.411233333333334	10.092283333333334	11.023166666666667	0.9308833333333322	13732.0546875	273185.82326708984	0	1282	2.4041728343828517	1.4592935151800197	1.9185870303600394	249.2157440185547	249.22021484375
622	251.12379455566406	1.6353					1	DETECTED	251.1238 m/z @1.64 [N1276_1.mzXML]	251.12379455566406	1.6353	0.10105	20.0075	19.90645	90524.46875	1.3295571398012955E7	0	1282	0.3068031014995223	2.462625079838879	14.023715549000764	251.12277221679688	251.12770080566406
623	252.1274871826172	1.78285					1	DETECTED	252.1275 m/z @1.78 [N1276_1.mzXML]	252.1274871826172	1.78285	0.2879333333333333	20.0075	19.719566666666665	14370.27734375	2649176.1798351435	0	1282	10.361250752421267	5.974259543025515	4.489267269693914	252.12042236328125	252.1301727294922
624	252.98690795898438	1.8952166666666665					1	DETECTED	252.9869 m/z @1.90 [N1276_1.mzXML]	252.98690795898438	1.8952166666666665	0.15148333333333333	18.160833333333336	18.00935	9427.4130859375	2304927.205307098	0	1282	15.150599060618768	5.164020683590764	8.982955807723474	252.98080444335938	252.99609375
625	253.03550720214844	11.566416666666667					1	DETECTED	253.0355 m/z @11.57 [N1276_1.mzXML]	253.03550720214844	11.566416666666667	8.109833333333333	11.682466666666667	3.572633333333334	18685.447265625	1534500.4614932558	0	1282	0.11009182761536707	0.5167868077822512	0.033573615564502376	253.0350341796875	253.03749084472656
626	253.051025390625	11.743833333333333					1	DETECTED	253.0510 m/z @11.74 [N1276_1.mzXML]	253.051025390625	11.743833333333333	0.4925333333333333	19.94066666666667	19.448133333333335	4634.2587890625	2745755.5642500916	0	1282	5.750004204627308	0.8642616112508482	4.085494728638698	253.04586791992188	253.05303955078125
627	253.19415283203125	14.820616666666666					1	DETECTED	253.1942 m/z @14.82 [N1276_1.mzXML]	253.19415283203125	14.820616666666666	14.534733333333332	15.500433333333332	0.9657	6954.876953125	208954.9975498049	0	1282	0.5078507195730655	1.688975689383775	2.4199733394557796	253.19313049316406	253.19473266601562
628	254.1353759765625	13.784716666666666					1	DETECTED	254.1354 m/z @13.78 [N1276_1.mzXML]	254.1353759765625	13.784716666666666	10.320216666666665	14.090416666666666	3.770200000000001	15168.404296875	961170.9898666983	0	1282	0.19979146499554723	0.5441189204791456	0.08823784095829117	254.13417053222656	254.13768005371094
629	254.17428588867188	14.24425					1	DETECTED	254.1743 m/z @14.24 [N1276_1.mzXML]	254.17428588867188	14.24425	10.216816666666666	17.60216666666667	7.3853500000000025	6707.86572265625	1099467.17371521	0	1282	1.0345975889097172	0.9168804780546754	0.833760956109351	254.1737060546875	254.17535400390625
630	254.9411163330078	11.230133333333333					1	DETECTED	254.9411 m/z @11.23 [N1276_1.mzXML]	254.9411163330078	11.230133333333333	11.038083333333333	19.328500000000002	8.290416666666669	7879.73779296875	1713648.0705043033	0	1282	8.215289938838003	21.584005901240996	42.16801180248199	254.9398956298828	254.94203186035156
631	254.99346923828125	10.90395					1	DETECTED	254.9935 m/z @10.90 [N1276_1.mzXML]	254.99346923828125	10.90395	10.82545	11.215499999999999	0.3900499999999987	30688.626953125	326125.0678996572	0	1282	0.1928348331874279	2.48439490445859	3.2487713784980596	254.99330139160156	254.99392700195312
632	255.0165252685547	10.231599999999998					1	DETECTED	255.0165 m/z @10.23 [N1276_1.mzXML]	255.0165252685547	10.231599999999998	10.201933333333333	14.578750000000001	4.376816666666668	4650.931640625	334756.06375744636	0	1282	0.13321589282496404	73.7665730337105	146.533146067421	255.01608276367188	255.01870727539062
633	255.1211700439453	11.537933333333333					1	DETECTED	255.1212 m/z @11.54 [N1276_1.mzXML]	255.1211700439453	11.537933333333333	11.230133333333333	11.853966666666668	0.6238333333333355	71927.8515625	759566.4111887227	0	1282	0.1029922346491503	0.7969978580155275	0.5721478624140568	255.12026977539062	255.1219940185547
634	255.1706085205078	13.88405					1	DETECTED	255.1706 m/z @13.88 [N1276_1.mzXML]	255.1706085205078	13.88405	9.48935	19.37816666666667	9.888816666666669	29621.125	3589752.3075387552	0	1282	0.9386158107747207	1.0794712273512936	2.117311055700923	255.16986083984375	255.17227172851562
635	255.23036193847656	13.826816666666668					1	DETECTED	255.2304 m/z @13.83 [N1276_1.mzXML]	255.23036193847656	13.826816666666668	0.13451666666666667	20.0075	19.872983333333334	34118.0	2769115.7851395262	0	1282	0.2278043835216259	0.805536209783687	4.481028729794749	255.2213592529297	255.2314910888672
636	256.26190185546875	11.350616666666667					1	DETECTED	256.2619 m/z @11.35 [N1276_1.mzXML]	256.26190185546875	11.350616666666667	0.5096333333333333	20.0075	19.497866666666667	118881.3984375	3140263.704279604	0	1282	0.0677775676805421	2.025255011746874	2.8830293894146353	256.2610778808594	256.2638244628906
637	256.8194274902344	1.9922833333333334					1	DETECTED	256.8194 m/z @1.99 [N1276_1.mzXML]	256.8194274902344	1.9922833333333334	1.7094166666666666	2.66745	0.9580333333333335	27075.013671875	551310.9415686035	0	1282	0.21526588902466148	1.6934362479377794	2.3868724958755587	256.81170654296875	256.8198547363281
638	256.9931335449219	10.84095					1	DETECTED	256.9931 m/z @10.84 [N1276_1.mzXML]	256.9931335449219	10.84095	8.80115	13.10305	4.3019	5678.1337890625	985767.6603983155	0	1282	2.142971997003972	1.054490636336896	1.1089812726737918	256.9931335449219	256.9986267089844
639	257.0819396972656	12.197233333333333					1	DETECTED	257.0819 m/z @12.20 [N1276_1.mzXML]	257.0819396972656	12.197233333333333	2.1773666666666665	17.5365	15.359133333333334	13110.61328125	2404628.114386322	0	1282	9.900832596970941	1.5883809357913823	1.6467230838576445	257.07220458984375	257.082275390625
640	257.1458435058594	1.79675					1	DETECTED	257.1458 m/z @1.80 [N1276_1.mzXML]	257.1458435058594	1.79675	1.76875	1.8388833333333332	0.07013333333333316	104918.8046875	293306.43564746086	0	1282	0.04665697868434471	1.2523809523809482	1.5047619047618963	257.1455993652344	257.14605712890625
641	257.17291259765625	11.18605					1	DETECTED	257.1729 m/z @11.19 [N1276_1.mzXML]	257.17291259765625	11.18605	11.112699999999998	11.853966666666668	0.7412666666666698	5449.7626953125	120194.31202722213	0	1282	0.04237230837116712	5.05294251306514	9.10588502613028	257.17291259765625	257.1742858886719
642	257.22491455078125	12.028699999999999					1	DETECTED	257.2249 m/z @12.03 [N1276_1.mzXML]	257.22491455078125	12.028699999999999	0.59575	15.986416666666665	15.390666666666664	9076.3447265625	3664082.3836745606	0	1282	0.19452370994342694	0.6730837914390716	0.34616758287814314	257.2231750488281	257.22601318359375
643	257.24591064453125	13.855483333333332					1	DETECTED	257.2459 m/z @13.86 [N1276_1.mzXML]	257.24591064453125	13.855483333333332	0.11768333333333333	19.840833333333332	19.72315	32707.216796875	2956749.9761711415	0	1282	9.403760923974627	0.9962994977693381	0.04096187371128799	257.2452392578125	257.2484130859375
644	257.9797058105469	10.201933333333333					1	DETECTED	257.9797 m/z @10.20 [N1276_1.mzXML]	257.9797058105469	10.201933333333333	9.882	10.54905	0.6670499999999997	5700.36865234375	124217.9165058594	0	1282	0.7834507296852493	1.0424828089185247	1.0849656178370495	257.97857666015625	257.98040771484375
645	258.02899169921875	14.015133333333333					1	DETECTED	258.0290 m/z @14.02 [N1276_1.mzXML]	258.02899169921875	14.015133333333333	0.15148333333333333	19.94066666666667	19.789183333333334	6156.05615234375	2213851.9537082203	0	1282	5.4377397241441585	0.7137075493586946	0.39055593622973206	258.01934814453125	258.03057861328125
646	258.1749267578125	15.053716666666666					1	DETECTED	258.1749 m/z @15.05 [N1276_1.mzXML]	258.1749267578125	15.053716666666666	8.832066666666666	15.053716666666666	6.22165	3080.822265625	718647.9945309449	0	1282	5.4429087526815465	0.5	null	258.1681823730469	258.1749267578125
647	258.8978271484375	1.6498333333333333					1	DETECTED	258.8978 m/z @1.65 [N1276_1.mzXML]	258.8978271484375	1.6498333333333333	1.5909	10.595116666666666	9.004216666666666	68483.90625	2515071.253014649	0	1282	0.3960181224856505	76.39324095022631	1.493627597810444	258.89752197265625	258.90228271484375
648	258.9713134765625	1.4571333333333334					1	DETECTED	258.9713 m/z @1.46 [N1276_1.mzXML]	258.9713134765625	1.4571333333333334	1.4260333333333333	10.290716666666667	8.864683333333334	15956.2568359375	1085208.9332862548	0	1282	0.07915486187711807	142.51902465166074	284.03804930332143	258.9708251953125	258.9794616699219
649	259.0924987792969	11.853966666666668					1	DETECTED	259.0925 m/z @11.85 [N1276_1.mzXML]	259.0924987792969	11.853966666666668	8.1397	12.389583333333333	4.249883333333333	15390.7998046875	967563.6710788269	0	1282	0.12073862570310823	0.5721026133467347	0.0358158899764251	259.09149169921875	259.0968017578125
650	259.656494140625	13.213099999999999					1	DETECTED	259.6565 m/z @13.21 [N1276_1.mzXML]	259.656494140625	13.213099999999999	13.06075	13.641016666666667	0.5802666666666667	21042.05859375	279186.37483483914	0	1282	0.100901179850025	1.904386828574574	2.808773657149148	259.64666748046875	259.6573486328125
651	260.021728515625	10.519266666666665					1	DETECTED	260.0217 m/z @10.52 [N1276_1.mzXML]	260.021728515625	10.519266666666665	1.3742666666666667	10.579316666666667	9.20505	4214.3525390625	1261983.0087987059	0	1282	0.07209288983881201	0.5032832148715146	0.006566429743029215	260.0213317871094	260.02691650390625
652	260.166259765625	12.134383333333334					1	DETECTED	260.1663 m/z @12.13 [N1276_1.mzXML]	260.166259765625	12.134383333333334	11.682466666666667	13.240966666666667	1.5585000000000004	8662.7841796875	470622.6669659425	0	1282	0.0846924903327615	1.7243223308132007	2.4486446616264015	260.1568298339844	260.1666564941406
653	260.1844482421875	9.896916666666668					1	DETECTED	260.1844 m/z @9.90 [N1276_1.mzXML]	260.1844482421875	9.896916666666668	9.671616666666667	10.395783333333332	0.7241666666666653	135476.375	752515.0329305405	0	1282	0.08980837907217243	1.5982280885156972	1.8487211419752458	260.18353271484375	260.1851501464844
654	261.01019287109375	1.96455					1	DETECTED	261.0102 m/z @1.96 [N1276_1.mzXML]	261.01019287109375	1.96455	1.4418166666666667	9.41375	7.971933333333333	47981.0546875	1864658.4605119629	0	1282	0.29461924689080465	7.391875416449711	0.8985847478868028	261.00390625	261.0123291015625
655	261.1434631347656	9.550099999999999					1	DETECTED	261.1435 m/z @9.55 [N1276_1.mzXML]	261.1434631347656	9.550099999999999	0.10105	19.94066666666667	19.839616666666668	99289.0625	3478419.0173528455	0	1282	0.07940939803721925	0.9011917282527612	0.74563878678297	261.1414794921875	261.1453857421875
656	261.1878662109375	9.896916666666668					1	DETECTED	261.1879 m/z @9.90 [N1276_1.mzXML]	261.1878662109375	9.896916666666668	0.11768333333333333	20.0075	19.88981666666667	18154.341796875	1697609.2492788087	0	1282	0.09286264067741357	2.63550402643482	2.607461920837674	261.1821594238281	261.18865966796875
657	262.251708984375	12.4211					1	DETECTED	262.2517 m/z @12.42 [N1276_1.mzXML]	262.251708984375	12.4211	4.976516666666667	12.467066666666666	7.490549999999999	19240.595703125	3415540.062750732	0	1282	0.08988148180861799	0.5030872558347792	0.006174511669558411	262.2447204589844	262.251708984375
658	263.007080078125	1.9922833333333334					1	DETECTED	263.0071 m/z @1.99 [N1276_1.mzXML]	263.007080078125	1.9922833333333334	1.4418166666666667	17.553	16.111183333333333	14942.3251953125	2248162.414689545	0	1282	0.6450604730013889	14.634113479471964	28.268226958943927	263.0024108886719	263.0074157714844
659	263.0176696777344	11.7596					1	DETECTED	263.0177 m/z @11.76 [N1276_1.mzXML]	263.0176696777344	11.7596	11.023166666666667	17.159333333333333	6.136166666666666	18546.615234375	1230048.0137169801	0	1282	0.6217973823067702	4.166138595935359	7.332277191870718	263.0168151855469	263.0184326171875
660	263.0873107910156	11.580533333333333					1	DETECTED	263.0873 m/z @11.58 [N1276_1.mzXML]	263.0873107910156	11.580533333333333	1.14905	19.774833333333333	18.625783333333334	477049.59375	1.1040733984795414E7	1	1282	0.1268652291342267	0.5107133753181731	0.014935278122918968	263.0832214355469	263.0917663574219
661	263.1379089355469	9.656433333333332					1	DETECTED	263.1379 m/z @9.66 [N1276_1.mzXML]	263.1379089355469	9.656433333333332	9.626100000000001	9.731716666666667	0.10561666666666625	22023.068359375	102284.39162390181	0	1282	0.07969532091298426	1.7409340659341743	2.29324154531543	263.13775634765625	263.1380310058594
662	263.2355041503906	14.564033333333333					1	DETECTED	263.2355 m/z @14.56 [N1276_1.mzXML]	263.2355041503906	14.564033333333333	0.20276666666666668	19.990833333333335	19.78806666666667	138743.53125	9635521.574173227	0	1282	3.5323199587796346	0.7234907848094208	2.865453930434364	263.2309875488281	263.2369689941406
663	264.0908203125	11.580533333333333					1	DETECTED	264.0908 m/z @11.58 [N1276_1.mzXML]	264.0908203125	11.580533333333333	1.8246666666666667	11.682466666666667	9.8578	58889.171875	1.4191221686115721E7	0	1282	0.11927159798734088	0.5052242069728984	0.010448413945796705	264.0869445800781	264.0909729003906
664	264.169677734375	9.240283333333334					1	DETECTED	264.1697 m/z @9.24 [N1276_1.mzXML]	264.169677734375	9.240283333333334	9.139550000000002	10.426233333333332	1.2866833333333307	46753.484375	318214.1647028798	0	1282	0.07496409357267453	1.1482098303763628	0.9481205932577368	264.1692199707031	264.173828125
665	264.2389221191406	14.534733333333332					1	DETECTED	264.2389 m/z @14.53 [N1276_1.mzXML]	264.2389221191406	14.534733333333332	5.966783333333334	16.6685	10.701716666666668	22931.794921875	3160283.3640376907	0	1282	3.74368949135453	0.5814386958110997	0.34372290462992255	264.23565673828125	264.24041748046875
666	264.8509826660156	1.7246833333333333					1	DETECTED	264.8510 m/z @1.72 [N1276_1.mzXML]	264.8509826660156	1.7246833333333333	1.6644166666666667	3.9125333333333336	2.248116666666667	17991.609375	1268223.5987924805	0	1282	0.4039174737212421	18.651410398230084	36.30282079646016	264.8428955078125	264.8511047363281
667	265.02166748046875	1.79675					1	DETECTED	265.0217 m/z @1.80 [N1276_1.mzXML]	265.02166748046875	1.79675	1.7544499999999998	18.328	16.57355	51054.25390625	2675251.753013245	0	1282	0.13869159680662668	10.004684617841356	17.634812492499705	265.01171875	265.02362060546875
668	265.0841979980469	19.493666666666666					1	DETECTED	265.0842 m/z @19.49 [N1276_1.mzXML]	265.0841979980469	19.493666666666666	0.11768333333333333	20.0075	19.88981666666667	6412.783203125	2070624.2459320375	0	1282	1.3933647737539765	0.5132595420963582	0.1927368606813193	265.0742492675781	265.0918273925781
669	265.1171569824219	9.716716666666667					1	DETECTED	265.1172 m/z @9.72 [N1276_1.mzXML]	265.1171569824219	9.716716666666667	9.656433333333332	10.154616666666668	0.4981833333333352	129196.46875	802140.6314637428	0	1282	0.08752636103528744	1.7777752914568115	2.7942012468328232	265.1169738769531	265.1179504394531
670	265.2508850097656	12.66765					1	DETECTED	265.2509 m/z @12.67 [N1276_1.mzXML]	265.2508850097656	12.66765	0.23671666666666666	16.766333333333332	16.529616666666666	40752.2265625	2103329.004869658	0	1282	0.2015702306355145	0.6315460901794484	0.2302257805370907	265.2419738769531	265.2530517578125
671	265.9800720214844	10.231599999999998					1	DETECTED	265.9801 m/z @10.23 [N1276_1.mzXML]	265.9800720214844	10.231599999999998	10.186399999999999	12.22935	2.042950000000001	20815.83984375	405032.6671029053	0	1282	0.06868549183733563	22.599004424779043	2.2007306868244934	265.9797058105469	265.9891052246094
672	266.0707702636719	16.24485					1	DETECTED	266.0708 m/z @16.24 [N1276_1.mzXML]	266.0707702636719	16.24485	9.123716666666667	19.5765	10.452783333333333	6252.95703125	1686516.6307125245	0	1282	3.351437787484098	0.7339269498300832	0.4091970624678179	266.0694885253906	266.071533203125
673	266.1206970214844	9.731716666666667					1	DETECTED	266.1207 m/z @9.73 [N1276_1.mzXML]	266.1206970214844	9.731716666666667	9.671616666666667	9.822633333333332	0.15101666666666524	16342.8984375	94249.32794775335	0	1282	0.09561502036701697	1.256378258458108	1.6327632350017258	266.12017822265625	266.1207580566406
674	266.92596435546875	1.5909					1	DETECTED	266.9260 m/z @1.59 [N1276_1.mzXML]	266.92596435546875	1.5909	1.5167166666666667	1.6353	0.11858333333333326	51956.15625	219937.6339643554	0	1282	0.0808939413251677	0.7898724312705789	0.6279382841001426	266.9256591796875	266.9267272949219
675	267.0669250488281	16.10005					1	DETECTED	267.0669 m/z @16.10 [N1276_1.mzXML]	267.0669250488281	16.10005	1.88135	19.874000000000002	17.99265	8868.765625	2908070.576152833	0	1282	2.202137140575223	0.6327107963456575	0.6891416519818376	267.0569763183594	267.0681457519531
676	267.2665710449219	12.724033333333333					1	DETECTED	267.2666 m/z @12.72 [N1276_1.mzXML]	267.2665710449219	12.724033333333333	4.7091166666666675	14.882566666666666	10.173449999999999	72728.09375	1868411.793905822	0	1282	0.17902973451128368	3.13909490430191	0.6420625280842924	267.2657470703125	267.2687072753906
677	267.6453552246094	13.171983333333333					1	DETECTED	267.6454 m/z @13.17 [N1276_1.mzXML]	267.6453552246094	13.171983333333333	12.94895	14.789433333333333	1.8404833333333332	376323.25	7064543.161607913	2	1282	0.267094823221667	1.4378282612419648	2.9938132357769134	267.64288330078125	267.6463317871094
678	267.9778137207031	10.231599999999998					1	DETECTED	267.9778 m/z @10.23 [N1276_1.mzXML]	267.9778137207031	10.231599999999998	10.186399999999999	17.749666666666666	7.563266666666667	19927.990234375	1339119.2196165773	0	1282	0.07152718466905661	83.66445427728713	2.716510554500962	267.97705078125	267.9791259765625
679	268.1469421386719	13.447316666666667					1	DETECTED	268.1469 m/z @13.45 [N1276_1.mzXML]	268.1469421386719	13.447316666666667	9.169683333333333	13.641016666666667	4.471333333333334	34421.03515625	3001595.626000488	0	1282	0.6493670065608601	0.523639419288335	0.046739476569370095	268.146728515625	268.15362548828125
680	268.95672607421875	11.215499999999999					1	DETECTED	268.9567 m/z @11.22 [N1276_1.mzXML]	268.95672607421875	11.215499999999999	1.53145	19.427833333333336	17.896383333333336	14242.451171875	3414886.625096255	0	1282	0.6856296668492128	0.7439578696057728	0.5319719882824993	268.9468078613281	268.9580993652344
681	268.9773254394531	13.9271					1	DETECTED	268.9773 m/z @13.93 [N1276_1.mzXML]	268.9773254394531	13.9271	1.4869833333333333	13.9271	12.440116666666666	16803.453125	3833690.9962023925	0	1282	3.1095239185176133	0.5	null	268.9723815917969	268.9862365722656
682	269.0472412109375	2.19175					1	DETECTED	269.0472 m/z @2.19 [N1276_1.mzXML]	269.0472412109375	2.19175	1.8952166666666665	17.585500000000003	15.690283333333337	8958.93359375	3446752.7967606205	0	1282	0.2140077928455213	26.45618817446044	51.91237634892088	269.04119873046875	269.0482482910156
683	269.0860595703125	1.4722333333333333					1	DETECTED	269.0861 m/z @1.47 [N1276_1.mzXML]	269.0860595703125	1.4722333333333333	1.4090500000000001	1.5019666666666667	0.09291666666666654	5786.1396484375	22979.61762445065	0	1282	0.16214142938029918	0.73529411764706	0.4705882352941199	269.0853576660156	269.0863037109375
684	269.13677978515625	12.058316666666666					1	DETECTED	269.1368 m/z @12.06 [N1276_1.mzXML]	269.13677978515625	12.058316666666666	11.999533333333334	12.149883333333333	0.15034999999999954	39617.48046875	219576.45318115273	0	1282	0.09946065371418555	1.2788488800680602	1.6038337023124183	269.13653564453125	269.136962890625
685	269.2247619628906	14.060583333333334					1	DETECTED	269.2248 m/z @14.06 [N1276_1.mzXML]	269.2247619628906	14.060583333333334	13.88405	15.06955	1.1854999999999993	69440.0703125	1587617.0772532357	0	1282	0.3055431369358974	2.3918020302233596	3.4062277836888852	269.2243347167969	269.2255859375
686	269.2823791503906	13.700116666666666					1	DETECTED	269.2824 m/z @13.70 [N1276_1.mzXML]	269.2823791503906	13.700116666666666	0.11768333333333333	19.95716666666667	19.839483333333337	13443.830078125	2497791.2728676153	0	1282	1.677211747899598	1.117606742142018	0.1700469119924157	269.2809143066406	269.2839050292969
687	270.2279357910156	14.075516666666665					1	DETECTED	270.2279 m/z @14.08 [N1276_1.mzXML]	270.2279357910156	14.075516666666665	12.213266666666668	14.549383333333333	2.3361166666666655	15317.1298828125	928420.4804797361	0	1282	0.3055969761431889	0.6272296057636376	0.25445921152727524	270.2208557128906	270.22857666015625
688	270.9566955566406	1.9369333333333332					1	DETECTED	270.9567 m/z @1.94 [N1276_1.mzXML]	270.9566955566406	1.9369333333333332	1.9369333333333332	11.200533333333334	9.2636	23668.5625	1615807.0079047855	0	1282	0.17117041143335587	null	null	270.956298828125	270.9579772949219
689	271.0384216308594	1.8106166666666668					1	DETECTED	271.0384 m/z @1.81 [N1276_1.mzXML]	271.0384216308594	1.8106166666666668	1.7398	15.938083333333333	14.198283333333332	80667.421875	1.1446587518206025E7	0	1282	0.0847539982712171	100.2467639444574	194.45077349425583	271.0382385253906	271.04815673828125
690	271.2041015625	14.8981					1	DETECTED	271.2041 m/z @14.90 [N1276_1.mzXML]	271.2041015625	14.8981	11.023166666666667	15.484133333333334	4.460966666666668	15785.201171875	1038086.523633179	0	1282	0.5010695372232448	0.5756185052646069	0.1512370105292138	271.2032470703125	271.2046813964844
691	271.261474609375	12.6533					1	DETECTED	271.2615 m/z @12.65 [N1276_1.mzXML]	271.261474609375	12.6533	0.11768333333333333	20.0075	19.88981666666667	82270.3359375	6002712.1377011165	0	1282	0.2689350417066194	0.7039630674740359	0.18943410815738893	271.2602844238281	271.2630920410156
692	271.6568298339844	12.920533333333333					1	DETECTED	271.6568 m/z @12.92 [N1276_1.mzXML]	271.6568298339844	12.920533333333333	12.920533333333333	13.116999999999999	0.1964666666666659	34809.98828125	271413.94587402395	0	1282	0.1508602421594265	null	null	271.65606689453125	271.6568298339844
693	272.66412353515625	13.363166666666666					1	DETECTED	272.6641 m/z @13.36 [N1276_1.mzXML]	272.66412353515625	13.363166666666666	13.308566666666668	13.5793	0.2707333333333324	19307.8046875	160113.3799797365	0	1282	0.18037609060600168	2.479242979243022	3.9584859584860435	272.6631774902344	272.6647644042969
694	272.7932434082031	1.9784499999999998					1	DETECTED	272.7932 m/z @1.98 [N1276_1.mzXML]	272.7932434082031	1.9784499999999998	1.7094166666666666	2.320533333333333	0.6111166666666665	16611.517578125	301569.39569384756	0	1282	0.18525368341132098	1.1357638458679225	1.2715276917358447	272.7920227050781	272.7943115234375
695	272.9427185058594	1.6056					1	DETECTED	272.9427 m/z @1.61 [N1276_1.mzXML]	272.9427185058594	1.6056	1.53145	1.6792	0.14775000000000005	78892.3203125	354108.5825699463	0	1282	0.0881904751808893	1.0030102677782977	1.2521967785381862	272.9425354003906	272.9430236816406
696	273.220458984375	15.7108					1	DETECTED	273.2205 m/z @15.71 [N1276_1.mzXML]	273.220458984375	15.7108	4.802466666666667	17.405166666666666	12.602699999999999	2392.042724609375	764330.2324276121	0	1282	0.6898067665025209	0.5776638655462183	0.15532773109243683	273.21923828125	273.22418212890625
697	274.0018615722656	11.200533333333334					1	DETECTED	274.0019 m/z @11.20 [N1276_1.mzXML]	274.0018615722656	11.200533333333334	10.856316666666666	18.428166666666666	7.5718499999999995	11207.119140625	1430630.8755516354	0	1282	5.374615738546142	7.7009843141579735	12.724428683928513	274.000732421875	274.00628662109375
698	274.2001037597656	10.201933333333333					1	DETECTED	274.2001 m/z @10.20 [N1276_1.mzXML]	274.2001037597656	10.201933333333333	5.3972	11.171366666666668	5.774166666666668	8464.484375	516588.1445715332	0	1282	0.13698366535280293	0.6016938445395272	0.20113443507770848	274.19915771484375	274.2035217285156
699	274.23626708984375	12.197233333333333					1	DETECTED	274.2363 m/z @12.20 [N1276_1.mzXML]	274.23626708984375	12.197233333333333	12.165666666666668	12.342133333333333	0.17646666666666455	23720.568359375	162025.88416747935	0	1282	0.12070930438450311	2.7951425554383627	4.590285110876725	274.2356872558594	274.23626708984375
700	274.2717590332031	11.350616666666667					1	DETECTED	274.2718 m/z @11.35 [N1276_1.mzXML]	274.2717590332031	11.350616666666667	4.63125	18.127833333333335	13.496583333333335	3895308.25	2.3213699353982907E7	1	1282	0.07690787834063961	2.1124225823252347	2.8749236698488603	274.2713623046875	274.27337646484375
701	274.879638671875	1.7398					1	DETECTED	274.8796 m/z @1.74 [N1276_1.mzXML]	274.879638671875	1.7398	1.6792	1.8106166666666668	0.13141666666666674	36845.98046875	199465.00102636733	0	1282	0.12116222359230555	1.0842959295929602	1.2341493171118083	274.8792419433594	274.8798828125
702	274.99774169921875	11.245149999999999					1	DETECTED	274.9977 m/z @11.25 [N1276_1.mzXML]	274.99774169921875	11.245149999999999	10.935133333333333	19.2625	8.327366666666666	19166.6875	1696967.2933520805	0	1282	0.9811303365656965	8.01556148036338	15.827852817491827	274.9962463378906	275.00146484375
703	275.27532958984375	11.350616666666667					1	DETECTED	275.2753 m/z @11.35 [N1276_1.mzXML]	275.27532958984375	11.350616666666667	11.307316666666667	11.697316666666667	0.39000000000000057	565554.5	3274038.5362102166	0	1282	0.08222517256601236	2.6586983003899483	3.0000995602243514	275.27496337890625	275.27630615234375
704	275.63128662109375	13.144499999999999					1	DETECTED	275.6313 m/z @13.14 [N1276_1.mzXML]	275.63128662109375	13.144499999999999	12.18155	13.641016666666667	1.4594666666666676	196371.484375	3443535.2850987553	0	1282	0.21515084222915348	0.7140796632148908	1.7912893919976451	275.6299133300781	275.6316833496094
705	275.9965515136719	16.326333333333334					1	DETECTED	275.9966 m/z @16.33 [N1276_1.mzXML]	275.9965515136719	16.326333333333334	9.68655	18.9515	9.264949999999999	2149.3642578125	696863.9965421753	0	1282	1.4429833523868858	0.6976846634051813	0.3953693268103625	275.9955139160156	275.9982604980469
706	276.13330078125	13.144499999999999					1	DETECTED	276.1333 m/z @13.14 [N1276_1.mzXML]	276.13330078125	13.144499999999999	4.372649999999999	13.912666666666667	9.540016666666666	51969.96484375	2009927.0576040035	0	1282	0.2795947624633168	0.5514864536655399	0.08570662015971205	276.1238098144531	276.1424255371094
707	276.1792907714844	8.862733333333333					1	DETECTED	276.1793 m/z @8.86 [N1276_1.mzXML]	276.1792907714844	8.862733333333333	8.80115	15.420066666666665	6.6189166666666654	5427.109375	657410.4367762451	0	1282	0.19837295934904198	53.73951285520994	106.47902571041988	276.1789855957031	276.1805114746094
708	276.65045166015625	13.213099999999999					1	DETECTED	276.6505 m/z @13.21 [N1276_1.mzXML]	276.65045166015625	13.213099999999999	12.962933333333332	13.594600000000002	0.6316666666666695	59413.51953125	996539.8372421892	0	1282	0.28714283668982077	1.2624916722185255	1.4092859544142966	276.6500549316406	276.6518859863281
709	276.98370361328125	1.79675					1	DETECTED	276.9837 m/z @1.80 [N1276_1.mzXML]	276.98370361328125	1.79675	1.4418166666666667	18.870333333333335	17.428516666666667	23373.748046875	2099356.8657021793	0	1282	0.20948437975248924	20.33521411906279	671.910880585709	276.97418212890625	276.99365234375
710	277.15234375	13.240966666666667					1	DETECTED	277.1523 m/z @13.24 [N1276_1.mzXML]	277.15234375	13.240966666666667	2.57085	19.840833333333332	17.269983333333332	19993.724609375	3882848.760542755	0	1282	12.861599860466724	0.7344942903605831	0.14510572369182043	277.14556884765625	277.15789794921875
711	277.17828369140625	12.18155					1	DETECTED	277.1783 m/z @12.18 [N1276_1.mzXML]	277.17828369140625	12.18155	0.15148333333333333	19.59283333333333	19.441349999999996	20027.96484375	2166554.473477477	0	1282	0.07404732780504908	0.8080316817307744	0.012097984655658383	277.1768798828125	277.17913818359375
712	277.2117004394531	13.826816666666668					1	DETECTED	277.2117 m/z @13.83 [N1276_1.mzXML]	277.2117004394531	13.826816666666668	0.37276666666666664	14.183449999999999	13.810683333333332	33202.328125	2548095.5181408683	0	1282	1.44237327369488	0.5851186423343182	0.19337551042463832	277.21124267578125	277.2155456542969
713	278.0508117675781	17.044166666666666					1	DETECTED	278.0508 m/z @17.04 [N1276_1.mzXML]	278.0508117675781	17.044166666666666	9.340283333333334	19.691666666666666	10.351383333333333	1921.80078125	731474.5821032106	0	1282	2.152526502112739	0.6718289261043674	0.34365785220873474	278.05029296875	278.0523986816406
714	278.6261901855469	12.94895					1	DETECTED	278.6262 m/z @12.95 [N1276_1.mzXML]	278.6261901855469	12.94895	12.63825	13.10305	0.4648000000000003	49802.3984375	685308.0315773922	0	1282	0.1422144537542902	0.7479884132603788	0.2763686930146455	278.62445068359375	278.6263122558594
715	278.9752502441406	13.75645					1	DETECTED	278.9753 m/z @13.76 [N1276_1.mzXML]	278.9752502441406	13.75645	9.550099999999999	19.345166666666668	9.795066666666669	22484.447265625	3303400.4091121545	0	1282	5.313341134946137	1.0373943419353542	0.41375679010298916	278.9752502441406	278.98211669921875
716	279.0821228027344	10.519266666666665					1	DETECTED	279.0821 m/z @10.52 [N1276_1.mzXML]	279.0821228027344	10.519266666666665	0.4925333333333333	18.918833333333335	18.4263	119688.3984375	2309631.3415328055	0	1282	0.08909624111227643	39.53957198287352	82.94615886932395	279.08209228515625	279.0918884277344
717	279.1570739746094	12.451683333333333					1	DETECTED	279.1571 m/z @12.45 [N1276_1.mzXML]	279.1570739746094	12.451683333333333	0.10105	20.0075	19.90645	167884.71875	3.872043713134616E7	0	1282	0.15391963007267329	0.5382391073500445	0.06708231174317676	279.1563415527344	279.158203125
718	279.2300109863281	13.5052					1	DETECTED	279.2300 m/z @13.51 [N1276_1.mzXML]	279.2300109863281	13.5052	11.682466666666667	14.867099999999999	3.1846333333333323	67197.46875	3106701.9341448974	0	1282	0.18010018287455232	0.7806387400467074	0.48759685141177345	279.22869873046875	279.2309265136719
719	279.6449279785156	12.990816666666666					1	DETECTED	279.6449 m/z @12.99 [N1276_1.mzXML]	279.6449279785156	12.990816666666666	12.794416666666667	13.5793	0.7848833333333332	131969.109375	1804556.9065371118	0	1282	0.19342625024057547	1.2717994822040648	0.9183383962522139	279.6437072753906	279.6457214355469
720	280.0901184082031	1.7544499999999998					1	DETECTED	280.0901 m/z @1.75 [N1276_1.mzXML]	280.0901184082031	1.7544499999999998	1.6644166666666667	19.05	17.385583333333333	173516.71875	6849419.42224695	0	1282	0.06130895328633734	82.7787430735519	97.16608838782761	280.08526611328125	280.0904846191406
721	280.16033935546875	12.451683333333333					1	DETECTED	280.1603 m/z @12.45 [N1276_1.mzXML]	280.16033935546875	12.451683333333333	0.11768333333333333	20.0075	19.88981666666667	28033.3359375	7183155.392644288	0	1282	19.31010262153173	0.8063003351170208	0.3258845252385077	280.1533508300781	280.16180419921875
722	280.6529235839844	13.363166666666666					1	DETECTED	280.6529 m/z @13.36 [N1276_1.mzXML]	280.6529235839844	13.363166666666666	12.94895	14.075516666666665	1.1265666666666654	179654.328125	2654693.0281354976	0	1282	0.21723542689414188	1.14393372902985	2.431048164025666	280.6480712890625	280.6536865234375
723	281.0088195800781	11.566416666666667					1	DETECTED	281.0088 m/z @11.57 [N1276_1.mzXML]	281.0088195800781	11.566416666666667	11.552150000000001	11.63815	0.08599999999999852	13643.478515625	59947.37981542929	0	1282	1.4894254205578168	3.0140186915888774	5.028037383177755	281.0087890625	281.0090637207031
724	281.082275390625	15.888583333333335					1	DETECTED	281.0823 m/z @15.89 [N1276_1.mzXML]	281.082275390625	15.888583333333335	9.68655	19.1155	9.42895	17609.244140625	3181131.5754827275	0	1282	6.868393264226233	0.7546120437277615	0.40024854275845784	281.0815124511719	281.083740234375
725	281.1124572753906	9.504483333333333					1	DETECTED	281.1125 m/z @9.50 [N1276_1.mzXML]	281.1124572753906	9.504483333333333	9.443916666666667	16.88	7.4360833333333325	5004.7099609375	450146.63005184947	0	1282	0.13201659106880825	61.387589433131765	121.77517886626353	281.1115417480469	281.1175231933594
726	281.2457275390625	14.461516666666666					1	DETECTED	281.2457 m/z @14.46 [N1276_1.mzXML]	281.2457275390625	14.461516666666666	0.3048166666666667	19.39466666666667	19.089850000000002	239781.09375	1.385971580393734E7	0	1282	0.6038158043597353	0.7178829973951261	0.4056065083979303	281.24420166015625	281.24774169921875
727	281.66082763671875	14.213799999999999					1	DETECTED	281.6608 m/z @14.21 [N1276_1.mzXML]	281.66082763671875	14.213799999999999	13.404666666666666	16.21285	2.808183333333334	55088.08984375	2725540.4783083517	0	1282	0.8684777062384867	1.7353032050753894	8.409198965129182	281.6550598144531	281.6615295410156
728	282.16265869140625	14.273316666666666					1	DETECTED	282.1627 m/z @14.27 [N1276_1.mzXML]	282.16265869140625	14.273316666666666	14.060583333333334	15.3719	1.3113166666666665	13401.849609375	543418.3304584962	0	1282	0.5752838635929081	3.0820667502350467	5.1641335004700935	282.1614685058594	282.1630554199219
729	282.2204895019531	18.837833333333332					1	DETECTED	282.2205 m/z @18.84 [N1276_1.mzXML]	282.2204895019531	18.837833333333332	0.10105	20.0075	19.90645	5244.2294921875	3521849.552022276	0	1282	0.5583652058827404	0.5312131128875732	0.06242622577514647	282.2185974121094	282.2240905761719
730	282.2492370605469	14.418316666666668					1	DETECTED	282.2492 m/z @14.42 [N1276_1.mzXML]	282.2492370605469	14.418316666666668	10.935133333333333	16.0838	5.148666666666667	48997.734375	2635363.3130230713	0	1282	3.4149483756552286	0.7578840918764391	0.4263704910346436	282.2478942871094	282.25823974609375
731	282.2772521972656	13.9856					1	DETECTED	282.2773 m/z @13.99 [N1276_1.mzXML]	282.2772521972656	13.9856	11.822783333333332	16.27743333333333	4.454649999999999	112817.078125	4769642.660472165	0	1282	0.3046389597095924	3.2515917294086476	14.421279151509786	282.27581787109375	282.2841491699219
732	282.90338134765625	1.5909					1	DETECTED	282.9034 m/z @1.59 [N1276_1.mzXML]	282.90338134765625	1.5909	1.53145	13.656433333333332	12.124983333333333	97004.6015625	8294078.883811523	0	1282	0.07290468990729004	101.9763106251752	1.0584951363578998	282.8957214355469	282.9039611816406
733	282.97119140625	11.39235					1	DETECTED	282.9712 m/z @11.39 [N1276_1.mzXML]	282.97119140625	11.39235	10.872083333333334	16.01915	5.147066666666666	16181.6845703125	1248192.9784901121	0	1282	0.6042190297968446	4.946565863659665	9.68078062181159	282.97113037109375	282.9726867675781
734	283.00634765625	10.231599999999998					1	DETECTED	283.0063 m/z @10.23 [N1276_1.mzXML]	283.00634765625	10.231599999999998	10.186399999999999	10.305683333333333	0.11928333333333363	16540.630859375	81781.39818408234	0	1282	0.09170903263884789	1.3195058997050337	1.6390117994100675	283.00616455078125	283.0066833496094
735	283.105224609375	10.776666666666667					1	DETECTED	283.1052 m/z @10.78 [N1276_1.mzXML]	283.105224609375	10.776666666666667	10.154616666666668	11.712533333333333	1.5579166666666655	9667.41015625	198938.03860604862	0	1282	0.10907828685099474	1.1773085480981398	1.5911190277576852	283.105224609375	283.11480712890625
736	283.152099609375	12.058316666666666					1	DETECTED	283.1521 m/z @12.06 [N1276_1.mzXML]	283.152099609375	12.058316666666666	12.014083333333334	12.134383333333334	0.1203000000000003	14268.5771484375	75358.90332348598	0	1282	0.0870470636168097	1.3598342125094431	1.7196684250188863	283.1514587402344	283.1524658203125
737	283.240478515625	15.1009					1	DETECTED	283.2405 m/z @15.10 [N1276_1.mzXML]	283.240478515625	15.1009	5.608483333333334	16.864	11.255516666666667	2944.038818359375	1399471.4216808474	0	1282	null	0.5928688690094726	0.18573773801894514	283.2393493652344	283.2480773925781
738	283.26123046875	12.695866666666666					1	DETECTED	283.2612 m/z @12.70 [N1276_1.mzXML]	283.26123046875	12.695866666666666	0.11768333333333333	20.0075	19.88981666666667	87954.09375	3847250.555777589	0	1282	0.21273737012531058	0.6237847330543138	0.05019360061338288	283.25177001953125	283.2630920410156
739	283.280517578125	14.0002					1	DETECTED	283.2805 m/z @14.00 [N1276_1.mzXML]	283.280517578125	14.0002	13.88405	14.623266666666666	0.7392166666666657	20282.779296875	404466.1130677489	0	1282	0.3420881746221802	1.6574063133753925	5.811575880661602	283.2794494628906	283.2813415527344
740	284.1844787597656	9.033033333333332					1	DETECTED	284.1845 m/z @9.03 [N1276_1.mzXML]	284.1844787597656	9.033033333333332	9.002533333333334	14.24425	5.241716666666665	6410.27587890625	501835.0734956967	0	1282	0.530889985984075	85.92978142077008	29.96983952852555	284.177001953125	284.1881408691406
741	284.2925720214844	12.66765					1	DETECTED	284.2926 m/z @12.67 [N1276_1.mzXML]	284.2925720214844	12.66765	11.65275	18.821166666666667	7.168416666666667	33076.6953125	3133818.2709301156	0	1282	0.16303269680114418	3.531587676946823	6.063175353893646	284.2918395996094	284.2939758300781
742	284.3294372558594	11.883000000000001					1	DETECTED	284.3294 m/z @11.88 [N1276_1.mzXML]	284.3294372558594	11.883000000000001	11.868566666666668	12.165666666666668	0.29710000000000036	26063.677734375	187499.0667902833	0	1282	0.10851758353033603	10.292147806004973	19.584295612009946	284.3289489746094	284.32965087890625
743	284.9081115722656	1.6792					1	DETECTED	284.9081 m/z @1.68 [N1276_1.mzXML]	284.9081115722656	1.6792	1.6498333333333333	1.79675	0.1469166666666668	53922.4921875	258385.11003076204	0	1282	0.0723045118012211	2.501418842224739	4.222206400271499	284.9078674316406	284.9085388183594
744	285.0042419433594	10.231599999999998					1	DETECTED	285.0042 m/z @10.23 [N1276_1.mzXML]	285.0042419433594	10.231599999999998	10.201933333333333	10.350233333333334	0.14830000000000076	17360.095703125	83530.8275659179	0	1282	0.11936515795132152	2.4994382022472923	3.998876404494584	285.0036315917969	285.0044250488281
745	285.0632629394531	1.4571333333333334					1	DETECTED	285.0633 m/z @1.46 [N1276_1.mzXML]	285.0632629394531	1.4571333333333334	1.3915666666666666	11.580533333333333	10.188966666666667	12545.0908203125	2036310.0186759643	0	1282	0.2232481705047744	77.69928825622763	149.9589323691734	285.0607604980469	285.0690612792969
746	285.240478515625	13.06075					1	DETECTED	285.2405 m/z @13.06 [N1276_1.mzXML]	285.240478515625	13.06075	4.118933333333334	13.130666666666666	9.011733333333332	38729.890625	1870478.900257325	0	1282	559.3413604917255	0.5039095336704509	0.007819067340901936	285.240234375	285.24322509765625
747	285.2769775390625	12.766616666666666					1	DETECTED	285.2770 m/z @12.77 [N1276_1.mzXML]	285.2769775390625	12.766616666666666	0.13451666666666667	19.510166666666667	19.37565	36576.640625	2549290.157692169	0	1282	0.029499025014478875	0.9105762219337867	0.835062689259296	285.2760925292969	285.278564453125
748	286.1419982910156	11.897333333333334					1	DETECTED	286.1420 m/z @11.90 [N1276_1.mzXML]	286.1419982910156	11.897333333333334	11.868566666666668	12.073316666666667	0.20474999999999888	21155.466796875	131111.841099609	0	1282	0.100271338274327	3.558806488991959	5.24707191901111	286.1414489746094	286.142578125
749	286.19964599609375	10.3656					1	DETECTED	286.1996 m/z @10.37 [N1276_1.mzXML]	286.19964599609375	10.3656	10.290716666666667	10.727583333333333	0.43686666666666696	187484.234375	1602705.7604029528	1	1282	0.11502037504151019	2.0555956930519788	2.5808392611517625	286.1990051269531	286.2000732421875
750	286.24755859375	9.7929					1	DETECTED	286.2476 m/z @9.79 [N1276_1.mzXML]	286.24755859375	9.7929	8.986966666666666	19.361333333333334	10.374366666666669	93654.7890625	2422215.233546568	0	1282	0.10649765754770613	1.4994813420327653	1.434466954088216	286.2428283691406	286.2489013671875
751	286.9305419921875	1.95075					1	DETECTED	286.9305 m/z @1.95 [N1276_1.mzXML]	286.9305419921875	1.95075	1.9092	2.3484666666666665	0.43926666666666647	16027.7607421875	174701.92078491204	0	1282	0.5639822236558159	5.28600080224629	9.57200160449258	286.92999267578125	286.9314880371094
752	287.01190185546875	1.79675					1	DETECTED	287.0119 m/z @1.80 [N1276_1.mzXML]	287.01190185546875	1.79675	1.7398	11.1275	9.387699999999999	33018.3046875	3868149.045891113	0	1282	0.07711646074315448	82.42054433713776	163.8410886742755	287.01153564453125	287.0193786621094
753	287.09893798828125	9.716716666666667					1	DETECTED	287.0989 m/z @9.72 [N1276_1.mzXML]	287.09893798828125	9.716716666666667	9.68655	9.762166666666667	0.07561666666666689	106598.0546875	404321.4859062506	0	1282	0.10233387951601536	1.2533149171270936	1.5066298342541873	287.0987854003906	287.0990295410156
754	287.2030334472656	10.3656					1	DETECTED	287.2030 m/z @10.37 [N1276_1.mzXML]	287.2030334472656	10.3656	10.290716666666667	12.389583333333333	2.098866666666666	31018.47265625	577962.6939973144	0	1282	0.17016464846310697	14.014244380146751	26.827765565644977	287.1964416503906	287.2033996582031
755	287.2349548339844	14.015133333333333					1	DETECTED	287.2350 m/z @14.02 [N1276_1.mzXML]	287.2349548339844	14.015133333333333	13.447316666666667	19.39466666666667	5.947350000000002	9464.7685546875	894042.3932101438	0	1282	0.6226680731442382	5.237033666969985	9.47406733393997	287.22674560546875	287.238037109375
756	287.2507629394531	9.852216666666667					1	DETECTED	287.2508 m/z @9.85 [N1276_1.mzXML]	287.2507629394531	9.852216666666667	9.6111	19.708666666666666	10.097566666666665	10343.03515625	754728.9743533324	0	1282	0.22097619445994532	20.93917190848137	45.508665398428064	287.2490234375	287.2515869140625
757	287.2672424316406	11.523183333333332					1	DETECTED	287.2672 m/z @11.52 [N1276_1.mzXML]	287.2672424316406	11.523183333333332	11.493516666666666	11.775383333333334	0.2818666666666676	27452.876953125	172012.78720019548	0	1282	0.09605653155080951	4.750561797752992	5.224388054638972	287.2668151855469	287.2678527832031
758	287.6311950683594	12.94895					1	DETECTED	287.6312 m/z @12.95 [N1276_1.mzXML]	287.6311950683594	12.94895	12.18155	13.41875	1.2371999999999996	220285.15625	2664774.187069335	2	1282	0.15957893943101809	1.1244875620894725	1.0960231172680543	287.63031005859375	287.64056396484375
759	288.1022033691406	9.731716666666667					1	DETECTED	288.1022 m/z @9.73 [N1276_1.mzXML]	288.1022033691406	9.731716666666667	2.320533333333333	9.837383333333333	7.51685	14245.810546875	1829957.8396652837	0	1282	0.07776915566250864	0.5071288660605257	0.014257732121051222	288.1020812988281	288.1113586425781
760	288.21484375	10.661983333333334					1	DETECTED	288.2148 m/z @10.66 [N1276_1.mzXML]	288.21484375	10.661983333333334	0.20276666666666668	19.990833333333335	19.78806666666667	764595.875	7606728.106630243	1	1282	0.10589415979737815	0.7644122016429454	2.475645734143068	288.20599365234375	288.21728515625
761	288.6388854980469	13.377166666666666					1	DETECTED	288.6389 m/z @13.38 [N1276_1.mzXML]	288.6388854980469	13.377166666666666	12.293849999999999	13.641016666666667	1.3471666666666682	78162.59375	1537095.8618681666	0	1282	0.18752846769188558	0.6032489554047421	1.2699160992688394	288.6305236816406	288.63934326171875
762	288.92022705078125	1.5909					1	DETECTED	288.9202 m/z @1.59 [N1276_1.mzXML]	288.92022705078125	1.5909	1.5167166666666667	1.78285	0.26613333333333333	358259.15625	2022169.967895019	0	1282	0.08169509738886527	1.7242175810988412	2.3416056204775195	288.919189453125	288.9207458496094
763	289.17425537109375	1.3217666666666665					1	DETECTED	289.1743 m/z @1.32 [N1276_1.mzXML]	289.17425537109375	1.3217666666666665	0.11768333333333333	19.907333333333334	19.78965	7142.8876953125	1897475.1491808773	0	1282	6.218418664548658	8.217724409993773	6.112167727879174	289.1710205078125	289.1756286621094
764	289.2185974121094	10.645733333333334					1	DETECTED	289.2186 m/z @10.65 [N1276_1.mzXML]	289.2185974121094	10.645733333333334	10.519266666666665	12.24555	1.7262833333333347	94508.96875	1378828.598055543	0	1282	0.12186015841921538	6.583283094442928	11.917078404286261	289.2136535644531	289.2186279296875
765	289.62872314453125	12.976916666666666					1	DETECTED	289.6287 m/z @12.98 [N1276_1.mzXML]	289.62872314453125	12.976916666666666	12.976916666666666	13.088799999999999	0.11188333333333311	18447.373046875	73946.64471557563	0	1282	0.05528871514073508	null	null	289.6282043457031	289.6294250488281
766	289.6465759277344	11.697316666666667					1	DETECTED	289.6466 m/z @11.70 [N1276_1.mzXML]	289.6465759277344	11.697316666666667	11.067766666666667	15.388033333333334	4.320266666666667	29578.072265625	1829909.0148742672	0	1282	0.28180709217765276	2.955905336013577	5.2431742319054075	289.639404296875	289.648681640625
767	289.658203125	13.377166666666666					1	DETECTED	289.6582 m/z @13.38 [N1276_1.mzXML]	289.658203125	13.377166666666666	13.294933333333335	13.5793	0.2843666666666653	19972.712890625	204928.46005322263	0	1282	0.07891235542031083	1.7290231049858502	2.4580462099717004	289.6573791503906	289.65875244140625
768	290.2216491699219	10.661983333333334					1	DETECTED	290.2216 m/z @10.66 [N1276_1.mzXML]	290.2216491699219	10.661983333333334	10.629483333333333	10.694883333333333	0.06540000000000035	8041.9873046875	25049.217757690338	0	1282	0.0788819200937283	1.0061538461538317	1.0123076923076635	290.2209167480469	290.221923828125
769	290.2669677734375	11.406383333333334					1	DETECTED	290.2670 m/z @11.41 [N1276_1.mzXML]	290.2669677734375	11.406383333333334	10.395783333333332	11.537933333333333	1.1421500000000009	44613.046875	799475.1722287583	0	1282	0.12532023391935887	0.6564414710463534	0.29941375840180784	290.2662658691406	290.2674255371094
770	290.6256103515625	12.878116666666667					1	DETECTED	290.6256 m/z @12.88 [N1276_1.mzXML]	290.6256103515625	12.878116666666667	12.83625	12.976916666666666	0.14066666666666627	27282.81640625	174495.40647802732	0	1282	0.07921727289555314	1.6799363057324506	2.359872611464901	290.62506103515625	290.6260986328125
771	290.6664123535156	14.24425					1	DETECTED	290.6664 m/z @14.24 [N1276_1.mzXML]	290.6664123535156	14.24425	9.5351	20.0075	10.4724	9892.1787109375	2173838.520311127	0	1282	0.24703971573470263	1.1119204102651223	0.23824765532549655	290.66156005859375	290.6741943359375
772	290.923828125	2.8345166666666666					1	DETECTED	290.9238 m/z @2.83 [N1276_1.mzXML]	290.923828125	2.8345166666666666	0.10105	19.990833333333335	19.889783333333334	57070.8828125	8251976.2885521315	0	1282	0.9031666746809255	6.260511700894611	5.810788602179264	290.9152526855469	290.9336242675781
773	291.1184387207031	12.028699999999999					1	DETECTED	291.1184 m/z @12.03 [N1276_1.mzXML]	291.1184387207031	12.028699999999999	7.79275	12.4211	4.628349999999999	133424.4375	4110067.5411030278	0	1282	0.11403044148153363	0.5463178271698202	8.913462035128555	291.1183166503906	291.1241149902344
774	291.6448974609375	12.90645					1	DETECTED	291.6449 m/z @12.91 [N1276_1.mzXML]	291.6448974609375	12.90645	12.780516666666667	14.447149999999999	1.6666333333333316	41723.28125	985831.1478378897	0	1282	0.15445702387703264	6.617125463208092	12.234250926416184	291.64434814453125	291.6452941894531
775	291.9337463378906	2.7926166666666665					1	DETECTED	291.9337 m/z @2.79 [N1276_1.mzXML]	291.9337463378906	2.7926166666666665	0.11768333333333333	19.97416666666667	19.856483333333337	43582.015625	6254517.20793588	0	1282	0.9534200269511173	5.249348695023777	4.718611807056876	291.9315490722656	291.9346008300781
776	292.0667419433594	15.8077					1	DETECTED	292.0667 m/z @15.81 [N1276_1.mzXML]	292.0667419433594	15.8077	10.534116666666668	18.902833333333334	8.368716666666666	3631.79931640625	916754.7547760006	0	1282	1.6621409067036925	0.7934563784902738	0.5869127569805477	292.0653381347656	292.0678405761719
777	292.1216735839844	12.088283333333333					1	DETECTED	292.1217 m/z @12.09 [N1276_1.mzXML]	292.1216735839844	12.088283333333333	1.9784499999999998	12.197233333333333	10.218783333333333	17605.89453125	2934694.9188481444	0	1282	0.12598354953025748	0.5053883183039615	0.01077663660792299	292.11212158203125	292.1219177246094
778	292.5142822265625	2.639933333333333					1	DETECTED	292.5143 m/z @2.64 [N1276_1.mzXML]	292.5142822265625	2.639933333333333	1.3742666666666667	17.0605	15.686233333333334	6055.0302734375	1665631.5452891237	0	1282	0.13788141457862357	1.2455318362424117	1.4867390885748646	292.5054016113281	292.5205383300781
779	292.652587890625	13.116999999999999					1	DETECTED	292.6526 m/z @13.12 [N1276_1.mzXML]	292.652587890625	13.116999999999999	2.764616666666667	13.294933333333335	10.530316666666668	18546.47265625	1881698.0263573916	0	1282	0.0902628933718308	0.5085938342700475	0.017187668540094844	292.64324951171875	292.6611022949219
780	292.8782043457031	2.584616666666667					1	DETECTED	292.8782 m/z @2.58 [N1276_1.mzXML]	292.8782043457031	2.584616666666667	2.5155666666666665	7.987633333333333	5.472066666666667	5476.35693359375	461257.13563803106	0	1282	0.7534577190163017	39.62394400193081	18.318420561929596	292.8684997558594	292.8854064941406
781	292.9303283691406	2.7226500000000002					1	DETECTED	292.9303 m/z @2.72 [N1276_1.mzXML]	292.9303283691406	2.7226500000000002	2.4599333333333333	8.064716666666666	5.604783333333332	8099.96630859375	607791.2032319641	0	1282	0.6000599074551785	10.666973291886048	9.409835030476318	292.92315673828125	292.93841552734375
782	292.949951171875	2.8205999999999998					1	DETECTED	292.9500 m/z @2.82 [N1276_1.mzXML]	292.949951171875	2.8205999999999998	2.4738666666666664	8.893533333333332	6.419666666666666	5744.9765625	571288.9561611024	0	1282	0.6804675388609298	9.257354354931744	8.151612602686265	292.9417724609375	292.9580383300781
783	292.9685974121094	2.695					1	DETECTED	292.9686 m/z @2.69 [N1276_1.mzXML]	292.9685974121094	2.695	2.3766499999999997	8.832066666666666	6.455416666666666	7758.4765625	628679.2268832397	0	1282	0.6641557337010222	3.266199656997329	5.5002381006404315	292.960205078125	292.9764709472656
784	292.9952087402344	2.681233333333333					1	DETECTED	292.9952 m/z @2.68 [N1276_1.mzXML]	292.9952087402344	2.681233333333333	2.41855	15.758966666666668	13.340416666666668	10389.6357421875	1398055.683593536	0	1282	0.4198754150050519	5.814865369231805	7.8356865350370475	292.9858703613281	292.999267578125
785	293.0105285644531	2.8205999999999998					1	DETECTED	293.0105 m/z @2.82 [N1276_1.mzXML]	293.0105285644531	2.8205999999999998	2.4462166666666665	9.41375	6.967533333333334	11033.087890625	853159.7445881959	0	1282	0.27231591163083113	5.27734748660782	13.75057463349257	293.0015869140625	293.0109558105469
786	293.0216064453125	2.8483666666666663					1	DETECTED	293.0216 m/z @2.85 [N1276_1.mzXML]	293.0216064453125	2.8483666666666663	0.6647666666666667	10.108	9.443233333333334	12905.791015625	1332744.7998797605	0	1282	0.2951486337561282	1.6597243734779061	1.2125617328833806	293.0135192871094	293.0225830078125
787	293.0330505371094	2.681233333333333					1	DETECTED	293.0331 m/z @2.68 [N1276_1.mzXML]	293.0330505371094	2.681233333333333	0.3387333333333334	19.923833333333334	19.5851	16488.712890625	2553808.726634674	0	1282	0.3504462714778289	1.7537654295030536	2.6719012107399602	293.0238952636719	293.0372619628906
788	293.0479736328125	2.7089166666666666					1	DETECTED	293.0480 m/z @2.71 [N1276_1.mzXML]	293.0479736328125	2.7089166666666666	0.3558	19.774833333333333	19.419033333333335	21099.447265625	2870220.391428835	0	1282	0.3489378195081865	1.8180364092384202	1.563975473699862	293.03997802734375	293.0559387207031
789	293.06658935546875	2.9460166666666665					1	DETECTED	293.0666 m/z @2.95 [N1276_1.mzXML]	293.06658935546875	2.9460166666666665	0.13451666666666667	19.8905	19.755983333333333	32841.21484375	4101868.2587689217	0	1282	0.6579738644361703	3.273945873552448	0.8468275130314777	293.0587463378906	293.06719970703125
790	293.09600830078125	2.7089166666666666					1	DETECTED	293.0960 m/z @2.71 [N1276_1.mzXML]	293.09600830078125	2.7089166666666666	0.10105	20.0075	19.90645	1.6269879E7	2.252588487072423E9	1	1282	0.9643525975094969	10.15237882196726	10.81237982356803	293.0920715332031	293.09722900390625
791	293.1143493652344	2.8483666666666663					1	DETECTED	293.1143 m/z @2.85 [N1276_1.mzXML]	293.1143493652344	2.8483666666666663	0.15148333333333333	19.94066666666667	19.789183333333334	59597.15234375	6349048.164485718	0	1282	0.5634397142131111	5.639930097120536	1.25961138428278	293.1099548339844	293.1223449707031
792	293.1286926269531	2.9882666666666666					1	DETECTED	293.1287 m/z @2.99 [N1276_1.mzXML]	293.1286926269531	2.9882666666666666	0.10105	20.0075	19.90645	28617.259765625	4363152.125569706	0	1282	0.3004281218670797	4.45367778222205	2.6138926867651007	293.12451171875	293.1384582519531
793	293.1512145996094	9.896916666666668					1	DETECTED	293.1512 m/z @9.90 [N1276_1.mzXML]	293.1512145996094	9.896916666666668	0.13451666666666667	19.742	19.607483333333334	274054.90625	1.129186535032649E7	0	1282	0.4321764611166756	0.5360746048507276	1.3577073111912814	293.142822265625	293.15985107421875
794	293.1766052246094	13.812833333333334					1	DETECTED	293.1766 m/z @13.81 [N1276_1.mzXML]	293.1766052246094	13.812833333333334	0.6647666666666667	18.54283333333333	17.878066666666665	109814.21875	5200821.997713959	0	1282	0.28108783313625274	0.5193037560489971	0.08273241674260842	293.1666259765625	293.18621826171875
795	293.1889343261719	2.695					1	DETECTED	293.1889 m/z @2.69 [N1276_1.mzXML]	293.1889343261719	2.695	2.3484666666666665	14.608316666666667	12.25985	8548.3935546875	1488456.9002235718	0	1282	0.5972939237490809	6.2353915382211085	15.660840092362164	293.1866149902344	293.1976318359375
796	293.2087707519531	12.4211					1	DETECTED	293.2088 m/z @12.42 [N1276_1.mzXML]	293.2087707519531	12.4211	2.432366666666667	19.39466666666667	16.962300000000003	10345.2060546875	3526859.0628394773	0	1282	9.400541048116736	1.0280452679475205	0.9210116642796404	293.1994934082031	293.2162780761719
797	293.2428894042969	12.6072					1	DETECTED	293.2429 m/z @12.61 [N1276_1.mzXML]	293.2428894042969	12.6072	2.4599333333333333	12.794416666666667	10.334483333333333	13894.7041015625	1326480.1472116697	0	1282	9.850654314502357	0.5132413589369414	0.021716770022199915	293.2334289550781	293.2502136230469
798	293.3149719238281	2.8205999999999998					1	DETECTED	293.3150 m/z @2.82 [N1276_1.mzXML]	293.3149719238281	2.8205999999999998	2.41855	8.154483333333333	5.7359333333333336	6699.71728515625	570020.6831825258	0	1282	0.83493717922669	7.133358205861634	11.643751975104127	293.3060607910156	293.32464599609375
799	293.6794128417969	2.66745					1	DETECTED	293.6794 m/z @2.67 [N1276_1.mzXML]	293.6794128417969	2.66745	2.4462166666666665	8.019266666666667	5.57305	6699.60302734375	540326.3423171081	0	1282	0.655915284058425	12.595412083772773	8.049089885094363	293.67120361328125	293.6824035644531
800	294.098876953125	2.66745					1	DETECTED	294.0989 m/z @2.67 [N1276_1.mzXML]	294.098876953125	2.66745	0.10105	20.0075	19.90645	1661456.375	2.0629912641928798E8	1	1282	0.9039984144414093	4.104371155527388	10.409676243697119	294.09869384765625	294.1007080078125
801	294.26507568359375	2.7226500000000002					1	DETECTED	294.2651 m/z @2.72 [N1276_1.mzXML]	294.26507568359375	2.7226500000000002	0.21976666666666667	18.870333333333335	18.65056666666667	42952.5546875	7893273.881022675	0	1282	3.3476673046398546	2.0676093402512192	2.946762596125812	294.2637939453125	294.265380859375
802	294.93658447265625	1.6498333333333333					1	DETECTED	294.9366 m/z @1.65 [N1276_1.mzXML]	294.93658447265625	1.6498333333333333	1.57595	13.685849999999999	12.109899999999998	130141.171875	1.3729859962160643E7	0	1282	0.07703907328913173	81.95285359801491	156.98348391413543	294.92822265625	294.93731689453125
803	294.9512939453125	11.276					1	DETECTED	294.9513 m/z @11.28 [N1276_1.mzXML]	294.9512939453125	11.276	10.935133333333333	18.444666666666667	7.509533333333334	8511.5263671875	860162.878309723	0	1282	0.6772511485839541	11.015353021709362	21.030706043418725	294.9512939453125	294.9544677734375
804	295.10015869140625	2.8483666666666663					1	DETECTED	295.1002 m/z @2.85 [N1276_1.mzXML]	295.10015869140625	2.8483666666666663	0.10105	20.0075	19.90645	196467.65625	2.5959314736272734E7	0	1282	0.7929057464444873	4.21825850248395	8.158881362361715	295.09503173828125	295.1031494140625
805	295.1270446777344	9.656433333333332					1	DETECTED	295.1270 m/z @9.66 [N1276_1.mzXML]	295.1270446777344	9.656433333333332	9.626100000000001	13.671383333333333	4.045283333333332	54092.34765625	4726091.520414062	0	1282	0.07584842481902498	66.6804945054989	132.3609890109978	295.12701416015625	295.1297607421875
806	295.15625	14.0002					1	DETECTED	295.1562 m/z @14.00 [N1276_1.mzXML]	295.15625	14.0002	9.7469	16.57135	6.824449999999999	12193.162109375	3820474.5674586184	0	1282	12.15314408124693	0.8022535443067735	0.6045070886135471	295.14691162109375	295.15625
807	295.1922912597656	13.75645					1	DETECTED	295.1923 m/z @13.76 [N1276_1.mzXML]	295.1922912597656	13.75645	1.4260333333333333	16.293816666666668	14.867783333333335	39346.234375	3854984.08476062	0	1282	1.585984279814408	0.6028905484405097	0.560976083276151	295.185546875	295.2022705078125
808	295.260986328125	13.656433333333332					1	DETECTED	295.2610 m/z @13.66 [N1276_1.mzXML]	295.260986328125	13.656433333333332	10.595116666666666	15.053716666666666	4.458600000000001	19319.017578125	1222822.5760476072	0	1282	1.4854852891199393	0.728216072604925	0.4564321452098501	295.260498046875	295.2620849609375
809	295.29217529296875	2.8483666666666663					1	DETECTED	295.2922 m/z @2.85 [N1276_1.mzXML]	295.29217529296875	2.8483666666666663	0.10105	19.97416666666667	19.873116666666668	55782.4609375	8296416.931410252	0	1282	0.9174769102556608	3.286815564689837	2.57785865647584	295.2915344238281	295.2943420410156
810	296.06390380859375	1.7544499999999998					1	DETECTED	296.0639 m/z @1.75 [N1276_1.mzXML]	296.06390380859375	1.7544499999999998	1.6644166666666667	1.78285	0.11843333333333339	174403.3125	585999.7673330081	0	1282	0.05506890849918156	0.6587378685921329	0.4681577985099113	296.06378173828125	296.0640869140625
811	296.1305847167969	9.656433333333332					1	DETECTED	296.1306 m/z @9.66 [N1276_1.mzXML]	296.1305847167969	9.656433333333332	9.6111	9.716716666666667	0.10561666666666625	8400.49609375	33169.705580566435	0	1282	0.07072132960779776	1.1648897058823853	1.3297794117647705	296.13006591796875	296.13092041015625
812	296.1474304199219	8.832066666666666					1	DETECTED	296.1474 m/z @8.83 [N1276_1.mzXML]	296.1474304199219	8.832066666666666	8.816650000000001	10.000966666666667	1.1843166666666658	3456.239013671875	124149.69534582508	0	1282	0.2636181110754361	38.4102702702742	75.8205405405484	296.14703369140625	296.1514892578125
813	296.1834716796875	11.853966666666668					1	DETECTED	296.1835 m/z @11.85 [N1276_1.mzXML]	296.1834716796875	11.853966666666668	10.216816666666666	18.918833333333335	8.702016666666669	35962.46484375	2435645.443308226	0	1282	0.14998465323656696	2.4680498739125074	33.06552030456017	296.1813049316406	296.1846923828125
814	296.2563171386719	13.4908					1	DETECTED	296.2563 m/z @13.49 [N1276_1.mzXML]	296.2563171386719	13.4908	12.4825	14.0002	1.5176999999999996	30586.080078125	602819.2082606197	0	1282	0.18498539440882666	0.752603391847664	5.428453425640039	296.25555419921875	296.2643737792969
815	296.9875183105469	11.743833333333333					1	DETECTED	296.9875 m/z @11.74 [N1276_1.mzXML]	296.9875183105469	11.743833333333333	11.200533333333334	19.6585	8.457966666666666	12144.517578125	1270722.8160779418	0	1282	0.5610536937339479	7.783882446775896	14.567764893551791	296.98626708984375	296.9908447265625
816	297.10662841796875	9.519583333333333					1	DETECTED	297.1066 m/z @9.52 [N1276_1.mzXML]	297.10662841796875	9.519583333333333	7.2641	9.656433333333332	2.3923333333333323	7194.65673828125	349180.7878057862	0	1282	0.11567313532137291	0.5303371782840335	0.044127190726096784	297.1028137207031	297.1066589355469
817	297.1167297363281	1.4869833333333333					1	DETECTED	297.1167 m/z @1.49 [N1276_1.mzXML]	297.1167297363281	1.4869833333333333	1.3915666666666666	9.580383333333334	8.188816666666668	12020.673828125	1317784.8497860413	0	1282	0.07527576408746817	42.910829694323134	83.48263702865884	297.10675048828125	297.11700439453125
818	297.1513977050781	1.8106166666666668					1	DETECTED	297.1514 m/z @1.81 [N1276_1.mzXML]	297.1513977050781	1.8106166666666668	1.79675	9.504483333333333	7.707733333333333	33306.6328125	6637288.988141294	0	1282	7.6490663369187395	264.76580674801954	522.010540953554	297.14215087890625	297.1515197753906
819	297.1788635253906	14.168083333333334					1	DETECTED	297.1789 m/z @14.17 [N1276_1.mzXML]	297.1788635253906	14.168083333333334	9.97105	19.213166666666666	9.242116666666666	13158.2470703125	2674144.5251884726	0	1282	2.9397750566933283	0.9672450123824401	0.9654987337661108	297.1767272949219	297.1802673339844
820	298.27197265625	14.520416666666668					1	DETECTED	298.2720 m/z @14.52 [N1276_1.mzXML]	298.27197265625	14.520416666666668	10.4572	17.225166666666667	6.767966666666666	155889.53125	7496784.1126668155	0	1282	0.5245184123449302	0.7515150438690371	2.6503504376797435	298.27093505859375	298.2734680175781
821	299.1368713378906	12.4211					1	DETECTED	299.1369 m/z @12.42 [N1276_1.mzXML]	299.1368713378906	12.4211	10.000966666666667	13.812833333333334	3.811866666666667	155770.296875	5181829.499981175	0	1282	0.029893875863864494	0.7811837051039372	0.4677116684273697	299.1347351074219	299.1379699707031
822	299.18701171875	13.4908					1	DETECTED	299.1870 m/z @13.49 [N1276_1.mzXML]	299.18701171875	13.4908	13.461633333333333	13.841299999999999	0.37966666666666526	15364.609375	197902.99305615196	0	1282	0.1372820983034515	6.508571428571378	12.017142857142757	299.1865539550781	299.194580078125
823	300.1402893066406	12.4211					1	DETECTED	300.1403 m/z @12.42 [N1276_1.mzXML]	300.1402893066406	12.4211	10.504050000000001	13.10305	2.5989999999999984	26500.18359375	1387431.5379603265	0	1282	1.3217973071954194	0.6778644271145774	0.5021316441526932	300.13348388671875	300.1408996582031
824	300.178466796875	11.566416666666667					1	DETECTED	300.1785 m/z @11.57 [N1276_1.mzXML]	300.178466796875	11.566416666666667	9.443916666666667	11.806766666666666	2.36285	138113.40625	2025665.2185987574	0	1282	0.11696347351334602	0.5642079997599186	2.356464602070077	300.1779479980469	300.183349609375
825	300.21514892578125	10.595116666666666					1	DETECTED	300.2151 m/z @10.60 [N1276_1.mzXML]	300.21514892578125	10.595116666666666	10.534116666666668	10.645733333333334	0.11161666666666648	14310.685546875	78146.12837353526	0	1282	0.18683582286423928	0.9148907103825396	0.8297814207650792	300.2149353027344	300.2152404785156
826	300.63836669921875	13.116999999999999					1	DETECTED	300.6384 m/z @13.12 [N1276_1.mzXML]	300.63836669921875	13.116999999999999	1.4090500000000001	13.171983333333333	11.762933333333333	19756.099609375	1981458.0996901852	0	1282	0.06866681306028966	0.5023481195825629	0.004696239165125772	300.6301574707031	300.6394958496094
827	301.11578369140625	10.776666666666667					1	DETECTED	301.1158 m/z @10.78 [N1276_1.mzXML]	301.11578369140625	10.776666666666667	10.3656	10.872083333333334	0.5064833333333336	80274.0	733070.7133042	1	1282	0.10247980753148589	0.616059844307493	0.33315789527064366	301.109130859375	301.11639404296875
828	301.1387939453125	12.451683333333333					1	DETECTED	301.1388 m/z @12.45 [N1276_1.mzXML]	301.1387939453125	12.451683333333333	0.2707833333333333	19.97416666666667	19.703383333333335	196496.390625	1.5690275626650874E7	1	1282	0.14593480598633413	0.7802262609776597	0.02117590731796689	301.1375732421875	301.1407775878906
829	301.2115783691406	13.4908					1	DETECTED	301.2116 m/z @13.49 [N1276_1.mzXML]	301.2115783691406	13.4908	13.432966666666665	13.671383333333333	0.2384166666666676	89422.1015625	854146.1228896499	0	1282	0.18879443626154568	2.061239193083532	3.1224783861670633	301.21142578125	301.2118225097656
830	302.0174865722656	10.950016666666667					1	DETECTED	302.0175 m/z @10.95 [N1276_1.mzXML]	302.0174865722656	10.950016666666667	0.11768333333333333	20.0075	19.88981666666667	41932.65234375	1.3793960892550882E7	0	1282	5.303901993202405	1.12828249665746	0.9742388031030705	302.0166931152344	302.0184631347656
831	302.14202880859375	12.451683333333333					1	DETECTED	302.1420 m/z @12.45 [N1276_1.mzXML]	302.14202880859375	12.451683333333333	0.9067000000000001	18.061666666666667	17.154966666666667	34781.22265625	4274003.612742798	0	1282	0.16505274820944038	1.9439268494870299	0.5598280964784341	302.13623046875	302.1441345214844
832	302.1947021484375	9.97105					1	DETECTED	302.1947 m/z @9.97 [N1276_1.mzXML]	302.1947021484375	9.97105	8.661983333333334	10.076883333333335	1.4149000000000012	5964.28515625	177423.4732359619	0	1282	0.10291287771586077	0.5404232022815243	0.08084640456304859	302.1939697265625	302.19488525390625
833	302.21270751953125	11.537933333333333					1	DETECTED	302.2127 m/z @11.54 [N1276_1.mzXML]	302.21270751953125	11.537933333333333	11.508416666666667	13.742533333333334	2.234116666666667	62767.21484375	3941738.747434816	0	1282	2.0332170070910642	37.84500282326459	67.11127706194694	302.2077941894531	302.2152099609375
834	302.2303771972656	10.82545					1	DETECTED	302.2304 m/z @10.83 [N1276_1.mzXML]	302.2303771972656	10.82545	10.760150000000001	11.156616666666668	0.39646666666666697	35496.5	298704.7441605222	0	1282	0.12455509250273344	3.971222689284604	2.773720731267691	302.2294006347656	302.23193359375
835	302.3035583496094	11.66755					1	DETECTED	302.3036 m/z @11.67 [N1276_1.mzXML]	302.3035583496094	11.66755	11.65275	12.073316666666667	0.42056666666666764	35188.38671875	237389.65924914664	0	1282	0.17984335228844017	5.515004500453578	9.333574642203757	302.30303955078125	302.30438232421875
836	303.0256042480469	1.4571333333333334					1	DETECTED	303.0256 m/z @1.46 [N1276_1.mzXML]	303.0256042480469	1.4571333333333334	0.10105	19.95716666666667	19.85611666666667	11208.2421875	2225758.186911315	0	1282	0.04911223236161755	46.51274771159099	66.98667353537567	303.01922607421875	303.0290832519531
837	303.0724792480469	9.716716666666667					1	DETECTED	303.0725 m/z @9.72 [N1276_1.mzXML]	303.0724792480469	9.716716666666667	9.671616666666667	9.852216666666667	0.1806000000000001	13186.6396484375	73565.96953063936	0	1282	0.09102740837549206	2.13316677385023	2.445508536780704	303.0716247558594	303.07275390625
838	303.22723388671875	14.520416666666668					1	DETECTED	303.2272 m/z @14.52 [N1276_1.mzXML]	303.22723388671875	14.520416666666668	1.5909	17.290666666666667	15.699766666666667	568927.0625	2.6720691690166976E7	1	1282	0.46376059868019937	0.7373601839091053	0.26679028168801133	303.22662353515625	303.2299499511719
839	303.25054931640625	13.046783333333334					1	DETECTED	303.2505 m/z @13.05 [N1276_1.mzXML]	303.25054931640625	13.046783333333334	12.990816666666666	13.10305	0.11223333333333407	21679.833984375	113841.17560937528	0	1282	0.09924740311070579	1.00268016676591	1.0053603335318197	303.2500915527344	303.2511291503906
840	304.0473937988281	17.438166666666667					1	DETECTED	304.0474 m/z @17.44 [N1276_1.mzXML]	304.0473937988281	17.438166666666667	0.3218166666666667	19.990833333333335	19.669016666666668	3109.289306640625	1538143.0475393052	0	1282	1.1538077049174156	0.5745680786694204	0.14913615733884075	304.045654296875	304.0512390136719
841	304.14874267578125	9.31105					1	DETECTED	304.1487 m/z @9.31 [N1276_1.mzXML]	304.14874267578125	9.31105	9.268466666666665	9.384416666666668	0.11595000000000333	5931.900390625	28451.357482544427	0	1282	0.08278252914855422	1.3614481409001895	1.722896281800379	304.148681640625	304.1501159667969
842	304.1741027832031	8.909283333333333					1	DETECTED	304.1741 m/z @8.91 [N1276_1.mzXML]	304.1741027832031	8.909283333333333	8.878233333333332	17.372333333333334	8.494100000000001	4972.07275390625	1068532.5554887694	0	1282	0.09114871768210087	136.780998389692	272.561996779384	304.1734924316406	304.17694091796875
843	304.2101135253906	10.076883333333335					1	DETECTED	304.2101 m/z @10.08 [N1276_1.mzXML]	304.2101135253906	10.076883333333335	9.443916666666667	17.405166666666666	7.96125	128785.609375	2027640.880295653	1	1282	0.13659148669237275	3.289171587231228	4.886480725443422	304.204345703125	304.2105407714844
844	304.2306823730469	14.520416666666668					1	DETECTED	304.2307 m/z @14.52 [N1276_1.mzXML]	304.2306823730469	14.520416666666668	10.776666666666667	16.620116666666668	5.843450000000001	98539.5625	6005667.216179382	0	1282	0.5157091146706563	0.7415204354696204	0.3283713339121965	304.2300109863281	304.2317199707031
845	304.2974853515625	11.523183333333332					1	DETECTED	304.2975 m/z @11.52 [N1276_1.mzXML]	304.2974853515625	11.523183333333332	11.493516666666666	11.566416666666667	0.07290000000000063	29978.861328125	84591.85649609393	0	1282	0.06262830233258754	1.2286516853933125	1.4573033707866248	304.29693603515625	304.2977600097656
846	304.8938293457031	1.6353					1	DETECTED	304.8938 m/z @1.64 [N1276_1.mzXML]	304.8938293457031	1.6353	0.8890999999999999	11.822783333333332	10.933683333333333	114671.75	7152020.785569335	0	1282	0.08717969875065967	7.32624184758331	1.2486790605677784	304.8935546875	304.9022521972656
847	305.0436096191406	16.88					1	DETECTED	305.0436 m/z @16.88 [N1276_1.mzXML]	305.0436096191406	16.88	0.5096333333333333	20.0075	19.497866666666667	3225.4609375	1329754.026209137	0	1282	1.8827978488519221	0.5955232116568353	0.19104642331367053	305.0407409667969	305.045166015625
848	305.1337890625	12.405183333333333					1	DETECTED	305.1338 m/z @12.41 [N1276_1.mzXML]	305.1337890625	12.405183333333333	12.325833333333332	12.4825	0.15666666666666806	19520.1875	128737.96412963928	0	1282	0.11439590920287834	0.9871875656374602	0.9743751312749204	305.13336181640625	305.134033203125
849	305.15606689453125	9.4589					1	DETECTED	305.1561 m/z @9.46 [N1276_1.mzXML]	305.15606689453125	9.4589	9.399083333333333	9.48935	0.0902666666666665	2302.148681640625	10831.00598645008	0	1282	0.11021733020865732	0.7545277235998904	0.5090554471997808	305.1556396484375	305.15655517578125
850	305.2135314941406	10.076883333333335					1	DETECTED	305.2135 m/z @10.08 [N1276_1.mzXML]	305.2135314941406	10.076883333333335	10.045816666666667	15.500433333333332	5.454616666666665	19167.93359375	578492.5836689448	0	1282	0.15025510197423664	87.7888948497825	174.577789699565	305.2124328613281	305.2139892578125
851	305.2428283691406	12.66765					1	DETECTED	305.2428 m/z @12.67 [N1276_1.mzXML]	305.2428283691406	12.66765	1.8952166666666665	19.1155	17.220283333333334	212334.84375	5771454.031505612	0	1282	0.20870801547892626	9.206125215751742	2.9853850780941746	305.2333068847656	305.2461853027344
852	306.0823059082031	15.323916666666666					1	DETECTED	306.0823 m/z @15.32 [N1276_1.mzXML]	306.0823059082031	15.323916666666666	8.586066666666666	18.788166666666665	10.2021	6284.2744140625	1544645.9648375846	0	1282	2.3327402487368047	0.7570738440303657	0.47193458307822334	306.07977294921875	306.0854797363281
853	306.9918212890625	10.979316666666668					1	DETECTED	306.9918 m/z @10.98 [N1276_1.mzXML]	306.9918212890625	10.979316666666668	10.950016666666667	11.200533333333334	0.25051666666666783	5383.47509765625	52404.45542907746	0	1282	0.20738687298912595	4.275028441410569	7.5500568828211385	306.9903564453125	306.9926452636719
854	307.166259765625	10.979316666666668					1	DETECTED	307.1663 m/z @10.98 [N1276_1.mzXML]	307.166259765625	10.979316666666668	0.18588333333333334	19.923833333333334	19.73795	590662.625	2.1517302341108747E7	1	1282	0.3175099337493581	2.9465082172591837	1.7319790070018106	307.1651306152344	307.1693115234375
855	307.2613525390625	12.18155					1	DETECTED	307.2614 m/z @12.18 [N1276_1.mzXML]	307.2613525390625	12.18155	12.149883333333333	12.4211	0.2712166666666658	13191.4677734375	142087.40448095603	0	1282	0.15343456034192293	4.282368421052669	7.564736842105337	307.2601623535156	307.2614440917969
856	308.1700439453125	11.038083333333333					1	DETECTED	308.1700 m/z @11.04 [N1276_1.mzXML]	308.1700439453125	11.038083333333333	10.0311	17.192333333333334	7.161233333333334	69347.171875	3114944.7839410407	0	1282	0.6265403333706558	1.9461920729336513	0.4384050047107172	308.16888427734375	308.1719055175781
857	308.8764953613281	2.1773666666666665					1	DETECTED	308.8765 m/z @2.18 [N1276_1.mzXML]	308.8764953613281	2.1773666666666665	2.0624166666666666	2.320533333333333	0.25811666666666655	11392.2021484375	100870.10923889166	0	1282	0.09276186613603254	1.1227345222560539	1.245469044512108	308.875732421875	308.878173828125
858	309.14898681640625	13.728166666666668					1	DETECTED	309.1490 m/z @13.73 [N1276_1.mzXML]	309.14898681640625	13.728166666666668	9.169683333333333	14.075516666666665	4.905833333333332	25805.89453125	1550727.5194084474	0	1282	4.305735704362483	0.544820081627023	0.08669244902768744	309.1456298828125	309.1497497558594
859	309.16241455078125	10.979316666666668					1	DETECTED	309.1624 m/z @10.98 [N1276_1.mzXML]	309.16241455078125	10.979316666666668	10.0311	16.864	6.8329	22646.08203125	1784944.7692286994	0	1282	0.2888508128324698	3.6030267343961455	6.206053468792291	309.1605529785156	309.1697082519531
860	310.19952392578125	10.629483333333333					1	DETECTED	310.1995 m/z @10.63 [N1276_1.mzXML]	310.19952392578125	10.629483333333333	10.411233333333334	16.27743333333333	5.866199999999997	81548.546875	1864972.3573849197	1	1282	0.11351149932012916	0.9602374521428984	0.8626430400753342	310.1970520019531	310.2000732421875
861	310.9105224609375	1.6498333333333333					1	DETECTED	310.9105 m/z @1.65 [N1276_1.mzXML]	310.9105224609375	1.6498333333333333	1.5909	1.78285	0.19195000000000007	89941.2109375	446666.74098339863	0	1282	0.07780445027468175	1.628535067873305	1.7811142463757892	310.9104309082031	310.9112854003906
862	311.0033874511719	12.088283333333333					1	DETECTED	311.0034 m/z @12.09 [N1276_1.mzXML]	311.0033874511719	12.088283333333333	1.9784499999999998	18.805	16.82655	6868.36865234375	3205923.2440875843	0	1282	3.9814956186107207	0.7454594988871396	0.4901732561302465	310.9955749511719	311.0082702636719
863	311.1220703125	8.785599999999999					1	DETECTED	311.1221 m/z @8.79 [N1276_1.mzXML]	311.1220703125	8.785599999999999	8.5255	9.985916666666666	1.4604166666666671	21594.21875	287398.55599234	0	1282	0.21674131312545164	2.747900232131499	4.696462471295493	311.1213073730469	311.12298583984375
864	311.1647033691406	12.373850000000001					1	DETECTED	311.1647 m/z @12.37 [N1276_1.mzXML]	311.1647033691406	12.373850000000001	12.22935	12.709900000000001	0.4805500000000009	122172.515625	1804245.1629445837	0	1282	0.2605333190298662	1.7610287234121091	2.6359976962178395	311.15869140625	311.1658935546875
865	311.18731689453125	13.812833333333334					1	DETECTED	311.1873 m/z @13.81 [N1276_1.mzXML]	311.18731689453125	13.812833333333334	6.6399	16.440716666666667	9.800816666666666	17005.3125	1209784.3781921694	0	1282	0.2157742953966224	0.6663159991407209	0.3372941453349055	311.18157958984375	311.1964416503906
866	311.2190856933594	11.66755					1	DETECTED	311.2191 m/z @11.67 [N1276_1.mzXML]	311.2190856933594	11.66755	4.896766666666666	11.682466666666667	6.7857	8096.970703125	1147562.451679321	0	1282	0.1345171503218907	0.5011015465960363	0.0022030931920727407	311.21832275390625	311.2200927734375
867	311.6309509277344	12.83625					1	DETECTED	311.6310 m/z @12.84 [N1276_1.mzXML]	311.6309509277344	12.83625	12.75235	12.920533333333333	0.16818333333333335	28913.33984375	177787.0062602535	0	1282	0.12094886570758412	1.0022844656336927	1.0045689312673853	311.63006591796875	311.6310729980469
868	311.8188781738281	10.9938					1	DETECTED	311.8189 m/z @10.99 [N1276_1.mzXML]	311.8188781738281	10.9938	10.979316666666668	11.038083333333333	0.0587666666666653	4281.27734375	13693.33404101545	0	1282	0.12902434190424295	2.0287686996548118	3.057537399309624	311.818115234375	311.8195495605469
869	312.02740478515625	13.213099999999999					1	DETECTED	312.0274 m/z @13.21 [N1276_1.mzXML]	312.02740478515625	13.213099999999999	2.4047	17.913166666666665	15.508466666666665	50571.38671875	6808313.061247651	0	1282	0.2757916433187706	0.6177281140812342	0.22291504578322413	312.02099609375	312.03509521484375
870	312.1328125	12.86425					1	DETECTED	312.1328 m/z @12.86 [N1276_1.mzXML]	312.1328125	12.86425	8.661983333333334	12.892366666666668	4.230383333333334	15091.140625	1633213.4949328308	0	1282	4.024412634477429	0.5033454167592094	0.007210971229768778	312.1260681152344	312.13287353515625
871	312.2143249511719	10.776666666666667					1	DETECTED	312.2143 m/z @10.78 [N1276_1.mzXML]	312.2143249511719	10.776666666666667	2.39045	11.112699999999998	8.722249999999999	69935.453125	4139464.1922794804	1	1282	0.11004148004859893	0.5112966400630182	1.2557594161767438	312.2140197753906	312.2239990234375
872	312.2291259765625	13.826816666666668					1	DETECTED	312.2291 m/z @13.83 [N1276_1.mzXML]	312.2291259765625	13.826816666666668	13.700116666666666	13.9271	0.2269833333333331	10849.994140625	108158.77426904318	0	1282	0.11014192680309165	0.8957511181267981	0.7915022362535963	312.2287292480469	312.23016357421875
873	312.3604736328125	12.088283333333333					1	DETECTED	312.3605 m/z @12.09 [N1276_1.mzXML]	312.3604736328125	12.088283333333333	12.043550000000002	12.213266666666668	0.16971666666666607	26976.72265625	174529.89946484298	0	1282	2.078258445951544	1.8969821162444818	5.705430543688006	312.3594665527344	312.36102294921875
874	312.65631103515625	2.487616666666667					1	DETECTED	312.6563 m/z @2.49 [N1276_1.mzXML]	312.65631103515625	2.487616666666667	2.0065166666666667	10.350233333333334	8.343716666666667	15514.9619140625	974488.2509429627	0	1282	0.33352832933043874	6.717836341004786	14.607432347656017	312.6545715332031	312.6603698730469
875	313.094482421875	1.4722333333333333					1	DETECTED	313.0945 m/z @1.47 [N1276_1.mzXML]	313.094482421875	1.4722333333333333	1.3915666666666666	18.870333333333335	17.47876666666667	24845.412109375	2626298.510403259	0	1282	0.10587134831555978	105.62169264382898	218.12250296521182	313.0934753417969	313.09954833984375
876	313.1525573730469	10.0311					1	DETECTED	313.1526 m/z @10.03 [N1276_1.mzXML]	313.1525573730469	10.0311	10.015916666666667	11.464166666666667	1.4482499999999998	7068.1806640625	343893.2807506103	0	1282	0.07199851655496481	47.692096597147405	8.221540447546516	313.1473083496094	313.15325927734375
877	313.1646423339844	12.389583333333333					1	DETECTED	313.1646 m/z @12.39 [N1276_1.mzXML]	313.1646423339844	12.389583333333333	12.277733333333334	12.6072	0.3294666666666668	33272.953125	440904.50281982444	0	1282	0.21649061313748952	1.4728058411563285	1.6929502466590436	313.164306640625	313.16546630859375
878	313.2713928222656	13.784716666666666					1	DETECTED	313.2714 m/z @13.78 [N1276_1.mzXML]	313.2713928222656	13.784716666666666	0.16881666666666667	19.923833333333334	19.755016666666666	833663.25	1.8525199547681663E7	1	1282	0.27154983908304153	1.2839173889361184	1.1600064418053393	313.2702331542969	313.2738037109375
879	313.78192138671875	2.41855					1	DETECTED	313.7819 m/z @2.42 [N1276_1.mzXML]	313.78192138671875	2.41855	2.1773666666666665	16.0028	13.825433333333335	11326.7255859375	1073367.1827563476	0	1282	0.5333605571028612	15.46604925263632	29.380870244859338	313.7815246582031	313.7835998535156
880	314.2298583984375	10.9938					1	DETECTED	314.2299 m/z @10.99 [N1276_1.mzXML]	314.2298583984375	10.9938	10.872083333333334	11.7596	0.8875166666666665	1158756.375	9119116.98692165	1	1282	0.11359880513074572	1.3119647672993258	1.4879004901375377	314.2293701171875	314.2325439453125
881	314.33966064453125	12.103316666666666					1	DETECTED	314.3397 m/z @12.10 [N1276_1.mzXML]	314.33966064453125	12.103316666666666	12.073316666666667	12.165666666666668	0.09235000000000149	10067.298828125	37587.43906250023	0	1282	0.09696576566248716	1.5391666666667243	2.0783333333334486	314.3388977050781	314.3397521972656
882	314.7776794433594	1.9784499999999998					1	DETECTED	314.7777 m/z @1.98 [N1276_1.mzXML]	314.7776794433594	1.9784499999999998	1.7094166666666666	2.076783333333333	0.3673666666666666	13204.7314453125	144993.5443942871	0	1282	0.1340210380423712	0.6827530665345064	0.3655061330690128	314.7755126953125	314.7783508300781
883	315.01519775390625	1.5909					1	DETECTED	315.0152 m/z @1.59 [N1276_1.mzXML]	315.01519775390625	1.5909	1.5461666666666667	2.6258333333333335	1.0796666666666668	11078.6650390625	263840.57976379397	0	1282	0.06373667735489108	12.0678092399404	23.1356184798808	315.01519775390625	315.0206604003906
884	315.0564270019531	2.487616666666667					1	DETECTED	315.0564 m/z @2.49 [N1276_1.mzXML]	315.0564270019531	2.487616666666667	1.4090500000000001	9.956233333333333	8.547183333333333	16075.8291015625	1339400.9094442136	0	1282	8.496584004093545	3.962287912970918	6.924575825941837	315.04827880859375	315.06634521484375
885	315.0771789550781	2.4462166666666665					1	DETECTED	315.0772 m/z @2.45 [N1276_1.mzXML]	315.0771789550781	2.4462166666666665	0.10105	20.0075	19.90645	4569169.5	3.3883925934268445E8	1	1282	0.4584855103591208	2.3979608929654415	1.6577582100075337	315.0769958496094	315.08697509765625
886	315.13134765625	11.3644					1	DETECTED	315.1313 m/z @11.36 [N1276_1.mzXML]	315.13134765625	11.3644	2.206233333333333	11.955633333333333	9.7494	33411.21875	3972940.608581665	0	1282	0.31326725917706	0.5322790223661941	0.05760302218848207	315.1220703125	315.1325988769531
887	315.160400390625	12.43615					1	DETECTED	315.1604 m/z @12.44 [N1276_1.mzXML]	315.160400390625	12.43615	2.320533333333333	13.641016666666667	11.320483333333334	12774.3388671875	2795359.8832822274	0	1282	0.07105876204650663	0.5595547808092108	0.11910956161842179	315.15966796875	315.16192626953125
888	315.2335510253906	10.9938					1	DETECTED	315.2336 m/z @10.99 [N1276_1.mzXML]	315.2335510253906	10.9938	10.887683333333333	11.171366666666668	0.2836833333333342	191407.0	1355919.5382690458	0	1282	0.111006582501048	1.2917549521047895	1.502690294424996	315.2335510253906	315.234619140625
889	315.278076171875	13.770783333333332					1	DETECTED	315.2781 m/z @13.77 [N1276_1.mzXML]	315.278076171875	13.770783333333332	13.671383333333333	13.970949999999998	0.2995666666666654	17451.08203125	207266.34448071246	0	1282	0.24305926678745138	1.5068745808182478	2.0137491616364955	315.2768249511719	315.27850341796875
890	316.08123779296875	2.487616666666667					1	DETECTED	316.0812 m/z @2.49 [N1276_1.mzXML]	316.08123779296875	2.487616666666667	0.11768333333333333	20.0075	19.88981666666667	386319.84375	3.7475436160009846E7	0	1282	0.42773709020009365	1.805126653464068	null	316.0798645019531	316.09063720703125
891	316.2453918457031	11.142166666666666					1	DETECTED	316.2454 m/z @11.14 [N1276_1.mzXML]	316.2453918457031	11.142166666666666	10.935133333333333	12.6533	1.7181666666666668	1736250.5	1.2012371567519585E7	1	1282	0.10107016554571047	0.5694889506581411	0.05436121522264372	316.2362365722656	316.2478942871094
892	317.053955078125	14.991000000000001					1	DETECTED	317.0540 m/z @14.99 [N1276_1.mzXML]	317.053955078125	14.991000000000001	0.3387333333333334	19.840833333333332	19.5021	9062.298828125	2985068.575842194	0	1282	1.5606589886421833	0.6652042229936651	0.23070453678917494	317.05328369140625	317.06317138671875
893	317.0821838378906	2.4462166666666665					1	DETECTED	317.0822 m/z @2.45 [N1276_1.mzXML]	317.0821838378906	2.4462166666666665	0.13451666666666667	20.0075	19.872983333333334	57395.01953125	5067508.528345007	0	1282	0.4525949742169395	1.05122720599964	2.9222159130105436	317.0805358886719	317.08428955078125
894	317.11297607421875	1.6056					1	DETECTED	317.1130 m/z @1.61 [N1276_1.mzXML]	317.11297607421875	1.6056	0.5610666666666667	16.88	16.318933333333334	29167.5859375	3970794.052691162	0	1282	0.29048978129534575	3.017842359378858	55.03889379931334	317.10345458984375	317.11419677734375
895	317.1765441894531	13.4908					1	DETECTED	317.1765 m/z @13.49 [N1276_1.mzXML]	317.1765441894531	13.4908	5.853133333333333	13.610199999999999	7.757066666666666	58142.2734375	1941975.9503311755	0	1282	0.1372507206633351	0.543370755999906	1.3330725213703951	317.1684875488281	317.18475341796875
896	317.24945068359375	11.142166666666666					1	DETECTED	317.2495 m/z @11.14 [N1276_1.mzXML]	317.24945068359375	11.142166666666666	11.082616666666667	14.152533333333334	3.0699166666666677	261160.3125	3880495.978965829	0	1282	0.10701657458900904	23.29189378472327	25.43685694366113	317.2416687011719	317.2498779296875
897	317.5261535644531	2.4599333333333333					1	DETECTED	317.5262 m/z @2.46 [N1276_1.mzXML]	317.5261535644531	2.4599333333333333	2.076783333333333	10.186399999999999	8.109616666666666	15334.66796875	965289.4903138125	0	1282	0.8866421650269269	10.61071961569975	18.259818945852903	317.5173034667969	317.5287780761719
898	318.0626525878906	15.661883333333332					1	DETECTED	318.0627 m/z @15.66 [N1276_1.mzXML]	318.0626525878906	15.661883333333332	9.68655	18.96783333333333	9.28128333333333	4600.470703125	1043978.5441758115	0	1282	2.306154004190063	0.7766331027557738	0.5532662055115475	318.0619812011719	318.06475830078125
899	318.1794128417969	13.461633333333333					1	DETECTED	318.1794 m/z @13.46 [N1276_1.mzXML]	318.1794128417969	13.461633333333333	10.0311	16.864	6.8329	10596.8564453125	1939201.22796521	0	1282	6.8163973085164	0.9958947102491353	1.0204570424114052	318.172607421875	318.17974853515625
900	318.1897888183594	9.340283333333334					1	DETECTED	318.1898 m/z @9.34 [N1276_1.mzXML]	318.1897888183594	9.340283333333334	9.31105	13.5793	4.26825	14378.6025390625	1383504.9545134283	0	1282	4.263442298970633	2.3509915971083086	4.150093845305802	318.1798400878906	318.19036865234375
901	318.2523498535156	11.142166666666666					1	DETECTED	318.2523 m/z @11.14 [N1276_1.mzXML]	318.2523498535156	11.142166666666666	11.112699999999998	12.467066666666666	1.3543666666666674	23986.830078125	630912.8210939955	0	1282	0.16661092441236924	22.98133484162804	44.96266968325608	318.2498779296875	318.2525939941406
902	318.2978515625	11.350616666666667					1	DETECTED	318.2979 m/z @11.35 [N1276_1.mzXML]	318.2978515625	11.350616666666667	11.307316666666667	12.576116666666667	1.2688000000000006	429763.78125	2884587.8474382414	1	1282	0.08983413244778582	2.6985803395215786	3.643118180722146	318.2972717285156	318.2991638183594
903	318.96759033203125	2.0065166666666667					1	DETECTED	318.9676 m/z @2.01 [N1276_1.mzXML]	318.96759033203125	2.0065166666666667	1.8106166666666668	2.320533333333333	0.5099166666666664	20601.673828125	295361.71307702636	0	1282	0.2276919814647389	1.3014718393738296	0.9492510062307012	318.966552734375	318.96844482421875
904	319.0596618652344	16.148483333333335					1	DETECTED	319.0597 m/z @16.15 [N1276_1.mzXML]	319.0596618652344	16.148483333333335	9.911566666666666	19.625666666666667	9.714100000000002	3523.8828125	893172.5287987975	0	1282	6.72581657474182	0.7787582004997126	0.5575164009994251	319.056884765625	319.06024169921875
905	319.1269836425781	10.678533333333332					1	DETECTED	319.1270 m/z @10.68 [N1276_1.mzXML]	319.1269836425781	10.678533333333332	9.443916666666667	10.711266666666667	1.2673500000000004	7687.09521484375	130145.09593240372	0	1282	0.15433044015384745	0.5132564763691839	0.02651295273836789	319.12591552734375	319.1339111328125
906	319.16632080078125	11.230133333333333					1	DETECTED	319.1663 m/z @11.23 [N1276_1.mzXML]	319.16632080078125	11.230133333333333	9.550099999999999	12.213266666666668	2.663166666666669	43290.32421875	1173862.3918336183	0	1282	0.22670625180430015	0.725908684979161	0.45593806047145524	319.162841796875	319.16998291015625
907	319.19244384765625	14.432866666666666					1	DETECTED	319.1924 m/z @14.43 [N1276_1.mzXML]	319.19244384765625	14.432866666666666	5.30005	16.52175	11.221700000000002	190423.40625	8869334.937205506	0	1282	0.49719964562101104	0.7345665158969238	3.1903368392289533	319.1835021972656	319.197265625
908	319.2612609863281	13.33595					1	DETECTED	319.2613 m/z @13.34 [N1276_1.mzXML]	319.2612609863281	13.33595	13.004700000000001	13.75645	0.7517499999999977	22357.955078125	454085.5611196286	0	1282	0.22656301969835013	1.1347169811320756	1.2694339622641513	319.2572021484375	319.2627868652344
909	319.3011169433594	11.350616666666667					1	DETECTED	319.3011 m/z @11.35 [N1276_1.mzXML]	319.3011169433594	11.350616666666667	11.322333333333335	11.594716666666667	0.2723833333333321	81007.09375	580476.9869008794	0	1282	0.09971310184289628	4.815262227460336	8.687087284503946	319.2926940917969	319.3014831542969
910	320.1958312988281	14.50585					1	DETECTED	320.1958 m/z @14.51 [N1276_1.mzXML]	320.1958312988281	14.50585	11.1275	15.872433333333333	4.744933333333334	25856.310546875	3199211.7029237063	0	1282	11.46184396430428	0.6807673471283578	0.28805927082041943	320.19512939453125	320.1968078613281
911	320.86785888671875	1.6056					1	DETECTED	320.8679 m/z @1.61 [N1276_1.mzXML]	320.86785888671875	1.6056	1.57595	8.003783333333333	6.427833333333333	18724.494140625	3485994.1263992307	0	1282	0.0953957101135674	108.39516582349651	215.79033164699302	320.8588562011719	320.86798095703125
912	320.9651184082031	1.9230333333333334					1	DETECTED	320.9651 m/z @1.92 [N1276_1.mzXML]	320.9651184082031	1.9230333333333334	1.8246666666666667	2.1338	0.30913333333333326	13258.7099609375	161141.80128942864	0	1282	0.17639872240443943	1.5713317519484908	2.1426635038969817	320.96441650390625	320.965576171875
913	321.18212890625	11.66755					1	DETECTED	321.1821 m/z @11.67 [N1276_1.mzXML]	321.18212890625	11.66755	9.807799999999999	16.782666666666668	6.974866666666669	23173.9453125	1478039.927890686	0	1282	0.6634972528989724	1.875216202894653	0.4817590379175662	321.18115234375	321.1838684082031
914	321.2077941894531	12.66765					1	DETECTED	321.2078 m/z @12.67 [N1276_1.mzXML]	321.2077941894531	12.66765	1.4090500000000001	15.307683333333333	13.898633333333333	46210.890625	4501343.760982147	0	1282	0.29025288146663364	0.5785049857207993	0.060106552484878256	321.1982116699219	321.2095031738281
915	323.1617126464844	10.076883333333335					1	DETECTED	323.1617 m/z @10.08 [N1276_1.mzXML]	323.1617126464844	10.076883333333335	9.7469	15.59665	5.84975	8576.0107421875	999575.2360979007	0	1282	0.2981129672345837	8.86370523763823	16.72741047527646	323.1606140136719	323.1661682128906
916	323.18170166015625	16.424333333333333					1	DETECTED	323.1817 m/z @16.42 [N1276_1.mzXML]	323.18170166015625	16.424333333333333	9.369833333333334	19.874000000000002	10.504166666666668	4283.2109375	1309125.5536195072	0	1282	1.9946575622737015	0.7445011458407166	0.48900229168143305	323.1781311035156	323.185791015625
917	323.22320556640625	14.060583333333334					1	DETECTED	323.2232 m/z @14.06 [N1276_1.mzXML]	323.22320556640625	14.060583333333334	1.4418166666666667	15.323916666666666	13.8821	30198.26953125	3330336.939573241	0	1282	0.2320910202319837	0.5500577182661802	0.5380116137918043	323.2228088378906	323.2242126464844
918	323.9995422363281	12.149883333333333					1	DETECTED	323.9995 m/z @12.15 [N1276_1.mzXML]	323.9995422363281	12.149883333333333	0.40690000000000004	19.59283333333333	19.18593333333333	14108.2060546875	3690442.7676774603	0	1282	1.2797962779056675	1.5657997660558947	2.4425144465392346	323.9974060058594	324.0012512207031
919	324.1778259277344	16.21285					1	DETECTED	324.1778 m/z @16.21 [N1276_1.mzXML]	324.1778259277344	16.21285	0.18588333333333334	19.95716666666667	19.771283333333336	17985.55859375	5025022.348915039	0	1282	1.6491010877533476	0.6168686460324017	0.590167223839167	324.1760559082031	324.1784973144531
920	324.1900939941406	9.716716666666667					1	DETECTED	324.1901 m/z @9.72 [N1276_1.mzXML]	324.1900939941406	9.716716666666667	9.671616666666667	9.837383333333333	0.1657666666666664	24961.255859375	137535.78770446766	0	1282	0.09003036278584098	1.8377679231337862	2.853356790816526	324.189697265625	324.1907043457031
921	325.0528869628906	1.8388833333333332					1	DETECTED	325.0529 m/z @1.84 [N1276_1.mzXML]	325.0528869628906	1.8388833333333332	1.8106166666666668	11.594716666666667	9.7841	16464.6015625	3952572.435014649	0	1282	9.849452203942525	173.06780660377498	345.1356132075499	325.0519104003906	325.0568542480469
922	325.1410827636719	9.048166666666667					1	DETECTED	325.1411 m/z @9.05 [N1276_1.mzXML]	325.1410827636719	9.048166666666667	8.723083333333333	9.48935	0.7662666666666667	9672.814453125	250667.14911767587	0	1282	0.4621161773322644	1.1785695975390915	1.54903392806021	325.1403503417969	325.1419372558594
923	325.1736755371094	16.473416666666665					1	DETECTED	325.1737 m/z @16.47 [N1276_1.mzXML]	325.1736755371094	16.473416666666665	0.2707833333333333	20.0075	19.736716666666666	22939.798828125	6523297.280538877	0	1282	3.317649371790983	0.6056442811789262	0.4921082027905834	325.17230224609375	325.17510986328125
924	325.2027893066406	13.75645					1	DETECTED	325.2028 m/z @13.76 [N1276_1.mzXML]	325.2027893066406	13.75645	9.731716666666667	14.0002	4.268483333333332	25436.63671875	1504490.4469144274	0	1282	0.31382737508596215	0.5302815093339518	0.06114905583914936	325.19317626953125	325.2109375
925	325.23272705078125	13.018633333333334					1	DETECTED	325.2327 m/z @13.02 [N1276_1.mzXML]	325.23272705078125	13.018633333333334	12.892366666666668	13.171983333333333	0.27961666666666574	75970.4765625	553112.5495678701	0	1282	0.1334041668054482	1.107246568109822	1.929496651772836	325.2317199707031	325.23419189453125
926	326.847412109375	2.1196333333333333					1	DETECTED	326.8474 m/z @2.12 [N1276_1.mzXML]	326.847412109375	2.1196333333333333	2.0908666666666664	2.3346	0.24373333333333358	8471.052734375	78598.07699810802	0	1282	0.09809122537503034	4.2363847045191	7.472769409038199	326.847412109375	326.84844970703125
927	327.0063781738281	0.5610666666666667					1	DETECTED	327.0064 m/z @0.56 [N1276_1.mzXML]	327.0063781738281	0.5610666666666667	0.10105	20.0075	19.90645	8675.9931640625	5494295.67530652	0	1282	8.448532764195704	21.636661715155245	42.27332343031049	327.00445556640625	327.01397705078125
928	327.05035400390625	11.566416666666667					1	DETECTED	327.0504 m/z @11.57 [N1276_1.mzXML]	327.05035400390625	11.566416666666667	1.5609499999999998	11.806766666666666	10.245816666666666	66560.5859375	6426981.3848598655	0	1282	10.007564709180777	0.5096147811518772	3.0599055679665805	327.0489807128906	327.05108642578125
929	327.17218017578125	15.404316666666666					1	DETECTED	327.1722 m/z @15.40 [N1276_1.mzXML]	327.17218017578125	15.404316666666666	9.70165	18.918833333333335	9.217183333333335	8007.1787109375	1978354.9717672733	0	1282	1.1080590143593376	0.8081467734393268	0.6162935468786538	327.1640930175781	327.1739501953125
930	327.22723388671875	14.030216666666666					1	DETECTED	327.2272 m/z @14.03 [N1276_1.mzXML]	327.22723388671875	14.030216666666666	12.325833333333332	14.638233333333334	2.312400000000002	33332.83203125	1577375.8539617914	0	1282	1.5328396091672634	0.6783685203837168	1.237923098278664	327.21783447265625	327.2281188964844
931	327.25079345703125	12.24555					1	DETECTED	327.2508 m/z @12.25 [N1276_1.mzXML]	327.25079345703125	12.24555	12.149883333333333	12.54485	0.3949666666666669	10547.390625	156573.03776806616	0	1282	0.10668595091405209	2.0642857142857225	3.128571428571445	327.25	327.25225830078125
932	327.2875061035156	11.984933333333334					1	DETECTED	327.2875 m/z @11.98 [N1276_1.mzXML]	327.2875061035156	11.984933333333334	11.697316666666667	14.774000000000001	3.0766833333333334	13275.939453125	1067900.8438868409	0	1282	0.39442110224476146	5.348583183635627	9.697166367271254	327.28668212890625	327.28765869140625
933	328.2095947265625	12.058316666666666					1	DETECTED	328.2096 m/z @12.06 [N1276_1.mzXML]	328.2095947265625	12.058316666666666	12.014083333333334	12.149883333333333	0.1357999999999997	24134.001953125	128338.73146777315	0	1282	0.10311580479956817	1.5350414468726643	2.0700828937453286	328.20953369140625	328.2102355957031
934	328.2460021972656	11.1275					1	DETECTED	328.2460 m/z @11.13 [N1276_1.mzXML]	328.2460021972656	11.1275	11.023166666666667	13.2681	2.244933333333334	139652.96875	2397568.740665775	0	1282	0.09765318500773468	1.6635378447977613	2.482016947116257	328.2442321777344	328.250244140625
935	328.8962097167969	1.5461666666666667					1	DETECTED	328.8962 m/z @1.55 [N1276_1.mzXML]	328.8962097167969	1.5461666666666667	1.4418166666666667	1.6204500000000002	0.17863333333333342	69843.6640625	409799.83199218754	0	1282	0.09602230454206873	0.8530645571547367	0.8197394584646323	328.8957214355469	328.8965759277344
936	328.9962463378906	1.78285					1	DETECTED	328.9962 m/z @1.78 [N1276_1.mzXML]	328.9962463378906	1.78285	0.10105	20.0075	19.90645	31653.234375	5402340.767083804	0	1282	0.03884419855793042	2.8632290073039863	4.997114158121966	328.9956970214844	329.0049133300781
937	329.05029296875	11.566416666666667					1	DETECTED	329.0503 m/z @11.57 [N1276_1.mzXML]	329.05029296875	11.566416666666667	11.537933333333333	11.623716666666667	0.08578333333333354	8974.4287109375	34914.375450683874	0	1282	0.05590075776349579	1.505851375073118	2.011702750146236	329.0499267578125	329.0509948730469
938	329.175048828125	12.529050000000002					1	DETECTED	329.1750 m/z @12.53 [N1276_1.mzXML]	329.175048828125	12.529050000000002	12.18155	12.560483333333334	0.37893333333333423	15131.48046875	219492.02683496146	0	1282	0.0968832056165354	0.5452278177458016	0.09045563549160328	329.1705322265625	329.175537109375
939	329.24493408203125	13.812833333333334					1	DETECTED	329.2449 m/z @13.81 [N1276_1.mzXML]	329.24493408203125	13.812833333333334	11.097683333333332	14.867099999999999	3.7694166666666664	106569.1796875	3453662.0468195817	0	1282	0.29142408384775464	0.7032752815904137	0.274878453524517	329.24249267578125	329.2497863769531
940	330.2245788574219	10.743916666666667					1	DETECTED	330.2246 m/z @10.74 [N1276_1.mzXML]	330.2245788574219	10.743916666666667	10.015916666666667	10.776666666666667	0.7607499999999998	8752.857421875	161552.32467492696	0	1282	0.21373114380831915	0.522493131868132	0.044986263736263826	330.2242431640625	330.2261047363281
941	330.2438049316406	11.7596					1	DETECTED	330.2438 m/z @11.76 [N1276_1.mzXML]	330.2438049316406	11.7596	11.712533333333333	14.345933333333333	2.6334	28732.26953125	1259823.9190885015	0	1282	0.0907768011761867	27.97521246458862	10.982187931269133	330.2436218261719	330.248779296875
942	330.2612609863281	11.260033333333332					1	DETECTED	330.2613 m/z @11.26 [N1276_1.mzXML]	330.2612609863281	11.260033333333332	11.112699999999998	12.560483333333334	1.4477833333333354	40217.67578125	713976.8340437023	0	1282	0.1458090103987253	11.473166470586852	23.031471942530054	330.2530822753906	330.2622375488281
943	330.2976989746094	11.66755					1	DETECTED	330.2977 m/z @11.67 [N1276_1.mzXML]	330.2976989746094	11.66755	11.63815	11.7279	0.08975000000000044	7579.53173828125	26845.654230957058	0	1282	0.12218309788123527	1.526360544217655	2.05272108843531	330.2972412109375	330.2984313964844
944	331.0008544921875	11.580533333333333					1	DETECTED	331.0009 m/z @11.58 [N1276_1.mzXML]	331.0008544921875	11.580533333333333	0.11768333333333333	19.923833333333334	19.806150000000002	7366.3173828125	4479451.184401336	0	1282	15.449757969396211	0.8639278189978933	0.31288146646394543	330.9989318847656	331.001953125
945	331.05169677734375	2.487616666666667					1	DETECTED	331.0517 m/z @2.49 [N1276_1.mzXML]	331.05169677734375	2.487616666666667	0.16881666666666667	20.0075	19.838683333333332	567239.3125	3.1309686178061433E7	1	1282	0.5030768022412224	1.5436120858070277	1.262724668262048	331.0429382324219	331.0526428222656
946	331.185791015625	12.165666666666668					1	DETECTED	331.1858 m/z @12.17 [N1276_1.mzXML]	331.185791015625	12.165666666666668	12.103316666666666	14.8981	2.794783333333333	17467.05859375	923553.1730270998	0	1282	0.1810278868605728	22.412055600106157	43.824111200212315	331.1853332519531	331.1952819824219
947	331.20294189453125	11.142166666666666					1	DETECTED	331.2029 m/z @11.14 [N1276_1.mzXML]	331.20294189453125	11.142166666666666	11.1275	11.230133333333333	0.10263333333333335	10141.1259765625	45764.19969628938	0	1282	0.09185984227719857	3.4988636363635988	5.9977272727271975	331.19879150390625	331.2029724121094
948	331.2247619628906	11.038083333333333					1	DETECTED	331.2248 m/z @11.04 [N1276_1.mzXML]	331.2247619628906	11.038083333333333	10.979316666666668	11.112699999999998	0.13338333333333097	13545.3857421875	76209.21457043402	0	1282	0.12031567413518829	1.134855360181515	1.26971072036303	331.2237243652344	331.225830078125
949	331.26031494140625	11.434983333333333					1	DETECTED	331.2603 m/z @11.43 [N1276_1.mzXML]	331.26031494140625	11.434983333333333	11.230133333333333	15.97025	4.740116666666667	27614.943359375	1446155.3028688345	0	1282	0.6812732631831988	10.776932610108704	18.89830577015968	331.2589111328125	331.2626647949219
950	331.2817077636719	13.812833333333334					1	DETECTED	331.2817 m/z @13.81 [N1276_1.mzXML]	331.2817077636719	13.812833333333334	0.2879333333333333	19.94066666666667	19.652733333333334	591389.9375	1.672769672944506E7	1	1282	0.36257006408701997	1.1504276510853055	1.7006163324402146	331.2811584472656	331.2839050292969
951	332.05517578125	2.487616666666667					1	DETECTED	332.0552 m/z @2.49 [N1276_1.mzXML]	332.05517578125	2.487616666666667	1.4090500000000001	10.015916666666667	8.606866666666667	56498.67578125	3152741.4579717093	0	1282	0.7358444549142629	1.1118232993651578	1.1310190177562147	332.04608154296875	332.0567321777344
952	332.16168212890625	10.305683333333333					1	DETECTED	332.1617 m/z @10.31 [N1276_1.mzXML]	332.16168212890625	10.305683333333333	8.377216666666666	18.739166666666666	10.36195	123219.1015625	4542330.462204707	0	1282	0.49974504350508475	0.7774051277430356	1.876050689578568	332.16070556640625	332.166748046875
953	332.24072265625	10.809716666666667					1	DETECTED	332.2407 m/z @10.81 [N1276_1.mzXML]	332.24072265625	10.809716666666667	10.727583333333333	11.156616666666668	0.4290333333333347	154953.796875	1235284.151276858	1	1282	0.12565813295494443	2.6118100649350784	4.223620129870157	332.2403869628906	332.2423400878906
954	332.2851867675781	13.79875					1	DETECTED	332.2852 m/z @13.80 [N1276_1.mzXML]	332.2851867675781	13.79875	1.0973166666666667	14.287849999999999	13.190533333333333	116713.5	7683307.2569553545	0	1282	12.875132289831399	0.5198278439726157	0.028995489289918575	332.2849426269531	332.28851318359375
955	333.04974365234375	2.41855					1	DETECTED	333.0497 m/z @2.42 [N1276_1.mzXML]	333.04974365234375	2.41855	1.8531000000000002	9.671616666666667	7.818516666666667	38145.1875	1983049.012038391	0	1282	0.37655866653117176	6.379790137947521	19.718227253987713	333.0486145019531	333.0595397949219
956	333.1484680175781	13.461633333333333					1	DETECTED	333.1485 m/z @13.46 [N1276_1.mzXML]	333.1484680175781	13.461633333333333	10.694883333333333	15.775533333333334	5.08065	29047.802734375	2009004.2707170404	0	1282	2.4461800644194778	0.7570694679954827	0.46395633801560027	333.1385498046875	333.1502380371094
957	333.1655578613281	10.186399999999999					1	DETECTED	333.1656 m/z @10.19 [N1276_1.mzXML]	333.1655578613281	10.186399999999999	9.7929	16.21285	6.41995	16912.0625	1856101.3855935668	0	1282	0.3326552824041098	8.157496823379933	15.314993646759868	333.16473388671875	333.1701354980469
958	333.1821594238281	11.984933333333334					1	DETECTED	333.1822 m/z @11.98 [N1276_1.mzXML]	333.1821594238281	11.984933333333334	11.697316666666667	14.24425	2.5469333333333317	21357.783203125	1085186.3178707263	0	1282	0.3860749723001664	4.427652546792603	7.855305093585208	333.1812438964844	333.1836242675781
959	333.2009582519531	12.405183333333333					1	DETECTED	333.2010 m/z @12.41 [N1276_1.mzXML]	333.2009582519531	12.405183333333333	9.1548	12.529050000000002	3.3742500000000017	20987.896484375	2101514.868775635	0	1282	3.4914086199028134	0.5190541628423316	0.039113510211625166	333.2007141113281	333.205078125
960	333.2441101074219	10.809716666666667					1	DETECTED	333.2441 m/z @10.81 [N1276_1.mzXML]	333.2441101074219	10.809716666666667	10.727583333333333	10.809716666666667	0.08213333333333317	28952.494140625	113983.2206162105	0	1282	0.07492764534360496	0.5	null	333.2436218261719	333.2441101074219
961	334.1379089355469	9.762166666666667					1	DETECTED	334.1379 m/z @9.76 [N1276_1.mzXML]	334.1379089355469	9.762166666666667	9.716716666666667	15.4681	5.751383333333333	12706.7041015625	664740.4439418637	0	1282	0.07420827909406214	63.27154382104786	125.54308764209571	334.1376037597656	334.1456298828125
962	334.5086975097656	8.631566666666666					1	DETECTED	334.5087 m/z @8.63 [N1276_1.mzXML]	334.5086975097656	8.631566666666666	8.601666666666667	8.692833333333335	0.09116666666666795	4785.3857421875	17866.40509790053	0	1282	0.06875573428136583	1.5245261984392842	2.0490523968785683	334.5079345703125	334.5086975097656
963	334.83453369140625	1.7398					1	DETECTED	334.8345 m/z @1.74 [N1276_1.mzXML]	334.83453369140625	1.7398	1.7094166666666666	9.018016666666666	7.308599999999999	19632.4140625	2375157.925928467	0	1282	0.09852217618751435	120.27317608337866	239.54635216675732	334.83453369140625	334.8357849121094
964	334.9128112792969	1.5909					1	DETECTED	334.9128 m/z @1.59 [N1276_1.mzXML]	334.9128112792969	1.5909	1.5167166666666667	2.1481333333333335	0.6314166666666667	76572.4140625	478964.2441846314	0	1282	0.07987547863605227	1.0342217868055303	1.1985907347034963	334.9070739746094	334.91473388671875
965	335.1646423339844	11.66755					1	DETECTED	335.1646 m/z @11.67 [N1276_1.mzXML]	335.1646423339844	11.66755	10.216816666666666	16.293816666666668	6.077000000000002	135395.765625	7934108.876592286	0	1282	0.5228346473181436	2.93623738251329	0.6487657629984611	335.1596374511719	335.1720275878906
966	335.216796875	12.576116666666667					1	DETECTED	335.2168 m/z @12.58 [N1276_1.mzXML]	335.216796875	12.576116666666667	12.043550000000002	12.6533	0.6097499999999982	46521.984375	507931.5052358384	0	1282	0.10747499406681982	0.5724635413406763	0.14492708268135265	335.2165832519531	335.2171325683594
967	336.07293701171875	15.612966666666667					1	DETECTED	336.0729 m/z @15.61 [N1276_1.mzXML]	336.07293701171875	15.612966666666667	10.061366666666666	19.131666666666668	9.070300000000001	2773.108642578125	776537.9474580388	0	1282	7.72054660626352	0.8169086389509331	0.6338172779018663	336.0722961425781	336.0750732421875
968	336.2510070800781	12.149883333333333					1	DETECTED	336.2510 m/z @12.15 [N1276_1.mzXML]	336.2510070800781	12.149883333333333	12.028699999999999	16.75	4.721300000000001	14502.998046875	823280.3213974611	0	1282	0.07284795259390542	19.47998899738669	37.95997799477338	336.2501525878906	336.2589416503906
969	336.6622314453125	13.213099999999999					1	DETECTED	336.6622 m/z @13.21 [N1276_1.mzXML]	336.6622314453125	13.213099999999999	6.83655	13.656433333333332	6.819883333333332	45724.96484375	3307993.0739935306	0	1282	0.32732305344770474	0.5347627897008048	0.05621187987624773	336.6611328125	336.6717529296875
970	337.0596008300781	1.8675166666666667					1	DETECTED	337.0596 m/z @1.87 [N1276_1.mzXML]	337.0596008300781	1.8675166666666667	1.6498333333333333	19.758333333333333	18.1085	550867.0625	2.108369570602412E7	1	1282	0.6744863714627418	3.116757962423898	8.955664114604511	337.05841064453125	337.069580078125
971	337.1647644042969	14.447149999999999					1	DETECTED	337.1648 m/z @14.45 [N1276_1.mzXML]	337.1647644042969	14.447149999999999	10.96465	15.7108	4.74615	29839.359375	2285271.587992922	0	1282	3.5849218315218927	0.6516914492550131	0.37896658068648936	337.1640930175781	337.1661071777344
972	337.1800231933594	12.66765					1	DETECTED	337.1800 m/z @12.67 [N1276_1.mzXML]	337.1800231933594	12.66765	11.984933333333334	12.962933333333332	0.977999999999998	193543.703125	2877239.9273886667	0	1282	0.24889341664981757	1.6910817842342085	2.7063321519195167	337.1778869628906	337.1803283691406
973	337.2332763671875	12.18155					1	DETECTED	337.2333 m/z @12.18 [N1276_1.mzXML]	337.2332763671875	12.18155	12.073316666666667	15.388033333333334	3.3147166666666674	7956.77587890625	663109.5696136474	0	1282	0.06390072004656133	15.312827225130977	29.625654450261955	337.2320556640625	337.2394714355469
974	338.06317138671875	1.88135					1	DETECTED	338.0632 m/z @1.88 [N1276_1.mzXML]	338.06317138671875	1.88135	1.76875	2.764616666666667	0.9958666666666669	68786.625	1931364.9084975587	0	1282	0.13526113341091994	4.40578484300009	7.362658772190788	338.06170654296875	338.063720703125
975	338.2301025390625	12.451683333333333					1	DETECTED	338.2301 m/z @12.45 [N1276_1.mzXML]	338.2301025390625	12.451683333333333	0.10105	20.0075	19.90645	732455.8125	2.359989926855659E7	0	1282	0.16564527413880903	2.978764238249743	null	338.2288513183594	338.2316589355469
976	338.3393249511719	12.6072					1	DETECTED	338.3393 m/z @12.61 [N1276_1.mzXML]	338.3393249511719	12.6072	5.008416666666666	14.712950000000001	9.704533333333334	482448.0	1.573097917552831E7	1	1282	0.2891723197540852	0.5239436435070818	1.1052182854777735	338.337646484375	338.34039306640625
977	339.1567687988281	9.896916666666668					1	DETECTED	339.1568 m/z @9.90 [N1276_1.mzXML]	339.1567687988281	9.896916666666668	8.5255	14.913549999999999	6.38805	31206.904296875	2553139.6215836196	0	1282	0.5051169345677735	2.8996527593422585	4.981292922747272	339.1556701660156	339.1616516113281
978	339.1800537109375	12.695866666666666					1	DETECTED	339.1801 m/z @12.70 [N1276_1.mzXML]	339.1800537109375	12.695866666666666	12.63825	16.782666666666668	4.144416666666668	39359.671875	2157468.499087647	0	1282	1.2029705209680728	35.965432455886905	22.22426614790801	339.17486572265625	339.18927001953125
979	339.19573974609375	11.682466666666667					1	DETECTED	339.1957 m/z @11.68 [N1276_1.mzXML]	339.19573974609375	11.682466666666667	11.18605	12.118833333333333	0.9327833333333331	22262.349609375	695122.4379919439	0	1282	0.4087492353093882	0.9395165351687087	0.8790330703374174	339.1947021484375	339.1963195800781
980	339.233642578125	12.43615					1	DETECTED	339.2336 m/z @12.44 [N1276_1.mzXML]	339.233642578125	12.43615	0.2707833333333333	19.94066666666667	19.669883333333335	114034.671875	4921110.609199035	0	1282	0.46546985653040274	1.2865204649235322	8.938732363556948	339.2327575683594	339.2354431152344
981	339.3427429199219	12.6072					1	DETECTED	339.3427 m/z @12.61 [N1276_1.mzXML]	339.3427429199219	12.6072	12.149883333333333	13.447316666666667	1.297433333333334	130837.671875	2581875.778287841	0	1282	0.3483393553320777	0.9098692047375633	0.8833636570570967	339.3345947265625	339.34356689453125
982	340.1600341796875	9.896916666666668					1	DETECTED	340.1600 m/z @9.90 [N1276_1.mzXML]	340.1600341796875	9.896916666666668	9.002533333333334	14.6978	5.695266666666667	5288.7099609375	597844.2743654175	0	1282	0.34810579373131034	3.183906975010714	5.367813950021428	340.15924072265625	340.1637878417969
983	340.2459411621094	11.215499999999999					1	DETECTED	340.2459 m/z @11.22 [N1276_1.mzXML]	340.2459411621094	11.215499999999999	11.097683333333332	16.391866666666665	5.294183333333333	97240.8125	8032989.223298946	0	1282	0.10892469359892765	20.592832332135224	55.82313399022162	340.23834228515625	340.2461242675781
984	340.3463134765625	12.63825					1	DETECTED	340.3463 m/z @12.64 [N1276_1.mzXML]	340.3463134765625	12.63825	12.497800000000002	12.695866666666666	0.19806666666666395	16068.3994140625	133871.21895312413	0	1282	0.13929313037315616	0.7051145128752835	0.41022902575056697	340.3454284667969	340.3468017578125
985	340.9294738769531	1.6056					1	DETECTED	340.9295 m/z @1.61 [N1276_1.mzXML]	340.9294738769531	1.6056	1.5609499999999998	1.6644166666666667	0.10346666666666682	45710.71484375	202295.60509326163	0	1282	0.0814726102849821	1.1586412840612166	1.3172825681224332	340.9286193847656	340.9298095703125
986	341.02935791015625	11.580533333333333					1	DETECTED	341.0294 m/z @11.58 [N1276_1.mzXML]	341.02935791015625	11.580533333333333	11.523183333333332	17.4875	5.964316666666669	158367.28125	2377950.8246569857	0	1282	0.12049267842359335	2.188543861487457	2.4909492182612336	341.0248107910156	341.0299377441406
987	341.1958923339844	11.806766666666666					1	DETECTED	341.1959 m/z @11.81 [N1276_1.mzXML]	341.1958923339844	11.806766666666666	11.806766666666666	16.685	4.878233333333332	5830.97607421875	534221.2488924868	0	1282	0.11856849553119098	null	null	341.18621826171875	341.197021484375
988	341.249267578125	11.230133333333333					1	DETECTED	341.2493 m/z @11.23 [N1276_1.mzXML]	341.249267578125	11.230133333333333	11.082616666666667	13.534600000000001	2.4519833333333345	24862.30078125	2341580.85499292	0	1282	2.8084469069983875	8.310868828380999	15.621737656761997	341.2413635253906	341.2496643066406
989	341.26629638671875	11.970400000000001					1	DETECTED	341.2663 m/z @11.97 [N1276_1.mzXML]	341.26629638671875	11.970400000000001	11.955633333333333	12.073316666666667	0.1176833333333338	9738.421875	40190.51648962435	0	1282	0.08907551126487334	3.984762979683529	6.969525959367058	341.264892578125	341.2679443359375
990	341.30255126953125	12.724033333333333					1	DETECTED	341.3026 m/z @12.72 [N1276_1.mzXML]	341.30255126953125	12.724033333333333	0.59575	19.460833333333333	18.865083333333335	749208.1875	1.2774820305618169E7	1	1282	0.219725940004464	0.9215363721321237	1.8165141007631513	341.29498291015625	341.3053283691406
991	341.3501281738281	13.9561					1	DETECTED	341.3501 m/z @13.96 [N1276_1.mzXML]	341.3501281738281	13.9561	13.869783333333334	14.593283333333334	0.7234999999999996	31683.84375	600307.8586879882	0	1282	0.2568398012814743	4.190963506468506	6.437534888640903	341.34954833984375	341.3509216308594
992	342.0132751464844	9.018016666666666					1	DETECTED	342.0133 m/z @9.02 [N1276_1.mzXML]	342.0132751464844	9.018016666666666	0.10105	20.0075	19.90645	12076.650390625	5224714.037239995	0	1282	9.49819734309597	1.116211977914762	0.8581967245427744	342.0114440917969	342.0141296386719
993	342.26129150390625	11.350616666666667					1	DETECTED	342.2613 m/z @11.35 [N1276_1.mzXML]	342.26129150390625	11.350616666666667	1.4260333333333333	13.855483333333332	12.42945	515787.9375	2.901006065184951E7	1	1282	0.11953879518187982	0.5154655451603518	2.042286924573963	342.26080322265625	342.2701110839844
994	342.8664855957031	1.7544499999999998					1	DETECTED	342.8665 m/z @1.75 [N1276_1.mzXML]	342.8664855957031	1.7544499999999998	1.6792	1.79675	0.11755000000000004	38707.1484375	183692.43257128922	0	1282	0.05771523912102916	0.7810631229235903	0.5621262458471804	342.8653259277344	342.8669738769531
995	343.1904602050781	12.4211					1	DETECTED	343.1905 m/z @12.42 [N1276_1.mzXML]	343.1904602050781	12.4211	11.712533333333333	16.05135	4.338816666666666	217238.625	3620295.6927353824	1	1282	0.2635711950977857	3.445690091633662	9.799084389431407	343.1848449707031	343.1925354003906
996	343.2607116699219	13.088799999999999					1	DETECTED	343.2607 m/z @13.09 [N1276_1.mzXML]	343.2607116699219	13.088799999999999	12.373850000000001	13.116999999999999	0.7431499999999982	15816.080078125	427236.18440966756	0	1282	0.06029090897208178	0.5197216588572628	0.0394433177145256	343.25982666015625	343.26837158203125
997	344.01141357421875	11.067766666666667					1	DETECTED	344.0114 m/z @11.07 [N1276_1.mzXML]	344.01141357421875	11.067766666666667	0.13451666666666667	19.990833333333335	19.856316666666668	15088.2763671875	4955939.5333229415	1	1282	4.325846204243959	2.657450598960469	2.8562973989192457	344.0104675292969	344.0136413574219
998	344.19354248046875	12.4211					1	DETECTED	344.1935 m/z @12.42 [N1276_1.mzXML]	344.19354248046875	12.4211	12.261416666666666	14.0002	1.738783333333334	39573.8984375	931308.5607058108	0	1282	0.05769945020521661	5.444473437010743	9.888946874021485	344.1932067871094	344.1958312988281
999	344.27691650390625	11.523183333333332					1	DETECTED	344.2769 m/z @11.52 [N1276_1.mzXML]	344.27691650390625	11.523183333333332	11.434983333333333	11.883000000000001	0.4480166666666676	367785.375	2390700.5985524827	1	1282	0.1327920541234704	1.3745472370292582	1.370288757814427	344.2767333984375	344.2776184082031
1000	344.64849853515625	13.213099999999999					1	DETECTED	344.6485 m/z @13.21 [N1276_1.mzXML]	344.64849853515625	13.213099999999999	13.018633333333334	13.447316666666667	0.42868333333333375	22211.33984375	348776.3549472654	0	1282	0.3001539212026234	1.102202605416533	1.204405210833066	344.6472473144531	344.6487121582031
1001	344.8737487792969	1.53145					1	DETECTED	344.8737 m/z @1.53 [N1276_1.mzXML]	344.8737487792969	1.53145	1.4418166666666667	1.69385	0.25203333333333333	94980.96875	668794.1969472655	0	1282	0.09951223739571136	1.3953829410161844	1.1273724318857348	344.864013671875	344.874267578125
1002	346.00701904296875	10.979316666666668					1	DETECTED	346.0070 m/z @10.98 [N1276_1.mzXML]	346.00701904296875	10.979316666666668	0.10105	20.0075	19.90645	218454.28125	7.428506983217499E7	1	1282	1.662894508063852	1.0923269413667915	0.38355347785158767	346.0064392089844	346.0081481933594
1003	346.9067077636719	1.5609499999999998					1	DETECTED	346.9067 m/z @1.56 [N1276_1.mzXML]	346.9067077636719	1.5609499999999998	1.5019666666666667	1.5909	0.08893333333333331	12438.6298828125	53829.07212133787	0	1282	0.107548331206194	0.753885278327213	0.507770556654426	346.90618896484375	346.9072570800781
1004	347.0155334472656	10.979316666666668					1	DETECTED	347.0155 m/z @10.98 [N1276_1.mzXML]	347.0155334472656	10.979316666666668	0.16881666666666667	19.725166666666667	19.55635	79443.5546875	1.1417147346033635E7	0	1282	0.4056731111635461	5.541175082174649	13.188261689190318	347.0076904296875	347.0186462402344
1005	347.121826171875	9.97105					1	DETECTED	347.1218 m/z @9.97 [N1276_1.mzXML]	347.121826171875	9.97105	9.762166666666667	10.076883333333335	0.3147166666666674	6531.9521484375	63638.763299682556	0	1282	0.25143105909791075	0.7533312056171749	0.50666241123435	347.1214904785156	347.12249755859375
1006	347.1318359375	1.4722333333333333					1	DETECTED	347.1318 m/z @1.47 [N1276_1.mzXML]	347.1318359375	1.4722333333333333	1.4090500000000001	1.4869833333333333	0.07793333333333319	6460.716796875	18403.420350097607	0	1282	0.10905965383011007	0.6167238195726727	0.23344763914534558	347.1318359375	347.133056640625
1007	347.15740966796875	11.245149999999999					1	DETECTED	347.1574 m/z @11.25 [N1276_1.mzXML]	347.15740966796875	11.245149999999999	9.641183333333334	11.350616666666667	1.7094333333333331	61539.1015625	1317457.3478730468	0	1282	0.10503256716190279	0.5329017741652643	0.06823856821513984	347.1570129394531	347.15869140625
1008	348.0188903808594	10.950016666666667					1	DETECTED	348.0189 m/z @10.95 [N1276_1.mzXML]	348.0188903808594	10.950016666666667	0.10105	19.16433333333333	19.06328333333333	8834.89453125	2261934.1696402584	0	1282	4.283535210050443	0.8785759934125831	0.5608793661576001	348.010498046875	348.0216369628906
1009	348.2867736816406	12.165666666666668					1	DETECTED	348.2868 m/z @12.17 [N1276_1.mzXML]	348.2867736816406	12.165666666666668	11.712533333333333	12.342133333333333	0.6295999999999999	8833.0283203125	165183.26676403833	0	1282	0.5889458964822243	0.6947182580550211	0.3894365161100421	348.2867126464844	348.2880859375
1010	348.3083801269531	13.75645					1	DETECTED	348.3084 m/z @13.76 [N1276_1.mzXML]	348.3083801269531	13.75645	13.534600000000001	14.302683333333333	0.7680833333333315	110888.5390625	1971844.5154692396	0	1282	0.3041332896793083	2.482329796826469	3.559566306916891	348.3077697753906	348.3088073730469
1011	349.01519775390625	15.038333333333332					1	DETECTED	349.0152 m/z @15.04 [N1276_1.mzXML]	349.01519775390625	15.038333333333332	0.10105	20.0075	19.90645	16212.1015625	5389768.234409484	0	1282	4.851713631206124	0.7733404515449992	0.613265578425272	349.01348876953125	349.01776123046875
1012	350.255126953125	13.784716666666666					1	DETECTED	350.2551 m/z @13.78 [N1276_1.mzXML]	350.255126953125	13.784716666666666	13.534600000000001	14.136883333333333	0.6022833333333324	70195.78125	1008436.5981708985	0	1282	0.23285917793537614	1.20400479776105	1.7790708442250973	350.2531433105469	350.2558898925781
1013	350.6779479980469	14.24425					1	DETECTED	350.6779 m/z @14.24 [N1276_1.mzXML]	350.6779479980469	14.24425	13.625583333333333	14.727966666666667	1.102383333333334	5645.56982421875	212364.27225695807	0	1282	0.1184493550664012	0.8909348060344842	0.7818696120689683	350.67608642578125	350.67877197265625
1014	350.8902282714844	1.5909					1	DETECTED	350.8902 m/z @1.59 [N1276_1.mzXML]	350.8902282714844	1.5909	1.53145	16.717333333333332	15.185883333333333	104558.390625	7686163.755361084	0	1282	0.07882470435196187	125.30949877977457	1.0516073788906484	350.8896484375	350.89910888671875
1015	351.0112609863281	15.1009					1	DETECTED	351.0113 m/z @15.10 [N1276_1.mzXML]	351.0112609863281	15.1009	0.13451666666666667	19.97416666666667	19.839650000000002	7286.01513671875	2331072.354103122	0	1282	2.1872817040731736	0.6628070910028364	0.3436730790635885	351.0086669921875	351.01287841796875
1016	351.2270202636719	13.770783333333332					1	DETECTED	351.2270 m/z @13.77 [N1276_1.mzXML]	351.2270202636719	13.770783333333332	12.058316666666666	15.500433333333332	3.4421166666666654	69834.109375	2116865.4308616323	0	1282	0.33036978493371016	0.8566108880609347	8.82498840102373	351.2178955078125	351.2273864746094
1017	352.16339111328125	10.000966666666667					1	DETECTED	352.1634 m/z @10.00 [N1276_1.mzXML]	352.16339111328125	10.000966666666667	9.002533333333334	18.918833333333335	9.916300000000001	15441.3193359375	746249.5060221252	0	1282	0.09589464144639237	0.6093815460187992	0.10803173380737918	352.1622009277344	352.1701354980469
1018	352.23016357421875	13.841299999999999					1	DETECTED	352.2302 m/z @13.84 [N1276_1.mzXML]	352.23016357421875	13.841299999999999	6.2613666666666665	14.83615	8.574783333333333	17136.830078125	3183797.263205323	0	1282	1.6309193323519775	0.5656239280908364	0.13124785618167287	352.2212829589844	352.23065185546875
1019	352.89520263671875	1.6792					1	DETECTED	352.8952 m/z @1.68 [N1276_1.mzXML]	352.89520263671875	1.6792	1.5019666666666667	1.7398	0.23783333333333334	65464.94140625	316035.7632739261	0	1282	0.09664570925462512	0.6709610682715816	0.34192213654316334	352.89483642578125	352.89794921875
1020	353.03338623046875	1.8675166666666667					1	DETECTED	353.0334 m/z @1.87 [N1276_1.mzXML]	353.03338623046875	1.8675166666666667	1.7398	17.79866666666667	16.05886666666667	197937.640625	7483103.219417359	0	1282	0.6131858319506718	4.604584086742065	6.349832106890284	353.023681640625	353.03594970703125
1021	353.172119140625	10.138983333333334					1	DETECTED	353.1721 m/z @10.14 [N1276_1.mzXML]	353.172119140625	10.138983333333334	9.68655	17.323333333333334	7.636783333333334	41445.89453125	2060956.639087464	0	1282	0.35763505782626126	9.332005662522699	1.4200914936300517	353.17108154296875	353.1790466308594
1022	353.2424621582031	12.165666666666668					1	DETECTED	353.2425 m/z @12.17 [N1276_1.mzXML]	353.2424621582031	12.165666666666668	1.4571333333333334	15.227166666666667	13.770033333333334	13965.1279296875	2152909.301015991	0	1282	0.4295166225826943	0.6436769962929839	2.0272567869860336	353.2330322265625	353.2447814941406
1023	353.2636413574219	13.784716666666666					1	DETECTED	353.2636 m/z @13.78 [N1276_1.mzXML]	353.2636413574219	13.784716666666666	13.41875	15.629266666666666	2.210516666666667	1021449.3125	2.0579808924073312E7	1	1282	0.3351690758610548	1.2202583249503722	2.1481076799192826	353.2625732421875	353.26544189453125
1024	354.8919677734375	1.6792					1	DETECTED	354.8920 m/z @1.68 [N1276_1.mzXML]	354.8919677734375	1.6792	1.6498333333333333	1.7246833333333333	0.07485000000000008	28492.353515625	70148.26284033209	0	1282	0.03178683506988822	1.2744040862656045	1.548808172531209	354.8915710449219	354.8920593261719
1025	355.0098876953125	19.229499999999998					1	DETECTED	355.0099 m/z @19.23 [N1276_1.mzXML]	355.0098876953125	19.229499999999998	0.11768333333333333	20.0075	19.88981666666667	8641.494140625	2384031.442946808	0	1282	16.341801318763917	0.5284126506882854	0.06751973071269493	355.0075378417969	355.0117492675781
1026	355.08184814453125	12.088283333333333					1	DETECTED	355.0818 m/z @12.09 [N1276_1.mzXML]	355.08184814453125	12.088283333333333	11.999533333333334	12.134383333333334	0.13485000000000014	13946.66015625	81086.05918969736	0	1282	0.06372598578110278	0.7597183098591624	0.5194366197183248	355.081298828125	355.0820617675781
1027	355.1235656738281	10.776666666666667					1	DETECTED	355.1236 m/z @10.78 [N1276_1.mzXML]	355.1235656738281	10.776666666666667	10.727583333333333	16.489416666666667	5.761833333333334	8910.4296875	479769.66757455457	0	1282	0.11883527749060718	58.69439728353084	116.38879456706168	355.1229553222656	355.133544921875
1028	355.1700744628906	11.697316666666667					1	DETECTED	355.1701 m/z @11.70 [N1276_1.mzXML]	355.1700744628906	11.697316666666667	9.97105	11.822783333333332	1.851733333333332	11977.1611328125	326047.0028709715	0	1282	0.08693386593809471	0.5363404649725798	0.07268092994515969	355.16693115234375	355.17266845703125
1029	355.2491149902344	14.136883333333333					1	DETECTED	355.2491 m/z @14.14 [N1276_1.mzXML]	355.2491149902344	14.136883333333333	14.045566666666668	15.1478	1.1022333333333325	10663.748046875	279831.94490283186	0	1282	0.5389270672061777	6.035225406096054	8.479232793454534	355.2486572265625	355.250732421875
1030	355.2608642578125	12.261416666666666					1	DETECTED	355.2609 m/z @12.26 [N1276_1.mzXML]	355.2608642578125	12.261416666666666	11.883000000000001	15.323916666666666	3.4409166666666646	38217.33984375	1597237.8247927867	0	1282	0.13177262658580524	4.546465536225523	13.936793982383719	355.2510681152344	355.2706604003906
1031	355.28179931640625	12.591616666666665					1	DETECTED	355.2818 m/z @12.59 [N1276_1.mzXML]	355.28179931640625	12.591616666666665	9.0782	17.421499999999998	8.343299999999997	26153.462890625	2823381.043030181	0	1282	0.13866480594513142	1.187348497426532	1.374696994853064	355.27899169921875	355.2825927734375
1032	356.241455078125	10.96465					1	DETECTED	356.2415 m/z @10.96 [N1276_1.mzXML]	356.241455078125	10.96465	10.856316666666666	11.1275	0.2711833333333331	4162.85205078125	46869.00490014635	0	1282	2.3787592266943403	1.2516153846153726	1.5032307692307452	356.24029541015625	356.24176025390625
1033	356.2593078613281	11.822783333333332					1	DETECTED	356.2593 m/z @11.82 [N1276_1.mzXML]	356.2593078613281	11.822783333333332	2.90385	12.24555	9.3417	10918.408203125	1325198.755906006	0	1282	0.09093393771620129	0.5237005172516893	0.04740103450337872	356.2561340332031	356.2635192871094
1034	356.27685546875	11.493516666666666					1	DETECTED	356.2769 m/z @11.49 [N1276_1.mzXML]	356.27685546875	11.493516666666666	11.449516666666666	11.712533333333333	0.2630166666666671	56882.00390625	370438.57802905183	0	1282	0.1025621450281946	2.98882575757573	2.9820109372469337	356.27642822265625	356.2777404785156
1035	356.9071960449219	1.6056					1	DETECTED	356.9072 m/z @1.61 [N1276_1.mzXML]	356.9071960449219	1.6056	1.5609499999999998	1.6644166666666667	0.10346666666666682	93091.7109375	433000.8212929685	0	1282	0.08175755188707101	1.1586412840612166	1.3172825681224332	356.9071044921875	356.9077453613281
1036	357.1700134277344	12.405183333333333					1	DETECTED	357.1700 m/z @12.41 [N1276_1.mzXML]	357.1700134277344	12.405183333333333	8.862733333333333	13.06075	4.198016666666668	23115.69921875	2260636.566069701	0	1282	0.16758057955841466	0.5925301227493214	0.05880588636203657	357.1691589355469	357.17352294921875
1037	357.21331787109375	9.325466666666667					1	DETECTED	357.2133 m/z @9.33 [N1276_1.mzXML]	357.21331787109375	9.325466666666667	9.296666666666665	11.806766666666666	2.5101000000000013	4281.0126953125	324215.8232698364	0	1282	0.09806293998595805	43.57812499999676	86.15624999999352	357.2052307128906	357.21405029296875
1038	357.2763366699219	12.66765					1	DETECTED	357.2763 m/z @12.67 [N1276_1.mzXML]	357.2763366699219	12.66765	11.791166666666667	15.823749999999999	4.032583333333331	98122.953125	2641918.839104887	0	1282	0.48164988005087217	0.6086885923229721	0.2291074720308259	357.2751159667969	357.2791442871094
1039	357.2961730957031	12.560483333333334					1	DETECTED	357.2962 m/z @12.56 [N1276_1.mzXML]	357.2961730957031	12.560483333333334	12.467066666666666	15.340300000000001	2.873233333333335	14900.7744140625	1090565.6064201652	0	1282	1.667878816920057	13.751409943396485	26.31281402688472	357.2961730957031	357.2987976074219
1040	358.2413635253906	13.742533333333334					1	DETECTED	358.2414 m/z @13.74 [N1276_1.mzXML]	358.2413635253906	13.742533333333334	13.700116666666666	16.96216666666667	3.262050000000002	11036.380859375	472256.1596210938	0	1282	0.06340871185629382	33.200807237161996	53.65647333730814	358.2349548339844	358.2419128417969
1041	358.25628662109375	11.067766666666667					1	DETECTED	358.2563 m/z @11.07 [N1276_1.mzXML]	358.25628662109375	11.067766666666667	10.519266666666665	11.230133333333333	0.7108666666666679	55325.28125	516070.0413229968	0	1282	0.11634472751461189	0.6747990485635494	0.3473222577203235	358.2535095214844	358.2571105957031
1042	358.29290771484375	11.594716666666667					1	DETECTED	358.2929 m/z @11.59 [N1276_1.mzXML]	358.29290771484375	11.594716666666667	9.4589	14.1214	4.6625	63299.0390625	3978687.286884765	0	1282	0.12312701588366615	0.5506724244926858	0.06689481560020065	358.2926025390625	358.3005065917969
1043	358.3658447265625	12.073316666666667					1	DETECTED	358.3658 m/z @12.07 [N1276_1.mzXML]	358.3658447265625	12.073316666666667	12.043550000000002	12.197233333333333	0.15368333333333162	40684.78515625	221796.4464067367	0	1282	0.1043387659039734	2.5814669652856366	4.162933930571273	358.3650817871094	358.3658447265625
1044	359.04144287109375	1.8675166666666667					1	DETECTED	359.0414 m/z @1.87 [N1276_1.mzXML]	359.04144287109375	1.8675166666666667	1.6353	16.440716666666667	14.805416666666666	374155.9375	1.0794381775546355E7	0	1282	0.3913446481176073	2.19455879623609	3.840790478726581	359.0389099121094	359.0439758300781
1045	359.3130798339844	12.724033333333333					1	DETECTED	359.3131 m/z @12.72 [N1276_1.mzXML]	359.3130798339844	12.724033333333333	0.15148333333333333	19.840833333333332	19.689349999999997	854529.875	1.3498091354242293E7	1	1282	0.20695236749114088	1.1865530005685174	0.8791325570768027	359.3115234375	359.3162536621094
1046	360.2361145019531	4.2675					1	DETECTED	360.2361 m/z @4.27 [N1276_1.mzXML]	360.2361145019531	4.2675	3.41635	4.7402	1.3238499999999997	6157.1943359375	272544.3430225219	0	1282	0.7876959201429079	0.7776831345826233	0.5553662691652466	360.2345886230469	360.23748779296875
1047	360.2719421386719	11.245149999999999					1	DETECTED	360.2719 m/z @11.25 [N1276_1.mzXML]	360.2719421386719	11.245149999999999	10.629483333333333	11.322333333333335	0.6928500000000017	56485.6953125	438570.16841247655	0	1282	0.03748442138531516	0.5634648586546923	0.11173522952930345	360.27166748046875	360.27325439453125
1048	360.316162109375	12.724033333333333					1	DETECTED	360.3162 m/z @12.72 [N1276_1.mzXML]	360.316162109375	12.724033333333333	4.928583333333333	18.294666666666668	13.366083333333336	198823.03125	5654555.650163354	0	1282	0.5470617711022641	0.9097740333736273	1.8233745509882684	360.3086853027344	360.3236999511719
1049	360.8373718261719	1.7094166666666666					1	DETECTED	360.8374 m/z @1.71 [N1276_1.mzXML]	360.8373718261719	1.7094166666666666	1.6792	1.76875	0.08955000000000002	22930.279296875	104996.42243750008	0	1282	0.08986600862889116	1.4817981246552732	1.9635962493105463	360.8370666503906	360.8375244140625
1050	361.18023681640625	12.277733333333334					1	DETECTED	361.1802 m/z @12.28 [N1276_1.mzXML]	361.18023681640625	12.277733333333334	12.073316666666667	12.4211	0.3477833333333322	17455.951171875	249108.25494042906	0	1282	0.2751590294122863	0.8506726457399065	0.7013452914798132	361.1797180175781	361.18145751953125
1051	361.1988220214844	11.171366666666668					1	DETECTED	361.1988 m/z @11.17 [N1276_1.mzXML]	361.1988220214844	11.171366666666668	11.142166666666666	11.200533333333334	0.05836666666666801	14933.5615234375	44361.15658837951	0	1282	0.10240298935545944	0.9994292237442733	0.9988584474885466	361.1985168457031	361.1990051269531
1052	361.31951904296875	12.8224					1	DETECTED	361.3195 m/z @12.82 [N1276_1.mzXML]	361.31951904296875	12.8224	11.712533333333333	18.771833333333333	7.0593	18794.474609375	1422751.2981811217	0	1282	0.3692145742245394	1.3314182536957582	1.6149274994417533	361.3095703125	361.3251647949219
1053	362.28521728515625	11.350616666666667					1	DETECTED	362.2852 m/z @11.35 [N1276_1.mzXML]	362.28521728515625	11.350616666666667	7.710133333333333	11.434983333333333	3.72485	31562.92578125	1951570.722196656	0	1282	0.054218083133692474	0.5115872892335723	0.02317457846714475	362.2850036621094	362.28692626953125
1054	362.3236389160156	11.350616666666667					1	DETECTED	362.3236 m/z @11.35 [N1276_1.mzXML]	362.3236389160156	11.350616666666667	11.336616666666666	13.88405	2.547433333333334	86566.6796875	815417.864306398	0	1282	0.04653846185994048	18.35208993440926	9.638901194729817	362.32232666015625	362.3246154785156
1055	362.8839416503906	1.5461666666666667					1	DETECTED	362.8839 m/z @1.55 [N1276_1.mzXML]	362.8839416503906	1.5461666666666667	1.5019666666666667	13.363166666666666	11.8612	12837.7177734375	5587095.832772705	0	1282	0.11138749670956716	134.17647058823525	267.3529411764705	362.8838806152344	362.8854064941406
1056	362.9238586425781	1.6498333333333333					1	DETECTED	362.9239 m/z @1.65 [N1276_1.mzXML]	362.9238586425781	1.6498333333333333	1.57595	1.7246833333333333	0.14873333333333338	173532.703125	720969.3564257808	0	1282	0.06895790200856844	0.9799157836966501	0.7906920973008936	362.9235534667969	362.9242248535156
1057	363.1095275878906	1.4571333333333334					1	DETECTED	363.1095 m/z @1.46 [N1276_1.mzXML]	363.1095275878906	1.4571333333333334	1.3915666666666666	18.4115	17.019933333333334	12258.38671875	1560904.7077736515	0	1282	0.18821106065396376	124.91831937235831	267.8243476394308	363.1028747558594	363.11053466796875
1058	363.99578857421875	9.0782					1	DETECTED	363.9958 m/z @9.08 [N1276_1.mzXML]	363.99578857421875	9.0782	4.615799999999999	18.918833333333335	14.303033333333335	2640.694091796875	857337.2518499453	0	1282	0.21318930332166453	1.6026166786183815	2.205233357236763	363.993408203125	363.9969177246094
1059	365.1978759765625	14.534733333333332					1	DETECTED	365.1979 m/z @14.53 [N1276_1.mzXML]	365.1978759765625	14.534733333333332	8.154483333333333	15.743	7.588516666666667	12978.2802734375	2252525.776869872	0	1282	2.904018120035051	0.5696215914361532	0.1188343458000765	365.1968994140625	365.2078552246094
1060	365.20849609375	11.594716666666667					1	DETECTED	365.2085 m/z @11.59 [N1276_1.mzXML]	365.20849609375	11.594716666666667	11.537933333333333	12.529050000000002	0.9911166666666684	12419.1435546875	408393.7874860842	0	1282	0.5531064600341882	8.727179336659788	16.454358673319575	365.2079772949219	365.21307373046875
1061	365.2301330566406	11.142166666666666					1	DETECTED	365.2301 m/z @11.14 [N1276_1.mzXML]	365.2301330566406	11.142166666666666	11.067766666666667	11.230133333333333	0.16236666666666544	10123.0576171875	63236.25095837418	0	1282	0.13474615636428133	1.0911738351254556	1.1823476702509115	365.22955322265625	365.2310485839844
1062	366.2611999511719	11.434983333333333					1	DETECTED	366.2612 m/z @11.43 [N1276_1.mzXML]	366.2611999511719	11.434983333333333	11.260033333333332	11.682466666666667	0.4224333333333341	40963.0234375	583438.6234790044	0	1282	0.30280312054936864	1.207297323044676	1.414594646089352	366.26055908203125	366.2636413574219
1063	366.8641052246094	1.6204500000000002					1	DETECTED	366.8641 m/z @1.62 [N1276_1.mzXML]	366.8641052246094	1.6204500000000002	1.5461666666666667	1.6204500000000002	0.07428333333333348	11661.0927734375	37478.94169384773	0	1282	0.05674178670363261	0.5	null	366.86370849609375	366.86431884765625
1064	367.11859130859375	1.8675166666666667					1	DETECTED	367.1186 m/z @1.87 [N1276_1.mzXML]	367.11859130859375	1.8675166666666667	1.8531000000000002	2.1481333333333335	0.29503333333333326	90386.3515625	420761.8333596185	0	1282	0.04048552885804724	10.232369942196632	13.26340181610466	367.118408203125	367.1196594238281
1065	367.1538391113281	12.576116666666667					1	DETECTED	367.1538 m/z @12.58 [N1276_1.mzXML]	367.1538391113281	12.576116666666667	6.984866666666666	12.6072	5.6223333333333345	14077.0283203125	2230604.7324814145	0	1282	4.418338176320464	0.502789025833597	0.005558311820916326	367.1463623046875	367.1544189453125
1066	367.2430114746094	12.213266666666668					1	DETECTED	367.2430 m/z @12.21 [N1276_1.mzXML]	367.2430114746094	12.213266666666668	12.213266666666668	12.358	0.14473333333333294	13139.0791015625	69429.30848364212	0	1282	0.05743944600585138	null	null	367.24261474609375	367.2434387207031
1067	367.9888916015625	12.724033333333333					1	DETECTED	367.9889 m/z @12.72 [N1276_1.mzXML]	367.9888916015625	12.724033333333333	0.10105	20.0075	19.90645	36608.2734375	1.0222200015898604E7	0	1282	3.3967315757822742	0.7872245742499165	1.9006382499878312	367.9873962402344	367.9910888671875
1068	368.2765808105469	11.508416666666667					1	DETECTED	368.2766 m/z @11.51 [N1276_1.mzXML]	368.2765808105469	11.508416666666667	11.434983333333333	11.984933333333334	0.5499500000000008	307337.8125	3073077.5128361695	1	1282	0.1535313974764012	2.016649447554203	2.3728349761706675	368.2764587402344	368.2845153808594
1069	368.6243896484375	12.309833333333334					1	DETECTED	368.6244 m/z @12.31 [N1276_1.mzXML]	368.6243896484375	12.309833333333334	10.015916666666667	12.325833333333332	2.3099166666666644	18562.05078125	1381602.0295920402	0	1282	2.3389243655141936	0.5034874850147124	0.006974970029424888	368.6242980957031	368.6256408691406
1070	368.8686218261719	1.6644166666666667					1	DETECTED	368.8686 m/z @1.66 [N1276_1.mzXML]	368.8686218261719	1.6644166666666667	1.6498333333333333	1.78285	0.13301666666666678	51942.7109375	238471.51597656272	0	1282	0.10542322025791528	4.560571428571414	8.121142857142829	368.8685607910156	368.8691101074219
1071	369.00732421875	1.8675166666666667					1	DETECTED	369.0073 m/z @1.87 [N1276_1.mzXML]	369.00732421875	1.8675166666666667	1.8388833333333332	16.733666666666668	14.894783333333335	17855.158203125	2136659.4485245966	0	1282	0.4251318401039892	260.09516880092974	519.1903376018595	368.9976501464844	369.0083923339844
1072	369.06048583984375	12.073316666666667					1	DETECTED	369.0605 m/z @12.07 [N1276_1.mzXML]	369.06048583984375	12.073316666666667	11.999533333333334	12.165666666666668	0.16613333333333458	20766.6796875	140530.26298413155	0	1282	0.1028260829504184	1.1258188389428627	1.2516376778857257	369.06036376953125	369.0611572265625
1073	369.205810546875	12.68175					1	DETECTED	369.2058 m/z @12.68 [N1276_1.mzXML]	369.205810546875	12.68175	11.7596	12.8501	1.0904999999999987	67930.7109375	1093686.327108398	0	1282	0.29569211150103847	0.5912812449167708	0.18256248983354173	369.2056579589844	369.2076416015625
1074	369.2374572753906	13.75645					1	DETECTED	369.2375 m/z @13.76 [N1276_1.mzXML]	369.2374572753906	13.75645	10.678533333333332	15.085266666666666	4.406733333333333	33930.80859375	2413177.099028106	0	1282	0.25966969532213113	0.5930112980070913	0.20879597644850714	369.2284240722656	369.2379455566406
1075	369.3487854003906	12.6072					1	DETECTED	369.3488 m/z @12.61 [N1276_1.mzXML]	369.3487854003906	12.6072	0.3558	19.8575	19.501700000000003	60138.546875	4933404.197976531	0	1282	0.5803691085602054	0.6284652114008279	0.3485313987600129	369.34393310546875	369.35211181640625
1076	370.292724609375	11.66755					1	DETECTED	370.2927 m/z @11.67 [N1276_1.mzXML]	370.292724609375	11.66755	11.580533333333333	14.317216666666667	2.7366833333333336	485832.53125	4403237.951024537	1	1282	0.12812731647118447	1.8802296063410215	1.4073180000791679	370.2916259765625	370.2983093261719
1077	370.35235595703125	12.66765					1	DETECTED	370.3524 m/z @12.67 [N1276_1.mzXML]	370.35235595703125	12.66765	4.1930000000000005	19.691666666666666	15.498666666666665	20924.45703125	3605584.9675005795	0	1282	7.228747629319322	0.9144133779369451	0.8288267558738904	370.3501281738281	370.35345458984375
1078	371.1951599121094	14.520416666666668					1	DETECTED	371.1952 m/z @14.52 [N1276_1.mzXML]	371.1951599121094	14.520416666666668	14.520416666666668	17.814666666666668	3.29425	2895.170166015625	224735.5852267761	0	1282	1.610861440882564	null	null	371.1858215332031	371.1951599121094
1079	371.2215881347656	11.853966666666668					1	DETECTED	371.2216 m/z @11.85 [N1276_1.mzXML]	371.2215881347656	11.853966666666668	9.7469	14.534733333333332	4.787833333333332	23621.314453125	1345771.858168701	0	1282	0.5166240818600087	2.2167160272510587	1.294995127464752	371.2174377441406	371.22650146484375
1080	371.2613220214844	13.4908					1	DETECTED	371.2613 m/z @13.49 [N1276_1.mzXML]	371.2613220214844	13.4908	13.377166666666666	14.476216666666666	1.09905	14498.2890625	532549.2247401124	0	1282	0.09100326560773908	4.835948958638854	6.287328215104262	371.2608947753906	371.2626953125
1081	371.2961730957031	11.63815					1	DETECTED	371.2962 m/z @11.64 [N1276_1.mzXML]	371.2961730957031	11.63815	11.580533333333333	16.473416666666665	4.892883333333332	110832.5546875	2159412.8594276733	0	1282	0.12840437619432166	21.315208807399536	34.75549887517694	371.2917175292969	371.296630859375
1082	372.3085021972656	11.775383333333334					1	DETECTED	372.3085 m/z @11.78 [N1276_1.mzXML]	372.3085021972656	11.775383333333334	11.623716666666667	14.0002	2.376483333333333	101230.8203125	1065833.906710694	0	1282	0.09912922070997965	2.6740559056736704	1.3104577900095746	372.2988586425781	372.3087463378906
1083	372.7359313964844	1.96455					1	DETECTED	372.7359 m/z @1.96 [N1276_1.mzXML]	372.7359313964844	1.96455	1.9092	2.2921666666666667	0.3829666666666667	13609.73046875	157089.6917331542	0	1282	0.16874386574958566	3.4595001505570604	3.4257858736736035	372.7340087890625	372.7366943359375
1084	372.8807067871094	1.6353					1	DETECTED	372.8807 m/z @1.64 [N1276_1.mzXML]	372.8807067871094	1.6353	1.5609499999999998	11.276	9.71505	37018.28125	9393414.414256347	0	1282	0.07976881832740323	65.3332212508405	122.51375676302776	372.8807067871094	372.88775634765625
1085	372.9215087890625	1.53145					1	DETECTED	372.9215 m/z @1.53 [N1276_1.mzXML]	372.9215087890625	1.53145	1.4418166666666667	1.5461666666666667	0.10434999999999994	3623.3818359375	12854.67935638427	0	1282	0.20004686127870408	0.5820937151357385	0.16418743027147706	372.9205627441406	372.9229736328125
1086	373.2713928222656	12.277733333333334					1	DETECTED	373.2714 m/z @12.28 [N1276_1.mzXML]	373.2713928222656	12.277733333333334	11.682466666666667	12.497800000000002	0.815333333333335	28615.626953125	449383.62443213013	0	1282	0.13872837406336735	0.6848471273378886	0.5373991395793548	373.2701416015625	373.2720642089844
1087	373.311767578125	11.7596					1	DETECTED	373.3118 m/z @11.76 [N1276_1.mzXML]	373.311767578125	11.7596	10.595116666666666	11.897333333333334	1.3022166666666681	22166.0078125	353755.2392389224	0	1282	0.10976955543166511	0.559139246303797	0.1309798554874968	373.3045654296875	373.3125
1088	374.32403564453125	12.18155					1	DETECTED	374.3240 m/z @12.18 [N1276_1.mzXML]	374.32403564453125	12.18155	11.66755	14.136883333333333	2.469333333333333	8477.4794921875	665604.1075850826	0	1282	0.06076363316469724	2.4020752269779537	3.804150453955907	374.31964111328125	374.32513427734375
1089	375.015380859375	1.88135					1	DETECTED	375.0154 m/z @1.88 [N1276_1.mzXML]	375.015380859375	1.88135	1.6498333333333333	10.441933333333333	8.7921	155730.90625	4539719.328290164	0	1282	0.5243962308070549	1.9352737176274704	2.8087512612410097	375.00665283203125	375.018798828125
1090	375.2167053222656	12.4211					1	DETECTED	375.2167 m/z @12.42 [N1276_1.mzXML]	375.2167053222656	12.4211	12.309833333333334	12.591616666666665	0.2817833333333315	27718.75390625	206924.53189355345	0	1282	0.26115667936406695	1.2662522468544086	1.5325044937088175	375.21612548828125	375.2170715332031
1091	375.2865295410156	12.058316666666666					1	DETECTED	375.2865 m/z @12.06 [N1276_1.mzXML]	375.2865295410156	12.058316666666666	11.984933333333334	12.724033333333333	0.7390999999999988	11165.619140625	283010.495515625	0	1282	0.13553969418708434	5.035884624119984	9.071769248239969	375.2861328125	375.2873840332031
1092	376.33941650390625	12.724033333333333					1	DETECTED	376.3394 m/z @12.72 [N1276_1.mzXML]	376.33941650390625	12.724033333333333	12.529050000000002	13.088799999999999	0.5597499999999975	118095.046875	1493032.8219118642	0	1282	0.23649248833356573	1.4554510105488148	1.0615704511326172	376.3370666503906	376.3399963378906
1093	376.6220703125	10.579316666666667					1	DETECTED	376.6221 m/z @10.58 [N1276_1.mzXML]	376.6220703125	10.579316666666667	10.1707	12.342133333333333	2.171433333333333	37708.08984375	629121.2434701236	0	1282	0.09507027993136141	4.202352259982374	3.085586484669683	376.6208190917969	376.623291015625
1094	376.89996337890625	1.53145					1	DETECTED	376.9000 m/z @1.53 [N1276_1.mzXML]	376.89996337890625	1.53145	1.4571333333333334	1.5609499999999998	0.10381666666666645	6829.8388671875	23487.260089294436	0	1282	0.09711646245044325	0.698474994393361	0.396949988786722	376.89892578125	376.9021911621094
1095	376.9254455566406	2.0065166666666667					1	DETECTED	376.9254 m/z @2.01 [N1276_1.mzXML]	376.9254455566406	2.0065166666666667	1.95075	2.0908666666666664	0.14011666666666645	11060.2275390625	72576.08262304674	0	1282	0.12999166439788312	1.2562761506276114	1.5125523012552227	376.9254455566406	376.92706298828125
1096	377.6294860839844	12.22935					1	DETECTED	377.6295 m/z @12.23 [N1276_1.mzXML]	377.6294860839844	12.22935	7.429466666666666	12.342133333333333	4.9126666666666665	14456.8935546875	788403.3545598452	0	1282	1.1232172913974967	0.5251159352697636	0.05032023509356349	377.62091064453125	377.6367492675781
1097	378.2378845214844	12.4211					1	DETECTED	378.2379 m/z @12.42 [N1276_1.mzXML]	378.2378845214844	12.4211	0.4925333333333333	13.88405	13.391516666666666	95884.1015625	7761747.9400048815	0	1282	0.11260222877339565	0.5613212819645836	2.329336252376159	378.2372131347656	378.2409973144531
1098	378.8976135253906	1.6353					1	DETECTED	378.8976 m/z @1.64 [N1276_1.mzXML]	378.8976135253906	1.6353	1.5909	19.807833333333335	18.216933333333333	103548.5859375	7048346.5902432855	0	1282	0.06833939648267218	205.14564564564566	409.2912912912914	378.8974304199219	378.9000549316406
1099	379.2406005859375	12.373850000000001					1	DETECTED	379.2406 m/z @12.37 [N1276_1.mzXML]	379.2406005859375	12.373850000000001	11.6093	13.625583333333333	2.016283333333334	17601.685546875	718665.9612268065	0	1282	1.4657757360590402	1.3186078957120722	2.109914618121786	379.24041748046875	379.2492980957031
1100	379.2792663574219	14.198666666666666					1	DETECTED	379.2793 m/z @14.20 [N1276_1.mzXML]	379.2792663574219	14.198666666666666	11.868566666666668	15.25895	3.3903833333333324	10161.4296875	741747.5626094666	0	1282	0.4557556294155294	0.7275188475458855	0.24208788777819307	379.27728271484375	379.2807312011719
1101	380.253173828125	12.66765					1	DETECTED	380.2532 m/z @12.67 [N1276_1.mzXML]	380.253173828125	12.66765	12.058316666666666	12.878116666666667	0.8198000000000008	106980.1328125	1144385.8747365691	0	1282	0.12285220360532101	0.6727024070021884	2.730857052793103	380.2492980957031	380.2539978027344
1102	381.0235595703125	1.8246666666666667					1	DETECTED	381.0236 m/z @1.82 [N1276_1.mzXML]	381.0235595703125	1.8246666666666667	1.6498333333333333	8.109833333333333	6.459999999999999	179830.96875	4316690.400638428	0	1282	0.19071272116375115	2.277864129188004	3.418990448528353	381.0221862792969	381.0307922363281
1103	381.2948303222656	12.724033333333333					1	DETECTED	381.2948 m/z @12.72 [N1276_1.mzXML]	381.2948303222656	12.724033333333333	12.261416666666666	15.872433333333333	3.611016666666668	948466.75	1.4262252197775608E7	1	1282	0.23491084688762776	0.9295647968991511	1.0687669307310463	381.29339599609375	381.29730224609375
1104	382.2983093261719	12.709900000000001					1	DETECTED	382.2983 m/z @12.71 [N1276_1.mzXML]	382.2983093261719	12.709900000000001	3.41635	12.920533333333333	9.504183333333334	208056.96875	4161457.233652191	0	1282	0.27478189063346825	0.5882173393538707	0.17011517300562976	382.2912292480469	382.30712890625
1105	383.1134033203125	1.78285					1	DETECTED	383.1134 m/z @1.78 [N1276_1.mzXML]	383.1134033203125	1.78285	1.7544499999999998	2.36235	0.6079000000000003	238444.5625	2241321.9601835944	0	1282	0.16782135980121948	7.928860503287485	10.859122863907675	383.11328125	383.1144104003906
1106	383.3006896972656	12.695866666666666					1	DETECTED	383.3007 m/z @12.70 [N1276_1.mzXML]	383.3006896972656	12.695866666666666	12.6533	12.920533333333333	0.26723333333333343	26863.76171875	256827.0541350102	0	1282	0.10725841265343128	3.138997650744	5.277995301488	383.3000183105469	383.30242919921875
1107	384.1170349121094	1.9369333333333332					1	DETECTED	384.1170 m/z @1.94 [N1276_1.mzXML]	384.1170349121094	1.9369333333333332	1.88135	9.139550000000002	7.258200000000001	18741.125	1347436.2820038453	0	1282	7.178711784587088	65.36079965404237	129.24587166453225	384.1122741699219	384.1171569824219
1108	384.84173583984375	1.6792					1	DETECTED	384.8417 m/z @1.68 [N1276_1.mzXML]	384.84173583984375	1.6792	1.6644166666666667	1.7246833333333333	0.06026666666666669	17780.783203125	43176.613529296905	0	1282	0.0550145895006906	2.038331454340469	3.0766629086809383	384.84173583984375	384.8437805175781
1109	385.3070068359375	14.578750000000001					1	DETECTED	385.3070 m/z @14.58 [N1276_1.mzXML]	385.3070068359375	14.578750000000001	10.092283333333334	17.241333333333333	7.149049999999999	24221.73046875	4097848.9713738724	0	1282	4.088480339011197	0.7968105895269478	2.1225014506461872	385.3055114746094	385.3095703125
1110	386.0796203613281	11.682466666666667					1	DETECTED	386.0796 m/z @11.68 [N1276_1.mzXML]	386.0796203613281	11.682466666666667	0.11768333333333333	19.97416666666667	19.856483333333337	5024.08447265625	2040230.3518020322	0	1282	6.967122660938429	0.8584892064558064	0.5028513551582972	386.0773010253906	386.0815734863281
1111	386.2872314453125	11.434983333333333					1	DETECTED	386.2872 m/z @11.43 [N1276_1.mzXML]	386.2872314453125	11.434983333333333	11.008483333333334	11.537933333333333	0.5294499999999989	56588.44921875	476483.87096972344	0	1282	0.11080920129503724	0.6150239194290712	0.26509846202325654	386.2859802246094	386.2879333496094
1112	386.31005859375	12.451683333333333					1	DETECTED	386.3101 m/z @12.45 [N1276_1.mzXML]	386.31005859375	12.451683333333333	11.18605	18.624333333333333	7.438283333333333	5800.310546875	1327247.452213806	0	1282	3.961576323210675	2.9385617214043025	4.877123442808605	386.3050842285156	386.31298828125
1113	386.9220886230469	1.5909					1	DETECTED	386.9221 m/z @1.59 [N1276_1.mzXML]	386.9220886230469	1.5909	1.5609499999999998	17.504	15.943050000000001	11754.4189453125	4879870.633743164	0	1282	0.03850770488641997	266.16110183639273	531.3222036727855	386.921875	386.9290771484375
1114	387.177490234375	11.566416666666667					1	DETECTED	387.1775 m/z @11.57 [N1276_1.mzXML]	387.177490234375	11.566416666666667	11.508416666666667	12.058316666666666	0.5498999999999992	261435.265625	2073693.4544954877	0	1282	0.11275056529608918	2.6520314489503933	3.052061067401449	387.17596435546875	387.1796569824219
1115	387.3437805175781	12.4211					1	DETECTED	387.3438 m/z @12.42 [N1276_1.mzXML]	387.3437805175781	12.4211	12.165666666666668	14.490916666666667	2.3252499999999987	14506.458984375	789461.1877999266	0	1282	0.1798558473405354	4.551579016051199	8.103158032102398	387.3429870605469	387.3447265625
1116	388.0764465332031	12.134383333333334					1	DETECTED	388.0764 m/z @12.13 [N1276_1.mzXML]	388.0764465332031	12.134383333333334	0.23671666666666666	19.874000000000002	19.637283333333336	4600.96728515625	1871271.891772919	0	1282	7.2621865359051565	0.8252577536211583	2.4683253543775323	388.07281494140625	388.0793762207031
1117	388.1807556152344	11.537933333333333					1	DETECTED	388.1808 m/z @11.54 [N1276_1.mzXML]	388.1807556152344	11.537933333333333	10.612733333333333	11.838633333333332	1.2258999999999993	59651.71875	1551055.6869714367	0	1282	0.08703398307174126	0.6480247415105943	0.20430436624170578	388.17987060546875	388.1888732910156
1118	388.70831298828125	1.9230333333333334					1	DETECTED	388.7083 m/z @1.92 [N1276_1.mzXML]	388.70831298828125	1.9230333333333334	1.8952166666666665	2.277916666666667	0.3827000000000005	15878.890625	201018.42137023923	0	1282	0.10860031990298902	6.878969442780078	19.437779571336755	388.70831298828125	388.71124267578125
1119	389.9706726074219	12.358					1	DETECTED	389.9707 m/z @12.36 [N1276_1.mzXML]	389.9706726074219	12.358	2.2205833333333334	19.510166666666667	17.289583333333333	15676.2568359375	3298167.668016326	0	1282	0.409892803136227	1.591716631252819	3.826581134974843	389.96734619140625	389.97393798828125
1120	390.3544616699219	13.812833333333334					1	DETECTED	390.3545 m/z @13.81 [N1276_1.mzXML]	390.3544616699219	13.812833333333334	11.63815	14.090416666666666	2.4522666666666666	50100.71875	1414982.4508090825	0	1282	0.1556295345551426	0.5638215525632082	1.4835137935931082	390.3544616699219	390.3565673828125
1121	390.98870849609375	1.8531000000000002					1	DETECTED	390.9887 m/z @1.85 [N1276_1.mzXML]	390.98870849609375	1.8531000000000002	1.6792	2.487616666666667	0.8084166666666668	22516.34765625	605558.1637546389	0	1282	0.3551982603187951	2.3243722445850086	3.347920884110556	390.9875793457031	390.9905090332031
1122	391.28192138671875	13.130666666666666					1	DETECTED	391.2819 m/z @13.13 [N1276_1.mzXML]	391.28192138671875	13.130666666666666	0.10105	20.0075	19.90645	16039.3671875	8021265.291021488	0	1282	10.440746938984445	0.7638923887502447	1.7518963842468445	391.2783508300781	391.2837829589844
1123	392.2765808105469	11.508416666666667					1	DETECTED	392.2766 m/z @11.51 [N1276_1.mzXML]	392.2765808105469	11.508416666666667	0.8197166666666666	19.923833333333334	19.104116666666666	34635.859375	3398080.8777244873	0	1282	0.08215527777104548	2.0553889956075397	0.8284843407347708	392.275146484375	392.2864990234375
1124	392.7931213378906	1.7398					1	DETECTED	392.7931 m/z @1.74 [N1276_1.mzXML]	392.7931213378906	1.7398	1.69385	1.79675	0.10289999999999999	23010.072265625	104379.47470556654	0	1282	0.08245969791090069	1.1196953210010896	1.2393906420021792	392.7926940917969	392.793212890625
1125	394.2203369140625	8.436266666666667					1	DETECTED	394.2203 m/z @8.44 [N1276_1.mzXML]	394.2203369140625	8.436266666666667	8.094716666666667	8.480666666666666	0.38594999999999935	2528.716796875	41320.71984204098	0	1282	0.15565500148843547	0.5649978041282383	0.12999560825647657	394.2196350097656	394.22186279296875
1126	394.29241943359375	11.623716666666667					1	DETECTED	394.2924 m/z @11.62 [N1276_1.mzXML]	394.29241943359375	11.623716666666667	9.384416666666668	13.549416666666668	4.164999999999999	58171.12890625	1636517.387583679	0	1282	0.12064904865660075	0.5423325716191635	3.83106928743727	394.29010009765625	394.2940979003906
1127	395.0931091308594	9.5351					1	DETECTED	395.0931 m/z @9.54 [N1276_1.mzXML]	395.0931091308594	9.5351	2.6121	9.866983333333334	7.254883333333334	11968.974609375	765008.6621948243	0	1282	0.07660825882452293	0.5239696181809428	0.9273333415224319	395.0902099609375	395.09735107421875
1128	395.2738342285156	12.6072					1	DETECTED	395.2738 m/z @12.61 [N1276_1.mzXML]	395.2738342285156	12.6072	12.529050000000002	12.738249999999999	0.2091999999999974	33068.8515625	285412.39995361207	0	1282	0.17730048591008618	1.338451695457453	1.6769033909149063	395.2734680175781	395.2746276855469
1129	396.3082580566406	11.7596					1	DETECTED	396.3083 m/z @11.76 [N1276_1.mzXML]	396.3082580566406	11.7596	11.682466666666667	12.149883333333333	0.4674166666666668	47065.41796875	379188.8593139658	0	1282	0.2153917329104882	1.8145258337793302	1.7272190842179656	396.307861328125	396.3128967285156
1130	396.8824157714844	1.5909					1	DETECTED	396.8824 m/z @1.59 [N1276_1.mzXML]	396.8824157714844	1.5909	1.53145	1.6204500000000002	0.08900000000000019	33546.09375	106602.98467797854	0	1282	0.0540782899438903	0.7485281749369234	0.4540375811842743	396.8818054199219	396.88330078125
1131	396.9969177246094	1.7544499999999998					1	DETECTED	396.9969 m/z @1.75 [N1276_1.mzXML]	396.9969177246094	1.7544499999999998	1.6792	2.4462166666666665	0.7670166666666665	73012.46875	1254912.58138916	0	1282	0.20323183357390917	4.874672409197238	8.5631064805588	396.98834228515625	396.99835205078125
1132	397.2685852050781	12.724033333333333					1	DETECTED	397.2686 m/z @12.72 [N1276_1.mzXML]	397.2685852050781	12.724033333333333	1.4090500000000001	14.136883333333333	12.727833333333333	50903.7265625	2336885.721420898	0	1282	0.16234323996614286	0.5624327035391127	0.12486540707822524	397.261962890625	397.27691650390625
1133	397.412109375	12.576116666666667					1	DETECTED	397.4121 m/z @12.58 [N1276_1.mzXML]	397.412109375	12.576116666666667	12.197233333333333	15.17935	2.9821166666666663	86962.8671875	2435746.302279294	0	1282	0.28902897537912864	1.1908483136701344	1.4871770515246596	397.4087829589844	397.41357421875
1134	398.0492248535156	9.896916666666668					1	DETECTED	398.0492 m/z @9.90 [N1276_1.mzXML]	398.0492248535156	9.896916666666668	9.882	10.000966666666667	0.11896666666666711	5145.68798828125	22059.518855590955	0	1282	0.0677648951791916	3.9877094972063567	7.2522083915563575	398.0481872558594	398.0497131347656
1135	398.3238830566406	11.853966666666668					1	DETECTED	398.3239 m/z @11.85 [N1276_1.mzXML]	398.3238830566406	11.853966666666668	11.791166666666667	12.24555	0.4543833333333325	180882.25	1329748.9630786201	1	1282	0.10425113616981818	2.0955818139357385	2.374681664739739	398.32330322265625	398.3240051269531
1136	398.4156494140625	12.513416666666666					1	DETECTED	398.4156 m/z @12.51 [N1276_1.mzXML]	398.4156494140625	12.513416666666666	12.43615	12.780516666666667	0.3443666666666676	24459.18359375	289750.05239550857	0	1282	0.1982798139562405	2.2284296807592834	3.4568593615185668	398.4149475097656	398.4167785644531
1137	398.7586975097656	13.4908					1	DETECTED	398.7587 m/z @13.49 [N1276_1.mzXML]	398.7586975097656	13.4908	11.623716666666667	15.1009	3.4771833333333326	26766.265625	1659529.8568703905	0	1282	0.468429603223651	0.9311805400580225	0.4172162319432192	398.7550354003906	398.7608337402344
1138	399.2327880859375	8.862733333333333					1	DETECTED	399.2328 m/z @8.86 [N1276_1.mzXML]	399.2327880859375	8.862733333333333	8.80115	10.305683333333333	1.5045333333333328	6890.50634765625	214613.21169482416	0	1282	2.3436625199260277	12.215426251691516	23.430852503383033	399.23236083984375	399.2344970703125
1139	399.2562255859375	13.79875					1	DETECTED	399.2562 m/z @13.80 [N1276_1.mzXML]	399.2562255859375	13.79875	13.088799999999999	14.774000000000001	1.6852000000000018	15838.34375	708709.661230225	0	1282	0.2962916493522094	1.1868441439537991	1.3736882879075984	399.254638671875	399.26092529296875
1140	399.327392578125	11.838633333333332					1	DETECTED	399.3274 m/z @11.84 [N1276_1.mzXML]	399.327392578125	11.838633333333332	10.246266666666665	19.229499999999998	8.983233333333333	47134.3984375	3540723.3151317486	0	1282	0.1080427041711598	1.4125460301237094	1.7683643638738644	399.3215026855469	399.32940673828125
1141	400.3395080566406	11.984933333333334					1	DETECTED	400.3395 m/z @11.98 [N1276_1.mzXML]	400.3395080566406	11.984933333333334	11.838633333333332	12.560483333333334	0.7218500000000017	530534.0625	4535654.375855238	1	1282	0.11194738343900212	1.3469095251520806	1.1096720518609815	400.3299865722656	400.3398742675781
1142	401.1050720214844	9.384416666666668					1	DETECTED	401.1051 m/z @9.38 [N1276_1.mzXML]	401.1050720214844	9.384416666666668	9.325466666666667	19.295333333333335	9.969866666666668	1494.8154296875	453702.6670944519	0	1282	0.18588661286248964	84.5620582414459	168.1241164828918	401.0980224609375	401.1076354980469
1143	401.6219177246094	10.979316666666668					1	DETECTED	401.6219 m/z @10.98 [N1276_1.mzXML]	401.6219177246094	10.979316666666668	0.9239499999999999	11.097683333333332	10.173733333333333	12174.078125	700328.948940766	0	1282	0.1068754426286791	0.5058857459200891	0.16075805235708654	401.6160888671875	401.623779296875
1144	402.9001770019531	1.5909					1	DETECTED	402.9002 m/z @1.59 [N1276_1.mzXML]	402.9001770019531	1.5909	1.53145	1.6353	0.10385	55357.01953125	230293.53276135243	0	1282	0.07576544523503004	0.8702691019997864	0.7928305409699574	402.899658203125	402.9015197753906
1145	403.0049743652344	1.8106166666666668					1	DETECTED	403.0050 m/z @1.81 [N1276_1.mzXML]	403.0049743652344	1.8106166666666668	1.6498333333333333	2.4462166666666665	0.7963833333333332	171525.625	3366493.9937275397	0	1282	0.25048790818823186	2.4007698385782934	3.3719558287914513	403.00439453125	403.00726318359375
1146	404.2041320800781	11.552150000000001					1	DETECTED	404.2041 m/z @11.55 [N1276_1.mzXML]	404.2041320800781	11.552150000000001	11.523183333333332	16.587466666666668	5.064283333333336	36424.22265625	750870.5594550791	0	1282	0.11388809365183583	87.41570771000443	5.6004414528987425	404.1971130371094	404.2050476074219
1147	405.0799865722656	12.724033333333333					1	DETECTED	405.0800 m/z @12.72 [N1276_1.mzXML]	405.0799865722656	12.724033333333333	11.008483333333334	19.642	8.633516666666665	7185.88525390625	1157405.8249168084	0	1282	1.2225489984062818	2.5162532909756847	1.8454159292372994	405.07781982421875	405.0843505859375
1148	405.1328430175781	10.519266666666665					1	DETECTED	405.1328 m/z @10.52 [N1276_1.mzXML]	405.1328430175781	10.519266666666665	10.489	15.629266666666666	5.140266666666665	21456.33984375	662226.118188354	0	1282	0.10269243831773878	84.9162995594782	4.565423695274132	405.13250732421875	405.1427001953125
1149	406.7451171875	12.22935					1	DETECTED	406.7451 m/z @12.23 [N1276_1.mzXML]	406.7451171875	12.22935	11.260033333333332	15.629266666666666	4.369233333333334	44925.05078125	2758900.3077916275	0	1282	0.7154778009650524	2.253769837858283	0.7968200444655933	406.7441101074219	406.7549743652344
1150	408.7672424316406	1.7544499999999998					1	DETECTED	408.7672 m/z @1.75 [N1276_1.mzXML]	408.7672424316406	1.7544499999999998	1.69385	14.152533333333334	12.458683333333335	33302.94921875	4874424.021858155	0	1282	0.3963861443179011	102.36638620178678	180.6394727475205	408.76666259765625	408.7738342285156
1151	408.9167785644531	1.6204500000000002					1	DETECTED	408.9168 m/z @1.62 [N1276_1.mzXML]	408.9167785644531	1.6204500000000002	1.5609499999999998	1.6644166666666667	0.10346666666666682	78077.765625	316838.69179003884	0	1282	0.07665581121596876	0.8694677871148424	0.6967945696168564	408.91619873046875	408.9171447753906
1152	409.1595153808594	11.580533333333333					1	DETECTED	409.1595 m/z @11.58 [N1276_1.mzXML]	409.1595153808594	11.580533333333333	11.508416666666667	11.955633333333333	0.44721666666666593	211229.875	1678690.3478073766	0	1282	0.11865538309592161	2.062020034319347	1.7737092031405366	409.1588439941406	409.1596374511719
1153	409.18536376953125	9.211966666666665					1	DETECTED	409.1854 m/z @9.21 [N1276_1.mzXML]	409.18536376953125	9.211966666666665	9.1548	12.073316666666667	2.918516666666667	67882.2890625	565396.9699303579	0	1282	0.07252887562640886	1.3534602374100886	1.8364305050859064	409.1800537109375	409.1865539550781
1154	409.3259582519531	12.277733333333334					1	DETECTED	409.3260 m/z @12.28 [N1276_1.mzXML]	409.3259582519531	12.277733333333334	9.033033333333332	12.724033333333333	3.6910000000000007	15475.189453125	1173393.9975683594	0	1282	0.37101008840036975	0.5687736924831261	0.1375473849662523	409.3239440917969	409.3269348144531
1155	410.1625671386719	11.580533333333333					1	DETECTED	410.1626 m/z @11.58 [N1276_1.mzXML]	410.1625671386719	11.580533333333333	11.523183333333332	11.697316666666667	0.17413333333333547	49430.6640625	322282.70416308776	0	1282	0.16038876553572123	1.5181633246149207	2.0363266492298413	410.1625671386719	410.1629638671875
1156	410.2519226074219	4.34245					1	DETECTED	410.2519 m/z @4.34 [N1276_1.mzXML]	410.2519226074219	4.34245	3.2866333333333335	4.865216666666667	1.5785833333333334	4870.31884765625	227455.7662312013	0	1282	0.23890965337773729	0.7475650760075139	0.4951301520150277	410.24957275390625	410.2538757324219
1157	410.7584228515625	13.447316666666667					1	DETECTED	410.7584 m/z @13.45 [N1276_1.mzXML]	410.7584228515625	13.447316666666667	13.088799999999999	14.8981	1.8093000000000004	25922.19921875	832203.7402048953	0	1282	0.5199423165749693	2.2698111416158575	2.0337821987613776	410.7568664550781	410.76116943359375
1158	410.8536071777344	1.6792					1	DETECTED	410.8536 m/z @1.68 [N1276_1.mzXML]	410.8536071777344	1.6792	1.6644166666666667	1.8246666666666667	0.16025	51239.5703125	257952.4236621096	0	1282	0.09211464335807484	5.419954904171351	9.839909808342702	410.852783203125	410.8542785644531
1159	411.19537353515625	12.073316666666667					1	DETECTED	411.1954 m/z @12.07 [N1276_1.mzXML]	411.19537353515625	12.073316666666667	9.268466666666665	12.149883333333333	2.8814166666666683	7836.04833984375	587696.0321096196	0	1282	0.09520481035177752	0.5136489770694808	0.027297954138961585	411.19122314453125	411.1966857910156
1160	412.302978515625	11.552150000000001					1	DETECTED	412.3030 m/z @11.55 [N1276_1.mzXML]	412.302978515625	11.552150000000001	11.523183333333332	11.853966666666668	0.3307833333333363	26405.796875	206459.55138342385	0	1282	0.33736591474817956	5.709723820482901	5.614655687402493	412.3013610839844	412.3038024902344
1161	412.7746887207031	13.281566666666667					1	DETECTED	412.7747 m/z @13.28 [N1276_1.mzXML]	412.7746887207031	13.281566666666667	12.90645	14.882566666666666	1.976116666666666	13815.5537109375	622712.6300905766	0	1282	0.38803734867531325	2.6340027546985354	4.268005509397071	412.773193359375	412.7766418457031
1162	412.86016845703125	1.57595					1	DETECTED	412.8602 m/z @1.58 [N1276_1.mzXML]	412.86016845703125	1.57595	1.5461666666666667	1.78285	0.23668333333333336	22702.447265625	258698.06020898456	0	1282	0.05739734169773292	3.9734191382204895	6.946838276440979	412.8502502441406	412.8614501953125
1163	412.9706726074219	1.76875					1	DETECTED	412.9707 m/z @1.77 [N1276_1.mzXML]	412.9706726074219	1.76875	1.69385	2.2921666666666667	0.5983166666666666	14615.142578125	295800.15621521004	0	1282	0.555216043716565	3.994103248776147	6.988206497552294	412.9703674316406	412.97247314453125
1164	413.14031982421875	9.369833333333334					1	DETECTED	413.1403 m/z @9.37 [N1276_1.mzXML]	413.14031982421875	9.369833333333334	9.325466666666667	14.743416666666667	5.417949999999999	7799.35009765625	525859.6963953855	0	1282	0.06674868226349062	61.05879038317024	21.27712736107681	413.13409423828125	413.1482849121094
1165	413.2625427246094	1.6644166666666667					1	DETECTED	413.2625 m/z @1.66 [N1276_1.mzXML]	413.2625427246094	1.6644166666666667	0.18588333333333334	20.0075	19.821616666666667	17351.048828125	2496550.999274233	0	1282	0.062441617636477265	6.491040548797173	3.961653808624501	413.25323486328125	413.2685852050781
1166	413.33856201171875	12.18155					1	DETECTED	413.3386 m/z @12.18 [N1276_1.mzXML]	413.33856201171875	12.18155	11.791166666666667	15.888583333333335	4.097416666666668	14296.8564453125	1388587.9981879888	0	1282	2.2551851597343884	5.2479400589164635	7.520105825436178	413.3361511230469	413.3397521972656
1167	414.29779052734375	12.22935					1	DETECTED	414.2978 m/z @12.23 [N1276_1.mzXML]	414.29779052734375	12.22935	11.097683333333332	16.831333333333333	5.733650000000001	28153.966796875	1802160.351799683	0	1282	0.7368967438463123	1.8954251052143734	2.947119360212037	414.2896423339844	414.30078125
1168	415.20880126953125	11.883000000000001					1	DETECTED	415.2088 m/z @11.88 [N1276_1.mzXML]	415.20880126953125	11.883000000000001	11.822783333333332	12.389583333333333	0.5668000000000006	370447.40625	3017109.307591064	1	1282	0.12054986039865057	2.5318473485083195	2.864801131904057	415.20819091796875	415.20953369140625
1169	415.2338562011719	13.770783333333332					1	DETECTED	415.2339 m/z @13.77 [N1276_1.mzXML]	415.2338562011719	13.770783333333332	13.476333333333335	14.317216666666667	0.8408833333333323	84291.953125	1605554.8110220942	0	1282	0.27891343553409875	1.515066869444872	1.3913254845009497	415.233154296875	415.23486328125
1170	415.25238037109375	9.911566666666666					1	DETECTED	415.2524 m/z @9.91 [N1276_1.mzXML]	415.25238037109375	9.911566666666666	9.837383333333333	9.911566666666666	0.07418333333333216	2046.1416015625	6591.93153027329	0	1282	0.09695675701331474	0.5	null	415.251708984375	415.2527160644531
1171	415.2789611816406	12.622800000000002					1	DETECTED	415.2790 m/z @12.62 [N1276_1.mzXML]	415.2789611816406	12.622800000000002	12.24555	13.046783333333334	0.8012333333333341	24489.6640625	454590.1868474126	0	1282	0.5288315396437557	1.0619394742655137	12.595852442954452	415.278564453125	415.28118896484375
1172	416.212158203125	11.897333333333334					1	DETECTED	416.2122 m/z @11.90 [N1276_1.mzXML]	416.212158203125	11.897333333333334	11.868566666666668	12.134383333333334	0.2658166666666659	98608.34375	628569.4828813449	0	1282	0.09605236598671496	4.620220162224901	51.732142094634554	416.21044921875	416.2125549316406
1173	416.79827880859375	1.7398					1	DETECTED	416.7983 m/z @1.74 [N1276_1.mzXML]	416.79827880859375	1.7398	1.69385	1.7544499999999998	0.060599999999999765	37450.44140625	118631.75894531235	0	1282	1.6061577910390672	0.6594124047878112	0.3188248095756224	416.79827880859375	416.79852294921875
1174	417.00018310546875	1.88135					1	DETECTED	417.0002 m/z @1.88 [N1276_1.mzXML]	417.00018310546875	1.88135	1.69385	2.5433333333333334	0.8494833333333334	74740.9921875	1616211.077460205	0	1282	0.3833124450075651	2.0744941452303114	2.9340970975295675	416.9993896484375	417.00140380859375
1175	418.38623046875	12.695866666666666					1	DETECTED	418.3862 m/z @12.70 [N1276_1.mzXML]	418.38623046875	12.695866666666666	12.6533	12.934766666666667	0.28146666666666675	27852.22265625	342740.11953515676	0	1282	0.2276079153496351	3.3061863743148723	5.612372748629745	418.3856506347656	418.38726806640625
1176	418.7448425292969	12.22935					1	DETECTED	418.7448 m/z @12.23 [N1276_1.mzXML]	418.7448425292969	12.22935	9.048166666666667	13.610199999999999	4.562033333333332	14035.404296875	1345587.3635812982	0	1282	0.3563472575118656	0.7170340177397297	0.4340680354794596	418.742431640625	418.74688720703125
1177	418.8772277832031	1.5909					1	DETECTED	418.8772 m/z @1.59 [N1276_1.mzXML]	418.8772277832031	1.5909	1.53145	1.6498333333333333	0.11838333333333328	75064.734375	279689.1133857421	0	1282	0.05884820485135722	1.0075641692200747	1.2087876566212565	418.87677001953125	418.8786315917969
1178	418.97918701171875	1.78285					1	DETECTED	418.9792 m/z @1.78 [N1276_1.mzXML]	418.97918701171875	1.78285	1.6792	2.320533333333333	0.6413333333333331	52159.97265625	889395.5381362308	0	1282	0.5433682562289526	3.093744975076377	5.187489950152754	418.97845458984375	418.9801025390625
1179	419.3138122558594	1.3045666666666667					1	DETECTED	419.3138 m/z @1.30 [N1276_1.mzXML]	419.3138122558594	1.3045666666666667	0.10105	20.0075	19.90645	2178.38525390625	1460411.7043641657	0	1282	6.680385152904091	8.27011812604728	15.540236252094559	419.3080749511719	419.3164978027344
1180	420.156494140625	11.156616666666668					1	DETECTED	420.1565 m/z @11.16 [N1276_1.mzXML]	420.156494140625	11.156616666666668	8.80115	11.215499999999999	2.414349999999999	13052.7294921875	408284.1220724489	0	1282	0.09824723181153416	0.5126190679810407	0.02492586129509312	420.1556701660156	420.1581115722656
1181	420.3088684082031	11.743833333333333					1	DETECTED	420.3089 m/z @11.74 [N1276_1.mzXML]	420.3088684082031	11.743833333333333	6.064366666666667	17.880499999999998	11.81613333333333	7067.37646484375	2216666.905722198	0	1282	5.731340134254059	1.0402502582402102	1.0805005164804207	420.3075256347656	420.3185119628906
1182	420.88226318359375	1.6644166666666667					1	DETECTED	420.8823 m/z @1.66 [N1276_1.mzXML]	420.88226318359375	1.6644166666666667	1.6498333333333333	1.76875	0.11891666666666678	71385.8125	246647.12991113306	0	1282	0.04927793635851385	4.077142857142845	7.887209975973639	420.8818359375	420.88311767578125
1183	421.7801208496094	14.374866666666666					1	DETECTED	421.7801 m/z @14.37 [N1276_1.mzXML]	421.7801208496094	14.374866666666666	14.168083333333334	15.25895	1.0908666666666669	32129.041015625	731175.8604494021	0	1282	0.2963783079312883	2.109412366108319	2.5890879524969233	421.7791748046875	421.78143310546875
1184	422.323974609375	11.822783333333332					1	DETECTED	422.3240 m/z @11.82 [N1276_1.mzXML]	422.323974609375	11.822783333333332	11.7596	11.911683333333334	0.15208333333333357	26157.39453125	163864.78322412138	0	1282	0.12381270210048534	1.2035083091533012	1.3695993335017502	422.32318115234375	422.3243103027344
1185	422.7595520019531	13.390916666666667					1	DETECTED	422.7596 m/z @13.39 [N1276_1.mzXML]	422.7595520019531	13.390916666666667	13.046783333333334	13.970949999999998	0.9241666666666646	12513.642578125	393262.4016850581	0	1282	0.4698039404077399	1.3427450600542383	1.6854901201084767	422.75604248046875	422.7601318359375
1186	423.08837890625	9.384416666666668					1	DETECTED	423.0884 m/z @9.38 [N1276_1.mzXML]	423.08837890625	9.384416666666668	9.35485	9.5351	0.18024999999999913	7546.6572265625	47540.27536276203	0	1282	0.16907589286683233	3.048196166854452	5.096392333708904	423.08563232421875	423.088623046875
1187	423.7955322265625	14.25875					1	DETECTED	423.7955 m/z @14.26 [N1276_1.mzXML]	423.7955322265625	14.25875	14.045566666666668	14.549383333333333	0.5038166666666655	5405.61181640625	99462.11835388152	0	1282	0.4590919188798992	1.1816511609725662	1.3633023219451323	423.7944030761719	423.7972412109375
1188	424.33935546875	11.941133333333333					1	DETECTED	424.3394 m/z @11.94 [N1276_1.mzXML]	424.33935546875	11.941133333333333	11.868566666666668	12.4825	0.6139333333333319	656895.4375	4966226.742823227	1	1282	0.11596906670253837	1.9403963471018075	1.6383835709336902	424.3384094238281	424.3399353027344
1189	424.89373779296875	1.6353					1	DETECTED	424.8937 m/z @1.64 [N1276_1.mzXML]	424.89373779296875	1.6353	1.5609499999999998	1.69385	0.13290000000000024	120797.78125	596522.9949677732	0	1282	0.07789493273302073	0.8937457969065231	0.7377428923934091	424.8936462402344	424.8943786621094
1190	425.103271484375	9.123716666666667					1	DETECTED	425.1033 m/z @9.12 [N1276_1.mzXML]	425.103271484375	9.123716666666667	3.2290833333333335	9.1548	5.925716666666666	3622.292724609375	358455.3298808289	0	1282	0.04104337180602613	0.5026365790351676	0.005273158070335129	425.10235595703125	425.1057434082031
1191	426.3548583984375	12.028699999999999					1	DETECTED	426.3549 m/z @12.03 [N1276_1.mzXML]	426.3548583984375	12.028699999999999	11.868566666666668	12.68175	0.8131833333333311	962251.25	8087201.500523442	1	1282	0.11468081257778984	1.3466867810409908	3.6468948830465244	426.34661865234375	426.35723876953125
1192	427.35845947265625	12.028699999999999					1	DETECTED	427.3585 m/z @12.03 [N1276_1.mzXML]	427.35845947265625	12.028699999999999	11.970400000000001	12.467066666666666	0.49666666666666437	243208.796875	1919948.3049528797	0	1282	0.11807345911031142	2.5000344858112564	2.7633301675822777	427.3572082519531	427.3611755371094
1193	428.370849609375	12.165666666666668					1	DETECTED	428.3708 m/z @12.17 [N1276_1.mzXML]	428.370849609375	12.165666666666668	12.014083333333334	12.4825	0.46841666666666626	153830.984375	1272543.2132888152	1	1282	0.10580870550742993	1.1319613855409612	0.8431919963725285	428.361572265625	428.3716125488281
1194	428.8245849609375	1.69385					1	DETECTED	428.8246 m/z @1.69 [N1276_1.mzXML]	428.8245849609375	1.69385	1.6644166666666667	1.78285	0.11843333333333339	22591.318359375	126775.48809033213	0	1282	0.10130248059145575	2.0118912797281943	3.0237825594563885	428.82366943359375	428.82525634765625
1195	429.2366027832031	11.434983333333333					1	DETECTED	429.2366 m/z @11.43 [N1276_1.mzXML]	429.2366027832031	11.434983333333333	1.5909	11.883000000000001	10.292100000000001	502466.28125	1.5693179784745108E7	1	1282	0.1868077607585512	1.3904740555644823	1.3665376410235537	429.23583984375	429.238037109375
1196	429.2978515625	12.6072					1	DETECTED	429.2979 m/z @12.61 [N1276_1.mzXML]	429.2978515625	12.6072	12.560483333333334	12.724033333333333	0.16354999999999897	14214.1767578125	73458.93542626973	0	1282	0.06583843304116499	1.7504459507670216	2.500891901534043	429.2961120605469	429.2978515625
1197	429.3742980957031	12.165666666666668					1	DETECTED	429.3743 m/z @12.17 [N1276_1.mzXML]	429.3742980957031	12.165666666666668	8.079649999999999	14.66805	6.5884	40082.66796875	1437552.2118388363	0	1282	0.09302819894898029	3.7465833655219414	6.997556901842494	429.3670349121094	429.37579345703125
1198	429.76666259765625	14.389166666666666					1	DETECTED	429.7667 m/z @14.39 [N1276_1.mzXML]	429.76666259765625	14.389166666666666	14.3604	14.820616666666666	0.46021666666666583	7467.34765625	91755.39034393305	0	1282	0.1815139548400424	7.999130938586514	15.24217552906195	429.7654113769531	429.7690124511719
1199	430.2402648925781	11.420633333333335					1	DETECTED	430.2403 m/z @11.42 [N1276_1.mzXML]	430.2402648925781	11.420633333333335	1.6056	11.523183333333332	9.917583333333333	106530.8203125	4147089.162938348	0	1282	2.1756769087763033	0.5290402266782219	0.05697798683386943	430.2400207519531	430.24603271484375
1200	430.3776550292969	13.549416666666668					1	DETECTED	430.3777 m/z @13.55 [N1276_1.mzXML]	430.3776550292969	13.549416666666668	12.18155	14.578750000000001	2.3972000000000016	35186.52734375	1164013.7167313234	0	1282	0.30108898250120397	0.7784036183829147	0.34195893609325567	430.3754577636719	430.3796691894531
1201	430.9110107421875	1.6353					1	DETECTED	430.9110 m/z @1.64 [N1276_1.mzXML]	430.9110107421875	1.6353	1.5609499999999998	1.7094166666666666	0.14846666666666675	193395.015625	798304.301452148	0	1282	0.06327247747692955	1.0765943803584679	1.0137069919184285	430.9105529785156	430.91180419921875
1202	431.1759338378906	12.695866666666666					1	DETECTED	431.1759 m/z @12.70 [N1276_1.mzXML]	431.1759338378906	12.695866666666666	6.162733333333334	13.07485	6.912116666666666	85957.359375	2515919.729100829	0	1282	0.2768427285461641	0.5325531345987712	0.7190150247899753	431.1669921875	431.1830749511719
1203	431.2745056152344	12.277733333333334					1	DETECTED	431.2745 m/z @12.28 [N1276_1.mzXML]	431.2745056152344	12.277733333333334	12.073316666666667	12.43615	0.3628333333333327	24793.138671875	222281.94781689526	0	1282	0.1291906543231054	0.9320133533696776	0.9376228828517872	431.2731628417969	431.2756042480469
1204	431.3809814453125	13.5052					1	DETECTED	431.3810 m/z @13.51 [N1276_1.mzXML]	431.3809814453125	13.5052	13.476333333333335	14.789433333333333	1.3130999999999986	11891.0419921875	327295.50961236545	0	1282	0.042878484925212845	22.744226327945302	44.488452655890605	431.3792419433594	431.3832702636719
1205	432.1793518066406	12.68175					1	DETECTED	432.1794 m/z @12.68 [N1276_1.mzXML]	432.1793518066406	12.68175	12.358	12.780516666666667	0.42251666666666665	24454.970703125	335348.8983671868	0	1282	0.27898630400434676	0.6525353925353953	0.30507078507079044	432.17816162109375	432.1800537109375
1206	432.2356262207031	11.868566666666668					1	DETECTED	432.2356 m/z @11.87 [N1276_1.mzXML]	432.2356262207031	11.868566666666668	0.40690000000000004	12.073316666666667	11.666416666666667	57822.69921875	5677622.818864746	0	1282	0.12286070782896097	0.5094047824436937	0.01472529961293435	432.2342224121094	432.2410583496094
1207	432.30828857421875	12.22935					1	DETECTED	432.3083 m/z @12.23 [N1276_1.mzXML]	432.30828857421875	12.22935	5.9018	15.340300000000001	9.438500000000001	26171.6484375	3266281.836609221	0	1282	0.5985562872817987	0.7458257935535871	6.59444517710166	432.306640625	432.31707763671875
1208	432.7735900878906	1.7544499999999998					1	DETECTED	432.7736 m/z @1.75 [N1276_1.mzXML]	432.7735900878906	1.7544499999999998	1.7544499999999998	13.970949999999998	12.216499999999998	20282.224609375	4560754.104791138	0	1282	11.924645546784744	null	null	432.7735900878906	432.7835693359375
1209	432.9742126464844	1.88135					1	DETECTED	432.9742 m/z @1.88 [N1276_1.mzXML]	432.9742126464844	1.88135	1.7246833333333333	18.624333333333333	16.899649999999998	43294.89453125	3243528.676191712	0	1282	0.28917368705392965	2.298676782157282	3.6316717351206615	432.97308349609375	432.9788818359375
1210	433.0588684082031	11.6093					1	DETECTED	433.0589 m/z @11.61 [N1276_1.mzXML]	433.0588684082031	11.6093	3.2007666666666665	11.63815	8.437383333333333	11964.0732421875	2748918.8173088375	0	1282	0.03423171615825815	0.501715519155144	0.003431038310287993	433.0567321777344	433.0592346191406
1211	433.2384948730469	11.868566666666668					1	DETECTED	433.2385 m/z @11.87 [N1276_1.mzXML]	433.2384948730469	11.868566666666668	11.838633333333332	11.999533333333334	0.1609000000000016	14540.2939453125	100747.65935375949	0	1282	0.12494694892097868	2.687639198218067	4.375278396436134	433.23834228515625	433.2395935058594
1212	433.9685974121094	11.291883333333335					1	DETECTED	433.9686 m/z @11.29 [N1276_1.mzXML]	433.9685974121094	11.291883333333335	10.979316666666668	12.54485	1.5655333333333328	10188.666015625	519849.28857702686	0	1282	0.6499178638590095	2.504319078596562	4.008638157193124	433.96356201171875	433.9701232910156
1213	435.33111572265625	10.519266666666665					1	DETECTED	435.3311 m/z @10.52 [N1276_1.mzXML]	435.33111572265625	10.519266666666665	9.1548	15.1636	6.008800000000001	11202.3310546875	1271147.8480473636	0	1282	1.1671076268202523	0.5586453011983092	0.08286660572635979	435.3243408203125	435.3368225097656
1214	436.85626220703125	1.6792					1	DETECTED	436.8563 m/z @1.68 [N1276_1.mzXML]	436.85626220703125	1.6792	1.6353	17.979499999999998	16.344199999999997	51777.0390625	6694140.808066772	0	1282	0.09693295627995369	186.15261958997698	1.4790476604037408	436.8553466796875	436.8662109375
1215	437.19073486328125	11.897333333333334					1	DETECTED	437.1907 m/z @11.90 [N1276_1.mzXML]	437.19073486328125	11.897333333333334	2.9460166666666665	12.373850000000001	9.427833333333334	292579.0	3791992.712152831	0	1282	0.1197038978876872	1.8991505856781712	2.077509651607054	437.1844177246094	437.1976318359375
1216	437.23028564453125	8.80115					1	DETECTED	437.2303 m/z @8.80 [N1276_1.mzXML]	437.23028564453125	8.80115	8.770116666666667	9.941316666666667	1.1712000000000007	4439.07763671875	84880.49864019777	0	1282	1.1321939310757116	18.870032223415745	36.74006444683149	437.22991943359375	437.2348327636719
1217	438.2326354980469	10.290716666666667					1	DETECTED	438.2326 m/z @10.29 [N1276_1.mzXML]	438.2326354980469	10.290716666666667	10.261033333333334	10.350233333333334	0.08919999999999995	2936.180419921875	11993.45815563959	0	1282	0.07695150630468284	1.502526670409906	2.005053340819812	438.2310791015625	438.2337341308594
1218	438.2946472167969	13.390916666666667					1	DETECTED	438.2946 m/z @13.39 [N1276_1.mzXML]	438.2946472167969	13.390916666666667	13.322049999999999	13.549416666666668	0.2273666666666685	20922.26171875	161201.37403442425	0	1282	0.12757555261896414	1.6507744433688	2.3015488867376	438.2915344238281	438.2956237792969
1219	438.9814453125	1.78285					1	DETECTED	438.9814 m/z @1.78 [N1276_1.mzXML]	438.9814453125	1.78285	1.69385	18.028333333333332	16.33448333333333	49489.609375	2036910.8988864445	0	1282	0.18103828168533864	3.9979319527400294	6.938100358245233	438.9747314453125	438.9830017089844
1220	439.1187438964844	11.097683333333332					1	DETECTED	439.1187 m/z @11.10 [N1276_1.mzXML]	439.1187438964844	11.097683333333332	9.296666666666665	11.156616666666668	1.859950000000003	4378.7861328125	310984.4188891603	0	1282	1.8009752476279832	0.5163611293621202	0.0327222587242404	439.11810302734375	439.1211853027344
1221	440.86785888671875	1.6204500000000002					1	DETECTED	440.8679 m/z @1.62 [N1276_1.mzXML]	440.86785888671875	1.6204500000000002	1.5461666666666667	13.9271	12.380933333333333	50838.27734375	5129838.829488464	0	1282	0.07370752539726078	83.33587614987644	0.9697105810937698	440.86724853515625	440.87542724609375
1222	442.31353759765625	11.838633333333332					1	DETECTED	442.3135 m/z @11.84 [N1276_1.mzXML]	442.31353759765625	11.838633333333332	3.2866333333333335	11.883000000000001	8.596366666666668	19724.921875	1440027.607348633	0	1282	0.12709753192048368	0.5025939351418772	0.005187870283754521	442.3078308105469	442.3141174316406
1223	442.3497619628906	11.897333333333334					1	DETECTED	442.3498 m/z @11.90 [N1276_1.mzXML]	442.3497619628906	11.897333333333334	7.6770499999999995	12.014083333333334	4.337033333333334	11914.623046875	1632872.6140709836	0	1282	4.282329179330487	0.5138320096991907	0.027664019398381545	442.3470458984375	442.3507385253906
1224	442.8763122558594	1.5167166666666667					1	DETECTED	442.8763 m/z @1.52 [N1276_1.mzXML]	442.8763122558594	1.5167166666666667	1.4571333333333334	1.5909	0.1337666666666666	14575.970703125	67969.4380953369	0	1282	0.08225473324061738	1.045937463799043	1.2493830375869097	442.87567138671875	442.8776550292969
1225	443.26470947265625	12.878116666666667					1	DETECTED	443.2647 m/z @12.88 [N1276_1.mzXML]	443.26470947265625	12.878116666666667	12.68175	13.06075	0.37900000000000134	15770.140625	183574.34351391636	0	1282	0.07300168432707466	0.9650314038363579	0.9300628076727157	443.2615661621094	443.26641845703125
1226	443.41827392578125	12.4211					1	DETECTED	443.4183 m/z @12.42 [N1276_1.mzXML]	443.41827392578125	12.4211	12.165666666666668	12.560483333333334	0.3948166666666655	22529.197265625	260408.30121850607	0	1282	0.2670519121501638	0.772837009004312	0.7409836966450574	443.4171142578125	443.4191589355469
1227	444.2366638183594	8.406699999999999					1	DETECTED	444.2367 m/z @8.41 [N1276_1.mzXML]	444.2366638183594	8.406699999999999	7.9717666666666664	8.570933333333333	0.5991666666666662	3829.877685546875	63413.22439291363	0	1282	0.294314590765941	0.6888028816676893	0.6045092524028659	444.23272705078125	444.2380676269531
1228	445.2325439453125	10.950016666666667					1	DETECTED	445.2325 m/z @10.95 [N1276_1.mzXML]	445.2325439453125	10.950016666666667	8.154483333333333	11.1275	2.973016666666666	19281.3046875	479842.9614293219	0	1282	0.12445365842642708	0.5317440917654352	2.7872438766260013	445.2315979003906	445.24163818359375
1229	445.36505126953125	13.549416666666668					1	DETECTED	445.3651 m/z @13.55 [N1276_1.mzXML]	445.36505126953125	13.549416666666668	5.837000000000001	14.374866666666666	8.537866666666666	11343.62890625	1620728.2414174802	0	1282	0.9491161559387411	0.5535143545581259	0.1070287091162517	445.36285400390625	445.3734436035156
1230	445.3960266113281	12.389583333333333					1	DETECTED	445.3960 m/z @12.39 [N1276_1.mzXML]	445.3960266113281	12.389583333333333	11.926183333333334	12.6072	0.6810166666666664	11618.3505859375	305075.3867559816	0	1282	0.42353517546907504	0.734804344698607	0.46960868939721395	445.39599609375	445.3984375
1231	446.2509460449219	11.566416666666667					1	DETECTED	446.2509 m/z @11.57 [N1276_1.mzXML]	446.2509460449219	11.566416666666667	8.816650000000001	12.088283333333333	3.271633333333332	592638.625	5847283.52382398	1	1282	0.11662405431812317	1.9996118134537004	2.5530278284905785	446.2498779296875	446.2520446777344
1232	446.7980651855469	13.714016666666668					1	DETECTED	446.7981 m/z @13.71 [N1276_1.mzXML]	446.7980651855469	13.714016666666668	13.088799999999999	14.198666666666666	1.109866666666667	15111.505859375	510100.3733117679	0	1282	0.32192080923586985	0.8875856369791781	0.7751712739583564	446.797607421875	446.7996826171875
1233	446.884765625	1.6353					1	DETECTED	446.8848 m/z @1.64 [N1276_1.mzXML]	446.884765625	1.6353	1.57595	1.6792	0.10325000000000006	121867.9375	391822.5091755366	0	1282	0.047901080050622546	0.8648749303529069	0.807745950297258	446.8845520019531	446.88525390625
1234	447.34429931640625	12.058316666666666					1	DETECTED	447.3443 m/z @12.06 [N1276_1.mzXML]	447.34429931640625	12.058316666666666	11.067766666666667	15.823749999999999	4.755983333333331	19871.310546875	1845750.239039855	0	1282	0.6348256902714375	2.113927260032993	3.247825191002345	447.3416748046875	447.3480529785156
1235	448.2574768066406	11.580533333333333					1	DETECTED	448.2575 m/z @11.58 [N1276_1.mzXML]	448.2574768066406	11.580533333333333	11.523183333333332	11.623716666666667	0.1005333333333347	26085.46875	119124.92127783253	0	1282	0.1554139469630833	0.8764893926184162	0.7529787852368324	448.2568359375	448.2579345703125
1236	448.3392028808594	11.897333333333334					1	DETECTED	448.3392 m/z @11.90 [N1276_1.mzXML]	448.3392028808594	11.897333333333334	11.682466666666667	14.3316	2.6491333333333333	53424.4765625	873439.9207406002	0	1282	0.09816807863021637	6.164598200434356	11.329196400868712	448.3365783691406	448.34869384765625
1237	448.6640319824219	1.96455					1	DETECTED	448.6640 m/z @1.96 [N1276_1.mzXML]	448.6640319824219	1.96455	1.9369333333333332	2.105383333333333	0.16845	9115.1201171875	69163.57183666991	0	1282	0.3044998316746126	3.0497887748943677	5.0995775497887355	448.6640319824219	448.6670227050781
1238	449.19854736328125	12.342133333333333					1	DETECTED	449.1985 m/z @12.34 [N1276_1.mzXML]	449.19854736328125	12.342133333333333	12.293849999999999	12.591616666666665	0.29776666666666607	31055.71484375	389761.18319873087	0	1282	0.24027220494667212	3.0835346910596746	5.167069382119349	449.197998046875	449.1997985839844
1239	450.35491943359375	13.07485					1	DETECTED	450.3549 m/z @13.07 [N1276_1.mzXML]	450.35491943359375	13.07485	0.10105	20.0075	19.90645	149364.078125	5168760.056248628	0	1282	0.14514647087256627	1.2495172496865528	3.500701781400789	450.352294921875	450.3588562011719
1240	452.3705139160156	12.088283333333333					1	DETECTED	452.3705 m/z @12.09 [N1276_1.mzXML]	452.3705139160156	12.088283333333333	12.058316666666666	12.197233333333333	0.1389166666666668	34781.015625	184990.41437280204	0	1282	0.10069744764030197	2.3178531701890988	3.635706340378198	452.3704528808594	452.3712463378906
1241	453.1651916503906	11.883000000000001					1	DETECTED	453.1652 m/z @11.88 [N1276_1.mzXML]	453.1651916503906	11.883000000000001	11.838633333333332	11.999533333333334	0.1609000000000016	22383.80078125	129956.01341650366	0	1282	0.0766171389596586	1.8132982719758943	2.6265965439517887	453.1643981933594	453.1654052734375
1242	453.3409729003906	10.519266666666665					1	DETECTED	453.3410 m/z @10.52 [N1276_1.mzXML]	453.3409729003906	10.519266666666665	9.911566666666666	16.733666666666668	6.8221000000000025	192167.1875	2004209.3176483775	1	1282	0.09951441460672505	1.6526558487441254	1.8045739505619747	453.3396911621094	453.3443298339844
1243	454.2900085449219	13.07485					1	DETECTED	454.2900 m/z @13.07 [N1276_1.mzXML]	454.2900085449219	13.07485	12.934766666666667	16.0838	3.1490333333333336	57163.55078125	1428287.3755986313	0	1282	null	11.23985722784059	19.611000168372307	454.2897644042969	454.292236328125
1244	454.38653564453125	12.18155					1	DETECTED	454.3865 m/z @12.18 [N1276_1.mzXML]	454.38653564453125	12.18155	5.6898833333333325	12.591616666666665	6.901733333333333	33977.8203125	2552704.015460448	0	1282	0.09674702039678884	0.5315840821566109	0.06316816431322189	454.3857421875	454.3888854980469
1245	454.956298828125	1.88135					1	DETECTED	454.9563 m/z @1.88 [N1276_1.mzXML]	454.956298828125	1.88135	1.69385	2.36235	0.6685000000000001	33797.84765625	511577.08486413566	0	1282	0.10733972251811963	1.7826666666666668	2.406625126628554	454.9553527832031	454.9575500488281
1246	456.32904052734375	11.464166666666667					1	DETECTED	456.3290 m/z @11.46 [N1276_1.mzXML]	456.32904052734375	11.464166666666667	11.434983333333333	11.594716666666667	0.1597333333333335	54991.08203125	248894.86658886418	0	1282	0.0607920490415097	2.7367218732152456	4.473443746430491	456.3287658691406	456.3294372558594
1247	456.40155029296875	12.342133333333333					1	DETECTED	456.4016 m/z @12.34 [N1276_1.mzXML]	456.40155029296875	12.342133333333333	12.293849999999999	12.358	0.06415000000000148	10062.5224609375	28734.324419434022	0	1282	0.03495508690714466	0.6643079047290376	0.3286158094580752	456.40155029296875	456.4030456542969
1248	458.34466552734375	11.594716666666667					1	DETECTED	458.3447 m/z @11.59 [N1276_1.mzXML]	458.34466552734375	11.594716666666667	11.566416666666667	13.046783333333334	1.4803666666666668	25945.306640625	604707.321849731	0	1282	0.10970260259239772	26.15488810365157	51.30977620730314	458.3434753417969	458.3460998535156
1249	458.853759765625	1.5461666666666667					1	DETECTED	458.8538 m/z @1.55 [N1276_1.mzXML]	458.853759765625	1.5461666666666667	1.4571333333333334	1.5909	0.1337666666666666	27395.560546875	140620.12531079096	0	1282	0.09001140859443679	0.7512167727442904	0.5000206990748237	458.8529357910156	458.8544921875
1250	459.245361328125	13.158266666666666					1	DETECTED	459.2454 m/z @13.16 [N1276_1.mzXML]	459.245361328125	13.158266666666666	12.309833333333334	13.549416666666668	1.239583333333334	45245.94140625	1021157.5538474121	0	1282	0.47178542355748476	0.7446360274474856	0.4287741090170243	459.23565673828125	459.2469482421875
1251	460.9636535644531	1.78285					1	DETECTED	460.9637 m/z @1.78 [N1276_1.mzXML]	460.9636535644531	1.78285	1.69385	2.277916666666667	0.584066666666667	32563.69140625	398907.5873574221	0	1282	0.10246555343896468	3.281273408239703	3.9789671163040503	460.9624938964844	460.9660949707031
1252	462.85894775390625	1.6498333333333333					1	DETECTED	462.8589 m/z @1.65 [N1276_1.mzXML]	462.85894775390625	1.6498333333333333	1.6204500000000002	1.6792	0.05874999999999986	31903.23828125	79302.23421533186	0	1282	0.04655761244602852	0.999716392512768	0.9994327850255361	462.8586120605469	462.85992431640625
1253	463.2997741699219	13.07485					1	DETECTED	463.2998 m/z @13.07 [N1276_1.mzXML]	463.2997741699219	13.07485	5.9342999999999995	13.130666666666666	7.196366666666667	19004.69140625	2117894.4144098824	0	1282	0.13609161768419398	0.5039084290892625	0.007816858178525022	463.2903137207031	463.30084228515625
1254	464.15350341796875	11.230133333333333					1	DETECTED	464.1535 m/z @11.23 [N1276_1.mzXML]	464.15350341796875	11.230133333333333	0.10105	20.0075	19.90645	14475.271484375	3575008.546327514	0	1282	4.6187197389346775	0.915629246662254	0.7189882836618356	464.1510314941406	464.1573486328125
1255	464.2158508300781	10.595116666666666					1	DETECTED	464.2159 m/z @10.60 [N1276_1.mzXML]	464.2158508300781	10.595116666666666	10.54905	10.711266666666667	0.16221666666666756	14323.54296875	90423.4310672611	0	1282	0.10033725722766107	1.7606729377713628	2.4864625093095967	464.21453857421875	464.21661376953125
1256	464.8709716796875	1.57595					1	DETECTED	464.8710 m/z @1.58 [N1276_1.mzXML]	464.8709716796875	1.57595	1.53145	1.6056	0.07414999999999994	18442.80859375	55968.7486217041	0	1282	0.08484415603929385	0.8331460674157299	0.6161737108782146	464.86962890625	464.87176513671875
1257	466.3265686035156	12.134383333333334					1	DETECTED	466.3266 m/z @12.13 [N1276_1.mzXML]	466.3265686035156	12.134383333333334	12.028699999999999	12.24555	0.21685000000000088	6604.24951171875	62677.32418688968	0	1282	0.16384610875838312	1.0259422803974003	1.0518845607948009	466.3252868652344	466.3269348144531
1258	466.78399658203125	12.90645					1	DETECTED	466.7840 m/z @12.91 [N1276_1.mzXML]	466.78399658203125	12.90645	12.794416666666667	13.004700000000001	0.2102833333333347	12054.9951171875	114624.49268725651	0	1282	0.08097789527987054	0.9384855697709125	0.8769711395418249	466.78277587890625	466.7848205566406
1259	468.3053283691406	12.68175					1	DETECTED	468.3053 m/z @12.68 [N1276_1.mzXML]	468.3053283691406	12.68175	12.497800000000002	13.06075	0.562949999999999	292975.09375	2533510.7749697235	1	1282	0.11138054764920113	1.8230807406853249	1.3781855873967797	468.3049011230469	468.3060607910156
1260	469.3257141113281	12.088283333333333					1	DETECTED	469.3257 m/z @12.09 [N1276_1.mzXML]	469.3257141113281	12.088283333333333	6.557066666666667	15.307683333333333	8.750616666666666	24011.630859375	2279731.53208499	0	1282	0.3744229133248389	0.7918888545358246	0.5191680839864151	469.32427978515625	469.3298645019531
1261	469.385986328125	12.4211					1	DETECTED	469.3860 m/z @12.42 [N1276_1.mzXML]	469.385986328125	12.4211	12.277733333333334	12.6072	0.3294666666666668	37427.58203125	430282.476242188	0	1282	0.20916736229318467	1.1490351081144032	1.2980702162288067	469.3851318359375	469.3865661621094
1262	469.6551513671875	10.564016666666667					1	DETECTED	469.6552 m/z @10.56 [N1276_1.mzXML]	469.6551513671875	10.564016666666667	10.534116666666668	10.678533333333332	0.14441666666666464	2389.087890625	13199.369315154981	0	1282	0.08513162172481614	2.41499442586399	3.82998885172798	469.6534118652344	469.6557922363281
1263	470.8868713378906	1.5909					1	DETECTED	470.8869 m/z @1.59 [N1276_1.mzXML]	470.8868713378906	1.5909	1.5461666666666667	1.6204500000000002	0.07428333333333348	33953.04296875	97630.74988159195	0	1282	0.0541672950805725	0.8302906110283184	0.6007506537052454	470.8864440917969	470.8868713378906
1264	472.2468566894531	11.580533333333333					1	DETECTED	472.2469 m/z @11.58 [N1276_1.mzXML]	472.2468566894531	11.580533333333333	6.9516	11.7596	4.808000000000001	49863.41015625	4251858.221225677	0	1282	0.10521683427018047	0.5193421090532017	0.027356722602211135	472.23724365234375	472.2478942871094
1265	472.3002014160156	12.213266666666668					1	DETECTED	472.3002 m/z @12.21 [N1276_1.mzXML]	472.3002014160156	12.213266666666668	11.7279	12.358	0.6301000000000005	19505.990234375	270936.575604004	0	1282	0.12724818955801176	0.6490969026852544	0.2981938053705089	472.29901123046875	472.301025390625
1266	472.3395080566406	11.941133333333333					1	DETECTED	472.3395 m/z @11.94 [N1276_1.mzXML]	472.3395080566406	11.941133333333333	7.726483333333333	11.984933333333334	4.258450000000001	11976.2412109375	949466.4965345154	0	1282	0.0732389484206557	0.5051961610098111	0.010392322019622258	472.3388977050781	472.3429870605469
1267	473.3595886230469	12.808366666666666					1	DETECTED	473.3596 m/z @12.81 [N1276_1.mzXML]	473.3595886230469	12.808366666666666	12.808366666666666	15.5806	2.772233333333334	6861.8134765625	488361.3809159547	0	1282	1.3047569841844329	null	null	473.3559875488281	473.3616943359375
1268	474.2817077636719	11.883000000000001					1	DETECTED	474.2817 m/z @11.88 [N1276_1.mzXML]	474.2817077636719	11.883000000000001	11.7279	12.6072	0.8793000000000006	1175785.875	9673072.237206668	1	1282	0.1195277669599335	2.335703458962797	3.0026111305402963	474.2801513671875	474.284423828125
1269	474.8320007324219	1.5167166666666667					1	DETECTED	474.8320 m/z @1.52 [N1276_1.mzXML]	474.8320007324219	1.5167166666666667	1.4722333333333333	1.5909	0.1186666666666667	18848.71484375	90683.5448747558	0	1282	0.08756878617611275	1.3338328962158086	1.6676657924316172	474.8307189941406	474.8323974609375
1270	475.2855529785156	11.883000000000001					1	DETECTED	475.2856 m/z @11.88 [N1276_1.mzXML]	475.2855529785156	11.883000000000001	11.853966666666668	12.261416666666666	0.4074499999999972	323508.1875	2355956.0952968593	0	1282	0.14646176269320677	5.536906857641292	5.560261776348021	475.2853698730469	475.28668212890625
1271	475.3227844238281	10.519266666666665					1	DETECTED	475.3228 m/z @10.52 [N1276_1.mzXML]	475.3227844238281	10.519266666666665	10.138983333333334	18.244666666666667	8.105683333333333	92986.3125	1235430.1127812206	0	1282	0.10292221257359735	1.0676923397204636	1.4201808640532794	475.31903076171875	475.3242492675781
1272	476.3703308105469	12.043550000000002					1	DETECTED	476.3703 m/z @12.04 [N1276_1.mzXML]	476.3703308105469	12.043550000000002	12.028699999999999	12.134383333333334	0.10568333333333513	10460.0615234375	43784.68436743177	0	1282	0.1238073280451637	3.55836139169414	6.11672278338828	476.36944580078125	476.3715515136719
1273	476.9039611816406	1.6353					1	DETECTED	476.9040 m/z @1.64 [N1276_1.mzXML]	476.9039611816406	1.6353	1.5909	1.6498333333333333	0.05893333333333328	22098.44921875	66262.48985546875	0	1282	0.06766225211697496	0.6636636636636631	0.32732732732732633	476.90283203125	476.90399169921875
1274	476.937744140625	1.78285					1	DETECTED	476.9377 m/z @1.78 [N1276_1.mzXML]	476.937744140625	1.78285	1.7094166666666666	2.320533333333333	0.6111166666666665	23610.224609375	325955.5320471192	0	1282	0.12686043710625916	4.226109096027373	6.751694870162886	476.935546875	476.94049072265625
1275	477.957763671875	11.3644					1	DETECTED	477.9578 m/z @11.36 [N1276_1.mzXML]	477.957763671875	11.3644	10.919649999999999	16.929333333333332	6.009683333333333	10441.125	1990661.8698354494	0	1282	5.785510064348603	6.756248828930097	12.503072459272287	477.95660400390625	477.9586181640625
1276	478.2896423339844	12.90645					1	DETECTED	478.2896 m/z @12.91 [N1276_1.mzXML]	478.2896423339844	12.90645	3.115333333333333	19.148000000000003	16.03266666666667	110234.6328125	1.293933305528339E7	0	1282	0.11613336920124517	0.8187353502409499	27.268452955778862	478.2877502441406	478.29730224609375
1277	478.32568359375	13.158266666666666					1	DETECTED	478.3257 m/z @13.16 [N1276_1.mzXML]	478.32568359375	13.158266666666666	1.2525166666666665	15.1009	13.848383333333333	140140.5625	6038539.686451053	0	1282	0.20179334135873006	0.7350701024642087	0.4550882903463441	478.3234558105469	478.3323669433594
1278	480.2093811035156	11.65275					1	DETECTED	480.2094 m/z @11.65 [N1276_1.mzXML]	480.2093811035156	11.65275	11.112699999999998	11.7279	0.6152000000000015	6661.22265625	178589.59320043927	0	1282	0.6188338018036337	0.569576891028609	0.13915378205721804	480.2081604003906	480.2130126953125
1279	480.3417663574219	13.461633333333333					1	DETECTED	480.3418 m/z @13.46 [N1276_1.mzXML]	480.3417663574219	13.461633333333333	7.412983333333333	14.287849999999999	6.874866666666666	229633.828125	4647059.507288875	1	1282	0.2172817892623513	3.0247817094978267	3.746650539016461	480.33978271484375	480.3436584472656
1280	481.2595520019531	10.015916666666667					1	DETECTED	481.2596 m/z @10.02 [N1276_1.mzXML]	481.2595520019531	10.015916666666667	9.4743	10.076883333333335	0.6025833333333352	1958.3321533203125	42208.86163977059	0	1282	0.11165873654893943	0.5562821183493866	0.11256423669877305	481.2552795410156	481.26068115234375
1281	482.3210754394531	12.892366666666668					1	DETECTED	482.3211 m/z @12.89 [N1276_1.mzXML]	482.3210754394531	12.892366666666668	12.75235	15.25895	2.5066000000000006	76365.125	1349288.6690358887	0	1282	0.36920040157940903	8.755211044058925	17.15037793210406	482.3201904296875	482.3228454589844
1282	482.35699462890625	13.812833333333334					1	DETECTED	482.3570 m/z @13.81 [N1276_1.mzXML]	482.35699462890625	13.812833333333334	13.4908	15.340300000000001	1.8495000000000008	149285.109375	3116112.42815213	0	1282	0.3017587637017005	2.7147029294584106	1.6294065283218617	482.3473815917969	482.36053466796875
1283	483.3608703613281	13.88405					1	DETECTED	483.3609 m/z @13.88 [N1276_1.mzXML]	483.3608703613281	13.88405	11.449516666666666	14.50585	3.0563333333333347	29671.455078125	1419005.203202514	0	1282	0.2945981915642317	0.6277041459006517	0.17316641274970415	483.3592834472656	483.36181640625
1284	484.27239990234375	8.80115					1	DETECTED	484.2724 m/z @8.80 [N1276_1.mzXML]	484.27239990234375	8.80115	8.785599999999999	16.27743333333333	7.491833333333332	3174.06591796875	604698.5511677855	0	1282	0.0627450893497219	240.89496248658585	480.7899249731717	484.2699890136719	484.27313232421875
1285	486.8642578125	1.5909					1	DETECTED	486.8643 m/z @1.59 [N1276_1.mzXML]	486.8642578125	1.5909	1.53145	2.7786833333333334	1.2472333333333334	37797.921875	1315556.9716565553	0	1282	0.08089604726689181	10.627885697823736	24.265998950011426	486.86383056640625	486.86669921875
1286	487.1017761230469	11.566416666666667					1	DETECTED	487.1018 m/z @11.57 [N1276_1.mzXML]	487.1017761230469	11.566416666666667	4.584966666666667	19.131666666666668	14.546700000000001	11266.181640625	1951033.951431885	0	1282	7.024746152485901	1.0418107986163334	1.0836215972326666	487.0968322753906	487.1035461425781
1287	487.3172912597656	14.712950000000001					1	DETECTED	487.3173 m/z @14.71 [N1276_1.mzXML]	487.3172912597656	14.712950000000001	10.138983333333334	16.733666666666668	6.594683333333334	54417.30859375	3292665.0385948797	0	1282	0.6290956665746812	0.7031297457517408	0.4002249583897168	487.31195068359375	487.3192443847656
1288	488.8703918457031	1.6792					1	DETECTED	488.8704 m/z @1.68 [N1276_1.mzXML]	488.8703918457031	1.6792	1.6498333333333333	1.7246833333333333	0.07485000000000008	24339.85546875	60707.09114721685	0	1282	0.06158049557145806	1.2744040862656045	1.6628204452616762	488.867919921875	488.8703918457031
1289	489.33331298828125	15.1009					1	DETECTED	489.3333 m/z @15.10 [N1276_1.mzXML]	489.33331298828125	15.1009	9.941316666666667	18.344833333333334	8.403516666666667	15320.5771484375	2765851.3436137987	0	1282	4.437387143374746	0.7326108260145322	0.44688430066519286	489.3299255371094	489.3376770019531
1290	490.2871398925781	12.695866666666666					1	DETECTED	490.2871 m/z @12.70 [N1276_1.mzXML]	490.2871398925781	12.695866666666666	12.576116666666667	12.766616666666666	0.19049999999999834	36197.22265625	211949.48223120114	0	1282	0.08840441048307923	0.7954070981210918	0.5908141962421836	490.2867431640625	490.2878112792969
1291	491.3670654296875	12.4211					1	DETECTED	491.3671 m/z @12.42 [N1276_1.mzXML]	491.3670654296875	12.4211	12.073316666666667	12.709900000000001	0.6365833333333342	28372.658203125	484283.62542407255	0	1282	0.18840168223160525	0.9152010351272385	0.8707444886861089	491.3663330078125	491.36907958984375
1292	491.5562744140625	13.281566666666667					1	DETECTED	491.5563 m/z @13.28 [N1276_1.mzXML]	491.5562744140625	13.281566666666667	13.032633333333333	13.461633333333333	0.42900000000000027	46024.078125	586322.7859591069	0	1282	0.21469918625222206	0.9138134548233725	0.873308653430703	491.55303955078125	491.5577087402344
1293	492.8802795410156	1.6353					1	DETECTED	492.8803 m/z @1.64 [N1276_1.mzXML]	492.8802795410156	1.6353	1.57595	1.6644166666666667	0.0884666666666667	50806.65234375	201405.8801069334	0	1282	0.0812096082532987	0.7452962650940748	0.4905925301881495	492.8802795410156	492.8815612792969
1294	493.7763366699219	13.158266666666666					1	DETECTED	493.7763 m/z @13.16 [N1276_1.mzXML]	493.7763366699219	13.158266666666666	6.392966666666666	13.564216666666665	7.171249999999999	32666.240234375	5749392.095840333	0	1282	0.33854814443294323	0.5300023650096817	0.06000473001936336	493.77142333984375	493.7779235839844
1295	494.3209228515625	12.83625					1	DETECTED	494.3209 m/z @12.84 [N1276_1.mzXML]	494.3209228515625	12.83625	12.6072	14.774000000000001	2.1668000000000003	610929.125	7053546.121767709	1	1282	0.1426731025682315	1.0533458280353452	0.8860183968979537	494.31744384765625	494.32177734375
1296	496.3351745605469	13.158266666666666					1	DETECTED	496.3352 m/z @13.16 [N1276_1.mzXML]	496.3351745605469	13.158266666666666	0.40690000000000004	19.6095	19.2026	1.3006851E7	2.1366428336895016E8	1	1282	0.2238154622541515	1.715570874371859	1.9545186890767228	496.3314208984375	496.34100341796875
1297	497.3397521972656	13.158266666666666					1	DETECTED	497.3398 m/z @13.16 [N1276_1.mzXML]	497.3397521972656	13.158266666666666	11.097683333333332	17.307166666666667	6.209483333333335	2741983.5	4.730143406948658E7	0	1282	0.2298015522076522	0.6235412286035737	1.9672717505640676	497.3396911621094	497.34234619140625
1298	498.8978576660156	1.6353					1	DETECTED	498.8979 m/z @1.64 [N1276_1.mzXML]	498.8978576660156	1.6353	1.5909	1.6792	0.08830000000000005	60017.734375	191720.2521928709	0	1282	0.0529555157666759	0.99436936936937	0.98873873873874	498.8974609375	498.8985290527344
1299	499.34478759765625	13.213099999999999					1	DETECTED	499.3448 m/z @13.21 [N1276_1.mzXML]	499.34478759765625	13.213099999999999	0.6132500000000001	13.594600000000002	12.98135	60496.94140625	2771174.998365478	0	1282	0.29486319893553237	0.5152824354444009	1.670130415003485	499.34283447265625	499.3543395996094
1300	500.2776794433594	11.883000000000001					1	DETECTED	500.2777 m/z @11.88 [N1276_1.mzXML]	500.2776794433594	11.883000000000001	11.350616666666667	13.240966666666667	1.8903499999999998	72644.625	1898825.7212040997	0	1282	0.12596567601690012	0.7768336819959764	0.30264881317754133	500.27056884765625	500.2791442871094
1301	501.26318359375	11.791166666666667					1	DETECTED	501.2632 m/z @11.79 [N1276_1.mzXML]	501.26318359375	11.791166666666667	3.6052166666666663	12.309833333333334	8.704616666666666	6540.037109375	715450.5412650143	0	1282	0.42472474290081585	0.5316802977459345	0.06336059549186915	501.2583312988281	501.2688903808594
1302	502.28961181640625	12.83625					1	DETECTED	502.2896 m/z @12.84 [N1276_1.mzXML]	502.28961181640625	12.83625	11.897333333333334	12.920533333333333	1.0231999999999992	78388.625	865008.5088723132	0	1282	0.09938331246653576	0.54506839676859	3.8961155862282655	502.28253173828125	502.2902526855469
1303	502.3241882324219	12.990816666666666					1	DETECTED	502.3242 m/z @12.99 [N1276_1.mzXML]	502.3241882324219	12.990816666666666	8.019266666666667	13.770783333333332	5.7515166666666655	33867.59375	5662053.1554185795	0	1282	0.6281493186897453	0.5784430073786512	0.12470985628121142	502.3209533691406	502.326416015625
[truncated: 91 more rows]
