# Supplementary material for: MSFC: a new feature construction method for accurate diagnosis of mass spectrometry data
Source: Sci Rep. 2023 Sep 21;13:15694. doi: 10.1038/s41598-023-42395-5 (PMC10514077; doi:10.1038/s41598-023-42395-5)
Supplement: Supplementary file 1 — Supplementary Information. [file 41598_2023_42395_MOESM1_ESM.zip › dataset/CHD dataset/1-batch/N/N1277_1.mzXML_chromatograms.csv]

row ID	row m/z	row retention time	row identity (main ID)	row identity (all IDs)	row identity (main ID + details)	row comment	row number of detected peaks	N1277_1.mzXML Peak status	N1277_1.mzXML Peak name	N1277_1.mzXML Peak m/z	N1277_1.mzXML Peak RT	N1277_1.mzXML Peak RT start	N1277_1.mzXML Peak RT end	N1277_1.mzXML Peak duration time	N1277_1.mzXML Peak height	N1277_1.mzXML Peak area	N1277_1.mzXML Peak charge	N1277_1.mzXML Peak # data points	N1277_1.mzXML Peak FWHM	N1277_1.mzXML Peak tailing factor	N1277_1.mzXML Peak asymmetry factor	N1277_1.mzXML Peak m/z min	N1277_1.mzXML Peak m/z max
1	55.060020446777344	13.1227					1	DETECTED	55.0600 m/z @13.12 [N1277_1.mzXML]	55.060020446777344	13.1227	0.11741666666666667	19.899	19.781583333333334	6935.8388671875	1887884.5215421137	0	1304	8.78457086281224	0.6305518124112532	0.4231464229878105	55.0517692565918	55.0671501159668
2	60.08021545410156	14.830666666666668					1	DETECTED	60.0802 m/z @14.83 [N1277_1.mzXML]	60.08021545410156	14.830666666666668	0.10083333333333333	19.998	19.897166666666667	259003.390625	6.448565500575844E7	0	1304	2.9172052186647086	0.6769486965775414	0.8229704904613498	60.079898834228516	60.080535888671875
3	61.03920364379883	1.8428					1	DETECTED	61.0392 m/z @1.84 [N1277_1.mzXML]	61.03920364379883	1.8428	0.10083333333333333	19.998	19.897166666666667	133448.125	3662827.992563266	0	1304	0.1963394962756202	0.8194916023841842	7.241785959719007	61.0389289855957	61.04588317871094
4	61.08364486694336	14.78735					1	DETECTED	61.0836 m/z @14.79 [N1277_1.mzXML]	61.08364486694336	14.78735	0.3206	19.667666666666666	19.347066666666667	6431.212890625	2336897.714810333	0	1304	1.5618432699040614	0.6686735675485741	0.5385839958272515	61.08321762084961	61.08848190307617
5	68.98179626464844	1.5037999999999998					1	DETECTED	68.9818 m/z @1.50 [N1277_1.mzXML]	68.98179626464844	1.5037999999999998	0.5403833333333333	14.874233333333333	14.33385	10396.9140625	2553455.6281420286	0	1304	0.15815431484059483	7.439071014618114	13.878142029236228	68.97676086425781	68.98184204101562
6	69.03299713134766	2.114716666666667					1	DETECTED	69.0330 m/z @2.11 [N1277_1.mzXML]	69.03299713134766	2.114716666666667	1.6510500000000001	12.904883333333334	11.253833333333334	10051.486328125	1245720.9723618773	0	1304	0.08402604962284421	12.135693745506831	23.271387491013662	69.02366638183594	69.03767395019531
7	69.0776596069336	13.190233333333333					1	DETECTED	69.0777 m/z @13.19 [N1277_1.mzXML]	69.0776596069336	13.190233333333333	0.10083333333333333	19.998	19.897166666666667	6571.0830078125	3916215.438763363	0	1304	19.005247855055046	0.760048843593544	1.0774007630356883	69.06893157958984	69.08667755126953
8	70.98009490966797	1.4892166666666666					1	DETECTED	70.9801 m/z @1.49 [N1277_1.mzXML]	70.98009490966797	1.4892166666666666	1.3953666666666666	19.84916666666667	18.4538	11763.3115234375	1736838.3214501953	0	1304	0.03015014885152323	92.06784136305365	210.39813689077036	70.9727783203125	70.9869384765625
9	72.05695343017578	13.163					1	DETECTED	72.0570 m/z @13.16 [N1277_1.mzXML]	72.05695343017578	13.163	7.8479833333333335	19.998	12.150016666666668	6715.67041015625	1302822.0881474619	0	1304	5.646565456235532	0.8373809062337241	0.9328542220516224	72.04822540283203	72.06489562988281
10	72.08026123046875	2.0149500000000002					1	DETECTED	72.0803 m/z @2.01 [N1277_1.mzXML]	72.08026123046875	2.0149500000000002	1.59175	18.106333333333335	16.514583333333334	67634.171875	3468368.7149809576	0	1304	0.1860152372364252	1.3583374746075332	1.6168426923979893	72.07109832763672	72.08749389648438
11	73.04489135742188	11.325416666666666					1	DETECTED	73.0449 m/z @11.33 [N1277_1.mzXML]	73.04489135742188	11.325416666666666	0.10083333333333333	19.998	19.897166666666667	12446.7109375	3556760.947989565	0	1304	1.67966716514589	0.884869144731833	0.7726417490977934	73.03653717041016	73.04956817626953
12	75.94738006591797	2.522366666666667					1	DETECTED	75.9474 m/z @2.52 [N1277_1.mzXML]	75.94738006591797	2.522366666666667	1.4126166666666669	16.334666666666667	14.92205	5705.2001953125	1036327.6916348571	0	1304	0.28841563843690077	6.723158369002026	12.446316738004052	75.9382553100586	75.95472717285156
13	77.03812408447266	8.43045					1	DETECTED	77.0381 m/z @8.43 [N1277_1.mzXML]	77.03812408447266	8.43045	3.6592333333333333	8.637883333333333	4.97865	1713.218505859375	295693.38328442385	0	1304	0.36290037496920213	0.5217379913578996	0.04347598271579906	77.0366439819336	77.03842163085938
14	80.94725799560547	1.7580166666666666					1	DETECTED	80.9473 m/z @1.76 [N1277_1.mzXML]	80.94725799560547	1.7580166666666666	1.6361999999999999	17.842333333333332	16.206133333333334	182376.6875	4784344.860077334	0	1304	0.16316591804631497	3.3418409116506833	5.051554920198799	80.93954467773438	80.9556655883789
15	81.06915283203125	12.40725					1	DETECTED	81.0692 m/z @12.41 [N1277_1.mzXML]	81.06915283203125	12.40725	0.11741666666666667	19.998	19.880583333333334	4137.6572265625	2073121.1861327821	0	1304	7.38688332437326	0.8088223328225228	0.5149794171388368	81.06639862060547	81.07683563232422
16	82.94432830810547	1.7580166666666666					1	DETECTED	82.9443 m/z @1.76 [N1277_1.mzXML]	82.94432830810547	1.7580166666666666	1.695	9.544166666666666	7.849166666666665	70222.1015625	8368379.821509429	0	1304	0.2461295899138105	62.278497751917634	123.55699550383528	82.94425201416016	82.9525146484375
17	83.02084350585938	1.8286499999999999					1	DETECTED	83.0208 m/z @1.83 [N1277_1.mzXML]	83.02084350585938	1.8286499999999999	0.15106666666666665	19.915333333333333	19.764266666666668	5186424.0	2.653957730641745E7	0	1304	0.059839247032510645	2.4535770982370075	3.505080301580807	83.0203628540039	83.02191162109375
18	83.08477020263672	11.2649					1	DETECTED	83.0848 m/z @11.26 [N1277_1.mzXML]	83.08477020263672	11.2649	0.10083333333333333	19.998	19.897166666666667	26093.26953125	4819161.836228455	0	1304	0.31467937391552603	1.1910034981873407	1.6876564045743956	83.08182525634766	83.08527374267578
19	84.02439880371094	1.8145333333333333					1	DETECTED	84.0244 m/z @1.81 [N1277_1.mzXML]	84.02439880371094	1.8145333333333333	0.33744999999999997	7.621849999999999	7.2844	31242.1484375	3520576.8279947503	0	1304	0.06848462806720845	2.465805359661495	3.9316107193229897	84.01447296142578	84.03252410888672
20	84.04393768310547	2.9787833333333333					1	DETECTED	84.0439 m/z @2.98 [N1277_1.mzXML]	84.04393768310547	2.9787833333333333	0.47256666666666663	19.998	19.525433333333336	32231.83203125	4228346.2833985	0	1304	0.5964616705998909	1.6285339422388065	1.4234562219393128	84.04058837890625	84.04527282714844
21	84.95903778076172	1.4892166666666666					1	DETECTED	84.9590 m/z @1.49 [N1277_1.mzXML]	84.95903778076172	1.4892166666666666	0.11741666666666667	19.998	19.880583333333334	1193759.625	2.0410920963150617E7	0	1304	0.1580264428795457	2.030223332321449	1.8780157692291746	84.95886993408203	84.95942687988281
22	85.0279312133789	2.0575					1	DETECTED	85.0279 m/z @2.06 [N1277_1.mzXML]	85.0279312133789	2.0575	1.8573166666666665	17.529999999999998	15.672683333333332	38047.51171875	3890839.7631788943	0	1304	0.22296620687854474	7.018053325421138	9.213798877351273	85.0276870727539	85.0280990600586
23	85.07090759277344	1.9002000000000001					1	DETECTED	85.0709 m/z @1.90 [N1277_1.mzXML]	85.07090759277344	1.9002000000000001	0.11741666666666667	19.965	19.847583333333333	45311.703125	5236135.305231568	0	1304	7.5424728855654175	2.49864120512634	4.652425251169402	85.06387329101562	85.07823944091797
24	85.96263885498047	1.5332000000000001					1	DETECTED	85.9626 m/z @1.53 [N1277_1.mzXML]	85.96263885498047	1.5332000000000001	1.4289333333333334	8.850850000000001	7.421916666666668	9210.3330078125	1252312.0134047852	0	1304	0.14004227719728535	35.591032608695635	70.18206521739127	85.9624252319336	85.96290588378906
25	86.01461791992188	10.362083333333334					1	DETECTED	86.0146 m/z @10.36 [N1277_1.mzXML]	86.01461791992188	10.362083333333334	10.306433333333333	10.447000000000001	0.14056666666666828	5992.68115234375	29845.95429760762	0	1304	0.11615688645361999	1.2629529799340868	1.5259059598681735	86.01444244384766	86.0147705078125
26	86.0595703125	2.727233333333333					1	DETECTED	86.0596 m/z @2.73 [N1277_1.mzXML]	86.0595703125	2.727233333333333	0.15106666666666665	19.998	19.846933333333336	15184.177734375	2797079.4819489145	0	1304	0.3915307299011639	6.200956839584208	8.315056633989387	86.05929565429688	86.0599136352539
27	86.09589385986328	4.33645					1	DETECTED	86.0959 m/z @4.34 [N1277_1.mzXML]	86.09589385986328	4.33645	1.8859333333333335	13.787116666666666	11.901183333333332	174218.65625	1.2896854957145201E7	1	1304	1.027288131907802	0.7077595371069224	0.45031889553521964	86.09564208984375	86.09613037109375
28	86.99220275878906	1.5771666666666666					1	DETECTED	86.9922 m/z @1.58 [N1277_1.mzXML]	86.99220275878906	1.5771666666666666	1.3953666666666666	1.8004166666666668	0.40505000000000013	32526.435546875	326935.23663128674	0	1304	0.2498518938900629	1.1139988998899897	1.2279977997799791	86.98914337158203	86.9923095703125
29	87.0799560546875	6.545866666666667					1	DETECTED	87.0800 m/z @6.55 [N1277_1.mzXML]	87.0799560546875	6.545866666666667	0.10083333333333333	19.998	19.897166666666667	85557.953125	4.489037731606078E7	0	1304	15.454781582979702	0.9893171297258986	1.4743789927332072	87.07964324951172	87.08012390136719
30	88.03883361816406	2.522366666666667					1	DETECTED	88.0388 m/z @2.52 [N1277_1.mzXML]	88.03883361816406	2.522366666666667	1.695	19.520500000000002	17.8255	6570.06103515625	2945329.206970063	0	1304	0.9118564754791474	10.772430603118323	20.544861206236646	88.03434753417969	88.03905487060547
31	88.07526397705078	9.745833333333334					1	DETECTED	88.0753 m/z @9.75 [N1277_1.mzXML]	88.07526397705078	9.745833333333334	0.10083333333333333	19.998	19.897166666666667	6607.3349609375	3328380.003223691	0	1304	11.314017121744378	1.0314757214446173	1.2643222957977347	88.06903076171875	88.08355712890625
32	88.11166381835938	14.196316666666666					1	DETECTED	88.1117 m/z @14.20 [N1277_1.mzXML]	88.11166381835938	14.196316666666666	9.820466666666666	19.618833333333335	9.798366666666668	4619.90087890625	1295521.0410502318	0	1304	2.1217507174828327	1.1195958118613147	1.2391916237226297	88.10377502441406	88.11174774169922
33	88.95214080810547	1.5186333333333333					1	DETECTED	88.9521 m/z @1.52 [N1277_1.mzXML]	88.95214080810547	1.5186333333333333	1.3953666666666666	19.291666666666668	17.8963	23636.259765625	5598092.557813568	0	1304	11.640324378862795	62.75660167060832	168.75743945720475	88.95178985595703	88.9614028930664
34	88.96766662597656	11.368083333333335					1	DETECTED	88.9677 m/z @11.37 [N1277_1.mzXML]	88.96766662597656	11.368083333333335	0.5403833333333333	19.618833333333335	19.07845	20875.46875	2763013.633958984	0	1304	1.1207510421714737	0.8810019671767779	0.7620039343535561	88.96758270263672	88.97330474853516
35	89.03824615478516	9.24005					1	DETECTED	89.0382 m/z @9.24 [N1277_1.mzXML]	89.03824615478516	9.24005	0.7266999999999999	10.41825	9.691550000000001	18851.24609375	918645.6237301939	0	1304	0.08123660557016343	0.5691972020414996	0.2797464180109863	89.03394317626953	89.04131317138672
36	89.05925750732422	10.116916666666667					1	DETECTED	89.0593 m/z @10.12 [N1277_1.mzXML]	89.05925750732422	10.116916666666667	0.10083333333333333	19.998	19.897166666666667	15365.7001953125	4514543.600518981	0	1304	1.1815805444754446	2.5549566691613945	1.006394397663857	89.05895233154297	89.0600357055664
37	89.96027374267578	12.3455					1	DETECTED	89.9603 m/z @12.35 [N1277_1.mzXML]	89.96027374267578	12.3455	10.7475	16.857333333333333	6.109833333333333	13423.951171875	1506019.5254904786	0	1304	0.7630418141544997	1.9117125573633718	2.8234251147267435	89.9601821899414	89.96063995361328
38	90.05440521240234	1.9724499999999998					1	DETECTED	90.0544 m/z @1.97 [N1277_1.mzXML]	90.05440521240234	1.9724499999999998	0.11741666666666667	19.9815	19.864083333333333	179884.640625	7711086.928569095	0	1304	0.20539428745641275	3.087877665374768	3.462315464373965	90.0458984375	90.05950927734375
39	90.97599792480469	1.6510500000000001					1	DETECTED	90.9760 m/z @1.65 [N1277_1.mzXML]	90.97599792480469	1.6510500000000001	1.5332000000000001	2.000916666666667	0.4677166666666668	568361.6875	5718684.589376466	0	1304	0.09287002990758686	2.0795975005896294	3.6001556936711903	90.97442626953125	90.97618865966797
40	91.0382308959961	11.279983333333332					1	DETECTED	91.0382 m/z @11.28 [N1277_1.mzXML]	91.0382308959961	11.279983333333332	0.10083333333333333	19.998	19.897166666666667	51148.7421875	2.5396142201785386E7	0	1304	7.2538332676497905	0.8899230561655703	0.20548082371974602	91.02931213378906	91.03863525390625
41	91.05375671386719	9.226183333333333					1	DETECTED	91.0538 m/z @9.23 [N1277_1.mzXML]	91.05375671386719	9.226183333333333	0.11741666666666667	19.998	19.880583333333334	219282.421875	1.3866751476804981E7	0	1304	0.09824515784957377	4.658764385036986	6.164926918679604	91.04808807373047	91.05577850341797
42	92.04591369628906	12.8079					1	DETECTED	92.0459 m/z @12.81 [N1277_1.mzXML]	92.04591369628906	12.8079	0.1850166666666667	19.9815	19.796483333333335	3964.853515625	1669814.8932723391	0	1304	3.4080950848694727	0.7841506100692789	0.30953392567355387	92.04126739501953	92.04591369628906
43	92.05723571777344	9.198433333333332					1	DETECTED	92.0572 m/z @9.20 [N1277_1.mzXML]	92.05723571777344	9.198433333333332	1.6214666666666666	17.693666666666665	16.0722	17883.755859375	1200224.5100413212	0	1304	0.9277394480195298	0.5974647974259465	0.6173088847456818	92.05571746826172	92.05914306640625
44	93.0694808959961	8.43045					1	DETECTED	93.0695 m/z @8.43 [N1277_1.mzXML]	93.0694808959961	8.43045	0.20193333333333333	19.948500000000003	19.74656666666667	17375.166015625	2106056.0669221506	0	1304	null	6.547198273335472	0.44835924610602146	93.06028747558594	93.07617950439453
45	94.04088592529297	8.43045					1	DETECTED	94.0409 m/z @8.43 [N1277_1.mzXML]	94.04088592529297	8.43045	0.37161666666666665	19.799500000000002	19.427883333333334	22395.666015625	2068005.060081727	0	1304	3.3939536561201358	0.5825440392809179	0.04073540491445561	94.03263092041016	94.0497817993164
46	94.06463623046875	7.71935					1	DETECTED	94.0646 m/z @7.72 [N1277_1.mzXML]	94.06463623046875	7.71935	3.0911166666666667	9.937966666666666	6.84685	2376.388427734375	495615.9350311278	0	1304	0.28891010497932257	0.739682888359129	0.479365776718258	94.06446838378906	94.07275390625
47	95.01570892333984	2.0861666666666667					1	DETECTED	95.0157 m/z @2.09 [N1277_1.mzXML]	95.01570892333984	2.0861666666666667	2.0149500000000002	18.396333333333335	16.381383333333336	14586.611328125	1716960.0879031678	0	1304	0.41023048270907125	115.01088228410984	229.02176456821965	95.01506805419922	95.0253677368164
48	95.04869842529297	8.387383333333334					1	DETECTED	95.0487 m/z @8.39 [N1277_1.mzXML]	95.04869842529297	8.387383333333334	1.3260666666666665	15.878116666666667	14.552050000000001	17337.623046875	2217451.0904579465	0	1304	0.37134514204081803	0.5346873531303844	0.08121197118607584	95.03988647460938	95.04908752441406
49	95.08500671386719	11.2649					1	DETECTED	95.0850 m/z @11.26 [N1277_1.mzXML]	95.08500671386719	11.2649	0.11741666666666667	19.998	19.880583333333334	9448.02734375	1987373.2134599306	0	1304	3.3092855057173143	1.1584518893405062	0.9878043541368403	95.08122253417969	95.08543395996094
50	96.92115783691406	1.7426166666666667					1	DETECTED	96.9212 m/z @1.74 [N1277_1.mzXML]	96.92115783691406	1.7426166666666667	1.6510500000000001	2.384716666666667	0.7336666666666667	158179.328125	2446603.4963740227	0	1304	0.23513493087253123	3.7660459431820263	6.875178963126281	96.92111206054688	96.92137908935547
51	97.02786254882812	10.263966666666667					1	DETECTED	97.0279 m/z @10.26 [N1277_1.mzXML]	97.02786254882812	10.263966666666667	2.356533333333333	18.916999999999998	16.560466666666663	16352.822265625	2375866.46567804	0	1304	7.667139010954964	1.2364043284678632	0.016600174924582007	97.01827239990234	97.03231811523438
52	97.0640869140625	11.581616666666667					1	DETECTED	97.0641 m/z @11.58 [N1277_1.mzXML]	97.0640869140625	11.581616666666667	0.10083333333333333	19.998	19.897166666666667	4115.2666015625	2393128.7729993877	0	1304	18.574501417286175	0.8665422074858423	0.5017134486423808	97.05824279785156	97.07129669189453
53	97.10053253173828	11.677999999999999					1	DETECTED	97.1005 m/z @11.68 [N1277_1.mzXML]	97.10053253173828	11.677999999999999	0.10083333333333333	19.948500000000003	19.84766666666667	7741.3583984375	2435245.1540949694	0	1304	0.17639507234709484	0.8063822732642726	0.6123329458773062	97.09349060058594	97.10102081298828
54	98.91809844970703	1.7580166666666666					1	DETECTED	98.9181 m/z @1.76 [N1277_1.mzXML]	98.91809844970703	1.7580166666666666	1.6656499999999999	2.0716166666666664	0.4059666666666666	48101.1796875	585147.6151035154	0	1304	0.3759052903179796	2.1975821003247913	3.395164200649582	98.91809844970703	98.91825866699219
55	98.98345184326172	13.0411					1	DETECTED	98.9835 m/z @13.04 [N1277_1.mzXML]	98.98345184326172	13.0411	0.10083333333333333	19.998	19.897166666666667	32549.947265625	6801997.385694425	0	1304	11.058752714580288	1.0406406629326412	0.8434693961031541	98.98296356201172	98.98399353027344
56	98.99495697021484	1.8286499999999999					1	DETECTED	98.9950 m/z @1.83 [N1277_1.mzXML]	98.99495697021484	1.8286499999999999	1.5624333333333333	6.124700000000001	4.562266666666668	218798.453125	4005026.4997214354	0	1304	0.09288859838308472	2.3366012241668606	3.2800714554304444	98.98764038085938	98.9949722290039
57	99.0435791015625	2.0575					1	DETECTED	99.0436 m/z @2.06 [N1277_1.mzXML]	99.0435791015625	2.0575	0.21923333333333334	19.948500000000003	19.72926666666667	14033.99609375	2823625.32874176	0	1304	1.419013262070019	5.366268949009938	3.5865830436873725	99.04096221923828	99.04387664794922
58	100.07504272460938	8.850850000000001					1	DETECTED	100.0750 m/z @8.85 [N1277_1.mzXML]	100.07504272460938	8.850850000000001	0.11741666666666667	19.9815	19.864083333333333	238099.65625	3929659.201563176	1	1304	0.14013489882542807	1.3061165811213866	1.467268891050268	100.0745849609375	100.07565307617188
59	101.00765228271484	1.5037999999999998					1	DETECTED	101.0077 m/z @1.50 [N1277_1.mzXML]	101.00765228271484	1.5037999999999998	0.13419999999999999	19.932000000000002	19.797800000000002	1157588.375	1.520352237133222E7	1	1304	0.13960813746597078	1.3447546327876365	1.7139114315759765	101.00171661376953	101.0081558227539
60	101.0592269897461	8.927216666666668					1	DETECTED	101.0592 m/z @8.93 [N1277_1.mzXML]	101.0592269897461	8.927216666666668	0.42205	18.106333333333335	17.684283333333337	8054.0869140625	3436660.074403687	0	1304	8.61683271499697	1.039620034880759	1.0792400697615174	101.04984283447266	101.06763458251953
61	101.09535217285156	11.249833333333333					1	DETECTED	101.0954 m/z @11.25 [N1277_1.mzXML]	101.09535217285156	11.249833333333333	0.10083333333333333	19.998	19.897166666666667	30567.505859375	8537333.965681396	0	1304	4.79005786993616	1.8979905478533043	3.4886264416892057	101.09507751464844	101.09687805175781
62	101.56524658203125	5.06755					1	DETECTED	101.5652 m/z @5.07 [N1277_1.mzXML]	101.56524658203125	5.06755	3.83085	12.49925	8.6684	11281.1005859375	3957268.267840088	0	1304	3.6369917094310633	3.5046494703646807	6.009298940729361	101.55554962158203	101.57473754882812
63	102.00863647460938	1.4892166666666666					1	DETECTED	102.0086 m/z @1.49 [N1277_1.mzXML]	102.00863647460938	1.4892166666666666	1.4126166666666669	18.46066666666667	17.04805	92680.4609375	3200250.69354544	0	1304	0.14445991076208942	111.27969973890372	204.8744026388457	102.00808715820312	102.01304626464844
64	102.0543212890625	2.18665					1	DETECTED	102.0543 m/z @2.19 [N1277_1.mzXML]	102.0543212890625	2.18665	0.10083333333333333	19.9815	19.880666666666666	52235.14453125	5854969.163201662	0	1304	6.341865809535056	1.7343838584274636	0.8734837045619858	102.04586029052734	102.05467987060547
65	102.08572387695312	3.344533333333333					1	DETECTED	102.0857 m/z @3.34 [N1277_1.mzXML]	102.08572387695312	3.344533333333333	0.16796666666666665	19.998	19.830033333333333	14063.55078125	3436863.547165163	0	1304	10.242301944963366	3.5250848728463975	7.10787894261607	102.08572387695312	102.09107208251953
66	102.12702941894531	12.453533333333333					1	DETECTED	102.1270 m/z @12.45 [N1277_1.mzXML]	102.12702941894531	12.453533333333333	0.20193333333333333	19.948500000000003	19.74656666666667	8869.0263671875	2370868.1755820615	0	1304	2.9159449131744637	0.7667358418605063	1.8639902601584555	102.1266098022461	102.1275634765625
67	102.96965789794922	1.5037999999999998					1	DETECTED	102.9697 m/z @1.50 [N1277_1.mzXML]	102.96965789794922	1.5037999999999998	0.2529	7.71935	7.46645	376614.65625	4377171.317958282	0	1304	0.1465302965487334	2.1562306485243155	null	102.96947479248047	102.97005462646484
68	103.038330078125	2.1290833333333334					1	DETECTED	103.0383 m/z @2.13 [N1277_1.mzXML]	103.038330078125	2.1290833333333334	0.79425	19.799500000000002	19.00525	107202.8984375	6556316.753510161	0	1304	0.35720392545611257	2.8064438942206418	4.929828284505813	103.0382080078125	103.03874969482422
69	103.05357360839844	8.387383333333334					1	DETECTED	103.0536 m/z @8.39 [N1277_1.mzXML]	103.05357360839844	8.387383333333334	7.8322	10.634783333333333	2.8025833333333328	408965.375	8118631.169477845	1	1304	0.2480483546964134	0.8078548738367656	0.5231730702646721	103.05355072021484	103.06271362304688
70	103.0747299194336	10.972883333333334					1	DETECTED	103.0747 m/z @10.97 [N1277_1.mzXML]	103.0747299194336	10.972883333333334	0.10083333333333333	19.998	19.897166666666667	79805.5546875	1.4286928481127199E7	0	1304	0.5285128892878905	0.8878757776736848	1.012322170034735	103.07443237304688	103.07524108886719
71	104.0570297241211	8.401733333333333					1	DETECTED	104.0570 m/z @8.40 [N1277_1.mzXML]	104.0570297241211	8.401733333333333	7.863766666666667	9.559	1.6952333333333325	26805.78515625	563577.8063251645	0	1304	0.26686190301278145	1.5755932833508908	0.6271452197490691	104.0489501953125	104.057373046875
72	104.06997680664062	2.229133333333333					1	DETECTED	104.0700 m/z @2.23 [N1277_1.mzXML]	104.06997680664062	2.229133333333333	0.2529	19.634999999999998	19.382099999999998	18304.287109375	3766285.961700653	0	1304	13.104091742152947	null	16.154359664693434	104.06895446777344	104.07843017578125
73	104.10623168945312	1.8004166666666668					1	DETECTED	104.1062 m/z @1.80 [N1277_1.mzXML]	104.10623168945312	1.8004166666666668	0.8959666666666667	15.48005	14.584083333333334	1492487.375	1.1754431549454527E7	1	1304	0.058672742615638596	2.321714534565143	2.927090706474323	104.10606384277344	104.10671997070312
74	104.96263885498047	11.6919					1	DETECTED	104.9626 m/z @11.69 [N1277_1.mzXML]	104.96263885498047	11.6919	0.10083333333333333	19.9815	19.880666666666666	10022.59375	2879167.4565140693	0	1304	19.42475189405728	0.8964847103943874	0.7483118575005095	104.954833984375	104.9660415649414
75	105.00276184082031	1.5037999999999998					1	DETECTED	105.0028 m/z @1.50 [N1277_1.mzXML]	105.00276184082031	1.5037999999999998	1.3953666666666666	13.2312	11.835833333333333	45877.91015625	2.0736349978805907E7	0	1304	0.08916585554937972	55.39232861638569	126.3695729662466	105.00253295898438	105.00289916992188
76	105.03347778320312	11.568066666666665					1	DETECTED	105.0335 m/z @11.57 [N1277_1.mzXML]	105.03347778320312	11.568066666666665	4.4692	11.568066666666665	7.098866666666665	16791.017578125	1952973.1895326227	0	1304	1.8664068116979902	0.5	null	105.02970123291016	105.03638458251953
77	105.05422973632812	4.665216666666667					1	DETECTED	105.0542 m/z @4.67 [N1277_1.mzXML]	105.05422973632812	4.665216666666667	3.5159333333333334	8.5181	5.0021666666666675	4309.00439453125	507007.9494707947	0	1304	4.322938961091495	2.1762112620908685	3.3524225241817365	105.04424285888672	105.05846405029297
78	105.07108306884766	14.265983333333333					1	DETECTED	105.0711 m/z @14.27 [N1277_1.mzXML]	105.07108306884766	14.265983333333333	0.11741666666666667	19.998	19.880583333333334	54965.03125	1.1342938906577777E7	0	1304	1.0233898151118321	0.8528679631702426	0.9141409991711708	105.06916809082031	105.07274627685547
79	105.10968017578125	1.8004166666666668					1	DETECTED	105.1097 m/z @1.80 [N1277_1.mzXML]	105.10968017578125	1.8004166666666668	1.7580166666666666	9.791066666666667	8.033050000000001	66978.5390625	3847106.872543946	0	1304	0.08049939375221493	94.7293632075467	188.4587264150934	105.09986114501953	105.10975646972656
80	106.04914093017578	1.9724499999999998					1	DETECTED	106.0491 m/z @1.97 [N1277_1.mzXML]	106.04914093017578	1.9724499999999998	0.5741833333333334	18.380166666666664	17.80598333333333	18383.0	1587071.6967866516	0	1304	1.4671634727962375	2.1520385851293513	4.855757245693377	106.0489730834961	106.05548095703125
81	106.0642318725586	11.279983333333332					1	DETECTED	106.0642 m/z @11.28 [N1277_1.mzXML]	106.0642318725586	11.279983333333332	0.30343333333333333	19.816333333333333	19.5129	6211.5341796875	1826181.550975648	0	1304	5.485147540537156	0.8888448556240348	2.1389990536335586	106.06407928466797	106.07402038574219
82	106.94989776611328	1.6361999999999999					1	DETECTED	106.9499 m/z @1.64 [N1277_1.mzXML]	106.94989776611328	1.6361999999999999	1.54785	1.92905	0.3812	82205.484375	872603.8519429934	0	1304	0.14894743431653268	2.2288667324937332	3.9230959045447844	106.94974517822266	106.95006561279297
83	107.0517807006836	5.083283333333333					1	DETECTED	107.0518 m/z @5.08 [N1277_1.mzXML]	107.0517807006836	5.083283333333333	0.1850166666666667	19.504	19.318983333333335	10248.458984375	2233584.9942573532	0	1304	0.6099112832318339	0.6918260565206309	20.969469856667562	107.04801177978516	107.05204772949219
84	108.08011627197266	1.3606666666666667					1	DETECTED	108.0801 m/z @1.36 [N1277_1.mzXML]	108.08011627197266	1.3606666666666667	0.13419999999999999	19.9815	19.8473	2606.565673828125	1533904.7417535111	0	1304	4.061260299680795	8.091251290971355	15.182502581942709	108.07914733886719	108.0807876586914
85	109.02781677246094	10.8848					1	DETECTED	109.0278 m/z @10.88 [N1277_1.mzXML]	109.02781677246094	10.8848	5.13055	18.073333333333334	12.942783333333335	4544.59228515625	979293.6748307189	0	1304	0.11867802342279887	1.1246281733790968	1.2492563467581934	109.02727508544922	109.03328704833984
86	109.06425476074219	8.401733333333333					1	DETECTED	109.0643 m/z @8.40 [N1277_1.mzXML]	109.06425476074219	8.401733333333333	1.5624333333333333	16.48105	14.918616666666667	13261.193359375	1716762.4117955314	0	1304	3.256156148961722	0.5442874424430149	6.864044158126317	109.06167602539062	109.06461334228516
87	109.10044860839844	14.404433333333333					1	DETECTED	109.1004 m/z @14.40 [N1277_1.mzXML]	109.10044860839844	14.404433333333333	0.2529	19.998	19.7451	6158.6181640625	1752353.866255616	0	1304	0.5287261715781195	0.8717821855033833	0.24496940583453036	109.09760284423828	109.1010513305664
88	110.05963134765625	2.3987					1	DETECTED	110.0596 m/z @2.40 [N1277_1.mzXML]	110.05963134765625	2.3987	0.11741666666666667	19.667666666666666	19.55025	9006.849609375	2451204.8403945006	0	1304	1.317796924708786	1.559568638246336	3.1390196476307004	110.05413818359375	110.062744140625
89	111.04349517822266	9.602066666666667					1	DETECTED	111.0435 m/z @9.60 [N1277_1.mzXML]	111.04349517822266	9.602066666666667	0.11741666666666667	19.998	19.880583333333334	10374.15234375	3697726.714069459	0	1304	9.399693328702677	0.8606966658093669	0.7124652071902288	111.04032135009766	111.0486068725586
90	111.11611938476562	12.766466666666668					1	DETECTED	111.1161 m/z @12.77 [N1277_1.mzXML]	111.11611938476562	12.766466666666668	0.47256666666666663	19.225833333333334	18.75326666666667	7922.7109375	1804662.5686906425	0	1304	9.561425648310152	0.7627061659305293	0.40794194156404734	111.1158218383789	111.1166763305664
91	112.03617858886719	1.7724666666666666					1	DETECTED	112.0362 m/z @1.77 [N1277_1.mzXML]	112.03617858886719	1.7724666666666666	1.4126166666666669	16.399800000000003	14.987183333333336	328563.125	4137445.3466751724	0	1304	0.14389923802148563	0.5261120735569111	0.01240099130772015	112.02754211425781	112.0413818359375
92	112.89498901367188	1.7271500000000002					1	DETECTED	112.8950 m/z @1.73 [N1277_1.mzXML]	112.89498901367188	1.7271500000000002	1.6801333333333335	2.300316666666667	0.6201833333333333	112042.2578125	1446539.945228515	0	1304	0.8616241296394009	6.39353516232978	11.918075208520793	112.89496612548828	112.89521789550781
93	113.02011108398438	2.2576833333333335					1	DETECTED	113.0201 m/z @2.26 [N1277_1.mzXML]	113.02011108398438	2.2576833333333335	0.11741666666666667	19.998	19.880583333333334	881725.4375	2.6086658606468044E7	0	1304	0.3134820756717045	1.5822004667075216	2.0794075158126235	113.01879119873047	113.02935028076172
94	113.03793334960938	10.348266666666666					1	DETECTED	113.0379 m/z @10.35 [N1277_1.mzXML]	113.03793334960938	10.348266666666666	1.4126166666666669	17.958000000000002	16.545383333333334	13673.4248046875	4180844.0299915457	0	1304	0.09452499472299536	0.8288543235591912	0.5760144514532016	113.03526306152344	113.038330078125
95	113.09539794921875	11.061166666666667					1	DETECTED	113.0954 m/z @11.06 [N1277_1.mzXML]	113.09539794921875	11.061166666666667	0.9468333333333334	15.862	14.915166666666666	3157.326171875	1160858.586687622	0	1304	0.5118167964785094	0.7373282140856211	0.47465642817124215	113.09526062011719	113.10005950927734
96	114.0235824584961	2.2007666666666665					1	DETECTED	114.0236 m/z @2.20 [N1277_1.mzXML]	114.0235824584961	2.2007666666666665	2.0716166666666664	13.53005	11.458433333333332	23908.95703125	4670608.457777711	0	1304	0.24110454540274517	44.36094979997415	87.72189959994832	114.01752471923828	114.03329467773438
97	114.05438232421875	2.6861					1	DETECTED	114.0544 m/z @2.69 [N1277_1.mzXML]	114.05438232421875	2.6861	0.10083333333333333	19.998	19.897166666666667	42805.54296875	7390836.585811983	0	1304	2.355052169045025	4.9522358215511	7.043789888404801	114.04818725585938	114.05484771728516
98	114.0654296875	1.8286499999999999					1	DETECTED	114.0654 m/z @1.83 [N1277_1.mzXML]	114.0654296875	1.8286499999999999	1.4126166666666669	17.12	15.707383333333334	1156449.125	1.709636113955002E7	1	1304	0.06753359710336837	0.44769637609249585	null	114.05852508544922	114.07539367675781
99	114.0909194946289	9.71605					1	DETECTED	114.0909 m/z @9.72 [N1277_1.mzXML]	114.0909194946289	9.71605	0.13419999999999999	19.569666666666667	19.435466666666667	13428.81640625	2279509.0754699097	0	1304	0.10325960067333284	0.7966776932930749	0.6602631907355285	114.08358764648438	114.09098052978516
100	114.8918685913086	1.7580166666666666					1	DETECTED	114.8919 m/z @1.76 [N1277_1.mzXML]	114.8918685913086	1.7580166666666666	1.6801333333333335	16.9885	15.308366666666664	37517.19140625	4068700.887706726	0	1304	0.08072353436028301	98.27755189385864	195.5551037877173	114.88652038574219	114.89191436767578
101	114.98712158203125	1.5186333333333333					1	DETECTED	114.9871 m/z @1.52 [N1277_1.mzXML]	114.98712158203125	1.5186333333333333	1.3953666666666666	16.44836666666667	15.053000000000003	55318.5703125	6734167.085918822	0	1304	0.14322280704918433	63.08479913368764	140.1251402550067	114.97927856445312	114.98719024658203
102	115.03598022460938	1.8573166666666665					1	DETECTED	115.0360 m/z @1.86 [N1277_1.mzXML]	115.03598022460938	1.8573166666666665	0.10083333333333333	19.816333333333333	19.7155	307877.78125	3852478.957381013	0	1304	0.04354983108174548	0.5602854741998777	4.25342901072872	115.03570556640625	115.03892517089844
103	115.05380249023438	9.24005					1	DETECTED	115.0538 m/z @9.24 [N1277_1.mzXML]	115.05380249023438	9.24005	1.9868833333333333	19.25883333333333	17.271949999999997	144179.984375	3262891.8255608836	0	1304	0.08437418906001604	1.1621407546713263	1.0063842059540833	115.04959869384766	115.05851745605469
104	115.06877899169922	1.8145333333333333					1	DETECTED	115.0688 m/z @1.81 [N1277_1.mzXML]	115.06877899169922	1.8145333333333333	0.48943333333333333	19.700499999999998	19.211066666666664	44457.97265625	3105052.895447418	0	1304	8.237148492940927	3.5653032206118356	5.399799942458122	115.06593322753906	115.07635498046875
105	115.11102294921875	11.677999999999999					1	DETECTED	115.1110 m/z @11.68 [N1277_1.mzXML]	115.11102294921875	11.677999999999999	0.10083333333333333	19.965	19.864166666666666	7493.49853515625	2575889.7582085896	0	1304	17.208781825577006	0.8579027683802889	0.9034817855960815	115.11068725585938	115.1115493774414
106	116.05715942382812	9.24005					1	DETECTED	116.0572 m/z @9.24 [N1277_1.mzXML]	116.05715942382812	9.24005	9.170266666666667	9.33885	0.1685833333333342	15802.4326171875	83334.48528796382	0	1304	0.08927742293467489	1.3952649112547144	1.3769822047446285	116.04814910888672	116.05718994140625
107	116.0697021484375	1.8573166666666665					1	DETECTED	116.0697 m/z @1.86 [N1277_1.mzXML]	116.0697021484375	1.8573166666666665	0.21923333333333334	19.9815	19.76226666666667	4371532.0	3.467612566645744E7	1	1304	0.03418188395129951	9.591811946952282	9.587970993021491	116.06965637207031	116.07032012939453
108	116.43597412109375	1.4743					1	DETECTED	116.4360 m/z @1.47 [N1277_1.mzXML]	116.43597412109375	1.4743	1.4289333333333334	11.51335	10.084416666666668	9621.0546875	4153376.8840898443	0	1304	0.13171668497310218	111.14346069066892	221.28692138133783	116.43577575683594	116.43624114990234
109	116.98495483398438	1.4743					1	DETECTED	116.9850 m/z @1.47 [N1277_1.mzXML]	116.98495483398438	1.4743	0.10083333333333333	19.998	19.897166666666667	2889721.5	4.994920438616188E7	0	1304	0.14110280327312785	80.39464225653798	2.5632054404415006	116.98303985595703	116.98561096191406
110	117.05680084228516	9.226183333333333					1	DETECTED	117.0568 m/z @9.23 [N1277_1.mzXML]	117.05680084228516	9.226183333333333	1.2228833333333333	19.899	18.67611666666667	300258.46875	8243262.507594059	0	1304	0.08998179269126894	0.511240814734933	0.01623083242869958	117.05387115478516	117.05694580078125
111	117.07331085205078	1.8573166666666665					1	DETECTED	117.0733 m/z @1.86 [N1277_1.mzXML]	117.07331085205078	1.8573166666666665	1.8428	9.296050000000001	7.453250000000001	144884.75	3206433.4590495927	0	1304	0.04065402395175699	256.71354764638625	10.767673666160743	117.06941986083984	117.07386779785156
112	117.09013366699219	11.39625					1	DETECTED	117.0901 m/z @11.40 [N1277_1.mzXML]	117.09013366699219	11.39625	0.21923333333333334	19.700499999999998	19.481266666666667	87339.0078125	4924053.110673737	0	1304	0.3332591365259283	3.277697881760366	0.6408345713706578	117.08981323242188	117.09088897705078
113	117.99479675292969	11.425383333333334					1	DETECTED	117.9948 m/z @11.43 [N1277_1.mzXML]	117.99479675292969	11.425383333333334	1.4444833333333333	18.21916666666667	16.774683333333336	66004.8046875	1.1799208036504788E7	0	1304	16.699774983460095	0.8403392145664886	0.6806784291329774	117.98822784423828	117.99479675292969
114	118.064208984375	9.24005					1	DETECTED	118.0642 m/z @9.24 [N1277_1.mzXML]	118.064208984375	9.24005	1.6510500000000001	19.471166666666665	17.820116666666664	3628046.5	3.362008216644683E7	1	1304	0.08558410063660027	1.0753459876072813	0.8813345790371033	118.05447387695312	118.07026672363281
115	118.08536529541016	1.9724499999999998					1	DETECTED	118.0854 m/z @1.97 [N1277_1.mzXML]	118.08536529541016	1.9724499999999998	0.10083333333333333	19.998	19.897166666666667	2587269.25	7.328915392023547E7	1	1304	0.16477860646730047	2.2938297493102895	3.2168567640301506	118.08300018310547	118.08834838867188
116	118.62491607666016	9.24005					1	DETECTED	118.6249 m/z @9.24 [N1277_1.mzXML]	118.62491607666016	9.24005	9.170266666666667	9.296050000000001	0.12578333333333447	12706.595703125	57727.586793091155	0	1304	0.10154040869635672	0.9012419393360457	0.8024838786720915	118.62482452392578	118.62511444091797
117	118.64585876464844	1.9868833333333333					1	DETECTED	118.6459 m/z @1.99 [N1277_1.mzXML]	118.64585876464844	1.9868833333333333	1.9582166666666665	2.4123666666666663	0.45414999999999983	9194.0712890625	136750.5808012696	0	1304	0.14986690080220466	7.921220930232507	14.842441860465014	118.64585876464844	118.64631652832031
118	118.97821807861328	11.923116666666665					1	DETECTED	118.9782 m/z @11.92 [N1277_1.mzXML]	118.97821807861328	11.923116666666665	0.11741666666666667	19.998	19.880583333333334	56947.6875	5646293.137038179	0	1304	1.1457609117210286	0.8037285957152351	0.08140503955869707	118.97771453857422	118.98645782470703
119	119.01823425292969	1.5186333333333333					1	DETECTED	119.0182 m/z @1.52 [N1277_1.mzXML]	119.01823425292969	1.5186333333333333	1.3953666666666666	16.9395	15.544133333333333	338999.09375	4637278.025868349	0	1304	0.19948555863639128	1.2222484512839584	1.3348131858075258	119.01518249511719	119.01861572265625
120	119.04857635498047	3.9587					1	DETECTED	119.0486 m/z @3.96 [N1277_1.mzXML]	119.04857635498047	3.9587	2.0575	4.634766666666667	2.5772666666666666	14921.3564453125	590066.4813520508	0	1304	0.12714933461108924	0.677799985973771	1.9739972923748434	119.04828643798828	119.04876708984375
121	119.06793975830078	9.24005					1	DETECTED	119.0679 m/z @9.24 [N1277_1.mzXML]	119.06793975830078	9.24005	4.321833333333333	9.85	5.5281666666666665	179407.40625	1830478.7203320938	0	1304	0.0912310533194276	0.5639515572470167	0.09930417034561899	119.06745147705078	119.07272338867188
122	119.08887481689453	1.9724499999999998					1	DETECTED	119.0889 m/z @1.97 [N1277_1.mzXML]	119.08887481689453	1.9724499999999998	0.3206	19.5535	19.2329	107448.7890625	4115641.2844517813	0	1304	0.1688532279902386	8.429854030498202	3.4199672476632865	119.08112335205078	119.08943176269531
123	119.15349578857422	14.196316666666666					1	DETECTED	119.1535 m/z @14.20 [N1277_1.mzXML]	119.15349578857422	14.196316666666666	0.10083333333333333	19.998	19.897166666666667	76177.0234375	1.6722910977447802E7	0	1304	1.0820313096654868	1.0146022099848495	1.1013349655078881	119.15325164794922	119.15631866455078
124	119.50875091552734	8.401733333333333					1	DETECTED	119.5088 m/z @8.40 [N1277_1.mzXML]	119.50875091552734	8.401733333333333	8.0931	8.502966666666667	0.4098666666666677	5428.17041015625	77878.63964868164	0	1304	0.14673164257786908	0.6640025920725807	0.32800518414516144	119.50863647460938	119.50917053222656
125	120.01905059814453	1.4743					1	DETECTED	120.0191 m/z @1.47 [N1277_1.mzXML]	120.01905059814453	1.4743	1.3953666666666666	11.163266666666667	9.767900000000001	30531.271484375	4733262.177568117	0	1304	0.20245130039587345	60.0365621248646	127.30529455072568	120.01420593261719	120.0191421508789
126	120.06474304199219	1.9724499999999998					1	DETECTED	120.0647 m/z @1.97 [N1277_1.mzXML]	120.06474304199219	1.9724499999999998	0.40523333333333333	19.717	19.311766666666664	56314.6328125	3735620.6668881243	0	1304	0.2783939553303847	1.363630662873283	0.5702386098228575	120.05567932128906	120.06926727294922
127	120.07981872558594	8.43045					1	DETECTED	120.0798 m/z @8.43 [N1277_1.mzXML]	120.07981872558594	8.43045	7.654366666666666	19.537	11.882633333333333	1657903.0	3.2459565271651242E7	1	1304	0.22648547852512735	0.7681152686553674	0.32694721722499454	120.0711441040039	120.08807373046875
128	120.65505981445312	8.43045					1	DETECTED	120.6551 m/z @8.43 [N1277_1.mzXML]	120.65505981445312	8.43045	8.0931	8.547699999999999	0.4545999999999992	5070.62353515625	83618.66281405624	0	1304	0.32783098154289725	0.6737809396768909	0.34756187935378174	120.6545639038086	120.65547943115234
129	120.98013305664062	1.4892166666666666					1	DETECTED	120.9801 m/z @1.49 [N1277_1.mzXML]	120.98013305664062	1.4892166666666666	0.16796666666666665	19.192999999999998	19.02503333333333	52203.5625	4596616.287792358	0	1304	0.15411663462343195	2.0655846560179976	3.530970830220737	120.97311401367188	120.9851303100586
130	121.02752685546875	12.484216666666667					1	DETECTED	121.0275 m/z @12.48 [N1277_1.mzXML]	121.02752685546875	12.484216666666667	0.21923333333333334	19.965	19.74576666666667	32789.7890625	7333306.117386968	0	1304	0.19783902457579927	0.6759290177392735	0.42870617226096885	121.0270004272461	121.03583526611328
131	121.07124328613281	1.8428					1	DETECTED	121.0712 m/z @1.84 [N1277_1.mzXML]	121.07124328613281	1.8428	0.10083333333333333	19.998	19.897166666666667	514610.375	9417806.810207399	0	1304	0.17486052234452298	0.7521385989539434	6.700248387429782	121.06388092041016	121.07997131347656
132	121.08343505859375	8.401733333333333					1	DETECTED	121.0834 m/z @8.40 [N1277_1.mzXML]	121.08343505859375	8.401733333333333	4.8339	9.03565	4.2017500000000005	80395.6953125	2854098.9660787364	0	1304	0.24304483518499964	0.8377268550689443	0.5799470984539009	121.08307647705078	121.08760070800781
133	121.98649597167969	12.3455					1	DETECTED	121.9865 m/z @12.35 [N1277_1.mzXML]	121.98649597167969	12.3455	1.4743	18.4125	16.938200000000002	22458.869140625	3706582.5174825457	0	1304	0.501859148391933	0.7797103852226085	4.251760569631452	121.9814453125	121.9868392944336
134	122.05709075927734	8.835333333333333					1	DETECTED	122.0571 m/z @8.84 [N1277_1.mzXML]	122.05709075927734	8.835333333333333	8.713533333333334	9.020566666666667	0.30703333333333305	14865.796875	149563.02361395268	0	1304	0.1452930232613241	1.3141702061570684	0.9867809036330498	122.0570297241211	122.05719757080078
135	122.0958023071289	12.918666666666667					1	DETECTED	122.0958 m/z @12.92 [N1277_1.mzXML]	122.0958023071289	12.918666666666667	0.26975	19.965	19.69525	11299.009765625	3085878.182847503	0	1304	5.315719131572367	1.2059610523728976	1.5725166153493746	122.08674621582031	122.09612274169922
136	122.92376708984375	1.6510500000000001					1	DETECTED	122.9238 m/z @1.65 [N1277_1.mzXML]	122.92376708984375	1.6510500000000001	1.5624333333333333	17.382833333333334	15.820400000000001	53752.359375	7822521.377356321	0	1304	0.10683466381594608	50.8687211576355	121.56470541205148	122.92362976074219	122.92930603027344
137	123.0434799194336	3.9728333333333334					1	DETECTED	123.0435 m/z @3.97 [N1277_1.mzXML]	123.0434799194336	3.9728333333333334	0.1850166666666667	19.948500000000003	19.763483333333337	5430.8330078125	1758735.236527314	0	1304	7.070114637553914	2.6088225846903894	0.4083666075305291	123.04230499267578	123.0469741821289
138	123.05459594726562	3.245983333333333					1	DETECTED	123.0546 m/z @3.25 [N1277_1.mzXML]	123.05459594726562	3.245983333333333	0.13419999999999999	8.866083333333334	8.731883333333334	4843.6201171875	672484.8324840696	0	1304	0.1907852861652577	1.4030352370291421	1.826418133461659	123.05413818359375	123.06452178955078
139	123.11613464355469	11.923116666666665					1	DETECTED	123.1161 m/z @11.92 [N1277_1.mzXML]	123.11613464355469	11.923116666666665	11.148783333333334	19.749833333333335	8.60105	10739.029296875	1191517.618492157	0	1304	0.163609599216322	5.553842014636262	10.107684029272525	123.10667419433594	123.11653900146484
140	123.9817886352539	11.368083333333335					1	DETECTED	123.9818 m/z @11.37 [N1277_1.mzXML]	123.9817886352539	11.368083333333335	10.840816666666665	17.644333333333336	6.80351666666667	11610.7705078125	1211042.5176166384	0	1304	1.0482940440425779	6.451684789480309	14.521451099249365	123.98143005371094	123.98218536376953
141	124.03619384765625	1.9145833333333333					1	DETECTED	124.0362 m/z @1.91 [N1277_1.mzXML]	124.03619384765625	1.9145833333333333	0.38844999999999996	19.717	19.32855	59615.30859375	2573881.1937588807	0	1304	0.12116477653809765	0.6762845288024817	0.30842300580508286	124.03584289550781	124.04199981689453
142	124.0499267578125	9.367166666666666					1	DETECTED	124.0499 m/z @9.37 [N1277_1.mzXML]	124.0499267578125	9.367166666666666	9.310049999999999	9.602066666666667	0.2920166666666688	29062.97265625	179016.32146179234	0	1304	0.07918844818352078	2.325487612160401	3.175243866121471	124.0496826171875	124.05018615722656
143	124.97537994384766	1.4743					1	DETECTED	124.9754 m/z @1.47 [N1277_1.mzXML]	124.97537994384766	1.4743	1.4289333333333334	17.004833333333334	15.5759	3407.88427734375	1471557.9202838747	0	1304	0.14288171890502221	171.66678912564333	342.33357825128667	124.97354888916016	124.97537994384766
144	124.99901580810547	13.000583333333333					1	DETECTED	124.9990 m/z @13.00 [N1277_1.mzXML]	124.99901580810547	13.000583333333333	12.299616666666667	14.404433333333333	2.1048166666666663	20572.97265625	829906.7205585928	0	1304	0.408385155992427	1.5013671596366933	1.4860325102946728	124.99864959716797	125.00386047363281
145	125.02269744873047	10.2355					1	DETECTED	125.0227 m/z @10.24 [N1277_1.mzXML]	125.02269744873047	10.2355	0.11741666666666667	19.998	19.880583333333334	40609.84375	3547747.9598671575	0	1304	0.17332206843107123	0.5157591212953302	0.5747624491973192	125.02001190185547	125.02629089355469
146	126.05180358886719	1.8573166666666665					1	DETECTED	126.0518 m/z @1.86 [N1277_1.mzXML]	126.05180358886719	1.8573166666666665	0.10083333333333333	19.948500000000003	19.84766666666667	79018.9140625	2525948.890735047	0	1304	0.1145222567520543	3.655249104231306	10.688931265139761	126.0451431274414	126.05770111083984
147	126.09081268310547	9.141516666666666					1	DETECTED	126.0908 m/z @9.14 [N1277_1.mzXML]	126.09081268310547	9.141516666666666	9.0509	12.794033333333335	3.7431333333333345	8305.6142578125	1058063.337509644	0	1304	0.12478087787371095	20.653669302924637	38.71631300305743	126.09056091308594	126.09912109375
148	127.0019760131836	9.602066666666667					1	DETECTED	127.0020 m/z @9.60 [N1277_1.mzXML]	127.0019760131836	9.602066666666667	9.544166666666666	19.307833333333335	9.76366666666667	34653.54296875	717711.3945332337	0	1304	0.08501645429508287	2.1957036505825593	2.2511340141887746	126.99964904785156	127.00213623046875
149	127.01485443115234	12.959683333333334					1	DETECTED	127.0149 m/z @12.96 [N1277_1.mzXML]	127.01485443115234	12.959683333333334	9.745833333333334	17.103833333333334	7.3580000000000005	6859.984375	1650272.831125214	0	1304	6.897504411165679	1.144732952689142	1.2894659053782842	127.01485443115234	127.02304077148438
150	127.03807830810547	10.8848					1	DETECTED	127.0381 m/z @10.88 [N1277_1.mzXML]	127.03807830810547	10.8848	0.11741666666666667	19.998	19.880583333333334	439640.15625	8584425.87639244	1	1304	0.1267947228407511	0.5150982265869071	1.7697572601271103	127.02824401855469	127.03883361816406
151	128.00991821289062	1.7724666666666666					1	DETECTED	128.0099 m/z @1.77 [N1277_1.mzXML]	128.00991821289062	1.7724666666666666	1.7106166666666667	19.998	18.287383333333334	23410.841796875	3025947.3740664376	0	1304	8.237076933854862	136.32910017626892	256.0929006169548	128.0098419189453	128.0172882080078
152	128.04159545898438	10.8556					1	DETECTED	128.0416 m/z @10.86 [N1277_1.mzXML]	128.04159545898438	10.8556	4.803216666666667	11.061166666666667	6.25795	22595.4375	785187.884204102	0	1304	0.13075652377242974	0.5169822907229383	3.1122000187093892	128.03932189941406	128.04891967773438
153	128.06983947753906	2.18665					1	DETECTED	128.0698 m/z @2.19 [N1277_1.mzXML]	128.06983947753906	2.18665	0.16796666666666665	19.9815	19.813533333333332	41082.1328125	5052739.953584962	0	1304	0.4917438504959186	2.4218567511695075	7.671012778158008	128.06089782714844	128.07882690429688
154	129.01385498046875	1.8573166666666665					1	DETECTED	129.0139 m/z @1.86 [N1277_1.mzXML]	129.01385498046875	1.8573166666666665	0.23606666666666667	19.899	19.662933333333335	18536.466796875	6861977.253059019	0	1304	14.808102848485351	2.7218351272422194	4.434410223757613	129.01206970214844	129.02210998535156
155	129.0537872314453	2.10035					1	DETECTED	129.0538 m/z @2.10 [N1277_1.mzXML]	129.0537872314453	2.10035	0.10083333333333333	19.998	19.897166666666667	48231.625	7620911.697215699	0	1304	0.31853395839728726	9.134661415254264	3.8493017589457703	129.0456085205078	129.05430603027344
156	129.0650634765625	1.8428					1	DETECTED	129.0651 m/z @1.84 [N1277_1.mzXML]	129.0650634765625	1.8428	1.8004166666666668	11.720583333333334	9.920166666666667	155104.34375	7139073.934764283	0	1304	0.052465992121796035	116.6421653496898	2.7709684972811552	129.0558624267578	129.0688018798828
157	129.09033203125	8.927216666666668					1	DETECTED	129.0903 m/z @8.93 [N1277_1.mzXML]	129.09033203125	8.927216666666668	8.152916666666666	10.698933333333335	2.5460166666666684	7619.58984375	426713.5289832461	0	1304	0.3029932338975705	1.6440763700546699	6.266375300905125	129.0889892578125	129.09072875976562
158	130.049072265625	3.344533333333333					1	DETECTED	130.0491 m/z @3.34 [N1277_1.mzXML]	130.049072265625	3.344533333333333	0.11741666666666667	19.998	19.880583333333334	57658.765625	5691325.395101343	0	1304	0.38581763730212293	1.1814003467103154	0.25919377648514236	130.04452514648438	130.0496368408203
159	130.06430053710938	10.531766666666666					1	DETECTED	130.0643 m/z @10.53 [N1277_1.mzXML]	130.06430053710938	10.531766666666666	0.77725	19.799500000000002	19.022250000000003	355471.65625	6551652.792139009	1	1304	0.28951263114350567	1.8753784539017881	0.09548193249268176	130.06134033203125	130.0711669921875
160	130.08543395996094	1.9724499999999998					1	DETECTED	130.0854 m/z @1.97 [N1277_1.mzXML]	130.08543395996094	1.9724499999999998	0.13419999999999999	19.948500000000003	19.814300000000003	48440.5	4729914.7316008005	0	1304	0.6897288695803394	1.673707388463907	1.6054907793313442	130.07818603515625	130.0860595703125
161	130.93212890625	1.5332000000000001					1	DETECTED	130.9321 m/z @1.53 [N1277_1.mzXML]	130.93212890625	1.5332000000000001	1.4126166666666669	1.5332000000000001	0.12058333333333326	14960.3896484375	54937.205189392196	0	1304	0.06868434999092887	0.5	null	130.93162536621094	130.93234252929688
162	130.96409606933594	1.4743					1	DETECTED	130.9641 m/z @1.47 [N1277_1.mzXML]	130.96409606933594	1.4743	0.10083333333333333	19.998	19.897166666666667	1250387.125	1.6864975017108142E7	0	1304	0.15683524549056238	3.4543894584558883	2.699567378794412	130.9611358642578	130.9649658203125
163	131.01821899414062	1.4892166666666666					1	DETECTED	131.0182 m/z @1.49 [N1277_1.mzXML]	131.01821899414062	1.4892166666666666	1.4126166666666669	1.6214666666666666	0.20884999999999976	43361.89453125	307470.7315759276	0	1304	0.12372362474489074	1.3632506527415167	1.7265013054830334	131.0179901123047	131.018310546875
164	131.0485076904297	8.372716666666667					1	DETECTED	131.0485 m/z @8.37 [N1277_1.mzXML]	131.0485076904297	8.372716666666667	3.2882499999999997	18.073333333333334	14.785083333333334	7599.67041015625	1496936.3616730345	0	1304	0.16269837490579775	1.4539463332765152	1.9078926665530305	131.04833984375	131.05262756347656
165	131.0676727294922	10.531766666666666					1	DETECTED	131.0677 m/z @10.53 [N1277_1.mzXML]	131.0676727294922	10.531766666666666	0.28663333333333335	19.667666666666666	19.38103333333333	30844.015625	1827835.3141487741	0	1304	0.34586283396212814	2.586632275610061	3.4296220849961467	131.06690979003906	131.07272338867188
166	131.08804321289062	11.2063					1	DETECTED	131.0880 m/z @11.21 [N1277_1.mzXML]	131.08804321289062	11.2063	2.2432333333333334	14.9187	12.675466666666665	17990.337890625	2794325.9522562255	0	1304	12.29446476783427	0.8445955891124401	0.9949083621349089	131.08038330078125	131.08804321289062
167	131.44223022460938	3.716616666666667					1	DETECTED	131.4422 m/z @3.72 [N1277_1.mzXML]	131.44223022460938	3.716616666666667	3.23195	8.5181	5.286150000000001	9968.3447265625	848552.1116362915	0	1304	1.1058036917434224	5.453387207702885	9.90677441540577	131.44189453125	131.44776916503906
168	131.74583435058594	16.383583333333334					1	DETECTED	131.7458 m/z @16.38 [N1277_1.mzXML]	131.74583435058594	16.383583333333334	3.4872333333333336	16.383583333333334	12.89635	7578.373046875	3714274.324915406	0	1304	11.854672232658157	0.5	null	131.7422332763672	131.74908447265625
169	131.9602508544922	11.249833333333333					1	DETECTED	131.9603 m/z @11.25 [N1277_1.mzXML]	131.9602508544922	11.249833333333333	0.1850166666666667	19.882333333333335	19.69731666666667	18959.0078125	4756409.138877961	0	1304	0.3915083884821158	1.4444520102598686	0.7867973629045307	131.9502716064453	131.96841430664062
170	132.06478881835938	2.727233333333333					1	DETECTED	132.0648 m/z @2.73 [N1277_1.mzXML]	132.06478881835938	2.727233333333333	0.10083333333333333	19.998	19.897166666666667	207328.828125	2.787651702774928E7	0	1304	0.9924475798437591	4.810734625351364	13.510074335638338	132.0582733154297	132.06500244140625
171	132.07586669921875	1.8573166666666665					1	DETECTED	132.0759 m/z @1.86 [N1277_1.mzXML]	132.07586669921875	1.8573166666666665	1.8286499999999999	10.7475	8.91885	377662.46875	8807210.75679206	0	1304	7.41787010079505	4.955974854792661	5.9789264013972225	132.06625366210938	132.0854034423828
172	132.0886993408203	3.74515					1	DETECTED	132.0887 m/z @3.75 [N1277_1.mzXML]	132.0886993408203	3.74515	3.5443166666666666	4.634766666666667	1.0904500000000001	4313.39892578125	189828.83814514164	0	1304	0.2054385316285967	2.714813278008295	4.42962655601659	132.08648681640625	132.0909423828125
173	132.10096740722656	3.9873166666666666					1	DETECTED	132.1010 m/z @3.99 [N1277_1.mzXML]	132.10096740722656	3.9873166666666666	1.0842166666666666	19.965	18.880783333333333	2782562.0	1.8925206456768936E8	1	1304	1.0844997688594762	0.9706701221518225	0.862381230891381	132.10076904296875	132.10203552246094
174	132.11203002929688	4.4692					1	DETECTED	132.1120 m/z @4.47 [N1277_1.mzXML]	132.11203002929688	4.4692	3.4726	4.680416666666667	1.207816666666667	4506.0244140625	203379.70160156264	0	1304	0.6111595258281914	0.6059686266639911	0.21193725332798222	132.1110076904297	132.12110900878906
175	132.1234588623047	3.9873166666666666					1	DETECTED	132.1235 m/z @3.99 [N1277_1.mzXML]	132.1234588623047	3.9873166666666666	3.6305666666666667	4.5737000000000005	0.9431333333333338	3608.035400390625	125821.70571157832	0	1304	0.1746099338222331	1.3218406914272376	1.6436813828544754	132.12216186523438	132.1325225830078
176	132.4542694091797	4.05905					1	DETECTED	132.4543 m/z @4.06 [N1277_1.mzXML]	132.4542694091797	4.05905	3.358633333333333	4.7107	1.352066666666667	7361.9404296875	427718.8043499146	0	1304	0.9029488886283796	0.9651873884592503	0.9303747769185007	132.45408630371094	132.4544677734375
177	132.77088928222656	14.7438					1	DETECTED	132.7709 m/z @14.74 [N1277_1.mzXML]	132.77088928222656	14.7438	3.387383333333333	18.283666666666665	14.896283333333333	19437.599609375	1.0303837948174315E7	0	1304	14.451384349985457	0.6558531520359268	0.35102913086198717	132.76148986816406	132.77088928222656
178	132.95712280273438	11.368083333333335					1	DETECTED	132.9571 m/z @11.37 [N1277_1.mzXML]	132.95712280273438	11.368083333333335	0.10083333333333333	19.998	19.897166666666667	428242.25	4.432000219998608E7	0	1304	1.5559405146905707	0.8763364682182567	4.196544299124157	132.95626831054688	132.96075439453125
179	132.99749755859375	1.5037999999999998					1	DETECTED	132.9975 m/z @1.50 [N1277_1.mzXML]	132.99749755859375	1.5037999999999998	1.4126166666666669	17.9905	16.577883333333332	44106.11328125	1.4269569352181885E7	0	1304	0.1338589222543347	90.90413087187024	173.5556547779455	132.99179077148438	132.99749755859375
180	133.03350830078125	1.5037999999999998					1	DETECTED	133.0335 m/z @1.50 [N1277_1.mzXML]	133.03350830078125	1.5037999999999998	0.1850166666666667	19.6515	19.466483333333333	1381615.5	2.3222544460506804E7	1	1304	0.12058819673580601	1.3286171492632504	1.7011314270420264	133.03082275390625	133.03414916992188
181	133.0487060546875	2.0575					1	DETECTED	133.0487 m/z @2.06 [N1277_1.mzXML]	133.0487060546875	2.0575	1.1708	7.879383333333333	6.708583333333333	16378.5126953125	1628372.7753909288	0	1304	0.6390801675467643	1.9137952320736928	5.011238710211686	133.04833984375	133.05728149414062
182	133.06813049316406	2.54935					1	DETECTED	133.0681 m/z @2.55 [N1277_1.mzXML]	133.06813049316406	2.54935	0.8453666666666667	19.569666666666667	18.7243	11943.3349609375	3151864.386231445	0	1304	0.9268193661564368	2.051103495623558	2.192571315113225	133.0597381591797	133.06854248046875
183	133.09310913085938	13.572333333333335					1	DETECTED	133.0931 m/z @13.57 [N1277_1.mzXML]	133.09310913085938	13.572333333333335	8.91185	13.572333333333335	4.660483333333335	32330.01171875	3823995.944601319	0	1304	4.382933482564912	0.5	null	133.08322143554688	133.09310913085938
184	133.10427856445312	3.9446166666666667					1	DETECTED	133.1043 m/z @3.94 [N1277_1.mzXML]	133.10427856445312	3.9446166666666667	0.48943333333333333	16.0412	15.551766666666667	137185.0	1.2388891367444977E7	0	1304	1.0356563014253277	1.0156175604954107	0.8988776535050756	133.09593200683594	133.11294555664062
185	133.96026611328125	11.2955					1	DETECTED	133.9603 m/z @11.30 [N1277_1.mzXML]	133.96026611328125	11.2955	0.16796666666666665	19.998	19.830033333333333	13614.6767578125	2077861.4907218623	0	1304	null	0.8654705863053492	0.7822962746848467	133.95724487304688	133.96556091308594
186	134.0180206298828	1.8004166666666668					1	DETECTED	134.0180 m/z @1.80 [N1277_1.mzXML]	134.0180206298828	1.8004166666666668	1.695	10.9581	9.2631	60094.03515625	4100966.738598999	0	1304	0.09596965519202083	43.93565217391302	84.6038583598131	134.01168823242188	134.01809692382812
187	134.03460693359375	1.5037999999999998					1	DETECTED	134.0346 m/z @1.50 [N1277_1.mzXML]	134.03460693359375	1.5037999999999998	0.11741666666666667	19.948500000000003	19.831083333333336	123912.703125	4224022.060008851	0	1304	0.1241325775107387	2.9263501449794673	4.4751797833839655	134.0340118408203	134.04457092285156
188	134.0592803955078	10.161983333333334					1	DETECTED	134.0593 m/z @10.16 [N1277_1.mzXML]	134.0592803955078	10.161983333333334	8.713533333333334	18.21916666666667	9.505633333333336	19406.0625	1577053.6719598395	0	1304	0.5199570330964445	8.94120553564788	0.9622355458212289	134.05862426757812	134.06590270996094
189	134.10525512695312	4.190166666666666					1	DETECTED	134.1053 m/z @4.19 [N1277_1.mzXML]	134.10525512695312	4.190166666666666	1.5186333333333333	9.484366666666666	7.965733333333333	8157.3828125	1143882.589437805	0	1304	0.9707737796659406	1.4908541911012403	5.875590191863998	134.09527587890625	134.10772705078125
190	134.95745849609375	11.279983333333332					1	DETECTED	134.9575 m/z @11.28 [N1277_1.mzXML]	134.95745849609375	11.279983333333332	0.10083333333333333	19.998	19.897166666666667	68269.7890625	1.0962245976466788E7	0	1304	2.0614229971575924	0.8088822891318749	7.394343204005168	134.95703125	134.95849609375
191	135.0037841796875	1.4743					1	DETECTED	135.0038 m/z @1.47 [N1277_1.mzXML]	135.0037841796875	1.4743	1.3953666666666666	19.078166666666668	17.6828	188509.28125	6152148.90349884	0	1304	0.6779633354044396	2.1131391692090165	15.298530679387879	134.99514770507812	135.0037841796875
192	135.03123474121094	1.5186333333333333					1	DETECTED	135.0312 m/z @1.52 [N1277_1.mzXML]	135.03123474121094	1.5186333333333333	1.5186333333333333	18.85216666666667	17.333533333333335	147981.875	5693214.798420048	0	1304	0.07915646757629813	null	null	135.03086853027344	135.0318603515625
193	135.04299926757812	12.036183333333334					1	DETECTED	135.0430 m/z @12.04 [N1277_1.mzXML]	135.04299926757812	12.036183333333334	0.16796666666666665	12.106216666666667	11.93825	9209.59375	1284879.9781795656	0	1304	1.912011176563805	0.5029504573138621	0.005900914627724155	135.04244995117188	135.052490234375
194	135.06240844726562	10.102					1	DETECTED	135.0624 m/z @10.10 [N1277_1.mzXML]	135.06240844726562	10.102	0.11741666666666667	19.998	19.880583333333334	3039.81103515625	1332986.3524199224	0	1304	18.590169556188627	0.9955639944915078	0.9911279889830156	135.06179809570312	135.0628204345703
195	135.1006317138672	9.4247					1	DETECTED	135.1006 m/z @9.42 [N1277_1.mzXML]	135.1006317138672	9.4247	9.141516666666666	9.630166666666666	0.4886499999999998	6878.65576171875	77698.99994613648	0	1304	0.10640442325506072	0.8627802954505316	0.7255605909010632	135.10055541992188	135.1020965576172
196	136.0471954345703	1.8573166666666665					1	DETECTED	136.0472 m/z @1.86 [N1277_1.mzXML]	136.0471954345703	1.8573166666666665	1.8004166666666668	2.4810833333333333	0.6806666666666665	517544.8125	4069530.8282158193	0	1304	0.12807393292443892	2.444551635364311	2.7355186908094624	136.04696655273438	136.04745483398438
197	136.07476806640625	3.9587					1	DETECTED	136.0748 m/z @3.96 [N1277_1.mzXML]	136.07476806640625	3.9587	0.15106666666666665	19.932000000000002	19.780933333333337	34142.5234375	3052689.586362766	0	1304	0.1999580955394351	0.7652837335855832	0.2993024099339661	136.06898498535156	136.07611083984375
198	136.9529571533203	11.382016666666667					1	DETECTED	136.9530 m/z @11.38 [N1277_1.mzXML]	136.9529571533203	11.382016666666667	0.5062666666666666	19.998	19.491733333333336	28356.419921875	4289549.010602173	0	1304	0.8370855794526602	3.717391498478647	6.2002142250382635	136.95249938964844	136.9539794921875
199	136.96853637695312	1.6361999999999999					1	DETECTED	136.9685 m/z @1.64 [N1277_1.mzXML]	136.96853637695312	1.6361999999999999	1.54785	1.695	0.14715000000000011	39235.45703125	230870.48663769546	0	1304	0.09744789290252731	0.8327674023769114	0.6750282096493444	136.9683380126953	136.96875
200	137.0167999267578	10.20655					1	DETECTED	137.0168 m/z @10.21 [N1277_1.mzXML]	137.0167999267578	10.20655	9.573550000000001	10.3206	0.7470499999999998	9919.3271484375	206332.784028198	0	1304	0.6784311724345109	0.5900868878357036	0.18017377567140727	137.0166473388672	137.01702880859375
201	137.028564453125	1.5186333333333333					1	DETECTED	137.0286 m/z @1.52 [N1277_1.mzXML]	137.028564453125	1.5186333333333333	1.4444833333333333	1.5186333333333333	0.07414999999999994	9164.177734375	25416.921944335932	0	1304	0.03289536240147495	0.5	null	137.0285186767578	137.02871704101562
202	137.04490661621094	3.316416666666667					1	DETECTED	137.0449 m/z @3.32 [N1277_1.mzXML]	137.04490661621094	3.316416666666667	1.8145333333333333	10.475933333333334	8.6614	22140.67578125	1811501.5235968325	0	1304	0.41987040875999027	2.883512922663766	7.371356779525643	137.0375518798828	137.0506591796875
203	137.05889892578125	9.353					1	DETECTED	137.0589 m/z @9.35 [N1277_1.mzXML]	137.05889892578125	9.353	3.74515	10.517983333333332	6.772833333333331	12817.1748046875	714830.3492721862	0	1304	0.8873031663659567	0.5542328976283125	0.03682384956887364	137.0584716796875	137.0592803955078
204	137.13153076171875	12.724266666666667					1	DETECTED	137.1315 m/z @12.72 [N1277_1.mzXML]	137.13153076171875	12.724266666666667	0.10083333333333333	19.998	19.897166666666667	5943.7392578125	3434755.2544324654	0	1304	14.354003813566987	0.788104398433601	1.0681494668458122	137.12359619140625	137.13204956054688
205	138.0515594482422	1.8573166666666665					1	DETECTED	138.0516 m/z @1.86 [N1277_1.mzXML]	138.0515594482422	1.8573166666666665	0.13419999999999999	19.766333333333332	19.632133333333332	1701913.875	9890971.735898385	1	1304	0.05604598524009341	3.9351908506942523	5.803760568561887	138.0453643798828	138.0548095703125
206	138.06533813476562	9.923383333333334					1	DETECTED	138.0653 m/z @9.92 [N1277_1.mzXML]	138.06533813476562	9.923383333333334	9.020566666666667	10.057166666666665	1.0365999999999982	16904.16796875	213617.96813183595	0	1304	0.08997702755460857	0.5740921929516875	0.15566395689983442	138.06239318847656	138.06570434570312
207	138.9056396484375	1.92905					1	DETECTED	138.9056 m/z @1.93 [N1277_1.mzXML]	138.9056396484375	1.92905	1.6801333333333335	16.791833333333333	15.111699999999999	34875.95703125	1964193.625201263	0	1304	null	30.354938064948133	59.709876129896266	138.90538024902344	138.9130096435547
208	138.98854064941406	1.4892166666666666					1	DETECTED	138.9885 m/z @1.49 [N1277_1.mzXML]	138.98854064941406	1.4892166666666666	1.4444833333333333	1.5186333333333333	0.07414999999999994	6064.697265625	18799.305684448234	0	1304	0.05680330193309624	0.8288002980625933	0.6576005961251864	138.9884033203125	138.98861694335938
209	139.0016326904297	3.316416666666667					1	DETECTED	139.0016 m/z @3.32 [N1277_1.mzXML]	139.0016326904297	3.316416666666667	3.1334999999999997	10.666333333333334	7.532833333333334	5986.55615234375	500857.17218444834	0	1304	0.08934836448102867	20.59088838268786	40.18177676537572	139.0014190673828	139.0072479248047
210	139.0380401611328	11.554499999999999					1	DETECTED	139.0380 m/z @11.55 [N1277_1.mzXML]	139.0380401611328	11.554499999999999	0.37161666666666665	19.9815	19.609883333333332	151193.359375	2.0059222498697076E7	0	1304	0.7545142397373272	2.682108000825823	4.143039043543713	139.03529357910156	139.04180908203125
211	139.0533905029297	10.348266666666666					1	DETECTED	139.0534 m/z @10.35 [N1277_1.mzXML]	139.0533905029297	10.348266666666666	0.6587166666666667	10.7475	10.088783333333334	91610.984375	1.2011458868293121E7	0	1304	0.1070370855714824	0.5197918036648733	0.01602021274690916	139.04933166503906	139.05502319335938
212	140.0486297607422	10.348266666666666					1	DETECTED	140.0486 m/z @10.35 [N1277_1.mzXML]	140.0486297607422	10.348266666666666	9.156166666666667	19.110666666666667	9.9545	59719.06640625	2161586.0990296016	0	1304	0.11256985497375638	16.490030780102707	73.42245109582646	140.0387420654297	140.0489959716797
213	140.067138671875	1.8004166666666668					1	DETECTED	140.0671 m/z @1.80 [N1277_1.mzXML]	140.067138671875	1.8004166666666668	0.4557333333333334	19.832666666666668	19.376933333333334	1704843.125	1.6126192011214757E7	1	1304	0.12476603388724339	3.1483790467769883	3.800361203505172	140.06704711914062	140.07183837890625
214	141.03985595703125	3.0492666666666666					1	DETECTED	141.0399 m/z @3.05 [N1277_1.mzXML]	141.03985595703125	3.0492666666666666	2.7825833333333336	16.203883333333334	13.4213	8553.201171875	2333541.1891541425	0	1304	11.09616468063075	25.163364789700683	47.061286780189285	141.03753662109375	141.0402069091797
215	141.0514678955078	9.353					1	DETECTED	141.0515 m/z @9.35 [N1277_1.mzXML]	141.0514678955078	9.353	4.030083333333334	19.586166666666667	15.556083333333333	78438.234375	2017293.275699492	0	1304	0.1212579035461836	1.3731180145065705	3.139019918758469	141.0509490966797	141.05670166015625
216	141.07061767578125	1.8004166666666668					1	DETECTED	141.0706 m/z @1.80 [N1277_1.mzXML]	141.07061767578125	1.8004166666666668	1.7580166666666666	17.252	15.493983333333333	78775.9765625	2691365.4763980713	0	1304	0.13832989665275508	123.61648419295531	246.11878779260746	141.0648956298828	141.0708465576172
217	141.0899200439453	10.81115					1	DETECTED	141.0899 m/z @10.81 [N1277_1.mzXML]	141.0899200439453	10.81115	0.11741666666666667	19.9815	19.864083333333333	4669.23974609375	1560769.6378260802	0	1304	0.18164892775657293	0.9287721469271724	0.8744415339503753	141.08815002441406	141.0908966064453
218	141.12620544433594	11.779166666666667					1	DETECTED	141.1262 m/z @11.78 [N1277_1.mzXML]	141.12620544433594	11.779166666666667	11.720583333333334	11.838616666666667	0.11803333333333299	9300.9248046875	39049.87765441899	0	1304	0.07260455679718802	1.0073968705547682	1.0147937411095367	141.12619018554688	141.12661743164062
219	142.04653930664062	1.8286499999999999					1	DETECTED	142.0465 m/z @1.83 [N1277_1.mzXML]	142.04653930664062	1.8286499999999999	0.4557333333333334	19.176333333333332	18.720599999999997	44518.62890625	2114660.466304504	0	1304	0.17526885778683443	6.817820940819423	12.635641881638847	142.04644775390625	142.04954528808594
220	142.064453125	9.24005					1	DETECTED	142.0645 m/z @9.24 [N1277_1.mzXML]	142.064453125	9.24005	8.927216666666668	10.603299999999999	1.676083333333331	194621.59375	1368888.53919156	0	1304	0.09089041026092737	1.1321823236699318	0.9803099975908295	142.05459594726562	142.06460571289062
221	142.94705200195312	1.6510500000000001					1	DETECTED	142.9471 m/z @1.65 [N1277_1.mzXML]	142.94705200195312	1.6510500000000001	1.45945	19.717	18.25755	46587.3515625	5760863.655356079	0	1304	0.33420422008047024	48.48573089523095	805.0922338724973	142.93870544433594	142.95602416992188
222	143.03057861328125	1.8428					1	DETECTED	143.0306 m/z @1.84 [N1277_1.mzXML]	143.03057861328125	1.8428	0.40523333333333333	19.965	19.55976666666667	150350.375	4899641.4129981045	0	1304	8.504510795520833	6.331870990894282	3.3585368378037477	143.02810668945312	143.03346252441406
223	143.05287170410156	1.8286499999999999					1	DETECTED	143.0529 m/z @1.83 [N1277_1.mzXML]	143.05287170410156	1.8286499999999999	0.9982500000000001	1.9724499999999998	0.9741999999999997	2014076.875	7720657.677529168	0	1304	0.04916455025657873	2.008587571724527	2.776477608091522	143.05287170410156	143.06069946289062
224	143.0723114013672	9.24005					1	DETECTED	143.0723 m/z @9.24 [N1277_1.mzXML]	143.0723114013672	9.24005	0.10083333333333333	19.998	19.897166666666667	216553.203125	5496047.218888624	0	1304	0.0903757861245591	0.5101495280828321	0.9477075622161162	143.06304931640625	143.0811309814453
225	143.10565185546875	11.105633333333333					1	DETECTED	143.1057 m/z @11.11 [N1277_1.mzXML]	143.10565185546875	11.105633333333333	0.30343333333333333	16.595166666666668	16.291733333333333	19648.005859375	1895801.884312806	0	1304	0.1267983647783879	1.9286061876982892	2.9052233545839856	143.10365295410156	143.1061248779297
226	144.04368591308594	9.226183333333333					1	DETECTED	144.0437 m/z @9.23 [N1277_1.mzXML]	144.04368591308594	9.226183333333333	1.8004166666666668	13.758283333333333	11.957866666666666	57622.25390625	5073779.245762329	0	1304	0.0822521561994165	1.3203997890611772	1.3259193442913368	144.03392028808594	144.0501251220703
227	144.05638122558594	1.8286499999999999					1	DETECTED	144.0564 m/z @1.83 [N1277_1.mzXML]	144.05638122558594	1.8286499999999999	0.11741666666666667	19.9815	19.864083333333333	36888.421875	2269491.8576683025	0	1304	5.227291567157152	1.9897071285977903	2.300537055986046	144.0547332763672	144.06527709960938
228	144.079833984375	9.24005					1	DETECTED	144.0798 m/z @9.24 [N1277_1.mzXML]	144.079833984375	9.24005	0.6587166666666667	19.882333333333335	19.22361666666667	2347063.0	1.7988610839537866E7	0	1304	0.09490525012851769	1.0941124936267683	0.9663745961864222	144.07289123535156	144.08348083496094
229	144.1010284423828	1.9868833333333333					1	DETECTED	144.1010 m/z @1.99 [N1277_1.mzXML]	144.1010284423828	1.9868833333333333	0.5062666666666666	19.998	19.491733333333336	34948.1953125	3515990.475388185	0	1304	0.19448007487882002	1.2240764446310095	0.9169418940976981	144.0911407470703	144.10658264160156
230	144.1374053955078	10.928650000000001					1	DETECTED	144.1374 m/z @10.93 [N1277_1.mzXML]	144.1374053955078	10.928650000000001	10.914033333333332	11.002383333333334	0.08835000000000193	6440.640625	22133.67317761242	0	1304	0.08310698125855431	3.02223489167581	5.04446978335162	144.1373748779297	144.13775634765625
231	144.99110412597656	1.8428					1	DETECTED	144.9911 m/z @1.84 [N1277_1.mzXML]	144.99110412597656	1.8428	1.3953666666666666	18.5255	17.130133333333333	218192.828125	5.734046607666388E7	0	1304	0.09889906440783358	19.874529451037915	66.10800612594882	144.99105834960938	144.99156188964844
232	145.048583984375	2.0149500000000002					1	DETECTED	145.0486 m/z @2.01 [N1277_1.mzXML]	145.048583984375	2.0149500000000002	0.10083333333333333	19.965	19.864166666666666	191239.40625	1.4398774678615527E7	0	1304	0.29070450238820245	2.1131438044681246	1.4673445898166741	145.04603576660156	145.0492401123047
233	145.06411743164062	9.198433333333332					1	DETECTED	145.0641 m/z @9.20 [N1277_1.mzXML]	145.06411743164062	9.198433333333332	9.170266666666667	18.558333333333334	9.388066666666667	11299.3525390625	1214708.6670792233	0	1304	0.05834341419148359	166.6520710059237	332.3041420118474	145.05906677246094	145.07095336914062
234	145.08348083496094	9.24005					1	DETECTED	145.0835 m/z @9.24 [N1277_1.mzXML]	145.08348083496094	9.24005	8.942633333333333	15.992166666666666	7.049533333333333	224065.578125	2161038.024444459	0	1304	0.08227599502395755	1.1145913147880346	0.8755029474257249	145.08309936523438	145.08551025390625
235	146.03012084960938	13.271383333333334					1	DETECTED	146.0301 m/z @13.27 [N1277_1.mzXML]	146.03012084960938	13.271383333333334	8.72875	13.271383333333334	4.542633333333335	5912.89501953125	915468.1726666869	0	1304	4.465217842943712	0.5	null	146.02273559570312	146.03012084960938
236	146.05909729003906	9.24005					1	DETECTED	146.0591 m/z @9.24 [N1277_1.mzXML]	146.05909729003906	9.24005	0.4557333333333334	19.783	19.327266666666667	2819700.0	2.0951651678470246E7	1	1304	0.08644667838911069	1.0784049412919512	0.8874329620922571	146.05149841308594	146.06808471679688
237	146.0802459716797	2.114716666666667					1	DETECTED	146.0802 m/z @2.11 [N1277_1.mzXML]	146.0802459716797	2.114716666666667	0.21923333333333334	19.9815	19.76226666666667	216774.625	1.5135149474900948E7	0	1304	0.6082540405097061	1.2819207999006008	0.5679821333243619	146.0791778564453	146.0865478515625
238	146.11663818359375	1.8286499999999999					1	DETECTED	146.1166 m/z @1.83 [N1277_1.mzXML]	146.11663818359375	1.8286499999999999	1.8145333333333333	9.454366666666665	7.639833333333332	90531.7890625	1.0723578379604984E7	0	1304	7.3833086916536015	265.8129496333516	528.912128394726	146.1166229248047	146.12313842773438
239	147.01304626464844	1.5037999999999998					1	DETECTED	147.0130 m/z @1.50 [N1277_1.mzXML]	147.01304626464844	1.5037999999999998	0.59105	18.949333333333335	18.358283333333336	370121.5625	8668773.918601632	0	1304	0.1304327437159074	6.130902755285	11.37782516049539	147.00704956054688	147.01345825195312
240	147.02809143066406	3.344533333333333					1	DETECTED	147.0281 m/z @3.34 [N1277_1.mzXML]	147.02809143066406	3.344533333333333	3.1334999999999997	3.558666666666667	0.42516666666666714	11286.814453125	203313.0436021729	0	1304	0.373224612400354	1.0073448112462493	1.0146896224924988	147.02777099609375	147.0281219482422
241	147.0432586669922	3.9162666666666666					1	DETECTED	147.0433 m/z @3.92 [N1277_1.mzXML]	147.0432586669922	3.9162666666666666	2.18665	19.766333333333332	17.57968333333333	8959.7822265625	2698483.0500947875	0	1304	0.14302531490669024	5.081959393699953	9.163918787399906	147.0430145263672	147.05136108398438
242	147.0626983642578	9.24005					1	DETECTED	147.0627 m/z @9.24 [N1277_1.mzXML]	147.0626983642578	9.24005	0.10083333333333333	19.998	19.897166666666667	237968.875	4668651.573169797	0	1304	0.08163833601521375	0.5297107128305698	0.9018632755877982	147.0534210205078	147.06484985351562
243	147.07545471191406	1.9868833333333333					1	DETECTED	147.0755 m/z @1.99 [N1277_1.mzXML]	147.07545471191406	1.9868833333333333	1.3778833333333333	19.340333333333334	17.96245	247808.34375	9218514.80310209	0	1304	0.29726827950476276	1.4418714547363778	2.8112607538020136	147.06597900390625	147.08309936523438
244	147.11190795898438	1.5771666666666666					1	DETECTED	147.1119 m/z @1.58 [N1277_1.mzXML]	147.11190795898438	1.5771666666666666	1.4743	16.643883333333335	15.169583333333335	159423.890625	4473497.692523436	0	1304	0.1342853683669607	65.07212749166467	1.7915760607650457	147.1036376953125	147.12014770507812
245	148.013916015625	1.5037999999999998					1	DETECTED	148.0139 m/z @1.50 [N1277_1.mzXML]	148.013916015625	1.5037999999999998	1.45945	1.6361999999999999	0.17674999999999996	44348.87109375	336879.1344326174	0	1304	0.16365802360594883	1.9926719278466787	2.9853438556933574	148.0137176513672	148.01400756835938
246	148.04193115234375	2.384716666666667					1	DETECTED	148.0419 m/z @2.38 [N1277_1.mzXML]	148.04193115234375	2.384716666666667	0.5236	10.731433333333333	10.207833333333333	52578.62890625	3972080.704344085	0	1304	1.3729465606057853	2.585253232208631	4.1305246226215875	148.03614807128906	148.04649353027344
247	148.05941772460938	1.9724499999999998					1	DETECTED	148.0594 m/z @1.97 [N1277_1.mzXML]	148.05941772460938	1.9724499999999998	0.8959666666666667	9.454366666666665	8.558399999999999	33075.1953125	2579124.25333606	0	1304	7.327145441087698	1.2259728075752632	1.3821220516032857	148.05908203125	148.06610107421875
248	148.078857421875	1.9434833333333332					1	DETECTED	148.0789 m/z @1.94 [N1277_1.mzXML]	148.078857421875	1.9434833333333332	1.9434833333333332	19.9815	18.038016666666667	6469.27685546875	2412466.977148621	0	1304	15.111042523924297	null	null	148.0747528076172	148.08203125
249	148.09603881835938	2.3987					1	DETECTED	148.0960 m/z @2.40 [N1277_1.mzXML]	148.09603881835938	2.3987	0.40523333333333333	19.998	19.59276666666667	15932.7900390625	3912765.861874481	0	1304	0.29250913783280996	4.91424486656411	0.6123044257261014	148.08642578125	148.0964813232422
250	148.11135864257812	9.020566666666667					1	DETECTED	148.1114 m/z @9.02 [N1277_1.mzXML]	148.11135864257812	9.020566666666667	8.577483333333333	9.095983333333333	0.5184999999999995	6932.69677734375	106701.86042059312	0	1304	0.10531953053883925	0.5851043821703955	0.170208764340791	148.11129760742188	148.1114959716797
251	148.93426513671875	1.7580166666666666					1	DETECTED	148.9343 m/z @1.76 [N1277_1.mzXML]	148.93426513671875	1.7580166666666666	1.6801333333333335	1.9724499999999998	0.29231666666666634	87986.890625	912050.7781562491	0	1304	0.18936302320085407	1.8766317141022937	2.7532634282045874	148.93421936035156	148.93447875976562
252	148.97491455078125	1.4743					1	DETECTED	148.9749 m/z @1.47 [N1277_1.mzXML]	148.97491455078125	1.4743	1.3778833333333333	8.137833333333333	6.75995	198171.90625	2580259.5381113864	0	1304	0.11664076631877363	30.101678813578904	62.2181150482876	148.9746856689453	148.97552490234375
253	149.01124572753906	1.4743					1	DETECTED	149.0112 m/z @1.47 [N1277_1.mzXML]	149.01124572753906	1.4743	0.40523333333333333	19.242166666666666	18.836933333333334	314681.03125	1.2428527800220642E7	0	1304	0.14076769806681466	0.9548493542437068	0.710856789129629	149.00144958496094	149.0170440673828
254	149.0222625732422	12.4688					1	DETECTED	149.0223 m/z @12.47 [N1277_1.mzXML]	149.0222625732422	12.4688	0.10083333333333333	19.998	19.897166666666667	215790.109375	5.538489808948136E7	1	1304	0.15984694169222813	0.53518167784689	2.082699020937745	149.02203369140625	149.0227508544922
255	149.11654663085938	10.057166666666665					1	DETECTED	149.1165 m/z @10.06 [N1277_1.mzXML]	149.11654663085938	10.057166666666665	8.6985	10.132083333333332	1.433583333333333	5613.4365234375	240805.11507250974	0	1304	1.3337139936496865	0.5275699214916585	0.05479092076242103	149.11639404296875	149.1166229248047
256	149.99172973632812	1.7724666666666666					1	DETECTED	149.9917 m/z @1.77 [N1277_1.mzXML]	149.99172973632812	1.7724666666666666	1.7580166666666666	16.44836666666667	14.690350000000002	19735.484375	4354857.018671753	0	1304	0.058114653813053696	508.3166089965373	1015.6332179930746	149.99168395996094	149.9969024658203
257	150.01478576660156	1.5186333333333333					1	DETECTED	150.0148 m/z @1.52 [N1277_1.mzXML]	150.01478576660156	1.5186333333333333	1.4444833333333333	2.02895	0.5844666666666667	11629.2490234375	216465.2188359375	0	1304	0.1319427922719265	3.9411103618790775	6.882220723758155	150.0126953125	150.0148468017578
258	150.025634765625	12.453533333333333					1	DETECTED	150.0256 m/z @12.45 [N1277_1.mzXML]	150.025634765625	12.453533333333333	0.10083333333333333	19.998	19.897166666666667	17310.8984375	5051664.171624818	0	1304	18.837778369594556	0.6141202403115502	0.9416414634403587	150.0251922607422	150.02633666992188
259	150.05758666992188	2.7547166666666665					1	DETECTED	150.0576 m/z @2.75 [N1277_1.mzXML]	150.05758666992188	2.7547166666666665	1.8573166666666665	9.602066666666667	7.744750000000001	142173.921875	5338251.377564089	0	1304	0.7523181738197326	0.7445465939016168	0.3619808724802841	150.05130004882812	150.05780029296875
260	150.9758758544922	2.1290833333333334					1	DETECTED	150.9759 m/z @2.13 [N1277_1.mzXML]	150.9758758544922	2.1290833333333334	0.2529	19.209333333333333	18.956433333333333	26672.609375	2980723.0020807185	0	1304	10.182082035047557	9.118058491642422	11.169972681030782	150.96632385253906	150.9762420654297
261	151.00816345214844	1.8286499999999999					1	DETECTED	151.0082 m/z @1.83 [N1277_1.mzXML]	151.00816345214844	1.8286499999999999	1.4743	19.998	18.5237	57975.875	3697240.3178753657	0	1304	0.41064786316573954	26.137575843092993	51.275151686185986	151.0054931640625	151.01461791992188
262	151.03814697265625	10.8848					1	DETECTED	151.0381 m/z @10.88 [N1277_1.mzXML]	151.03814697265625	10.8848	1.3953666666666666	19.766333333333332	18.370966666666664	96229.3984375	5057556.597660252	0	1304	0.12731033240603118	0.8622216014733078	0.3937021021726682	151.03485107421875	151.04449462890625
263	151.06082153320312	8.562533333333333					1	DETECTED	151.0608 m/z @8.56 [N1277_1.mzXML]	151.06082153320312	8.562533333333333	2.0431166666666667	8.65345	6.610333333333333	11896.908203125	713753.5847275391	0	1304	0.07605687997240729	0.5069727608553936	0.013945521710787022	151.06007385253906	151.06126403808594
264	151.0741729736328	11.310483333333334					1	DETECTED	151.0742 m/z @11.31 [N1277_1.mzXML]	151.0741729736328	11.310483333333334	4.17565	11.39625	7.2206	76911.9765625	1722130.2992786863	0	1304	0.11648372086545677	0.5391661978784211	0.08493523869759907	151.0740203857422	151.07492065429688
265	151.11085510253906	12.1663					1	DETECTED	151.1109 m/z @12.17 [N1277_1.mzXML]	151.11085510253906	12.1663	0.13419999999999999	19.602333333333334	19.468133333333334	12815.052734375	1718717.0717366943	0	1304	3.891944576093783	0.6892338918251326	0.29354377011189575	151.1099853515625	151.1115264892578
266	152.02113342285156	1.8286499999999999					1	DETECTED	152.0211 m/z @1.83 [N1277_1.mzXML]	152.02113342285156	1.8286499999999999	1.8004166666666668	3.759333333333333	1.9589166666666664	247540.6875	2770928.106410644	0	1304	0.13129696622331966	8.099677188653066	11.727532597358268	152.02110290527344	152.0311279296875
267	152.04586791992188	11.554499999999999					1	DETECTED	152.0459 m/z @11.55 [N1277_1.mzXML]	152.04586791992188	11.554499999999999	0.10083333333333333	19.9815	19.880666666666666	28572.228515625	2731275.3464325313	0	1304	3.9917811890477166	1.6440215527535564	1.665641784411637	152.04124450683594	152.05357360839844
268	152.9461669921875	1.5771666666666666					1	DETECTED	152.9462 m/z @1.58 [N1277_1.mzXML]	152.9461669921875	1.5771666666666666	0.9300166666666667	1.9002000000000001	0.9701833333333334	134787.59375	1033616.6627158818	0	1304	0.09934880969993554	2.8134820387061863	3.978147021521857	152.94595336914062	152.9509735107422
269	153.0039825439453	1.4892166666666666					1	DETECTED	153.0040 m/z @1.49 [N1277_1.mzXML]	153.0039825439453	1.4892166666666666	1.4289333333333334	11.895266666666666	10.466333333333333	6470.7119140625	2385348.171032715	0	1304	10.459178800119313	86.80951064418039	161.92099621113013	152.99850463867188	153.00413513183594
270	153.0536651611328	11.554499999999999					1	DETECTED	153.0537 m/z @11.55 [N1277_1.mzXML]	153.0536651611328	11.554499999999999	0.30343333333333333	19.569666666666667	19.266233333333332	139804.8125	2.2671460012679167E7	0	1304	2.9773844171893664	2.1080792039756244	3.2233468393864486	153.0457763671875	153.06263732910156
271	153.0651092529297	7.11695					1	DETECTED	153.0651 m/z @7.12 [N1277_1.mzXML]	153.0651092529297	7.11695	4.030083333333334	12.063866666666666	8.033783333333332	20903.037109375	2626792.285205445	0	1304	1.2860527705248703	0.7718355809407977	0.511206920827383	153.06483459472656	153.06912231445312
272	154.02554321289062	1.8717333333333335					1	DETECTED	154.0255 m/z @1.87 [N1277_1.mzXML]	154.02554321289062	1.8717333333333335	1.8145333333333333	2.2861833333333332	0.4716499999999999	221653.953125	1131868.357478273	0	1304	0.1513691581123786	2.0705459446449392	1.5130359027532807	154.01873779296875	154.0258331298828
273	154.0831298828125	4.0880833333333335					1	DETECTED	154.0831 m/z @4.09 [N1277_1.mzXML]	154.0831298828125	4.0880833333333335	0.11741666666666667	19.799500000000002	19.682083333333335	8565.37109375	1427580.9562983094	0	1304	0.4766704462633209	2.478435611148422	0.1685239440652735	154.08233642578125	154.0860137939453
274	154.2916717529297	14.701133333333333					1	DETECTED	154.2917 m/z @14.70 [N1277_1.mzXML]	154.2916717529297	14.701133333333333	9.065933333333334	19.37316666666667	10.307233333333336	6845.3115234375	1388636.6684324332	0	1304	0.6201208979226305	0.9145401523755445	1.9556158909310746	154.2912139892578	154.29257202148438
275	154.681640625	14.446383333333333					1	DETECTED	154.6816 m/z @14.45 [N1277_1.mzXML]	154.681640625	14.446383333333333	9.095983333333333	18.5255	9.429516666666668	5183.6484375	1214496.4201776735	0	1304	6.0927913489344725	0.8811973559609251	0.7164838808986418	154.6815948486328	154.6824493408203
276	155.02748107910156	2.7825833333333336					1	DETECTED	155.0275 m/z @2.78 [N1277_1.mzXML]	155.02748107910156	2.7825833333333336	1.8573166666666665	19.537	17.679683333333333	51423.97265625	3234580.0559825148	0	1304	0.6049344520259794	3.7956914447873196	0.32394476315197346	155.02696228027344	155.0311279296875
277	155.0670928955078	10.027283333333333					1	DETECTED	155.0671 m/z @10.03 [N1277_1.mzXML]	155.0670928955078	10.027283333333333	9.367166666666666	11.002383333333334	1.6352166666666683	24274.419921875	483192.46606100444	0	1304	0.09707593440586848	1.2385815638649738	0.1464788689431611	155.0595703125	155.0673828125
278	155.0780029296875	1.6510500000000001					1	DETECTED	155.0780 m/z @1.65 [N1277_1.mzXML]	155.0780029296875	1.6510500000000001	1.5771666666666666	10.634783333333333	9.057616666666666	82912.9296875	3140090.631491334	0	1304	null	61.910390794448325	95.25342844750271	155.06927490234375	155.0781707763672
279	155.12962341308594	14.701133333333333					1	DETECTED	155.1296 m/z @14.70 [N1277_1.mzXML]	155.12962341308594	14.701133333333333	0.10083333333333333	19.998	19.897166666666667	1927791.375	3.217295837317737E8	1	1304	0.9293121192388174	1.0107461118927104	0.7456572817695937	155.12953186035156	155.13058471679688
280	155.9744873046875	14.701133333333333					1	DETECTED	155.9745 m/z @14.70 [N1277_1.mzXML]	155.9744873046875	14.701133333333333	9.08095	19.110666666666667	10.029716666666667	6809.50634765625	1424216.0290197758	0	1304	5.427205495245579	0.8922944387935151	0.8292958979293006	155.973876953125	155.97523498535156
281	156.0410919189453	1.7864666666666666					1	DETECTED	156.0411 m/z @1.79 [N1277_1.mzXML]	156.0410919189453	1.7864666666666666	1.7426166666666667	10.588416666666665	8.845799999999999	684833.125	5961413.685906253	1	1304	0.05527352554129683	3.0447497437259976	1.3712091440627687	156.04095458984375	156.04139709472656
282	156.07577514648438	1.9724499999999998					1	DETECTED	156.0758 m/z @1.97 [N1277_1.mzXML]	156.07577514648438	1.9724499999999998	1.5037999999999998	13.244633333333333	11.740833333333333	110734.25	4620858.710557465	0	1304	0.7271083263638207	1.7106779722149774	1.8931754433018941	156.0675048828125	156.07638549804688
283	156.13319396972656	14.78735					1	DETECTED	156.1332 m/z @14.79 [N1277_1.mzXML]	156.13319396972656	14.78735	0.13419999999999999	19.9815	19.8473	83091.8125	1.6899927415804937E7	0	1304	1.1515061024659445	0.8791768867780413	0.8110015637440712	156.1327362060547	156.13406372070312
284	157.12686157226562	14.701133333333333					1	DETECTED	157.1269 m/z @14.70 [N1277_1.mzXML]	157.12686157226562	14.701133333333333	0.10083333333333333	19.998	19.897166666666667	504232.0	8.903976045685162E7	0	1304	1.0187178076225116	0.9805945994066715	3.621650263241768	157.12161254882812	157.12767028808594
285	158.11685180664062	9.602066666666667					1	DETECTED	158.1169 m/z @9.60 [N1277_1.mzXML]	158.11685180664062	9.602066666666667	2.0431166666666667	17.546333333333333	15.503216666666667	20517.42578125	3844448.7263022154	0	1304	7.6560597015424054	0.5134534070201506	0.025641982238343457	158.115234375	158.1170196533203
286	158.13040161132812	14.701133333333333					1	DETECTED	158.1304 m/z @14.70 [N1277_1.mzXML]	158.13040161132812	14.701133333333333	0.11741666666666667	19.998	19.880583333333334	30539.236328125	5474929.126803222	0	1304	0.7574088879250738	0.677116729833953	0.8050662841478954	158.12979125976562	158.13084411621094
287	158.1529541015625	11.706033333333332					1	DETECTED	158.1530 m/z @11.71 [N1277_1.mzXML]	158.1529541015625	11.706033333333332	0.15106666666666665	11.823666666666666	11.6726	22443.669921875	1735426.7446862792	0	1304	0.12055772108361396	0.505090163248704	2.470665574336423	158.15283203125	158.15321350097656
288	158.9630126953125	1.6510500000000001					1	DETECTED	158.9630 m/z @1.65 [N1277_1.mzXML]	158.9630126953125	1.6510500000000001	1.54785	1.9868833333333333	0.4390333333333334	551480.0	4054721.844647462	0	1304	0.099829934769327	2.019261482310608	2.9853218263493937	158.96298217773438	158.96327209472656
289	159.01304626464844	2.3143499999999997					1	DETECTED	159.0130 m/z @2.31 [N1277_1.mzXML]	159.01304626464844	2.3143499999999997	1.3953666666666666	19.0135	17.618133333333333	17118.4140625	2353012.4159552613	0	1304	0.9806539752162573	9.585665318558554	18.17133063711711	159.01258850097656	159.01336669921875
290	159.0281524658203	9.6161					1	DETECTED	159.0282 m/z @9.62 [N1277_1.mzXML]	159.0281524658203	9.6161	6.351533333333333	9.879333333333333	3.5278	30312.1015625	427633.05148236017	0	1304	0.055151129947788036	2.296599367742805	3.764203571089766	159.02792358398438	159.02822875976562
291	159.07568359375	2.8101166666666666					1	DETECTED	159.0757 m/z @2.81 [N1277_1.mzXML]	159.07568359375	2.8101166666666666	0.28663333333333335	19.998	19.711366666666667	6473.92041015625	2055350.2746935128	0	1304	1.4751386360682424	3.905586854150018	1.8839949387799089	159.07496643066406	159.0761260986328
292	159.09103393554688	9.24005					1	DETECTED	159.0910 m/z @9.24 [N1277_1.mzXML]	159.09103393554688	9.24005	0.42205	19.915333333333333	19.493283333333334	300579.25	4213396.403917818	0	1304	0.06891294118944558	1.0874019865581939	0.5750695267083588	159.09063720703125	159.10101318359375
293	159.14846801757812	8.850850000000001					1	DETECTED	159.1485 m/z @8.85 [N1277_1.mzXML]	159.14846801757812	8.850850000000001	8.668566666666667	11.735166666666666	3.0665999999999993	29016.494140625	714596.1139254761	0	1304	0.14088180583629217	1.51426066289401	0.5085128254095559	159.1484375	159.15597534179688
294	159.9873809814453	1.8859333333333335					1	DETECTED	159.9874 m/z @1.89 [N1277_1.mzXML]	159.9873809814453	1.8859333333333335	0.15106666666666665	19.998	19.846933333333336	55370.0703125	7262830.898027434	0	1304	11.863737864269265	11.137067625112525	13.623267800633304	159.9803924560547	159.99305725097656
295	160.05958557128906	2.57625					1	DETECTED	160.0596 m/z @2.58 [N1277_1.mzXML]	160.05958557128906	2.57625	0.10083333333333333	19.998	19.897166666666667	399733.09375	5.654654733785506E7	1	1304	0.9861951022003859	13.483711749971814	12.561014790068729	160.05859375	160.0599365234375
296	160.0750732421875	9.24005					1	DETECTED	160.0751 m/z @9.24 [N1277_1.mzXML]	160.0750732421875	9.24005	9.005083333333333	19.422166666666666	10.417083333333332	131164.578125	1.1330036838409763E7	0	1304	0.08131024168110734	22.1671513689885	43.334302737977	160.0746307373047	160.0784454345703
297	160.13230895996094	10.102					1	DETECTED	160.1323 m/z @10.10 [N1277_1.mzXML]	160.13230895996094	10.102	1.8717333333333335	10.24975	8.378016666666667	70525.2421875	8183092.801132324	0	1304	0.08302976796314532	0.5089760153579471	0.015546206031345702	160.132080078125	160.1325225830078
298	161.01148986816406	1.4743					1	DETECTED	161.0115 m/z @1.47 [N1277_1.mzXML]	161.01148986816406	1.4743	1.4126166666666669	2.1580500000000002	0.7454333333333334	13911.64453125	298999.6518358154	0	1304	0.14279682382340453	6.042420967306158	11.084841934612315	161.00912475585938	161.01148986816406
299	161.02313232421875	12.392					1	DETECTED	161.0231 m/z @12.39 [N1277_1.mzXML]	161.02313232421875	12.392	1.5186333333333333	17.235166666666665	15.71653333333333	72900.6796875	9927776.542063603	0	1304	2.334192283203514	1.6843067299197112	3.3814155966345587	161.0218505859375	161.0306854248047
300	161.06298828125	2.63105					1	DETECTED	161.0630 m/z @2.63 [N1277_1.mzXML]	161.06298828125	2.63105	0.11741666666666667	19.998	19.880583333333334	24348.83984375	3880479.77022534	0	1304	3.936964972108008	6.14343343582712	5.9354078935677475	161.05836486816406	161.07046508789062
301	161.07833862304688	9.184500000000002					1	DETECTED	161.0783 m/z @9.18 [N1277_1.mzXML]	161.07833862304688	9.184500000000002	9.184500000000002	19.275	10.090499999999997	7886.7236328125	920663.68466217	0	1304	0.7494754663610141	null	null	161.07554626464844	161.08041381835938
302	161.1272735595703	1.6361999999999999					1	DETECTED	161.1273 m/z @1.64 [N1277_1.mzXML]	161.1272735595703	1.6361999999999999	0.33744999999999997	19.1275	18.79005	10839.87109375	2689052.0412308043	0	1304	0.17571153152696017	7.233897978825795	10.347125772084196	161.1182098388672	161.13595581054688
303	161.97100830078125	14.13855					1	DETECTED	161.9710 m/z @14.14 [N1277_1.mzXML]	161.97100830078125	14.13855	0.13419999999999999	19.932000000000002	19.797800000000002	3555.857421875	2107021.145796478	0	1304	19.03856257955449	0.7068446589809595	0.4136893179619191	161.97100830078125	161.9810028076172
304	162.04940795898438	1.9724499999999998					1	DETECTED	162.0494 m/z @1.97 [N1277_1.mzXML]	162.04940795898438	1.9724499999999998	1.8859333333333335	10.928650000000001	9.042716666666667	31489.94140625	2008640.6446984566	0	1304	0.23146484247424848	47.11165618437731	52.14257409956637	162.04905700683594	162.05804443359375
305	162.0968475341797	14.153583333333334					1	DETECTED	162.0968 m/z @14.15 [N1277_1.mzXML]	162.0968475341797	14.153583333333334	9.529233333333334	19.160166666666665	9.630933333333331	9249.1328125	1913421.8355326536	0	1304	1.4953689934283645	1.0413283308284766	1.3618649473155149	162.09617614746094	162.0975799560547
306	162.11126708984375	1.8145333333333333					1	DETECTED	162.1113 m/z @1.81 [N1277_1.mzXML]	162.11126708984375	1.8145333333333333	1.7724666666666666	10.795683333333333	9.023216666666666	2236581.25	2.2526299370780244E7	1	1304	0.18593185116145228	6.84469561263112	7.682718692123844	162.1109619140625	162.1123046875
307	162.99037170410156	1.4743					1	DETECTED	162.9904 m/z @1.47 [N1277_1.mzXML]	162.99037170410156	1.4743	0.33744999999999997	19.998	19.66055	607980.75	1.1805563872150576E7	0	1304	0.15112191721161605	2.2806161555565043	2.8364317001094963	162.9813995361328	162.9913330078125
308	163.03802490234375	11.838616666666667					1	DETECTED	163.0380 m/z @11.84 [N1277_1.mzXML]	163.03802490234375	11.838616666666667	0.11741666666666667	19.948500000000003	19.831083333333336	40173.67578125	5209965.524673468	0	1304	0.12893234851185298	0.8736365348903186	0.7381545524695472	163.0290069580078	163.0449981689453
309	163.0597381591797	10.928650000000001					1	DETECTED	163.0597 m/z @10.93 [N1277_1.mzXML]	163.0597381591797	10.928650000000001	0.47256666666666663	19.487666666666666	19.0151	107921.3515625	8794363.322184997	0	1304	9.019386068768094	1.6519060582183225	0.03853322956639765	163.05255126953125	163.06854248046875
310	163.0745391845703	11.581616666666667					1	DETECTED	163.0745 m/z @11.58 [N1277_1.mzXML]	163.0745391845703	11.581616666666667	11.51335	11.735166666666666	0.22181666666666544	93898.5234375	742862.5505029268	0	1304	0.15232160842716702	1.6246337890625009	2.2758586303432655	163.07424926757812	163.07461547851562
311	163.0934600830078	14.265983333333333					1	DETECTED	163.0935 m/z @14.27 [N1277_1.mzXML]	163.0934600830078	14.265983333333333	0.1850166666666667	19.5535	19.368483333333334	17848.80859375	4744806.638143312	0	1304	2.15737171882464	1.2279032827985044	1.0505074595603126	163.09300231933594	163.09999084472656
312	163.1149444580078	1.8004166666666668					1	DETECTED	163.1149 m/z @1.80 [N1277_1.mzXML]	163.1149444580078	1.8004166666666668	1.7864666666666666	12.3455	10.559033333333332	144345.96875	1.026328453773047E7	0	1304	0.16812566949756524	378.01720785806776	752.4098848161503	163.11032104492188	163.11500549316406
313	163.97586059570312	0.8110833333333333					1	DETECTED	163.9759 m/z @0.81 [N1277_1.mzXML]	163.97586059570312	0.8110833333333333	0.10083333333333333	19.998	19.897166666666667	31396.033203125	8371682.160174991	0	1304	18.952293595938997	3.28821099187487	5.991473510252745	163.97523498535156	163.97640991210938
314	163.99400329589844	1.4892166666666666					1	DETECTED	163.9940 m/z @1.49 [N1277_1.mzXML]	163.99400329589844	1.4892166666666666	1.45945	17.480833333333333	16.021383333333333	17122.248046875	4349548.885582215	0	1304	0.15213258921741302	242.48908347040745	503.0427210980562	163.98611450195312	163.99415588378906
315	164.04869079589844	10.348266666666666					1	DETECTED	164.0487 m/z @10.35 [N1277_1.mzXML]	164.04869079589844	10.348266666666666	10.306433333333333	18.965333333333334	8.658900000000001	14514.6611328125	1122986.4026938477	0	1304	0.08542475065548416	63.0800812480717	124.74879748635935	164.0408172607422	164.05868530273438
316	164.05929565429688	10.928650000000001					1	DETECTED	164.0593 m/z @10.93 [N1277_1.mzXML]	164.05929565429688	10.928650000000001	10.763633333333333	11.075983333333333	0.31235000000000035	10916.8828125	110476.61415783678	0	1304	0.18243387768151464	0.946419553580439	0.892839107160878	164.05885314941406	164.05953979492188
317	164.09071350097656	2.0431166666666667					1	DETECTED	164.0907 m/z @2.04 [N1277_1.mzXML]	164.09071350097656	2.0431166666666667	0.8623666666666666	18.056833333333334	17.194466666666667	32522.49609375	2577751.248799653	0	1304	0.24089918768922347	1.2154725070869579	2.1322177635346886	164.08570861816406	164.0990447998047
318	164.92906188964844	1.6656499999999999					1	DETECTED	164.9291 m/z @1.67 [N1277_1.mzXML]	164.92906188964844	1.6656499999999999	1.6065	2.3705833333333337	0.7640833333333337	56318.01171875	936964.4145592047	0	1304	0.273465947410946	6.458861651169367	11.817618921459214	164.9193115234375	164.9295654296875
319	164.98330688476562	11.339733333333333					1	DETECTED	164.9833 m/z @11.34 [N1277_1.mzXML]	164.98330688476562	11.339733333333333	0.10083333333333333	19.9815	19.880666666666666	182509.671875	1.6421455625445176E7	0	1304	0.8324372705698675	2.880253473978549	5.393846886839684	164.97665405273438	164.98464965820312
320	165.02383422851562	1.5037999999999998					1	DETECTED	165.0238 m/z @1.50 [N1277_1.mzXML]	165.02383422851562	1.5037999999999998	1.4126166666666669	1.59175	0.17913333333333314	16434.3671875	125272.5027490234	0	1304	0.41297937488566894	0.9822701517090142	0.9645403034180285	165.02330017089844	165.02383422851562
321	165.05389404296875	3.9446166666666667					1	DETECTED	165.0539 m/z @3.94 [N1277_1.mzXML]	165.05389404296875	3.9446166666666667	1.5332000000000001	11.061166666666667	9.527966666666666	21571.87109375	2005132.0516427604	0	1304	5.5375262457465455	1.8866265750073152	0.3644566038811979	165.05001831054688	165.05801391601562
322	165.074951171875	2.0575					1	DETECTED	165.0750 m/z @2.06 [N1277_1.mzXML]	165.074951171875	2.0575	1.8717333333333335	19.37316666666667	17.501433333333335	29615.384765625	4764788.134999328	0	1304	0.3159764542801837	13.975403008115457	3.715288444688585	165.06527709960938	165.0811309814453
323	165.15899658203125	16.31853333333333					1	DETECTED	165.1590 m/z @16.32 [N1277_1.mzXML]	165.15899658203125	16.31853333333333	0.1850166666666667	19.832666666666668	19.647650000000002	23607.34375	6986167.984091057	0	1304	3.2229852804833534	0.7101572591953876	0.51964309998651	165.1566619873047	165.16357421875
324	166.0253143310547	1.4444833333333333					1	DETECTED	166.0253 m/z @1.44 [N1277_1.mzXML]	166.0253143310547	1.4444833333333333	0.11741666666666667	19.965	19.847583333333333	42634.79296875	5726135.948955903	0	1304	1.1931181636018693	2.8582450830340718	44.349670596783824	166.0247802734375	166.02606201171875
325	166.05235290527344	2.4123666666666663					1	DETECTED	166.0524 m/z @2.41 [N1277_1.mzXML]	166.05235290527344	2.4123666666666663	1.9434833333333332	8.44475	6.501266666666668	25852.4921875	3037596.116084961	0	1304	0.6646350834195109	6.798869554507655	12.862453194760343	166.04881286621094	166.05381774902344
326	166.06436157226562	10.348266666666666					1	DETECTED	166.0644 m/z @10.35 [N1277_1.mzXML]	166.06436157226562	10.348266666666666	3.0210500000000002	14.488516666666667	11.467466666666667	44783.9765625	3307756.40992682	0	1304	0.0961380136674368	0.5660876714483997	0.2029549293571915	166.0557861328125	166.07420349121094
327	166.08509826660156	8.401733333333333					1	DETECTED	166.0851 m/z @8.40 [N1277_1.mzXML]	166.08509826660156	8.401733333333333	0.5236	19.225833333333334	18.702233333333336	4761823.5	1.0076886818670759E8	1	1304	0.24514254582950734	0.8039360677187791	0.4517456961751238	166.0828857421875	166.0918426513672
328	166.09585571289062	8.416083333333333					1	DETECTED	166.0959 m/z @8.42 [N1277_1.mzXML]	166.09585571289062	8.416083333333333	8.0634	8.532916666666667	0.46951666666666725	9390.9765625	132533.10823754917	0	1304	0.11792501431143876	0.665634894381174	0.31998687770124723	166.09585571289062	166.1024169921875
329	166.1124725341797	12.918666666666667					1	DETECTED	166.1125 m/z @12.92 [N1277_1.mzXML]	166.1124725341797	12.918666666666667	8.048483333333333	14.47405	6.425566666666667	49214.08984375	9489415.399012206	0	1304	6.371692898730622	0.6668012091324924	0.3451874453835925	166.1024932861328	166.12220764160156
330	166.58335876464844	8.401733333333333					1	DETECTED	166.5834 m/z @8.40 [N1277_1.mzXML]	166.58335876464844	8.401733333333333	8.033483333333333	8.577483333333333	0.5440000000000005	12637.3916015625	217062.56132043476	0	1304	0.25888627717401924	0.7386286490156155	0.3736133422571404	166.5833282470703	166.5836944580078
331	166.98379516601562	11.249833333333333					1	DETECTED	166.9838 m/z @11.25 [N1277_1.mzXML]	166.98379516601562	11.249833333333333	0.10083333333333333	19.998	19.897166666666667	97229.703125	1.286760546828116E7	0	1304	1.8388864352806618	0.8418284946894831	0.34237976763067995	166.98313903808594	166.9913787841797
332	167.02127075195312	8.401733333333333					1	DETECTED	167.0213 m/z @8.40 [N1277_1.mzXML]	167.02127075195312	8.401733333333333	7.98835	18.916999999999998	10.928649999999998	15566.8193359375	2096630.1102303467	0	1304	0.28276177217722065	13.218542111841318	23.32742619477739	167.01429748535156	167.02157592773438
333	167.03265380859375	9.602066666666667					1	DETECTED	167.0327 m/z @9.60 [N1277_1.mzXML]	167.03265380859375	9.602066666666667	1.7724666666666666	19.965	18.192533333333333	2597218.75	1.9583273564894263E7	1	1304	0.08529164349069696	0.5093856917289831	2.080152790390468	167.02963256835938	167.04177856445312
334	167.05569458007812	8.774016666666666					1	DETECTED	167.0557 m/z @8.77 [N1277_1.mzXML]	167.05569458007812	8.774016666666666	6.49715	13.816083333333333	7.318933333333333	18058.978515625	2471450.4589712834	0	1304	0.2265126763566645	1.6072380171580831	0.37786116904118244	167.046875	167.0564422607422
335	167.06900024414062	11.339733333333333					1	DETECTED	167.0690 m/z @11.34 [N1277_1.mzXML]	167.06900024414062	11.339733333333333	4.17565	12.135933333333332	7.960283333333332	36773.76171875	2328293.9532865896	0	1304	2.037837377797901	0.7313448363447957	0.7583052551302547	167.06301879882812	167.0762176513672
336	167.08860778808594	8.358233333333335					1	DETECTED	167.0886 m/z @8.36 [N1277_1.mzXML]	167.08860778808594	8.358233333333335	7.019033333333334	9.367166666666666	2.3481333333333323	298820.6875	6048342.034517094	0	1304	0.24953175810546746	0.8722128661484844	0.6489048533032851	167.0806884765625	167.08935546875
337	168.03643798828125	9.6161					1	DETECTED	168.0364 m/z @9.62 [N1277_1.mzXML]	168.03643798828125	9.6161	9.469166666666666	10.461633333333333	0.992466666666667	146104.03125	1009726.1067752062	0	1304	0.09295014457062578	1.5383350849043527	1.5175622136858096	168.02981567382812	168.03663635253906
338	168.0955810546875	10.8848					1	DETECTED	168.0956 m/z @10.88 [N1277_1.mzXML]	168.0955810546875	10.8848	7.78425	11.04645	3.2622	31915.560546875	1398801.5961963204	0	1304	0.12704528378611002	0.53706596766914	0.0588471125754535	168.0891571044922	168.09561157226562
339	168.9791717529297	12.3455					1	DETECTED	168.9792 m/z @12.35 [N1277_1.mzXML]	168.9791717529297	12.3455	0.1850166666666667	19.948500000000003	19.763483333333337	46672.04296875	5186460.275006018	0	1304	0.5334557592738758	1.435732391577361	1.8308346659710644	168.9779815673828	168.98020935058594
340	168.99481201171875	1.6065					1	DETECTED	168.9948 m/z @1.61 [N1277_1.mzXML]	168.99481201171875	1.6065	1.54785	10.928650000000001	9.3808	17951.412109375	5960680.013985596	0	1304	6.087604440015681	79.97271952259153	159.03848403178603	168.9947052001953	169.00430297851562
341	169.02230834960938	10.8701					1	DETECTED	169.0223 m/z @10.87 [N1277_1.mzXML]	169.02230834960938	10.8701	10.825999999999999	10.9879	0.16190000000000104	8861.5146484375	53423.12464282252	0	1304	0.1113908017097387	1.835600907029406	2.671201814058812	169.01248168945312	169.0240020751953
342	169.0348358154297	2.9648666666666665					1	DETECTED	169.0348 m/z @2.96 [N1277_1.mzXML]	169.0348358154297	2.9648666666666665	0.5403833333333333	17.546333333333333	17.00595	231390.765625	1.1105198059274923E7	1	1304	0.3768032726228161	4.68791451411934	0.9165276087327855	169.02734375	169.0375518798828
343	169.04823303222656	10.8848					1	DETECTED	169.0482 m/z @10.88 [N1277_1.mzXML]	169.04823303222656	10.8848	0.35478333333333334	19.965	19.610216666666666	8736108.0	8.839631625735337E7	1	1304	0.12876156842689745	1.7895097311134824	1.9233016688130693	169.0388641357422	169.0576171875
344	169.07244873046875	10.914033333333332					1	DETECTED	169.0724 m/z @10.91 [N1277_1.mzXML]	169.07244873046875	10.914033333333332	10.825999999999999	10.9879	0.16190000000000104	9063.0029296875	57920.62836352581	0	1304	0.11882082427778684	0.9195380537675152	0.8390761075350303	169.07049560546875	169.08053588867188
345	169.08285522460938	8.866083333333334					1	DETECTED	169.0829 m/z @8.87 [N1277_1.mzXML]	169.08285522460938	8.866083333333334	8.804566666666666	9.08095	0.2763833333333334	4887.17822265625	60464.36715502927	0	1304	0.12619816016298913	2.246410186941169	3.492820373882337	169.0826416015625	169.0830535888672
346	169.09373474121094	1.6510500000000001					1	DETECTED	169.0937 m/z @1.65 [N1277_1.mzXML]	169.09373474121094	1.6510500000000001	1.6361999999999999	10.943033333333334	9.306833333333334	46551.1953125	5814152.44823468	0	1304	0.14736354679948693	313.3853168169159	622.6749983851287	169.08499145507812	169.09719848632812
347	169.2957305908203	14.7438					1	DETECTED	169.2957 m/z @14.74 [N1277_1.mzXML]	169.2957305908203	14.7438	10.8556	14.7438	3.8881999999999994	9158.130859375	1315759.3266359866	0	1304	3.9460097649988057	0.5	null	169.2875213623047	169.30435180664062
348	170.0206298828125	9.967783333333333					1	DETECTED	170.0206 m/z @9.97 [N1277_1.mzXML]	170.0206298828125	9.967783333333333	9.908366666666666	10.027283333333333	0.11891666666666723	6636.44580078125	31284.165605224483	0	1304	0.07792268603341412	1.0007012622720832	1.0014025245441662	170.0203399658203	170.0206298828125
349	170.03810119628906	2.9927333333333332					1	DETECTED	170.0381 m/z @2.99 [N1277_1.mzXML]	170.03810119628906	2.9927333333333332	1.8717333333333335	4.365933333333333	2.4942	14271.0302734375	684186.0214885254	0	1304	1.3171990992531393	1.1124888492417488	1.2249776984834972	170.03164672851562	170.03904724121094
350	170.05921936035156	9.226183333333333					1	DETECTED	170.0592 m/z @9.23 [N1277_1.mzXML]	170.05921936035156	9.226183333333333	9.11105	17.382833333333334	8.271783333333333	580433.9375	1.0442856802083887E7	0	1304	0.08896115125994797	1.2483140246774367	22.03879937458747	170.05123901367188	170.05958557128906
351	170.09153747558594	1.9724499999999998					1	DETECTED	170.0915 m/z @1.97 [N1277_1.mzXML]	170.09153747558594	1.9724499999999998	0.11741666666666667	19.965	19.847583333333333	22880.78125	6377757.954551267	0	1304	1.3030846501815854	5.349656789635407	22.968726042464425	170.0821533203125	170.0960235595703
352	171.0526123046875	10.8848					1	DETECTED	171.0526 m/z @10.88 [N1277_1.mzXML]	171.0526123046875	10.8848	1.5771666666666666	11.061166666666667	9.484	46715.20703125	6659353.083454712	0	1304	9.265348295646888	0.5116051620625415	0.012686516938311054	171.0516815185547	171.0528106689453
353	171.06283569335938	9.24005					1	DETECTED	171.0628 m/z @9.24 [N1277_1.mzXML]	171.06283569335938	9.24005	4.030083333333334	11.148783333333334	7.1187000000000005	66826.2890625	1747425.6549899916	0	1304	0.1728975576671079	1.043129663809528	11.99431241511748	171.05323791503906	171.0646514892578
354	171.13714599609375	11.720583333333334					1	DETECTED	171.1371 m/z @11.72 [N1277_1.mzXML]	171.13714599609375	11.720583333333334	11.6919	17.3335	5.6416	12509.939453125	1021169.1467692263	0	1304	0.08406877689967729	98.34282393956981	113.60763330489588	171.1365509033203	171.13760375976562
355	171.147705078125	11.498983333333333					1	DETECTED	171.1477 m/z @11.50 [N1277_1.mzXML]	171.147705078125	11.498983333333333	0.11741666666666667	19.998	19.880583333333334	10000.0859375	6425624.192941407	0	1304	6.618135455434194	0.8733676090286341	0.7467352180572682	171.1475830078125	171.14878845214844
356	172.0391845703125	2.114716666666667					1	DETECTED	172.0392 m/z @2.11 [N1277_1.mzXML]	172.0391845703125	2.114716666666667	2.02895	9.573550000000001	7.544600000000001	7177.37353515625	1122166.8432301024	0	1304	7.456160607230772	43.983287990672316	86.96657598134465	172.0360107421875	172.0396728515625
357	172.06826782226562	1.8145333333333333					1	DETECTED	172.0683 m/z @1.81 [N1277_1.mzXML]	172.06826782226562	1.8145333333333333	1.8004166666666668	10.943033333333334	9.142616666666667	35040.08203125	4787250.589670747	0	1304	9.01456047954241	323.82349468713363	646.7003238272888	172.06365966796875	172.0779266357422
358	172.1324462890625	10.24975					1	DETECTED	172.1324 m/z @10.25 [N1277_1.mzXML]	172.1324462890625	10.24975	10.132083333333332	10.588416666666665	0.45633333333333326	12499.59375	121033.3739245603	0	1304	0.12389618428661997	1.9390934844192351	2.7844797981254192	172.132080078125	172.1326904296875
359	173.02000427246094	16.709833333333332					1	DETECTED	173.0200 m/z @16.71 [N1277_1.mzXML]	173.02000427246094	16.709833333333332	1.8286499999999999	19.948500000000003	18.119850000000003	7291.95263671875	2815288.3854024066	0	1304	1.689357981180125	0.608817511152227	0.31390170440225923	173.0189971923828	173.02935791015625
360	173.96051025390625	11.354033333333332					1	DETECTED	173.9605 m/z @11.35 [N1277_1.mzXML]	173.96051025390625	11.354033333333332	0.10083333333333333	19.998	19.897166666666667	9393.0537109375	2453583.670783843	0	1304	0.759910179190717	4.6846405375741815	1.2212058062296829	173.95974731445312	173.96139526367188
361	174.04627990722656	14.933466666666668					1	DETECTED	174.0463 m/z @14.93 [N1277_1.mzXML]	174.04627990722656	14.933466666666668	6.44855	19.5535	13.104949999999999	6102.7490234375	2338780.279725464	0	1304	9.596423892904975	0.7722497765642954	0.597502841304438	174.04627990722656	174.0545196533203
362	174.07757568359375	14.488516666666667					1	DETECTED	174.0776 m/z @14.49 [N1277_1.mzXML]	174.07757568359375	14.488516666666667	9.439316666666667	19.192999999999998	9.753683333333331	9951.3173828125	2240643.4384938036	0	1304	2.3059844887360086	0.9658642293168551	0.8663592988102079	174.07720947265625	174.07867431640625
363	174.9369659423828	1.6361999999999999					1	DETECTED	174.9370 m/z @1.64 [N1277_1.mzXML]	174.9369659423828	1.6361999999999999	1.5771666666666666	13.962016666666667	12.38485	110136.3984375	5618796.063760743	0	1304	0.07603859667868251	104.8970920383965	3.5173904035794648	174.9338836669922	174.9373016357422
364	174.9905548095703	2.2717666666666667					1	DETECTED	174.9906 m/z @2.27 [N1277_1.mzXML]	174.9905548095703	2.2717666666666667	0.13419999999999999	19.9815	19.8473	73674.765625	4923402.949740235	0	1304	0.3974139647396093	4.2372420209517605	0.8244127316620733	174.9900360107422	174.99136352539062
365	175.0074462890625	13.787116666666666					1	DETECTED	175.0074 m/z @13.79 [N1277_1.mzXML]	175.0074462890625	13.787116666666666	9.923383333333334	18.396333333333335	8.47295	9670.587890625	1764634.560481202	0	1304	0.566945989203882	1.0964718924701502	1.7674542538319986	175.00611877441406	175.0087890625
366	175.02281188964844	3.2882499999999997					1	DETECTED	175.0228 m/z @3.29 [N1277_1.mzXML]	175.02281188964844	3.2882499999999997	0.6924833333333333	19.438666666666666	18.746183333333335	19694.435546875	2717785.754454711	0	1304	0.29890290913160156	0.8763088190484969	0.414859072294539	175.0181427001953	175.03262329101562
367	175.03590393066406	9.730799999999999					1	DETECTED	175.0359 m/z @9.73 [N1277_1.mzXML]	175.03590393066406	9.730799999999999	9.658233333333333	19.865833333333335	10.207600000000001	10342.2041015625	2152988.2138012084	0	1304	0.09595245167475674	70.33256775379112	139.66513550758225	175.03306579589844	175.0390167236328
368	175.073974609375	14.71525					1	DETECTED	175.0740 m/z @14.72 [N1277_1.mzXML]	175.073974609375	14.71525	9.544166666666666	19.618833333333335	10.074666666666669	12359.400390625	2816391.6879468365	0	1304	2.865087214409586	0.9480430517964646	1.114069187674831	175.06781005859375	175.077880859375
369	175.09124755859375	1.7724666666666666					1	DETECTED	175.0912 m/z @1.77 [N1277_1.mzXML]	175.09124755859375	1.7724666666666666	0.16796666666666665	19.965	19.79703333333333	45256.91796875	5629075.687661066	0	1304	8.235155906384389	3.4816456244964114	9.607642713494013	175.08580017089844	175.09613037109375
370	175.11795043945312	1.7864666666666666					1	DETECTED	175.1180 m/z @1.79 [N1277_1.mzXML]	175.11795043945312	1.7864666666666666	1.59175	14.572833333333334	12.981083333333334	43453.3046875	3713491.184568421	0	1304	0.10151624717964491	33.33326200462211	7.977052195345936	175.11044311523438	175.12623596191406
371	176.06973266601562	10.531766666666666					1	DETECTED	176.0697 m/z @10.53 [N1277_1.mzXML]	176.06973266601562	10.531766666666666	8.91185	17.546333333333333	8.634483333333334	253966.234375	3196472.6988400277	0	1304	0.08376937858632161	0.5498098584109031	2.7290788792957223	176.0692138671875	176.07847595214844
372	176.10203552246094	1.8573166666666665					1	DETECTED	176.1020 m/z @1.86 [N1277_1.mzXML]	176.10203552246094	1.8573166666666665	1.8286499999999999	11.749783333333333	9.921133333333334	44993.7890625	2039099.3151450197	0	1304	0.04624243377647641	7.4180985397405514	15.482058821813894	176.09518432617188	176.1025848388672
373	176.96978759765625	1.4743					1	DETECTED	176.9698 m/z @1.47 [N1277_1.mzXML]	176.96978759765625	1.4743	1.3953666666666666	1.5771666666666666	0.18179999999999996	38825.25390625	257642.66586584464	0	1304	0.1357686380780203	1.167356685413471	1.6235756438868711	176.9697265625	176.97035217285156
374	176.9989471435547	15.717283333333334					1	DETECTED	176.9989 m/z @15.72 [N1277_1.mzXML]	176.9989471435547	15.717283333333334	1.4126166666666669	18.591333333333335	17.178716666666666	4656.36572265625	2612914.2545913095	0	1304	0.2730121842401516	0.6004584750897143	0.20091695017942865	176.99769592285156	177.0066680908203
375	177.02978515625	10.306433333333333					1	DETECTED	177.0298 m/z @10.31 [N1277_1.mzXML]	177.02978515625	10.306433333333333	10.177033333333332	10.389883333333334	0.21285000000000132	8351.1435546875	56756.241193359616	0	1304	0.08627968987132917	0.8224497681607444	0.6448995363214888	177.02969360351562	177.03036499023438
376	177.0598907470703	1.6510500000000001					1	DETECTED	177.0599 m/z @1.65 [N1277_1.mzXML]	177.0598907470703	1.6510500000000001	1.5624333333333333	10.375983333333332	8.81355	91219.7109375	4140411.3958753664	0	1304	0.05327454375951057	49.7285123189768	1.2096598253842232	177.05030822753906	177.0601806640625
377	177.08984375	11.2955					1	DETECTED	177.0898 m/z @11.30 [N1277_1.mzXML]	177.08984375	11.2955	0.10083333333333333	19.998	19.897166666666667	18956.947265625	4809282.082216552	0	1304	5.664261337200055	3.0829905153569155	0.7663218458809746	177.0853729248047	177.0903778076172
378	177.16259765625	12.608616666666668					1	DETECTED	177.1626 m/z @12.61 [N1277_1.mzXML]	177.16259765625	12.608616666666668	0.11741666666666667	19.9815	19.864083333333333	7689.68798828125	2855310.146989745	0	1304	8.879638318604037	0.7951230999957303	0.2645955069996637	177.1582489013672	177.17185974121094
379	177.99839782714844	9.701183333333335					1	DETECTED	177.9984 m/z @9.70 [N1277_1.mzXML]	177.99839782714844	9.701183333333335	0.59105	16.709833333333332	16.118783333333333	5261.8408203125	1622215.8399039607	0	1304	0.12339591622375323	0.8846623174194301	0.7693246348388603	177.99168395996094	177.9986572265625
380	178.0577392578125	1.92905					1	DETECTED	178.0577 m/z @1.93 [N1277_1.mzXML]	178.0577392578125	1.92905	1.6214666666666666	16.05741666666667	14.435950000000002	22690.0859375	1925243.5112412414	0	1304	0.4116859057766682	14.388827595803118	25.831736342070652	178.0487823486328	178.0620880126953
381	178.07655334472656	11.95135					1	DETECTED	178.0766 m/z @11.95 [N1277_1.mzXML]	178.07655334472656	11.95135	0.23606666666666667	19.618833333333335	19.38276666666667	6299.9609375	1778161.175639343	0	1304	1.295840061266773	0.8272427612363907	5.72813552813778	178.06973266601562	178.08653259277344
382	178.96206665039062	11.279983333333332					1	DETECTED	178.9621 m/z @11.28 [N1277_1.mzXML]	178.96206665039062	11.279983333333332	0.2529	19.998	19.7451	9198.2236328125	2133960.106665589	0	1304	0.6308833425683975	0.8953002078216514	0.8617977039362877	178.96206665039062	178.96353149414062
383	179.03916931152344	1.5186333333333333					1	DETECTED	179.0392 m/z @1.52 [N1277_1.mzXML]	179.03916931152344	1.5186333333333333	1.3953666666666666	10.432583333333334	9.037216666666668	25425.37109375	3474924.7474394534	0	1304	0.16334728369172624	36.1986593817275	84.55668510714202	179.03546142578125	179.03945922851562
384	179.05300903320312	14.933466666666668					1	DETECTED	179.0530 m/z @14.93 [N1277_1.mzXML]	179.05300903320312	14.933466666666668	9.499366666666667	18.056833333333334	8.557466666666667	5955.76953125	1250952.6517286366	0	1304	2.2835046692182885	0.7873858289934548	0.5747716579869095	179.0524139404297	179.05909729003906
385	179.0692901611328	10.517983333333332					1	DETECTED	179.0693 m/z @10.52 [N1277_1.mzXML]	179.0692901611328	10.517983333333332	0.10083333333333333	19.9815	19.880666666666666	287134.8125	4293376.620765281	0	1304	0.08376678220653666	1.9205080409331747	1.99919783104891	179.05929565429688	179.0790252685547
386	179.1418914794922	12.577333333333334					1	DETECTED	179.1419 m/z @12.58 [N1277_1.mzXML]	179.1418914794922	12.577333333333334	12.212216666666666	15.621216666666667	3.4090000000000007	14070.998046875	956560.3152153321	0	1304	1.9937238393849412	4.668370840370652	8.336741680741303	179.13455200195312	179.14242553710938
387	180.01661682128906	1.4444833333333333					1	DETECTED	180.0166 m/z @1.44 [N1277_1.mzXML]	180.01661682128906	1.4444833333333333	1.4444833333333333	9.4247	7.980216666666666	10017.44921875	3121450.608290772	0	1304	7.953253281602453	null	null	180.0141143798828	180.01661682128906
388	180.0281219482422	11.554499999999999					1	DETECTED	180.0281 m/z @11.55 [N1277_1.mzXML]	180.0281219482422	11.554499999999999	10.825999999999999	15.797483333333334	4.971483333333335	28608.96875	1415359.7452619027	0	1304	0.7518129263370064	3.4121368107984438	5.8242736215968876	180.018310546875	180.0333709716797
389	180.0647735595703	9.71605					1	DETECTED	180.0648 m/z @9.72 [N1277_1.mzXML]	180.0647735595703	9.71605	2.1290833333333334	11.148783333333334	9.0197	102968.8515625	1713747.264040955	0	1304	0.0987442243556309	2.275988643865794	3.4709899872282364	180.05511474609375	180.0730743408203
390	180.0872802734375	8.866083333333334					1	DETECTED	180.0873 m/z @8.87 [N1277_1.mzXML]	180.0872802734375	8.866083333333334	0.13419999999999999	19.882333333333335	19.748133333333335	9225.5751953125	1729316.622380066	0	1304	0.06464196267847555	0.6575145043663834	0.061524895340257804	180.0792694091797	180.08746337890625
391	180.90264892578125	1.6510500000000001					1	DETECTED	180.9026 m/z @1.65 [N1277_1.mzXML]	180.90264892578125	1.6510500000000001	1.6361999999999999	4.634766666666667	2.998566666666667	23237.232421875	664205.0636392214	0	1304	0.172702156121459	100.9618406285056	41.179670653372504	180.90257263183594	180.9099578857422
392	181.00115966796875	1.4743					1	DETECTED	181.0012 m/z @1.47 [N1277_1.mzXML]	181.00115966796875	1.4743	1.3953666666666666	1.5771666666666666	0.18179999999999996	15658.2900390625	99080.98628240963	0	1304	0.07718670567574781	1.1425166551460455	1.6830426417716389	181.0008544921875	181.0014190673828
393	181.0485382080078	12.484216666666667					1	DETECTED	181.0485 m/z @12.48 [N1277_1.mzXML]	181.0485382080078	12.484216666666667	0.13419999999999999	19.998	19.8638	20658.5390625	2802705.3064406123	0	1304	3.0918349081675736	1.1554987073747172	2.88515390889913	181.0403289794922	181.0510711669922
394	181.07054138183594	9.381333333333334					1	DETECTED	181.0705 m/z @9.38 [N1277_1.mzXML]	181.07054138183594	9.381333333333334	4.38055	19.733333333333334	15.352783333333335	1173242.625	1.2602904359916579E7	1	1304	0.08216156710683542	0.7957571444182235	0.6911451973758888	181.06495666503906	181.07379150390625
395	181.08445739746094	11.554499999999999					1	DETECTED	181.0845 m/z @11.55 [N1277_1.mzXML]	181.08445739746094	11.554499999999999	0.5741833333333334	19.634999999999998	19.060816666666664	8529789.0	6.6163068803408615E7	1	1304	0.11220408550186001	2.2205044866968238	2.8074516559396696	181.0752410888672	181.0914764404297
396	181.09701538085938	11.622733333333334					1	DETECTED	181.0970 m/z @11.62 [N1277_1.mzXML]	181.09701538085938	11.622733333333334	9.937966666666666	11.622733333333334	1.6847666666666683	15677.0517578125	719544.7485556646	0	1304	0.014199196426709193	0.5	null	181.09642028808594	181.10208129882812
397	182.0743865966797	9.367166666666666					1	DETECTED	182.0744 m/z @9.37 [N1277_1.mzXML]	182.0743865966797	9.367166666666666	8.137833333333333	9.775966666666667	1.638133333333334	53501.92578125	713929.5783610845	0	1304	0.09615210993550427	0.6657155196202506	0.5083850425522995	182.06655883789062	182.07481384277344
398	182.08804321289062	11.554499999999999					1	DETECTED	182.0880 m/z @11.55 [N1277_1.mzXML]	182.08804321289062	11.554499999999999	1.9724499999999998	11.867416666666665	9.894966666666665	650130.125	5.3813486529263645E7	1	1304	7.733922202329042	0.5145538843677356	0.018615701569532902	182.0796356201172	182.08819580078125
399	182.14898681640625	15.733116666666666					1	DETECTED	182.1490 m/z @15.73 [N1277_1.mzXML]	182.14898681640625	15.733116666666666	0.10083333333333333	19.998	19.897166666666667	83538.671875	2.4099372212050293E7	0	1304	4.593538286159305	0.9411588601130477	0.6238070967984046	182.1483612060547	182.15037536621094
400	182.96156311035156	1.5186333333333333					1	DETECTED	182.9616 m/z @1.52 [N1277_1.mzXML]	182.96156311035156	1.5186333333333333	1.4444833333333333	1.59175	0.14726666666666666	17048.1484375	76448.1927723389	0	1304	0.04433212610035664	0.993032142054395	0.9264963987333009	182.96018981933594	182.96180725097656
401	183.06190490722656	9.8938					1	DETECTED	183.0619 m/z @9.89 [N1277_1.mzXML]	183.06190490722656	9.8938	9.324549999999999	10.012283333333333	0.687733333333334	8788.9326171875	130078.33376269529	0	1304	0.60030076150729	0.6040696823305503	0.2081393646611006	183.06166076660156	183.06466674804688
402	183.0792694091797	11.853166666666668					1	DETECTED	183.0793 m/z @11.85 [N1277_1.mzXML]	183.0792694091797	11.853166666666668	2.000916666666667	12.008049999999999	10.007133333333332	32511.15625	3391367.8128392925	0	1304	0.36840714942992037	0.53168296868326	0.06485443823789089	183.07460021972656	183.0886688232422
403	183.15220642089844	15.511416666666666					1	DETECTED	183.1522 m/z @15.51 [N1277_1.mzXML]	183.15220642089844	15.511416666666666	0.11741666666666667	19.998	19.880583333333334	6373.169921875	2080959.3264070116	0	1304	0.7198792553108557	0.6457250660430471	0.29162445588087976	183.14999389648438	183.1613311767578
404	183.9518585205078	10.24975					1	DETECTED	183.9519 m/z @10.25 [N1277_1.mzXML]	183.9518585205078	10.24975	9.587950000000001	10.334416666666668	0.7464666666666666	13874.3935546875	152292.30380645746	0	1304	0.1054949880760141	0.5639669587992348	1.1486580176627992	183.95138549804688	183.952392578125
405	184.0720977783203	13.027533333333334					1	DETECTED	184.0721 m/z @13.03 [N1277_1.mzXML]	184.0720977783203	13.027533333333334	9.095983333333333	15.813316666666667	6.717333333333334	198305.515625	7410730.900238831	0	1304	0.39432246815079175	1.4397315300465838	2.622911391906105	184.07154846191406	184.08139038085938
406	184.0933074951172	1.8004166666666668					1	DETECTED	184.0933 m/z @1.80 [N1277_1.mzXML]	184.0933074951172	1.8004166666666668	1.7724666666666666	19.618833333333335	17.84636666666667	458542.3125	6603231.891364044	0	1304	0.05253069844789415	150.86955948748087	4.569206958430458	184.08375549316406	184.09637451171875
407	184.4599609375	10.2355					1	DETECTED	184.4600 m/z @10.24 [N1277_1.mzXML]	184.4599609375	10.2355	9.587950000000001	10.3206	0.7326499999999996	11209.3310546875	187324.04534057592	0	1304	0.7171950637206077	0.5657092116438891	0.13141842328777817	184.45962524414062	184.4599609375
408	184.99859619140625	1.45945					1	DETECTED	184.9986 m/z @1.46 [N1277_1.mzXML]	184.99859619140625	1.45945	1.4126166666666669	10.24975	8.837133333333334	13071.279296875	2263838.954794373	0	1304	0.0977892704632255	94.3466192170824	187.6932384341648	184.9945831298828	185.00430297851562
409	185.04322814941406	10.2355					1	DETECTED	185.0432 m/z @10.24 [N1277_1.mzXML]	185.04322814941406	10.2355	1.54785	19.998	18.45015	4175114.75	5.171153643552639E7	1	1304	0.7043821482101968	0.6589842448099519	0.01640671663314476	185.0384521484375	185.04505920410156
410	185.07504272460938	13.01405					1	DETECTED	185.0750 m/z @13.01 [N1277_1.mzXML]	185.07504272460938	13.01405	1.6656499999999999	13.01405	11.3484	9791.0263671875	2686673.376829956	0	1304	2.803089347502519	0.5	null	185.06719970703125	185.07794189453125
411	185.12762451171875	9.141516666666666					1	DETECTED	185.1276 m/z @9.14 [N1277_1.mzXML]	185.12762451171875	9.141516666666666	9.020566666666667	12.063866666666666	3.0432999999999986	42649.3125	730841.3310995488	0	1304	0.09882999576307405	1.6616890340464614	0.18202104704036026	185.12657165527344	185.13119506835938
412	185.6337432861328	2.0861666666666667					1	DETECTED	185.6337 m/z @2.09 [N1277_1.mzXML]	185.6337432861328	2.0861666666666667	2.0861666666666667	11.664	9.577833333333333	51975.3515625	1.2948302479932314E7	0	1304	8.34822668269041	null	null	185.62890625	185.63636779785156
413	186.04660034179688	10.2355					1	DETECTED	186.0466 m/z @10.24 [N1277_1.mzXML]	186.04660034179688	10.2355	9.367166666666666	17.300833333333333	7.933666666666667	305773.03125	3462461.5456486815	0	1304	0.7050973689944158	0.6062795664674152	0.24317024872502577	186.03707885742188	186.04727172851562
414	186.07257080078125	1.9145833333333333					1	DETECTED	186.0726 m/z @1.91 [N1277_1.mzXML]	186.07257080078125	1.9145833333333333	0.15106666666666665	19.932000000000002	19.780933333333337	170827.1875	3622322.6768119526	0	1304	0.3664540236696854	1.6409125519850183	0.14432816889055478	186.07235717773438	186.07568359375
415	186.22059631347656	11.425383333333334					1	DETECTED	186.2206 m/z @11.43 [N1277_1.mzXML]	186.22059631347656	11.425383333333334	10.057166666666665	11.425383333333334	1.3682166666666689	9311.9228515625	436474.6753712159	0	1304	1.3259283565382916	0.5	null	186.22059631347656	186.2209930419922
416	186.91062927246094	1.6510500000000001					1	DETECTED	186.9106 m/z @1.65 [N1277_1.mzXML]	186.91062927246094	1.6510500000000001	1.6214666666666666	1.7580166666666666	0.13654999999999995	30259.828125	98776.61280102545	0	1304	0.05358186546153054	2.3078873239436466	1.4285920504944563	186.91030883789062	186.9109649658203
417	186.92178344726562	1.54785					1	DETECTED	186.9218 m/z @1.55 [N1277_1.mzXML]	186.92178344726562	1.54785	1.4444833333333333	11.51335	10.068866666666668	17180.685546875	6075080.675223878	0	1304	0.10859380601585511	48.7046114156724	96.40922283134479	186.92120361328125	186.93141174316406
418	186.9512481689453	9.24005					1	DETECTED	186.9512 m/z @9.24 [N1277_1.mzXML]	186.9512481689453	9.24005	2.1290833333333334	9.367166666666666	7.238083333333332	32880.7421875	2800772.9816103512	0	1304	0.09371410177374706	0.510018808905568	0.012975355826783547	186.94369506835938	186.9517822265625
419	187.05650329589844	1.8717333333333335					1	DETECTED	187.0565 m/z @1.87 [N1277_1.mzXML]	187.05650329589844	1.8717333333333335	1.8428	10.348266666666666	8.505466666666665	907421.375	8028277.456895021	0	1304	0.051455889608504224	5.838029932086468	6.803880518822315	187.04718017578125	187.05690002441406
420	187.07037353515625	3.1334999999999997					1	DETECTED	187.0704 m/z @3.13 [N1277_1.mzXML]	187.07037353515625	3.1334999999999997	0.23606666666666667	19.998	19.761933333333335	20146.98828125	5668411.352815734	0	1304	1.900071781255297	1.5697521598578539	3.457304475385735	187.06993103027344	187.08033752441406
421	187.12478637695312	11.249833333333333					1	DETECTED	187.1248 m/z @11.25 [N1277_1.mzXML]	187.12478637695312	11.249833333333333	0.10083333333333333	19.9815	19.880666666666666	8416.41796875	3649330.81541089	0	1304	6.096073224973274	0.8915896791939487	8.206176617722328	187.12411499023438	187.13241577148438
422	187.47178649902344	9.226183333333333					1	DETECTED	187.4718 m/z @9.23 [N1277_1.mzXML]	187.47178649902344	9.226183333333333	9.141516666666666	9.33885	0.1973333333333347	26450.71875	159242.40092053276	0	1304	0.09266063061554419	1.3441570952602033	1.1853378133965864	187.47137451171875	187.47186279296875
423	188.02188110351562	10.8848					1	DETECTED	188.0219 m/z @10.88 [N1277_1.mzXML]	188.02188110351562	10.8848	9.184500000000002	12.987150000000002	3.80265	76931.2578125	2117117.2316770037	0	1304	0.12965561886889532	0.5279343026835821	0.05260297147006186	188.0176239013672	188.03155517578125
424	188.03414916992188	2.18665					1	DETECTED	188.0341 m/z @2.19 [N1277_1.mzXML]	188.03414916992188	2.18665	2.0431166666666667	9.212283333333334	7.169166666666667	7577.26171875	1737690.8703063964	0	1304	0.08336259972034332	24.973873664653944	48.94774732930788	188.03286743164062	188.0368194580078
425	188.04684448242188	9.226183333333333					1	DETECTED	188.0468 m/z @9.23 [N1277_1.mzXML]	188.04684448242188	9.226183333333333	9.170266666666667	9.310049999999999	0.13978333333333204	14664.771484375	58970.19681518574	0	1304	0.05728441053835631	1.2499254843517034	11.760599595351897	188.0387725830078	188.04684448242188
426	188.05812072753906	9.268266666666667					1	DETECTED	188.0581 m/z @9.27 [N1277_1.mzXML]	188.05812072753906	9.268266666666667	9.198433333333332	17.0875	7.8890666666666664	19263.232421875	1275629.9441108413	0	1304	0.030996320201236216	56.48496420047582	111.96992840095164	188.048583984375	188.05813598632812
427	188.069580078125	9.24005					1	DETECTED	188.0696 m/z @9.24 [N1277_1.mzXML]	188.069580078125	9.24005	1.8859333333333335	11.2063	9.320366666666667	1.0030456E7	6.836722196807393E7	1	1304	0.09441494859029653	1.079369288492277	0.9506520792216204	188.05975341796875	188.07875061035156
428	188.5234375	10.8701					1	DETECTED	188.5234 m/z @10.87 [N1277_1.mzXML]	188.5234375	10.8701	10.825999999999999	14.036516666666667	3.2105166666666687	13346.3984375	1552435.0664904793	0	1304	0.13244437426600442	36.40041572184264	71.80083144368528	188.5216827392578	188.5238494873047
429	188.6700897216797	9.226183333333333					1	DETECTED	188.6701 m/z @9.23 [N1277_1.mzXML]	188.6700897216797	9.226183333333333	9.141516666666666	9.324549999999999	0.1830333333333325	26486.630859375	134657.09477001996	0	1304	0.10098500067635996	1.0654256040059777	0.1717840764192251	188.66065979003906	188.6701202392578
430	188.95481872558594	1.54785					1	DETECTED	188.9548 m/z @1.55 [N1277_1.mzXML]	188.95481872558594	1.54785	1.4444833333333333	1.5624333333333333	0.11795	7540.07568359375	37805.003104980446	0	1304	0.09424307465480752	0.570541760722348	0.1410835214446959	188.95437622070312	188.95498657226562
431	189.02288818359375	13.787116666666666					1	DETECTED	189.0229 m/z @13.79 [N1277_1.mzXML]	189.02288818359375	13.787116666666666	13.392149999999999	16.17125	2.7791000000000015	10310.9755859375	555102.3161770937	0	1304	0.37630115564343214	3.5181449911384925	3.5723793729104463	189.02197265625	189.0244598388672
432	189.04566955566406	1.8428					1	DETECTED	189.0457 m/z @1.84 [N1277_1.mzXML]	189.04566955566406	1.8428	1.4126166666666669	11.105633333333333	9.693016666666667	30349.15625	9120067.708439332	0	1304	9.050857376053425	10.164374920626292	22.838480968029145	189.03570556640625	189.05126953125
433	189.0729217529297	9.24005					1	DETECTED	189.0729 m/z @9.24 [N1277_1.mzXML]	189.0729217529297	9.24005	9.126299999999999	11.7645	2.638200000000001	1063413.875	7151612.8808530485	0	1304	0.07971076908123109	1.047307930011906	0.8851394581355914	189.06919860839844	189.0731658935547
434	189.08604431152344	2.9648666666666665					1	DETECTED	189.0860 m/z @2.96 [N1277_1.mzXML]	189.08604431152344	2.9648666666666665	0.10083333333333333	19.998	19.897166666666667	71739.421875	1.8602130935247183E7	0	1304	2.7474028807657485	3.080088550168399	6.957986124085552	189.08544921875	189.09019470214844
435	189.16253662109375	14.404433333333333					1	DETECTED	189.1625 m/z @14.40 [N1277_1.mzXML]	189.16253662109375	14.404433333333333	1.59175	16.008416666666665	14.416666666666666	11851.03515625	4034802.1141088884	0	1304	3.322417529702788	0.5460357749896159	0.08865194338740123	189.15826416015625	189.16322326660156
436	189.1980438232422	9.24005					1	DETECTED	189.1980 m/z @9.24 [N1277_1.mzXML]	189.1980438232422	9.24005	9.156166666666667	9.395616666666665	0.23944999999999794	33107.12890625	201159.4746113286	0	1304	0.09279915637936931	1.4272799523147224	1.8545599046294445	189.19747924804688	189.19805908203125
437	190.0850372314453	10.825999999999999					1	DETECTED	190.0850 m/z @10.83 [N1277_1.mzXML]	190.0850372314453	10.825999999999999	0.1850166666666667	19.948500000000003	19.763483333333337	291261.125	5110339.988147093	1	1304	0.07949832155668268	0.563086333126884	0.17912216236875841	190.0762939453125	190.09027099609375
438	190.1427459716797	10.362083333333334					1	DETECTED	190.1427 m/z @10.36 [N1277_1.mzXML]	190.1427459716797	10.362083333333334	0.26975	10.573733333333333	10.303983333333333	29202.66796875	1043645.4877352908	0	1304	0.2675707799625986	0.8230676893016201	0.7247705202281907	190.14234924316406	190.14341735839844
439	190.96710205078125	13.845116666666666					1	DETECTED	190.9671 m/z @13.85 [N1277_1.mzXML]	190.96710205078125	13.845116666666666	0.15106666666666665	19.9815	19.830433333333335	9195.62109375	2803080.530154176	0	1304	0.23375028381718366	0.5645978857866438	0.12747618269231026	190.96145629882812	190.97613525390625
440	191.0166778564453	3.0350333333333332					1	DETECTED	191.0167 m/z @3.04 [N1277_1.mzXML]	191.0166778564453	3.0350333333333332	2.4397499999999996	16.497516666666666	14.057766666666666	6702.7578125	1904248.59598468	0	1304	0.25549435631304895	11.807626620376846	21.188276315012132	191.0092010498047	191.01708984375
441	191.0302734375	10.8701					1	DETECTED	191.0303 m/z @10.87 [N1277_1.mzXML]	191.0302734375	10.8701	1.3953666666666666	11.749783333333333	10.354416666666667	266120.75	2.6803447184278823E7	1	1304	9.15610591022686	0.5201296369604033	0.0268797342943287	191.02984619140625	191.03970336914062
442	191.07545471191406	1.6656499999999999					1	DETECTED	191.0755 m/z @1.67 [N1277_1.mzXML]	191.07545471191406	1.6656499999999999	1.5624333333333333	10.7475	9.185066666666668	129389.5234375	2099633.4942614757	0	1304	0.05838354425058512	44.74301948699234	113.2476849440872	191.0686798095703	191.08099365234375
443	192.0168914794922	1.5771666666666666					1	DETECTED	192.0169 m/z @1.58 [N1277_1.mzXML]	192.0168914794922	1.5771666666666666	0.13419999999999999	19.998	19.8638	7931.60986328125	3983303.8248386513	0	1304	19.09136177765402	5.601615623883468	52.76202800589131	192.00689697265625	192.0234832763672
444	192.03369140625	10.840816666666665					1	DETECTED	192.0337 m/z @10.84 [N1277_1.mzXML]	192.03369140625	10.840816666666665	1.7426166666666667	11.03165	9.289033333333334	22457.17578125	1513034.848706269	0	1304	8.444484371956241	0.5538448477772475	0.10543974874402665	192.0301971435547	192.0429229736328
445	192.07040405273438	1.4743					1	DETECTED	192.0704 m/z @1.47 [N1277_1.mzXML]	192.07040405273438	1.4743	1.4743	11.192066666666667	9.717766666666668	9959.7138671875	2122282.6967153926	0	1304	6.405870433325074	null	null	192.06402587890625	192.07907104492188
446	192.10421752929688	9.544166666666666					1	DETECTED	192.1042 m/z @9.54 [N1277_1.mzXML]	192.10421752929688	9.544166666666666	9.529233333333334	9.630166666666666	0.10093333333333199	5273.49072265625	22561.970109741033	0	1304	0.0892655417988717	3.379464285714613	5.758928571429226	192.10409545898438	192.10511779785156
447	192.96041870117188	2.1290833333333334					1	DETECTED	192.9604 m/z @2.13 [N1277_1.mzXML]	192.96041870117188	2.1290833333333334	1.0498166666666666	16.643883333333335	15.594066666666668	34910.73828125	3252624.9428813476	0	1304	0.26658422598656006	7.224380752362715	2.5127955824117563	192.9602508544922	192.96409606933594
448	193.03343200683594	1.6510500000000001					1	DETECTED	193.0334 m/z @1.65 [N1277_1.mzXML]	193.03343200683594	1.6510500000000001	1.6065	15.9105	14.304	19559.759765625	1160119.497481659	0	1304	1.6681845763192815	160.5387205387202	44.18285052510984	193.03285217285156	193.03604125976562
449	193.08489990234375	10.517983333333332					1	DETECTED	193.0849 m/z @10.52 [N1277_1.mzXML]	193.08489990234375	10.517983333333332	10.447000000000001	11.221	0.7739999999999991	246694.15625	1608908.4690817166	0	1304	0.09028207645824082	1.5814733323660557	2.099085461588764	193.0835723876953	193.0851287841797
450	193.09962463378906	8.989566666666667					1	DETECTED	193.0996 m/z @8.99 [N1277_1.mzXML]	193.09962463378906	8.989566666666667	7.442283333333333	9.126299999999999	1.6840166666666656	3738.396728515625	102157.41175677489	0	1304	0.11467771440915087	0.5441849693548904	0.08836993870978081	193.09588623046875	193.10000610351562
451	193.1576690673828	14.376783333333332					1	DETECTED	193.1577 m/z @14.38 [N1277_1.mzXML]	193.1576690673828	14.376783333333332	11.936900000000001	18.331833333333336	6.394933333333334	7937.17919921875	894789.8474551081	0	1304	0.5081477054763734	0.7234963503709213	0.4388156134835164	193.15684509277344	193.15811157226562
452	193.90489196777344	9.923383333333334					1	DETECTED	193.9049 m/z @9.92 [N1277_1.mzXML]	193.90489196777344	9.923383333333334	9.864833333333333	10.027283333333333	0.16244999999999976	5611.44970703125	33622.3153001709	0	1304	0.1226509935348119	1.3872758326216812	1.7745516652433624	193.90476989746094	193.9053192138672
453	194.03131103515625	1.7271500000000002					1	DETECTED	194.0313 m/z @1.73 [N1277_1.mzXML]	194.03131103515625	1.7271500000000002	0.20193333333333333	19.816333333333333	19.6144	4332.2314453125	2589747.8833837616	0	1304	17.000010007727585	6.430037262465441	11.86007452493088	194.03131103515625	194.03297424316406
454	194.05906677246094	10.362083333333334					1	DETECTED	194.0591 m/z @10.36 [N1277_1.mzXML]	194.05906677246094	10.362083333333334	3.387383333333333	13.715266666666668	10.327883333333336	42799.34375	5260183.36729175	0	1304	0.11088841034705155	0.5105741767597596	0.01951803788189265	194.0496826171875	194.06785583496094
455	194.0883026123047	10.517983333333332					1	DETECTED	194.0883 m/z @10.52 [N1277_1.mzXML]	194.0883026123047	10.517983333333332	4.680416666666667	10.698933333333335	6.018516666666668	29184.27734375	801201.8303952627	0	1304	0.07014947173158603	0.7456122559640059	0.2167328424000848	194.07986450195312	194.08889770507812
456	194.45484924316406	9.923383333333334					1	DETECTED	194.4548 m/z @9.92 [N1277_1.mzXML]	194.45484924316406	9.923383333333334	9.8938	9.982766666666667	0.08896666666666597	4439.29248046875	17971.698738403196	0	1304	0.08562515365606238	1.5036619718309874	2.0073239436619748	194.45484924316406	194.45513916015625
457	194.95726013183594	2.1290833333333334					1	DETECTED	194.9573 m/z @2.13 [N1277_1.mzXML]	194.95726013183594	2.1290833333333334	2.0575	15.558166666666667	13.500666666666667	13302.5517578125	2311003.9592236322	0	1304	0.13610082033895576	94.30034924330617	179.84473089701217	194.9570770263672	194.9628448486328
458	194.9754638671875	12.31455					1	DETECTED	194.9755 m/z @12.31 [N1277_1.mzXML]	194.9754638671875	12.31455	11.221	12.821683333333334	1.6006833333333343	14936.8408203125	697779.4195122074	0	1304	0.3797014427500862	0.7318747809123194	0.4637495618246387	194.975341796875	194.9762420654297
459	195.01414489746094	14.558783333333334					1	DETECTED	195.0141 m/z @14.56 [N1277_1.mzXML]	195.01414489746094	14.558783333333334	1.4289333333333334	14.558783333333334	13.129850000000001	9731.2294921875	4052371.8053623657	0	1304	4.974558773935817	0.5	null	195.01136779785156	195.0173797607422
460	195.0289306640625	16.923333333333332					1	DETECTED	195.0289 m/z @16.92 [N1277_1.mzXML]	195.0289306640625	16.923333333333332	0.38844999999999996	19.932000000000002	19.543550000000003	6878.79931640625	2472660.079989441	0	1304	0.9244347742977865	0.5909793739095025	0.3997765524712408	195.02796936035156	195.03787231445312
461	195.08641052246094	9.923383333333334					1	DETECTED	195.0864 m/z @9.92 [N1277_1.mzXML]	195.08641052246094	9.923383333333334	0.10083333333333333	19.998	19.897166666666667	1705598.375	1.9669597093755595E7	1	1304	0.11602202276967155	1.5053562221247112	1.5700313374985548	195.08558654785156	195.0872802734375
462	195.1003875732422	11.554499999999999					1	DETECTED	195.1004 m/z @11.55 [N1277_1.mzXML]	195.1003875732422	11.554499999999999	9.8938	14.006933333333334	4.113133333333334	227562.8125	4335052.125544493	1	1304	0.4676206288935969	1.3866759830114912	1.1533225124793496	195.09646606445312	195.11032104492188
463	195.11187744140625	9.310049999999999					1	DETECTED	195.1119 m/z @9.31 [N1277_1.mzXML]	195.11187744140625	9.310049999999999	9.282100000000002	18.007	8.7249	19959.943359375	4998317.642011901	0	1304	0.10479017115898515	156.08050089447096	19.606284981897264	195.11082458496094	195.12049865722656
464	196.00802612304688	10.8848					1	DETECTED	196.0080 m/z @10.88 [N1277_1.mzXML]	196.00802612304688	10.8848	0.11741666666666667	19.932000000000002	19.814583333333335	26619.34375	1958078.8408970041	0	1304	9.053981050614215	0.8615767852889195	0.8594063173150148	195.9993438720703	196.00820922851562
465	196.0596923828125	8.942633333333333					1	DETECTED	196.0597 m/z @8.94 [N1277_1.mzXML]	196.0596923828125	8.942633333333333	8.774016666666666	18.203333333333333	9.429316666666667	12654.1806640625	1110661.5181696166	0	1304	0.08705204323094051	24.904833988389644	53.458851876427325	196.059326171875	196.06863403320312
466	196.08999633789062	9.923383333333334					1	DETECTED	196.0900 m/z @9.92 [N1277_1.mzXML]	196.08999633789062	9.923383333333334	0.2529	18.36433333333333	18.11143333333333	111486.5625	3078887.786660707	0	1304	0.11772060143405838	22.5599120489915	1.7109382714592685	196.08538818359375	196.09869384765625
467	196.86404418945312	2.0149500000000002					1	DETECTED	196.8640 m/z @2.01 [N1277_1.mzXML]	196.86404418945312	2.0149500000000002	1.695	14.672416666666667	12.977416666666667	23891.76171875	7924600.587750977	0	1304	0.2738051221274709	20.280382351409063	39.560764702818126	196.86363220214844	196.87391662597656
468	197.0660858154297	9.296050000000001					1	DETECTED	197.0661 m/z @9.30 [N1277_1.mzXML]	197.0660858154297	9.296050000000001	0.2529	19.932000000000002	19.679100000000002	13143.27734375	3559441.2900197743	0	1304	7.591703602154327	1.0373064051281207	25.716223327012624	197.06253051757812	197.0664520263672
469	197.07969665527344	11.061166666666667					1	DETECTED	197.0797 m/z @11.06 [N1277_1.mzXML]	197.07969665527344	11.061166666666667	10.161983333333334	11.075983333333333	0.9139999999999997	15811.833984375	228641.60341516003	0	1304	0.6701229590178048	0.5082389575726121	0.034795539042005975	197.07740783691406	197.0820770263672
470	197.09945678710938	1.7426166666666667					1	DETECTED	197.0995 m/z @1.74 [N1277_1.mzXML]	197.09945678710938	1.7426166666666667	0.70935	12.49925	11.7899	22206.01953125	3771133.637312837	0	1304	10.440909255494468	5.705158397315956	7.983159136541315	197.09002685546875	197.1075897216797
471	197.1162109375	11.148783333333334					1	DETECTED	197.1162 m/z @11.15 [N1277_1.mzXML]	197.1162109375	11.148783333333334	10.012283333333333	12.02235	2.010066666666667	14023.1865234375	779332.9260677497	0	1304	0.49549310709669037	0.8843232145475864	2.1050885902984997	197.1136016845703	197.1163787841797
472	197.12759399414062	9.745833333333334					1	DETECTED	197.1276 m/z @9.75 [N1277_1.mzXML]	197.12759399414062	9.745833333333334	5.257633333333334	10.161983333333334	4.90435	32424.0625	1266526.3557681285	0	1304	0.6621734721085062	1.2188069941940634	2.194075997803425	197.1272735595703	197.129150390625
473	198.00596618652344	10.8701					1	DETECTED	198.0060 m/z @10.87 [N1277_1.mzXML]	198.00596618652344	10.8701	10.8701	10.943033333333334	0.0729333333333333	8530.16015625	22763.912758422633	0	1304	0.07510923002442915	null	null	198.0056610107422	198.00645446777344
474	198.01974487304688	15.526933333333334					1	DETECTED	198.0197 m/z @15.53 [N1277_1.mzXML]	198.01974487304688	15.526933333333334	14.816183333333333	18.541833333333333	3.72565	2494.2158203125	287348.4574096984	0	1304	0.4227461985322414	2.620928596552934	4.241857193105868	198.0186767578125	198.02069091796875
475	198.0515899658203	10.531766666666666					1	DETECTED	198.0516 m/z @10.53 [N1277_1.mzXML]	198.0515899658203	10.531766666666666	8.91185	10.6827	1.7708500000000011	77012.1484375	863668.7029094244	0	1304	0.07069225244978306	0.5405313585531748	0.06220752568441209	198.05133056640625	198.055419921875
476	198.08389282226562	1.8573166666666665					1	DETECTED	198.0839 m/z @1.86 [N1277_1.mzXML]	198.08389282226562	1.8573166666666665	1.7864666666666666	10.432583333333334	8.646116666666668	63979.359375	1576310.8574851076	0	1304	0.09192044380885545	60.54586443037973	119.9281134171945	198.0747833251953	198.09072875976562
477	198.11180114746094	9.559					1	DETECTED	198.1118 m/z @9.56 [N1277_1.mzXML]	198.11180114746094	9.559	2.3284666666666665	11.016983333333334	8.688516666666668	3245.297607421875	893101.5389508666	0	1304	0.07784373619745999	0.600821285658965	0.20164257131792973	198.1102294921875	198.1118927001953
478	198.86119079589844	2.000916666666667					1	DETECTED	198.8612 m/z @2.00 [N1277_1.mzXML]	198.86119079589844	2.000916666666667	1.695	2.727233333333333	1.032233333333333	27900.453125	581666.5342164307	0	1304	0.07220118107439855	1.6871152274584564	0.8926466426500956	198.85813903808594	198.86123657226562
479	198.93910217285156	1.5037999999999998					1	DETECTED	198.9391 m/z @1.50 [N1277_1.mzXML]	198.93910217285156	1.5037999999999998	1.4126166666666669	1.6510500000000001	0.23843333333333327	289845.125	2052735.886718994	0	1304	0.12447960703608718	1.328255820268585	1.5910289509218491	198.9385986328125	198.93934631347656
480	199.02223205566406	10.7798					1	DETECTED	199.0222 m/z @10.78 [N1277_1.mzXML]	199.02223205566406	10.7798	9.85	19.882333333333335	10.032333333333336	2993.93115234375	1034632.0116914063	0	1304	4.749868182367591	5.394887789488779	9.789775578977558	199.01402282714844	199.02293395996094
481	199.05880737304688	11.0909					1	DETECTED	199.0588 m/z @11.09 [N1277_1.mzXML]	199.05880737304688	11.0909	9.08095	13.2312	4.15025	46157.4921875	1645391.8543238826	0	1304	0.12269630650767205	1.048970680082943	0.957071987029386	199.05511474609375	199.0596466064453
482	199.14341735839844	8.804566666666666					1	DETECTED	199.1434 m/z @8.80 [N1277_1.mzXML]	199.14341735839844	8.804566666666666	8.74375	16.43215	7.6884	8303.8359375	1075919.3721340634	0	1304	0.03411340151384934	63.2096464784881	113.86894813523732	199.14300537109375	199.1473846435547
483	200.03927612304688	1.6656499999999999					1	DETECTED	200.0393 m/z @1.67 [N1277_1.mzXML]	200.03927612304688	1.6656499999999999	1.6065	2.8523	1.2458	52870.2109375	878414.266739014	0	1304	0.07197372769600796	5.821472770241986	10.451275880788808	200.03919982910156	200.04354858398438
484	200.0672607421875	1.8004166666666668					1	DETECTED	200.0673 m/z @1.80 [N1277_1.mzXML]	200.0672607421875	1.8004166666666668	1.7724666666666666	11.061166666666667	9.2887	175679.515625	8520633.31454956	0	1304	0.048796713999271324	166.16636851520488	4.041698396566858	200.06231689453125	200.06735229492188
485	200.93658447265625	1.5186333333333333					1	DETECTED	200.9366 m/z @1.52 [N1277_1.mzXML]	200.93658447265625	1.5186333333333333	1.45945	1.59175	0.13230000000000008	37953.75	223893.481772461	0	1304	0.10720791074180736	1.1177133201914955	1.235426640382991	200.9363250732422	200.9366912841797
486	200.97216796875	1.5037999999999998					1	DETECTED	200.9722 m/z @1.50 [N1277_1.mzXML]	200.97216796875	1.5037999999999998	1.4444833333333333	1.6214666666666666	0.17698333333333327	85803.34375	528569.3759433595	0	1304	0.09627567138291027	1.4918516437201508	2.8481345843764534	200.97186279296875	200.97218322753906
487	201.0148468017578	1.9002000000000001					1	DETECTED	201.0148 m/z @1.90 [N1277_1.mzXML]	201.0148468017578	1.9002000000000001	1.7580166666666666	2.2861833333333332	0.5281666666666667	80818.9375	873708.9211311034	0	1304	0.1281152571614661	1.8252624440067668	2.799802710013803	201.01449584960938	201.01527404785156
488	201.1112060546875	1.119					1	DETECTED	201.1112 m/z @1.12 [N1277_1.mzXML]	201.1112060546875	1.119	0.10083333333333333	19.998	19.897166666666667	38642.484375	2.8720214227005124E7	0	1304	10.906988092156046	9.771075462432476	12.022925825244052	201.10983276367188	201.1115264892578
489	201.97267150878906	1.5186333333333333					1	DETECTED	201.9727 m/z @1.52 [N1277_1.mzXML]	201.97267150878906	1.5186333333333333	1.4743	1.6065	0.1322000000000001	22714.85546875	103209.21787744142	0	1304	0.09833298649410294	1.4909774436090235	1.981954887218047	201.97201538085938	201.9729766845703
490	202.0465545654297	9.730799999999999					1	DETECTED	202.0466 m/z @9.73 [N1277_1.mzXML]	202.0465545654297	9.730799999999999	1.7864666666666666	10.177033333333332	8.390566666666665	45971.98828125	2099712.2238063347	0	1304	7.897834646079227	0.5294451592852881	0.05904465787819093	202.0457763671875	202.0507354736328
491	202.10626220703125	2.10035					1	DETECTED	202.1063 m/z @2.10 [N1277_1.mzXML]	202.10626220703125	2.10035	0.11741666666666667	19.965	19.847583333333333	6489.85791015625	3712313.2427532976	0	1304	17.00408465694861	5.004601768423884	0.7889549992594583	202.1060791015625	202.11529541015625
492	202.96974182128906	1.5037999999999998					1	DETECTED	202.9697 m/z @1.50 [N1277_1.mzXML]	202.96974182128906	1.5037999999999998	1.4289333333333334	1.5332000000000001	0.10426666666666673	28294.58984375	103384.97532580585	0	1304	0.43116916435181785	0.6963490650044551	0.39269813000891024	202.96966552734375	202.97015380859375
493	203.05133056640625	1.8004166666666668					1	DETECTED	203.0513 m/z @1.80 [N1277_1.mzXML]	203.05133056640625	1.8004166666666668	1.6214666666666666	19.192999999999998	17.57153333333333	1886192.875	3.186938430246756E7	1	1304	0.25980863333325943	4.532855421363495	8.012790175115843	203.04139709472656	203.05288696289062
494	203.08074951171875	9.296050000000001					1	DETECTED	203.0807 m/z @9.30 [N1277_1.mzXML]	203.08074951171875	9.296050000000001	5.051816666666666	9.353	4.301183333333333	10569.2392578125	1408228.845038635	0	1304	4.034737646237671	0.5067091033323645	0.015835150834149547	203.0802764892578	203.08084106445312
495	203.822509765625	9.198433333333332					1	DETECTED	203.8225 m/z @9.20 [N1277_1.mzXML]	203.822509765625	9.198433333333332	9.156166666666667	13.99205	4.835883333333333	33877.6015625	1029629.1159527892	0	1304	0.10200806949057117	2.5200701886230332	2.836774717558655	203.82046508789062	203.8324432373047
496	204.01686096191406	10.2355					1	DETECTED	204.0169 m/z @10.24 [N1277_1.mzXML]	204.01686096191406	10.2355	0.4557333333333334	19.882333333333335	19.4266	77369.2109375	5776626.792212526	0	1304	0.6964028117076353	6.820443996892654	0.17606923717998843	204.0079803466797	204.0254364013672
497	204.05477905273438	1.8004166666666668					1	DETECTED	204.0548 m/z @1.80 [N1277_1.mzXML]	204.05477905273438	1.8004166666666668	1.7724666666666666	10.588416666666665	8.815949999999999	101093.984375	2484666.220541016	0	1304	0.25840233653898115	39.643573750392925	18.93610565990108	204.05458068847656	204.0646514892578
498	204.08531188964844	16.660333333333334					1	DETECTED	204.0853 m/z @16.66 [N1277_1.mzXML]	204.08531188964844	16.660333333333334	0.74355	19.832666666666668	19.08911666666667	1647.3062744140625	1074868.3840688476	0	1304	9.164190222806445	0.5996537198156664	0.1993074396313326	204.08436584472656	204.08676147460938
499	204.1038818359375	10.7798					1	DETECTED	204.1039 m/z @10.78 [N1277_1.mzXML]	204.1038818359375	10.7798	10.715333333333332	11.075983333333333	0.36065000000000147	17838.033203125	155668.85038977032	0	1304	0.09892973828261908	2.7971820062047104	4.594364012409421	204.10043334960938	204.1043701171875
500	204.12184143066406	1.8859333333333335					1	DETECTED	204.1218 m/z @1.89 [N1277_1.mzXML]	204.12184143066406	1.8859333333333335	1.8573166666666665	17.448333333333334	15.591016666666668	1005495.625	1.6550318738889197E7	0	1304	0.19489687532289635	12.305532116867365	19.91364139611993	204.12124633789062	204.1227569580078
501	204.41542053222656	9.198433333333332					1	DETECTED	204.4154 m/z @9.20 [N1277_1.mzXML]	204.41542053222656	9.198433333333332	9.156166666666667	9.296050000000001	0.13988333333333358	28894.814453125	161261.0947702642	0	1304	0.0960389116027347	1.6547712933754752	2.3095425867509505	204.41529846191406	204.4154815673828
502	204.95558166503906	1.6361999999999999					1	DETECTED	204.9556 m/z @1.64 [N1277_1.mzXML]	204.95558166503906	1.6361999999999999	1.5332000000000001	12.738266666666668	11.205066666666667	79338.75	9357083.697528565	0	1304	0.15608791816860212	54.39352750809074	107.78705501618148	204.95558166503906	204.9573516845703
503	205.02325439453125	1.8428					1	DETECTED	205.0233 m/z @1.84 [N1277_1.mzXML]	205.02325439453125	1.8428	1.4289333333333334	10.389883333333334	8.96095	130970.359375	4185462.4706513057	0	1304	0.06346021666436541	0.5927444929828546	0.327908175670065	205.02296447753906	205.02760314941406
504	205.04624938964844	9.33885					1	DETECTED	205.0462 m/z @9.34 [N1277_1.mzXML]	205.04624938964844	9.33885	1.4126166666666669	9.85	8.437383333333333	51982.5625	1887001.7294432968	0	1304	0.09247230689557107	0.5094741190598114	0.014457688006606191	205.04586791992188	205.0555419921875
505	205.08450317382812	12.4688					1	DETECTED	205.0845 m/z @12.47 [N1277_1.mzXML]	205.08450317382812	12.4688	0.10083333333333333	19.9815	19.880666666666666	20114.099609375	5173406.310089113	0	1304	12.351689308781854	1.413028155703819	0.286112126227852	205.07644653320312	205.08547973632812
506	205.09600830078125	9.198433333333332					1	DETECTED	205.0960 m/z @9.20 [N1277_1.mzXML]	205.09600830078125	9.198433333333332	9.11105	11.0909	1.979849999999999	1.0654023E7	7.327650359701915E7	1	1304	0.1026906693809071	1.8098025672422946	2.4631893325334815	205.09576416015625	205.0963897705078
507	205.12522888183594	1.8859333333333335					1	DETECTED	205.1252 m/z @1.89 [N1277_1.mzXML]	205.12522888183594	1.8859333333333335	1.8573166666666665	19.5535	17.696183333333334	95639.1171875	7420437.215996702	0	1304	0.23188087525614764	13.072152826719465	18.80598522735622	205.1172637939453	205.12828063964844
508	205.78013610839844	9.2543					1	DETECTED	205.7801 m/z @9.25 [N1277_1.mzXML]	205.78013610839844	9.2543	9.141516666666666	16.955833333333334	7.814316666666668	20175.796875	1768107.727437317	0	1304	0.1493647335288344	1.0307050635027075	0.8327326349299874	205.77960205078125	205.7802276611328
509	205.99285888671875	1.9145833333333333					1	DETECTED	205.9929 m/z @1.91 [N1277_1.mzXML]	205.99285888671875	1.9145833333333333	0.10083333333333333	19.998	19.897166666666667	49159.9921875	8448021.402047247	0	1304	10.499374851900813	4.442605548127225	12.850794445459302	205.98577880859375	205.99411010742188
510	206.08009338378906	10.306433333333333					1	DETECTED	206.0801 m/z @10.31 [N1277_1.mzXML]	206.08009338378906	10.306433333333333	5.0362	19.766333333333332	14.730133333333331	199934.921875	3106773.9933633106	0	1304	0.10089175077316526	2.0680524433356355	2.5721282773868155	206.08004760742188	206.08905029296875
511	206.09934997558594	9.198433333333332					1	DETECTED	206.0993 m/z @9.20 [N1277_1.mzXML]	206.09934997558594	9.198433333333332	9.095983333333333	13.7296	4.633616666666667	1127649.0	8702108.924971871	0	1304	0.10478428812018592	1.7807647636073667	2.3087020361565975	206.09478759765625	206.09976196289062
512	206.3814239501953	9.198433333333332					1	DETECTED	206.3814 m/z @9.20 [N1277_1.mzXML]	206.3814239501953	9.198433333333332	9.156166666666667	9.324549999999999	0.1683833333333311	32809.7109375	201858.72816162108	0	1304	0.1117338712170799	1.9919164037855563	2.9838328075711127	206.380615234375	206.3814697265625
513	206.892578125	1.7724666666666666					1	DETECTED	206.8926 m/z @1.77 [N1277_1.mzXML]	206.892578125	1.7724666666666666	1.6656499999999999	2.2576833333333335	0.5920333333333336	88785.6953125	1008988.663331543	0	1304	0.20922970524990459	1.6922152398072274	2.1688567624188977	206.89248657226562	206.89291381835938
514	206.99546813964844	10.8556					1	DETECTED	206.9955 m/z @10.86 [N1277_1.mzXML]	206.99546813964844	10.8556	0.13419999999999999	19.9815	19.8473	12113.9892578125	3401250.9557642206	0	1304	6.069166271501077	0.9213960857969284	13.37582437591429	206.98634338378906	206.99588012695312
515	207.0250701904297	9.602066666666667					1	DETECTED	207.0251 m/z @9.60 [N1277_1.mzXML]	207.0250701904297	9.602066666666667	1.3953666666666666	15.1423	13.746933333333335	714313.375	1.1514444294644825E7	1	1304	0.7282608597482216	6.002960219183359	1.959133728141589	207.01510620117188	207.03173828125
516	207.10340881347656	9.198433333333332					1	DETECTED	207.1034 m/z @9.20 [N1277_1.mzXML]	207.10340881347656	9.198433333333332	3.902066666666667	11.853166666666668	7.951100000000002	47646.65234375	1273291.559158875	0	1304	0.07160460909200239	1.0648370911944978	1.010781798956387	207.10015869140625	207.11227416992188
517	207.17323303222656	11.554499999999999					1	DETECTED	207.1732 m/z @11.55 [N1277_1.mzXML]	207.17323303222656	11.554499999999999	11.554499999999999	15.685466666666667	4.130966666666668	10397.802734375	957053.6015884397	0	1304	2.989471998454688	null	null	207.17269897460938	207.1739959716797
518	208.02880859375	9.602066666666667					1	DETECTED	208.0288 m/z @9.60 [N1277_1.mzXML]	208.02880859375	9.602066666666667	1.4444833333333333	10.403983333333334	8.959500000000002	57269.0234375	1760163.7604663707	0	1304	0.7262020333262207	1.4993145576653202	11.971353038507592	208.02761840820312	208.02906799316406
519	208.04818725585938	16.05741666666667					1	DETECTED	208.0482 m/z @16.06 [N1277_1.mzXML]	208.04818725585938	16.05741666666667	0.35478333333333334	19.832666666666668	19.477883333333335	14237.06640625	4129209.736174742	0	1304	1.9931499847076655	0.6202107289860087	2.5949852009225305	208.04745483398438	208.04847717285156
520	208.13243103027344	8.789333333333333					1	DETECTED	208.1324 m/z @8.79 [N1277_1.mzXML]	208.13243103027344	8.789333333333333	8.45915	10.1919	1.7327500000000011	19629.23828125	454943.5899642333	0	1304	0.14799821333345342	1.2477708731032637	1.4308907667670296	208.13211059570312	208.13259887695312
521	208.8896484375	1.7580166666666666					1	DETECTED	208.8896 m/z @1.76 [N1277_1.mzXML]	208.8896484375	1.7580166666666666	1.6656499999999999	10.840816666666665	9.175166666666666	54668.21875	3948719.6337387697	0	1304	0.16592720274576855	49.667087693973265	2.5530722612902843	208.88946533203125	208.89451599121094
522	208.9342498779297	2.2007666666666665					1	DETECTED	208.9342 m/z @2.20 [N1277_1.mzXML]	208.9342498779297	2.2007666666666665	2.0431166666666667	2.7825833333333336	0.7394666666666669	20580.755859375	398557.8129130857	0	1304	0.18123457790664377	2.3452796278676424	3.690559255735285	208.92892456054688	208.9346160888672
523	208.97747802734375	13.845116666666666					1	DETECTED	208.9775 m/z @13.85 [N1277_1.mzXML]	208.97747802734375	13.845116666666666	1.4289333333333334	15.653216666666667	14.224283333333334	11262.0498046875	4219200.479561278	0	1304	0.5812815303082601	0.5728122302747356	0.14562446054947117	208.97607421875	208.9780731201172
524	209.03225708007812	1.45945					1	DETECTED	209.0323 m/z @1.46 [N1277_1.mzXML]	209.03225708007812	1.45945	1.3953666666666666	10.278333333333334	8.882966666666668	47170.51953125	3081342.296423829	0	1304	0.0413187388307199	66.76185359244204	140.88035454712445	209.02926635742188	209.0325927734375
525	209.04449462890625	15.894333333333332					1	DETECTED	209.0445 m/z @15.89 [N1277_1.mzXML]	209.04449462890625	15.894333333333332	0.11741666666666667	19.998	19.880583333333334	26763.173828125	7479629.725071692	0	1304	2.667183628843759	0.7988084498833279	0.6403335315224615	209.04367065429688	209.04702758789062
526	209.07936096191406	11.2955					1	DETECTED	209.0794 m/z @11.30 [N1277_1.mzXML]	209.07936096191406	11.2955	4.219633333333333	11.527083333333334	7.30745	63267.41796875	2056022.3804472657	0	1304	0.1724017904556625	0.7757397083481983	0.4962851766372719	209.0790557861328	209.08895874023438
527	209.0911102294922	7.78425					1	DETECTED	209.0911 m/z @7.78 [N1277_1.mzXML]	209.0911102294922	7.78425	5.770716666666667	8.59255	2.8218333333333323	37318.02734375	2191914.33617679	0	1304	0.5143922102766476	0.6777012356058336	0.1919101833636376	209.09072875976562	209.0916748046875
528	209.11575317382812	12.036183333333334					1	DETECTED	209.1158 m/z @12.04 [N1277_1.mzXML]	209.11575317382812	12.036183333333334	11.2063	12.577333333333334	1.371033333333333	1313509.125	8928934.052247077	1	1304	0.10949230915336017	2.154693401718597	2.643957442232067	209.11268615722656	209.11671447753906
529	209.16378784179688	9.791066666666667					1	DETECTED	209.1638 m/z @9.79 [N1277_1.mzXML]	209.16378784179688	9.791066666666667	9.514199999999999	17.169	7.654800000000002	9070.1357421875	1257740.4497498474	0	1304	0.09877836757224756	13.82398266313499	26.64796532626998	209.16366577148438	209.1663055419922
530	210.93411254882812	11.779166666666667					1	DETECTED	210.9341 m/z @11.78 [N1277_1.mzXML]	210.93411254882812	11.779166666666667	2.0716166666666664	11.95135	9.879733333333334	7710.07177734375	2344002.7696018065	0	1304	0.19176701431987198	0.5088685267309122	0.017737053461824342	210.93116760253906	210.93495178222656
531	211.0068359375	13.176483333333334					1	DETECTED	211.0068 m/z @13.18 [N1277_1.mzXML]	211.0068359375	13.176483333333334	9.820466666666666	15.008316666666667	5.187850000000001	8136.787109375	1536742.470409302	0	1304	3.8752129366035977	0.7729177944090465	0.7376378257178005	211.00184631347656	211.01502990722656
532	211.04100036621094	2.4810833333333333					1	DETECTED	211.0410 m/z @2.48 [N1277_1.mzXML]	211.04100036621094	2.4810833333333333	2.1580500000000002	17.201999999999998	15.043949999999999	30510.333984375	2230808.6027239384	0	1304	0.372397412232929	12.666318636575967	2.7368695400820084	211.0395050048828	211.0493927001953
533	211.05685424804688	9.395616666666665					1	DETECTED	211.0569 m/z @9.40 [N1277_1.mzXML]	211.05685424804688	9.395616666666665	9.33885	10.603299999999999	1.2644499999999983	25908.451171875	369296.9651240236	0	1304	0.0846266276790324	11.137257780387936	18.879680689254684	211.0565643310547	211.05960083007812
534	211.07899475097656	14.293683333333332					1	DETECTED	211.0790 m/z @14.29 [N1277_1.mzXML]	211.07899475097656	14.293683333333332	9.529233333333334	17.284499999999998	7.755266666666664	6714.5791015625	1515679.980232422	0	1304	0.7608521378488291	0.8138679875606488	0.4760644824506275	211.07391357421875	211.08226013183594
535	211.1316375732422	12.121016666666666					1	DETECTED	211.1316 m/z @12.12 [N1277_1.mzXML]	211.1316375732422	12.121016666666666	0.10083333333333333	19.998	19.897166666666667	57597.48828125	4384886.307778928	0	1304	0.12620981275359533	1.081989161887235	108.77275731693729	211.12173461914062	211.1329803466797
536	211.14300537109375	10.278333333333334					1	DETECTED	211.1430 m/z @10.28 [N1277_1.mzXML]	211.14300537109375	10.278333333333334	9.923383333333334	10.432583333333334	0.5091999999999999	25081.78515625	328366.292264038	0	1304	0.11082107424224219	0.7172841245245797	0.6330848539165274	211.14300537109375	211.1436004638672
537	211.16799926757812	14.432566666666666					1	DETECTED	211.1680 m/z @14.43 [N1277_1.mzXML]	211.16799926757812	14.432566666666666	13.643733333333333	15.218766666666665	1.575033333333332	9500.4072265625	395934.6793818969	0	1304	0.22266797332572175	0.9983308683710118	0.9966617367420236	211.16737365722656	211.16856384277344
538	212.01829528808594	11.368083333333335					1	DETECTED	212.0183 m/z @11.37 [N1277_1.mzXML]	212.01829528808594	11.368083333333335	6.319183333333333	11.568066666666665	5.248883333333332	190105.796875	6966775.382413393	0	1304	0.10041145279830843	0.5156836038555046	2.1627617468569578	212.0115509033203	212.01904296875
539	212.06710815429688	10.825999999999999					1	DETECTED	212.0671 m/z @10.83 [N1277_1.mzXML]	212.06710815429688	10.825999999999999	1.9868833333333333	15.765166666666666	13.778283333333333	51847.4765625	3863805.5883562015	0	1304	0.10998888956793884	0.5126907745762753	0.018067399765362074	212.0600128173828	212.06954956054688
540	212.09524536132812	1.7724666666666666					1	DETECTED	212.0952 m/z @1.77 [N1277_1.mzXML]	212.09524536132812	1.7724666666666666	1.7724666666666666	16.43215	14.659683333333334	12799.58984375	2832890.813111999	0	1304	7.940502505368938	null	null	212.08567810058594	212.09524536132812
541	212.83758544921875	1.7426166666666667					1	DETECTED	212.8376 m/z @1.74 [N1277_1.mzXML]	212.83758544921875	1.7426166666666667	1.7106166666666667	12.5462	10.835583333333334	14650.3544921875	2329159.553505127	0	1304	0.4810773029726012	169.3059895833332	337.6119791666664	212.828857421875	212.83851623535156
542	212.97821044921875	1.8428					1	DETECTED	212.9782 m/z @1.84 [N1277_1.mzXML]	212.97821044921875	1.8428	1.4444833333333333	9.33885	7.894366666666667	15562.681640625	3397722.410849976	0	1304	0.09959742075873579	9.909661492112642	2.29512551109688	212.9768829345703	212.98504638671875
543	212.99851989746094	1.9002000000000001					1	DETECTED	212.9985 m/z @1.90 [N1277_1.mzXML]	212.99851989746094	1.9002000000000001	1.8859333333333335	2.3284666666666665	0.442533333333333	39280.55078125	311802.0003215329	0	1304	0.08951707601133196	15.50934579439253	30.01869158878506	212.99818420410156	212.99887084960938
544	213.02223205566406	10.24975					1	DETECTED	213.0222 m/z @10.25 [N1277_1.mzXML]	213.02223205566406	10.24975	9.559	17.693666666666665	8.134666666666666	24164.388671875	2138375.1800295403	0	1304	0.705581632985238	4.196278211299107	70.73707609202613	213.0205841064453	213.0321807861328
545	213.1113739013672	10.588416666666665					1	DETECTED	213.1114 m/z @10.59 [N1277_1.mzXML]	213.1113739013672	10.588416666666665	3.4159333333333333	18.493166666666664	15.07723333333333	7885.93017578125	1708375.1384022825	0	1304	0.04355374835482806	1.0510469409711651	1.1020938819423305	213.11094665527344	213.1201629638672
546	213.16232299804688	14.036516666666667					1	DETECTED	213.1623 m/z @14.04 [N1277_1.mzXML]	213.16232299804688	14.036516666666667	6.011733333333334	18.056833333333334	12.0451	6465.89404296875	1308819.0495816043	0	1304	0.6250110263988571	0.7504937828020278	0.5009875656040557	213.1590118408203	213.1636505126953
547	213.9580535888672	19.324333333333335					1	DETECTED	213.9581 m/z @19.32 [N1277_1.mzXML]	213.9580535888672	19.324333333333335	0.10083333333333333	19.965	19.864166666666666	1791.8111572265625	1000714.8793083493	0	1304	0.7108181085004759	0.5166636321862997	0.03332726437259939	213.9573974609375	213.9588623046875
548	214.0254669189453	10.517983333333332					1	DETECTED	214.0255 m/z @10.52 [N1277_1.mzXML]	214.0254669189453	10.517983333333332	8.974	10.619	1.6449999999999996	11644.787109375	604931.2405318299	0	1304	2.5575405981499575	0.5327130042422743	0.08204490765585273	214.02528381347656	214.02964782714844
549	214.834716796875	1.7426166666666667					1	DETECTED	214.8347 m/z @1.74 [N1277_1.mzXML]	214.834716796875	1.7426166666666667	1.7106166666666667	4.619583333333334	2.908966666666667	16649.150390625	1336147.1907639161	0	1304	0.05726829931096211	45.45260416666663	89.90520833333326	214.8346710205078	214.8403778076172
550	214.91636657714844	1.54785					1	DETECTED	214.9164 m/z @1.55 [N1277_1.mzXML]	214.91636657714844	1.54785	1.4126166666666669	1.7271500000000002	0.31453333333333333	804115.125	5546311.756340086	0	1304	0.12210087958892912	0.8173768371601371	0.5931252051468996	214.91546630859375	214.9166259765625
551	214.98768615722656	1.5186333333333333					1	DETECTED	214.9877 m/z @1.52 [N1277_1.mzXML]	214.98768615722656	1.5186333333333333	1.4289333333333334	1.59175	0.1628166666666666	98366.2890625	570972.3385915527	0	1304	0.09525035194336828	0.8983811238836776	0.8458993632121455	214.9874725341797	214.98782348632812
552	215.0150604248047	1.9724499999999998					1	DETECTED	215.0151 m/z @1.97 [N1277_1.mzXML]	215.0150604248047	1.9724499999999998	1.4126166666666669	10.559683333333334	9.147066666666667	140376.921875	3451954.8342683744	0	1304	0.12404876360539085	12.082040879653336	14.488674189289137	215.01356506347656	215.02220153808594
553	215.12661743164062	11.148783333333334					1	DETECTED	215.1266 m/z @11.15 [N1277_1.mzXML]	215.12661743164062	11.148783333333334	4.72605	13.962016666666667	9.235966666666666	20574.830078125	1181515.0501988835	0	1304	0.12264684298925488	0.7190059268639518	13.528867922574507	215.1260986328125	215.1304931640625
554	215.16259765625	12.212216666666666					1	DETECTED	215.1626 m/z @12.21 [N1277_1.mzXML]	215.16259765625	12.212216666666666	11.95135	19.192999999999998	7.241649999999998	17916.267578125	943408.717159088	0	1304	0.275436770663827	13.879983388704309	26.759966777408618	215.15716552734375	215.16314697265625
555	216.121826171875	2.000916666666667					1	DETECTED	216.1218 m/z @2.00 [N1277_1.mzXML]	216.121826171875	2.000916666666667	1.9145833333333333	17.0875	15.172916666666666	13386.853515625	1490697.107727539	0	1304	0.20401990085715238	87.87403474903448	174.74806949806896	216.12135314941406	216.12677001953125
556	216.92132568359375	1.7724666666666666					1	DETECTED	216.9213 m/z @1.77 [N1277_1.mzXML]	216.92132568359375	1.7724666666666666	1.4444833333333333	5.305416666666667	3.8609333333333336	197829.375	3613350.3165769046	0	1304	0.1651457921592676	1.0543534135923853	1.4590531797200443	216.9124755859375	216.9225616455078
557	216.94955444335938	1.5186333333333333					1	DETECTED	216.9496 m/z @1.52 [N1277_1.mzXML]	216.94955444335938	1.5186333333333333	1.1361166666666667	5.67335	4.537233333333333	244807.953125	5466999.359307373	0	1304	0.11209273773276163	22.731066487049564	1.1792441712713373	216.94496154785156	216.955078125
558	217.04580688476562	10.8848					1	DETECTED	217.0458 m/z @10.88 [N1277_1.mzXML]	217.04580688476562	10.8848	0.9639000000000001	18.122333333333334	17.158433333333335	9272.9306640625	2300646.572837494	0	1304	0.11322860040595195	0.7642910865482541	0.5221962756035904	217.03709411621094	217.05325317382812
559	217.068603515625	9.923383333333334					1	DETECTED	217.0686 m/z @9.92 [N1277_1.mzXML]	217.068603515625	9.923383333333334	4.7879499999999995	10.389883333333334	5.601933333333334	29216.06640625	1013036.4071668094	0	1304	0.10274051937839523	1.4323070609951798	4.708375882544974	217.06834411621094	217.07073974609375
560	217.08058166503906	2.0861666666666667					1	DETECTED	217.0806 m/z @2.09 [N1277_1.mzXML]	217.08058166503906	2.0861666666666667	1.3778833333333333	17.201999999999998	15.824116666666665	15671.17578125	3247022.454426453	0	1304	1.1034596236727852	9.8517793553079	9.94329789923902	217.07896423339844	217.090576171875
561	217.1205291748047	0.13419999999999999					1	DETECTED	217.1205 m/z @0.13 [N1277_1.mzXML]	217.1205291748047	0.13419999999999999	0.10083333333333333	19.998	19.897166666666667	11240.640625	3996035.538907164	0	1304	19.455324769231922	239.27200850601326	467.5445109274206	217.11402893066406	217.12551879882812
562	217.22589111328125	11.735166666666666					1	DETECTED	217.2259 m/z @11.74 [N1277_1.mzXML]	217.22589111328125	11.735166666666666	11.706033333333332	11.838616666666667	0.1325833333333346	8301.05078125	39433.42226599142	0	1304	0.1374380203541783	2.2754576659038506	3.550915331807701	217.22589111328125	217.2266845703125
563	217.94996643066406	1.5186333333333333					1	DETECTED	217.9500 m/z @1.52 [N1277_1.mzXML]	217.94996643066406	1.5186333333333333	1.4892166666666666	1.54785	0.058633333333333315	25547.02734375	81498.23680468752	0	1304	0.10559965112513359	0.9966005665722383	0.9932011331444767	217.949951171875	217.9501953125
564	218.02073669433594	9.730799999999999					1	DETECTED	218.0207 m/z @9.73 [N1277_1.mzXML]	218.02073669433594	9.730799999999999	9.701183333333335	15.233933333333333	5.532749999999998	5283.64501953125	597108.6898946532	0	1304	0.11705896685669082	93.40602138436417	185.81204276872833	218.017333984375	218.02090454101562
565	218.04127502441406	8.958499999999999					1	DETECTED	218.0413 m/z @8.96 [N1277_1.mzXML]	218.04127502441406	8.958499999999999	3.83085	9.005083333333333	5.1742333333333335	4183.8359375	494357.70192608633	0	1304	0.1366532664165785	0.5045423667111966	0.009084733422393167	218.0411834716797	218.04913330078125
566	218.08038330078125	9.226183333333333					1	DETECTED	218.0804 m/z @9.23 [N1277_1.mzXML]	218.08038330078125	9.226183333333333	9.170266666666667	17.350166666666667	8.1799	11800.580078125	749593.708080749	0	1304	0.10628164871080159	73.14366616989575	13.346297148165528	218.07180786132812	218.08485412597656
567	218.1376190185547	2.0575					1	DETECTED	218.1376 m/z @2.06 [N1277_1.mzXML]	218.1376190185547	2.0575	0.10083333333333333	19.998	19.897166666666667	55634.1484375	4140072.117006744	0	1304	0.179655204633683	9.595874606184154	0.9933623442265419	218.1363983154297	218.1438446044922
568	218.20436096191406	1.4743					1	DETECTED	218.2044 m/z @1.47 [N1277_1.mzXML]	218.20436096191406	1.4743	1.4743	10.517983333333332	9.043683333333332	21270.734375	6396438.283544433	0	1304	9.034947247439616	null	null	218.20436096191406	218.21070861816406
569	218.96888732910156	9.761050000000001					1	DETECTED	218.9689 m/z @9.76 [N1277_1.mzXML]	218.96888732910156	9.761050000000001	9.529233333333334	10.132083333333332	0.6028499999999983	6156.37890625	124669.06656445311	0	1304	0.81405523627501	1.3002732044000234	1.6654054250020054	218.9683837890625	218.96923828125
570	218.98268127441406	1.5037999999999998					1	DETECTED	218.9827 m/z @1.50 [N1277_1.mzXML]	218.98268127441406	1.5037999999999998	1.4289333333333334	1.6361999999999999	0.2072666666666665	53968.34765625	296804.09287512203	0	1304	0.09273336654165854	1.346587045588345	1.8693897548759395	218.9818878173828	218.98272705078125
571	219.02496337890625	1.7724666666666666					1	DETECTED	219.0250 m/z @1.77 [N1277_1.mzXML]	219.02496337890625	1.7724666666666666	1.695	17.448333333333334	15.753333333333334	1510848.0	1.7372529113164455E7	1	1304	0.06474579765910282	4.858016649160004	6.9968650885844195	219.0151824951172	219.02581787109375
572	219.04257202148438	8.74375					1	DETECTED	219.0426 m/z @8.74 [N1277_1.mzXML]	219.04257202148438	8.74375	8.286066666666667	11.134366666666667	2.8483	7334.9052734375	308686.7207671815	0	1304	2.4217927259873644	3.111649248024469	1.2516344597323172	219.04180908203125	219.0462646484375
573	219.06166076660156	10.161983333333334					1	DETECTED	219.0617 m/z @10.16 [N1277_1.mzXML]	219.06166076660156	10.161983333333334	10.14695	13.488	3.341049999999999	3828.04150390625	535446.0826872558	0	1304	0.08349558370609067	111.12139689578787	221.24279379157574	219.0577850341797	219.06736755371094
574	219.11605834960938	15.023016666666667					1	DETECTED	219.1161 m/z @15.02 [N1277_1.mzXML]	219.11605834960938	15.023016666666667	0.35478333333333334	19.998	19.643216666666667	14436.1240234375	3228472.881962521	0	1304	1.4834400997896537	0.6351858531405625	0.275613714265842	219.1090850830078	219.12161254882812
575	219.13417053222656	12.42265					1	DETECTED	219.1342 m/z @12.42 [N1277_1.mzXML]	219.13417053222656	12.42265	2.8940833333333336	12.42265	9.528566666666666	11475.7568359375	1598290.0952792976	0	1304	0.6722636220511298	0.5	null	219.13414001464844	219.14154052734375
576	219.15176391601562	9.08095					1	DETECTED	219.1518 m/z @9.08 [N1277_1.mzXML]	219.15176391601562	9.08095	8.989566666666667	9.156166666666667	0.16660000000000075	11640.8564453125	70999.76892883291	0	1304	0.09650304945796684	0.9115447747583522	0.8230895495167042	219.15110778808594	219.15182495117188
577	219.17291259765625	12.26985					1	DETECTED	219.1729 m/z @12.27 [N1277_1.mzXML]	219.17291259765625	12.26985	0.15106666666666665	19.915333333333333	19.764266666666668	39217.53515625	2323762.5371253346	0	1304	0.1139340248162668	2.6956160643527207	0.1582345739592822	219.17227172851562	219.1743927001953
578	219.20925903320312	13.758283333333333					1	DETECTED	219.2093 m/z @13.76 [N1277_1.mzXML]	219.20925903320312	13.758283333333333	4.756983333333333	15.637133333333333	10.88015	16055.3447265625	1880729.8400330208	0	1304	0.26828422794530127	0.6043654805416995	2.759900489032781	219.20834350585938	219.2105712890625
579	220.0284881591797	1.7724666666666666					1	DETECTED	220.0285 m/z @1.77 [N1277_1.mzXML]	220.0284881591797	1.7724666666666666	1.7426166666666667	2.3425333333333334	0.5999166666666667	87198.5703125	1043805.6303500978	0	1304	0.2124399453103223	10.092130896616442	17.903603043801287	220.0284423828125	220.03648376464844
580	220.11692810058594	8.927216666666668					1	DETECTED	220.1169 m/z @8.93 [N1277_1.mzXML]	220.11692810058594	8.927216666666668	8.789333333333333	9.126299999999999	0.3369666666666653	20886.0	167890.59879782127	0	1304	0.12320411606828863	0.9472677840825238	0.8550236527800998	220.11666870117188	220.11746215820312
581	220.93328857421875	1.6065					1	DETECTED	220.9333 m/z @1.61 [N1277_1.mzXML]	220.93328857421875	1.6065	1.5332000000000001	1.9145833333333333	0.3813833333333332	137324.828125	793185.7776835939	0	1304	0.08647824228409329	2.535832566169209	1.47726619785635	220.93270874023438	220.93368530273438
582	220.980224609375	1.5037999999999998					1	DETECTED	220.9802 m/z @1.50 [N1277_1.mzXML]	220.980224609375	1.5037999999999998	1.45945	1.5624333333333333	0.10298333333333343	13697.0322265625	62691.31291967776	0	1304	0.12312612877164186	1.1610296880871893	1.3220593761743784	220.98008728027344	220.98031616210938
583	220.99574279785156	1.4444833333333333					1	DETECTED	220.9957 m/z @1.44 [N1277_1.mzXML]	220.99574279785156	1.4444833333333333	0.59105	18.331833333333336	17.740783333333336	5233.9716796875	2107167.291240296	0	1304	13.898997087892527	10.39377221419365	19.7875444283873	220.99493408203125	221.0057373046875
584	221.02330017089844	1.7724666666666666					1	DETECTED	221.0233 m/z @1.77 [N1277_1.mzXML]	221.02330017089844	1.7724666666666666	1.7426166666666667	11.88145	10.138833333333332	110668.5546875	2385464.179550171	0	1304	0.18393813724213937	127.97900716614417	11.525705924243194	221.01980590820312	221.03079223632812
585	221.04080200195312	10.362083333333334					1	DETECTED	221.0408 m/z @10.36 [N1277_1.mzXML]	221.04080200195312	10.362083333333334	10.24975	11.134366666666667	0.8846166666666662	5944.48486328125	157509.20955194105	0	1304	0.7775482188444567	3.9374629080118493	6.874925816023699	221.04002380371094	221.04129028320312
586	221.07977294921875	10.517983333333332					1	DETECTED	221.0798 m/z @10.52 [N1277_1.mzXML]	221.07977294921875	10.517983333333332	10.475933333333334	12.40725	1.9313166666666657	77829.9765625	1227569.0190210543	0	1304	0.0788202273949139	2.4278436815487594	44.15117026058804	221.0758514404297	221.08328247070312
587	221.0912322998047	8.637883333333333					1	DETECTED	221.0912 m/z @8.64 [N1277_1.mzXML]	221.0912322998047	8.637883333333333	4.634766666666667	9.282100000000002	4.647333333333335	20773.845703125	649933.2210140383	0	1304	0.19528957435931815	0.6041038081108441	0.16672681163939979	221.08999633789062	221.0994415283203
588	221.1160888671875	11.2955					1	DETECTED	221.1161 m/z @11.30 [N1277_1.mzXML]	221.1160888671875	11.2955	0.4557333333333334	19.799500000000002	19.343766666666667	12269.798828125	3575638.0475680535	0	1304	3.29176889962147	2.2905623299880666	3.5968395974052134	221.11541748046875	221.12486267089844
589	221.15203857421875	12.891150000000001					1	DETECTED	221.1520 m/z @12.89 [N1277_1.mzXML]	221.15203857421875	12.891150000000001	11.677999999999999	18.8845	7.2065	13174.3212890625	1254328.8777661745	0	1304	1.0676822986809213	2.970160326422943	4.940320652845886	221.15135192871094	221.15884399414062
590	222.0540771484375	10.362083333333334					1	DETECTED	222.0541 m/z @10.36 [N1277_1.mzXML]	222.0540771484375	10.362083333333334	9.630166666666666	19.915333333333333	10.285166666666667	46476.3515625	3178093.3293957505	0	1304	0.07152652919312175	2.0918274005164625	101.53509824428822	222.052001953125	222.06405639648438
591	222.866455078125	1.7271500000000002					1	DETECTED	222.8665 m/z @1.73 [N1277_1.mzXML]	222.866455078125	1.7271500000000002	1.6801333333333335	6.20525	4.525116666666667	74560.8203125	1418082.9947766112	0	1304	0.13474767324634063	48.12247429989362	95.24494859978724	222.8662872314453	222.8756866455078
592	222.99314880371094	13.62955					1	DETECTED	222.9931 m/z @13.63 [N1277_1.mzXML]	222.99314880371094	13.62955	9.544166666666666	14.558783333333334	5.014616666666669	60249.00390625	3496786.858579224	0	1304	0.6322682856328328	0.6181321812019988	0.21005458945623726	222.99244689941406	222.999755859375
593	223.06240844726562	11.720583333333334					1	DETECTED	223.0624 m/z @11.72 [N1277_1.mzXML]	223.06240844726562	11.720583333333334	9.126299999999999	19.275	10.1487	41252.9453125	7085370.164768559	0	1304	3.4111758003316677	3.9599661812717617	12.46650168334596	223.0570831298828	223.06661987304688
594	223.0948486328125	11.554499999999999					1	DETECTED	223.0948 m/z @11.55 [N1277_1.mzXML]	223.0948486328125	11.554499999999999	0.10083333333333333	19.998	19.897166666666667	3360527.0	3.396487454396226E7	1	1304	0.1287236779240981	2.273711391168502	3.1144444627735246	223.09100341796875	223.1044921875
595	223.13153076171875	12.37655					1	DETECTED	223.1315 m/z @12.38 [N1277_1.mzXML]	223.13153076171875	12.37655	11.279983333333332	12.62405	1.3440666666666683	263469.5	3189106.514854971	1	1304	0.10092161621250817	0.6018246952107115	0.20043274839398106	223.1310272216797	223.13192749023438
596	223.16810607910156	12.226650000000001					1	DETECTED	223.1681 m/z @12.23 [N1277_1.mzXML]	223.16810607910156	12.226650000000001	1.2401666666666666	18.106333333333335	16.86616666666667	9625.6220703125	3789831.1517980644	0	1304	0.8972836867347667	0.7675871411689212	0.25922248311685414	223.16275024414062	223.16915893554688
597	224.061767578125	11.779166666666667					1	DETECTED	224.0618 m/z @11.78 [N1277_1.mzXML]	224.061767578125	11.779166666666667	9.212283333333334	16.8735	7.661216666666666	6253.1669921875	1426167.8091118778	0	1304	6.049402029294448	1.492318830228617	1.457347493737062	224.0587158203125	224.06982421875
598	224.0985107421875	11.554499999999999					1	DETECTED	224.0985 m/z @11.55 [N1277_1.mzXML]	224.0985107421875	11.554499999999999	2.7825833333333336	19.634999999999998	16.852416666666663	366656.15625	1.2314818760605462E7	0	1304	0.1342722276144297	0.9605891908837862	3.2713387661993365	224.09494018554688	224.0986785888672
599	224.1345977783203	12.3455					1	DETECTED	224.1346 m/z @12.35 [N1277_1.mzXML]	224.1345977783203	12.3455	0.40523333333333333	19.520500000000002	19.11526666666667	30323.71875	3660746.8454028014	0	1304	0.11005588050843507	1.275995249212233	1.4111657304165328	224.1255340576172	224.1349639892578
600	224.8635711669922	1.7580166666666666					1	DETECTED	224.8636 m/z @1.76 [N1277_1.mzXML]	224.8635711669922	1.7580166666666666	1.6801333333333335	1.9582166666666665	0.278083333333333	53269.453125	473129.983802734	0	1304	0.09763215149643267	1.7852557243740674	2.570511448748135	224.8634033203125	224.8638153076172
601	224.949462890625	11.339733333333333					1	DETECTED	224.9495 m/z @11.34 [N1277_1.mzXML]	224.949462890625	11.339733333333333	1.4126166666666669	15.371283333333334	13.958666666666668	25253.349609375	3106427.5171808787	0	1304	1.0417806250538622	0.7030574503842171	15.65580625265343	224.94886779785156	224.9544219970703
602	224.96812438964844	10.928650000000001					1	DETECTED	224.9681 m/z @10.93 [N1277_1.mzXML]	224.96812438964844	10.928650000000001	10.81115	11.0909	0.27974999999999994	10154.103515625	106921.83994775404	0	1304	0.13622716025002113	1.1904255319148782	1.3808510638297564	224.96754455566406	224.96829223632812
603	225.0554962158203	9.602066666666667					1	DETECTED	225.0555 m/z @9.60 [N1277_1.mzXML]	225.0554962158203	9.602066666666667	9.353	17.284499999999998	7.931499999999998	15025.1689453125	1190796.2758460697	0	1304	0.09619335052654243	13.180505076683554	25.047578433170372	225.0554962158203	225.0635986328125
604	225.07476806640625	10.221166666666667					1	DETECTED	225.0748 m/z @10.22 [N1277_1.mzXML]	225.07476806640625	10.221166666666667	9.529233333333334	10.840816666666665	1.3115833333333313	22649.048828125	356140.7705279233	0	1304	0.1191924875052095	0.9477671259273522	0.7442378545702579	225.07357788085938	225.0748291015625
605	225.10670471191406	2.000916666666667					1	DETECTED	225.1067 m/z @2.00 [N1277_1.mzXML]	225.10670471191406	2.000916666666667	1.9724499999999998	12.240866666666667	10.268416666666667	20652.783203125	6242460.715985353	0	1304	9.630962863837219	180.3586065573744	325.58617864648005	225.09829711914062	225.1112518310547
606	225.14715576171875	12.392					1	DETECTED	225.1472 m/z @12.39 [N1277_1.mzXML]	225.14715576171875	12.392	1.0842166666666666	12.514683333333332	11.430466666666666	66244.7109375	1694156.144728881	0	1304	0.09118481513473675	0.597467847410567	0.19140092400804226	225.14456176757812	225.14801025390625
607	225.18357849121094	14.488516666666667					1	DETECTED	225.1836 m/z @14.49 [N1277_1.mzXML]	225.18357849121094	14.488516666666667	0.23606666666666667	15.894333333333332	15.658266666666666	9590.130859375	2335188.0352127375	0	1304	0.5343479385201633	0.5493184212772774	0.0682790443545519	225.1827850341797	225.18450927734375
608	226.0438690185547	2.0431166666666667					1	DETECTED	226.0439 m/z @2.04 [N1277_1.mzXML]	226.0438690185547	2.0431166666666667	2.000916666666667	16.43215	14.431233333333333	46515.69921875	2779548.4917037357	0	1304	0.1705884777451414	160.6045792600289	7.17930507854016	226.04367065429688	226.05137634277344
609	226.0699005126953	9.820466666666666					1	DETECTED	226.0699 m/z @9.82 [N1277_1.mzXML]	226.0699005126953	9.820466666666666	9.701183333333335	10.2355	0.5343166666666654	68519.0390625	659720.9192227792	0	1304	0.13705578373228278	1.6920090259641005	3.023165070492494	226.069580078125	226.07803344726562
610	226.0851593017578	10.362083333333334					1	DETECTED	226.0852 m/z @10.36 [N1277_1.mzXML]	226.0851593017578	10.362083333333334	5.979783333333333	10.490266666666667	4.510483333333334	14143.2373046875	371021.2865108644	0	1304	0.09856905679552952	0.5146251207508994	1.2133572272499216	226.0845947265625	226.0868377685547
611	226.9500732421875	1.6361999999999999					1	DETECTED	226.9501 m/z @1.64 [N1277_1.mzXML]	226.9500732421875	1.6361999999999999	1.5624333333333333	11.808883333333334	10.246450000000001	838933.625	9396142.224365236	1	1304	0.054902263859103684	1.7366702079556542	2.453289083796377	226.9500274658203	226.95071411132812
612	227.0540008544922	10.928650000000001					1	DETECTED	227.0540 m/z @10.93 [N1277_1.mzXML]	227.0540008544922	10.928650000000001	2.10035	11.061166666666667	8.960816666666666	15547.4248046875	3869417.404249572	0	1304	0.060065738987015393	0.5075052199555218	0.012441307821705294	227.04681396484375	227.06069946289062
613	227.0782928466797	9.24005					1	DETECTED	227.0783 m/z @9.24 [N1277_1.mzXML]	227.0782928466797	9.24005	9.126299999999999	9.953100000000001	0.8268000000000022	91110.875	799110.2839487322	0	1304	0.13197856483326298	1.9405587878068677	1.0670538813974404	227.07350158691406	227.07852172851562
614	227.08998107910156	10.7798					1	DETECTED	227.0900 m/z @10.78 [N1277_1.mzXML]	227.08998107910156	10.7798	10.161983333333334	11.354033333333332	1.1920499999999983	32764.1484375	804449.9456175526	0	1304	0.0808768440649068	0.9647279397879622	0.9294558795759246	227.08949279785156	227.09036254882812
615	227.1240692138672	1.9582166666666665					1	DETECTED	227.1241 m/z @1.96 [N1277_1.mzXML]	227.1240692138672	1.9582166666666665	1.9434833333333332	11.2063	9.262816666666668	28663.53125	1414547.7237594	0	1304	0.11176414680906577	326.75989454847115	16.692404200346825	227.1229248046875	227.1263885498047
616	227.1742706298828	9.791066666666667					1	DETECTED	227.1743 m/z @9.79 [N1277_1.mzXML]	227.1742706298828	9.791066666666667	0.20193333333333333	19.998	19.79606666666667	114913.1171875	3189242.6329414956	0	1304	0.13998522319228535	1.73108583002548	0.8188680365037709	227.1731719970703	227.17532348632812
617	228.06198120117188	10.306433333333333					1	DETECTED	228.0620 m/z @10.31 [N1277_1.mzXML]	228.06198120117188	10.306433333333333	10.20655	10.475933333333334	0.26938333333333375	91590.28125	597640.7079362782	0	1304	0.10089508056980101	1.1194427308859622	1.9816008217494845	228.05389404296875	228.0621795654297
618	228.0815887451172	9.296050000000001					1	DETECTED	228.0816 m/z @9.30 [N1277_1.mzXML]	228.0815887451172	9.296050000000001	9.005083333333333	9.296050000000001	0.2909666666666677	5406.23486328125	54722.29653173851	0	1304	0.20231177647901966	0.5	null	228.0815887451172	228.0858917236328
619	228.19406127929688	11.51335					1	DETECTED	228.1941 m/z @11.51 [N1277_1.mzXML]	228.19406127929688	11.51335	2.8940833333333336	12.724266666666667	9.830183333333334	124117.90625	3976225.1150177014	0	1304	0.07256699048886794	0.5202460241955796	0.11254749610755684	228.19259643554688	228.2039031982422
620	229.0502166748047	10.2355					1	DETECTED	229.0502 m/z @10.24 [N1277_1.mzXML]	229.0502166748047	10.2355	10.1919	10.432583333333334	0.24068333333333314	45622.39453125	294754.4179924311	0	1304	0.11039118405838089	3.128561497796021	9.00216008457767	229.05015563964844	229.0506591796875
621	229.14170837402344	0.10083333333333333					1	DETECTED	229.1417 m/z @0.10 [N1277_1.mzXML]	229.14170837402344	0.10083333333333333	0.10083333333333333	19.998	19.897166666666667	87411.1015625	6.240871515376389E7	1	1304	10.518151912918427	null	null	229.1414794921875	229.14263916015625
622	229.1533660888672	1.9724499999999998					1	DETECTED	229.1534 m/z @1.97 [N1277_1.mzXML]	229.1533660888672	1.9724499999999998	1.8717333333333335	7.78425	5.912516666666667	137100.4375	8865824.908409119	0	1304	0.14376340718432634	29.352225715704215	57.70445143140842	229.15325927734375	229.1582794189453
623	230.1456756591797	19.110666666666667					1	DETECTED	230.1457 m/z @19.11 [N1277_1.mzXML]	230.1456756591797	19.110666666666667	0.33744999999999997	19.932000000000002	19.59455	11463.2041015625	7655737.698272833	0	1304	3.8864551206720197	0.5218751359427838	0.04375027188556757	230.1446990966797	230.14620971679688
624	230.24609375	11.440166666666666					1	DETECTED	230.2461 m/z @11.44 [N1277_1.mzXML]	230.24609375	11.440166666666666	11.368083333333335	11.622733333333334	0.2546499999999998	154212.078125	1104446.0384951099	0	1304	0.10323808236629795	1.4852373315892953	1.4121691486408918	230.24594116210938	230.24664306640625
625	230.965087890625	1.5186333333333333					1	DETECTED	230.9651 m/z @1.52 [N1277_1.mzXML]	230.965087890625	1.5186333333333333	1.4126166666666669	1.6361999999999999	0.22358333333333302	251469.09375	1771405.5048729246	0	1304	0.10712988301654547	1.1547008866167014	1.1645370358420637	230.96469116210938	230.9652557373047
626	230.9887237548828	1.9868833333333333					1	DETECTED	230.9887 m/z @1.99 [N1277_1.mzXML]	230.9887237548828	1.9868833333333333	1.92905	3.5876666666666663	1.6586166666666664	23261.564453125	507987.74194445804	0	1304	0.13666961597728156	14.339625360230528	21.22771557847138	230.98785400390625	230.98985290527344
627	231.13580322265625	15.20305					1	DETECTED	231.1358 m/z @15.20 [N1277_1.mzXML]	231.13580322265625	15.20305	0.11741666666666667	19.998	19.880583333333334	327545.4375	3.679589739033603E7	0	1304	0.9152216809841036	1.1945297259145404	2.9377714185367707	231.1328582763672	231.14401245117188
628	232.11666870117188	2.000916666666667					1	DETECTED	232.1167 m/z @2.00 [N1277_1.mzXML]	232.11666870117188	2.000916666666667	1.92905	10.2355	8.30645	13048.4501953125	926473.8154431153	0	1304	0.18343126661468134	57.79070037105727	114.58140074211454	232.1157989501953	232.117431640625
629	232.13938903808594	15.112533333333333					1	DETECTED	232.1394 m/z @15.11 [N1277_1.mzXML]	232.13938903808594	15.112533333333333	0.5573	19.965	19.4077	20002.072265625	3270992.2883342565	0	1304	1.1008039548658743	0.8753074144464239	0.664127664372035	232.13885498046875	232.14016723632812
630	232.15338134765625	8.488366666666668					1	DETECTED	232.1534 m/z @8.49 [N1277_1.mzXML]	232.15338134765625	8.488366666666668	8.048483333333333	8.927216666666668	0.8787333333333347	69567.9296875	1071284.2404213871	0	1304	0.21624627006093355	0.854232381566652	0.41229480501831345	232.15298461914062	232.15365600585938
631	232.89511108398438	1.7271500000000002					1	DETECTED	232.8951 m/z @1.73 [N1277_1.mzXML]	232.89511108398438	1.7271500000000002	1.6510500000000001	7.11695	5.4658999999999995	118144.5	3202749.388475647	0	1304	0.32993914735653607	2.0529863245568745	3.223328266222432	232.89492797851562	232.89878845214844
632	232.9268341064453	1.54785					1	DETECTED	232.9268 m/z @1.55 [N1277_1.mzXML]	232.9268341064453	1.54785	1.4289333333333334	1.6214666666666666	0.19253333333333322	109886.0546875	734021.4941699217	0	1304	0.12179847438832092	0.8213706331786911	0.6192832163421608	232.9266815185547	232.92710876464844
633	232.9842071533203	10.928650000000001					1	DETECTED	232.9842 m/z @10.93 [N1277_1.mzXML]	232.9842071533203	10.928650000000001	10.072266666666668	17.350166666666667	7.277899999999999	17256.2578125	1442094.6771600347	0	1304	0.5274122242970503	3.4278204154563707	5.805692993342385	232.98374938964844	232.98675537109375
634	232.99810791015625	1.5037999999999998					1	DETECTED	232.9981 m/z @1.50 [N1277_1.mzXML]	232.99810791015625	1.5037999999999998	1.4289333333333334	1.59175	0.1628166666666666	43836.484375	255605.12467504875	0	1304	0.18715757021534052	1.045212707692316	1.1876849963248948	232.99783325195312	232.9983367919922
635	233.02952575683594	15.975766666666667					1	DETECTED	233.0295 m/z @15.98 [N1277_1.mzXML]	233.02952575683594	15.975766666666667	14.095266666666667	19.667666666666666	5.572399999999998	3030.55322265625	542998.8420794067	0	1304	0.5188074398273219	1.4816272268013824	1.963254453602765	233.0291748046875	233.03057861328125
636	233.13172912597656	15.12735					1	DETECTED	233.1317 m/z @15.13 [N1277_1.mzXML]	233.13172912597656	15.12735	0.5062666666666666	19.865833333333335	19.35956666666667	12164.283203125	2892759.5200316478	0	1304	0.696043202363887	0.6175429361525281	0.1924674132652509	233.12515258789062	233.1338348388672
637	233.1458282470703	14.962866666666667					1	DETECTED	233.1458 m/z @14.96 [N1277_1.mzXML]	233.1458282470703	14.962866666666667	9.469166666666666	19.176333333333332	9.707166666666666	11741.1728515625	2077450.8285642092	0	1304	0.26573329966235093	0.8834816850816994	0.9066820776273148	233.14443969726562	233.15284729003906
638	234.8921661376953	1.6801333333333335					1	DETECTED	234.8922 m/z @1.68 [N1277_1.mzXML]	234.8921661376953	1.6801333333333335	1.6656499999999999	1.8717333333333335	0.20608333333333362	40570.6328125	359991.7649174808	0	1304	0.267919252074746	7.1144994246258735	13.228998849251747	234.89212036132812	234.89292907714844
639	235.06765747070312	11.853166666666668					1	DETECTED	235.0677 m/z @11.85 [N1277_1.mzXML]	235.06765747070312	11.853166666666668	11.527083333333334	11.994016666666665	0.46693333333333165	36313.97265625	346574.1657447513	0	1304	0.09884469621929703	0.715972399693324	4.769748638664336	235.06210327148438	235.0677032470703
640	235.09133911132812	2.7135666666666665					1	DETECTED	235.0913 m/z @2.71 [N1277_1.mzXML]	235.09133911132812	2.7135666666666665	0.10083333333333333	19.998	19.897166666666667	100670.0625	3.4467240690721706E7	1	1304	6.657469716011358	5.394625967891697	21.526932442927503	235.0904541015625	235.0917205810547
641	235.16781616210938	12.26985					1	DETECTED	235.1678 m/z @12.27 [N1277_1.mzXML]	235.16781616210938	12.26985	6.400066666666667	12.42265	6.022583333333334	24438.81640625	690248.229716034	0	1304	0.10588184344301865	0.5130158126222718	4.919477355701277	235.16619873046875	235.16827392578125
642	236.07907104492188	15.023016666666667					1	DETECTED	236.0791 m/z @15.02 [N1277_1.mzXML]	236.07907104492188	15.023016666666667	10.447000000000001	18.267333333333333	7.820333333333332	4759.42041015625	959162.5006826173	0	1304	5.3823154791441805	0.8544913516486319	0.7089827032972637	236.07789611816406	236.08084106445312
643	236.09475708007812	3.316416666666667					1	DETECTED	236.0948 m/z @3.32 [N1277_1.mzXML]	236.09475708007812	3.316416666666667	0.10083333333333333	19.998	19.897166666666667	9318.7138671875	3579412.351607941	0	1304	6.20921533981997	2.8487920704255836	5.141521517216294	236.09364318847656	236.09571838378906
644	236.90740966796875	1.5771666666666666					1	DETECTED	236.9074 m/z @1.58 [N1277_1.mzXML]	236.90740966796875	1.5771666666666666	0.6078333333333333	1.6361999999999999	1.0283666666666664	11481.947265625	218152.9377458496	0	1304	0.07567414067145473	0.5304504814305364	0.06090096286107284	236.90695190429688	236.9142608642578
645	236.99684143066406	1.9724499999999998					1	DETECTED	236.9968 m/z @1.97 [N1277_1.mzXML]	236.99684143066406	1.9724499999999998	1.9145833333333333	10.461633333333333	8.54705	81683.171875	1574538.214660798	0	1304	0.10485478680262705	3.800805910536007	6.044017209670818	236.9965362548828	237.00669860839844
646	237.0231170654297	10.840816666666665					1	DETECTED	237.0231 m/z @10.84 [N1277_1.mzXML]	237.0231170654297	10.840816666666665	1.4126166666666669	11.105633333333333	9.693016666666667	7387.45751953125	3109013.5883873296	0	1304	9.524403891592446	0.5140438613238301	0.028076476539647857	237.01963806152344	237.0272979736328
647	237.07032775878906	12.063866666666666					1	DETECTED	237.0703 m/z @12.06 [N1277_1.mzXML]	237.07032775878906	12.063866666666666	9.982766666666667	18.25133333333333	8.268566666666665	9499.69921875	2085055.2885999137	0	1304	3.1853729555040555	1.9865856197844092	2.8594416783072387	237.0658416748047	237.07859802246094
648	237.1109619140625	11.249833333333333					1	DETECTED	237.1110 m/z @11.25 [N1277_1.mzXML]	237.1109619140625	11.249833333333333	4.895833333333333	19.899	15.003166666666669	56069.46875	3625260.569527374	0	1304	0.6746625128274797	20.48190533713237	33.58112771904974	237.10543823242188	237.11859130859375
649	237.14675903320312	11.95135					1	DETECTED	237.1468 m/z @11.95 [N1277_1.mzXML]	237.14675903320312	11.95135	11.6502	12.70985	1.0596499999999995	14997.6630859375	478433.32378344744	0	1304	0.4976008294642753	1.759339199734352	2.518678399468704	237.14334106445312	237.14849853515625
650	237.48866271972656	10.517983333333332					1	DETECTED	237.4887 m/z @10.52 [N1277_1.mzXML]	237.48866271972656	10.517983333333332	10.475933333333334	10.634783333333333	0.15884999999999927	18470.947265625	97173.6814899895	0	1304	0.08430309566722727	1.9358253447089135	2.5175198649636674	237.4875946044922	237.4886932373047
651	238.10556030273438	14.109683333333333					1	DETECTED	238.1056 m/z @14.11 [N1277_1.mzXML]	238.10556030273438	14.109683333333333	0.6924833333333333	19.766333333333332	19.07385	15354.0712890625	3357360.639335266	0	1304	0.7116058922645507	1.110478308982391	1.1893170714384789	238.0980682373047	238.1080322265625
652	238.23329162597656	10.517983333333332					1	DETECTED	238.2333 m/z @10.52 [N1277_1.mzXML]	238.23329162597656	10.517983333333332	10.475933333333334	10.634783333333333	0.15884999999999927	14298.388671875	74953.4926013788	0	1304	0.08924542757083742	1.8888228299644128	2.7776456599288255	238.2330322265625	238.23348999023438
653	238.83999633789062	1.7580166666666666					1	DETECTED	238.8400 m/z @1.76 [N1277_1.mzXML]	238.83999633789062	1.7580166666666666	1.695	1.8004166666666668	0.10541666666666671	20247.9140625	104370.44129028326	0	1304	0.10168593984620644	0.8364189367892118	0.6728378735784236	238.83999633789062	238.84042358398438
654	238.96542358398438	11.838616666666667					1	DETECTED	238.9654 m/z @11.84 [N1277_1.mzXML]	238.96542358398438	11.838616666666667	3.4301666666666666	19.471166666666665	16.040999999999997	79920.5859375	6464843.951983309	0	1304	0.947205312280504	2.047745845008779	1.9777678262469334	238.9644012451172	238.9727020263672
655	239.0625457763672	1.8573166666666665					1	DETECTED	239.0625 m/z @1.86 [N1277_1.mzXML]	239.0625457763672	1.8573166666666665	1.5186333333333333	18.040000000000003	16.52136666666667	53450.375	2485728.1503153085	0	1304	0.1265902729004087	13.814351608222479	28.106391052433764	239.05445861816406	239.07115173339844
656	239.0897979736328	10.517983333333332					1	DETECTED	239.0898 m/z @10.52 [N1277_1.mzXML]	239.0897979736328	10.517983333333332	10.403983333333334	18.558333333333334	8.154349999999999	5147461.0	3.548387253801186E7	1	1304	0.09122319134425005	1.5867268845663458	2.023813032355317	239.08932495117188	239.09059143066406
657	239.11679077148438	10.517983333333332					1	DETECTED	239.1168 m/z @10.52 [N1277_1.mzXML]	239.11679077148438	10.517983333333332	9.324549999999999	14.516716666666667	5.192166666666669	8536.48828125	661844.8302929078	0	1304	0.029785324321137452	2.175306538558223	3.3506130771164453	239.11679077148438	239.1254119873047
658	239.1378173828125	9.730799999999999					1	DETECTED	239.1378 m/z @9.73 [N1277_1.mzXML]	239.1378173828125	9.730799999999999	9.672416666666667	10.559683333333334	0.8872666666666671	9850.37109375	166445.70561138916	0	1304	0.09670436810342409	7.598629745932278	2.1350376835546823	239.13339233398438	239.1422882080078
659	239.16265869140625	12.561649999999998					1	DETECTED	239.1627 m/z @12.56 [N1277_1.mzXML]	239.16265869140625	12.561649999999998	3.3728166666666666	12.667966666666667	9.29515	127070.2734375	2271047.284253725	0	1304	0.0946211762560818	0.6373004472562028	0.36905865683628764	239.15306091308594	239.16329956054688
660	240.09326171875	10.517983333333332					1	DETECTED	240.0933 m/z @10.52 [N1277_1.mzXML]	240.09326171875	10.517983333333332	8.372716666666667	15.309833333333334	6.937116666666666	504063.375	5697589.128958575	0	1304	0.0907782698427777	4.857534856217249	2.032941048471352	240.08544921875	240.09942626953125
661	240.96580505371094	12.1663					1	DETECTED	240.9658 m/z @12.17 [N1277_1.mzXML]	240.96580505371094	12.1663	11.779166666666667	18.916999999999998	7.137833333333331	12324.0205078125	1210669.7247957457	0	1304	0.0820665472771136	9.218830721542973	17.437661443085947	240.96029663085938	240.9664306640625
662	240.99794006347656	2.18665					1	DETECTED	240.9979 m/z @2.19 [N1277_1.mzXML]	240.99794006347656	2.18665	0.5403833333333333	15.573983333333333	15.0336	14034.8671875	3627846.364878479	0	1304	0.2275219147324039	4.56596744148376	8.13193488296752	240.99717712402344	241.00735473632812
663	241.02455139160156	8.72875					1	DETECTED	241.0246 m/z @8.73 [N1277_1.mzXML]	241.02455139160156	8.72875	5.353883333333333	16.80816666666667	11.454283333333336	5158.60595703125	1131713.0259181517	0	1304	0.11795096163731422	1.6969979060901175	64.652282186933	241.02406311035156	241.03103637695312
664	241.09365844726562	10.517983333333332					1	DETECTED	241.0937 m/z @10.52 [N1277_1.mzXML]	241.09365844726562	10.517983333333332	8.43045	10.698933333333335	2.268483333333334	24722.30859375	387453.55004482955	0	1304	0.09761141504719362	0.7765016039857644	0.33458895081255596	241.08544921875	241.09512329101562
665	241.10548400878906	11.554499999999999					1	DETECTED	241.1055 m/z @11.55 [N1277_1.mzXML]	241.10548400878906	11.554499999999999	10.306433333333333	14.3354	4.028966666666667	1116613.875	1.055801014206347E7	1	1304	0.13726815432176664	2.3361650956678623	3.2379135893584445	241.09591674804688	241.1057891845703
666	241.14161682128906	11.339733333333333					1	DETECTED	241.1416 m/z @11.34 [N1277_1.mzXML]	241.14161682128906	11.339733333333333	4.634766666666667	11.41075	6.7759833333333335	49680.90234375	860323.2344268186	0	1304	0.1205014749294051	0.7415166748497669	0.6119812389600248	241.1366729736328	241.14212036132812
667	241.1532745361328	1.9724499999999998					1	DETECTED	241.1533 m/z @1.97 [N1277_1.mzXML]	241.1532745361328	1.9724499999999998	1.92905	5.497466666666667	3.568416666666667	18596.76953125	586781.5568165283	0	1304	0.08343082136048752	32.70189967494137	44.41735551578733	241.15272521972656	241.1554718017578
668	242.0175323486328	2.114716666666667					1	DETECTED	242.0175 m/z @2.11 [N1277_1.mzXML]	242.0175323486328	2.114716666666667	2.0716166666666664	17.809166666666666	15.737549999999999	9971.1552734375	1997605.9238244623	0	1304	0.10438703779134517	176.55765128958848	323.84734860269407	242.01718139648438	242.0275115966797
669	242.06503295898438	9.126299999999999					1	DETECTED	242.0650 m/z @9.13 [N1277_1.mzXML]	242.06503295898438	9.126299999999999	6.545866666666667	9.156166666666667	2.6103000000000005	13899.52734375	528566.2849878236	0	1304	0.12852521972657982	0.5057871416945479	0.011574283389095653	242.0646209716797	242.07464599609375
670	242.09873962402344	8.942633333333333					1	DETECTED	242.0987 m/z @8.94 [N1277_1.mzXML]	242.09873962402344	8.942633333333333	8.804566666666666	10.603299999999999	1.7987333333333329	13046.083984375	455979.8111647948	0	1304	0.10002140891065281	6.5140028971511175	12.028005794302235	242.09678649902344	242.0989227294922
671	242.20957946777344	11.484649999999998					1	DETECTED	242.2096 m/z @11.48 [N1277_1.mzXML]	242.20957946777344	11.484649999999998	11.484649999999998	12.667966666666667	1.1833166666666681	28280.109375	821081.2319862074	0	1304	0.6519453889664621	null	null	242.20944213867188	242.21031188964844
672	242.9238739013672	1.6361999999999999					1	DETECTED	242.9239 m/z @1.64 [N1277_1.mzXML]	242.9238739013672	1.6361999999999999	1.54785	3.4726	1.92475	308902.9375	2060605.688649415	0	1304	0.05025492074191762	2.18652802872992	2.420273381867677	242.9237518310547	242.93380737304688
673	242.99354553222656	1.4743					1	DETECTED	242.9935 m/z @1.47 [N1277_1.mzXML]	242.99354553222656	1.4743	1.4126166666666669	1.5037999999999998	0.09118333333333295	21769.546875	64202.84296777335	0	1304	0.0479742803198242	0.7353611962167012	0.5512650184295474	242.99327087402344	242.9938507080078
674	243.1331329345703	9.953100000000001					1	DETECTED	243.1331 m/z @9.95 [N1277_1.mzXML]	243.1331329345703	9.953100000000001	9.805633333333333	10.042166666666667	0.23653333333333393	3543.438720703125	30434.427914550797	0	1304	0.1417586452460604	0.8019891500904096	0.6039783001808193	243.13201904296875	243.1332550048828
675	244.11666870117188	9.544166666666666					1	DETECTED	244.1167 m/z @9.54 [N1277_1.mzXML]	244.11666870117188	9.544166666666666	9.4247	9.6161	0.1913999999999998	9258.525390625	47209.03249426279	0	1304	0.0932509304582716	0.8010602678571468	1.1580031674439404	244.1164093017578	244.1174774169922
676	244.1531982421875	9.03565					1	DETECTED	244.1532 m/z @9.04 [N1277_1.mzXML]	244.1531982421875	9.03565	8.974	9.0509	0.07690000000000019	19740.263671875	49996.51567968687	0	1304	0.05987058375396437	0.6236820762368203	0.22497013935732327	244.1531982421875	244.1534423828125
677	244.18882751464844	11.4554					1	DETECTED	244.1888 m/z @11.46 [N1277_1.mzXML]	244.18882751464844	11.4554	11.425383333333334	12.5462	1.1208166666666664	44315.96484375	676154.8811054685	0	1304	0.07597511196478557	18.66990560799671	2.470348941910605	244.1887969970703	244.18980407714844
678	244.20094299316406	9.170266666666667					1	DETECTED	244.2009 m/z @9.17 [N1277_1.mzXML]	244.20094299316406	9.170266666666667	9.065933333333334	13.4469	4.380966666666666	59006.7734375	1090718.1646236582	0	1304	0.10614129115410087	1.519975065208315	1.3324624223127477	244.20033264160156	244.21054077148438
679	244.99790954589844	1.5186333333333333					1	DETECTED	244.9979 m/z @1.52 [N1277_1.mzXML]	244.99790954589844	1.5186333333333333	1.4289333333333334	1.5186333333333333	0.08969999999999989	5768.4912109375	22687.623908081034	0	1304	0.07814267558022192	0.5	null	244.9910430908203	244.99790954589844
680	245.07305908203125	1.8286499999999999					1	DETECTED	245.0731 m/z @1.83 [N1277_1.mzXML]	245.07305908203125	1.8286499999999999	1.8286499999999999	12.151116666666667	10.322466666666667	20271.994140625	1660753.9183296515	0	1304	0.04611454060366005	null	null	245.07264709472656	245.08145141601562
681	245.22476196289062	14.432566666666666					1	DETECTED	245.2248 m/z @14.43 [N1277_1.mzXML]	245.22476196289062	14.432566666666666	10.603299999999999	18.673000000000002	8.069700000000003	98762.5703125	5672094.702056214	0	1304	0.5357769152291372	2.142587048966816	1.9173832772068622	245.22393798828125	245.2261199951172
682	246.1324920654297	1.9868833333333333					1	DETECTED	246.1325 m/z @1.99 [N1277_1.mzXML]	246.1324920654297	1.9868833333333333	1.9145833333333333	2.535816666666667	0.6212333333333335	16095.03515625	276057.2699371338	0	1304	0.1806297691571539	4.296219455970493	7.592438911940985	246.13168334960938	246.13319396972656
683	246.15078735351562	11.88145					1	DETECTED	246.1508 m/z @11.88 [N1277_1.mzXML]	246.15078735351562	11.88145	11.7645	11.994016666666665	0.22951666666666526	31144.404296875	261064.26835302718	0	1304	0.14570197782038719	0.9812597976343171	1.2506811865123595	246.15049743652344	246.1510467529297
684	246.16917419433594	9.24005					1	DETECTED	246.1692 m/z @9.24 [N1277_1.mzXML]	246.16917419433594	9.24005	0.15106666666666665	19.865833333333335	19.71476666666667	198727.609375	4603479.9199659135	0	1304	0.060435202636099916	0.518428335076679	1.0354516574728572	246.16754150390625	246.169677734375
685	246.2279815673828	14.362983333333334					1	DETECTED	246.2280 m/z @14.36 [N1277_1.mzXML]	246.2279815673828	14.362983333333334	11.221	16.09025	4.869250000000001	18698.978515625	1234377.8026469115	0	1304	0.48349728688239324	0.774868846111002	0.31152046823671886	246.22743225097656	246.2290496826172
686	246.241455078125	10.9581					1	DETECTED	246.2415 m/z @10.96 [N1277_1.mzXML]	246.241455078125	10.9581	10.914033333333332	11.075983333333333	0.16195000000000093	11507.2373046875	75043.21681152344	0	1304	0.11016637447931465	1.8375567322238753	2.6751134644477506	246.24082946777344	246.2416229248047
687	246.94261169433594	1.54785					1	DETECTED	246.9426 m/z @1.55 [N1277_1.mzXML]	246.94261169433594	1.54785	1.4289333333333334	1.6214666666666666	0.19253333333333322	109459.5546875	721972.2383398435	0	1304	0.12196161987845922	0.8138331565840169	0.5985102907260154	246.94207763671875	246.9428253173828
688	247.0913543701172	2.60355					1	DETECTED	247.0914 m/z @2.60 [N1277_1.mzXML]	247.0913543701172	2.60355	0.10083333333333333	19.998	19.897166666666667	126346.3125	2.356406900808135E7	0	1304	1.1030179158023867	6.460223685366942	3.3787985051714506	247.0884246826172	247.09182739257812
689	247.13113403320312	11.310483333333334					1	DETECTED	247.1311 m/z @11.31 [N1277_1.mzXML]	247.13113403320312	11.310483333333334	8.43045	12.4688	4.038349999999999	32103.52734375	2774200.1631277474	0	1304	0.09716223436896065	0.7079409679636514	0.41236370035980513	247.12738037109375	247.1315155029297
690	247.17095947265625	2.1724166666666664					1	DETECTED	247.1710 m/z @2.17 [N1277_1.mzXML]	247.17095947265625	2.1724166666666664	0.33744999999999997	14.6012	14.26375	25091.541015625	9284956.104604127	0	1304	8.948431683074654	3.8866509836690954	3.908988100746119	247.1627197265625	247.17276000976562
691	247.2401885986328	12.62405					1	DETECTED	247.2402 m/z @12.62 [N1277_1.mzXML]	247.2401885986328	12.62405	12.608616666666668	19.405666666666665	6.797049999999997	14358.8779296875	1046681.6403047174	0	1304	0.1687153154641372	220.2068034557382	439.4136069114764	247.23072814941406	247.24131774902344
692	248.09486389160156	2.60355					1	DETECTED	248.0949 m/z @2.60 [N1277_1.mzXML]	248.09486389160156	2.60355	0.10083333333333333	19.915333333333333	19.8145	11875.4208984375	2761068.1646547862	0	1304	8.782738360738021	3.9122715797285084	6.738685016192862	248.09022521972656	248.09542846679688
693	248.86900329589844	1.7724666666666666					1	DETECTED	248.8690 m/z @1.77 [N1277_1.mzXML]	248.86900329589844	1.7724666666666666	1.6510500000000001	1.8428	0.19174999999999986	26707.568359375	243583.51738989254	0	1304	0.15972535941938903	0.7896362388469462	0.5792724776938926	248.8687744140625	248.86984252929688
694	249.0441436767578	2.384716666666667					1	DETECTED	249.0441 m/z @2.38 [N1277_1.mzXML]	249.0441436767578	2.384716666666667	1.9868833333333333	17.4155	15.428616666666668	9208.9521484375	1263287.8778870546	0	1304	6.888608455721503	19.390804356933383	15.851559786747476	249.04347229003906	249.0537567138672
695	249.07196044921875	10.825999999999999					1	DETECTED	249.0720 m/z @10.83 [N1277_1.mzXML]	249.07196044921875	10.825999999999999	1.4126166666666669	11.339733333333333	9.927116666666667	24669.919921875	1796763.80543689	0	1304	0.09870383872638655	0.5269716806652793	0.054588058336311654	249.0708770751953	249.07798767089844
696	249.1060333251953	1.8573166666666665					1	DETECTED	249.1060 m/z @1.86 [N1277_1.mzXML]	249.1060333251953	1.8573166666666665	1.8145333333333333	11.853166666666668	10.038633333333335	89035.46875	2288819.311595826	0	1304	0.05860294701865887	109.72850376057494	3.67839711803764	249.10482788085938	249.1109161376953
697	249.1562957763672	9.775966666666667					1	DETECTED	249.1563 m/z @9.78 [N1277_1.mzXML]	249.1562957763672	9.775966666666667	9.353	11.7645	2.4115	24605.78515625	560681.7583996581	0	1304	0.1599524769739471	0.8674008906075676	0.4488734942094723	249.14759826660156	249.1582489013672
698	249.18328857421875	12.3455					1	DETECTED	249.1833 m/z @12.35 [N1277_1.mzXML]	249.18328857421875	12.3455	11.909133333333333	12.863166666666666	0.9540333333333333	16895.181640625	391169.9177749014	0	1304	0.060333373140839086	1.0931556030860905	1.1863112061721808	249.18211364746094	249.18392944335938
699	249.2161102294922	10.348266666666666					1	DETECTED	249.2161 m/z @10.35 [N1277_1.mzXML]	249.2161102294922	10.348266666666666	10.057166666666665	10.573733333333333	0.5165666666666677	17824.076171875	258901.55030548136	0	1304	0.26851746923936837	0.8872666895683056	0.7745333791366111	249.2157745361328	249.2162322998047
700	249.25640869140625	12.696033333333332					1	DETECTED	249.2564 m/z @12.70 [N1277_1.mzXML]	249.25640869140625	12.696033333333332	12.696033333333332	12.849416666666666	0.1533833333333341	10865.041015625	73904.48146777415	0	1304	0.07071777677788305	null	null	249.2554931640625	249.25650024414062
701	250.98057556152344	10.403983333333334					1	DETECTED	250.9806 m/z @10.40 [N1277_1.mzXML]	250.98057556152344	10.403983333333334	9.544166666666666	11.39625	1.8520833333333346	12471.248046875	939771.5783856199	0	1304	1.7240708712111559	1.0770222334218515	1.4786814908441943	250.98057556152344	250.98561096191406
702	251.1262969970703	12.049949999999999					1	DETECTED	251.1263 m/z @12.05 [N1277_1.mzXML]	251.1262969970703	12.049949999999999	0.10083333333333333	19.998	19.897166666666667	306686.5625	1.5088555506567517E7	0	1304	10.523034650710507	0.5150721797983367	0.01359487750759864	251.12245178222656	251.1266632080078
703	252.12966918945312	12.02235					1	DETECTED	252.1297 m/z @12.02 [N1277_1.mzXML]	252.12966918945312	12.02235	0.28663333333333335	19.915333333333333	19.6287	44165.72265625	2940619.61851529	0	1304	0.1024620969968737	1.1114567739369179	0.016957559595032017	252.12074279785156	252.13002014160156
704	252.98667907714844	1.92905					1	DETECTED	252.9867 m/z @1.93 [N1277_1.mzXML]	252.98667907714844	1.92905	0.79425	17.021333333333335	16.227083333333333	9917.876953125	3221710.6782015385	0	1304	14.95579390634926	7.149754729174011	12.049176481865352	252.98391723632812	252.99649047851562
705	253.01832580566406	9.602066666666667					1	DETECTED	253.0183 m/z @9.60 [N1277_1.mzXML]	253.01832580566406	9.602066666666667	9.559	10.334416666666668	0.7754166666666684	6485.46630859375	172461.5816555179	0	1304	0.06447065669910046	9.002515479875873	17.005030959751746	253.01806640625	253.01885986328125
706	253.03549194335938	11.581616666666667					1	DETECTED	253.0355 m/z @11.58 [N1277_1.mzXML]	253.03549194335938	11.581616666666667	8.25675	11.823666666666666	3.566916666666666	49434.26171875	2940000.2775661605	0	1304	0.13590930746813257	0.5363999558879553	0.07279991177591051	253.03485107421875	253.04322814941406
707	253.0511932373047	11.838616666666667					1	DETECTED	253.0512 m/z @11.84 [N1277_1.mzXML]	253.0511932373047	11.838616666666667	0.23606666666666667	19.9815	19.745433333333335	4475.76611328125	2583244.6235585343	0	1304	7.759469290060361	0.8509092110498698	0.5036104420206853	253.05043029785156	253.05892944335938
708	253.10585021972656	10.588416666666665					1	DETECTED	253.1059 m/z @10.59 [N1277_1.mzXML]	253.10585021972656	10.588416666666665	10.461633333333333	12.37655	1.9149166666666666	24960.658203125	489280.60489013686	0	1304	0.04202062294088549	7.169703732080382	0.9169537433088292	253.10516357421875	253.1094512939453
709	253.12576293945312	1.8286499999999999					1	DETECTED	253.1258 m/z @1.83 [N1277_1.mzXML]	253.12576293945312	1.8286499999999999	1.8004166666666668	9.065933333333334	7.265516666666667	100621.1953125	3346925.082523437	0	1304	0.04851806448688034	128.74330635916914	3.5046111246489677	253.1170196533203	253.12591552734375
710	253.17835998535156	12.696033333333332					1	DETECTED	253.1784 m/z @12.70 [N1277_1.mzXML]	253.17835998535156	12.696033333333332	12.638966666666667	12.738266666666668	0.09930000000000128	11329.921875	44158.068996826565	0	1304	0.06512535916800921	0.8700350467289977	0.7400700934579955	253.17730712890625	253.17897033691406
711	253.1936492919922	14.830666666666668					1	DETECTED	253.1936 m/z @14.83 [N1277_1.mzXML]	253.1936492919922	14.830666666666668	14.153583333333334	16.62775	2.4741666666666653	31069.662109375	1217290.322228881	0	1304	0.46478588627770634	1.0879691079707001	1.7190378840746017	253.1931915283203	253.19464111328125
712	254.0798797607422	10.334416666666668					1	DETECTED	254.0799 m/z @10.33 [N1277_1.mzXML]	254.0798797607422	10.334416666666668	10.24975	10.475933333333334	0.22618333333333318	14957.3857421875	107727.58269781528	0	1304	0.11194110043428829	1.2738399991760456	1.869705551167737	254.07936096191406	254.08026123046875
713	254.17141723632812	10.306433333333333					1	DETECTED	254.1714 m/z @10.31 [N1277_1.mzXML]	254.17141723632812	10.306433333333333	10.306433333333333	18.4285	8.122066666666667	11567.99609375	2111023.630825988	0	1304	3.476569159814389	null	null	254.17141723632812	254.17782592773438
714	254.82223510742188	1.9434833333333332					1	DETECTED	254.8222 m/z @1.94 [N1277_1.mzXML]	254.82223510742188	1.9434833333333332	1.7580166666666666	15.862	14.103983333333334	13776.501953125	6712539.32560962	0	1304	0.35795610833983527	38.02296010064702	75.04592020129404	254.8146514892578	254.83135986328125
715	254.99380493164062	10.928650000000001					1	DETECTED	254.9938 m/z @10.93 [N1277_1.mzXML]	254.99380493164062	10.928650000000001	2.2007666666666665	16.269233333333332	14.068466666666666	71072.5546875	5250139.7887334	0	1304	0.36784020565447406	20.128455931970233	0.611296788915919	254.99005126953125	254.99732971191406
716	255.0165557861328	10.263966666666667					1	DETECTED	255.0166 m/z @10.26 [N1277_1.mzXML]	255.0165557861328	10.263966666666667	9.686733333333333	15.813316666666667	6.126583333333334	12233.72265625	817632.8662921141	0	1304	0.09758108986341263	5.306851648668934	9.613703297337867	255.00857543945312	255.02528381347656
717	255.1213836669922	11.595166666666668					1	DETECTED	255.1214 m/z @11.60 [N1277_1.mzXML]	255.1213836669922	11.595166666666668	11.221	13.962016666666667	2.741016666666667	367677.75	6582230.197824218	0	1304	0.3403236921913404	0.981725949697429	0.5432264908956452	255.11289978027344	255.12960815429688
718	255.13302612304688	8.989566666666667					1	DETECTED	255.1330 m/z @8.99 [N1277_1.mzXML]	255.13302612304688	8.989566666666667	4.263716666666666	9.126299999999999	4.862583333333332	4560.42529296875	262385.4554382324	0	1304	0.1067529028435743	0.5144665333573147	0.028933066714629543	255.13177490234375	255.1331024169922
719	255.1707000732422	14.006933333333334					1	DETECTED	255.1707 m/z @14.01 [N1277_1.mzXML]	255.1707000732422	14.006933333333334	9.529233333333334	19.569666666666667	10.040433333333333	38436.44140625	4397023.401068057	0	1304	0.6245935249125534	1.091779598965491	2.1510750641819922	255.1668243408203	255.17367553710938
720	255.20907592773438	11.895266666666666					1	DETECTED	255.2091 m/z @11.90 [N1277_1.mzXML]	255.20907592773438	11.895266666666666	11.061166666666667	17.693666666666665	6.6324999999999985	13005.451171875	2455210.181259461	0	1304	0.04175898429507008	3.9758422251528613	6.951684450305723	255.2088623046875	255.21026611328125
721	255.2301788330078	13.758283333333333					1	DETECTED	255.2302 m/z @13.76 [N1277_1.mzXML]	255.2301788330078	13.758283333333333	0.20193333333333333	19.915333333333333	19.7134	38452.8359375	4229955.9315150445	0	1304	0.26007883554370537	0.914199892318056	0.3263601302586535	255.22018432617188	255.23822021484375
722	256.08050537109375	9.602066666666667					1	DETECTED	256.0805 m/z @9.60 [N1277_1.mzXML]	256.08050537109375	9.602066666666667	8.896566666666667	9.71605	0.8194833333333325	8536.6845703125	169730.65676687626	0	1304	0.24266886869240878	0.5807819513347496	0.16453227832669504	256.0778503417969	256.08111572265625
723	256.12451171875	11.540866666666666					1	DETECTED	256.1245 m/z @11.54 [N1277_1.mzXML]	256.12451171875	11.540866666666666	2.8523	11.779166666666667	8.926866666666667	38604.4296875	1741925.15590448	0	1304	8.785041409138838	0.5137134241551158	0.02459328248115107	256.1153259277344	256.1337585449219
724	256.21307373046875	15.797483333333334					1	DETECTED	256.2131 m/z @15.80 [N1277_1.mzXML]	256.21307373046875	15.797483333333334	15.023016666666667	17.103833333333334	2.080816666666667	2375.755126953125	165396.00316116327	0	1304	0.5425577748924635	1.3433868468623564	1.686773693724713	256.2118835449219	256.2138671875
725	256.2615661621094	11.354033333333332					1	DETECTED	256.2616 m/z @11.35 [N1277_1.mzXML]	256.2615661621094	11.354033333333332	0.15106666666666665	18.380166666666664	18.2291	84071.1875	3594753.499145355	0	1304	0.07380366099304148	0.6194909098606203	0.2306690103201965	256.2610778808594	256.2628479003906
726	256.8197021484375	1.9724499999999998					1	DETECTED	256.8197 m/z @1.97 [N1277_1.mzXML]	256.8197021484375	1.9724499999999998	1.7271500000000002	2.2432333333333334	0.5160833333333332	22493.595703125	336926.9400349119	0	1304	0.21403017882730957	1.0519431988041867	1.1038863976083735	256.8188171386719	256.81988525390625
727	256.9942932128906	10.928650000000001					1	DETECTED	256.9943 m/z @10.93 [N1277_1.mzXML]	256.9942932128906	10.928650000000001	8.72875	11.163266666666667	2.434516666666667	14180.326171875	638664.1495205691	0	1304	0.15354227889014993	0.5533243935330392	0.1066487870660783	256.99322509765625	256.9983215332031
728	257.0820617675781	12.181866666666668					1	DETECTED	257.0821 m/z @12.18 [N1277_1.mzXML]	257.0820617675781	12.181866666666668	2.1580500000000002	12.31455	10.156500000000001	16632.8125	1886420.602546448	0	1304	9.845178870794312	0.5190483562361066	0.041576759998702674	257.0722961425781	257.08343505859375
729	257.14599609375	1.8004166666666668					1	DETECTED	257.1460 m/z @1.80 [N1277_1.mzXML]	257.14599609375	1.8004166666666668	1.7580166666666666	11.2063	9.448283333333334	103144.953125	4865901.047091919	0	1304	0.06048060417702095	105.6247761638741	2.9297997740418933	257.1451721191406	257.1549987792969
730	257.1886291503906	12.3455					1	DETECTED	257.1886 m/z @12.35 [N1277_1.mzXML]	257.1886291503906	12.3455	12.3455	12.40725	0.06174999999999997	9818.4296875	27222.812855712287	0	1304	0.26563407585311793	null	null	257.1881408691406	257.1888427734375
731	257.224853515625	12.008049999999999					1	DETECTED	257.2249 m/z @12.01 [N1277_1.mzXML]	257.224853515625	12.008049999999999	11.7645	16.05741666666667	4.2929166666666685	30173.30078125	1066054.8667896725	0	1304	0.8503546106116087	8.813214261274247	15.042537750150974	257.22314453125	257.2258605957031
732	257.2464599609375	12.49925					1	DETECTED	257.2465 m/z @12.50 [N1277_1.mzXML]	257.2464599609375	12.49925	0.20193333333333333	19.6515	19.449566666666666	5648.7841796875	2648631.825560182	0	1304	11.803378566613404	0.7908053111857736	0.5846138575227854	257.24505615234375	257.2480163574219
733	257.97967529296875	10.278333333333334					1	DETECTED	257.9797 m/z @10.28 [N1277_1.mzXML]	257.97967529296875	10.278333333333334	9.805633333333333	10.490266666666667	0.6846333333333341	8277.96875	216322.02765936306	0	1304	0.4831508669593241	0.7241731894788788	0.44834637895775753	257.9791564941406	257.9799499511719
734	258.0299987792969	10.731433333333333					1	DETECTED	258.0300 m/z @10.73 [N1277_1.mzXML]	258.0299987792969	10.731433333333333	0.10083333333333333	19.998	19.897166666666667	17334.484375	2480719.5567209157	0	1304	0.10612210381725617	0.9043836592885758	0.7061200349560561	258.0229187011719	258.031005859375
735	258.10882568359375	2.384716666666667					1	DETECTED	258.1088 m/z @2.38 [N1277_1.mzXML]	258.10882568359375	2.384716666666667	1.7106166666666667	14.13855	12.427933333333334	17005.076171875	2290758.6295503844	0	1304	0.21322195771249453	9.218167433120703	null	258.10784912109375	258.1102600097656
736	258.89788818359375	1.6361999999999999					1	DETECTED	258.8979 m/z @1.64 [N1277_1.mzXML]	258.89788818359375	1.6361999999999999	1.59175	1.7724666666666666	0.18071666666666664	52592.171875	198569.33405957057	0	1304	0.04542858461918731	1.6459303337245756	1.898732961178051	258.89715576171875	258.89801025390625
737	258.9426574707031	1.4892166666666666					1	DETECTED	258.9427 m/z @1.49 [N1277_1.mzXML]	258.9426574707031	1.4892166666666666	1.4289333333333334	1.5624333333333333	0.13349999999999995	13974.1025390625	68774.97646850582	0	1304	0.06279619255950508	1.1072712192424674	1.2145424384849348	258.94232177734375	258.9434509277344
738	258.9787902832031	1.9582166666666665					1	DETECTED	258.9788 m/z @1.96 [N1277_1.mzXML]	258.9787902832031	1.9582166666666665	1.4126166666666669	9.997449999999999	8.584833333333332	18809.814453125	1635340.9730634154	0	1304	0.6265173860237734	7.846651396992807	0.2684634187991194	258.9709167480469	258.982666015625
739	259.0516357421875	10.763633333333333					1	DETECTED	259.0516 m/z @10.76 [N1277_1.mzXML]	259.0516357421875	10.763633333333333	8.372716666666667	10.7798	2.4070833333333326	5471.1044921875	247658.24908471675	0	1304	0.3810103954175901	0.5033808511379876	0.006761702275975138	259.0435791015625	259.0526428222656
740	259.0921630859375	11.838616666666667					1	DETECTED	259.0922 m/z @11.84 [N1277_1.mzXML]	259.0921630859375	11.838616666666667	2.7409666666666666	11.936900000000001	9.195933333333334	21770.337890625	907984.4835070194	0	1304	0.08119885548735084	0.5132102821995354	0.026616243186945703	259.08953857421875	259.09466552734375
741	259.6479187011719	13.488					1	DETECTED	259.6479 m/z @13.49 [N1277_1.mzXML]	259.6479187011719	13.488	13.0411	13.672516666666667	0.6314166666666665	21972.951171875	422827.7627695311	0	1304	0.09685879982615653	0.7064406653240852	0.4128813306481704	259.64691162109375	259.6573486328125
742	260.1665344238281	12.063866666666666					1	DETECTED	260.1665 m/z @12.06 [N1277_1.mzXML]	260.1665344238281	12.063866666666666	12.063866666666666	12.181866666666668	0.1180000000000021	8066.01708984375	46888.43643920911	0	1304	0.1051291572429438	null	null	260.16583251953125	260.1665954589844
743	260.184326171875	9.879333333333333					1	DETECTED	260.1843 m/z @9.88 [N1277_1.mzXML]	260.184326171875	9.879333333333333	8.958499999999999	19.749833333333335	10.791333333333336	97192.1875	1815921.8019146132	0	1304	0.08325886909740454	3.0857171429938326	2.850109597040602	260.1831359863281	260.1856689453125
744	260.9755554199219	1.5332000000000001					1	DETECTED	260.9756 m/z @1.53 [N1277_1.mzXML]	260.9755554199219	1.5332000000000001	1.4289333333333334	1.54785	0.11891666666666656	9815.7939453125	47723.19043127437	0	1304	0.05178886926412796	0.5702525575447561	0.14050511508951236	260.9752502441406	260.9757995605469
745	261.0096435546875	2.0149500000000002					1	DETECTED	261.0096 m/z @2.01 [N1277_1.mzXML]	261.0096435546875	2.0149500000000002	1.4289333333333334	2.3705833333333337	0.9416500000000003	45548.7265625	876780.3654279786	0	1304	0.13761031093998488	0.7991046040477564	0.35926923648124587	261.0039978027344	261.0103759765625
746	261.0719299316406	10.517983333333332					1	DETECTED	261.0719 m/z @10.52 [N1277_1.mzXML]	261.0719299316406	10.517983333333332	10.461633333333333	10.619	0.15736666666666643	34772.515625	145867.07281469635	0	1304	0.06059161437607408	1.6375475466862688	1.5249964289653948	261.07177734375	261.0724182128906
747	261.14312744140625	9.544166666666666					1	DETECTED	261.1431 m/z @9.54 [N1277_1.mzXML]	261.14312744140625	9.544166666666666	0.10083333333333333	19.915333333333333	19.8145	157375.015625	4600198.648843537	0	1304	0.08934317816560089	9.54466785375565	0.7865748256923603	261.14215087890625	261.14697265625
748	261.18768310546875	9.879333333333333					1	DETECTED	261.1877 m/z @9.88 [N1277_1.mzXML]	261.18768310546875	9.879333333333333	0.11741666666666667	19.948500000000003	19.831083333333336	12840.072265625	2666298.9709853223	0	1304	0.08189196595388992	1.4069172648191324	4.453963702782959	261.1820068359375	261.1886291503906
749	262.1175842285156	8.881316666666667					1	DETECTED	262.1176 m/z @8.88 [N1277_1.mzXML]	262.1175842285156	8.881316666666667	8.82005	14.349233333333332	5.529183333333332	3004.45068359375	634911.0572515258	0	1304	0.10557962351291295	45.12391186071822	89.24782372143645	262.1142578125	262.1177978515625
750	262.14642333984375	9.544166666666666					1	DETECTED	262.1464 m/z @9.54 [N1277_1.mzXML]	262.14642333984375	9.544166666666666	9.439316666666667	17.103833333333334	7.6645166666666675	17716.41015625	3351984.3409045106	0	1304	0.08408000926150017	36.54991257351808	72.09982514703616	262.13995361328125	262.1469421386719
751	262.2513122558594	12.40725					1	DETECTED	262.2513 m/z @12.41 [N1277_1.mzXML]	262.2513122558594	12.40725	12.3455	12.973383333333334	0.6278833333333349	32610.9140625	365252.1826435554	0	1304	0.11268482832859483	5.084075573549272	2.4113019383574774	262.2504577636719	262.25177001953125
752	263.0870056152344	11.554499999999999					1	DETECTED	263.0870 m/z @11.55 [N1277_1.mzXML]	263.0870056152344	11.554499999999999	0.5403833333333333	19.078166666666668	18.537783333333334	2158493.5	2.6819816064759865E7	1	1304	0.13655223741823264	0.514525204122584	0.019393603919429476	263.08282470703125	263.0914611816406
753	263.1377258300781	9.672416666666667					1	DETECTED	263.1377 m/z @9.67 [N1277_1.mzXML]	263.1377258300781	9.672416666666667	9.630166666666666	9.761050000000001	0.13088333333333502	24815.44140625	124438.11570385756	0	1304	0.08996746119398757	1.5489151873767089	2.5101889347766515	263.1377258300781	263.13818359375
754	263.2352294921875	14.432566666666666					1	DETECTED	263.2352 m/z @14.43 [N1277_1.mzXML]	263.2352294921875	14.432566666666666	0.26975	19.965	19.69525	250512.234375	1.456283270659186E7	0	1304	0.5770606570151529	2.568398079757406	1.8541788913709796	263.2342529296875	263.236572265625
755	264.0540466308594	10.8556					1	DETECTED	264.0540 m/z @10.86 [N1277_1.mzXML]	264.0540466308594	10.8556	9.11105	10.928650000000001	1.8176000000000005	6770.55126953125	291677.71068151883	0	1304	1.8460882559934255	0.5209366312229515	0.04187326244590311	264.04638671875	264.0540466308594
756	264.0908508300781	11.595166666666668					1	DETECTED	264.0909 m/z @11.60 [N1277_1.mzXML]	264.0908508300781	11.595166666666668	2.0149500000000002	12.049949999999999	10.034999999999998	238739.71875	2.1523194424565192E7	0	1304	0.13621000065369238	0.5142916987570595	0.01739385109143456	264.0900573730469	264.0948181152344
757	264.16961669921875	9.198433333333332					1	DETECTED	264.1696 m/z @9.20 [N1277_1.mzXML]	264.16961669921875	9.198433333333332	9.141516666666666	12.240866666666667	3.099350000000001	68589.2265625	796600.7418539429	0	1304	0.10983453267376397	2.259887826394601	2.5736905367244227	264.1639404296875	264.1700439453125
758	264.23870849609375	14.349233333333332					1	DETECTED	264.2387 m/z @14.35 [N1277_1.mzXML]	264.23870849609375	14.349233333333332	10.6827	19.717	9.034299999999998	49522.75	3053793.248753385	0	1304	3.993188950910607	0.7346230799216339	0.11698813434036469	264.2311096191406	264.2398986816406
759	265.02166748046875	1.8145333333333333					1	DETECTED	265.0217 m/z @1.81 [N1277_1.mzXML]	265.02166748046875	1.8145333333333333	1.7724666666666666	15.294583333333332	13.522116666666665	39432.125	2345852.8214655453	0	1304	0.19957512466694727	87.02570872433479	25.69483740243843	265.01220703125	265.0240173339844
760	265.0669250488281	10.2355					1	DETECTED	265.0669 m/z @10.24 [N1277_1.mzXML]	265.0669250488281	10.2355	10.14695	10.8701	0.7231500000000004	9676.3388671875	156551.10296765127	0	1304	0.07025063144177324	4.08328627893847	7.16657255787694	265.0668640136719	265.0686340332031
761	265.0928039550781	11.595166666666668					1	DETECTED	265.0928 m/z @11.60 [N1277_1.mzXML]	265.0928039550781	11.595166666666668	0.11741666666666667	19.998	19.880583333333334	16151.1787109375	2726148.6774134217	0	1304	7.724744575993007	0.7353135803357351	0.506540557825962	265.0830993652344	265.0928039550781
762	265.1170654296875	9.730799999999999					1	DETECTED	265.1171 m/z @9.73 [N1277_1.mzXML]	265.1170654296875	9.730799999999999	9.644216666666667	10.132083333333332	0.48786666666666534	142233.734375	910726.931228027	1	1304	0.0962665348570848	1.4808957746364915	1.626312158576617	265.1153564453125	265.1183776855469
763	265.1416931152344	11.2955					1	DETECTED	265.1417 m/z @11.30 [N1277_1.mzXML]	265.1416931152344	11.2955	10.715333333333332	12.4688	1.753466666666668	86385.5546875	2068124.9096425786	0	1304	0.05585204111882014	0.5922923327874465	0.1729008895578627	265.1387634277344	265.1420593261719
764	265.2509765625	12.724266666666667					1	DETECTED	265.2510 m/z @12.72 [N1277_1.mzXML]	265.2509765625	12.724266666666667	0.33744999999999997	15.279466666666668	14.942016666666667	34437.7109375	2151305.064835481	0	1304	0.19960955459000118	0.5936328632345977	0.1865260172396436	265.2414245605469	265.2526550292969
765	265.9798278808594	10.221166666666667					1	DETECTED	265.9798 m/z @10.22 [N1277_1.mzXML]	265.9798278808594	10.221166666666667	10.177033333333332	10.389883333333334	0.21285000000000132	39079.22265625	226977.85872741704	0	1304	0.09069185638185573	2.173925598188679	2.568666398468241	265.9792785644531	265.9810485839844
766	266.12060546875	9.71605					1	DETECTED	266.1206 m/z @9.72 [N1277_1.mzXML]	266.12060546875	9.71605	9.672416666666667	9.85	0.17758333333333276	18793.138671875	117140.79182788022	0	1304	0.13336340760298881	2.0349503437739145	3.0699006875478294	266.119873046875	266.1206359863281
767	266.926025390625	1.5771666666666666					1	DETECTED	266.9260 m/z @1.58 [N1277_1.mzXML]	266.926025390625	1.5771666666666666	1.5332000000000001	1.6214666666666666	0.0882666666666665	56019.52734375	198878.26501025385	0	1304	0.0683982485734298	1.0037907505686148	1.0075815011372293	266.92572021484375	266.9262390136719
768	267.01263427734375	11.7645					1	DETECTED	267.0126 m/z @11.76 [N1277_1.mzXML]	267.01263427734375	11.7645	9.310049999999999	11.7645	2.4544500000000014	10433.0322265625	412964.72263348394	0	1304	2.4448837235665124	0.5	null	267.00634765625	267.0167541503906
769	267.02947998046875	11.527083333333334					1	DETECTED	267.0295 m/z @11.53 [N1277_1.mzXML]	267.02947998046875	11.527083333333334	11.51335	11.823666666666666	0.31031666666666524	17966.9921875	188017.2841711416	0	1304	0.23122559973521462	11.297936893204346	21.595873786408692	267.0291748046875	267.03033447265625
770	267.0572509765625	1.8859333333333335					1	DETECTED	267.0573 m/z @1.89 [N1277_1.mzXML]	267.0572509765625	1.8859333333333335	0.2529	19.998	19.7451	15225.4853515625	4400868.364264772	0	1304	14.84657337286418	5.799606158884224	4.9762904870622515	267.0538330078125	267.0672302246094
771	267.1615295410156	13.54405					1	DETECTED	267.1615 m/z @13.54 [N1277_1.mzXML]	267.1615295410156	13.54405	0.47256666666666663	13.615316666666667	13.14275	26818.916015625	3069034.834096283	0	1304	1.8329953582974383	0.5027260359382829	0.04140454243911266	267.1545715332031	267.1635437011719
772	267.26666259765625	12.752749999999999					1	DETECTED	267.2667 m/z @12.75 [N1277_1.mzXML]	267.26666259765625	12.752749999999999	11.88145	15.294583333333332	3.4131333333333327	53423.9140625	1753686.34782422	0	1304	0.11825842144044074	6.46276595443527	7.240000891977612	267.2644348144531	267.26702880859375
773	267.6452331542969	13.2312					1	DETECTED	267.6452 m/z @13.23 [N1277_1.mzXML]	267.6452331542969	13.2312	2.88015	16.693666666666665	13.813516666666665	330980.53125	1.3395305049217775E7	0	1304	0.28321279699167334	1.9414628225772002	2.4714256245867006	267.6355895996094	267.6460266113281
774	267.977783203125	10.221166666666667					1	DETECTED	267.9778 m/z @10.22 [N1277_1.mzXML]	267.977783203125	10.221166666666667	8.74375	10.348266666666666	1.6045166666666653	36409.4765625	1072811.074426086	0	1304	0.09717628200840345	0.5440146016890565	0.08318471396614736	267.9776306152344	267.9840393066406
775	268.1164855957031	10.840816666666665					1	DETECTED	268.1165 m/z @10.84 [N1277_1.mzXML]	268.1164855957031	10.840816666666665	1.9582166666666665	10.928650000000001	8.970433333333334	26625.134765625	1762883.4940079355	0	1304	0.11158309614954653	0.5049441229669993	0.009888245933998592	268.1143493652344	268.11663818359375
776	268.95599365234375	11.235333333333333					1	DETECTED	268.9560 m/z @11.24 [N1277_1.mzXML]	268.95599365234375	11.235333333333333	11.04645	17.578833333333332	6.532383333333332	10821.2607421875	961236.2550793149	0	1304	0.8729601487407592	17.292111532692157	33.584223065384315	268.95501708984375	268.9569091796875
777	268.97283935546875	11.105633333333333					1	DETECTED	268.9728 m/z @11.11 [N1277_1.mzXML]	268.97283935546875	11.105633333333333	10.8701	11.7645	0.8943999999999992	7515.36376953125	277830.74019763176	0	1304	0.1887071931480353	1.8986696858194203	2.7973393716388406	268.9721984863281	268.9799499511719
778	268.9958801269531	9.6161					1	DETECTED	268.9959 m/z @9.62 [N1277_1.mzXML]	268.9958801269531	9.6161	9.544166666666666	10.334416666666668	0.7902500000000021	23148.2578125	400676.46315582294	0	1304	0.7225230544643537	5.492933271547705	1.641266518513677	268.9952392578125	268.9961242675781
779	269.0467529296875	2.2861833333333332					1	DETECTED	269.0468 m/z @2.29 [N1277_1.mzXML]	269.0467529296875	2.2861833333333332	1.6801333333333335	11.895266666666666	10.215133333333332	9324.267578125	1505402.4878498225	0	1304	9.826396383354016	8.427632483568464	15.85526496713693	269.04498291015625	269.0524597167969
780	269.1367492675781	12.049949999999999					1	DETECTED	269.1367 m/z @12.05 [N1277_1.mzXML]	269.1367492675781	12.049949999999999	10.634783333333333	12.226650000000001	1.591866666666668	146832.8125	1833289.1806548182	0	1304	0.10937371584704536	1.7239389175393456	1.9177643522632022	269.135009765625	269.1370849609375
781	269.22467041015625	14.036516666666667					1	DETECTED	269.2247 m/z @14.04 [N1277_1.mzXML]	269.22467041015625	14.036516666666667	13.816083333333333	15.526933333333334	1.7108500000000006	195115.453125	4539390.546752923	0	1304	0.307262474278593	2.207064472756062	3.579570953079384	269.2239990234375	269.2254943847656
782	269.2816162109375	13.55805					1	DETECTED	269.2816 m/z @13.56 [N1277_1.mzXML]	269.2816162109375	13.55805	0.23606666666666667	19.520500000000002	19.284433333333336	8855.3115234375	2195454.2425418394	0	1304	1.5121994213612737	0.6338361370324538	0.5357013990958291	269.28009033203125	269.2838134765625
783	270.0746765136719	10.306433333333333					1	DETECTED	270.0747 m/z @10.31 [N1277_1.mzXML]	270.0746765136719	10.306433333333333	10.263966666666667	10.603299999999999	0.3393333333333324	32598.892578125	250958.5311262214	0	1304	0.10393946976778068	3.9952904238619054	5.680978298477604	270.0744323730469	270.0754699707031
784	270.0960998535156	9.85					1	DETECTED	270.0961 m/z @9.85 [N1277_1.mzXML]	270.0960998535156	9.85	1.4126166666666669	10.20655	8.793933333333333	18155.912109375	1811212.2889786074	0	1304	0.11626894467673665	0.5211291810454663	0.01499181128954911	270.0863037109375	270.096435546875
785	270.1399841308594	12.049949999999999					1	DETECTED	270.1400 m/z @12.05 [N1277_1.mzXML]	270.1399841308594	12.049949999999999	11.994016666666665	13.615316666666667	1.6213000000000015	17705.12890625	593450.8135247809	0	1304	0.0985282194423398	14.493146603098811	27.986293206197622	270.1396484375	270.143310546875
786	270.2280578613281	14.021816666666666					1	DETECTED	270.2281 m/z @14.02 [N1277_1.mzXML]	270.2280578613281	14.021816666666666	13.874116666666668	14.587083333333334	0.7129666666666665	44387.3828125	882807.8494306632	0	1304	0.36492820866309295	2.413563529677296	3.603808353187695	270.22760009765625	270.2288818359375
787	270.9565734863281	1.9724499999999998					1	DETECTED	270.9566 m/z @1.97 [N1277_1.mzXML]	270.9565734863281	1.9724499999999998	1.9582166666666665	2.4397499999999996	0.48153333333333315	17044.40234375	207222.09606164548	0	1304	0.13695215738057898	16.91569086651055	32.8313817330211	270.9554138183594	270.9573059082031
788	270.9732971191406	10.8848					1	DETECTED	270.9733 m/z @10.88 [N1277_1.mzXML]	270.9732971191406	10.8848	2.8101166666666666	11.192066666666667	8.38195	9168.724609375	1822853.4993382571	0	1304	0.18311221566173508	0.5190265459326578	0.03805309186531571	270.9725646972656	270.9791564941406
789	271.0382995605469	1.8145333333333333					1	DETECTED	271.0383 m/z @1.81 [N1277_1.mzXML]	271.0382995605469	1.8145333333333333	1.7271500000000002	16.09025	14.363100000000001	73690.53125	6573759.03355542	0	1304	0.0766599528654226	79.44788671055855	2.0649953851427822	271.0378723144531	271.0426330566406
790	271.0648498535156	10.20655					1	DETECTED	271.0648 m/z @10.21 [N1277_1.mzXML]	271.0648498535156	10.20655	9.6161	12.226650000000001	2.6105500000000017	12044.998046875	1158796.0553041997	0	1304	0.640583343569924	2.210644423744601	3.4212888474892016	271.0603332519531	271.06549072265625
791	271.1635437011719	10.763633333333333					1	DETECTED	271.1635 m/z @10.76 [N1277_1.mzXML]	271.1635437011719	10.763633333333333	10.7475	10.928650000000001	0.1811500000000006	15232.7470703125	76806.4615135495	0	1304	0.2558053969475296	5.614152892562311	10.228305785124622	271.162841796875	271.1637268066406
792	271.2039794921875	14.874233333333333					1	DETECTED	271.2040 m/z @14.87 [N1277_1.mzXML]	271.2039794921875	14.874233333333333	11.2063	16.595166666666668	5.388866666666667	71993.90625	3739702.6695913663	0	1304	0.41217993248672613	0.6338977540232493	0.22656851199776318	271.2033386230469	271.2047424316406
793	271.26116943359375	12.667966666666667					1	DETECTED	271.2612 m/z @12.67 [N1277_1.mzXML]	271.26116943359375	12.667966666666667	0.10083333333333333	19.998	19.897166666666667	41792.25	5570745.671549078	0	1304	0.21908496455493065	0.8083382653015698	0.9290352324573903	271.2600402832031	271.26318359375
794	271.6563415527344	12.946066666666667					1	DETECTED	271.6563 m/z @12.95 [N1277_1.mzXML]	271.6563415527344	12.946066666666667	12.8079	13.0955	0.2875999999999994	63281.03515625	530886.1140400373	0	1304	0.11889961923040993	1.0407720144752686	1.4659624968107454	271.6559143066406	271.65673828125
795	272.04266357421875	10.8848					1	DETECTED	272.0427 m/z @10.88 [N1277_1.mzXML]	272.04266357421875	10.8848	10.825999999999999	10.972883333333334	0.14688333333333503	33714.4609375	176847.35257348832	0	1304	0.09687821160357046	1.2490079365079187	1.0401401508984465	272.0419616699219	272.0428771972656
796	272.1842346191406	9.367166666666666					1	DETECTED	272.1842 m/z @9.37 [N1277_1.mzXML]	272.1842346191406	9.367166666666666	9.324549999999999	10.027283333333333	0.7027333333333345	6647.38916015625	110466.3607120362	0	1304	0.6969870354108245	8.244818146265024	15.489636292530049	272.18414306640625	272.1856994628906
797	272.2075500488281	14.7438					1	DETECTED	272.2076 m/z @14.74 [N1277_1.mzXML]	272.2075500488281	14.7438	13.962016666666667	16.0412	2.079183333333333	16256.421875	635883.4464670408	0	1304	0.4500969021265284	1.3297695439913018	1.4027568136917545	272.2068786621094	272.2142333984375
798	272.25665283203125	11.382016666666667					1	DETECTED	272.2567 m/z @11.38 [N1277_1.mzXML]	272.25665283203125	11.382016666666667	0.15106666666666665	19.783	19.631933333333336	23336.390625	2885145.7824647515	0	1304	0.05588716185284426	0.880639277490289	0.751186102424694	272.2478942871094	272.2663269042969
799	272.79315185546875	2.0149500000000002					1	DETECTED	272.7932 m/z @2.01 [N1277_1.mzXML]	272.79315185546875	2.0149500000000002	1.7271500000000002	2.3425333333333334	0.6153833333333332	14781.7978515625	262906.6111494141	0	1304	0.20166154383261903	1.0691162844567983	1.1382325689135964	272.7926330566406	272.7942810058594
800	272.9427490234375	1.6214666666666666					1	DETECTED	272.9427 m/z @1.62 [N1277_1.mzXML]	272.9427490234375	1.6214666666666666	1.54785	1.6510500000000001	0.10320000000000018	102378.703125	394823.00348974654	0	1304	0.07194953696367778	0.689797720778238	0.40734779398373017	272.9424743652344	272.9433288574219
801	273.2195129394531	11.88145					1	DETECTED	273.2195 m/z @11.88 [N1277_1.mzXML]	273.2195129394531	11.88145	10.972883333333334	17.497166666666665	6.524283333333331	7533.11181640625	1220700.128614014	0	1304	4.19103574768681	3.590426312506883	5.804961297615854	273.218017578125	273.22100830078125
802	273.6625061035156	14.109683333333333					1	DETECTED	273.6625 m/z @14.11 [N1277_1.mzXML]	273.6625061035156	14.109683333333333	13.888616666666667	14.68695	0.798333333333332	12920.1318359375	242023.92556201146	0	1304	0.2161266071774186	1.8056393244873414	2.611278648974683	273.6625061035156	273.6723937988281
803	274.1268310546875	10.517983333333332					1	DETECTED	274.1268 m/z @10.52 [N1277_1.mzXML]	274.1268310546875	10.517983333333332	10.475933333333334	10.619	0.143066666666666	16462.412109375	79330.52629504373	0	1304	0.05496997215556476	1.7011494252874326	2.4022988505748653	274.1268310546875	274.1275939941406
804	274.18157958984375	11.249833333333333					1	DETECTED	274.1816 m/z @11.25 [N1277_1.mzXML]	274.18157958984375	11.249833333333333	11.192066666666667	11.249833333333333	0.057766666666665856	20063.736328125	47210.84120507832	0	1304	0.04326491214189687	0.5	null	274.18121337890625	274.1818542480469
805	274.1997375488281	10.2355					1	DETECTED	274.1997 m/z @10.24 [N1277_1.mzXML]	274.1997375488281	10.2355	1.18845	11.148783333333334	9.960333333333335	8260.763671875	876937.2458616944	0	1304	0.3413945405535497	0.5504740956075922	6.71362891860015	274.1995544433594	274.2063903808594
806	274.2357177734375	12.212216666666666					1	DETECTED	274.2357 m/z @12.21 [N1277_1.mzXML]	274.2357177734375	12.212216666666666	11.016983333333334	12.299616666666667	1.282633333333333	28107.732421875	493836.32941430656	0	1304	0.09349656041807464	0.536561898652983	0.07312379730596591	274.2357177734375	274.2362060546875
807	274.2715759277344	11.339733333333333					1	DETECTED	274.2716 m/z @11.34 [N1277_1.mzXML]	274.2715759277344	11.339733333333333	11.2955	15.685466666666667	4.389966666666666	3441503.25	2.274691572615016E7	1	1304	0.07340084908041078	2.519969726137267	3.7133585908379425	274.271484375	274.27789306640625
808	274.6233215332031	12.794033333333335					1	DETECTED	274.6233 m/z @12.79 [N1277_1.mzXML]	274.6233215332031	12.794033333333335	12.752749999999999	12.891150000000001	0.13840000000000252	28056.20703125	155801.10607714858	0	1304	0.057534509987990035	1.6762212353652834	2.352442470730567	274.622802734375	274.6236572265625
809	274.65289306640625	13.55805					1	DETECTED	274.6529 m/z @13.56 [N1277_1.mzXML]	274.65289306640625	13.55805	13.433266666666666	13.8595	0.42623333333333413	24565.16796875	280134.19568725635	0	1304	0.18648658753351377	1.7078936823828013	1.87537048869843	274.6521301269531	274.6538391113281
810	274.879638671875	1.7580166666666666					1	DETECTED	274.8796 m/z @1.76 [N1277_1.mzXML]	274.879638671875	1.7580166666666666	1.6801333333333335	8.24165	6.561516666666666	25522.66796875	2724189.046545288	0	1304	0.15918091982117866	42.124010271774154	83.24802054354831	274.8794250488281	274.881103515625
811	274.9982604980469	11.177816666666667					1	DETECTED	274.9983 m/z @11.18 [N1277_1.mzXML]	274.9982604980469	11.177816666666667	1.4126166666666669	19.062	17.649383333333333	11957.599609375	4085050.3913230603	0	1304	0.14530200526900394	0.7421694488047161	0.4215213820006585	274.9912109375	275.0025329589844
812	275.0203552246094	1.4743					1	DETECTED	275.0204 m/z @1.47 [N1277_1.mzXML]	275.0203552246094	1.4743	1.4289333333333334	2.426	0.9970666666666668	9611.5283203125	249206.72460217285	0	1304	0.091226339494628	10.988978692138161	20.977957384276323	275.019775390625	275.0296630859375
813	275.0468444824219	11.04645					1	DETECTED	275.0468 m/z @11.05 [N1277_1.mzXML]	275.0468444824219	11.04645	10.972883333333334	11.0909	0.11801666666666577	9477.9541015625	51277.829582152655	0	1304	0.11223995102384343	0.8021069324875372	0.6042138649750743	275.0467224121094	275.0476989746094
814	275.1986999511719	12.392					1	DETECTED	275.1987 m/z @12.39 [N1277_1.mzXML]	275.1986999511719	12.392	12.329866666666668	12.5462	0.21633333333333304	70319.5078125	513844.2525195298	0	1304	0.11708517745128155	1.7408798283262203	null	275.1986083984375	275.1991271972656
815	275.27508544921875	11.368083333333335					1	DETECTED	275.2751 m/z @11.37 [N1277_1.mzXML]	275.27508544921875	11.368083333333335	11.339733333333333	11.735166666666666	0.3954333333333331	487996.0625	2414334.425674436	0	1304	0.06313057126796018	5.730766867360875	4.013632716265244	275.27496337890625	275.2759704589844
816	275.631103515625	13.1227					1	DETECTED	275.6311 m/z @13.12 [N1277_1.mzXML]	275.631103515625	13.1227	11.95135	13.801533333333333	1.8501833333333337	132066.28125	3273891.212606444	0	1304	0.30447801214445214	0.7241612555979301	2.706091382565649	275.63067626953125	275.632080078125
817	275.9969177246094	16.367266666666666					1	DETECTED	275.9969 m/z @16.37 [N1277_1.mzXML]	275.9969177246094	16.367266666666666	9.805633333333333	18.868333333333332	9.0627	2293.583251953125	734049.785783783	0	1304	1.6432973855792934	0.6905826293250156	0.38116525865003126	275.99432373046875	275.99786376953125
818	276.1328125	13.136166666666666					1	DETECTED	276.1328 m/z @13.14 [N1277_1.mzXML]	276.1328125	13.136166666666666	4.351333333333333	13.55805	9.206716666666667	42313.78515625	2098447.1257102354	0	1304	0.17537963867792072	0.5616396927090399	0.11779755011370995	276.1245422363281	276.1426696777344
819	276.1793212890625	9.065933333333334					1	DETECTED	276.1793 m/z @9.07 [N1277_1.mzXML]	276.1793212890625	9.065933333333334	8.804566666666666	9.170266666666667	0.36570000000000036	6795.525390625	66640.11978771973	0	1304	0.2973426622585933	0.6995918887896939	1.5167089891103738	276.17864990234375	276.179931640625
820	276.6504821777344	13.244633333333333					1	DETECTED	276.6505 m/z @13.24 [N1277_1.mzXML]	276.6504821777344	13.244633333333333	13.06825	13.99205	0.9238	57220.4765625	1102706.7865048829	0	1304	0.24717954239361006	2.6187281489180956	2.958560176490952	276.6498718261719	276.65106201171875
821	276.9835510253906	1.8004166666666668					1	DETECTED	276.9836 m/z @1.80 [N1277_1.mzXML]	276.9835510253906	1.8004166666666668	1.4444833333333333	18.5255	17.081016666666667	16503.076171875	1580162.7696422427	0	1304	0.179242019181153	21.15095569584736	40.21094004525733	276.9736328125	276.99346923828125
822	277.0369567871094	10.517983333333332					1	DETECTED	277.0370 m/z @10.52 [N1277_1.mzXML]	277.0369567871094	10.517983333333332	10.461633333333333	10.634783333333333	0.1731499999999997	24620.99609375	135861.84144512846	0	1304	0.09295778332142568	1.5322180572438606	1.7764085386005988	277.03656005859375	277.0372314453125
823	277.10260009765625	11.2649					1	DETECTED	277.1026 m/z @11.26 [N1277_1.mzXML]	277.10260009765625	11.2649	11.2063	12.036183333333334	0.8298833333333331	114100.9609375	1381547.80936084	0	1304	0.11213887379765453	7.409916662553463	11.5394124502568	277.1020202636719	277.111328125
824	277.13916015625	11.6919					1	DETECTED	277.1392 m/z @11.69 [N1277_1.mzXML]	277.13916015625	11.6919	0.9811166666666666	13.488	12.506883333333333	16130.8056640625	4695884.2427860405	0	1304	0.10137398260834374	0.5838454081323028	0.16769081626460552	277.1334228515625	277.1395263671875
825	277.1519470214844	13.324966666666667					1	DETECTED	277.1519 m/z @13.32 [N1277_1.mzXML]	277.1519470214844	13.324966666666667	10.41825	19.569666666666667	9.151416666666666	18276.310546875	2933047.296185791	0	1304	5.250921280308047	1.3723792863203428	1.5761750601537217	277.1515808105469	277.157958984375
826	277.17779541015625	12.212216666666666					1	DETECTED	277.1778 m/z @12.21 [N1277_1.mzXML]	277.17779541015625	12.212216666666666	1.067	19.998	18.931	14141.189453125	2452913.403349335	0	1304	0.1399299727002905	0.8492881101459072	0.6985762202918144	277.1755065917969	277.1799621582031
827	277.2140808105469	12.561649999999998					1	DETECTED	277.2141 m/z @12.56 [N1277_1.mzXML]	277.2140808105469	12.561649999999998	11.95135	14.587083333333334	2.6357333333333344	73498.96875	2080984.7125213614	0	1304	1.1709319108936107	1.985544393026933	13.687805859834473	277.2109069824219	277.21539306640625
828	278.18408203125	9.095983333333333					1	DETECTED	278.1841 m/z @9.10 [N1277_1.mzXML]	278.18408203125	9.095983333333333	9.065933333333334	9.141516666666666	0.07558333333333245	7326.60498046875	25194.48298059072	0	1304	0.06338643000167643	1.2576261785912537	1.5152523571825074	278.18408203125	278.1847839355469
829	278.6257629394531	12.946066666666667					1	DETECTED	278.6258 m/z @12.95 [N1277_1.mzXML]	278.6257629394531	12.946066666666667	12.794033333333335	17.9415	5.147466666666666	60579.4765625	2118674.7803428946	0	1304	0.1540025391749662	16.92874369655793	1.5755513863599426	278.6244812011719	278.6330261230469
830	278.9797668457031	2.0431166666666667					1	DETECTED	278.9798 m/z @2.04 [N1277_1.mzXML]	278.9797668457031	2.0431166666666667	2.0431166666666667	19.422166666666666	17.37905	5910.8173828125	2634271.361730683	0	1304	14.07879989809766	null	null	278.9797668457031	278.9894104003906
831	279.06121826171875	11.554499999999999					1	DETECTED	279.0612 m/z @11.55 [N1277_1.mzXML]	279.06121826171875	11.554499999999999	9.71605	11.794066666666668	2.0780166666666684	52434.328125	1461334.2645172407	0	1304	0.13654631091585756	0.5651545232850141	0.1303090465700283	279.06011962890625	279.06756591796875
832	279.0816650390625	10.517983333333332					1	DETECTED	279.0817 m/z @10.52 [N1277_1.mzXML]	279.0816650390625	10.517983333333332	0.6078333333333333	19.816333333333333	19.2085	1475680.875	2.6184648321817596E7	1	1304	0.08588503963682292	0.5052209465508541	1.499087354341583	279.08135986328125	279.09161376953125
833	279.1570739746094	12.4688					1	DETECTED	279.1571 m/z @12.47 [N1277_1.mzXML]	279.1570739746094	12.4688	0.10083333333333333	19.998	19.897166666666667	162320.515625	3.7065371603618644E7	0	1304	0.15728464706926104	0.5413303636449728	0.03110196509740766	279.1492919921875	279.1584777832031
834	279.2297668457031	13.5161					1	DETECTED	279.2298 m/z @13.52 [N1277_1.mzXML]	279.2297668457031	13.5161	0.6924833333333333	15.294583333333332	14.602099999999998	122351.15625	5107656.091382874	0	1304	0.2034810848626556	0.5426352447318299	4.338014424408827	279.2294006347656	279.23065185546875
835	279.6449279785156	12.973383333333334					1	DETECTED	279.6449 m/z @12.97 [N1277_1.mzXML]	279.6449279785156	12.973383333333334	12.794033333333335	13.643733333333333	0.8496999999999986	160076.5	2224772.0335776336	0	1304	0.18538670952069758	1.2556652937752937	0.9928901862011474	279.64422607421875	279.64569091796875
836	280.0901794433594	1.7426166666666667					1	DETECTED	280.0902 m/z @1.74 [N1277_1.mzXML]	280.0901794433594	1.7426166666666667	1.6656499999999999	19.176333333333332	17.510683333333333	203293.453125	6753592.2971496545	0	1304	8.843333157451504	93.06712770863527	1.4362922437512171	280.0848693847656	280.0906066894531
837	280.1605529785156	12.4688					1	DETECTED	280.1606 m/z @12.47 [N1277_1.mzXML]	280.1605529785156	12.4688	0.15106666666666665	19.965	19.813933333333335	30103.41796875	6799623.22038075	0	1304	6.649775016821621	3.2375036141612394	0.37298059059244215	280.1587219238281	280.1616516113281
838	280.6527099609375	13.378683333333333					1	DETECTED	280.6527 m/z @13.38 [N1277_1.mzXML]	280.6527099609375	13.378683333333333	12.918666666666667	14.153583333333334	1.2349166666666669	242856.34375	3943694.8324516607	0	1304	0.20794400114855804	2.1999315841722393	2.4637055098597873	280.6462097167969	280.6539611816406
839	281.0089111328125	11.595166666666668					1	DETECTED	281.0089 m/z @11.60 [N1277_1.mzXML]	281.0089111328125	11.595166666666668	11.540866666666666	11.749783333333333	0.20891666666666708	31110.537109375	241190.13559545932	0	1304	0.19311379135297635	1.9237262124002017	2.8474524248004034	281.0085144042969	281.01068115234375
840	281.0824279785156	15.943266666666666					1	DETECTED	281.0824 m/z @15.94 [N1277_1.mzXML]	281.0824279785156	15.943266666666666	9.835116666666666	19.618833333333335	9.783716666666669	16568.1328125	3365558.7415109226	0	1304	2.2830559164935433	0.7997342674143437	0.439539140682275	281.08056640625	281.0831604003906
841	281.0935363769531	1.7580166666666666					1	DETECTED	281.0935 m/z @1.76 [N1277_1.mzXML]	281.0935363769531	1.7580166666666666	1.7271500000000002	19.25883333333333	17.53168333333333	20503.7734375	1.229250458248273E7	0	1304	8.783854739854593	283.99055075594214	287.0755386787035	281.0837707519531	281.09613037109375
842	281.11163330078125	9.602066666666667					1	DETECTED	281.1116 m/z @9.60 [N1277_1.mzXML]	281.11163330078125	9.602066666666667	8.6985	9.658233333333333	0.9597333333333342	5510.62744140625	155946.93089511135	0	1304	0.20468716028859113	0.5310805327037292	0.06216106540745852	281.11126708984375	281.11297607421875
843	281.1702880859375	12.036183333333334					1	DETECTED	281.1703 m/z @12.04 [N1277_1.mzXML]	281.1702880859375	12.036183333333334	1.45945	12.091966666666668	10.632516666666668	17856.0390625	4188916.4198784186	0	1304	0.16966818272222817	0.5026370776106045	0.0052741552212088975	281.1701965332031	281.1764831542969
844	281.24554443359375	14.349233333333332					1	DETECTED	281.2455 m/z @14.35 [N1277_1.mzXML]	281.24554443359375	14.349233333333332	0.7604166666666666	19.733333333333334	18.972916666666666	400849.28125	2.21739797752472E7	0	1304	0.570427265836738	1.0033286634132241	0.4411918010717504	281.2419738769531	281.24688720703125
845	281.6606140136719	14.182233333333333					1	DETECTED	281.6606 m/z @14.18 [N1277_1.mzXML]	281.6606140136719	14.182233333333333	11.04645	16.31853333333333	5.272083333333331	133675.375	6885499.754413387	0	1304	0.5310917164988638	1.5966553220333544	1.903679029672689	281.65533447265625	281.66168212890625
846	282.1312561035156	11.2955					1	DETECTED	282.1313 m/z @11.30 [N1277_1.mzXML]	282.1312561035156	11.2955	11.134366666666667	11.368083333333335	0.2337166666666679	80313.421875	565631.4129931638	0	1304	0.10345396530528284	0.7252275548200265	0.4468026822311573	282.131103515625	282.1318054199219
847	282.16204833984375	14.801633333333333					1	DETECTED	282.1620 m/z @14.80 [N1277_1.mzXML]	282.16204833984375	14.801633333333333	11.120149999999999	15.862	4.741850000000001	15911.2158203125	2501649.4754227907	0	1304	4.343506684143875	0.6440135090475306	0.2880270180950613	282.16204833984375	282.16302490234375
848	282.2024841308594	11.540866666666666					1	DETECTED	282.2025 m/z @11.54 [N1277_1.mzXML]	282.2024841308594	11.540866666666666	8.502966666666667	11.595166666666668	3.0922	18689.6484375	1554964.08962677	0	1304	0.05881647107932686	0.5089370947035784	0.01787418940715671	282.2012023925781	282.2030944824219
849	282.2200927734375	13.501866666666666					1	DETECTED	282.2201 m/z @13.50 [N1277_1.mzXML]	282.2200927734375	13.501866666666666	0.10083333333333333	19.998	19.897166666666667	5540.7890625	3660264.9281168827	0	1304	9.002541917366287	0.7423743442669845	0.4847486885339689	282.2184753417969	282.2268981933594
850	282.2490234375	14.349233333333332					1	DETECTED	282.2490 m/z @14.35 [N1277_1.mzXML]	282.2490234375	14.349233333333332	11.325416666666666	16.4158	5.090383333333335	76880.1953125	7789341.243052738	0	1304	0.5256515174798331	0.7735616174285141	0.4174416636874209	282.24847412109375	282.25787353515625
851	282.2771911621094	14.006933333333334					1	DETECTED	282.2772 m/z @14.01 [N1277_1.mzXML]	282.2771911621094	14.006933333333334	11.823666666666666	14.210216666666668	2.3865500000000015	89549.1953125	2130507.7562485365	0	1304	0.2867553292105782	0.549226475204223	0.09580425576273371	282.27569580078125	282.2779846191406
852	282.90325927734375	1.5771666666666666					1	DETECTED	282.9033 m/z @1.58 [N1277_1.mzXML]	282.90325927734375	1.5771666666666666	1.5186333333333333	1.6361999999999999	0.1175666666666666	95848.53125	346295.97861914063	0	1304	0.07093465666883114	1.041711410226688	1.1282302364120698	282.9024658203125	282.9039001464844
853	282.971923828125	11.192066666666667					1	DETECTED	282.9719 m/z @11.19 [N1277_1.mzXML]	282.971923828125	11.192066666666667	10.972883333333334	13.351750000000001	2.378866666666667	8762.51953125	809453.0417474365	0	1304	0.701849557069032	5.426659569614475	9.85331913922895	282.9710998535156	282.972900390625
854	283.006103515625	10.221166666666667					1	DETECTED	283.0061 m/z @10.22 [N1277_1.mzXML]	283.006103515625	10.221166666666667	10.177033333333332	10.306433333333333	0.1294000000000004	33990.00390625	167320.94522656233	0	1304	0.08520802664741822	1.4660120845921045	1.8466715606007507	283.00579833984375	283.00634765625
855	283.0826721191406	10.348266666666666					1	DETECTED	283.0827 m/z @10.35 [N1277_1.mzXML]	283.0826721191406	10.348266666666666	10.334416666666668	12.255316666666666	1.9208999999999978	11472.8955078125	529323.9043146967	0	1304	0.11083576815626728	69.34657039712225	137.6931407942445	283.07305908203125	283.0829772949219
856	283.10577392578125	10.763633333333333					1	DETECTED	283.1058 m/z @10.76 [N1277_1.mzXML]	283.10577392578125	10.763633333333333	8.532916666666667	10.928650000000001	2.395733333333334	17532.517578125	327827.303465515	0	1304	0.10975497458264982	1.511730691306799	0.05320058417078756	283.1013488769531	283.11431884765625
857	283.1274108886719	9.184500000000002					1	DETECTED	283.1274 m/z @9.18 [N1277_1.mzXML]	283.1274108886719	9.184500000000002	8.758849999999999	13.601083333333333	4.8422333333333345	22259.986328125	1734932.7756187138	0	1304	0.31384643662040546	0.8006071920310837	0.5417831654860612	283.1240539550781	283.1355285644531
858	283.1521301269531	12.049949999999999					1	DETECTED	283.1521 m/z @12.05 [N1277_1.mzXML]	283.1521301269531	12.049949999999999	11.595166666666668	12.453533333333333	0.8583666666666652	56769.734375	623642.8887565912	0	1304	0.11157918031514846	0.7095261705152694	0.3578489797692249	283.14837646484375	283.1529846191406
859	283.2398376464844	15.340683333333335					1	DETECTED	283.2398 m/z @15.34 [N1277_1.mzXML]	283.2398376464844	15.340683333333335	14.404433333333333	17.611666666666668	3.2072333333333347	9940.0966796875	671978.5991322031	0	1304	0.9095365744473227	1.7128081886960378	1.4759605180630277	283.239501953125	283.24884033203125
860	283.2611083984375	12.696033333333332					1	DETECTED	283.2611 m/z @12.70 [N1277_1.mzXML]	283.2611083984375	12.696033333333332	0.26975	19.998	19.728250000000003	73957.015625	4231754.608749908	0	1304	0.23649767353771445	0.6197387321263826	0.2074907679379138	283.2513732910156	283.2630920410156
861	283.28070068359375	14.006933333333334					1	DETECTED	283.2807 m/z @14.01 [N1277_1.mzXML]	283.28070068359375	14.006933333333334	11.823666666666666	19.586166666666667	7.762500000000001	17787.220703125	1954402.0664283452	0	1304	0.17178183354305787	1.7777260374362565	2.555452074872513	283.2730407714844	283.2814025878906
862	284.1307373046875	8.91185					1	DETECTED	284.1307 m/z @8.91 [N1277_1.mzXML]	284.1307373046875	8.91185	8.804566666666666	9.156166666666667	0.35160000000000124	3542.68603515625	42667.29178686523	0	1304	0.12334919678917089	1.6386515457511346	2.277303091502269	284.13018798828125	284.1313171386719
863	284.2432861328125	15.402333333333333					1	DETECTED	284.2433 m/z @15.40 [N1277_1.mzXML]	284.2432861328125	15.402333333333333	14.97795	16.203883333333334	1.2259333333333338	2501.7265625	125900.25544818114	0	1304	0.581131738795845	1.4443702627341646	1.8887405254683292	284.2428894042969	284.2449951171875
864	284.32916259765625	11.88145					1	DETECTED	284.3292 m/z @11.88 [N1277_1.mzXML]	284.32916259765625	11.88145	11.853166666666668	12.151116666666667	0.2979499999999984	16033.4404296875	132967.86177832016	0	1304	0.10590457636355488	5.267236299352246	9.534472598704491	284.32830810546875	284.329833984375
865	284.9079284667969	1.6801333333333335					1	DETECTED	284.9079 m/z @1.68 [N1277_1.mzXML]	284.9079284667969	1.6801333333333335	1.6510500000000001	6.57835	4.927300000000001	30603.220703125	1632118.1424731447	0	1304	0.06071522710338906	84.7100286532951	168.42005730659017	284.90069580078125	284.9091491699219
866	285.004150390625	10.221166666666667					1	DETECTED	285.0042 m/z @10.22 [N1277_1.mzXML]	285.004150390625	10.221166666666667	10.1919	11.177816666666667	0.9859166666666663	35604.98046875	344824.10816796805	0	1304	0.0836416313349968	17.03631742327007	32.27493913583368	285.0033874511719	285.0047302246094
867	285.0628967285156	1.45945					1	DETECTED	285.0629 m/z @1.46 [N1277_1.mzXML]	285.0628967285156	1.45945	1.3953666666666666	11.749783333333333	10.354416666666667	14280.498046875	2790250.323217896	0	1304	10.222527777169969	80.78868660598188	153.9731034384056	285.0616455078125	285.06915283203125
868	285.277099609375	12.724266666666667					1	DETECTED	285.2771 m/z @12.72 [N1277_1.mzXML]	285.277099609375	12.724266666666667	0.33744999999999997	19.998	19.66055	30213.599609375	2429809.733372865	0	1304	0.13060013723443653	1.1012277442508012	1.3414211182061937	285.2742919921875	285.2795715332031
869	286.0249938964844	10.928650000000001					1	DETECTED	286.0250 m/z @10.93 [N1277_1.mzXML]	286.0249938964844	10.928650000000001	10.715333333333332	17.201999999999998	6.486666666666666	12054.4736328125	1821560.1622281496	0	1304	0.11256020373277842	15.2043128369402	29.4086256738804	286.02325439453125	286.0335388183594
870	286.1016845703125	8.758849999999999					1	DETECTED	286.1017 m/z @8.76 [N1277_1.mzXML]	286.1016845703125	8.758849999999999	8.637883333333333	8.82005	0.18216666666666725	3683.846435546875	19108.092148223863	0	1304	0.07638285572692993	0.752962248553327	0.5059244971066541	286.1016845703125	286.1035461425781
871	286.19976806640625	10.362083333333334					1	DETECTED	286.1998 m/z @10.36 [N1277_1.mzXML]	286.19976806640625	10.362083333333334	10.263966666666667	11.192066666666667	0.9281000000000006	252860.3125	2118079.1607661163	0	1304	0.11495231182218646	1.6858410869620861	2.1089179584453133	286.1986389160156	286.1999816894531
872	286.247314453125	9.791066666666667					1	DETECTED	286.2473 m/z @9.79 [N1277_1.mzXML]	286.247314453125	9.791066666666667	8.989566666666667	19.733333333333334	10.743766666666668	97995.5078125	2340097.199117582	0	1304	0.1185588397860382	1.1308409401119024	1.1745771576954944	286.24609375	286.248291015625
873	287.0531921386719	10.517983333333332					1	DETECTED	287.0532 m/z @10.52 [N1277_1.mzXML]	287.0531921386719	10.517983333333332	10.475933333333334	11.838616666666667	1.362683333333333	49387.30859375	716914.9745195294	0	1304	0.08215189338365647	16.08779925340046	30.29445690530752	287.0531921386719	287.0568542480469
874	287.0989990234375	9.71605					1	DETECTED	287.0990 m/z @9.72 [N1277_1.mzXML]	287.0989990234375	9.71605	9.658233333333333	10.042166666666667	0.38393333333333324	126235.0703125	903835.4238417979	0	1304	0.1038368101091347	3.133649542052619	5.6770350525736015	287.09844970703125	287.0990905761719
875	287.2032470703125	10.375983333333332					1	DETECTED	287.2032 m/z @10.38 [N1277_1.mzXML]	287.2032470703125	10.375983333333332	10.292383333333333	12.31455	2.022166666666667	37735.47265625	891143.2172054452	0	1304	0.1204569235136681	12.094298245614214	23.188596491228427	287.1981201171875	287.2033386230469
876	287.2351379394531	14.036516666666667					1	DETECTED	287.2351 m/z @14.04 [N1277_1.mzXML]	287.2351379394531	14.036516666666667	13.932500000000001	17.03783333333333	3.1053333333333306	18138.166015625	605966.4888319089	0	1304	0.09779193210014547	14.927095016824248	1.9861558319531085	287.2344970703125	287.2373962402344
877	287.2667541503906	11.51335					1	DETECTED	287.2668 m/z @11.51 [N1277_1.mzXML]	287.2667541503906	11.51335	11.498983333333333	11.622733333333334	0.12375000000000114	25944.67578125	108741.02554248174	0	1304	0.07925554776775279	4.306844547563586	7.613689095127174	287.2666320800781	287.26800537109375
878	287.6310119628906	12.918666666666667					1	DETECTED	287.6310 m/z @12.92 [N1277_1.mzXML]	287.6310119628906	12.918666666666667	12.181866666666668	13.488	1.3061333333333316	301712.65625	3478832.5874984083	0	1304	0.17619683300279654	1.8987843411389358	1.375557470020574	287.6298522949219	287.6325988769531
879	288.0464172363281	10.221166666666667					1	DETECTED	288.0464 m/z @10.22 [N1277_1.mzXML]	288.0464172363281	10.221166666666667	10.20655	10.278333333333334	0.0717833333333342	16965.5078125	51841.776347167855	0	1304	0.06501626388182657	2.4555302166476456	3.9110604332952907	288.0458068847656	288.0464172363281
880	288.1024475097656	9.71605					1	DETECTED	288.1024 m/z @9.72 [N1277_1.mzXML]	288.1024475097656	9.71605	9.672416666666667	9.761050000000001	0.08863333333333401	16176.623046875	65885.48436486823	0	1304	0.0893412079240985	1.0156608097784885	1.0313216195569772	288.10186767578125	288.1024475097656
881	288.1972351074219	12.577333333333334					1	DETECTED	288.1972 m/z @12.58 [N1277_1.mzXML]	288.1972351074219	12.577333333333334	8.896566666666667	12.68195	3.7853833333333338	10964.5849609375	615793.9015414128	0	1304	0.08793854409095303	0.5142112603352562	0.028422520670512517	288.1883239746094	288.1973876953125
882	288.2150573730469	10.650533333333334					1	DETECTED	288.2151 m/z @10.65 [N1277_1.mzXML]	288.2150573730469	10.650533333333334	0.20193333333333333	19.998	19.79606666666667	447531.25	5620854.807453428	1	1304	0.10785559397524658	1.0237304788599324	3.2041905160306148	288.2066345214844	288.2168273925781
883	288.6387023925781	13.351750000000001					1	DETECTED	288.6387 m/z @13.35 [N1277_1.mzXML]	288.6387023925781	13.351750000000001	12.946066666666667	13.615316666666667	0.6692499999999999	81335.6484375	1222608.433125731	0	1304	0.1702384446094225	0.8423756530754878	2.0573099901352188	288.63104248046875	288.64007568359375
884	288.9202575683594	1.59175					1	DETECTED	288.9203 m/z @1.59 [N1277_1.mzXML]	288.9202575683594	1.59175	1.5332000000000001	1.8859333333333335	0.35273333333333334	296232.03125	1503564.4261362313	0	1304	0.07182616863090496	1.3974318930848775	1.4485660962912223	288.91949462890625	288.9206237792969
885	289.17449951171875	1.2573					1	DETECTED	289.1745 m/z @1.26 [N1277_1.mzXML]	289.17449951171875	1.2573	0.10083333333333333	19.9815	19.880666666666666	5807.208984375	2128736.476102448	0	1304	4.012075476621685	8.595434369055168	5.876767686437766	289.1734924316406	289.1761779785156
886	289.21868896484375	10.666333333333334					1	DETECTED	289.2187 m/z @10.67 [N1277_1.mzXML]	289.21868896484375	10.666333333333334	10.634783333333333	12.329866666666668	1.6950833333333346	59756.625	2271254.247274902	0	1304	1.64773094207691	26.863444268356208	50.581943854169936	289.21270751953125	289.21881103515625
887	289.6466064453125	11.838616666666667					1	DETECTED	289.6466 m/z @11.84 [N1277_1.mzXML]	289.6466064453125	11.838616666666667	11.016983333333334	15.70145	4.6844666666666654	33633.74609375	2063077.673415588	0	1304	0.2980736373345607	2.5012774263296285	3.6622636873763765	289.64520263671875	289.64837646484375
888	290.2664489746094	11.4554					1	DETECTED	290.2664 m/z @11.46 [N1277_1.mzXML]	290.2664489746094	11.4554	8.45915	11.51335	3.0542000000000016	25790.931640625	1295055.3667871098	0	1304	0.10829937192461436	0.5547102392513545	0.11795736529085056	290.25982666015625	290.26727294921875
889	290.6659851074219	14.196316666666666					1	DETECTED	290.6660 m/z @14.20 [N1277_1.mzXML]	290.6659851074219	14.196316666666666	3.1474166666666665	15.66915	12.521733333333334	16131.041015625	2611910.8108982565	0	1304	0.18729033084437852	0.5686164493370597	0.09476934095341016	290.6648254394531	290.667724609375
890	290.8551940917969	2.45375					1	DETECTED	290.8552 m/z @2.45 [N1277_1.mzXML]	290.8551940917969	2.45375	1.695	6.173216666666666	4.478216666666666	32508.365234375	5381579.951662109	0	1304	4.4612071633401085	2.9510488742449206	4.902097748489841	290.8525695800781	290.8599548339844
891	290.9240417480469	2.6861					1	DETECTED	290.9240 m/z @2.69 [N1277_1.mzXML]	290.9240417480469	2.6861	0.10083333333333333	19.998	19.897166666666667	60466.01953125	8741038.759265102	0	1304	0.993484053540274	3.716261603516004	14.346640842510128	290.9142150878906	290.9310607910156
892	291.1183166503906	12.036183333333334					1	DETECTED	291.1183 m/z @12.04 [N1277_1.mzXML]	291.1183166503906	12.036183333333334	9.761050000000001	19.0295	9.268449999999998	613782.4375	7008537.6664753435	1	1304	0.1100953529497577	2.999132925625484	2.8564579338632616	291.1120300292969	291.12811279296875
893	291.6451110839844	12.891150000000001					1	DETECTED	291.6451 m/z @12.89 [N1277_1.mzXML]	291.6451110839844	12.891150000000001	4.756983333333333	13.62955	8.872566666666668	34550.37109375	2031797.793105347	0	1304	0.062337079986678035	0.5453887921319536	0.0907775842639072	291.6404113769531	291.645751953125
894	291.93377685546875	2.57625					1	DETECTED	291.9338 m/z @2.58 [N1277_1.mzXML]	291.93377685546875	2.57625	0.10083333333333333	19.998	19.897166666666667	47081.55859375	6978434.115206413	0	1304	0.9516402055543778	3.6207346684951345	3.0459473180592536	291.9326171875	291.93438720703125
895	292.0666198730469	16.12271666666667					1	DETECTED	292.0666 m/z @16.12 [N1277_1.mzXML]	292.0666198730469	16.12271666666667	10.057166666666665	19.684	9.626833333333336	3684.721435546875	954467.7356702887	0	1304	0.8314022697724646	0.7935663982106593	0.5871327964213188	292.064453125	292.0674133300781
896	292.1217041015625	12.036183333333334					1	DETECTED	292.1217 m/z @12.04 [N1277_1.mzXML]	292.1217041015625	12.036183333333334	2.0861666666666667	17.4155	15.329333333333334	86286.40625	4661278.043964477	0	1304	0.10643831548750526	47.81037662910968	98.63790662355456	292.1117248535156	292.123291015625
897	292.5138854980469	2.67205					1	DETECTED	292.5139 m/z @2.67 [N1277_1.mzXML]	292.5138854980469	2.67205	2.5899833333333335	16.44836666666667	13.858383333333336	7025.23974609375	1488062.3208926397	0	1304	0.3650033331307796	84.43369212022763	28.02158536496353	292.5108337402344	292.520751953125
898	292.9310302734375	2.796266666666667					1	DETECTED	292.9310 m/z @2.80 [N1277_1.mzXML]	292.9310302734375	2.796266666666667	2.4397499999999996	8.72875	6.289	8500.7548828125	737486.8027641907	0	1304	0.4221926289925255	8.820064513112976	7.27993438920938	292.9226989746094	292.9390563964844
899	292.94317626953125	2.658333333333333					1	DETECTED	292.9432 m/z @2.66 [N1277_1.mzXML]	292.94317626953125	2.658333333333333	2.5627833333333334	8.927216666666668	6.364433333333334	8124.6552734375	585108.5075707091	0	1304	0.429889300136995	33.304203732775235	22.829538158864345	292.9416198730469	292.9530944824219
900	292.9609375	2.768466666666667					1	DETECTED	292.9609 m/z @2.77 [N1277_1.mzXML]	292.9609375	2.768466666666667	2.6173833333333336	8.974	6.356616666666667	6607.37744140625	579019.3112724611	0	1304	0.32762783392498873	21.03678985107558	14.596818104268312	292.95318603515625	292.9691467285156
901	292.9798583984375	2.57625					1	DETECTED	292.9799 m/z @2.58 [N1277_1.mzXML]	292.9798583984375	2.57625	2.494666666666667	19.84916666666667	17.3545	7649.72802734375	1304132.1425256655	0	1304	0.6421389567266784	106.36057201225769	35.06590882875026	292.97186279296875	292.9810485839844
902	292.99114990234375	2.8242333333333334					1	DETECTED	292.9911 m/z @2.82 [N1277_1.mzXML]	292.99114990234375	2.8242333333333334	2.54935	19.865833333333335	17.316483333333334	9047.1708984375	1276208.8997863766	0	1304	null	5.292287123052176	6.754443294108022	292.9821472167969	292.99163818359375
903	293.00286865234375	2.6447166666666666					1	DETECTED	293.0029 m/z @2.64 [N1277_1.mzXML]	293.00286865234375	2.6447166666666666	0.47256666666666663	17.350166666666667	16.8776	9762.396484375	1881148.8227141416	0	1304	0.5472308617831296	1.358817704910334	2.7674434230589045	292.9944152832031	293.00689697265625
904	293.0179443359375	2.60355					1	DETECTED	293.0179 m/z @2.60 [N1277_1.mzXML]	293.0179443359375	2.60355	1.3260666666666665	19.684	18.357933333333335	12602.6787109375	1926641.7646309203	0	1304	0.7528142423719024	2.0419189830911684	1.565304386005103	293.00970458984375	293.0193786621094
905	293.0295104980469	2.6447166666666666					1	DETECTED	293.0295 m/z @2.64 [N1277_1.mzXML]	293.0295104980469	2.6447166666666666	0.11741666666666667	19.882333333333335	19.764916666666668	15167.2041015625	2713575.27392981	0	1304	0.9044726775845349	2.435607744013594	1.7643585583602022	293.020263671875	293.03704833984375
906	293.0479736328125	2.8523					1	DETECTED	293.0480 m/z @2.85 [N1277_1.mzXML]	293.0479736328125	2.8523	0.13419999999999999	19.915333333333333	19.781133333333333	18026.861328125	2767079.3081827094	0	1304	0.7598119855138243	1.4653215683491967	2.0844603443090683	293.0390319824219	293.0484924316406
907	293.0592041015625	2.7409666666666666					1	DETECTED	293.0592 m/z @2.74 [N1277_1.mzXML]	293.0592041015625	2.7409666666666666	0.16796666666666665	19.9815	19.813533333333332	22720.146484375	3812912.847925538	0	1304	1.0791778652657174	3.5900891596465745	5.85781247209642	293.05108642578125	293.0601501464844
908	293.0701599121094	2.7135666666666665					1	DETECTED	293.0702 m/z @2.71 [N1277_1.mzXML]	293.0701599121094	2.7135666666666665	0.11741666666666667	19.998	19.880583333333334	40706.734375	4766106.19646564	0	1304	0.3377667959812958	5.512672033687722	2.3446682611393355	293.060302734375	293.0706787109375
909	293.09588623046875	2.57625					1	DETECTED	293.0959 m/z @2.58 [N1277_1.mzXML]	293.09588623046875	2.57625	0.10083333333333333	19.998	19.897166666666667	1.7083788E7	2.4171481462696896E9	1	1304	0.9502598915012039	13.363890163703228	3.641760503460895	293.0919494628906	293.09716796875
910	293.1142883300781	2.8101166666666666					1	DETECTED	293.1143 m/z @2.81 [N1277_1.mzXML]	293.1142883300781	2.8101166666666666	0.11741666666666667	19.998	19.880583333333334	63814.11328125	6856456.257918949	0	1304	0.3247364891537372	4.569009277852721	1.5333325822228365	293.1098937988281	293.1225891113281
911	293.1330261230469	2.6997333333333335					1	DETECTED	293.1330 m/z @2.70 [N1277_1.mzXML]	293.1330261230469	2.6997333333333335	0.11741666666666667	19.9815	19.864083333333333	25239.16796875	4346410.90306876	0	1304	0.5271184073867983	4.135415354002658	2.0759181412198653	293.12481689453125	293.1409606933594
912	293.1512145996094	9.864833333333333					1	DETECTED	293.1512 m/z @9.86 [N1277_1.mzXML]	293.1512145996094	9.864833333333333	0.15106666666666665	19.965	19.813933333333335	228233.640625	9494393.447863178	0	1304	0.34993380241543015	0.5445940894990152	0.0774109663799848	293.1427307128906	293.15972900390625
913	293.17657470703125	13.801533333333333					1	DETECTED	293.1766 m/z @13.80 [N1277_1.mzXML]	293.17657470703125	13.801533333333333	0.15106666666666665	19.998	19.846933333333336	159379.8125	1.0508844854851076E7	0	1304	0.48866425485182496	0.5772019330202518	0.10555475682631518	293.1665954589844	293.1864013671875
914	293.18914794921875	2.8940833333333336					1	DETECTED	293.1891 m/z @2.89 [N1277_1.mzXML]	293.18914794921875	2.8940833333333336	2.4397499999999996	16.008416666666665	13.568666666666665	8545.7080078125	1178912.810591278	0	1304	1.3788908356229332	3.25565055067337	10.584368347781604	293.18670654296875	293.19781494140625
915	293.2090759277344	12.37655					1	DETECTED	293.2091 m/z @12.38 [N1277_1.mzXML]	293.2090759277344	12.37655	2.46745	19.84916666666667	17.38171666666667	51392.94140625	3968148.1622143243	0	1304	0.16999240233517732	0.9328739092345701	0.027320448902180248	293.2000427246094	293.21893310546875
916	293.21966552734375	2.658333333333333					1	DETECTED	293.2197 m/z @2.66 [N1277_1.mzXML]	293.21966552734375	2.658333333333333	2.426	9.03565	6.60965	6789.73388671875	672325.7708797914	0	1304	0.6785543629340425	14.224497847919674	10.820315520421488	293.21917724609375	293.22808837890625
917	293.24273681640625	2.7135666666666665					1	DETECTED	293.2427 m/z @2.71 [N1277_1.mzXML]	293.24273681640625	2.7135666666666665	2.5627833333333334	19.143666666666665	16.580883333333333	7346.6953125	1180762.4105528868	0	1304	0.16921950125209007	54.982480380236645	34.594174145763965	293.23388671875	293.2506103515625
918	293.26031494140625	2.67205					1	DETECTED	293.2603 m/z @2.67 [N1277_1.mzXML]	293.26031494140625	2.67205	2.535816666666667	7.8164	5.2805833333333325	5746.77587890625	451675.89372558595	0	1304	0.19891400841805362	19.380658184487412	37.761316368974825	293.25299072265625	293.269287109375
919	293.3144226074219	2.54935					1	DETECTED	293.3144 m/z @2.55 [N1277_1.mzXML]	293.3144226074219	2.54935	0.74355	9.03565	8.2921	7878.37158203125	1086887.40436499	0	1304	2.248848958435098	1.9458444058494488	2.918735743334362	293.31005859375	293.3219299316406
920	293.6789855957031	3.0492666666666666					1	DETECTED	293.6790 m/z @3.05 [N1277_1.mzXML]	293.6789855957031	3.0492666666666666	2.494666666666667	8.0931	5.5984333333333325	6494.26708984375	580655.9634590757	0	1304	0.7268705275871366	5.047271306647435	2.6498066693370417	293.6767578125	293.68231201171875
921	294.0990905761719	2.57625					1	DETECTED	294.0991 m/z @2.58 [N1277_1.mzXML]	294.0990905761719	2.57625	0.10083333333333333	19.998	19.897166666666667	1595373.375	2.2071677777953225E8	0	1304	1.0174402570452798	6.402553050855796	15.40864048112684	294.0987243652344	294.10137939453125
922	294.1798095703125	13.772666666666668					1	DETECTED	294.1798 m/z @13.77 [N1277_1.mzXML]	294.1798095703125	13.772666666666668	12.008049999999999	13.947183333333333	1.9391333333333343	28563.666015625	854551.4665252691	0	1304	0.22307693121349637	0.5494488888049337	0.0988977776098673	294.1793212890625	294.1894836425781
923	294.2651062011719	2.658333333333333					1	DETECTED	294.2651 m/z @2.66 [N1277_1.mzXML]	294.2651062011719	2.658333333333333	0.47256666666666663	19.3565	18.883933333333335	42531.09375	8653895.77644534	0	1304	3.0119995655065663	4.319750507068459	1.2244946068869609	294.2641296386719	294.27227783203125
924	294.9367370605469	1.6361999999999999					1	DETECTED	294.9367 m/z @1.64 [N1277_1.mzXML]	294.9367370605469	1.6361999999999999	1.5624333333333333	1.8428	0.28036666666666665	141346.65625	655285.7010942386	0	1304	0.0438394643390152	1.965394757600441	3.682492758049524	294.9365234375	294.9385986328125
925	295.05596923828125	10.517983333333332					1	DETECTED	295.0560 m/z @10.52 [N1277_1.mzXML]	295.05596923828125	10.517983333333332	10.475933333333334	10.588416666666665	0.11248333333333171	52139.65625	222353.5175258769	0	1304	0.09014283633902664	1.3374950455807049	1.7919036573190477	295.0556335449219	295.0563049316406
926	295.10015869140625	2.57625					1	DETECTED	295.1002 m/z @2.58 [N1277_1.mzXML]	295.10015869140625	2.57625	0.10083333333333333	19.998	19.897166666666667	195621.640625	2.76011356631418E7	0	1304	0.9546672978730371	6.859223215958113	15.81530240700962	295.0955810546875	295.1026611328125
927	295.1268615722656	9.658233333333333					1	DETECTED	295.1269 m/z @9.66 [N1277_1.mzXML]	295.1268615722656	9.658233333333333	9.6161	16.43215	6.816050000000001	86163.484375	6331194.799568602	0	1304	0.09109765850020324	80.88666930379615	160.7733386075923	295.1268615722656	295.13519287109375
928	295.1473083496094	9.791066666666667					1	DETECTED	295.1473 m/z @9.79 [N1277_1.mzXML]	295.1473083496094	9.791066666666667	9.775966666666667	16.2367	6.460733333333332	8302.986328125	1620791.7148103027	0	1304	1.0862374827565908	213.93156732891353	426.86313465782706	295.1382141113281	295.1476135253906
929	295.19219970703125	12.40725					1	DETECTED	295.1922 m/z @12.41 [N1277_1.mzXML]	295.19219970703125	12.40725	11.808883333333334	17.497166666666665	5.688283333333331	15591.392578125	1428674.9484829097	0	1304	1.0076529098033635	4.753175310567665	6.484977671362097	295.1861877441406	295.2020568847656
930	295.20404052734375	11.03165					1	DETECTED	295.2040 m/z @11.03 [N1277_1.mzXML]	295.20404052734375	11.03165	10.972883333333334	17.021333333333335	6.048450000000001	5493.99072265625	573156.7187292785	0	1304	0.0695441784340769	51.461571185478945	101.92314237095789	295.2026062011719	295.2049560546875
931	295.2244567871094	12.577333333333334					1	DETECTED	295.2245 m/z @12.58 [N1277_1.mzXML]	295.2244567871094	12.577333333333334	11.677999999999999	12.738266666666668	1.060266666666669	37651.16015625	594926.3053060314	0	1304	0.12003097385224315	0.5894736842105267	0.3863191705437405	295.22314453125	295.2253112792969
932	295.260986328125	13.62955					1	DETECTED	295.2610 m/z @13.63 [N1277_1.mzXML]	295.260986328125	13.62955	13.488	15.340683333333335	1.852683333333335	50812.3359375	1344481.91749756	0	1304	0.37181603734788204	3.3284963482224263	3.7219448938664956	295.2601318359375	295.26190185546875
933	295.29327392578125	2.57625					1	DETECTED	295.2933 m/z @2.58 [N1277_1.mzXML]	295.29327392578125	2.57625	0.10083333333333333	19.998	19.897166666666667	60297.8984375	8438839.205870634	0	1304	0.7463975945988728	6.345774254668355	5.435873808948232	295.2914123535156	295.2943115234375
934	296.03448486328125	10.2355					1	DETECTED	296.0345 m/z @10.24 [N1277_1.mzXML]	296.03448486328125	10.2355	9.587950000000001	10.3206	0.7326499999999996	75155.5703125	662486.150748289	0	1304	0.07504141132393016	0.5697743733608773	1.887970310171263	296.034423828125	296.0350341796875
935	296.0638427734375	1.7426166666666667					1	DETECTED	296.0638 m/z @1.74 [N1277_1.mzXML]	296.0638427734375	1.7426166666666667	1.6510500000000001	10.588416666666665	8.937366666666666	175852.328125	4519197.675345519	1	1304	0.07979940689703935	48.702030851047056	0.6424552327625086	296.05743408203125	296.0642395019531
936	296.1302185058594	9.672416666666667					1	DETECTED	296.1302 m/z @9.67 [N1277_1.mzXML]	296.1302185058594	9.672416666666667	9.6161	9.730799999999999	0.11469999999999914	11600.1650390625	61122.5291560056	0	1304	0.10309561028321923	1.018348623853189	1.036697247706378	296.1300964355469	296.1307678222656
937	296.147216796875	8.850850000000001					1	DETECTED	296.1472 m/z @8.85 [N1277_1.mzXML]	296.147216796875	8.850850000000001	8.774016666666666	8.91185	0.13783333333333303	9022.4453125	43675.8393536378	0	1304	0.07242134643652953	0.8969631236442318	0.7939262472884636	296.1471252441406	296.14788818359375
938	296.1833801269531	11.838616666666667					1	DETECTED	296.1834 m/z @11.84 [N1277_1.mzXML]	296.1833801269531	11.838616666666667	9.953100000000001	19.438666666666666	9.485566666666665	41247.953125	2628449.465810181	0	1304	0.14793547604050694	2.2249302923654315	2.4003066267252025	296.1811218261719	296.1837463378906
939	296.2561340332031	13.54405					1	DETECTED	296.2561 m/z @13.54 [N1277_1.mzXML]	296.2561340332031	13.54405	12.946066666666667	13.976816666666668	1.0307500000000012	52341.36328125	1372275.2518281261	0	1304	0.21709120493813927	0.8618551241673409	0.3708319231158534	296.255615234375	296.2640075683594
940	297.0672912597656	1.7271500000000002					1	DETECTED	297.0673 m/z @1.73 [N1277_1.mzXML]	297.0672912597656	1.7271500000000002	1.7106166666666667	16.578799999999998	14.86818333333333	18164.67578125	4140032.0784980464	0	1304	0.07226190909131014	449.64264112902737	898.2852822580547	297.06317138671875	297.0731506347656
941	297.1063537597656	9.529233333333334					1	DETECTED	297.1064 m/z @9.53 [N1277_1.mzXML]	297.1063537597656	9.529233333333334	1.3953666666666666	9.923383333333334	8.528016666666668	59174.2734375	9217716.233228695	0	1304	0.13230044023180376	0.5114355253455976	0.019325208133578558	297.1056213378906	297.1161804199219
942	297.11663818359375	1.45945					1	DETECTED	297.1166 m/z @1.46 [N1277_1.mzXML]	297.11663818359375	1.45945	1.4126166666666669	16.48105	15.068433333333333	10192.3876953125	4638291.704893555	0	1304	0.1247221365864597	160.87295373665575	320.7459074733115	297.1164245605469	297.1257629394531
943	297.14263916015625	9.4247					1	DETECTED	297.1426 m/z @9.42 [N1277_1.mzXML]	297.14263916015625	9.4247	1.8145333333333333	9.686733333333333	7.872199999999999	53333.359375	4662896.483642027	0	1304	0.37917534089425864	1.6112361049336783	0.6289776248255528	297.1419372558594	297.1515808105469
944	297.16693115234375	12.3455					1	DETECTED	297.1669 m/z @12.35 [N1277_1.mzXML]	297.16693115234375	12.3455	12.329866666666668	12.453533333333333	0.12366666666666504	21361.81640625	107855.98384350496	0	1304	0.4945031342747743	3.9552238805973423	6.910447761194685	297.1669006347656	297.16815185546875
945	297.17840576171875	13.845116666666666					1	DETECTED	297.1784 m/z @13.85 [N1277_1.mzXML]	297.17840576171875	13.845116666666666	9.997449999999999	19.749833333333335	9.752383333333336	14321.138671875	2625106.612512509	0	1304	3.3901521441334665	1.199523628414891	1.2821381346177891	297.17755126953125	297.1873779296875
946	298.0948181152344	9.296050000000001					1	DETECTED	298.0948 m/z @9.30 [N1277_1.mzXML]	298.0948181152344	9.296050000000001	9.296050000000001	9.982766666666667	0.6867166666666655	3197.8515625	104718.02028686514	0	1304	0.6875150132235692	null	null	298.0899658203125	298.0948181152344
947	298.109375	9.529233333333334					1	DETECTED	298.1094 m/z @9.53 [N1277_1.mzXML]	298.109375	9.529233333333334	8.532916666666667	9.701183333333335	1.1682666666666677	8570.2490234375	323177.7772748412	0	1304	0.2717883707448614	0.586292845313572	0.172585690627144	298.109375	298.1138000488281
948	298.27191162109375	14.349233333333332					1	DETECTED	298.2719 m/z @14.35 [N1277_1.mzXML]	298.27191162109375	14.349233333333332	10.9879	18.4445	7.456600000000002	263778.96875	1.2433946970693229E7	0	1304	0.5873915812015529	3.3807108398235655	5.108529794378318	298.2709045410156	298.274169921875
949	298.62286376953125	12.68195					1	DETECTED	298.6229 m/z @12.68 [N1277_1.mzXML]	298.62286376953125	12.68195	12.638966666666667	12.70985	0.07088333333333274	17634.125	59053.62130664115	0	1304	0.07896755046959925	0.8245443970531052	0.6490887941062105	298.62286376953125	298.6235656738281
950	298.9566345214844	2.18665					1	DETECTED	298.9566 m/z @2.19 [N1277_1.mzXML]	298.9566345214844	2.18665	2.10035	4.015933333333333	1.9155833333333327	13001.302734375	334443.8123582761	0	1304	0.19899036790237812	11.09839706450366	21.19679412900732	298.950439453125	298.9567565917969
951	299.12237548828125	8.577483333333333					1	DETECTED	299.1224 m/z @8.58 [N1277_1.mzXML]	299.12237548828125	8.577483333333333	1.4444833333333333	8.65345	7.208966666666666	4157.291015625	676577.996268921	0	1304	0.08502651847114784	0.5053250151876255	0.010650030375251097	299.1130676269531	299.1231384277344
952	299.13671875	12.37655					1	DETECTED	299.1367 m/z @12.38 [N1277_1.mzXML]	299.13671875	12.37655	9.997449999999999	13.99205	3.994600000000002	121843.8984375	6582522.897973543	0	1304	0.5962750428941259	1.9212657806917213	0.6544452799321462	299.13543701171875	299.1383972167969
953	299.1867980957031	13.5161					1	DETECTED	299.1868 m/z @13.52 [N1277_1.mzXML]	299.1867980957031	13.5161	13.488	13.672516666666667	0.1845166666666671	22515.591796875	195714.83433642634	0	1304	0.19339298923653558	3.2832147093712734	5.566429418742547	299.1863098144531	299.187255859375
954	299.27532958984375	14.349233333333332					1	DETECTED	299.2753 m/z @14.35 [N1277_1.mzXML]	299.27532958984375	14.349233333333332	14.13855	16.203883333333334	2.0653333333333332	52931.90234375	2009539.645526001	0	1304	0.4578988437284668	3.7388115331551535	4.858843351366926	299.2748718261719	299.27655029296875
955	299.2916259765625	13.53005					1	DETECTED	299.2916 m/z @13.53 [N1277_1.mzXML]	299.2916259765625	13.53005	0.16796666666666665	19.9815	19.813533333333332	11537.2734375	2981176.5254340223	0	1304	7.7364682876939534	1.0160382454627799	0.34805784652205896	299.2908935546875	299.2941589355469
956	299.63092041015625	12.877					1	DETECTED	299.6309 m/z @12.88 [N1277_1.mzXML]	299.63092041015625	12.877	12.780333333333335	13.054583333333333	0.27424999999999855	91938.984375	710604.4978735361	0	1304	0.2808078537817984	1.4185344827586261	1.711588781717515	299.6302185058594	299.63116455078125
957	300.0882568359375	10.8993					1	DETECTED	300.0883 m/z @10.90 [N1277_1.mzXML]	300.0882568359375	10.8993	10.825999999999999	14.196316666666666	3.3703166666666675	11896.0634765625	844738.9235334476	0	1304	null	22.989881764437925	44.97976352887585	300.0877685546875	300.0921936035156
958	300.1401672363281	12.226650000000001					1	DETECTED	300.1402 m/z @12.23 [N1277_1.mzXML]	300.1401672363281	12.226650000000001	10.840816666666665	13.081916666666666	2.241100000000001	21431.966796875	1449799.3228190925	0	1304	2.019147912125664	0.8085748647023441	0.6896318473176715	300.1378479003906	300.14093017578125
959	300.1784973144531	11.595166666666668					1	DETECTED	300.1785 m/z @11.60 [N1277_1.mzXML]	300.1784973144531	11.595166666666668	9.672416666666667	12.135933333333332	2.4635166666666652	573245.9375	6619341.316147727	1	1304	0.1252115349929408	1.611600702165575	1.597246940135245	300.1778564453125	300.1824951171875
960	300.1969299316406	11.39625					1	DETECTED	300.1969 m/z @11.40 [N1277_1.mzXML]	300.1969299316406	11.39625	8.835333333333333	13.54405	4.7087166666666675	52586.0625	4742521.265971558	0	1304	0.12719868707936222	0.9249149431634288	0.8750712171144858	300.1900329589844	300.197509765625
961	300.2153625488281	10.650533333333334					1	DETECTED	300.2154 m/z @10.65 [N1277_1.mzXML]	300.2153625488281	10.650533333333334	10.504033333333332	10.650533333333334	0.1465000000000014	22253.05078125	139755.99359460582	0	1304	0.12589690239904527	0.5	null	300.2151794433594	300.2157287597656
962	301.115966796875	10.763633333333333					1	DETECTED	301.1160 m/z @10.76 [N1277_1.mzXML]	301.115966796875	10.763633333333333	10.362083333333334	10.914033333333332	0.5519499999999979	160384.421875	1307992.0297548801	1	1304	0.10703369644020277	0.8534611939892777	0.5487406624666363	301.1158142089844	301.12420654296875
963	301.1387634277344	12.4688					1	DETECTED	301.1388 m/z @12.47 [N1277_1.mzXML]	301.1387634277344	12.4688	0.15106666666666665	19.998	19.846933333333336	184010.640625	1.6705113375247698E7	1	1304	10.932054412689414	0.8120435617596509	0.027676674731999393	301.1366882324219	301.14129638671875
964	301.1820373535156	11.595166666666668					1	DETECTED	301.1820 m/z @11.60 [N1277_1.mzXML]	301.1820373535156	11.595166666666668	11.51335	11.808883333333334	0.2955333333333332	95279.5	762060.4211621074	0	1304	0.26457850504749736	1.6381621388581296	1.9163836944973098	301.181640625	301.1821594238281
965	301.2113342285156	13.501866666666666					1	DETECTED	301.2113 m/z @13.50 [N1277_1.mzXML]	301.2113342285156	13.501866666666666	12.724266666666667	13.8305	1.1062333333333338	158865.921875	2583546.913967286	0	1304	0.20562749366668776	3.1258763796553937	2.643227226893122	301.2019958496094	301.214111328125
966	302.0175476074219	11.177816666666667					1	DETECTED	302.0175 m/z @11.18 [N1277_1.mzXML]	302.0175476074219	11.177816666666667	0.10083333333333333	19.998	19.897166666666667	42515.70703125	1.4693810222601803E7	0	1304	5.409782049437505	1.1117409749993525	0.34855377426649775	302.0166015625	302.0186462402344
967	302.1583557128906	8.622833333333334					1	DETECTED	302.1584 m/z @8.62 [N1277_1.mzXML]	302.1583557128906	8.622833333333334	8.473666666666666	8.65345	0.17978333333333296	6411.615234375	43362.73228259281	0	1304	0.14553988230715653	0.6026256983240166	0.2052513966480332	302.1576232910156	302.1587219238281
968	302.194580078125	9.982766666666667					1	DETECTED	302.1946 m/z @9.98 [N1277_1.mzXML]	302.194580078125	9.982766666666667	8.6985	10.0871	1.3886000000000003	7414.0126953125	217287.01785217284	0	1304	0.08480453429349488	0.5406198089700995	0.08214733557766825	302.1938171386719	302.19537353515625
969	302.21240234375	11.527083333333334					1	DETECTED	302.2124 m/z @11.53 [N1277_1.mzXML]	302.21240234375	11.527083333333334	9.937966666666666	13.758283333333333	3.820316666666667	113786.546875	3890347.5558128655	0	1304	0.10151803079163457	1.202025234144755	1.3070119766875319	302.2055969238281	302.2151184082031
970	302.23052978515625	10.825999999999999					1	DETECTED	302.2305 m/z @10.83 [N1277_1.mzXML]	302.23052978515625	10.825999999999999	10.7475	13.311666666666667	2.564166666666667	70222.421875	1558407.6849602046	0	1304	0.11979688921172738	2.0191395273537616	2.6474164469741943	302.2249755859375	302.23095703125
971	302.3035583496094	11.6919					1	DETECTED	302.3036 m/z @11.69 [N1277_1.mzXML]	302.3035583496094	11.6919	11.6502	11.923116666666665	0.27291666666666536	26467.96484375	176000.3274903574	0	1304	0.1358342981770857	3.2723820943244846	5.544764188648969	302.3028259277344	302.3046569824219
972	303.0254211425781	1.45945					1	DETECTED	303.0254 m/z @1.46 [N1277_1.mzXML]	303.0254211425781	1.45945	0.15106666666666665	19.998	19.846933333333336	10668.580078125	3208807.626921143	0	1304	14.058829496464504	7.203867572306395	13.106351089875997	303.0188903808594	303.0298156738281
973	303.0727233886719	9.71605					1	DETECTED	303.0727 m/z @9.72 [N1277_1.mzXML]	303.0727233886719	9.71605	9.686733333333333	9.85	0.1632666666666669	17815.80078125	96914.82618774458	0	1304	0.09743504966875705	2.879472898546011	4.609061666541647	303.0716247558594	303.07305908203125
974	303.2270812988281	14.404433333333333					1	DETECTED	303.2271 m/z @14.40 [N1277_1.mzXML]	303.2270812988281	14.404433333333333	9.908366666666666	18.056833333333334	8.148466666666668	1029766.4375	4.3483047391016126E7	1	1304	0.5399317675883637	0.7483755641534741	3.528278964237293	303.2179260253906	303.2336730957031
975	304.0472106933594	17.382833333333334					1	DETECTED	304.0472 m/z @17.38 [N1277_1.mzXML]	304.0472106933594	17.382833333333334	15.749033333333333	19.700499999999998	3.951466666666665	3347.06494140625	470277.63501031505	0	1304	1.426424418257234	1.209287142449095	1.4185742848981902	304.04608154296875	304.0472412109375
976	304.127197265625	9.775966666666667					1	DETECTED	304.1272 m/z @9.78 [N1277_1.mzXML]	304.127197265625	9.775966666666667	9.745833333333334	9.85	0.10416666666666607	6385.1572265625	27330.35654528798	0	1304	0.07722307680569607	1.7284292035397997	2.4568584070795993	304.127197265625	304.1280517578125
977	304.1484375	9.33885					1	DETECTED	304.1484 m/z @9.34 [N1277_1.mzXML]	304.1484375	9.33885	9.268266666666667	9.4247	0.15643333333333231	7564.765625	44148.2716663206	0	1304	0.12260753705679228	1.108146399055481	1.2162927981109621	304.1482238769531	304.14947509765625
978	304.1737976074219	8.896566666666667					1	DETECTED	304.1738 m/z @8.90 [N1277_1.mzXML]	304.1737976074219	8.896566666666667	8.82005	17.611666666666668	8.791616666666668	12443.8330078125	1040902.6469011235	0	1304	0.11259726666279235	57.44903071226321	1.2467781520699	304.1736755371094	304.1753234863281
979	304.2100830078125	10.0871					1	DETECTED	304.2101 m/z @10.09 [N1277_1.mzXML]	304.2100830078125	10.0871	8.329516666666667	17.7925	9.462983333333334	128657.8671875	2193155.437731265	0	1304	0.14293808772115213	3.9383666295043036	4.070105936859222	304.2026062011719	304.21533203125
980	304.2305603027344	14.404433333333333					1	DETECTED	304.2306 m/z @14.40 [N1277_1.mzXML]	304.2305603027344	14.404433333333333	2.9648666666666665	16.514	13.549133333333334	174120.734375	9752375.800284535	0	1304	0.573249542843838	0.7562292972674185	0.3181499182759917	304.22967529296875	304.23565673828125
981	304.29736328125	11.51335					1	DETECTED	304.2974 m/z @11.51 [N1277_1.mzXML]	304.29736328125	11.51335	11.51335	11.622733333333334	0.10938333333333361	45264.73046875	162211.76385253787	0	1304	0.10520836243376941	null	null	304.29736328125	304.29803466796875
982	304.8940124511719	1.6065					1	DETECTED	304.8940 m/z @1.61 [N1277_1.mzXML]	304.8940124511719	1.6065	1.5332000000000001	1.7271500000000002	0.19395000000000007	88931.9765625	446580.18006323266	0	1304	0.07685775157571784	1.132140352252406	1.1040036465476706	304.8934631347656	304.8949279785156
983	304.9726257324219	2.1724166666666664					1	DETECTED	304.9726 m/z @2.17 [N1277_1.mzXML]	304.9726257324219	2.1724166666666664	2.0575	2.3705833333333337	0.3130833333333336	13853.6904296875	175325.11191577153	0	1304	0.18825948476329168	1.362218999274842	1.7244379985496838	304.9726257324219	304.97564697265625
984	305.04388427734375	16.203883333333334					1	DETECTED	305.0439 m/z @16.20 [N1277_1.mzXML]	305.04388427734375	16.203883333333334	7.4098500000000005	19.948500000000003	12.538650000000002	3173.208251953125	895046.9051131593	0	1304	0.6229963715469538	0.7129066677785318	0.4258133355570636	305.0426330566406	305.05352783203125
985	305.1337585449219	12.37655					1	DETECTED	305.1338 m/z @12.38 [N1277_1.mzXML]	305.1337585449219	12.37655	9.775966666666667	12.62405	2.8480833333333333	141019.25	1786336.9316177918	0	1304	0.10980935902894728	0.5327053603082181	2.147703530788136	305.1306457519531	305.1337890625
986	305.21343994140625	10.072266666666668					1	DETECTED	305.2134 m/z @10.07 [N1277_1.mzXML]	305.21343994140625	10.072266666666668	10.042166666666667	15.233933333333333	5.191766666666666	18997.39453125	1235543.9686762698	0	1304	0.17104003198990902	86.24197120708489	171.48394241416977	305.2129821777344	305.2138366699219
987	305.2427062988281	12.667966666666667					1	DETECTED	305.2427 m/z @12.67 [N1277_1.mzXML]	305.2427062988281	12.667966666666667	12.577333333333334	19.062	6.4846666666666675	183391.546875	4271558.656890265	0	1304	0.1913022687325867	12.195653625049106	18.636923873634114	305.23291015625	305.2516174316406
988	306.07666015625	12.973383333333334					1	DETECTED	306.0767 m/z @12.97 [N1277_1.mzXML]	306.07666015625	12.973383333333334	9.310049999999999	18.558333333333334	9.248283333333335	7081.41064453125	1885299.0067575693	0	1304	6.9375943270052876	1.2622770700636936	1.5392380323208759	306.07666015625	306.0831298828125
989	306.10711669921875	8.866083333333334					1	DETECTED	306.1071 m/z @8.87 [N1277_1.mzXML]	306.10711669921875	8.866083333333334	8.774016666666666	8.958499999999999	0.18448333333333267	5589.765625	38153.04961169423	0	1304	0.12016474663737853	1.0019007965242437	1.0421894446951703	306.10601806640625	306.10772705078125
990	306.82666015625	1.7724666666666666					1	DETECTED	306.8267 m/z @1.77 [N1277_1.mzXML]	306.82666015625	1.7724666666666666	1.7106166666666667	1.8428	0.13218333333333332	9807.0869140625	55712.04697070314	0	1304	0.13756218047746938	1.0685798976017251	1.1371597952034505	306.8265075683594	306.8284606933594
991	307.11309814453125	10.9581					1	DETECTED	307.1131 m/z @10.96 [N1277_1.mzXML]	307.11309814453125	10.9581	3.4872333333333336	11.04645	7.559216666666666	7381.72314453125	613483.9824534609	0	1304	0.10426096061486767	0.5059129685980208	0.011825937196041534	307.11041259765625	307.11419677734375
992	307.1663513183594	11.120149999999999					1	DETECTED	307.1664 m/z @11.12 [N1277_1.mzXML]	307.1663513183594	11.120149999999999	8.6076	19.998	11.390400000000001	760927.8125	2.9047329749255635E7	1	1304	0.3212399476295946	1.6135738661437458	0.661287016768092	307.1634216308594	307.1678161621094
993	308.1700134277344	11.061166666666667					1	DETECTED	308.1700 m/z @11.06 [N1277_1.mzXML]	308.1700134277344	11.061166666666667	10.375983333333332	18.5255	8.149516666666669	91777.015625	5317341.722996946	0	1304	0.35453365160189776	1.38208050713897	4.182998804994735	308.1687316894531	308.17095947265625
994	308.87689208984375	2.1290833333333334					1	DETECTED	308.8769 m/z @2.13 [N1277_1.mzXML]	308.87689208984375	2.1290833333333334	2.02895	2.2432333333333334	0.21428333333333338	19136.15625	175971.00594726554	0	1304	0.23975156282508348	1.0699900133155786	1.1399800266311573	308.87646484375	308.87725830078125
995	309.0395202636719	11.249833333333333					1	DETECTED	309.0395 m/z @11.25 [N1277_1.mzXML]	309.0395202636719	11.249833333333333	2.2576833333333335	11.279983333333332	9.022299999999998	29568.263671875	9209831.169597656	0	1304	8.862976918072532	0.5016764622476271	0.0034542002081006887	309.0394592285156	309.0484619140625
996	309.07977294921875	11.540866666666666					1	DETECTED	309.0798 m/z @11.54 [N1277_1.mzXML]	309.07977294921875	11.540866666666666	5.161983333333334	11.706033333333332	6.544049999999999	20947.986328125	3979900.9787124624	0	1304	0.19088854758481055	0.512946362085318	0.025892724170635827	309.07904052734375	309.0813903808594
997	309.1488952636719	13.801533333333333					1	DETECTED	309.1489 m/z @13.80 [N1277_1.mzXML]	309.1488952636719	13.801533333333333	5.577483333333333	13.947183333333333	8.3697	30173.65625	1616218.373535126	0	1304	4.524429146372059	0.5182253725497958	0.03479647924910095	309.1389465332031	309.1495666503906
998	309.1623840332031	11.192066666666667					1	DETECTED	309.1624 m/z @11.19 [N1277_1.mzXML]	309.1623840332031	11.192066666666667	10.432583333333334	18.85216666666667	8.419583333333335	30722.185546875	2064015.211862	0	1304	0.3837541964538218	3.2612038315427236	0.8084038148602603	309.1610412597656	309.1693115234375
999	309.2015686035156	12.794033333333335					1	DETECTED	309.2016 m/z @12.79 [N1277_1.mzXML]	309.2015686035156	12.794033333333335	12.063866666666666	12.904883333333334	0.8410166666666683	40354.68359375	643387.8961979976	0	1304	0.14157538040580242	0.6052999460074501	0.2179292963137273	309.200927734375	309.2055969238281
1000	309.22491455078125	13.801533333333333					1	DETECTED	309.2249 m/z @13.80 [N1277_1.mzXML]	309.22491455078125	13.801533333333333	13.7296	14.095266666666667	0.3656666666666677	14549.9345703125	181767.74371350196	0	1304	0.1296378940918661	2.541705282669127	4.083410565338254	309.2160949707031	309.2256164550781
1001	309.2381896972656	14.432566666666666					1	DETECTED	309.2382 m/z @14.43 [N1277_1.mzXML]	309.2381896972656	14.432566666666666	12.530399999999998	15.097466666666666	2.5670666666666673	6973.01123046875	631469.9341850587	0	1304	2.083924702031675	0.6747743800928763	0.34954876018575254	309.2357177734375	309.24005126953125
1002	310.11175537109375	0.8453666666666667					1	DETECTED	310.1118 m/z @0.85 [N1277_1.mzXML]	310.11175537109375	0.8453666666666667	0.11741666666666667	19.965	19.847583333333333	1717.274169921875	1108367.8587070617	0	1304	17.901856423194154	13.632518259037935	26.26503651807587	310.1067199707031	310.115478515625
1003	310.19970703125	10.603299999999999					1	DETECTED	310.1997 m/z @10.60 [N1277_1.mzXML]	310.19970703125	10.603299999999999	10.403983333333334	17.661	7.257016666666667	102438.828125	2406080.545471251	1	1304	0.21822696010842613	1.197043016283082	0.6519691575567963	310.1974792480469	310.2050476074219
1004	310.87396240234375	2.0575					1	DETECTED	310.8740 m/z @2.06 [N1277_1.mzXML]	310.87396240234375	2.0575	0.9639000000000001	7.002883333333333	6.038983333333333	17214.76171875	1468544.1855545044	0	1304	0.14515095050174676	2.7610567544501343	4.522113508900269	310.8722229003906	310.8747863769531
1005	310.9105529785156	1.6510500000000001					1	DETECTED	310.9106 m/z @1.65 [N1277_1.mzXML]	310.9105529785156	1.6510500000000001	1.59175	1.9002000000000001	0.3084500000000001	80401.421875	356180.4025544435	0	1304	0.05260864156084266	1.3933375387202405	2.0789849524852735	310.91015625	310.9118957519531
1006	310.9972229003906	1.8286499999999999					1	DETECTED	310.9972 m/z @1.83 [N1277_1.mzXML]	310.9972229003906	1.8286499999999999	1.8286499999999999	18.203333333333333	16.374683333333333	6267.55419921875	3241902.4488749416	0	1304	10.001061990457536	null	null	310.9972229003906	311.0072021484375
1007	311.1222839355469	8.789333333333333					1	DETECTED	311.1223 m/z @8.79 [N1277_1.mzXML]	311.1222839355469	8.789333333333333	8.401733333333333	9.03565	0.6339166666666678	45663.48828125	506678.36937878426	0	1304	0.08340359003634923	0.8599858543526254	0.7436484416370321	311.12060546875	311.12298583984375
1008	311.16455078125	12.329866666666668					1	DETECTED	311.1646 m/z @12.33 [N1277_1.mzXML]	311.16455078125	12.329866666666668	9.126299999999999	12.696033333333332	3.5697333333333336	101694.109375	2625363.7906345217	0	1304	0.2834971847446912	2.3079297601201265	4.264114042631563	311.158447265625	311.1651306152344
1009	311.63079833984375	12.821683333333334					1	DETECTED	311.6308 m/z @12.82 [N1277_1.mzXML]	311.63079833984375	12.821683333333334	12.738266666666668	12.987150000000002	0.24888333333333357	61884.890625	459484.89348193136	0	1304	0.10620970434313293	1.4918081918081967	6.1854753655171635	311.63018798828125	311.63134765625
1010	312.0274658203125	13.2038					1	DETECTED	312.0275 m/z @13.20 [N1277_1.mzXML]	312.0274658203125	13.2038	11.2063	18.981333333333335	7.775033333333335	42823.953125	2090305.085659027	0	1304	0.22924629141487607	2.7416473909479584	4.375550965687946	312.0200500488281	312.02777099609375
1011	312.1319885253906	12.863166666666666					1	DETECTED	312.1320 m/z @12.86 [N1277_1.mzXML]	312.1319885253906	12.863166666666666	8.5181	12.891150000000001	4.373050000000001	27130.36328125	1389265.8701260989	0	1304	4.119236770391751	0.5032094145247133	0.006467188449048122	312.1253967285156	312.1330261230469
1012	312.2145690917969	10.7475					1	DETECTED	312.2146 m/z @10.75 [N1277_1.mzXML]	312.2145690917969	10.7475	10.603299999999999	11.075983333333333	0.47268333333333423	67040.0703125	607230.1124697255	0	1304	0.12238109210831283	1.3999561655342452	1.958831971157321	312.2145080566406	312.2154235839844
1013	312.28759765625	13.615316666666667					1	DETECTED	312.2876 m/z @13.62 [N1277_1.mzXML]	312.28759765625	13.615316666666667	13.5161	14.321616666666667	0.8055166666666675	23048.337890625	523711.902208008	0	1304	0.21305238210537247	4.059381824290266	7.118763648580533	312.2868957519531	312.2880859375
1014	312.3604736328125	12.063866666666666					1	DETECTED	312.3605 m/z @12.06 [N1277_1.mzXML]	312.3604736328125	12.063866666666666	12.036183333333334	12.197383333333333	0.16119999999999912	24110.486328125	137820.11769189374	0	1304	0.08815948266611429	2.911499096929667	7.173989778142812	312.35980224609375	312.3607482910156
1015	312.6550598144531	2.4810833333333333					1	DETECTED	312.6551 m/z @2.48 [N1277_1.mzXML]	312.6550598144531	2.4810833333333333	2.1724166666666664	18.868333333333332	16.695916666666665	20201.45703125	1698451.0894727781	0	1304	0.4452869961995538	6.1920437348472745	2.848410363352355	312.6543884277344	312.6591491699219
1016	313.0943908691406	1.4743					1	DETECTED	313.0944 m/z @1.47 [N1277_1.mzXML]	313.0943908691406	1.4743	1.3953666666666666	18.36433333333333	16.968966666666663	24314.619140625	7209586.901617919	0	1304	0.11974443807615764	45.194804824842265	98.50852586162183	313.0934753417969	313.1021728515625
1017	313.1379089355469	8.881316666666667					1	DETECTED	313.1379 m/z @8.88 [N1277_1.mzXML]	313.1379089355469	8.881316666666667	8.532916666666667	9.126299999999999	0.5933833333333318	27913.837890625	235350.33645581026	0	1304	0.08277020001066937	0.861949759864913	0.30949363169521693	313.1369323730469	313.1387023925781
1018	313.15301513671875	10.042166666666667					1	DETECTED	313.1530 m/z @10.04 [N1277_1.mzXML]	313.15301513671875	10.042166666666667	10.012283333333333	10.14695	0.13466666666666782	9629.9560546875	48431.409704468046	0	1304	0.2689482132738945	2.3061511014831892	3.4817107716707913	313.1515197753906	313.1536560058594
1019	313.1646728515625	12.360683333333332					1	DETECTED	313.1647 m/z @12.36 [N1277_1.mzXML]	313.1646728515625	12.360683333333332	3.84495	13.54405	9.699100000000001	30886.138671875	3686018.6127235102	0	1304	0.09177539549815172	0.5694811955909064	0.13896239118181264	313.1643981933594	313.1741943359375
1020	313.2350158691406	12.561649999999998					1	DETECTED	313.2350 m/z @12.56 [N1277_1.mzXML]	313.2350158691406	12.561649999999998	11.838616666666667	12.59305	0.7544333333333331	23094.20703125	373530.7571761473	0	1304	0.11121252216929456	0.5217140749619669	0.04342814992393366	313.2335205078125	313.2366638183594
1021	313.2716979980469	13.787116666666666					1	DETECTED	313.2717 m/z @13.79 [N1277_1.mzXML]	313.2716979980469	13.787116666666666	0.28663333333333335	19.932000000000002	19.645366666666668	16940.134765625	2733527.174592561	0	1304	1.4619844953526062	0.8184297083331046	0.26016560841908104	313.2703552246094	313.2738037109375
1022	313.7822570800781	2.46745					1	DETECTED	313.7823 m/z @2.47 [N1277_1.mzXML]	313.7822570800781	2.46745	2.1724166666666664	9.559	7.386583333333332	17818.080078125	1002750.8228460388	0	1304	0.3966657757412513	12.47436773279835	20.864443555968627	313.7812194824219	313.7833557128906
1023	314.1412048339844	8.866083333333334					1	DETECTED	314.1412 m/z @8.87 [N1277_1.mzXML]	314.1412048339844	8.866083333333334	8.59255	8.942633333333333	0.35008333333333397	4181.1357421875	44094.14777899162	0	1304	0.11142862131813835	0.6399281013892253	0.2798562027784505	314.1407775878906	314.1416015625
1024	314.1940002441406	11.923116666666665					1	DETECTED	314.1940 m/z @11.92 [N1277_1.mzXML]	314.1940002441406	11.923116666666665	11.838616666666667	12.02235	0.18373333333333264	17993.15234375	110676.35574951221	0	1304	0.0796655792063703	1.0871794871795029	1.1743589743590057	314.1929626464844	314.19439697265625
1025	314.23016357421875	10.9879					1	DETECTED	314.2302 m/z @10.99 [N1277_1.mzXML]	314.23016357421875	10.9879	10.795683333333333	12.561649999999998	1.7659666666666656	758023.1875	6850518.270774897	1	1304	0.12801142814300093	1.218591199598406	1.3198614809580393	314.22955322265625	314.238525390625
1026	315.05645751953125	2.426					1	DETECTED	315.0565 m/z @2.43 [N1277_1.mzXML]	315.05645751953125	2.426	1.4126166666666669	9.908366666666666	8.49575	21573.5078125	1318266.5483936463	0	1304	1.088622540229707	4.191775076887653	32.15956468089958	315.04815673828125	315.06585693359375
1027	315.0772705078125	2.4810833333333333					1	DETECTED	315.0773 m/z @2.48 [N1277_1.mzXML]	315.0772705078125	2.4810833333333333	0.10083333333333333	19.998	19.897166666666667	6539464.0	4.310358995442506E8	1	1304	0.36725998038424823	2.464385860959643	12.090240598718534	315.076904296875	315.0868225097656
1028	315.13140869140625	11.339733333333333					1	DETECTED	315.1314 m/z @11.34 [N1277_1.mzXML]	315.13140869140625	11.339733333333333	2.4123666666666663	12.946066666666667	10.5337	53482.984375	3072817.136944457	0	1304	0.4527179708979361	0.7416064078546752	0.05566305952869059	315.1219787597656	315.1387634277344
1029	315.1602783203125	12.37655					1	DETECTED	315.1603 m/z @12.38 [N1277_1.mzXML]	315.1602783203125	12.37655	2.426	13.615316666666667	11.189316666666667	13160.6962890625	3028930.371394898	0	1304	0.12095567556431597	0.5622461404980964	0.12449228099619286	315.1516418457031	315.1620178222656
1030	315.23382568359375	10.9879					1	DETECTED	315.2338 m/z @10.99 [N1277_1.mzXML]	315.23382568359375	10.9879	8.713533333333334	13.3384	4.624866666666666	121817.3125	2385124.4599785153	0	1304	0.13903343646519062	1.2654541815908429	1.404050072323223	315.23358154296875	315.2427062988281
1031	316.0812072753906	2.4810833333333333					1	DETECTED	316.0812 m/z @2.48 [N1277_1.mzXML]	316.0812072753906	2.4810833333333333	0.10083333333333333	19.948500000000003	19.84766666666667	556443.9375	4.167598168484201E7	0	1304	0.36630367330508307	1.3980628066852079	12.005970185112352	316.0797424316406	316.0821533203125
1032	316.1735534667969	10.517983333333332					1	DETECTED	316.1736 m/z @10.52 [N1277_1.mzXML]	316.1735534667969	10.517983333333332	10.490266666666667	10.559683333333334	0.06941666666666713	42009.22265625	136017.8618144526	0	1304	0.07294483258943352	1.2522549609141018	1.5045099218282036	316.17340087890625	316.17376708984375
1033	316.2104187011719	9.126299999999999					1	DETECTED	316.2104 m/z @9.13 [N1277_1.mzXML]	316.2104187011719	9.126299999999999	9.095983333333333	9.156166666666667	0.06018333333333459	9133.1357421875	26884.835467040903	0	1304	0.09166560903804744	0.9925783397471603	0.9851566794943204	316.2099914550781	316.2104187011719
1034	316.24566650390625	11.134366666666667					1	DETECTED	316.2457 m/z @11.13 [N1277_1.mzXML]	316.24566650390625	11.134366666666667	10.928650000000001	11.838616666666667	0.9099666666666657	1212193.75	8927832.34920233	1	1304	0.10930342596146403	1.786572286659875	3.413003382003866	316.2364501953125	316.2465515136719
1035	317.0538330078125	15.249133333333333					1	DETECTED	317.0538 m/z @15.25 [N1277_1.mzXML]	317.0538330078125	15.249133333333333	0.9639000000000001	19.586166666666667	18.62226666666667	9438.853515625	3467241.773510405	0	1304	1.4440246236263423	0.6518012773096695	0.9106335255136326	317.05316162109375	317.0638122558594
1036	317.0821838378906	2.45375					1	DETECTED	317.0822 m/z @2.45 [N1277_1.mzXML]	317.0821838378906	2.45375	0.10083333333333333	19.998	19.897166666666667	81002.625	6011042.920626987	0	1304	0.33734600670873993	1.6365077809085933	14.23138179257819	317.0807189941406	317.0898742675781
1037	317.1127014160156	1.6065					1	DETECTED	317.1127 m/z @1.61 [N1277_1.mzXML]	317.1127014160156	1.6065	0.8959666666666667	12.438016666666666	11.54205	29216.26953125	3715096.9975999147	0	1304	0.20259104026085017	8.122103115030962	12.357446860535704	317.103271484375	317.1220397949219
1038	317.1761779785156	13.501866666666666					1	DETECTED	317.1762 m/z @13.50 [N1277_1.mzXML]	317.1761779785156	13.501866666666666	5.433883333333333	13.601083333333333	8.167200000000001	104075.4453125	3244704.5702086226	0	1304	0.18476348981870494	0.5364770784320748	0.07212871628290134	317.1680908203125	317.18109130859375
1039	317.2494812011719	11.148783333333334					1	DETECTED	317.2495 m/z @11.15 [N1277_1.mzXML]	317.2494812011719	11.148783333333334	11.04645	14.39055	3.344099999999999	190997.1875	5943162.300538829	0	1304	2.5390544495078426	21.58219737648347	42.222532884730676	317.2423400878906	317.2497863769531
1040	317.5276794433594	2.4810833333333333					1	DETECTED	317.5277 m/z @2.48 [N1277_1.mzXML]	317.5276794433594	2.4810833333333333	0.21923333333333334	10.403983333333334	10.184750000000001	19528.265625	1468181.1515809628	0	1304	0.6285345823676796	1.0504332897346653	2.817422727880524	317.52471923828125	317.5289611816406
1041	317.9506530761719	1.5186333333333333					1	DETECTED	317.9507 m/z @1.52 [N1277_1.mzXML]	317.9506530761719	1.5186333333333333	1.45945	1.5186333333333333	0.059183333333333366	6086.87890625	17194.258360473636	0	1304	0.06826027483238994	0.5	null	317.9505920410156	317.95159912109375
1042	318.06304931640625	16.2367					1	DETECTED	318.0630 m/z @16.24 [N1277_1.mzXML]	318.06304931640625	16.2367	14.772866666666665	19.291666666666668	4.518800000000002	3999.4677734375	528286.5415819709	0	1304	2.2330211509334017	1.5434817260617106	2.0869634521234213	318.0619812011719	318.0640563964844
1043	318.1794738769531	13.53005					1	DETECTED	318.1795 m/z @13.53 [N1277_1.mzXML]	318.1794738769531	13.53005	9.324549999999999	13.62955	4.3050000000000015	26386.439453125	1147248.6963623671	0	1304	4.2559631708380845	0.5140827901316796	0.027761495355692035	318.17376708984375	318.1894226074219
1044	318.2454528808594	13.686633333333333					1	DETECTED	318.2455 m/z @13.69 [N1277_1.mzXML]	318.2454528808594	13.686633333333333	11.120149999999999	13.947183333333333	2.8270333333333344	15391.4765625	1985757.8530426032	0	1304	0.13588742999131043	0.5507601192292957	0.10266849514789043	318.2454528808594	318.253173828125
1045	318.2974853515625	11.368083333333335					1	DETECTED	318.2975 m/z @11.37 [N1277_1.mzXML]	318.2974853515625	11.368083333333335	11.310483333333334	11.853166666666668	0.5426833333333345	441495.75	2607548.461392823	1	1304	0.07461967715933682	4.710792824074022	2.020615758658297	318.29736328125	318.2989196777344
1046	318.9352111816406	1.6065					1	DETECTED	318.9352 m/z @1.61 [N1277_1.mzXML]	318.9352111816406	1.6065	1.54785	1.6361999999999999	0.08834999999999993	26880.962890625	105510.41637670902	0	1304	0.08148453056228755	0.7531969309462898	0.5063938618925796	318.9350891113281	318.9357604980469
1047	319.0584716796875	16.643883333333335					1	DETECTED	319.0585 m/z @16.64 [N1277_1.mzXML]	319.0584716796875	16.643883333333335	15.717283333333334	19.110666666666667	3.3933833333333325	3029.659912109375	365904.4923394166	0	1304	2.3552397701271666	1.8310939635945016	2.662187927189003	319.057861328125	319.0599670410156
1048	319.0882568359375	9.529233333333334					1	DETECTED	319.0883 m/z @9.53 [N1277_1.mzXML]	319.0882568359375	9.529233333333334	0.6078333333333333	19.899	19.29116666666667	8827.19140625	3958912.700255615	0	1304	10.961301457518733	1.081173732074936	1.162347464149872	319.08392333984375	319.09356689453125
1049	319.127197265625	10.588416666666665					1	DETECTED	319.1272 m/z @10.59 [N1277_1.mzXML]	319.127197265625	10.588416666666665	9.08095	10.795683333333333	1.7147333333333332	11181.4853515625	260567.266252136	0	1304	0.17180061399361968	0.5687466831770744	1.3584651779141452	319.1255187988281	319.12750244140625
1050	319.1662902832031	11.177816666666667					1	DETECTED	319.1663 m/z @11.18 [N1277_1.mzXML]	319.1662902832031	11.177816666666667	9.544166666666666	18.7385	9.194333333333333	415660.90625	1.0114690860887758E7	1	1304	0.5547579637932056	0.5324204831965434	0.9599615080756752	319.16314697265625	319.16778564453125
1051	319.19219970703125	14.404433333333333					1	DETECTED	319.1922 m/z @14.40 [N1277_1.mzXML]	319.19219970703125	14.404433333333333	9.324549999999999	16.8735	7.548950000000001	278857.8125	1.355044898081727E7	0	1304	0.6235781819670763	1.291238125315202	3.4744117328802697	319.1822509765625	319.1929626464844
1052	319.2607727050781	13.378683333333333					1	DETECTED	319.2608 m/z @13.38 [N1277_1.mzXML]	319.2607727050781	13.378683333333333	0.26975	19.209333333333333	18.939583333333335	24487.3515625	7576180.937630646	0	1304	0.19488956675407465	0.7223922363375612	0.44478447267512233	319.25909423828125	319.2629699707031
1053	319.30059814453125	11.339733333333333					1	DETECTED	319.3006 m/z @11.34 [N1277_1.mzXML]	319.30059814453125	11.339733333333333	11.325416666666666	16.529999999999998	5.204583333333332	86889.625	5541716.758273436	0	1304	0.07941414684457904	181.76658905703061	362.53317811406123	319.30059814453125	319.30517578125
1054	320.1296691894531	1.7864666666666666					1	DETECTED	320.1297 m/z @1.79 [N1277_1.mzXML]	320.1296691894531	1.7864666666666666	1.7724666666666666	10.698933333333335	8.926466666666668	22804.18359375	1302529.8877748416	0	1304	0.06559370070595616	255.3553429340899	507.6655930200949	320.12164306640625	320.130859375
1055	320.16961669921875	11.221					1	DETECTED	320.1696 m/z @11.22 [N1277_1.mzXML]	320.16961669921875	11.221	9.544166666666666	13.962016666666667	4.417850000000001	60697.5546875	1797504.0310950936	0	1304	0.6455924506920887	1.3263199079860544	0.39725300775016054	320.16619873046875	320.170166015625
1056	320.19549560546875	14.349233333333332					1	DETECTED	320.1955 m/z @14.35 [N1277_1.mzXML]	320.19549560546875	14.349233333333332	10.840816666666665	16.367266666666666	5.5264500000000005	51582.21484375	3083314.9518159786	0	1304	0.6733979945706974	0.6931760379961879	0.31818117448559907	320.19512939453125	320.19903564453125
1057	320.9643249511719	1.9434833333333332					1	DETECTED	320.9643 m/z @1.94 [N1277_1.mzXML]	320.9643249511719	1.9434833333333332	1.9434833333333332	2.18665	0.24316666666666698	10357.63671875	98552.18336499033	0	1304	0.14464043230407442	null	null	320.9632873535156	320.9653625488281
1058	321.1820068359375	11.6919					1	DETECTED	321.1820 m/z @11.69 [N1277_1.mzXML]	321.1820068359375	11.6919	10.531766666666666	18.689666666666668	8.157900000000001	545709.875	1.932524619040496E7	1	1304	0.34611629922925147	2.930213915699601	3.7144969511346293	321.1805419921875	321.183837890625
1059	321.2078552246094	12.638966666666667					1	DETECTED	321.2079 m/z @12.64 [N1277_1.mzXML]	321.2078552246094	12.638966666666667	9.126299999999999	15.233933333333333	6.107633333333334	24324.87890625	3677770.3677604985	0	1304	3.755841048204708	0.8693727462516605	0.7387454925033209	321.199951171875	321.20831298828125
1060	322.1854553222656	11.6919					1	DETECTED	322.1855 m/z @11.69 [N1277_1.mzXML]	322.1854553222656	11.6919	11.134366666666667	17.72716666666667	6.592800000000002	77968.2890625	3145444.5193222626	0	1304	0.39746626870245905	1.2160369398622923	1.5468440094210434	322.1839904785156	322.18658447265625
1061	323.1617126464844	10.432583333333334					1	DETECTED	323.1617 m/z @10.43 [N1277_1.mzXML]	323.1617126464844	10.432583333333334	9.701183333333335	10.559683333333334	0.8584999999999994	8534.50390625	179649.59966009532	0	1304	0.3796764750220927	0.5868881596937384	0.17377631938747692	323.1607360839844	323.16302490234375
1062	323.177734375	11.677999999999999					1	DETECTED	323.1777 m/z @11.68 [N1277_1.mzXML]	323.177734375	11.677999999999999	11.595166666666668	19.899	8.303833333333333	23821.900390625	1700618.2978226307	0	1304	0.12092245055876916	43.2089509503502	49.87986868808014	323.17633056640625	323.1822814941406
1063	323.2234802246094	14.036516666666667					1	DETECTED	323.2235 m/z @14.04 [N1277_1.mzXML]	323.2234802246094	14.036516666666667	11.838616666666667	15.558166666666667	3.71955	35887.42578125	1772541.0647147216	0	1304	0.3486495990452667	0.7925667385353752	1.9943103918409926	323.221923828125	323.22479248046875
1064	323.9990539550781	12.667966666666667					1	DETECTED	323.9991 m/z @12.67 [N1277_1.mzXML]	323.9990539550781	12.667966666666667	0.23606666666666667	19.520500000000002	19.284433333333336	16990.78125	3971621.0794994207	0	1304	2.132046848294122	1.1618803546064282	3.2850269840783826	323.9969177246094	324.0016784667969
1065	324.1773376464844	16.106366666666666					1	DETECTED	324.1773 m/z @16.11 [N1277_1.mzXML]	324.1773376464844	16.106366666666666	0.21923333333333334	19.965	19.74576666666667	13172.8017578125	4737229.274118135	0	1304	2.687383520249668	0.7858125270162357	0.5755354720536288	324.1749572753906	324.1783447265625
1066	324.190185546875	9.745833333333334					1	DETECTED	324.1902 m/z @9.75 [N1277_1.mzXML]	324.190185546875	9.745833333333334	9.658233333333333	9.85	0.1917666666666662	25821.42578125	174833.76889721668	0	1304	0.15717743939063666	1.0831022739461988	1.3048337638562568	324.1896667480469	324.190185546875
1067	325.053466796875	1.8286499999999999					1	DETECTED	325.0535 m/z @1.83 [N1277_1.mzXML]	325.053466796875	1.8286499999999999	1.8004166666666668	11.677999999999999	9.877583333333332	34635.8359375	4754614.29287329	0	1304	0.036831170137235025	174.92768595041457	3.389422575564594	325.052978515625	325.0572814941406
1068	325.1410827636719	9.065933333333334					1	DETECTED	325.1411 m/z @9.07 [N1277_1.mzXML]	325.1410827636719	9.065933333333334	2.229133333333333	9.587950000000001	7.358816666666668	15077.9248046875	2027431.8385028387	0	1304	0.16308735829277055	0.5381769736328887	0.07635394726577747	325.1322021484375	325.1488952636719
1069	325.1737976074219	16.514					1	DETECTED	325.1738 m/z @16.51 [N1277_1.mzXML]	325.1737976074219	16.514	0.13419999999999999	19.932000000000002	19.797800000000002	18547.32421875	5712925.655621521	0	1304	2.875594141599839	0.6043358282762916	0.49671040060323934	325.17169189453125	325.1750183105469
1070	325.20263671875	13.7296					1	DETECTED	325.2026 m/z @13.73 [N1277_1.mzXML]	325.20263671875	13.7296	9.701183333333335	13.99205	4.290866666666666	43285.55078125	1669653.9299482424	0	1304	0.17459317231921467	0.5323779423058398	0.07779486017478189	325.19268798828125	325.2113342285156
1071	326.8476257324219	2.1290833333333334					1	DETECTED	326.8476 m/z @2.13 [N1277_1.mzXML]	326.8476257324219	2.1290833333333334	2.0431166666666667	16.955833333333334	14.912716666666668	13514.025390625	4368377.501091309	0	1304	0.2302430247661913	86.7354594804187	172.47091896083737	326.8458251953125	326.8484802246094
1072	327.0063781738281	1.2056833333333332					1	DETECTED	327.0064 m/z @1.21 [N1277_1.mzXML]	327.0063781738281	1.2056833333333332	0.10083333333333333	19.998	19.897166666666667	8656.4892578125	5635932.209558106	0	1304	17.56552658036843	9.00446516118327	7.934311148420632	327.0050964355469	327.0126647949219
1073	327.0504455566406	11.595166666666668					1	DETECTED	327.0504 m/z @11.60 [N1277_1.mzXML]	327.0504455566406	11.595166666666668	1.59175	11.979700000000001	10.387950000000002	127020.5078125	1.3648089414700197E7	0	1304	0.17469660711913626	0.516630115703907	1.9596049201588235	327.0491027832031	327.0514221191406
1074	327.171875	15.733116666666666					1	DETECTED	327.1719 m/z @15.73 [N1277_1.mzXML]	327.171875	15.733116666666666	8.44475	18.380166666666664	9.935416666666663	6817.59765625	2333828.7934072255	0	1304	1.0656205391589069	0.6815941843394266	0.3631883686788534	327.1692199707031	327.1771240234375
1075	327.2269287109375	13.99205					1	DETECTED	327.2269 m/z @13.99 [N1277_1.mzXML]	327.2269287109375	13.99205	0.4388666666666667	14.615383333333334	14.176516666666668	60663.44140625	6067522.901330808	0	1304	0.3012473497431589	0.6621742244284605	0.3630505640121022	327.2175598144531	327.2302551269531
1076	327.28680419921875	11.979700000000001					1	DETECTED	327.2868 m/z @11.98 [N1277_1.mzXML]	327.28680419921875	11.979700000000001	4.60405	12.240866666666667	7.636816666666667	13460.7861328125	2635098.340849487	0	1304	0.48778729342358496	0.5177046542790579	0.0354093085581157	327.2854309082031	327.2877197265625
1077	328.2095947265625	12.049949999999999					1	DETECTED	328.2096 m/z @12.05 [N1277_1.mzXML]	328.2095947265625	12.049949999999999	11.994016666666665	12.284716666666666	0.29070000000000107	105864.7421875	659888.5988730484	0	1304	0.11304682305955716	1.8663577897839636	2.086418976853716	328.209228515625	328.2101745605469
1078	328.2460632324219	11.120149999999999					1	DETECTED	328.2461 m/z @11.12 [N1277_1.mzXML]	328.2460632324219	11.120149999999999	11.04645	12.453533333333333	1.4070833333333326	339042.34375	2925885.9858986977	1	1304	0.10684066319459262	11.630209629494377	28.470476165201873	328.2451171875	328.2471008300781
1079	328.8959655761719	1.54785					1	DETECTED	328.8960 m/z @1.55 [N1277_1.mzXML]	328.8959655761719	1.54785	1.4444833333333333	1.6065	0.1620166666666667	96583.734375	588215.6249707032	0	1304	0.10764929593249195	0.7727008233271188	0.5713920828430281	328.895751953125	328.8963928222656
1080	328.99658203125	1.8004166666666668					1	DETECTED	328.9966 m/z @1.80 [N1277_1.mzXML]	328.99658203125	1.8004166666666668	0.10083333333333333	19.998	19.897166666666667	24417.869140625	5640840.585351072	0	1304	4.672389467187092	2.9098746251451777	133.1581505772623	328.99578857421875	329.00439453125
1081	329.0506591796875	11.622733333333334					1	DETECTED	329.0507 m/z @11.62 [N1277_1.mzXML]	329.0506591796875	11.622733333333334	10.8556	11.6919	0.8362999999999996	20804.390625	492096.18682592735	0	1304	0.15430632907096786	0.5450812548883284	0.09016250977665669	329.0497131347656	329.0509338378906
1082	329.07427978515625	10.7475					1	DETECTED	329.0743 m/z @10.75 [N1277_1.mzXML]	329.07427978515625	10.7475	10.3206	11.177816666666667	0.8572166666666661	9435.705078125	219062.62280255137	0	1304	0.5085514452148949	1.004001717810572	1.008003435621144	329.0661926269531	329.0755615234375
1083	329.1751403808594	12.42265					1	DETECTED	329.1751 m/z @12.42 [N1277_1.mzXML]	329.1751403808594	12.42265	12.106216666666667	13.271383333333334	1.1651666666666678	15637.9140625	542527.7604547115	0	1304	0.17047005000673288	1.8410934372695635	2.682186874539127	329.1695861816406	329.17535400390625
1084	329.24493408203125	13.787116666666666					1	DETECTED	329.2449 m/z @13.79 [N1277_1.mzXML]	329.24493408203125	13.787116666666666	11.075983333333333	16.15505	5.079066666666666	242072.75	6644561.629849369	0	1304	0.28802958100159515	0.6510654228520805	0.15633439039530592	329.2406005859375	329.2495422363281
1085	330.22576904296875	10.517983333333332					1	DETECTED	330.2258 m/z @10.52 [N1277_1.mzXML]	330.22576904296875	10.517983333333332	10.461633333333333	10.731433333333333	0.26980000000000004	12268.51953125	103869.49035681125	0	1304	0.11568383099133506	2.3939662821651106	3.7879325643302213	330.22491455078125	330.22613525390625
1086	330.24853515625	13.7438					1	DETECTED	330.2485 m/z @13.74 [N1277_1.mzXML]	330.24853515625	13.7438	11.706033333333332	14.196316666666666	2.490283333333334	54032.08984375	4409901.361916996	0	1304	2.1354715615674387	0.6110325029035052	0.22206500580701047	330.2435607910156	330.2486267089844
1087	330.2611999511719	11.249833333333333					1	DETECTED	330.2612 m/z @11.25 [N1277_1.mzXML]	330.2611999511719	11.249833333333333	11.134366666666667	12.638966666666667	1.5046	79620.265625	1268657.7479499525	0	1304	0.11705198451213938	6.593013796103607	11.274492463035129	330.25238037109375	330.2618713378906
1088	330.33453369140625	11.88145					1	DETECTED	330.3345 m/z @11.88 [N1277_1.mzXML]	330.33453369140625	11.88145	11.853166666666668	11.95135	0.09818333333333129	20086.578125	86222.1068056637	0	1304	0.0683887645386001	1.735710076605896	2.471420153211792	330.3340759277344	330.33477783203125
1089	330.8936462402344	1.54785					1	DETECTED	330.8936 m/z @1.55 [N1277_1.mzXML]	330.8936462402344	1.54785	1.45945	15.294583333333332	13.835133333333332	13426.5048828125	7106305.311571045	0	1304	0.13419739564743338	78.25301659125185	155.5060331825037	330.8930969238281	330.8987731933594
1090	331.0516662597656	2.4810833333333333					1	DETECTED	331.0517 m/z @2.48 [N1277_1.mzXML]	331.0516662597656	2.4810833333333333	0.10083333333333333	19.998	19.897166666666667	810187.3125	3.956125957920658E7	1	1304	0.3850414973976317	1.9652656398309931	1.6159941689998556	331.0422668457031	331.05328369140625
1091	331.08990478515625	10.3206					1	DETECTED	331.0899 m/z @10.32 [N1277_1.mzXML]	331.08990478515625	10.3206	10.221166666666667	10.972883333333334	0.7517166666666668	1020629.375	7960646.7804575255	1	1304	0.10929406265771391	1.6964326182568634	2.1448092187103085	331.0898742675781	331.09088134765625
1092	331.18548583984375	12.226650000000001					1	DETECTED	331.1855 m/z @12.23 [N1277_1.mzXML]	331.18548583984375	12.226650000000001	12.091966666666668	12.49925	0.4072833333333321	34015.234375	359785.11793481436	0	1304	0.17670321203760864	1.5120034649177043	2.0240069298354086	331.1842956542969	331.1861267089844
1093	331.2027282714844	11.163266666666667					1	DETECTED	331.2027 m/z @11.16 [N1277_1.mzXML]	331.2027282714844	11.163266666666667	11.134366666666667	11.221	0.08663333333333334	9456.966796875	35853.38525170881	0	1304	0.10585910394393849	1.498846597462507	1.9976931949250136	331.20233154296875	331.2042541503906
1094	331.2246398925781	11.04645					1	DETECTED	331.2246 m/z @11.05 [N1277_1.mzXML]	331.2246398925781	11.04645	10.9879	11.6919	0.7040000000000006	17795.48046875	375243.8385811764	0	1304	0.13055147976949932	6.011955593509793	11.023911187019586	331.2236633300781	331.2246398925781
1095	331.260009765625	11.425383333333334					1	DETECTED	331.2600 m/z @11.43 [N1277_1.mzXML]	331.260009765625	11.425383333333334	11.235333333333333	16.383583333333334	5.148250000000001	15790.376953125	1910424.2274353628	0	1304	3.920686805711467	13.544461983688423	26.088923967376846	331.2507629394531	331.265869140625
1096	332.0552978515625	2.535816666666667					1	DETECTED	332.0553 m/z @2.54 [N1277_1.mzXML]	332.0552978515625	2.535816666666667	1.3953666666666666	19.816333333333333	18.420966666666665	74037.8125	4918935.998516299	0	1304	1.0131557719192363	3.1292124164292514	1.994436717300035	332.04534912109375	332.0565490722656
1097	332.0939025878906	10.306433333333333					1	DETECTED	332.0939 m/z @10.31 [N1277_1.mzXML]	332.0939025878906	10.306433333333333	10.306433333333333	19.965	9.658566666666667	154221.984375	1938133.2672921205	0	1304	0.07732583629176659	null	null	332.0925598144531	332.0946350097656
1098	332.1619567871094	10.132083333333332					1	DETECTED	332.1620 m/z @10.13 [N1277_1.mzXML]	332.1619567871094	10.132083333333332	8.343883333333332	19.422166666666666	11.078283333333333	168388.625	6732250.738449712	1	1304	0.43793497155482797	1.8390753189950049	1.2270115877926902	332.1595153808594	332.1667785644531
1099	332.2049560546875	9.701183333333335					1	DETECTED	332.2050 m/z @9.70 [N1277_1.mzXML]	332.2049560546875	9.701183333333335	9.658233333333333	9.71605	0.05781666666666574	6758.80517578125	19205.81715795862	0	1304	0.13079932360612645	0.6730694606130871	0.3461389212261743	332.20428466796875	332.2054748535156
1100	332.24066162109375	10.795683333333333					1	DETECTED	332.2407 m/z @10.80 [N1277_1.mzXML]	332.24066162109375	10.795683333333333	10.177033333333332	11.002383333333334	0.825350000000002	116684.0859375	2228757.144719484	1	1304	0.1424205716677811	0.6670573021902539	0.23891643715497707	332.2405090332031	332.2415466308594
1101	332.32891845703125	11.794066666666668					1	DETECTED	332.3289 m/z @11.79 [N1277_1.mzXML]	332.32891845703125	11.794066666666668	11.735166666666666	11.979700000000001	0.24453333333333482	47780.53125	306284.5896488039	0	1304	0.10952339182027693	2.0758347481606916	3.1053058915039644	332.3283996582031	332.3293151855469
1102	333.04986572265625	2.4397499999999996					1	DETECTED	333.0499 m/z @2.44 [N1277_1.mzXML]	333.04986572265625	2.4397499999999996	2.0149500000000002	10.072266666666668	8.057316666666667	45123.23828125	2395285.1143219904	0	1304	0.7828386151927487	8.274677856316476	4.071112597498633	333.0484924316406	333.0580749511719
1103	333.14202880859375	10.795683333333333					1	DETECTED	333.1420 m/z @10.80 [N1277_1.mzXML]	333.14202880859375	10.795683333333333	9.410016666666667	15.449233333333332	6.039216666666665	39927.125	2628383.630087159	0	1304	0.312747125190878	12.72655063041195	25.464155082148025	333.13836669921875	333.1501770019531
1104	333.16546630859375	10.161983333333334					1	DETECTED	333.1655 m/z @10.16 [N1277_1.mzXML]	333.16546630859375	10.161983333333334	1.4126166666666669	16.008416666666665	14.595799999999999	25810.62890625	3762647.6531864014	0	1304	0.42998064180508777	0.8341060876787271	0.04452122576910768	333.1639099121094	333.17059326171875
1105	333.18212890625	11.838616666666667					1	DETECTED	333.1821 m/z @11.84 [N1277_1.mzXML]	333.18212890625	11.838616666666667	11.595166666666668	16.775	5.179833333333331	61184.671875	3157732.2631291817	0	1304	0.5547292688399263	5.1034491168647245	9.027119955928155	333.1809387207031	333.1833801269531
1106	333.2012023925781	12.37655					1	DETECTED	333.2012 m/z @12.38 [N1277_1.mzXML]	333.2012023925781	12.37655	9.126299999999999	12.62405	3.4977500000000017	148835.40625	4303680.07136633	1	1304	0.13135978615989785	0.5380739943081302	0.059633719241344814	333.2007751464844	333.2104187011719
1107	333.33209228515625	11.794066666666668					1	DETECTED	333.3321 m/z @11.79 [N1277_1.mzXML]	333.33209228515625	11.794066666666668	11.749783333333333	11.838616666666667	0.08883333333333354	11718.3916015625	47997.90550000033	0	1304	0.061107313382612105	1.0030109145652788	1.0060218291305576	333.3316955566406	333.3326721191406
1108	334.13812255859375	9.745833333333334					1	DETECTED	334.1381 m/z @9.75 [N1277_1.mzXML]	334.13812255859375	9.745833333333334	9.701183333333335	11.03165	1.3304666666666662	22935.54296875	326196.7976042483	0	1304	0.09722633074075127	14.898842851810716	25.942436838860136	334.137451171875	334.1472473144531
1109	334.16729736328125	14.362983333333334					1	DETECTED	334.1673 m/z @14.36 [N1277_1.mzXML]	334.16729736328125	14.362983333333334	3.1474166666666665	16.367266666666666	13.21985	10429.91796875	2812067.1002458497	0	1304	4.949487879439571	0.545418898420094	0.08966154467484416	334.1575012207031	334.1689147949219
1110	334.50830078125	8.637883333333333					1	DETECTED	334.5083 m/z @8.64 [N1277_1.mzXML]	334.50830078125	8.637883333333333	8.622833333333334	8.713533333333334	0.0907	4241.908203125	16045.870795043986	0	1304	0.0700954769301756	3.0132890365451157	5.026578073090231	334.5077209472656	334.50885009765625
1111	334.91278076171875	1.6065					1	DETECTED	334.9128 m/z @1.61 [N1277_1.mzXML]	334.91278076171875	1.6065	1.5332000000000001	17.9415	16.4083	88708.6640625	1.3552319876305938E7	0	1304	0.06723301371764023	111.92564802182822	222.55969343041593	334.9050598144531	334.9131774902344
1112	335.16400146484375	11.484649999999998					1	DETECTED	335.1640 m/z @11.48 [N1277_1.mzXML]	335.16400146484375	11.484649999999998	10.161983333333334	16.514	6.352016666666666	78610.625	5658799.943116208	0	1304	3.290414639844336	4.1637423547223165	7.475197551470951	335.1603088378906	335.16656494140625
1113	335.2168273925781	12.577333333333334					1	DETECTED	335.2168 m/z @12.58 [N1277_1.mzXML]	335.2168273925781	12.577333333333334	11.823666666666666	15.733116666666666	3.9094499999999996	131198.21875	2210332.88330188	0	1304	0.11496630561454779	0.9742617605403341	0.4148335674137759	335.2159423828125	335.2252197265625
1114	336.060791015625	10.7475					1	DETECTED	336.0608 m/z @10.75 [N1277_1.mzXML]	336.060791015625	10.7475	10.6827	11.04645	0.3637499999999996	71689.6875	534947.9895720202	0	1304	0.1177457926355352	1.8124504119425477	2.4264073072223113	336.0607604980469	336.0619812011719
1115	336.0730285644531	15.765166666666666					1	DETECTED	336.0730 m/z @15.77 [N1277_1.mzXML]	336.0730285644531	15.765166666666666	15.325233333333333	19.816333333333333	4.491099999999999	2530.46533203125	382153.4264460448	0	1304	1.2199985392081025	5.104296105470536	9.208592210941072	336.0716552734375	336.0749206542969
1116	336.2507629394531	12.1663					1	DETECTED	336.2508 m/z @12.17 [N1277_1.mzXML]	336.2507629394531	12.1663	11.95135	12.299616666666667	0.3482666666666674	16048.724609375	152364.1921166987	0	1304	0.06915812839289437	0.8101108784988775	0.620221756997755	336.2503967285156	336.2516784667969
1117	336.6616516113281	13.351750000000001					1	DETECTED	336.6617 m/z @13.35 [N1277_1.mzXML]	336.6616516113281	13.351750000000001	13.06825	14.845016666666668	1.776766666666667	39727.62109375	982410.0117076412	0	1304	0.3789565600665963	3.1336272780717223	5.2672545561434445	336.66094970703125	336.6629333496094
1118	337.0599060058594	2.3987					1	DETECTED	337.0599 m/z @2.40 [N1277_1.mzXML]	337.0599060058594	2.3987	1.6361999999999999	19.438666666666666	17.802466666666668	628749.0625	2.3624180360971823E7	1	1304	0.5348783911160271	0.9789370087488924	0.7543322272127353	337.05792236328125	337.06988525390625
1119	337.1650390625	14.404433333333333					1	DETECTED	337.1650 m/z @14.40 [N1277_1.mzXML]	337.1650390625	14.404433333333333	10.972883333333334	15.927116666666667	4.954233333333333	50043.83984375	3282328.3894246826	0	1304	0.45707477091812443	0.6542574780278819	3.2636289137778913	337.1628723144531	337.166748046875
1120	337.17974853515625	12.667966666666667					1	DETECTED	337.1797 m/z @12.67 [N1277_1.mzXML]	337.17974853515625	12.667966666666667	11.04645	15.653216666666667	4.606766666666667	138213.921875	5302727.312828738	0	1304	0.21456340106609417	1.4232127158042807	5.546820870716322	337.17596435546875	337.1802673339844
1121	338.0633850097656	2.384716666666667					1	DETECTED	338.0634 m/z @2.38 [N1277_1.mzXML]	338.0633850097656	2.384716666666667	1.6510500000000001	12.918666666666667	11.267616666666667	61259.39453125	6899492.83040625	0	1304	0.5938685127713357	0.8415496684868464	0.807993901466945	338.0547180175781	338.06378173828125
1122	338.23016357421875	12.438016666666666					1	DETECTED	338.2302 m/z @12.44 [N1277_1.mzXML]	338.23016357421875	12.438016666666666	0.10083333333333333	19.998	19.897166666666667	688146.875	2.3965195029297028E7	0	1304	0.16072178535213233	2.2250598879854735	7.720126339478424	338.22747802734375	338.23846435546875
1123	338.339111328125	12.608616666666668					1	DETECTED	338.3391 m/z @12.61 [N1277_1.mzXML]	338.339111328125	12.608616666666668	11.994016666666665	12.946066666666667	0.9520500000000016	379858.25	8116314.048032239	1	1304	0.42876131848081833	0.7690792686756844	0.9971525488529659	338.339111328125	338.3393859863281
1124	339.1565856933594	9.864833333333333					1	DETECTED	339.1566 m/z @9.86 [N1277_1.mzXML]	339.1565856933594	9.864833333333333	8.547699999999999	17.693666666666665	9.145966666666666	47626.06640625	3658331.2221114505	0	1304	0.5360715097243354	6.106360283663029	9.948090958283743	339.155517578125	339.16204833984375
1125	339.1802978515625	12.696033333333332					1	DETECTED	339.1803 m/z @12.70 [N1277_1.mzXML]	339.1802978515625	12.696033333333332	12.653616666666666	18.1875	5.533883333333334	34556.33984375	2431412.118284059	0	1304	1.220552703223639	65.23241650294783	62.660908333608674	339.18017578125	339.1881103515625
1126	339.2049255371094	11.838616666666667					1	DETECTED	339.2049 m/z @11.84 [N1277_1.mzXML]	339.2049255371094	11.838616666666667	11.664	11.994016666666665	0.3300166666666655	13896.6943359375	188961.1742656249	0	1304	0.23123400671900107	0.9449747064999467	0.8899494129998934	339.19525146484375	339.2058410644531
1127	339.23345947265625	12.484216666666667					1	DETECTED	339.2335 m/z @12.48 [N1277_1.mzXML]	339.23345947265625	12.484216666666667	0.30343333333333333	19.882333333333335	19.5789	134939.3125	4845886.820596683	0	1304	1.8095345999872947	1.1432318041749006	0.8043356241476612	339.22381591796875	339.235107421875
1128	339.2657165527344	12.240866666666667					1	DETECTED	339.2657 m/z @12.24 [N1277_1.mzXML]	339.2657165527344	12.240866666666667	11.6364	12.329866666666668	0.6934666666666676	41364.40234375	635523.8076568614	0	1304	0.336398966959468	0.573618616962612	0.1400460782378962	339.26519775390625	339.26641845703125
1129	339.34228515625	12.59305					1	DETECTED	339.3423 m/z @12.59 [N1277_1.mzXML]	339.34228515625	12.59305	10.24975	12.849416666666666	2.599666666666666	93157.6328125	3176672.0935361343	0	1304	0.32811075757441444	0.5547020583507589	0.1099282124201028	339.3374328613281	339.3431396484375
1130	340.1607666015625	9.701183333333335					1	DETECTED	340.1608 m/z @9.70 [N1277_1.mzXML]	340.1607666015625	9.701183333333335	9.065933333333334	14.78735	5.721416666666666	7060.48583984375	1040096.7429549561	0	1304	0.1278680614542882	4.503279548734087	8.006559097468173	340.15960693359375	340.16424560546875
1131	340.24578857421875	11.2063					1	DETECTED	340.2458 m/z @11.21 [N1277_1.mzXML]	340.24578857421875	11.2063	11.075983333333333	11.2955	0.21951666666666725	84838.9296875	571267.8874038088	0	1304	0.10120828829277784	0.82853130126488	0.7471199720356968	340.24542236328125	340.2463684082031
1132	340.7800598144531	1.7580166666666666					1	DETECTED	340.7801 m/z @1.76 [N1277_1.mzXML]	340.7800598144531	1.7580166666666666	1.7106166666666667	17.218833333333336	15.50821666666667	9803.681640625	5604268.29863086	0	1304	0.11117631485153345	163.58878340365723	326.17756680731446	340.7790832519531	340.7801818847656
1133	340.9294128417969	1.6214666666666666					1	DETECTED	340.9294 m/z @1.62 [N1277_1.mzXML]	340.9294128417969	1.6214666666666666	1.54785	1.6656499999999999	0.1177999999999999	67732.0859375	254656.02298388683	0	1304	0.0747676326264699	0.784361162164721	0.670443284785825	340.9294128417969	340.9303894042969
1134	341.0294494628906	11.581616666666667					1	DETECTED	341.0294 m/z @11.58 [N1277_1.mzXML]	341.0294494628906	11.581616666666667	11.51335	11.936900000000001	0.42355000000000054	258835.71875	2656989.8176950584	0	1304	0.18548001121568092	2.6656920582531103	3.3965148039663497	341.02899169921875	341.0301513671875
1135	341.05224609375	10.531766666666666					1	DETECTED	341.0522 m/z @10.53 [N1277_1.mzXML]	341.05224609375	10.531766666666666	10.475933333333334	17.18566666666667	6.709733333333336	15048.640625	865464.2246166378	0	1304	0.09146000705755597	49.40413027326428	90.54816581382521	341.0472717285156	341.05303955078125
1136	341.2490539550781	11.2063					1	DETECTED	341.2491 m/z @11.21 [N1277_1.mzXML]	341.2490539550781	11.2063	11.192066666666667	13.7438	2.551733333333333	20681.994140625	1248302.6469472656	0	1304	2.266269985461026	89.63934426229515	178.2786885245903	341.24102783203125	341.2498779296875
1137	341.26629638671875	11.96555					1	DETECTED	341.2663 m/z @11.97 [N1277_1.mzXML]	341.26629638671875	11.96555	11.95135	12.063866666666666	0.11251666666666615	15160.7373046875	72407.8267868651	0	1304	0.08433796613391564	3.9618544600936954	6.923708920187391	341.26531982421875	341.2665100097656
1138	341.3023681640625	12.752749999999999					1	DETECTED	341.3024 m/z @12.75 [N1277_1.mzXML]	341.3023681640625	12.752749999999999	5.6574333333333335	16.8245	11.167066666666667	718114.4375	1.507410425022627E7	1	1304	0.16352974758362215	0.8336400240855701	0.9974157155326411	341.3012390136719	341.3035888671875
1139	341.3502502441406	14.006933333333334					1	DETECTED	341.3503 m/z @14.01 [N1277_1.mzXML]	341.3502502441406	14.006933333333334	13.816083333333333	14.544716666666666	0.7286333333333328	28328.572265625	551490.3902354728	0	1304	0.3498101766183783	1.908916251855721	2.817832503711442	341.3493347167969	341.3515930175781
1140	342.0133361816406	8.989566666666667					1	DETECTED	342.0133 m/z @8.99 [N1277_1.mzXML]	342.0133361816406	8.989566666666667	0.10083333333333333	19.998	19.897166666666667	11358.34765625	5113672.22695868	0	1304	2.1440637770815236	1.1192352116162034	1.3723953517114502	342.011474609375	342.0209655761719
1141	342.0330810546875	11.595166666666668					1	DETECTED	342.0331 m/z @11.60 [N1277_1.mzXML]	342.0330810546875	11.595166666666668	1.4126166666666669	11.853166666666668	10.440550000000002	36858.95703125	1.0591810035973145E7	0	1304	0.20123901922700327	0.5126687322920094	0.015182793372661488	342.0276184082031	342.0339660644531
1142	342.2610778808594	11.368083333333335					1	DETECTED	342.2611 m/z @11.37 [N1277_1.mzXML]	342.2610778808594	11.368083333333335	11.279983333333332	11.794066666666668	0.5140833333333354	413378.0	3089773.481040532	1	1304	0.11381738302917199	1.4142603582248578	1.6072247448295858	342.2607421875	342.261474609375
1143	342.8663330078125	1.7580166666666666					1	DETECTED	342.8663 m/z @1.76 [N1277_1.mzXML]	342.8663330078125	1.7580166666666666	1.6656499999999999	1.8286499999999999	0.16300000000000003	22106.046875	158548.41718408203	0	1304	0.14773962096439797	0.8823529411764703	0.7647058823529408	342.8658142089844	342.86724853515625
1144	343.0298156738281	11.554499999999999					1	DETECTED	343.0298 m/z @11.55 [N1277_1.mzXML]	343.0298156738281	11.554499999999999	1.6361999999999999	12.240866666666667	10.604666666666667	21192.89453125	9521857.90209375	0	1304	0.10109316499424814	0.5346010236969374	0.06920204739387478	343.0232238769531	343.0298767089844
1145	343.1902770996094	12.3455					1	DETECTED	343.1903 m/z @12.35 [N1277_1.mzXML]	343.1902770996094	12.3455	12.255316666666666	14.587083333333334	2.3317666666666685	179121.40625	3440588.2402680656	0	1304	0.14256262144428788	9.957217648746717	19.235672971478476	343.19024658203125	343.195068359375
1146	344.0117492675781	11.03165					1	DETECTED	344.0117 m/z @11.03 [N1277_1.mzXML]	344.0117492675781	11.03165	0.10083333333333333	19.948500000000003	19.84766666666667	13939.603515625	4841693.644001829	1	1304	3.0466211919964437	4.875222513679232	2.754444274875787	344.0025634765625	344.01373291015625
1147	344.1936340332031	12.3455					1	DETECTED	344.1936 m/z @12.35 [N1277_1.mzXML]	344.1936340332031	12.3455	12.284716666666666	14.080766666666667	1.796050000000001	31628.75	1071845.7508996583	0	1304	0.0557410539268961	14.774197970935058	28.548395941870115	344.1932067871094	344.1949157714844
1148	344.2765808105469	11.484649999999998					1	DETECTED	344.2766 m/z @11.48 [N1277_1.mzXML]	344.2765808105469	11.484649999999998	10.306433333333333	11.838616666666667	1.5321833333333341	381042.21875	2844421.375826909	1	1304	0.09017840431138424	0.5793154289982464	2.9215811817444894	344.2765808105469	344.2864990234375
1149	344.87353515625	1.54785					1	DETECTED	344.8735 m/z @1.55 [N1277_1.mzXML]	344.87353515625	1.54785	1.4444833333333333	1.7426166666666667	0.29813333333333336	136197.1875	925086.0315488281	0	1304	0.11028061249037568	1.4421154466301203	0.6267923713942104	344.8644714355469	344.8739013671875
1150	346.0072021484375	11.120149999999999					1	DETECTED	346.0072 m/z @11.12 [N1277_1.mzXML]	346.0072021484375	11.120149999999999	0.10083333333333333	19.998	19.897166666666667	220380.453125	7.430234086719912E7	1	1304	1.793890764899265	0.6363150176448189	0.32589398148214566	346.0058288574219	346.00848388671875
1151	346.9063720703125	1.5186333333333333					1	DETECTED	346.9064 m/z @1.52 [N1277_1.mzXML]	346.9063720703125	1.5186333333333333	1.45945	1.59175	0.13230000000000008	19723.625	92468.29505810552	0	1304	0.07137122462971623	1.1177133201914955	1.235426640382991	346.9060363769531	346.9071044921875
1152	347.0155944824219	10.9879					1	DETECTED	347.0156 m/z @10.99 [N1277_1.mzXML]	347.0155944824219	10.9879	0.20193333333333333	19.9815	19.779566666666668	68564.625	1.1226864785602357E7	0	1304	3.9244952401440525	4.371815118343768	13.080606629810067	347.0067138671875	347.0234680175781
1153	347.0848083496094	10.362083333333334					1	DETECTED	347.0848 m/z @10.36 [N1277_1.mzXML]	347.0848083496094	10.362083333333334	10.24975	11.425383333333334	1.1756333333333338	3930364.0	2.9707946472875312E7	1	1304	0.10361041413590044	1.6194680067670335	2.0104122074611652	347.083740234375	347.0857849121094
1154	347.11260986328125	10.334416666666668					1	DETECTED	347.1126 m/z @10.33 [N1277_1.mzXML]	347.11260986328125	10.334416666666668	9.745833333333334	18.283666666666665	8.537833333333332	9714.3125	2456477.3194288327	0	1304	0.4172889687831187	7.252867053659907	13.505734107319814	347.1080322265625	347.1223449707031
1155	347.1572265625	11.235333333333333					1	DETECTED	347.1572 m/z @11.24 [N1277_1.mzXML]	347.1572265625	11.235333333333333	9.644216666666667	11.354033333333332	1.709816666666665	63710.10546875	970711.6100915523	0	1304	0.13863064801933156	0.5516784070630569	0.0754534166327962	347.1517639160156	347.15899658203125
1156	347.21954345703125	11.120149999999999					1	DETECTED	347.2195 m/z @11.12 [N1277_1.mzXML]	347.21954345703125	11.120149999999999	11.075983333333333	11.735166666666666	0.659183333333333	13696.8916015625	352157.3743637701	0	1304	0.6855978604512742	7.46245283018886	13.92490566037772	347.21820068359375	347.2196350097656
1157	348.0114440917969	1.7426166666666667					1	DETECTED	348.0114 m/z @1.74 [N1277_1.mzXML]	348.0114440917969	1.7426166666666667	1.7426166666666667	19.0135	17.270883333333334	19031.49609375	8098746.088568116	0	1304	9.137767273859058	null	null	348.00958251953125	348.02032470703125
1158	348.0884704589844	10.348266666666666					1	DETECTED	348.0885 m/z @10.35 [N1277_1.mzXML]	348.0884704589844	10.348266666666666	10.263966666666667	10.8556	0.5916333333333341	565558.4375	4235407.814089614	0	1304	0.10163366001208551	null	null	348.0881042480469	348.08929443359375
1159	348.2873229980469	12.1663					1	DETECTED	348.2873 m/z @12.17 [N1277_1.mzXML]	348.2873229980469	12.1663	12.036183333333334	13.917933333333334	1.8817500000000003	11258.6005859375	499091.1488836669	0	1304	0.16372405521170208	7.231010631484604	13.462021262969207	348.2779846191406	348.28759765625
1160	349.015380859375	15.112533333333333					1	DETECTED	349.0154 m/z @15.11 [N1277_1.mzXML]	349.015380859375	15.112533333333333	0.10083333333333333	19.998	19.897166666666667	17651.41796875	5678362.37590405	0	1304	2.3476180044703625	0.7319739195925131	0.9468849794408445	349.009521484375	349.0174865722656
1161	349.09088134765625	10.362083333333334					1	DETECTED	349.0909 m/z @10.36 [N1277_1.mzXML]	349.09088134765625	10.362083333333334	10.292383333333333	10.650533333333334	0.3581500000000002	58178.26953125	432480.1109918228	0	1304	0.10616578457786296	1.667851993962393	2.0476187907311005	349.08990478515625	349.0932922363281
1162	349.1746826171875	12.37655					1	DETECTED	349.1747 m/z @12.38 [N1277_1.mzXML]	349.1746826171875	12.37655	10.943033333333334	12.4688	1.5257666666666658	9256.5947265625	530707.6628880008	0	1304	1.3320589280365578	0.5321761170082896	0.06435223401657927	349.1714172363281	349.17877197265625
1163	349.2350769042969	11.04645					1	DETECTED	349.2351 m/z @11.05 [N1277_1.mzXML]	349.2350769042969	11.04645	10.9879	14.97795	3.99005	8320.57421875	1170925.5585781252	0	1304	0.04527377405922195	34.073868488471206	67.14773697694241	349.2309265136719	349.23602294921875
1164	350.8089294433594	1.7724666666666666					1	DETECTED	350.8089 m/z @1.77 [N1277_1.mzXML]	350.8089294433594	1.7724666666666666	1.6801333333333335	13.2312	11.551066666666665	20469.119140625	6123070.397158935	0	1304	0.09854283606615888	62.55090252707593	124.10180505415185	350.80810546875	350.81219482421875
1165	350.8902587890625	1.5771666666666666					1	DETECTED	350.8903 m/z @1.58 [N1277_1.mzXML]	350.8902587890625	1.5771666666666666	1.5332000000000001	12.40725	10.874049999999999	83045.3203125	7489097.997032714	0	1304	0.056336808062982024	123.66243366186553	1.3090026399058412	350.8902587890625	350.8924255371094
1166	351.0108642578125	15.157716666666666					1	DETECTED	351.0109 m/z @15.16 [N1277_1.mzXML]	351.0108642578125	15.157716666666666	0.10083333333333333	19.998	19.897166666666667	6050.4384765625	2605187.9865071145	0	1304	2.426927551312245	0.6607332416071056	0.5144320245570451	351.0093994140625	351.012939453125
1167	351.15618896484375	10.517983333333332					1	DETECTED	351.1562 m/z @10.52 [N1277_1.mzXML]	351.15618896484375	10.517983333333332	10.3206	15.653216666666667	5.332616666666667	5876.2880859375	795491.7921314697	0	1304	0.16226276559311437	13.508274930338754	26.016549860677507	351.15118408203125	351.1610107421875
1168	351.1903991699219	12.5462					1	DETECTED	351.1904 m/z @12.55 [N1277_1.mzXML]	351.1903991699219	12.5462	11.677999999999999	12.638966666666667	0.9609666666666676	9659.4677734375	330474.86653503415	0	1304	0.6213046697620523	0.5534247101282341	0.10684942025646835	351.1890563964844	351.1942443847656
1169	351.2117004394531	12.453533333333333					1	DETECTED	351.2117 m/z @12.45 [N1277_1.mzXML]	351.2117004394531	12.453533333333333	12.42265	15.717283333333334	3.2946333333333335	14743.0830078125	591331.7863751218	0	1304	0.10547410006397229	53.33998920669447	105.67997841338894	351.2100524902344	351.2167663574219
1170	351.2268981933594	13.7438					1	DETECTED	351.2269 m/z @13.74 [N1277_1.mzXML]	351.2268981933594	13.7438	13.62955	15.685466666666667	2.0559166666666666	210767.9375	4154292.1562590655	0	1304	0.43588753553258464	5.00357829859208	6.197277919727971	351.2169189453125	351.2270202636719
1171	352.1636657714844	9.982766666666667					1	DETECTED	352.1637 m/z @9.98 [N1277_1.mzXML]	352.1636657714844	9.982766666666667	8.91185	19.84916666666667	10.93731666666667	35562.05859375	1037502.0375521531	0	1304	0.07067692792609392	2.744648945881129	3.8015353208375577	352.1618957519531	352.1704406738281
1172	352.2301025390625	13.787116666666666					1	DETECTED	352.2301 m/z @13.79 [N1277_1.mzXML]	352.2301025390625	13.787116666666666	12.226650000000001	14.78735	2.560699999999999	56659.4140625	2034058.4138364252	0	1304	1.5356060462813534	0.820491733242193	0.7161595215863282	352.22064208984375	352.23040771484375
1173	353.0335388183594	2.3987					1	DETECTED	353.0335 m/z @2.40 [N1277_1.mzXML]	353.0335388183594	2.3987	1.6361999999999999	17.268166666666666	15.631966666666665	183434.609375	7945264.995117457	0	1304	0.5892399243224165	0.9530120619636712	0.7009041076237222	353.0240478515625	353.0365295410156
1174	353.1720886230469	10.161983333333334					1	DETECTED	353.1721 m/z @10.16 [N1277_1.mzXML]	353.1720886230469	10.161983333333334	9.672416666666667	17.9085	8.236083333333333	47046.81640625	2392117.8943883055	0	1304	0.3370129645738338	9.940474823664001	17.700288790861354	353.1690979003906	353.1775817871094
1175	353.2273864746094	11.779166666666667					1	DETECTED	353.2274 m/z @11.78 [N1277_1.mzXML]	353.2273864746094	11.779166666666667	11.6364	12.008049999999999	0.3716499999999989	12377.4296875	186470.22379540972	0	1304	0.299576897849235	1.3015993462526225	1.603198692505245	353.2266540527344	353.2284240722656
1176	353.2430114746094	12.135933333333332					1	DETECTED	353.2430 m/z @12.14 [N1277_1.mzXML]	353.2430114746094	12.135933333333332	11.808883333333334	15.813316666666667	4.004433333333333	14506.3115234375	1074834.9091025996	0	1304	0.40048794712803115	6.122050654843841	9.508291872175464	353.2332458496094	353.2442932128906
1177	353.263427734375	13.772666666666668					1	DETECTED	353.2634 m/z @13.77 [N1277_1.mzXML]	353.263427734375	13.772666666666668	13.672516666666667	13.976816666666668	0.30430000000000135	11311.8857421875	141102.08857275415	0	1304	0.1971404690744336	1.519221168247619	2.038442336495238	353.2626037597656	353.2644958496094
1178	355.0094299316406	19.192999999999998					1	DETECTED	355.0094 m/z @19.19 [N1277_1.mzXML]	355.0094299316406	19.192999999999998	0.11741666666666667	19.998	19.880583333333334	8716.5	2277273.3127280273	0	1304	0.5902754819227773	0.531365107491567	0.06040262245231338	355.0074462890625	355.0113220214844
1179	355.12384033203125	10.795683333333333					1	DETECTED	355.1238 m/z @10.80 [N1277_1.mzXML]	355.12384033203125	10.795683333333333	10.715333333333332	16.529999999999998	5.814666666666666	15578.1201171875	800478.6370942078	0	1304	0.11135343882081905	36.183364447209655	2.743565480591053	355.12359619140625	355.1336975097656
1180	355.24920654296875	13.99205					1	DETECTED	355.2492 m/z @13.99 [N1277_1.mzXML]	355.24920654296875	13.99205	13.643733333333333	15.464816666666668	1.821083333333334	14268.794921875	468944.8396010744	0	1304	0.09788161801630935	2.6141202928369744	2.475642218471676	355.2483825683594	355.2505187988281
1181	355.26068115234375	12.255316666666666					1	DETECTED	355.2607 m/z @12.26 [N1277_1.mzXML]	355.26068115234375	12.255316666666666	11.706033333333332	15.218766666666665	3.5127333333333333	37114.765625	1487257.7540386957	0	1304	0.22963596006182208	3.197560457565919	5.318384615968385	355.250732421875	355.2611999511719
1182	356.2591552734375	11.794066666666668					1	DETECTED	356.2592 m/z @11.79 [N1277_1.mzXML]	356.2591552734375	11.794066666666668	11.7645	12.135933333333332	0.37143333333333217	21541.58203125	172585.67273046865	0	1304	0.028146760284581518	6.2812852311158975	10.698727565140747	356.2584533691406	356.26495361328125
1183	356.2763977050781	11.484649999999998					1	DETECTED	356.2764 m/z @11.48 [N1277_1.mzXML]	356.2763977050781	11.484649999999998	11.425383333333334	12.608616666666668	1.1832333333333338	166014.21875	1999809.5006352563	0	1304	0.10201028035028692	9.666007576561974	16.839736224361772	356.2762145996094	356.2781982421875
1184	356.9071960449219	1.6065					1	DETECTED	356.9072 m/z @1.61 [N1277_1.mzXML]	356.9071960449219	1.6065	1.54785	1.6214666666666666	0.07361666666666666	81042.25	204020.59842871103	0	1304	0.06490194525088588	0.6275930662119911	0.2427299091224551	356.9071960449219	356.90789794921875
1185	357.0066223144531	19.143666666666665					1	DETECTED	357.0066 m/z @19.14 [N1277_1.mzXML]	357.0066223144531	19.143666666666665	0.10083333333333333	19.915333333333333	19.8145	5366.8642578125	1416256.1311501465	0	1304	0.36284919402893223	0.5202613406618414	0.040608399534317344	357.0044250488281	357.0086975097656
1186	357.2129211425781	9.324549999999999					1	DETECTED	357.2129 m/z @9.32 [N1277_1.mzXML]	357.2129211425781	9.324549999999999	9.282100000000002	9.410016666666667	0.1279166666666658	6684.39892578125	32953.15737109345	0	1304	0.21174863770654184	1.5066745190421067	2.0133490380842134	357.2119445800781	357.21417236328125
1187	357.2764587402344	12.036183333333334					1	DETECTED	357.2765 m/z @12.04 [N1277_1.mzXML]	357.2764587402344	12.036183333333334	11.484649999999998	16.61155	5.126900000000003	478532.875	8970798.689868012	1	1304	0.13154845024055994	1.5982873015309926	10.408441241456432	357.2742919921875	357.2800598144531
1188	358.2564392089844	11.04645					1	DETECTED	358.2564 m/z @11.05 [N1277_1.mzXML]	358.2564392089844	11.04645	10.573733333333333	11.192066666666667	0.6183333333333341	64575.64453125	672951.9638405746	0	1304	0.1419905205280383	0.7681038996627461	1.6338573326447219	358.2557067871094	358.2580871582031
1189	358.292724609375	11.581616666666667					1	DETECTED	358.2927 m/z @11.58 [N1277_1.mzXML]	358.292724609375	11.581616666666667	11.540866666666666	11.853166666666668	0.31230000000000224	243014.140625	1706900.4314213893	0	1304	0.10515569529184354	2.9068652154909262	4.2746051740803965	358.2921142578125	358.2931213378906
1190	359.041015625	1.6656499999999999					1	DETECTED	359.0410 m/z @1.67 [N1277_1.mzXML]	359.041015625	1.6656499999999999	1.6361999999999999	18.1385	16.5023	384817.375	1.1484734457867926E7	1	1304	0.49799375439320537	16.54109205286885	28.900443933114623	359.0406494140625	359.0495910644531
1191	359.05889892578125	10.8701					1	DETECTED	359.0589 m/z @10.87 [N1277_1.mzXML]	359.05889892578125	10.8701	10.840816666666665	17.004833333333334	6.164016666666669	10017.2763671875	664441.0730189214	0	1304	0.0865964760144795	105.24786568012867	3.1653185454282817	359.05279541015625	359.0592346191406
1192	359.2834167480469	12.063866666666666					1	DETECTED	359.2834 m/z @12.06 [N1277_1.mzXML]	359.2834167480469	12.063866666666666	11.994016666666665	12.255316666666666	0.2613000000000003	16613.19921875	150683.91871240223	0	1304	0.10256968252330623	1.8704366499641942	2.7408732999283885	359.28253173828125	359.28369140625
1193	359.3129577636719	12.696033333333332					1	DETECTED	359.3130 m/z @12.70 [N1277_1.mzXML]	359.3129577636719	12.696033333333332	0.20193333333333333	19.799500000000002	19.59756666666667	786522.625	1.3268863056948444E7	1	1304	0.1652711381582055	0.9525303474111557	1.3870792637945213	359.31085205078125	359.3152160644531
1194	360.236083984375	4.365933333333333					1	DETECTED	360.2361 m/z @4.37 [N1277_1.mzXML]	360.236083984375	4.365933333333333	3.4726	11.540866666666666	8.068266666666666	5765.13623046875	1238827.0081721803	0	1304	0.1926297019913008	4.515820895522387	0.6820522797166629	360.23455810546875	360.2450256347656
1195	360.27130126953125	11.249833333333333					1	DETECTED	360.2713 m/z @11.25 [N1277_1.mzXML]	360.27130126953125	11.249833333333333	10.650533333333334	18.348000000000003	7.697466666666669	43170.1171875	1566969.0575480955	0	1304	0.10773749387265141	6.584200838287086	11.335763532639556	360.27130126953125	360.2799377441406
1196	360.31610107421875	12.752749999999999					1	DETECTED	360.3161 m/z @12.75 [N1277_1.mzXML]	360.31610107421875	12.752749999999999	12.37655	13.081916666666666	0.7053666666666665	166708.25	1991383.2964345743	0	1304	0.8873453835220975	0.985842590885471	1.0492779634029807	360.31439208984375	360.3238220214844
1197	361.1988220214844	11.177816666666667					1	DETECTED	361.1988 m/z @11.18 [N1277_1.mzXML]	361.1988220214844	11.177816666666667	11.134366666666667	12.438016666666666	1.3036499999999993	37901.78515625	1227045.1768803706	0	1304	1.284193930679459	15.001726121979283	29.003452243958566	361.197998046875	361.20245361328125
1198	361.3188781738281	12.752749999999999					1	DETECTED	361.3189 m/z @12.75 [N1277_1.mzXML]	361.3188781738281	12.752749999999999	11.853166666666668	14.446383333333333	2.593216666666665	20276.978515625	1049322.141797607	0	1304	1.5417923541585044	1.4413432144511384	1.4481705702446197	361.3097839355469	361.3188781738281
1199	362.28497314453125	11.354033333333332					1	DETECTED	362.2850 m/z @11.35 [N1277_1.mzXML]	362.28497314453125	11.354033333333332	11.325416666666666	11.382016666666667	0.056600000000001316	32467.015625	80921.09892675962	0	1304	0.3210308118224656	0.9889341875364367	0.9778683750728734	362.28497314453125	362.28509521484375
1200	362.9238586425781	1.6361999999999999					1	DETECTED	362.9239 m/z @1.64 [N1277_1.mzXML]	362.9238586425781	1.6361999999999999	1.5771666666666666	2.2717666666666667	0.6946000000000001	180998.03125	742646.3369205324	0	1304	0.0509792980155106	5.138751405265871	12.36388822350551	362.9232177734375	362.93341064453125
1201	363.10980224609375	1.45945					1	DETECTED	363.1098 m/z @1.46 [N1277_1.mzXML]	363.10980224609375	1.45945	1.3953666666666666	19.9815	18.586133333333333	9655.6787109375	3827593.376635468	0	1304	12.119252861606181	115.61257719308453	217.30658848437318	363.10357666015625	363.1116943359375
1202	363.2135009765625	11.339733333333333					1	DETECTED	363.2135 m/z @11.34 [N1277_1.mzXML]	363.2135009765625	11.339733333333333	8.74375	11.498983333333333	2.755233333333333	156292.953125	1637899.8360067152	0	1304	0.0947764061908476	0.6471740479246463	0.1006620860711947	363.2038879394531	363.2149658203125
1203	363.9947509765625	9.529233333333334					1	DETECTED	363.9948 m/z @9.53 [N1277_1.mzXML]	363.9947509765625	9.529233333333334	4.17565	18.36433333333333	14.18868333333333	2464.80419921875	1104144.8932879332	0	1304	1.039735784475802	1.3251576047195799	1.65031520943916	363.9928283691406	363.997314453125
1204	365.1036376953125	1.8145333333333333					1	DETECTED	365.1036 m/z @1.81 [N1277_1.mzXML]	365.1036376953125	1.8145333333333333	1.7724666666666666	19.684	17.911533333333335	16702.279296875	3648306.5907926024	0	1304	0.02630808838109666	212.89461172741667	424.78922345483335	365.0950012207031	365.1040344238281
1205	365.13818359375	12.37655					1	DETECTED	365.1382 m/z @12.38 [N1277_1.mzXML]	365.13818359375	12.37655	12.329866666666668	12.561649999999998	0.2317833333333308	41984.3515625	316800.5219826646	0	1304	0.1063317178090113	2.482506247768682	2.7961862380828504	365.1376647949219	365.138916015625
1206	365.1969299316406	14.2242					1	DETECTED	365.1969 m/z @14.22 [N1277_1.mzXML]	365.1969299316406	14.2242	14.168016666666666	15.733116666666666	1.5650999999999993	15953.744140625	680124.102141113	0	1304	0.6021330733612871	11.81784564385554	21.729530957240073	365.1966247558594	365.19793701171875
1207	365.20794677734375	11.581616666666667					1	DETECTED	365.2079 m/z @11.58 [N1277_1.mzXML]	365.20794677734375	11.581616666666667	11.51335	16.008416666666665	4.4950666666666645	27438.599609375	2229384.716198241	0	1304	0.3505794583758579	29.020738162866948	54.707371919340424	365.1979675292969	365.2110900878906
1208	365.22955322265625	11.105633333333333					1	DETECTED	365.2296 m/z @11.11 [N1277_1.mzXML]	365.22955322265625	11.105633333333333	11.075983333333333	12.284716666666666	1.208733333333333	10705.626953125	554539.9285056154	0	1304	1.2057488490945385	20.383361439010553	39.766722878021106	365.2265625	365.2302551269531
1209	366.2605895996094	11.339733333333333					1	DETECTED	366.2606 m/z @11.34 [N1277_1.mzXML]	366.2605895996094	11.339733333333333	7.2143	11.41075	4.1964500000000005	59721.32421875	3810890.932552246	0	1304	0.10833806997576545	0.5086071766198299	0.01721435323965974	366.2516174316406	366.2613830566406
1210	367.1185607910156	1.8717333333333335					1	DETECTED	367.1186 m/z @1.87 [N1277_1.mzXML]	367.1185607910156	1.8717333333333335	1.8573166666666665	2.1290833333333334	0.27176666666666693	43747.57421875	230736.05222168006	0	1304	0.08593104427186282	9.425433526011375	14.701579145623711	367.1180114746094	367.11981201171875
1211	367.15380859375	12.5462					1	DETECTED	367.1538 m/z @12.55 [N1277_1.mzXML]	367.15380859375	12.5462	7.165566666666667	12.653616666666666	5.488049999999999	30147.21484375	1110359.6383923946	0	1304	4.456295296495508	0.51176932181508	0.023985642317576827	367.1465759277344	367.1542053222656
1212	367.19189453125	13.7296					1	DETECTED	367.1919 m/z @13.73 [N1277_1.mzXML]	367.19189453125	13.7296	13.6583	14.153583333333334	0.4952833333333331	81991.6171875	1263066.674282225	0	1304	0.27060250838284183	3.4732351566152864	5.946470313230573	367.1914367675781	367.1920471191406
1213	367.98858642578125	12.484216666666667					1	DETECTED	367.9886 m/z @12.48 [N1277_1.mzXML]	367.98858642578125	12.484216666666667	0.10083333333333333	19.998	19.897166666666667	41478.85546875	1.0296041156994235E7	0	1304	3.9832387073283204	0.8059226162825397	1.8752815560626912	367.9869384765625	367.99102783203125
1214	368.2762451171875	11.484649999999998					1	DETECTED	368.2762 m/z @11.48 [N1277_1.mzXML]	368.2762451171875	11.484649999999998	11.425383333333334	12.121016666666666	0.6956333333333315	411781.625	2933783.381469239	1	1304	0.1071910516355139	2.1453614690693126	2.4476048489768694	368.2760009765625	368.2848205566406
1215	368.6242370605469	12.329866666666668					1	DETECTED	368.6242 m/z @12.33 [N1277_1.mzXML]	368.6242370605469	12.329866666666668	9.982766666666667	12.360683333333332	2.377916666666666	11645.0908203125	1174335.7674293213	0	1304	2.336386962994199	0.5065648388791838	0.013129677758367646	368.6242370605469	368.6255798339844
1216	369.00665283203125	2.1724166666666664					1	DETECTED	369.0067 m/z @2.17 [N1277_1.mzXML]	369.00665283203125	2.1724166666666664	1.6656499999999999	17.300833333333333	15.635183333333334	14686.0244140625	2633090.385943603	0	1304	0.12968271091318995	15.426412550154577	29.852825100309154	368.9973449707031	369.01318359375
1217	369.06072998046875	12.036183333333334					1	DETECTED	369.0607 m/z @12.04 [N1277_1.mzXML]	369.06072998046875	12.036183333333334	10.306433333333333	12.181866666666668	1.8754333333333353	56186.328125	1475919.131549014	0	1304	1.7968412855820244	0.5421110950522717	0.094978415000866	369.0600280761719	369.0682067871094
1218	369.2280578613281	13.99205					1	DETECTED	369.2281 m/z @13.99 [N1277_1.mzXML]	369.2280578613281	13.99205	11.838616666666667	14.196316666666666	2.3576999999999995	7213.79736328125	512925.3717602538	0	1304	0.12030380247609429	0.5474281380121663	0.09485627602433266	369.2272644042969	369.2296142578125
1219	369.3486633300781	12.3455					1	DETECTED	369.3487 m/z @12.35 [N1277_1.mzXML]	369.3486633300781	12.3455	0.11741666666666667	19.700499999999998	19.58308333333333	70369.0546875	4493099.375549591	0	1304	0.4739204727448332	0.6435712378087229	6.986657943533306	369.3446350097656	369.35113525390625
1220	370.2928466796875	11.622733333333334					1	DETECTED	370.2928 m/z @11.62 [N1277_1.mzXML]	370.2928466796875	11.622733333333334	11.568066666666665	12.135933333333332	0.5678666666666672	435078.65625	3471859.9323671744	1	1304	0.1231371316422969	2.292562189447672	3.570934265855789	370.2923583984375	370.2937927246094
1221	370.352294921875	12.62405					1	DETECTED	370.3523 m/z @12.62 [N1277_1.mzXML]	370.352294921875	12.62405	6.3675999999999995	19.684	13.316400000000002	20716.05859375	2922971.036418518	0	1304	0.20515478216730898	1.064213731429165	1.1284274628583302	370.3507385253906	370.3606872558594
1222	371.1863708496094	15.5898					1	DETECTED	371.1864 m/z @15.59 [N1277_1.mzXML]	371.1863708496094	15.5898	4.1025833333333335	17.644333333333336	13.541750000000002	4618.01904296875	1148095.5528852544	0	1304	1.3572853104843698	0.5894269427029757	0.12238468824153657	371.1783447265625	371.18798828125
1223	371.26141357421875	13.54405					1	DETECTED	371.2614 m/z @13.54 [N1277_1.mzXML]	371.26141357421875	13.54405	13.271383333333334	14.643666666666666	1.372283333333332	23475.38671875	656082.6235010984	0	1304	0.13953892878714846	2.5164119804401017	1.706936639439312	371.26025390625	371.2628173828125
1224	371.2960205078125	11.6364					1	DETECTED	371.2960 m/z @11.64 [N1277_1.mzXML]	371.2960205078125	11.6364	11.581616666666667	19.192999999999998	7.611383333333331	101208.7265625	1831036.3290436966	0	1304	0.11933982031878898	69.46805597809598	133.0548625928333	371.2908935546875	371.29888916015625
1225	372.308349609375	11.7645					1	DETECTED	372.3083 m/z @11.76 [N1277_1.mzXML]	372.308349609375	11.7645	11.622733333333334	12.561649999999998	0.938916666666664	123062.671875	1103152.8493994144	0	1304	0.11651977825603943	1.761191929631533	1.6968892240565912	372.2992248535156	372.3094177246094
1226	372.8806457519531	1.59175					1	DETECTED	372.8806 m/z @1.59 [N1277_1.mzXML]	372.8806457519531	1.59175	1.5624333333333333	1.6361999999999999	0.07376666666666654	22703.734375	81585.86110009771	0	1304	0.18604748259525516	1.258101193860146	1.516202387720292	372.880615234375	372.88153076171875
1227	373.2711181640625	12.26985					1	DETECTED	373.2711 m/z @12.27 [N1277_1.mzXML]	373.2711181640625	12.26985	11.221	12.40725	1.1862499999999994	27460.783203125	700462.8647686768	0	1304	0.4445082604236301	0.5655003098631832	0.13100061972636654	373.2688293457031	373.2732849121094
1228	373.311767578125	11.7645					1	DETECTED	373.3118 m/z @11.76 [N1277_1.mzXML]	373.311767578125	11.7645	11.325416666666666	11.823666666666666	0.4982500000000005	27977.8203125	291218.19149413996	0	1304	0.1892150345062369	0.5673752135129998	0.13475042702599963	373.31097412109375	373.3177490234375
1229	375.0147399902344	1.6656499999999999					1	DETECTED	375.0147 m/z @1.67 [N1277_1.mzXML]	375.0147399902344	1.6656499999999999	1.6361999999999999	9.381333333333334	7.745133333333334	168536.703125	4849804.694481753	0	1304	0.6679272747328449	15.730043623882985	30.599198411741515	375.0081481933594	375.01690673828125
1230	375.03662109375	10.8701					1	DETECTED	375.0366 m/z @10.87 [N1277_1.mzXML]	375.03662109375	10.8701	10.825999999999999	13.136166666666666	2.3101666666666674	11544.7392578125	802931.0896962894	0	1304	0.11187301562241458	26.192365835221782	51.384731670443564	375.0290222167969	375.03704833984375
1231	375.2168884277344	12.3455					1	DETECTED	375.2169 m/z @12.35 [N1277_1.mzXML]	375.2168884277344	12.3455	12.3455	12.577333333333334	0.23183333333333422	21040.103515625	142189.57404199167	0	1304	0.1660208908899623	null	null	375.2158203125	375.2178649902344
1232	375.2866516113281	12.049949999999999					1	DETECTED	375.2867 m/z @12.05 [N1277_1.mzXML]	375.2866516113281	12.049949999999999	0.38844999999999996	13.392149999999999	13.003699999999998	61602.09765625	3981190.5657640994	0	1304	0.7225646420479688	0.5065827634266444	1.712423388141924	375.2850646972656	375.2961730957031
1233	376.33941650390625	12.752749999999999					1	DETECTED	376.3394 m/z @12.75 [N1277_1.mzXML]	376.33941650390625	12.752749999999999	12.5462	14.362983333333334	1.8167833333333334	108107.765625	1541411.6519970726	0	1304	0.1762821099474916	1.128607272291109	1.595288259686392	376.33843994140625	376.3422546386719
1234	376.62249755859375	10.603299999999999					1	DETECTED	376.6225 m/z @10.60 [N1277_1.mzXML]	376.62249755859375	10.603299999999999	10.559683333333334	10.943033333333334	0.3833500000000001	13637.603515625	112515.19653381343	0	1304	0.1594155809725759	4.484371882292461	7.762599963180308	376.62176513671875	376.6231384277344
1235	376.8992614746094	1.5186333333333333					1	DETECTED	376.8993 m/z @1.52 [N1277_1.mzXML]	376.8992614746094	1.5186333333333333	1.45945	1.5624333333333333	0.10298333333333343	6739.6416015625	26120.4490843506	0	1304	0.034499466038777626	0.8700366094058015	0.740073218811603	376.89849853515625	376.9010009765625
1236	377.14300537109375	9.879333333333333					1	DETECTED	377.1430 m/z @9.88 [N1277_1.mzXML]	377.14300537109375	9.879333333333333	8.2712	9.923383333333334	1.6521833333333333	3404.43359375	161295.99486447146	0	1304	0.7658225804858017	0.5136960036481222	0.027392007296244327	377.14208984375	377.1445007324219
1237	377.6296081542969	12.26985					1	DETECTED	377.6296 m/z @12.27 [N1277_1.mzXML]	377.6296081542969	12.26985	9.630166666666666	12.329866666666668	2.6997000000000018	13973.416015625	677025.9273964241	0	1304	1.1562626020861249	0.5139477502968866	0.02946797574802755	377.6286926269531	377.63134765625
1238	378.23773193359375	12.37655					1	DETECTED	378.2377 m/z @12.38 [N1277_1.mzXML]	378.23773193359375	12.37655	9.469166666666666	12.863166666666666	3.394	181280.234375	2295262.202267334	1	1304	0.12490300999397519	2.695525428451221	4.4821358325534595	378.23504638671875	378.2398681640625
1239	378.8975830078125	1.6361999999999999					1	DETECTED	378.8976 m/z @1.64 [N1277_1.mzXML]	378.8975830078125	1.6361999999999999	1.59175	1.6801333333333335	0.08838333333333348	102380.0546875	303399.1338730475	0	1304	0.046467565849448667	0.9941882264716954	0.873050061852263	378.8971862792969	378.897705078125
1240	379.2403869628906	12.392					1	DETECTED	379.2404 m/z @12.39 [N1277_1.mzXML]	379.2403869628906	12.392	11.7645	13.53005	1.7655499999999993	33392.0390625	890387.3496595466	0	1304	0.47547444439516084	1.4068127490039846	1.9515005276880415	379.2396545410156	379.24993896484375
1241	380.0873107910156	10.928650000000001					1	DETECTED	380.0873 m/z @10.93 [N1277_1.mzXML]	380.0873107910156	10.928650000000001	10.8701	19.504	8.6339	11154.263671875	1104601.1380200197	0	1304	0.10134049573410486	73.73099914602864	139.43536622937492	380.08172607421875	380.0879211425781
1242	380.1280822753906	11.554499999999999					1	DETECTED	380.1281 m/z @11.55 [N1277_1.mzXML]	380.1280822753906	11.554499999999999	11.527083333333334	11.6502	0.12311666666666632	34877.94921875	148351.5952260739	0	1304	0.0956161345841906	2.2452887537994783	3.6988976304709644	380.127197265625	380.1281433105469
1243	380.2531433105469	12.667966666666667					1	DETECTED	380.2531 m/z @12.67 [N1277_1.mzXML]	380.2531433105469	12.667966666666667	5.770716666666667	12.835516666666667	7.0648	204226.015625	3509758.8176967786	0	1304	0.3689071659781469	0.5121461452027982	0.020070886390546876	380.2528381347656	380.2601013183594
1244	381.0228576660156	1.6656499999999999					1	DETECTED	381.0229 m/z @1.67 [N1277_1.mzXML]	381.0228576660156	1.6656499999999999	1.6361999999999999	15.082433333333334	13.446233333333334	334640.1875	5594356.9845926855	0	1304	0.1634155753997244	14.039424635669333	25.27020484908089	381.0215759277344	381.024169921875
1245	381.115478515625	11.105633333333333					1	DETECTED	381.1155 m/z @11.11 [N1277_1.mzXML]	381.115478515625	11.105633333333333	8.3005	11.221	2.9205000000000005	7911.0986328125	542102.4344143374	0	1304	0.0941858869541452	0.5205634907431613	0.04112698148632267	381.10888671875	381.1163635253906
1246	381.2946472167969	12.696033333333332					1	DETECTED	381.2946 m/z @12.70 [N1277_1.mzXML]	381.2946472167969	12.696033333333332	12.240866666666667	15.70145	3.4605833333333322	903285.375	1.299378563005318E7	1	1304	0.19936257757270326	0.9256174312765594	1.125318424821845	381.2919921875	381.29638671875
1247	381.74774169921875	13.54405					1	DETECTED	381.7477 m/z @13.54 [N1277_1.mzXML]	381.74774169921875	13.54405	13.474250000000001	13.643733333333333	0.1694833333333321	18205.943359375	117823.68992748961	0	1304	0.14755960836999193	1.2140639923591303	1.4281279847182606	381.7466125488281	381.7491455078125
1248	382.2980041503906	12.738266666666668					1	DETECTED	382.2980 m/z @12.74 [N1277_1.mzXML]	382.2980041503906	12.738266666666668	11.527083333333334	13.0955	1.568416666666666	165257.84375	2948202.818256352	0	1304	1.344315214677417	0.6474728571231982	0.17259893063295334	382.2915344238281	382.2987365722656
1249	383.11328125	1.7864666666666666					1	DETECTED	383.1133 m/z @1.79 [N1277_1.mzXML]	383.11328125	1.7864666666666666	1.7426166666666667	3.0210500000000002	1.2784333333333335	121974.2578125	1944589.852293458	0	1304	0.28469710175378915	7.215851134695267	12.841454765639645	383.11285400390625	383.11767578125
1250	383.1634521484375	13.801533333333333					1	DETECTED	383.1635 m/z @13.80 [N1277_1.mzXML]	383.1634521484375	13.801533333333333	13.672516666666667	13.801533333333333	0.12901666666666678	14151.3251953125	70710.01433373977	0	1304	0.14969289656048623	0.5	null	383.1629943847656	383.164794921875
1251	384.1127624511719	9.03565					1	DETECTED	384.1128 m/z @9.04 [N1277_1.mzXML]	384.1127624511719	9.03565	1.7864666666666666	9.141516666666666	7.355049999999999	19996.544921875	2761855.1324808965	0	1304	0.08610781887222352	0.822479660583615	0.6418524910104678	384.1120910644531	384.1174621582031
1252	384.2710266113281	11.2649					1	DETECTED	384.2710 m/z @11.26 [N1277_1.mzXML]	384.2710266113281	11.2649	10.840816666666665	11.368083333333335	0.5272666666666694	39032.96484375	390514.56675378483	0	1304	0.04938690964197434	0.6216545490273138	0.24330909805462755	384.2676086425781	384.2718200683594
1253	385.2704772949219	12.780333333333335					1	DETECTED	385.2705 m/z @12.78 [N1277_1.mzXML]	385.2704772949219	12.780333333333335	12.696033333333332	12.891150000000001	0.19511666666666905	20507.564453125	152691.39707959056	0	1304	0.11086879743889178	1.1572756030051203	1.314551206010241	385.2701416015625	385.271728515625
1254	385.30682373046875	14.830666666666668					1	DETECTED	385.3068 m/z @14.83 [N1277_1.mzXML]	385.30682373046875	14.830666666666668	10.447000000000001	18.591333333333335	8.144333333333334	82637.1640625	9757987.754948476	0	1304	1.431806667153488	0.8155550391612538	0.5762030024971523	385.3055725097656	385.3080749511719
1255	386.0790710449219	13.874116666666668					1	DETECTED	386.0791 m/z @13.87 [N1277_1.mzXML]	386.0790710449219	13.874116666666668	0.11741666666666667	19.932000000000002	19.814583333333335	4711.494140625	2055431.3186444705	0	1304	7.651941616755975	0.7201793792600455	1.4679086943952342	386.0768737792969	386.0823669433594
1256	386.2867736816406	11.440166666666666					1	DETECTED	386.2868 m/z @11.44 [N1277_1.mzXML]	386.2867736816406	11.440166666666666	10.972883333333334	11.498983333333333	0.5260999999999996	57061.43359375	489304.7010349089	0	1304	0.11762807001381148	0.5842723472331074	0.23315108278953448	386.2865905761719	386.2880554199219
1257	386.3105163574219	15.112533333333333					1	DETECTED	386.3105 m/z @15.11 [N1277_1.mzXML]	386.3105163574219	15.112533333333333	11.749783333333333	17.18566666666667	5.4358833333333365	14266.818359375	2163132.173271301	0	1304	1.840692042953636	0.8082496964290143	0.5444740729162614	386.3092956542969	386.3120422363281
1258	386.3238830566406	11.838616666666667					1	DETECTED	386.3239 m/z @11.84 [N1277_1.mzXML]	386.3238830566406	11.838616666666667	3.5301166666666663	11.95135	8.421233333333333	43517.875	6487906.074578004	0	1304	0.08841722816682562	0.5067842169665603	0.014157973192590097	386.3190612792969	386.3243408203125
1259	386.9222106933594	1.6065					1	DETECTED	386.9222 m/z @1.61 [N1277_1.mzXML]	386.9222106933594	1.6065	1.54785	1.6214666666666666	0.07361666666666666	22091.923828125	58802.064616577176	0	1304	0.07423943630119845	0.6275930662119911	0.23662600721463747	386.9219970703125	386.9245300292969
1260	387.1776123046875	11.554499999999999					1	DETECTED	387.1776 m/z @11.55 [N1277_1.mzXML]	387.1776123046875	11.554499999999999	11.51335	13.460483333333334	1.9471333333333334	375893.6875	3177440.5300446698	0	1304	0.11055601810207172	3.2389339363325926	4.518073331211479	387.1772766113281	387.18408203125
1261	387.25030517578125	11.853166666666668					1	DETECTED	387.2503 m/z @11.85 [N1277_1.mzXML]	387.25030517578125	11.853166666666668	3.26	15.023016666666667	11.763016666666667	36552.8984375	9361740.48307843	0	1304	0.15877387358641037	0.6844401559378575	0.038075106832416036	387.24517822265625	387.2530822753906
1262	388.7092590332031	1.9868833333333333					1	DETECTED	388.7093 m/z @1.99 [N1277_1.mzXML]	388.7092590332031	1.9868833333333333	1.9434833333333332	3.21785	1.2743666666666666	12637.423828125	286675.23602069094	0	1304	0.11062560124218668	14.681643625191976	28.36328725038395	388.7068176269531	388.7103576660156
1263	389.26568603515625	12.226650000000001					1	DETECTED	389.2657 m/z @12.23 [N1277_1.mzXML]	389.26568603515625	12.226650000000001	12.151116666666667	12.904883333333334	0.7537666666666674	14108.9169921875	275732.20562792977	0	1304	0.03523226191498452	4.989629302736037	8.979258605472074	389.2633056640625	389.2662048339844
1264	389.97003173828125	12.608616666666668					1	DETECTED	389.9700 m/z @12.61 [N1277_1.mzXML]	389.97003173828125	12.608616666666668	8.5181	19.537	11.018899999999999	18729.158203125	2548099.281261415	0	1304	0.42109354069856764	1.6840737784485211	2.242123761947818	389.96856689453125	389.97308349609375
1265	390.9891357421875	1.8859333333333335					1	DETECTED	390.9891 m/z @1.89 [N1277_1.mzXML]	390.9891357421875	1.8859333333333335	1.7106166666666667	2.4810833333333333	0.7704666666666666	18839.98046875	552445.9740148926	0	1304	0.34704424317185123	2.197357163228442	3.394714326456884	390.9798278808594	390.9910583496094
1266	391.0086669921875	10.8848					1	DETECTED	391.0087 m/z @10.88 [N1277_1.mzXML]	391.0086669921875	10.8848	10.825999999999999	13.21775	2.391750000000002	35158.59765625	1465664.9257216812	0	1304	0.11306476346086036	20.338010204081122	39.676020408162245	391.00482177734375	391.009033203125
1267	391.0491027832031	10.2355					1	DETECTED	391.0491 m/z @10.24 [N1277_1.mzXML]	391.0491027832031	10.2355	9.6161	10.292383333333333	0.676283333333334	24027.826171875	381198.70508129883	0	1304	0.06897736275238842	0.5459180927779572	0.09183618555591434	391.0480651855469	391.04986572265625
1268	391.2816162109375	13.06825					1	DETECTED	391.2816 m/z @13.07 [N1277_1.mzXML]	391.2816162109375	13.06825	0.10083333333333333	19.998	19.897166666666667	18059.46875	8073915.977325679	0	1304	16.710826972092764	0.7671985553534821	1.8207389065028794	391.278076171875	391.28424072265625
1269	392.2757263183594	11.484649999999998					1	DETECTED	392.2757 m/z @11.48 [N1277_1.mzXML]	392.2757263183594	11.484649999999998	0.33744999999999997	18.900666666666666	18.563216666666666	53220.3828125	3306618.4831049205	0	1304	0.11550750047674896	0.7738013059805042	0.2751821054667396	392.2757263183594	392.28564453125
1270	393.0093994140625	10.8848					1	DETECTED	393.0094 m/z @10.88 [N1277_1.mzXML]	393.0093994140625	10.8848	10.825999999999999	10.9581	0.13210000000000122	12277.619140625	69407.62167553762	0	1304	0.11235359571702475	1.1232993197278724	1.2465986394557451	393.0080261230469	393.009765625
1271	394.2210388183594	8.45915					1	DETECTED	394.2210 m/z @8.46 [N1277_1.mzXML]	394.2210388183594	8.45915	7.972833333333333	8.622833333333334	0.6500000000000012	3100.13818359375	64704.25070144658	0	1304	0.3633772822110988	0.6682888378628483	0.33657767572569675	394.2174987792969	394.22149658203125
1272	394.2928161621094	11.622733333333334					1	DETECTED	394.2928 m/z @11.62 [N1277_1.mzXML]	394.2928161621094	11.622733333333334	11.554499999999999	13.501866666666666	1.9473666666666674	48477.83203125	830457.564644408	0	1304	0.12841345914707958	14.26990718124042	27.53981436248084	394.2911682128906	394.29400634765625
1273	394.75604248046875	13.672516666666667					1	DETECTED	394.7560 m/z @13.67 [N1277_1.mzXML]	394.75604248046875	13.672516666666667	13.474250000000001	14.036516666666667	0.562266666666666	32567.216796875	408493.17252807587	0	1304	0.17907756146716913	1.4179556153328934	1.4466642380861394	394.75433349609375	394.75726318359375
1274	395.3859558105469	13.962016666666667					1	DETECTED	395.3860 m/z @13.96 [N1277_1.mzXML]	395.3859558105469	13.962016666666667	13.36515	14.859583333333335	1.494433333333335	12309.640625	507750.4498669437	0	1304	0.23469532437933083	1.2518988048698765	1.5037976097397532	395.3825988769531	395.39508056640625
1275	396.3081970214844	11.706033333333332					1	DETECTED	396.3082 m/z @11.71 [N1277_1.mzXML]	396.3081970214844	11.706033333333332	11.664	11.96555	0.30155000000000065	62303.4609375	465585.92311816395	0	1304	0.17070760740235613	3.5870340999207784	2.2548244842783833	396.30767822265625	396.3097229003906
1276	396.8830261230469	1.5771666666666666					1	DETECTED	396.8830 m/z @1.58 [N1277_1.mzXML]	396.8830261230469	1.5771666666666666	1.5332000000000001	1.59175	0.05854999999999988	29121.099609375	72955.6184626464	0	1304	0.12640465455904892	0.665845337376802	0.30845843173090637	396.8825988769531	396.8832702636719
1277	396.99664306640625	1.6656499999999999					1	DETECTED	396.9966 m/z @1.67 [N1277_1.mzXML]	396.99664306640625	1.6656499999999999	1.6361999999999999	2.46745	0.83125	102926.515625	1376253.3576865238	0	1304	0.10824157865422612	14.01070201078865	21.233091511784004	396.9881286621094	396.9984130859375
1278	397.2685546875	12.696033333333332					1	DETECTED	397.2686 m/z @12.70 [N1277_1.mzXML]	397.2685546875	12.696033333333332	12.638966666666667	12.918666666666667	0.27970000000000006	61030.3515625	549555.3443803728	0	1304	0.1768780150190956	2.4506425233645275	3.7694291860288653	397.2682800292969	397.2696838378906
1279	397.31097412109375	11.706033333333332					1	DETECTED	397.3110 m/z @11.71 [N1277_1.mzXML]	397.31097412109375	11.706033333333332	11.6919	13.36515	1.6732499999999995	13101.892578125	639544.3664890135	0	1304	0.12543671177497195	59.19516509434612	117.39033018869225	397.3027648925781	397.31219482421875
1280	397.41229248046875	12.4688					1	DETECTED	397.4123 m/z @12.47 [N1277_1.mzXML]	397.41229248046875	12.4688	11.96555	14.5024	2.5368499999999994	54659.375	1703485.6894897474	0	1304	0.33142170268857285	2.5204669647292617	1.4825967503652189	397.4114685058594	397.4141845703125
1281	398.3238220214844	11.838616666666667					1	DETECTED	398.3238 m/z @11.84 [N1277_1.mzXML]	398.3238220214844	11.838616666666667	11.779166666666667	12.932416666666667	1.1532499999999999	228764.609375	1994995.370027592	0	1304	0.1103474545285863	2.8500905900591698	3.6316719662047627	398.3232116699219	398.325439453125
1282	398.7586975097656	13.460483333333334					1	DETECTED	398.7587 m/z @13.46 [N1277_1.mzXML]	398.7586975097656	13.460483333333334	12.181866666666668	15.371283333333334	3.1894166666666663	39489.9296875	1616411.5996322643	0	1304	0.3442457781054067	1.2472137857319763	0.46323777078367584	398.7489013671875	398.76043701171875
1283	399.1252746582031	11.134366666666667					1	DETECTED	399.1253 m/z @11.13 [N1277_1.mzXML]	399.1252746582031	11.134366666666667	10.432583333333334	11.221	0.7884166666666665	10046.8818359375	207635.89539056417	0	1304	0.16586492761143745	0.5617237038972143	0.12344740779442852	399.1229553222656	399.1268615722656
1284	399.2334899902344	8.866083333333334					1	DETECTED	399.2335 m/z @8.87 [N1277_1.mzXML]	399.2334899902344	8.866083333333334	8.789333333333333	8.927216666666668	0.1378833333333347	2236.802001953125	12580.415111358685	0	1304	null	0.8982627578718809	0.7965255157437618	399.2313232421875	399.2347106933594
1285	399.3272705078125	11.838616666666667					1	DETECTED	399.3273 m/z @11.84 [N1277_1.mzXML]	399.3272705078125	11.838616666666667	11.794066666666668	15.66915	3.8750833333333325	49174.8125	1548855.2846064453	0	1304	0.11196243091652214	34.09834754699159	62.66806957649577	399.3219299316406	399.3276062011719
1286	400.33935546875	11.96555					1	DETECTED	400.3394 m/z @11.97 [N1277_1.mzXML]	400.33935546875	11.96555	7.442283333333333	12.530399999999998	5.088116666666665	919823.0625	7744830.552614837	1	1304	0.11638980138409849	0.5251273327041567	0.0363536947705084	400.33123779296875	400.3421936035156
1287	400.82513427734375	1.7580166666666666					1	DETECTED	400.8251 m/z @1.76 [N1277_1.mzXML]	400.82513427734375	1.7580166666666666	1.695	1.8286499999999999	0.13364999999999982	25420.373046875	140344.9355029296	0	1304	0.05913417986694758	1.0604337476857988	1.1208674953715976	400.8235168457031	400.82562255859375
1288	401.093994140625	9.864833333333333					1	DETECTED	401.0940 m/z @9.86 [N1277_1.mzXML]	401.093994140625	9.864833333333333	9.835116666666666	9.908366666666666	0.07324999999999982	2781.0009765625	7809.487707763645	0	1304	0.044843719987458286	1.2324733595064212	1.4649467190128425	401.0931701660156	401.0955810546875
1289	401.62249755859375	10.928650000000001					1	DETECTED	401.6225 m/z @10.93 [N1277_1.mzXML]	401.62249755859375	10.928650000000001	10.24975	11.075983333333333	0.8262333333333327	10349.2724609375	210085.71997082498	0	1304	0.07716978404485886	0.6085088623754102	0.2170177247508206	401.621337890625	401.6235656738281
1290	402.8994445800781	1.6065					1	DETECTED	402.8994 m/z @1.61 [N1277_1.mzXML]	402.8994445800781	1.6065	1.5332000000000001	8.25675	6.72355	72539.1015625	9440033.905662507	0	1304	0.062069613663309875	45.70411464521146	94.10623752215	402.8916931152344	402.9006652832031
1291	403.0047607421875	1.6656499999999999					1	DETECTED	403.0048 m/z @1.67 [N1277_1.mzXML]	403.0047607421875	1.6656499999999999	1.6361999999999999	8.758849999999999	7.122649999999999	409579.3125	5250835.075082461	1	1304	0.04725685540486424	12.977990025543756	21.727892924714315	403.00286865234375	403.0074157714844
1292	404.2034912109375	11.581616666666667					1	DETECTED	404.2035 m/z @11.58 [N1277_1.mzXML]	404.2034912109375	11.581616666666667	11.527083333333334	19.915333333333333	8.38825	43545.45703125	1314404.9831505131	0	1304	0.12086356657805908	1.6623201392729476	2.2544342698375677	404.1977844238281	404.2047424316406
1293	405.07965087890625	12.530399999999998					1	DETECTED	405.0797 m/z @12.53 [N1277_1.mzXML]	405.07965087890625	12.530399999999998	2.6447166666666666	19.733333333333334	17.088616666666667	7522.3681640625	2527968.0417200304	0	1304	12.296467473618979	0.8643113526126166	0.3240475401404082	405.0777587890625	405.08929443359375
1294	405.13348388671875	10.573733333333333					1	DETECTED	405.1335 m/z @10.57 [N1277_1.mzXML]	405.13348388671875	10.573733333333333	4.117466666666667	10.698933333333335	6.5814666666666675	6876.6201171875	555190.2760513915	0	1304	0.08958883489143155	0.5096960059477098	0.019392011895419642	405.1293640136719	405.1348571777344
1295	406.16412353515625	13.501866666666666					1	DETECTED	406.1641 m/z @13.50 [N1277_1.mzXML]	406.16412353515625	13.501866666666666	10.334416666666668	13.501866666666666	3.1674499999999988	21232.423828125	2254212.6653558337	0	1304	3.1612727001304	0.5	null	406.15826416015625	406.16412353515625
1296	406.7451477050781	12.181866666666668					1	DETECTED	406.7451 m/z @12.18 [N1277_1.mzXML]	406.7451477050781	12.181866666666668	11.622733333333334	13.378683333333333	1.7559499999999986	40264.625	2117419.9659152827	0	1304	0.6181338757558077	1.5702426374150453	1.167021591357127	406.7421875	406.7455139160156
1297	406.75555419921875	13.53005					1	DETECTED	406.7556 m/z @13.53 [N1277_1.mzXML]	406.75555419921875	13.53005	11.664	14.78735	3.1233500000000003	48926.71484375	2318871.7922167955	0	1304	0.10105293563163187	0.8368880790975592	0.7506332127528533	406.7455749511719	406.7567138671875
1298	407.0264892578125	10.24975					1	DETECTED	407.0265 m/z @10.25 [N1277_1.mzXML]	407.0264892578125	10.24975	9.573550000000001	10.334416666666668	0.7608666666666668	22164.185546875	252090.9266530759	0	1304	0.08646330645161626	0.5626047520457462	0.1244180863896028	407.02532958984375	407.027099609375
[truncated: 280 more rows]
