# Supplementary material for: MSFC: a new feature construction method for accurate diagnosis of mass spectrometry data
Source: Sci Rep. 2023 Sep 21;13:15694. doi: 10.1038/s41598-023-42395-5 (PMC10514077; doi:10.1038/s41598-023-42395-5)
Supplement: Supplementary file 1 — Supplementary Information. [file 41598_2023_42395_MOESM1_ESM.zip › dataset/CHD dataset/1-batch/N/N1285_1.mzXML_chromatograms.csv]

row ID	row m/z	row retention time	row identity (main ID)	row identity (all IDs)	row identity (main ID + details)	row comment	row number of detected peaks	N1285_1.mzXML Peak status	N1285_1.mzXML Peak name	N1285_1.mzXML Peak m/z	N1285_1.mzXML Peak RT	N1285_1.mzXML Peak RT start	N1285_1.mzXML Peak RT end	N1285_1.mzXML Peak duration time	N1285_1.mzXML Peak height	N1285_1.mzXML Peak area	N1285_1.mzXML Peak charge	N1285_1.mzXML Peak # data points	N1285_1.mzXML Peak FWHM	N1285_1.mzXML Peak tailing factor	N1285_1.mzXML Peak asymmetry factor	N1285_1.mzXML Peak m/z min	N1285_1.mzXML Peak m/z max
1	54.06355667114258	12.811666666666667					1	DETECTED	54.0636 m/z @12.81 [N1285_1.mzXML]	54.06355667114258	12.811666666666667	7.320566666666666	15.691266666666667	8.370700000000001	3892.0791015625	681671.1495095519	0	1284	7.465903959086278	0.762206115350294	0.5978290366979991	54.05424499511719	54.06832504272461
2	55.053775787353516	11.174566666666667					1	DETECTED	55.0538 m/z @11.17 [N1285_1.mzXML]	55.053775787353516	11.174566666666667	0.11779999999999999	19.994000000000003	19.876200000000004	2711.70947265625	1331876.5042959433	0	1284	12.900696842265923	0.8988251538273698	1.2815988792917177	55.05086135864258	55.05402755737305
3	60.08026123046875	14.226233333333333					1	DETECTED	60.0803 m/z @14.23 [N1285_1.mzXML]	60.08026123046875	14.226233333333333	0.1011	19.994000000000003	19.892900000000004	242772.53125	6.0638986119513914E7	0	1284	1.622623012606887	0.7125548384940581	4.861346629299383	60.079750061035156	60.080535888671875
4	61.03916549682617	1.8447					1	DETECTED	61.0392 m/z @1.84 [N1285_1.mzXML]	61.03916549682617	1.8447	0.13463333333333333	19.97716666666667	19.842533333333336	149093.21875	3768539.4023675583	0	1284	0.19740708437125898	0.8647197142207325	6.760571473130981	61.03902053833008	61.03974151611328
5	61.08372116088867	14.664916666666667					1	DETECTED	61.0837 m/z @14.66 [N1285_1.mzXML]	61.08372116088867	14.664916666666667	0.6262500000000001	19.541333333333334	18.915083333333335	7179.62744140625	1958789.449568633	0	1284	3.2430661137660195	0.931247163593418	0.8341498282384427	61.07836151123047	61.08390808105469
6	68.9817886352539	1.5090833333333333					1	DETECTED	68.9818 m/z @1.51 [N1285_1.mzXML]	68.9817886352539	1.5090833333333333	1.4491333333333332	5.376266666666667	3.927133333333334	8088.640625	411675.27745507815	0	1284	0.19124847170204462	32.75340561579085	64.5068112315817	68.98052215576172	68.98347473144531
7	69.03307342529297	2.0569333333333333					1	DETECTED	69.0331 m/z @2.06 [N1285_1.mzXML]	69.03307342529297	2.0569333333333333	1.8732166666666668	14.97205	13.098833333333333	8612.0283203125	1363171.9696066284	0	1284	0.14281964931554336	35.649550938945865	70.29910187789173	69.02794647216797	69.04006958007812
8	69.06929016113281	11.340083333333332					1	DETECTED	69.0693 m/z @11.34 [N1285_1.mzXML]	69.06929016113281	11.340083333333332	0.1011	19.994000000000003	19.892900000000004	8263.734375	3888685.3443003553	0	1284	17.57168626091257	0.8849955289550214	1.8851673601543812	69.06259155273438	69.07656860351562
9	70.9800033569336	1.5236833333333335					1	DETECTED	70.9800 m/z @1.52 [N1285_1.mzXML]	70.9800033569336	1.5236833333333335	1.4175333333333335	19.177500000000002	17.759966666666667	7906.77783203125	1772650.5729523317	0	1284	0.12992836145726816	83.65504788820854	166.31009577641709	70.9708251953125	70.98831939697266
10	72.04862976074219	12.691849999999999					1	DETECTED	72.0486 m/z @12.69 [N1285_1.mzXML]	72.04862976074219	12.691849999999999	0.18556666666666669	19.842499999999998	19.65693333333333	3696.71728515625	1529493.470115998	0	1284	4.3654074519591255	0.7858822964989598	0.26884326532305886	72.03913879394531	72.05622100830078
11	72.08027648925781	1.9870166666666667					1	DETECTED	72.0803 m/z @1.99 [N1285_1.mzXML]	72.08027648925781	1.9870166666666667	1.8732166666666668	9.743383333333332	7.870166666666665	71115.3984375	1614552.7645170589	0	1284	0.1576829662850312	4.749354065173836	5.207784948018849	72.080078125	72.08052062988281
12	73.04502868652344	11.471066666666667					1	DETECTED	73.0450 m/z @11.47 [N1285_1.mzXML]	73.04502868652344	11.471066666666667	0.11779999999999999	19.994000000000003	19.876200000000004	11986.35546875	3459392.3935435233	0	1284	5.142562715535558	0.8733456721598818	3.4881327027376283	73.03600311279297	73.05001068115234
13	75.94734954833984	2.4955833333333337					1	DETECTED	75.9473 m/z @2.50 [N1285_1.mzXML]	75.94734954833984	2.4955833333333337	2.3990500000000003	18.1115	15.712449999999999	5174.03662109375	736284.222442688	0	1284	0.22191664870487315	81.3835462707182	161.7670925414364	75.9419174194336	75.94837188720703
14	77.03642272949219	13.78405					1	DETECTED	77.0364 m/z @13.78 [N1285_1.mzXML]	77.03642272949219	13.78405	2.1854999999999998	16.971333333333334	14.785833333333334	2216.18603515625	1122709.231123627	0	1284	8.657201639953083	0.6374000773085141	0.2748001546170282	77.02896118164062	77.04508972167969
15	80.947265625	1.7605333333333335					1	DETECTED	80.9473 m/z @1.76 [N1285_1.mzXML]	80.947265625	1.7605333333333335	1.4336333333333333	18.782500000000002	17.34886666666667	180606.890625	5017527.251040955	0	1284	0.28685514326731343	1.476956180406154	4.636304646575533	80.94517517089844	80.95611572265625
16	81.06954956054688	14.353716666666665					1	DETECTED	81.0695 m/z @14.35 [N1285_1.mzXML]	81.06954956054688	14.353716666666665	0.11779999999999999	19.994000000000003	19.876200000000004	3575.37109375	1972668.0418725596	0	1284	11.562166477743641	0.6981004618599671	0.7253661039776323	81.06905364990234	81.0696792602539
17	82.69255065917969	1.8307					1	DETECTED	82.6926 m/z @1.83 [N1285_1.mzXML]	82.69255065917969	1.8307	1.8166333333333333	14.838966666666666	13.022333333333332	17718.06640625	3379175.9400639646	0	1284	0.0577178010233359	462.8791469194311	924.7582938388622	82.69251251220703	82.70142364501953
18	82.94428253173828	1.7158166666666665					1	DETECTED	82.9443 m/z @1.72 [N1285_1.mzXML]	82.94428253173828	1.7158166666666665	1.6857166666666668	2.3425000000000002	0.6567833333333335	65941.2109375	1173609.1465800784	0	1284	0.11455864826097661	10.910022148394319	20.820044296788637	82.94428253173828	82.94448852539062
19	83.02082824707031	1.8307					1	DETECTED	83.0208 m/z @1.83 [N1285_1.mzXML]	83.02082824707031	1.8307	0.11779999999999999	19.960166666666666	19.842366666666667	4658994.0	2.382028691840053E7	0	1284	0.05321464803077425	2.1393209646520717	2.874563511886357	83.01412200927734	83.0213623046875
20	83.08493041992188	11.26375					1	DETECTED	83.0849 m/z @11.26 [N1285_1.mzXML]	83.08493041992188	11.26375	0.1011	19.994000000000003	19.892900000000004	30987.873046875	4775457.606220345	0	1284	0.1356141149868897	0.9989246821626944	2.543987651098242	83.08429718017578	83.08525848388672
21	84.04386901855469	2.11395					1	DETECTED	84.0439 m/z @2.11 [N1285_1.mzXML]	84.04386901855469	2.11395	0.11779999999999999	19.97716666666667	19.85936666666667	17804.455078125	3052498.2780336305	0	1284	1.4575568290059324	5.861044469762541	7.8381877821105155	84.03450775146484	84.04513549804688
22	84.61900329589844	1.5090833333333333					1	DETECTED	84.6190 m/z @1.51 [N1285_1.mzXML]	84.61900329589844	1.5090833333333333	1.4175333333333335	11.60435	10.186816666666667	3408.45703125	1769355.2935245973	0	1284	10.142591093785558	55.63526306207913	110.27052612415827	84.61900329589844	84.62554168701172
23	84.95905303955078	1.5090833333333333					1	DETECTED	84.9591 m/z @1.51 [N1285_1.mzXML]	84.95905303955078	1.5090833333333333	0.1011	19.994000000000003	19.892900000000004	925959.6875	1.916836872549942E7	0	1284	0.1561193382338042	2.3532838223081067	1.3811391834970523	84.95040893554688	84.96007537841797
24	85.02788543701172	2.0147333333333335					1	DETECTED	85.0279 m/z @2.01 [N1285_1.mzXML]	85.02788543701172	2.0147333333333335	1.8588	17.67983333333333	15.82103333333333	35776.5546875	3192951.308562194	0	1284	0.4296031571232575	12.550055378608016	22.202723430211083	85.02558898925781	85.02825927734375
25	85.0679702758789	3.6214999999999997					1	DETECTED	85.0680 m/z @3.62 [N1285_1.mzXML]	85.0679702758789	3.6214999999999997	0.11779999999999999	19.994000000000003	19.876200000000004	5776.98681640625	2400575.406196106	0	1284	6.028113613693477	2.836458600907613	3.8245866622523934	85.05962371826172	85.0679702758789
26	85.96251678466797	1.5387					1	DETECTED	85.9625 m/z @1.54 [N1285_1.mzXML]	85.96251678466797	1.5387	1.4336333333333333	15.707600000000001	14.273966666666668	6839.0556640625	2847442.8218779294	0	1284	0.05616291100117854	67.92814086294419	134.85628172588835	85.96138763427734	85.96273040771484
27	86.05961608886719	2.6734333333333336					1	DETECTED	86.0596 m/z @2.67 [N1285_1.mzXML]	86.05961608886719	2.6734333333333336	0.1011	19.994000000000003	19.892900000000004	16066.966796875	2578645.5240758057	0	1284	0.4802999956121372	4.044413733286523	4.976944687897785	86.05891418457031	86.05992889404297
28	86.09589385986328	4.07455					1	DETECTED	86.0959 m/z @4.07 [N1285_1.mzXML]	86.09589385986328	4.07455	1.9159666666666666	18.291666666666668	16.375700000000002	119694.015625	9422319.820265867	1	1284	0.9902288870588722	0.7349300904208075	0.6350634555003114	86.0934066772461	86.09615325927734
29	86.99231719970703	1.4793666666666667					1	DETECTED	86.9923 m/z @1.48 [N1285_1.mzXML]	86.99231719970703	1.4793666666666667	1.3831666666666667	1.7158166666666665	0.3326499999999999	33239.84765625	357490.2777720947	0	1284	0.20376057028679329	1.9908307694691783	2.7227690749760556	86.9920883178711	86.99236297607422
30	87.07998657226562	7.073383333333334					1	DETECTED	87.0800 m/z @7.07 [N1285_1.mzXML]	87.07998657226562	7.073383333333334	0.1011	19.994000000000003	19.892900000000004	89438.4453125	4.744733427507811E7	1	1284	16.03119100055554	1.0507740667663774	1.173740748877195	87.07964324951172	87.08010864257812
31	88.03887939453125	2.7284					1	DETECTED	88.0389 m/z @2.73 [N1285_1.mzXML]	88.03887939453125	2.7284	2.2712999999999997	19.161	16.8897	8601.9130859375	1455286.7524004825	0	1284	0.6531067918150786	18.474841391380423	2.735790779643252	88.0351333618164	88.03914642333984
32	88.08338928222656	7.073383333333334					1	DETECTED	88.0834 m/z @7.07 [N1285_1.mzXML]	88.08338928222656	7.073383333333334	0.1011	19.994000000000003	19.892900000000004	5958.66162109375	3353601.746809813	0	1284	3.834783977994511	1.4265699663190203	1.349154090886759	88.07360076904297	88.091064453125
33	88.11141967773438	12.9532					1	DETECTED	88.1114 m/z @12.95 [N1285_1.mzXML]	88.11141967773438	12.9532	7.10615	18.37366666666667	11.267516666666669	8245.8701171875	1767084.3769215706	0	1284	2.378241925248071	0.9635214908942688	0.4233142402079858	88.1024169921875	88.11180877685547
34	88.95217895507812	1.4793666666666667					1	DETECTED	88.9522 m/z @1.48 [N1285_1.mzXML]	88.95217895507812	1.4793666666666667	1.40045	11.09995	9.6995	14520.1083984375	5539215.832821289	0	1284	0.23295944436214766	58.60829067577373	124.2008842733223	88.94842529296875	88.95220947265625
35	88.96776580810547	11.5157					1	DETECTED	88.9678 m/z @11.52 [N1285_1.mzXML]	88.96776580810547	11.5157	0.6431166666666667	19.425	18.781883333333333	30159.150390625	4754957.23645453	0	1284	0.33973230045001834	0.8637268051904253	0.11416358530767984	88.9676513671875	88.96833038330078
36	89.0381851196289	9.2252					1	DETECTED	89.0382 m/z @9.23 [N1285_1.mzXML]	89.0381851196289	9.2252	0.4906666666666667	11.864033333333333	11.373366666666668	14010.76953125	1330654.604224457	0	1284	0.058662784785989075	0.6510574882840526	0.30211497656810526	89.03387451171875	89.04136657714844
37	89.05928039550781	10.208066666666667					1	DETECTED	89.0593 m/z @10.21 [N1285_1.mzXML]	89.05928039550781	10.208066666666667	0.11779999999999999	19.994000000000003	19.876200000000004	15447.27734375	4669362.559078438	0	1284	1.3265878288353274	1.316410536173852	1.0011058966635045	89.05026245117188	89.06468200683594
38	89.96027374267578	11.279516666666666					1	DETECTED	89.9603 m/z @11.28 [N1285_1.mzXML]	89.96027374267578	11.279516666666666	10.9213	18.177500000000002	7.2562000000000015	17443.04296875	1625971.3401081543	0	1284	1.0477943051355716	10.128227795096112	26.01481221619367	89.960205078125	89.96060180664062
39	90.05439758300781	1.9591666666666667					1	DETECTED	90.0544 m/z @1.96 [N1285_1.mzXML]	90.05439758300781	1.9591666666666667	0.11779999999999999	19.926499999999997	19.808699999999998	131027.6640625	6218731.492818698	0	1284	0.4145691801133182	2.618195038173324	4.278021342641354	90.04584503173828	90.06341552734375
40	90.97598266601562	1.6417833333333334					1	DETECTED	90.9760 m/z @1.64 [N1285_1.mzXML]	90.97598266601562	1.6417833333333334	1.5387	16.36115	14.822449999999998	611025.25	2.6757062269674804E7	0	1284	0.13230493705491386	73.36782176034758	163.60277121437946	90.97149658203125	90.97623443603516
41	91.03845977783203	10.47765					1	DETECTED	91.0385 m/z @10.48 [N1285_1.mzXML]	91.03845977783203	10.47765	0.1011	19.994000000000003	19.892900000000004	44237.22265625	2.5777785850681636E7	0	1284	17.963771626769173	0.9585507707282288	1.0510751075095621	91.03816986083984	91.0386734008789
42	91.05380249023438	9.21115					1	DETECTED	91.0538 m/z @9.21 [N1285_1.mzXML]	91.05380249023438	9.21115	0.11779999999999999	19.994000000000003	19.876200000000004	147438.640625	1.2245916731682394E7	0	1284	0.07938355267544317	1.2041193014939446	1.6081535859061857	91.04715728759766	91.05577850341797
43	92.05701446533203	9.21115					1	DETECTED	92.0570 m/z @9.21 [N1285_1.mzXML]	92.05701446533203	9.21115	3.5639499999999997	17.349833333333333	13.785883333333333	9320.4853515625	1029876.0968636167	0	1284	0.9248421257042914	6.383894544679712	7.3014003863353	92.05619049072266	92.06303405761719
44	93.0694808959961	8.378216666666667					1	DETECTED	93.0695 m/z @8.38 [N1285_1.mzXML]	93.0694808959961	8.378216666666667	0.11779999999999999	19.97716666666667	19.85936666666667	9870.4326171875	1755791.9999882511	0	1284	6.243622045746344	3.539783372932828	4.40395605058396	93.06895446777344	93.07772064208984
45	94.04095458984375	8.378216666666667					1	DETECTED	94.0410 m/z @8.38 [N1285_1.mzXML]	94.04095458984375	8.378216666666667	0.4737	18.799	18.3253	16070.08203125	1558490.6619420466	0	1284	0.2631236824738128	2.788032556355324	5.504514788872439	94.04029083251953	94.04994201660156
46	95.01558685302734	2.1997500000000003					1	DETECTED	95.0156 m/z @2.20 [N1285_1.mzXML]	95.01558685302734	2.1997500000000003	1.9159666666666666	17.38266666666667	15.466700000000003	14671.45703125	2322253.7444178164	0	1284	0.5760315108999743	27.250895636342246	2.6353938712667713	95.00995635986328	95.02362823486328
47	95.04873657226562	8.4078					1	DETECTED	95.0487 m/z @8.41 [N1285_1.mzXML]	95.04873657226562	8.4078	0.1683	16.938833333333335	16.770533333333336	11295.8515625	2023267.039315613	0	1284	0.4108389817378857	0.5154273301749532	0.42268420421160785	95.04240417480469	95.05104064941406
48	95.08484649658203	11.486133333333333					1	DETECTED	95.0848 m/z @11.49 [N1285_1.mzXML]	95.08484649658203	11.486133333333333	0.13463333333333333	19.97716666666667	19.842533333333336	8287.2763671875	1771846.1161524663	0	1284	3.550403597111174	0.885502577881325	0.8432292679474827	95.08430480957031	95.08553314208984
49	96.92115783691406	1.7605333333333335					1	DETECTED	96.9212 m/z @1.76 [N1285_1.mzXML]	96.92115783691406	1.7605333333333335	1.6563166666666667	2.4128833333333333	0.7565666666666666	157115.265625	2341341.5429897467	0	1284	0.10208468767610124	3.402519263986485	5.863086471715658	96.92115020751953	96.92139434814453
50	97.02778625488281	2.1282166666666664					1	DETECTED	97.0278 m/z @2.13 [N1285_1.mzXML]	97.02778625488281	2.1282166666666664	1.0377833333333333	10.3414	9.303616666666667	12741.3564453125	1577311.6377654406	0	1284	2.833750427116546	3.378110099801027	7.190239054392071	97.02195739746094	97.02836608886719
51	97.06433868408203	0.20241666666666666					1	DETECTED	97.0643 m/z @0.20 [N1285_1.mzXML]	97.06433868408203	0.20241666666666666	0.15151666666666666	19.994000000000003	19.842483333333337	2821.905029296875	2155799.830052611	0	1284	18.811890720928734	194.916339227243	388.832678454486	97.06404113769531	97.07283782958984
52	97.10050964355469	11.756583333333333					1	DETECTED	97.1005 m/z @11.76 [N1285_1.mzXML]	97.10050964355469	11.756583333333333	0.11779999999999999	19.97716666666667	19.85936666666667	6899.37109375	2431939.7150197476	0	1284	3.002985163765011	0.8531547541481285	0.6216413858455466	97.0927963256836	97.10098266601562
53	98.91817474365234	1.7605333333333335					1	DETECTED	98.9182 m/z @1.76 [N1285_1.mzXML]	98.91817474365234	1.7605333333333335	1.6563166666666667	8.29	6.633683333333332	47047.4921875	3291586.200920532	0	1284	0.3301608122521116	31.826403326403266	62.65280665280654	98.9181137084961	98.9258041381836
54	98.98355865478516	13.0214					1	DETECTED	98.9836 m/z @13.02 [N1285_1.mzXML]	98.98355865478516	13.0214	0.1011	19.994000000000003	19.892900000000004	29722.927734375	6663766.528923593	0	1284	0.5190547301003203	0.7286045857744089	0.6063811305849234	98.974853515625	98.98401641845703
55	98.99488830566406	1.8166333333333333					1	DETECTED	98.9949 m/z @1.82 [N1285_1.mzXML]	98.99488830566406	1.8166333333333333	1.5826666666666667	7.9588	6.376133333333334	240118.78125	4582482.617258789	0	1284	0.0692553845367807	0.6248956709408988	0.10253318879342987	98.98831176757812	98.99922943115234
56	99.04351043701172	2.0569333333333333					1	DETECTED	99.0435 m/z @2.06 [N1285_1.mzXML]	99.04351043701172	2.0569333333333333	1.5534333333333334	19.243333333333332	17.689899999999998	17060.767578125	2840267.984984314	0	1284	0.2482462724168113	17.675639398901147	33.53944207829074	99.04095458984375	99.05029296875
57	100.07513427734375	8.829866666666668					1	DETECTED	100.0751 m/z @8.83 [N1285_1.mzXML]	100.07513427734375	8.829866666666668	0.13463333333333333	19.960166666666666	19.825533333333333	168649.75	3117396.7936752005	1	1284	0.1419179427635946	1.477104833361541	1.7227720514024931	100.06549835205078	100.0755386352539
58	100.97209167480469	1.4793666666666667					1	DETECTED	100.9721 m/z @1.48 [N1285_1.mzXML]	100.97209167480469	1.4793666666666667	1.4336333333333333	1.5090833333333333	0.07545000000000002	3214.162109375	10694.908991088869	0	1284	0.08800797364804613	0.8248906705539348	0.6497813411078696	100.97209167480469	100.97252655029297
59	101.00760650634766	1.5090833333333333					1	DETECTED	101.0076 m/z @1.51 [N1285_1.mzXML]	101.00760650634766	1.5090833333333333	0.23620000000000002	19.994000000000003	19.757800000000003	932542.8125	1.3170079964519227E7	1	1284	0.12034012422583995	1.3380197864626981	1.6185283434383482	101.00727081298828	101.00806427001953
60	101.09528350830078	11.26375					1	DETECTED	101.0953 m/z @11.26 [N1285_1.mzXML]	101.09528350830078	11.26375	0.1011	19.994000000000003	19.892900000000004	25222.19140625	8814019.827851564	0	1284	14.149319785559467	0.7068646667411494	3.6573639691775788	101.09513092041016	101.09819793701172
61	101.56621551513672	4.989466666666667					1	DETECTED	101.5662 m/z @4.99 [N1285_1.mzXML]	101.56621551513672	4.989466666666667	3.6645333333333334	11.664066666666667	7.999533333333334	10498.2021484375	3336902.091521729	0	1284	0.8722647800052732	3.018843715407064	5.037687430814128	101.55716705322266	101.5749282836914
62	102.00865173339844	1.4940833333333332					1	DETECTED	102.0087 m/z @1.49 [N1285_1.mzXML]	102.00865173339844	1.4940833333333332	1.40045	17.712833333333332	16.312383333333333	90377.421875	3633662.7366316547	0	1284	0.11757788583737572	73.25509611863957	160.0988627262525	102.00836181640625	102.00879669189453
63	102.05448150634766	2.5636666666666668					1	DETECTED	102.0545 m/z @2.56 [N1285_1.mzXML]	102.05448150634766	2.5636666666666668	0.32075000000000004	19.97716666666667	19.65641666666667	30718.80859375	4618848.499906068	0	1284	0.9798097233140597	2.5625059754961135	3.452882294361262	102.04585266113281	102.05469512939453
64	102.0908432006836	7.188066666666667					1	DETECTED	102.0908 m/z @7.19 [N1285_1.mzXML]	102.0908432006836	7.188066666666667	0.13463333333333333	19.97716666666667	19.842533333333336	2710.823486328125	1786335.67027832	0	1284	17.68123709594645	1.406586863135211	1.8131737262704217	102.09050750732422	102.09929656982422
65	102.12702178955078	12.5679					1	DETECTED	102.1270 m/z @12.57 [N1285_1.mzXML]	102.12702178955078	12.5679	0.6769166666666667	19.994000000000003	19.317083333333336	8005.90234375	2681701.6570516103	0	1284	3.8988425031545084	0.8122576069542891	2.9829873865680274	102.12652587890625	102.13480377197266
66	102.96965789794922	1.4793666666666667					1	DETECTED	102.9697 m/z @1.48 [N1285_1.mzXML]	102.96965789794922	1.4793666666666667	1.3831666666666667	19.825499999999998	18.44233333333333	309354.1875	4914264.974656128	0	1284	0.15671697561727393	2.710131456842064	2.4635684799095974	102.96942901611328	102.96994018554688
67	103.0383071899414	2.099683333333333					1	DETECTED	103.0383 m/z @2.10 [N1285_1.mzXML]	103.0383071899414	2.099683333333333	0.7109833333333333	19.875999999999998	19.165016666666663	81213.0859375	6615830.837666199	0	1284	0.39384024260667716	2.5272533421617687	1.277399043409831	103.03805541992188	103.03878021240234
68	103.05366516113281	8.392816666666667					1	DETECTED	103.0537 m/z @8.39 [N1285_1.mzXML]	103.05366516113281	8.392816666666667	3.4774499999999997	10.63085	7.153400000000001	254612.734375	1.0449733633143798E7	1	1284	0.3356667271815308	0.5342665076661473	0.45641194482709596	103.04873657226562	103.0613784790039
69	103.0746841430664	10.9363					1	DETECTED	103.0747 m/z @10.94 [N1285_1.mzXML]	103.0746841430664	10.9363	0.1011	19.994000000000003	19.892900000000004	100519.3984375	1.5389152230535375E7	0	1284	0.4549245756894589	0.9561238302086671	0.7173912927813415	103.0672378540039	103.07498931884766
70	104.0571060180664	8.36365					1	DETECTED	104.0571 m/z @8.36 [N1285_1.mzXML]	104.0571060180664	8.36365	7.9588	9.53435	1.5755499999999998	18475.419921875	407528.3354845581	0	1284	0.24009364842752667	0.9982922039017759	0.44803377853487	104.04903411865234	104.05740356445312
71	104.07453155517578	13.619383333333333					1	DETECTED	104.0745 m/z @13.62 [N1285_1.mzXML]	104.07453155517578	13.619383333333333	0.11779999999999999	19.94333333333333	19.825533333333333	13452.79296875	3567742.036448394	0	1284	2.2628241530666795	0.9115840576093889	0.5898308496632111	104.06969451904297	104.07848358154297
72	104.10626983642578	1.7887333333333333					1	DETECTED	104.1063 m/z @1.79 [N1285_1.mzXML]	104.10626983642578	1.7887333333333333	1.1068166666666668	14.751299999999999	13.644483333333332	972142.1875	8822719.8199982	1	1284	0.06032767028845587	0.8565784144579276	3.593051047978145	104.10610961914062	104.11157989501953
73	104.96260833740234	11.574883333333334					1	DETECTED	104.9626 m/z @11.57 [N1285_1.mzXML]	104.96260833740234	11.574883333333334	0.11779999999999999	19.926499999999997	19.808699999999998	18610.623046875	4186877.1966733695	0	1284	19.29393927208543	0.8772080065969403	0.7497358571022271	104.9624252319336	104.96570587158203
74	105.0027084350586	1.5236833333333335					1	DETECTED	105.0027 m/z @1.52 [N1285_1.mzXML]	105.0027084350586	1.5236833333333335	1.40045	1.6857166666666668	0.2852666666666668	35535.25	335830.34471740725	0	1284	0.16330643044765725	1.1516929538519753	1.4074630842474272	105.00236511230469	105.00284576416016
75	105.0541000366211	4.1787833333333335					1	DETECTED	105.0541 m/z @4.18 [N1285_1.mzXML]	105.0541000366211	4.1787833333333335	0.8654333333333334	8.392816666666667	7.527383333333333	3047.900390625	685976.7419663391	0	1284	0.4566656134271838	1.1359173243595353	1.2718346487190706	105.05097198486328	105.05704498291016
76	105.0710678100586	14.423583333333333					1	DETECTED	105.0711 m/z @14.42 [N1285_1.mzXML]	105.0710678100586	14.423583333333333	0.11779999999999999	19.994000000000003	19.876200000000004	53777.4296875	1.1595393954531856E7	0	1284	1.2347162750542946	0.8206381708607656	0.8306269899230223	105.06946563720703	105.0728530883789
77	106.04930114746094	1.9731166666666666					1	DETECTED	106.0493 m/z @1.97 [N1285_1.mzXML]	106.04930114746094	1.9731166666666666	0.1683	19.458000000000002	19.289700000000003	12195.6923828125	1363446.9615420536	0	1284	0.6597537576231278	10.673504764350449	7.091922466890376	106.04901123046875	106.04976654052734
78	106.06446838378906	12.457500000000001					1	DETECTED	106.0645 m/z @12.46 [N1285_1.mzXML]	106.06446838378906	12.457500000000001	5.814466666666666	19.926499999999997	14.112033333333331	4493.98583984375	1537275.5331525574	0	1284	4.245841102807139	1.0621678851528664	1.3771294157422227	106.06416320800781	106.074462890625
79	106.94990539550781	1.6563166666666667					1	DETECTED	106.9499 m/z @1.66 [N1285_1.mzXML]	106.94990539550781	1.6563166666666667	1.568	12.36285	10.79485	81289.4609375	6109371.055789063	0	1284	0.12203231479503152	61.114455557652434	3.541631468179608	106.94559478759766	106.95006561279297
80	106.96263885498047	1.5236833333333335					1	DETECTED	106.9626 m/z @1.52 [N1285_1.mzXML]	106.96263885498047	1.5236833333333335	0.6262500000000001	12.1702	11.543949999999999	10888.7568359375	3253692.2814252013	0	1284	0.05861923496246679	6.431647661850461	97.74398987332825	106.96257019042969	106.969970703125
81	107.05183410644531	5.1011500000000005					1	DETECTED	107.0518 m/z @5.10 [N1285_1.mzXML]	107.05183410644531	5.1011500000000005	0.32075000000000004	19.6245	19.30375	10401.423828125	1963259.4393531492	0	1284	4.8330675759805874	1.9540787564122204	4.674041437868685	107.04815673828125	107.05389404296875
82	108.08002471923828	2.6321333333333334					1	DETECTED	108.0800 m/z @2.63 [N1285_1.mzXML]	108.08002471923828	2.6321333333333334	0.11779999999999999	19.994000000000003	19.876200000000004	2957.068359375	1696482.551746094	0	1284	17.74035400691436	3.9525785496486816	6.12736780112367	108.07958984375	108.0893783569336
83	109.06179809570312	1.6270666666666667					1	DETECTED	109.0618 m/z @1.63 [N1285_1.mzXML]	109.06179809570312	1.6270666666666667	1.6270666666666667	16.130983333333333	14.503916666666667	7817.67529296875	1442195.8852260746	0	1284	6.632134403111016	null	null	109.05389404296875	109.06623077392578
84	110.05950164794922	2.5229166666666667					1	DETECTED	110.0595 m/z @2.52 [N1285_1.mzXML]	110.05950164794922	2.5229166666666667	0.15151666666666666	19.960166666666666	19.80865	6645.1650390625	1829098.6260412897	0	1284	0.4763203411993122	1.6634753351032368	2.879033187846138	110.05890655517578	110.06827545166016
85	111.04350280761719	2.0147333333333335					1	DETECTED	111.0435 m/z @2.01 [N1285_1.mzXML]	111.04350280761719	2.0147333333333335	0.11779999999999999	19.994000000000003	19.876200000000004	8522.763671875	3317773.5421678456	0	1284	4.384694054308856	5.239034933577002	23.84042883378505	111.04055786132812	111.04402160644531
86	111.11632537841797	14.40965					1	DETECTED	111.1163 m/z @14.41 [N1285_1.mzXML]	111.11632537841797	14.40965	0.2531333333333333	19.2765	19.023366666666664	4828.2236328125	1602496.324358338	0	1284	0.46023263896927347	0.6718943337049721	0.5259103433895862	111.11583709716797	111.11652374267578
87	112.03624725341797	1.7747333333333333					1	DETECTED	112.0362 m/z @1.77 [N1285_1.mzXML]	112.03624725341797	1.7747333333333333	1.4175333333333335	15.707600000000001	14.290066666666668	239454.015625	3583803.4710667417	0	1284	0.39821083332345153	0.8423670768145755	0.5657559366778088	112.02754974365234	112.04086303710938
88	112.89505767822266	1.7311666666666667					1	DETECTED	112.8951 m/z @1.73 [N1285_1.mzXML]	112.89505767822266	1.7311666666666667	1.6563166666666667	12.883866666666668	11.22755	151522.671875	4865017.875893677	0	1284	0.07684316434085492	4.03218195032185	7.668421535424346	112.88906860351562	112.89532470703125
89	113.02014923095703	2.2140666666666666					1	DETECTED	113.0201 m/z @2.21 [N1285_1.mzXML]	113.02014923095703	2.2140666666666666	0.13463333333333333	19.960166666666666	19.825533333333333	732567.25	2.2035166025553524E7	0	1284	0.4931904404575673	2.089626003344249	3.6263959458261876	113.01062774658203	113.02265167236328
90	113.03533172607422	1.4793666666666667					1	DETECTED	113.0353 m/z @1.48 [N1285_1.mzXML]	113.03533172607422	1.4793666666666667	0.11779999999999999	19.541333333333334	19.423533333333335	8494.4443359375	2337283.097226198	0	1284	10.483673145688252	7.13278820966044	10.493061438851006	113.03152465820312	113.03926849365234
91	113.09542083740234	11.039883333333334					1	DETECTED	113.0954 m/z @11.04 [N1285_1.mzXML]	113.09542083740234	11.039883333333334	6.255383333333333	16.756833333333333	10.50145	5525.12744140625	1172791.2793022157	0	1284	0.04619232639404203	1.0974448740725256	1.1948897481450511	113.08859252929688	113.10393524169922
92	114.023681640625	2.2428666666666666					1	DETECTED	114.0237 m/z @2.24 [N1285_1.mzXML]	114.023681640625	2.2428666666666666	2.0854666666666666	2.3566	0.2711333333333332	22654.255859375	244037.02070654285	0	1284	0.18407654970130638	0.8612875900042353	0.7225751800084704	114.02355194091797	114.0237808227539
93	114.0544204711914	2.6597500000000003					1	DETECTED	114.0544 m/z @2.66 [N1285_1.mzXML]	114.0544204711914	2.6597500000000003	0.1011	19.994000000000003	19.892900000000004	44048.98046875	6770239.577169708	0	1284	0.40373497350438203	5.115603352295478	3.258727061301295	114.04954528808594	114.05480194091797
94	114.06548309326172	1.8166333333333333					1	DETECTED	114.0655 m/z @1.82 [N1285_1.mzXML]	114.06548309326172	1.8166333333333333	1.4336333333333333	18.37366666666667	16.940033333333336	546416.0625	8362091.062212251	0	1284	0.05778172831269712	11.76969997403856	14.97022824910723	114.06381225585938	114.06608581542969
95	114.09087371826172	9.743383333333332					1	DETECTED	114.0909 m/z @9.74 [N1285_1.mzXML]	114.09087371826172	9.743383333333332	0.2193166666666667	19.326	19.106683333333333	8197.4453125	1715678.148933014	0	1284	0.11804615025721255	1.0030737920076158	0.01151442432202618	114.0883560180664	114.09540557861328
96	114.89196014404297	1.7311666666666667					1	DETECTED	114.8920 m/z @1.73 [N1285_1.mzXML]	114.89196014404297	1.7311666666666667	1.6563166666666667	2.228333333333333	0.5720166666666664	37536.12890625	476408.4308208006	0	1284	0.12742492753384282	3.821086617679798	5.518472242700002	114.89171600341797	114.8934555053711
97	114.98715209960938	1.4940833333333332					1	DETECTED	114.9872 m/z @1.49 [N1285_1.mzXML]	114.98715209960938	1.4940833333333332	1.40045	2.1428333333333334	0.7423833333333334	43909.02734375	802668.2068422241	0	1284	0.10310067766112896	4.014537476941461	7.943957115670312	114.98689270019531	114.9919662475586
98	115.03590393066406	1.8588					1	DETECTED	115.0359 m/z @1.86 [N1285_1.mzXML]	115.03590393066406	1.8588	0.18556666666666669	19.994000000000003	19.808433333333337	368758.5625	3778663.2053571744	0	1284	null	0.727380310342288	null	115.03526306152344	115.03900146484375
99	115.05378723144531	9.21115					1	DETECTED	115.0538 m/z @9.21 [N1285_1.mzXML]	115.05378723144531	9.21115	0.3038166666666667	16.230066666666666	15.92625	92970.203125	2800616.365612	0	1284	0.08384897848040396	1.453342596430379	1.5767509560139141	115.04916381835938	115.06314849853516
100	115.06885528564453	1.8166333333333333					1	DETECTED	115.0689 m/z @1.82 [N1285_1.mzXML]	115.06885528564453	1.8166333333333333	0.32075000000000004	19.491333333333333	19.170583333333333	26115.115234375	3424975.43963327	0	1284	9.733283120058767	2.6861105507183867	5.559153486494518	115.0651626586914	115.07530975341797
101	115.11100006103516	11.725583333333333					1	DETECTED	115.1110 m/z @11.73 [N1285_1.mzXML]	115.11100006103516	11.725583333333333	0.15151666666666666	19.960166666666666	19.80865	6639.03857421875	2406969.091457428	0	1284	16.571850230960884	0.8557342276699057	1.7497943195514625	115.1106948852539	115.11168670654297
102	116.05545806884766	9.21115					1	DETECTED	116.0555 m/z @9.21 [N1285_1.mzXML]	116.05545806884766	9.21115	9.169116666666667	11.756583333333333	2.587466666666666	9668.28125	262307.8488557736	0	1284	0.06182402879400506	30.778747026170322	2.7027287420212427	116.04827880859375	116.05728912353516
103	116.0697250366211	1.8588					1	DETECTED	116.0697 m/z @1.86 [N1285_1.mzXML]	116.0697250366211	1.8588	0.11779999999999999	19.960166666666666	19.842366666666667	1721911.5	1.5099175525050052E7	1	1284	0.03736334818603959	9.570776784500298	8.134846425934231	116.06144714355469	116.07035827636719
104	116.4361343383789	1.4940833333333332					1	DETECTED	116.4361 m/z @1.49 [N1285_1.mzXML]	116.4361343383789	1.4940833333333332	1.4175333333333335	1.5974333333333335	0.17989999999999995	9140.826171875	65686.54743945316	0	1284	0.24747673263615888	1.1750489875898154	1.2819153381944446	116.43598937988281	116.43640899658203
105	116.98501586914062	1.4793666666666667					1	DETECTED	116.9850 m/z @1.48 [N1285_1.mzXML]	116.98501586914062	1.4793666666666667	0.1011	19.994000000000003	19.892900000000004	2385323.25	4.744915844702361E7	0	1284	0.13803572974398404	76.9489256686628	2.3132379829716623	116.97721862792969	116.985595703125
106	117.05683135986328	9.21115					1	DETECTED	117.0568 m/z @9.21 [N1285_1.mzXML]	117.05683135986328	9.21115	0.6262500000000001	19.691333333333333	19.065083333333334	189912.375	1.2968421722260129E7	0	1284	0.08747024611394316	0.5621166514387625	0.01950477904759828	117.05384826660156	117.06495666503906
107	117.09024810791016	11.486133333333333					1	DETECTED	117.0902 m/z @11.49 [N1285_1.mzXML]	117.09024810791016	11.486133333333333	0.5924833333333334	19.825499999999998	19.233016666666664	93739.3046875	4804044.692691529	0	1284	0.2893484368093855	2.67653640427859	0.9304490091925104	117.09000396728516	117.09088134765625
108	117.99141693115234	11.325616666666667					1	DETECTED	117.9914 m/z @11.33 [N1285_1.mzXML]	117.99141693115234	11.325616666666667	1.4491333333333332	17.185833333333335	15.736700000000003	41220.90625	1.745185137848956E7	0	1284	15.602154653446341	0.7966752673438084	0.5933505346876167	117.9878158569336	117.99141693115234
109	118.06422424316406	9.21115					1	DETECTED	118.0642 m/z @9.21 [N1285_1.mzXML]	118.06422424316406	9.21115	2.5636666666666668	17.4815	14.917833333333334	2019128.25	1.9335726280990753E7	1	1284	0.0889605052926683	1.4350599870750798	1.668817106025986	118.05734252929688	118.06475830078125
110	118.08533477783203	1.9870166666666667					1	DETECTED	118.0853 m/z @1.99 [N1285_1.mzXML]	118.08533477783203	1.9870166666666667	0.1011	19.994000000000003	19.892900000000004	2424153.25	6.570995418182903E7	1	1284	0.18511837439255086	2.108121214748787	7.313408154952173	118.085205078125	118.08592987060547
111	118.62457275390625	9.2394					1	DETECTED	118.6246 m/z @9.24 [N1285_1.mzXML]	118.62457275390625	9.2394	9.15475	9.281283333333333	0.12653333333333272	7160.68310546875	34850.07865612796	0	1284	0.08404870417743737	0.7473912187438445	0.4289444135877513	118.62457275390625	118.62519836425781
112	118.64617156982422	1.9731166666666666					1	DETECTED	118.6462 m/z @1.97 [N1285_1.mzXML]	118.64617156982422	1.9731166666666666	1.9731166666666666	2.3990500000000003	0.4259333333333337	5898.5	78486.47577673344	0	1284	0.13612450373719853	null	null	118.6460189819336	118.64656066894531
113	118.97821807861328	11.279516666666666					1	DETECTED	118.9782 m/z @11.28 [N1285_1.mzXML]	118.97821807861328	11.279516666666666	0.2868833333333333	19.994000000000003	19.70711666666667	63719.0859375	6142294.562153325	0	1284	0.9910811949792766	8.543613596681281	0.2131033515765796	118.97789001464844	118.98137664794922
114	119.01822662353516	1.5236833333333335					1	DETECTED	119.0182 m/z @1.52 [N1285_1.mzXML]	119.01822662353516	1.5236833333333335	1.3831666666666667	18.634999999999998	17.25183333333333	281069.40625	4375351.149575867	0	1284	0.17092588822542254	1.1995424062899152	1.2561473343280878	119.01792907714844	119.01885223388672
115	119.04849243164062	3.9272666666666667					1	DETECTED	119.0485 m/z @3.93 [N1285_1.mzXML]	119.04849243164062	3.9272666666666667	2.0854666666666666	4.2982499999999995	2.212783333333333	6017.18896484375	333444.69694171136	0	1284	0.32395046737180255	0.600712165635067	0.20142433127013398	119.04812622070312	119.04886627197266
116	119.06791687011719	9.2394					1	DETECTED	119.0679 m/z @9.24 [N1285_1.mzXML]	119.06791687011719	9.2394	4.2087666666666665	9.594383333333333	5.3856166666666665	101431.7421875	1172097.5883784785	0	1284	0.10144701778394705	0.6050710722883097	0.13023674627222445	119.06783294677734	119.07268524169922
117	119.08890533447266	1.9591666666666667					1	DETECTED	119.0889 m/z @1.96 [N1285_1.mzXML]	119.08890533447266	1.9591666666666667	0.18556666666666669	19.641333333333332	19.455766666666666	99340.828125	6131623.10689584	0	1284	0.1839706664393459	40.51201399622911	3.8982973681267308	119.08089447021484	119.08960723876953
118	119.15352630615234	14.226233333333333					1	DETECTED	119.1535 m/z @14.23 [N1285_1.mzXML]	119.15352630615234	14.226233333333333	0.15151666666666666	19.994000000000003	19.842483333333337	95932.78125	1.746777971063221E7	0	1284	1.3328260576799558	1.0162497028386552	6.235409364726967	119.15332794189453	119.15557861328125
119	119.50870513916016	8.378216666666667					1	DETECTED	119.5087 m/z @8.38 [N1285_1.mzXML]	119.50870513916016	8.378216666666667	0.6093166666666666	10.890216666666667	10.2809	3159.009521484375	811260.5458475649	0	1284	0.2999159265431519	0.6616702493274467	0.3233404986548933	119.50033569335938	119.5150146484375
120	120.07988739013672	8.378216666666667					1	DETECTED	120.0799 m/z @8.38 [N1285_1.mzXML]	120.07988739013672	8.378216666666667	7.599216666666666	19.758333333333333	12.159116666666666	982265.875	2.2286504723708373E7	1	1284	0.2520670514606884	0.7834649115234856	0.5085801512041509	120.07157135009766	120.08831024169922
121	120.96546173095703	2.0569333333333333					1	DETECTED	120.9655 m/z @2.06 [N1285_1.mzXML]	120.96546173095703	2.0569333333333333	1.9303333333333332	19.474833333333333	17.5445	14347.8759765625	6631255.536159179	0	1284	0.18703214758243947	69.29107424960503	137.58214849921006	120.95938110351562	120.96888732910156
122	120.9801025390625	1.5236833333333335					1	DETECTED	120.9801 m/z @1.52 [N1285_1.mzXML]	120.9801025390625	1.5236833333333335	1.40045	18.12816666666667	16.72771666666667	47742.83984375	4950468.257410767	0	1284	0.1222839927846553	40.724322849152976	90.73626491438573	120.97087097167969	120.98023223876953
123	121.02759552001953	12.441716666666668					1	DETECTED	121.0276 m/z @12.44 [N1285_1.mzXML]	121.02759552001953	12.441716666666668	0.8827333333333333	19.994000000000003	19.11126666666667	27178.705078125	7202814.722094841	0	1284	1.6796717903470793	2.4582358377365825	0.3639175706501993	121.01819610595703	121.03298950195312
124	121.07124328613281	1.8447					1	DETECTED	121.0712 m/z @1.84 [N1285_1.mzXML]	121.07124328613281	1.8447	0.1011	19.994000000000003	19.892900000000004	468977.46875	1.0222707614788117E7	0	1284	0.19885786736964994	0.9012184618422936	7.7440015265149205	121.06148529052734	121.07705688476562
125	121.0835952758789	8.378216666666667					1	DETECTED	121.0836 m/z @8.38 [N1285_1.mzXML]	121.0835952758789	8.378216666666667	5.2303500000000005	8.799633333333333	3.569283333333332	54984.77734375	1725619.5938662717	0	1284	0.2910267287142059	0.9344202372198497	0.5255112043007962	121.0835189819336	121.0916748046875
126	121.98649597167969	12.202533333333333					1	DETECTED	121.9865 m/z @12.20 [N1285_1.mzXML]	121.98649597167969	12.202533333333333	10.729283333333333	16.905833333333334	6.176550000000001	21006.259765625	2125942.8572701113	0	1284	1.9511186423848557	2.1089435127704506	2.3354354854095836	121.98616790771484	121.98673248291016
127	122.05717468261719	8.845333333333334					1	DETECTED	122.0572 m/z @8.85 [N1285_1.mzXML]	122.05717468261719	8.845333333333334	0.26998333333333335	9.062133333333332	8.792149999999998	10538.890625	1053725.6470377804	0	1284	0.15587548272277196	0.5126408834624824	0.025281766924964862	122.05707550048828	122.06419372558594
128	122.09551239013672	13.1865					1	DETECTED	122.0955 m/z @13.19 [N1285_1.mzXML]	122.09551239013672	13.1865	0.1011	19.926499999999997	19.8254	10244.861328125	3006251.8244774737	0	1284	1.709651107870581	1.1552284563197652	0.538213344402545	122.08666229248047	122.09639739990234
129	122.92375946044922	1.6563166666666667					1	DETECTED	122.9238 m/z @1.66 [N1285_1.mzXML]	122.92375946044922	1.6563166666666667	1.5534333333333334	12.883866666666668	11.330433333333335	56257.23046875	3506707.650800599	0	1284	0.18126762177054379	3.739606395175125	0.4827884116834117	122.91449737548828	122.92887878417969
130	123.04330444335938	3.8979500000000002					1	DETECTED	123.0433 m/z @3.90 [N1285_1.mzXML]	123.04330444335938	3.8979500000000002	0.15151666666666666	19.960166666666666	19.80865	3524.728271484375	1334359.1056157525	0	1284	0.41074498240359736	2.6436677551093037	0.26418320002132045	123.04248809814453	123.04405212402344
131	123.05463409423828	3.291233333333333					1	DETECTED	123.0546 m/z @3.29 [N1285_1.mzXML]	123.05463409423828	3.291233333333333	0.6262500000000001	15.610316666666668	14.984066666666667	7466.203125	1078921.667630707	0	1284	0.3528433630697143	2.8112871249976554	4.622574249995311	123.0462875366211	123.06045532226562
132	123.98176574707031	11.5157					1	DETECTED	123.9818 m/z @11.52 [N1285_1.mzXML]	123.98176574707031	11.5157	1.2971	16.19735	14.90025	10783.826171875	1642511.1854240717	0	1284	0.955618350230159	0.7290749222006928	7.805833943376501	123.9810562133789	123.98567962646484
133	124.03618621826172	1.9303333333333332					1	DETECTED	124.0362 m/z @1.93 [N1285_1.mzXML]	124.03618621826172	1.9303333333333332	0.4906666666666667	17.614166666666666	17.1235	39699.54296875	2236629.101278351	0	1284	0.13672205429121154	0.7296737026234502	0.15887116428833567	124.0358657836914	124.041748046875
134	124.04998016357422	9.368383333333332					1	DETECTED	124.0500 m/z @9.37 [N1285_1.mzXML]	124.04998016357422	9.368383333333332	9.309733333333332	9.53435	0.2246166666666678	13214.73828125	81116.86025048861	0	1284	0.1081028513735589	1.9148905939187335	2.8359901443872184	124.04965209960938	124.05009460449219
135	124.9752426147461	1.5387					1	DETECTED	124.9752 m/z @1.54 [N1285_1.mzXML]	124.9752426147461	1.5387	1.4336333333333333	17.663333333333334	16.2297	3376.84130859375	1401209.7887555542	0	1284	16.210408473818415	77.23524746192896	153.47049492385793	124.96752166748047	124.9852066040039
136	124.99897766113281	13.0214					1	DETECTED	124.9990 m/z @13.02 [N1285_1.mzXML]	124.99897766113281	13.0214	12.138183333333334	14.136583333333334	1.9984000000000002	21318.939453125	705537.262163147	0	1284	0.2449140567495558	1.0252519937376656	3.424823281732026	124.99846649169922	124.99946594238281
137	125.02020263671875	1.9159666666666666					1	DETECTED	125.0202 m/z @1.92 [N1285_1.mzXML]	125.02020263671875	1.9159666666666666	0.11779999999999999	19.97716666666667	19.85936666666667	22907.380859375	2764137.5655856603	0	1284	8.424678160596539	5.59558855857107	8.986289701152224	125.01997375488281	125.026611328125
138	125.09528350830078	11.114766666666666					1	DETECTED	125.0953 m/z @11.11 [N1285_1.mzXML]	125.09528350830078	11.114766666666666	0.11779999999999999	18.947666666666667	18.829866666666668	5403.26123046875	1360638.351085632	0	1284	0.1428627699435392	0.8561391171504871	0.712278234300974	125.08878326416016	125.0969009399414
139	126.05182647705078	1.8588					1	DETECTED	126.0518 m/z @1.86 [N1285_1.mzXML]	126.05182647705078	1.8588	0.20241666666666666	19.892666666666667	19.69025	39794.8203125	2033047.9046614687	0	1284	0.1602844620374091	1.6175394458501293	24.249309715413805	126.04647064208984	126.05628967285156
140	127.00919342041016	4.119233333333333					1	DETECTED	127.0092 m/z @4.12 [N1285_1.mzXML]	127.00919342041016	4.119233333333333	4.119233333333333	11.589433333333334	7.470200000000001	8072.0439453125	2202058.995963074	0	1284	5.542829991721985	null	null	127.00183868408203	127.0191421508789
141	127.0382308959961	10.874883333333335					1	DETECTED	127.0382 m/z @10.87 [N1285_1.mzXML]	127.0382308959961	10.874883333333335	0.1011	19.994000000000003	19.892900000000004	77221.0546875	5020674.158122624	0	1284	0.07791999975580133	0.5291615507619917	0.024675094146177634	127.03372955322266	127.03900909423828
142	128.010009765625	1.7747333333333333					1	DETECTED	128.0100 m/z @1.77 [N1285_1.mzXML]	128.010009765625	1.7747333333333333	1.7311666666666667	19.607833333333335	17.87666666666667	18497.505859375	5647570.432360956	0	1284	8.594198736840893	194.3818488563633	189.36271930536307	128.00997924804688	128.01702880859375
143	128.070068359375	2.4128833333333333					1	DETECTED	128.0701 m/z @2.41 [N1285_1.mzXML]	128.070068359375	2.4128833333333333	0.20241666666666666	19.909666666666666	19.70725	34477.95703125	4537332.7439191565	0	1284	1.0630710671531876	1.8388507059098498	11.642233595252252	128.06060791015625	128.07061767578125
144	129.01754760742188	3.3624666666666667					1	DETECTED	129.0175 m/z @3.36 [N1285_1.mzXML]	129.01754760742188	3.3624666666666667	1.4175333333333335	19.607833333333335	18.1903	13454.46875	4513441.6880412605	0	1284	14.825516901074455	4.676329951326524	2.925849089961418	129.01222229003906	129.0187530517578
145	129.05381774902344	2.0569333333333333					1	DETECTED	129.0538 m/z @2.06 [N1285_1.mzXML]	129.05381774902344	2.0569333333333333	0.1011	19.994000000000003	19.892900000000004	44648.92578125	7350393.723560482	0	1284	0.4221701804673741	9.92841365494256	12.893468558667687	129.05323791503906	129.0543212890625
146	129.06500244140625	1.8447					1	DETECTED	129.0650 m/z @1.84 [N1285_1.mzXML]	129.06500244140625	1.8447	1.8166333333333333	17.564166666666665	15.747533333333331	62077.76171875	3303648.9817119134	0	1284	0.10287689921810239	280.5380047505936	560.0760095011873	129.0570526123047	129.0741729736328
147	130.04913330078125	2.0569333333333333					1	DETECTED	130.0491 m/z @2.06 [N1285_1.mzXML]	130.04913330078125	2.0569333333333333	0.1011	19.994000000000003	19.892900000000004	38581.3203125	4129012.7754781777	0	1284	15.739682390573087	4.089052003854103	1.7487953341136102	130.04835510253906	130.0503692626953
148	130.0643310546875	10.537683333333332					1	DETECTED	130.0643 m/z @10.54 [N1285_1.mzXML]	130.0643310546875	10.537683333333332	0.2868833333333333	18.964	18.677116666666667	137509.03125	3933379.8692766735	1	1284	1.3592956311710953	1.9737842630619273	0.09077624759383326	130.06402587890625	130.07395935058594
149	130.08541870117188	1.9591666666666667					1	DETECTED	130.0854 m/z @1.96 [N1285_1.mzXML]	130.08541870117188	1.9591666666666667	0.2193166666666667	19.892666666666667	19.67335	61618.23828125	3743794.306180146	0	1284	0.5490257977533755	1.651588814011469	1.9960299420605998	130.08070373535156	130.0864715576172
150	130.93214416503906	1.5387					1	DETECTED	130.9321 m/z @1.54 [N1285_1.mzXML]	130.93214416503906	1.5387	1.4642000000000002	1.5534333333333334	0.08923333333333328	12968.0263671875	50037.94257641601	0	1284	0.0899989984925289	0.5988814317673391	0.19776286353467823	130.9320831298828	130.93251037597656
151	130.9641571044922	1.4793666666666667					1	DETECTED	130.9642 m/z @1.48 [N1285_1.mzXML]	130.9641571044922	1.4793666666666667	0.1011	19.994000000000003	19.892900000000004	1032546.5	1.5513057376093095E7	0	1284	0.14652981614410487	2.8802596120457853	2.5437667545131917	130.95762634277344	130.96487426757812
152	131.01817321777344	1.5090833333333333					1	DETECTED	131.0182 m/z @1.51 [N1285_1.mzXML]	131.01817321777344	1.5090833333333333	1.4336333333333333	11.877733333333333	10.4441	48448.046875	9996093.346282227	0	1284	0.10010626662025568	69.21206096752815	137.4241219350563	131.01190185546875	131.01828002929688
153	131.04843139648438	8.378216666666667					1	DETECTED	131.0484 m/z @8.38 [N1285_1.mzXML]	131.04843139648438	8.378216666666667	3.44855	16.591983333333335	13.143433333333334	5744.51123046875	1746097.2811055297	0	1284	0.09877173342134249	1.3330955439853946	0.026594964123098766	131.0482940673828	131.05516052246094
154	131.0675506591797	10.811883333333332					1	DETECTED	131.0676 m/z @10.81 [N1285_1.mzXML]	131.0675506591797	10.811883333333332	2.370983333333333	19.892666666666667	17.521683333333335	12752.9775390625	2404434.096958619	0	1284	0.382438496566456	1.0379037385428886	0.6577063239635744	131.06675720214844	131.06991577148438
155	131.0808563232422	2.6321333333333334					1	DETECTED	131.0809 m/z @2.63 [N1285_1.mzXML]	131.0808563232422	2.6321333333333334	0.4906666666666667	14.736866666666666	14.2462	6482.75048828125	1517376.1112727665	0	1284	0.2179008561167577	3.3262717140900318	2.864758516096231	131.0803680419922	131.0844268798828
156	131.44248962402344	4.07455					1	DETECTED	131.4425 m/z @4.07 [N1285_1.mzXML]	131.44248962402344	4.07455	3.419966666666667	4.63125	1.2112833333333328	7296.1572265625	378642.17179211427	0	1284	1.0030565109732348	0.9252323360916607	0.8504646721833214	131.44195556640625	131.44273376464844
157	131.7531280517578	16.5095					1	DETECTED	131.7531 m/z @16.51 [N1285_1.mzXML]	131.7531280517578	16.5095	3.4917166666666666	16.558866666666667	13.06715	8359.140625	3270282.907885986	0	1284	12.124390270163781	0.5018961241481205	0.0041716873762455775	131.7487335205078	131.76173400878906
158	131.96051025390625	11.679233333333334					1	DETECTED	131.9605 m/z @11.68 [N1285_1.mzXML]	131.96051025390625	11.679233333333334	0.32075000000000004	19.94333333333333	19.62258333333333	15311.4404296875	4133257.2012610785	0	1284	10.583544271587193	2.281977236215239	1.1667750159528079	131.95986938476562	131.96792602539062
159	132.0647735595703	2.59125					1	DETECTED	132.0648 m/z @2.59 [N1285_1.mzXML]	132.0647735595703	2.59125	0.1011	19.994000000000003	19.892900000000004	229600.71875	2.867594753539003E7	1	1284	0.7802307615525694	7.090416765240723	2.4765410907532712	132.0581817626953	132.06509399414062
160	132.0757598876953	1.8447					1	DETECTED	132.0758 m/z @1.84 [N1285_1.mzXML]	132.0757598876953	1.8447	1.8166333333333333	10.874883333333335	9.058250000000001	1228392.875	1.4675131002342103E7	1	1284	0.034341036589043306	134.19926338713609	5.995171019362934	132.07513427734375	132.08531188964844
161	132.09083557128906	3.7084333333333332					1	DETECTED	132.0908 m/z @3.71 [N1285_1.mzXML]	132.09083557128906	3.7084333333333332	3.419966666666667	4.4932	1.073233333333333	4380.6513671875	164898.03409906002	0	1284	0.4103171510341994	1.8602380402126195	2.720476080425239	132.08645629882812	132.09088134765625
162	132.10092163085938	4.07455					1	DETECTED	132.1009 m/z @4.07 [N1285_1.mzXML]	132.10092163085938	4.07455	0.42268333333333336	15.137433333333332	14.714749999999999	2075540.875	1.3183517560504393E8	1	1284	1.0785694326715354	0.8799072773789786	0.647257100433158	132.1005859375	132.1026153564453
163	132.11180114746094	3.67945					1	DETECTED	132.1118 m/z @3.68 [N1285_1.mzXML]	132.11180114746094	3.67945	3.4774499999999997	4.58545	1.108	3639.64013671875	133067.1001199951	0	1284	0.49785809459566277	2.7425742574257375	4.485148514851475	132.11094665527344	132.12062072753906
164	132.4543914794922	4.343583333333333					1	DETECTED	132.4544 m/z @4.34 [N1285_1.mzXML]	132.4543914794922	4.343583333333333	3.40575	4.646883333333333	1.2411333333333334	5360.89697265625	293145.51939727773	0	1284	0.933820854584662	0.6617025057757243	0.3234050115514485	132.45413208007812	132.4545135498047
165	132.7704620361328	14.794633333333334					1	DETECTED	132.7705 m/z @14.79 [N1285_1.mzXML]	132.7704620361328	14.794633333333334	3.3912	14.794633333333334	11.403433333333334	18883.580078125	6387325.699152404	0	1284	10.854843213894528	0.5	null	132.76417541503906	132.7704620361328
166	132.95713806152344	11.725583333333333					1	DETECTED	132.9571 m/z @11.73 [N1285_1.mzXML]	132.95713806152344	11.725583333333333	0.1011	19.994000000000003	19.892900000000004	636804.6875	5.637019255861178E7	0	1284	0.9405499328323526	1.5329262357960176	2.116414062224641	132.9491424560547	132.96047973632812
167	132.986328125	1.9591666666666667					1	DETECTED	132.9863 m/z @1.96 [N1285_1.mzXML]	132.986328125	1.9591666666666667	1.9591666666666667	2.42665	0.46748333333333325	81101.5390625	342055.70022143587	0	1284	0.03185422548532002	null	null	132.98619079589844	132.9866180419922
168	132.99746704101562	1.5236833333333335					1	DETECTED	132.9975 m/z @1.52 [N1285_1.mzXML]	132.99746704101562	1.5236833333333335	1.4336333333333333	18.2755	16.841866666666668	39187.609375	1.1599995493665526E7	0	1284	0.16819743406167764	93.51397371830446	186.0279474366089	132.99720764160156	133.00308227539062
169	133.03346252441406	1.5236833333333335					1	DETECTED	133.0335 m/z @1.52 [N1285_1.mzXML]	133.03346252441406	1.5236833333333335	0.8827333333333333	18.964	18.081266666666664	1195982.75	2.2121850791217595E7	1	1284	0.10690001305187091	1.1230677616243403	1.2145097912484035	133.03240966796875	133.0341796875
170	133.04864501953125	2.1428333333333334					1	DETECTED	133.0486 m/z @2.14 [N1285_1.mzXML]	133.04864501953125	2.1428333333333334	0.9861166666666666	11.025033333333333	10.038916666666667	17683.99609375	1962004.9543182664	0	1284	0.21559298206096456	2.7707265823946456	2.132681967457871	133.04827880859375	133.04917907714844
171	133.06796264648438	2.77005					1	DETECTED	133.0680 m/z @2.77 [N1285_1.mzXML]	133.06796264648438	2.77005	0.11779999999999999	19.926499999999997	19.808699999999998	13479.767578125	2223562.3932250976	0	1284	0.17748181357061732	1.8619901814646012	2.2406198298336695	133.062744140625	133.06863403320312
172	133.07931518554688	1.8447					1	DETECTED	133.0793 m/z @1.84 [N1285_1.mzXML]	133.07931518554688	1.8447	1.8447	19.574666666666666	17.729966666666666	43890.6796875	6673912.307338165	0	1284	0.018384160067304034	null	null	133.07827758789062	133.08541870117188
173	133.10430908203125	4.07455					1	DETECTED	133.1043 m/z @4.07 [N1285_1.mzXML]	133.10430908203125	4.07455	0.8654333333333334	16.147933333333334	15.2825	94968.3125	8488649.810652308	0	1284	1.0913962404021746	0.7042782766249623	0.3499632212843495	133.09605407714844	133.1048126220703
174	133.95745849609375	11.367916666666668					1	DETECTED	133.9575 m/z @11.37 [N1285_1.mzXML]	133.95745849609375	11.367916666666668	0.15151666666666666	19.97716666666667	19.825650000000003	15748.6083984375	3103943.2070443723	0	1284	1.0619259334977258	0.9309000097053177	17.060357952124253	133.95013427734375	133.96571350097656
175	134.01803588867188	1.7747333333333333					1	DETECTED	134.0180 m/z @1.77 [N1285_1.mzXML]	134.01803588867188	1.7747333333333333	1.7158166666666665	1.9591666666666667	0.24335000000000018	51464.640625	297776.6249726561	0	1284	0.25207680925550946	2.0652050919377647	3.130410183875529	134.01776123046875	134.01808166503906
176	134.03453063964844	1.5236833333333335					1	DETECTED	134.0345 m/z @1.52 [N1285_1.mzXML]	134.03453063964844	1.5236833333333335	0.13463333333333333	19.994000000000003	19.85936666666667	107762.5859375	3590515.3380449535	0	1284	0.13027215420330363	48.94799346997278	105.07580020541077	134.0339813232422	134.0445098876953
177	134.05929565429688	10.237766666666666					1	DETECTED	134.0593 m/z @10.24 [N1285_1.mzXML]	134.05929565429688	10.237766666666666	8.678783333333334	19.259833333333333	10.58105	11087.125	1317881.9623165892	0	1284	0.5741234102314099	8.5868206655157	17.727381275062704	134.05908203125	134.0662841796875
178	134.10528564453125	4.1787833333333335					1	DETECTED	134.1053 m/z @4.18 [N1285_1.mzXML]	134.10528564453125	4.1787833333333335	1.5974333333333335	9.13995	7.542516666666668	6597.27880859375	910019.957003723	0	1284	0.6729892704486593	1.460963578489292	1.9219271569785836	134.0956573486328	134.1061248779297
179	134.95753479003906	11.279516666666666					1	DETECTED	134.9575 m/z @11.28 [N1285_1.mzXML]	134.95753479003906	11.279516666666666	0.11779999999999999	19.994000000000003	19.876200000000004	82279.1875	1.180452744551345E7	0	1284	1.945094607860657	0.7240379170556531	5.531966658538461	134.95741271972656	134.9583740234375
180	134.99559020996094	1.5236833333333335					1	DETECTED	134.9956 m/z @1.52 [N1285_1.mzXML]	134.99559020996094	1.5236833333333335	1.40045	18.831666666666667	17.431216666666668	168183.75	5674608.664163942	0	1284	0.6455512695020182	1.3236373212666375	4.142028941555597	134.9889373779297	135.00405883789062
181	135.03123474121094	1.5534333333333334					1	DETECTED	135.0312 m/z @1.55 [N1285_1.mzXML]	135.03123474121094	1.5534333333333334	0.11779999999999999	18.980666666666664	18.862866666666665	72720.09375	6350201.130301209	0	1284	1.5201195904143778	4.860758817454909	8.744199043693355	135.0304718017578	135.03207397460938
182	135.04331970214844	10.177999999999999					1	DETECTED	135.0433 m/z @10.18 [N1285_1.mzXML]	135.04331970214844	10.177999999999999	0.8481000000000001	11.804233333333334	10.956133333333334	8987.9052734375	1243135.482203552	0	1284	0.12816551738778514	0.5871517022333217	0.1743034044666433	135.04296875	135.04356384277344
183	135.0604248046875	14.297566666666667					1	DETECTED	135.0604 m/z @14.30 [N1285_1.mzXML]	135.0604248046875	14.297566666666667	0.15151666666666666	19.994000000000003	19.842483333333337	4572.556640625	1791061.9707108473	0	1284	9.188777757540993	0.7013436023954862	0.2489138466129423	135.0604248046875	135.06488037109375
184	135.10081481933594	9.428016666666668					1	DETECTED	135.1008 m/z @9.43 [N1285_1.mzXML]	135.10081481933594	9.428016666666668	9.368383333333332	9.639033333333334	0.2706500000000016	6532.4208984375	44328.09134899923	0	1284	0.08280754465668672	2.269284516489576	3.538569032979152	135.10072326660156	135.10110473632812
185	136.0471649169922	1.8447					1	DETECTED	136.0472 m/z @1.84 [N1285_1.mzXML]	136.0471649169922	1.8447	1.7887333333333333	10.177999999999999	8.389266666666666	257439.890625	3574237.321035155	0	1284	0.18762827446578645	2.2271914668153037	2.9479054708992107	136.04660034179688	136.04739379882812
186	136.0747528076172	3.9272666666666667					1	DETECTED	136.0748 m/z @3.93 [N1285_1.mzXML]	136.0747528076172	3.9272666666666667	0.2193166666666667	19.94333333333333	19.724016666666664	17820.41015625	2136704.0863883044	0	1284	0.5324112021377485	1.0173044544511005	0.8246719500193812	136.07432556152344	136.075439453125
187	136.9530487060547	11.6491					1	DETECTED	136.9530 m/z @11.65 [N1285_1.mzXML]	136.9530487060547	11.6491	0.15151666666666666	19.825499999999998	19.673983333333332	33654.66796875	4888994.452501649	0	1284	1.950045200793726	2.7554927645951643	4.324210908178938	136.9527130126953	136.95387268066406
188	136.9685821533203	1.5974333333333335					1	DETECTED	136.9686 m/z @1.60 [N1285_1.mzXML]	136.9685821533203	1.5974333333333335	1.5236833333333335	1.7006833333333333	0.17699999999999982	39076.9765625	223500.85948681633	0	1284	0.04807514708715921	1.199999999999999	1.3139266079700798	136.96844482421875	136.9686737060547
189	137.01687622070312	10.2526					1	DETECTED	137.0169 m/z @10.25 [N1285_1.mzXML]	137.01687622070312	10.2526	9.624066666666666	15.18295	5.558883333333334	6290.779296875	1037885.5795010987	0	1284	0.07372231986124689	4.422107021637675	7.84421404327535	137.01675415039062	137.02467346191406
190	137.0286407470703	1.5090833333333333					1	DETECTED	137.0286 m/z @1.51 [N1285_1.mzXML]	137.0286407470703	1.5090833333333333	1.4491333333333332	1.5090833333333333	0.05995000000000017	5222.8134765625	12107.46088354494	0	1284	0.016559055654462584	0.5	null	137.0286102294922	137.02903747558594
191	137.04495239257812	3.291233333333333					1	DETECTED	137.0450 m/z @3.29 [N1285_1.mzXML]	137.04495239257812	3.291233333333333	1.9016666666666666	8.814733333333333	6.9130666666666665	29113.373046875	1629793.5283337405	0	1284	0.3838314657046036	2.487490104828844	0.4809659182492203	137.04434204101562	137.05050659179688
192	137.05899047851562	9.338933333333333					1	DETECTED	137.0590 m/z @9.34 [N1285_1.mzXML]	137.05899047851562	9.338933333333333	4.104433333333334	10.462	6.357566666666666	7244.60595703125	557415.779741089	0	1284	0.1547626511610698	0.6072754481485019	0.2027117468988969	137.0586395263672	137.05921936035156
193	137.131591796875	3.7229					1	DETECTED	137.1316 m/z @3.72 [N1285_1.mzXML]	137.131591796875	3.7229	0.1011	19.994000000000003	19.892900000000004	6551.51708984375	3111662.2061815504	0	1284	1.386930171497636	2.746272571649457	3.9187870605199753	137.1312713623047	137.13229370117188
194	138.05154418945312	1.8588					1	DETECTED	138.0515 m/z @1.86 [N1285_1.mzXML]	138.05154418945312	1.8588	0.15151666666666666	19.960166666666666	19.80865	566690.5625	9861607.907963341	0	1284	0.05437094741105852	0.5465500117470268	0.08719006555653265	138.0477752685547	138.05491638183594
195	138.06533813476562	9.890916666666667					1	DETECTED	138.0653 m/z @9.89 [N1285_1.mzXML]	138.06533813476562	9.890916666666667	9.847683333333332	18.651333333333334	8.803650000000001	14360.798828125	922678.7296366576	0	1284	0.09703769320538846	101.81553585196214	3.836952176438044	138.06199645996094	138.07144165039062
196	138.98841857910156	1.5090833333333333					1	DETECTED	138.9884 m/z @1.51 [N1285_1.mzXML]	138.98841857910156	1.5090833333333333	1.4336333333333333	1.5090833333333333	0.07545000000000002	4309.0546875	13518.002743164074	0	1284	0.05637939625962152	0.5	null	138.98841857910156	138.98887634277344
197	139.001708984375	3.348316666666667					1	DETECTED	139.0017 m/z @3.35 [N1285_1.mzXML]	139.001708984375	3.348316666666667	3.093033333333333	5.4737833333333334	2.3807500000000004	4351.96875	209323.11618688965	0	1284	0.27417462400045833	4.662956192465881	8.325912384931762	139.001220703125	139.0023193359375
198	139.04116821289062	14.423583333333333					1	DETECTED	139.0412 m/z @14.42 [N1285_1.mzXML]	139.04116821289062	14.423583333333333	0.11779999999999999	19.97716666666667	19.85936666666667	126225.1328125	2.03134711859433E7	0	1284	3.398652605948044	0.7938279452092423	0.453578640493231	139.03524780273438	139.04989624023438
199	140.04074096679688	14.622166666666667					1	DETECTED	140.0407 m/z @14.62 [N1285_1.mzXML]	140.04074096679688	14.622166666666667	8.141533333333333	17.994833333333336	9.853300000000003	6750.22216796875	1625332.9692832322	0	1284	0.8377323391899143	0.7602111933504443	0.2169925638284333	140.04025268554688	140.04974365234375
200	140.0671844482422	1.7887333333333333					1	DETECTED	140.0672 m/z @1.79 [N1285_1.mzXML]	140.0671844482422	1.7887333333333333	0.2193166666666667	19.425	19.205683333333333	1186070.0	1.29486603115566E7	1	1284	0.07079943869559058	3.7882022427897004	5.4510776879727585	140.0632781982422	140.0703887939453
201	141.0397186279297	3.0083333333333333					1	DETECTED	141.0397 m/z @3.01 [N1285_1.mzXML]	141.0397186279297	3.0083333333333333	2.4955833333333337	16.213916666666666	13.718333333333332	6760.22314453125	2352714.3804476634	0	1284	10.623476989456893	13.377214366975469	24.421790034730957	141.03033447265625	141.04006958007812
202	141.05152893066406	9.353566666666667					1	DETECTED	141.0515 m/z @9.35 [N1285_1.mzXML]	141.05152893066406	9.353566666666667	1.6417833333333334	19.758333333333333	18.11655	50516.328125	3585203.3630861524	0	1284	0.12382398949139883	0.5759174778032831	0.402105898850566	141.05088806152344	141.05406188964844
203	141.07054138183594	1.7747333333333333					1	DETECTED	141.0705 m/z @1.77 [N1285_1.mzXML]	141.07054138183594	1.7747333333333333	1.7605333333333335	18.964	17.203466666666664	60960.01953125	1806106.9894708858	0	1284	0.16489612006288268	605.7558685446107	1210.5117370892215	141.06448364257812	141.07086181640625
204	141.0900115966797	10.462					1	DETECTED	141.0900 m/z @10.46 [N1285_1.mzXML]	141.0900115966797	10.462	0.11779999999999999	19.97716666666667	19.85936666666667	3226.83203125	1697516.4252485062	0	1284	18.732474322618177	0.9599276244981086	0.9198552489962172	141.0884246826172	141.0908660888672
205	141.12652587890625	11.756583333333333					1	DETECTED	141.1265 m/z @11.76 [N1285_1.mzXML]	141.12652587890625	11.756583333333333	11.710183333333333	14.353716666666665	2.643533333333332	5980.80224609375	589905.2774877929	0	1284	0.06994950832731917	28.486350574712496	55.97270114942499	141.1260986328125	141.1265869140625
206	142.0092010498047	10.2526					1	DETECTED	142.0092 m/z @10.25 [N1285_1.mzXML]	142.0092010498047	10.2526	10.208066666666667	10.267383333333333	0.059316666666665796	1980.2091064453125	6129.79103808588	0	1284	0.07065164219110365	0.6659805389221661	0.33196107784433226	142.0089111328125	142.00933837890625
207	142.0464324951172	1.8307					1	DETECTED	142.0464 m/z @1.83 [N1285_1.mzXML]	142.0464324951172	1.8307	0.37165	5.94495	5.573300000000001	34859.21484375	1521581.8373580931	0	1284	0.23328541218803056	1.9099071313525926	0.20942801873956837	142.04638671875	142.04934692382812
208	142.06442260742188	9.2252					1	DETECTED	142.0644 m/z @9.23 [N1285_1.mzXML]	142.06442260742188	9.2252	6.239066666666667	10.282266666666667	4.0432	110768.9140625	978581.4423194889	0	1284	0.09436970523090693	0.5231388472680549	1.3886990083360897	142.05502319335938	142.0647735595703
209	142.9470672607422	1.6711833333333332					1	DETECTED	142.9471 m/z @1.67 [N1285_1.mzXML]	142.9470672607422	1.6711833333333332	1.4491333333333332	9.5494	8.100266666666666	32022.82421875	2025891.6200253905	0	1284	0.05066912495792253	18.239735795241305	35.47947159048261	142.93785095214844	142.94989013671875
210	143.03053283691406	1.7887333333333333					1	DETECTED	143.0305 m/z @1.79 [N1285_1.mzXML]	143.03053283691406	1.7887333333333333	0.2531333333333333	19.12816666666667	18.875033333333334	196275.390625	4691583.869882538	0	1284	0.19831847153021376	0.6707613777158468	192.62741749579146	143.02810668945312	143.03367614746094
211	143.0528564453125	1.8307					1	DETECTED	143.0529 m/z @1.83 [N1285_1.mzXML]	143.0528564453125	1.8307	1.8026333333333333	18.06116666666667	16.258533333333336	1618189.5	2.980870918945312E7	0	1284	0.05994314977413251	3.016470170664733	4.83631761929841	143.0528564453125	143.06260681152344
212	143.072265625	9.21115					1	DETECTED	143.0723 m/z @9.21 [N1285_1.mzXML]	143.072265625	9.21115	0.1011	19.97716666666667	19.87606666666667	127259.671875	4999778.062089444	0	1284	0.09799888510802646	0.5134133849801126	0.017983097221212895	143.06358337402344	143.08116149902344
213	143.1057586669922	11.114766666666666					1	DETECTED	143.1058 m/z @11.11 [N1285_1.mzXML]	143.1057586669922	11.114766666666666	8.709366666666666	18.8485	10.139133333333335	13619.6513671875	1652160.4083126835	0	1284	2.101155421505828	7.007870615643838	0.8673323309970014	143.09860229492188	143.11166381835938
214	144.0436553955078	9.2252					1	DETECTED	144.0437 m/z @9.23 [N1285_1.mzXML]	144.0436553955078	9.2252	1.568	10.237766666666666	8.669766666666666	35866.3828125	2289093.556733093	0	1284	0.06700526037681698	6.364903348505102	1.1738585286540277	144.03379821777344	144.0438690185547
215	144.0562744140625	1.8026333333333333					1	DETECTED	144.0563 m/z @1.80 [N1285_1.mzXML]	144.0562744140625	1.8026333333333333	0.11779999999999999	19.97716666666667	19.85936666666667	6389.8115234375	2156023.0083096004	0	1284	5.947638013897613	5.893570086061926	12.424670992994331	144.0562744140625	144.06529235839844
216	144.07981872558594	9.21115					1	DETECTED	144.0798 m/z @9.21 [N1285_1.mzXML]	144.07981872558594	9.21115	0.5075666666666667	18.536833333333334	18.02926666666667	1416145.0	1.087328410146338E7	0	1284	0.08915414332751226	1.4664382830264562	1.6921197103298347	144.07899475097656	144.085205078125
217	144.1010284423828	1.8732166666666668					1	DETECTED	144.1010 m/z @1.87 [N1285_1.mzXML]	144.1010284423828	1.8732166666666668	0.15151666666666666	19.892666666666667	19.74115	147857.515625	6290005.617608058	0	1284	1.9297453243845948	0.621326704784279	0.16324282682791644	144.09600830078125	144.10169982910156
218	144.13723754882812	10.9363					1	DETECTED	144.1372 m/z @10.94 [N1285_1.mzXML]	144.13723754882812	10.9363	10.90615	11.069566666666667	0.16341666666666654	6359.85302734375	36270.37050390604	0	1284	0.12010265153401178	2.7100608070758194	4.420121614151639	144.13723754882812	144.13746643066406
219	144.99105834960938	1.8166333333333333					1	DETECTED	144.9911 m/z @1.82 [N1285_1.mzXML]	144.99105834960938	1.8166333333333333	1.40045	18.766166666666667	17.365716666666668	217203.84375	3.715453591988931E7	0	1284	0.08319838135411128	204.21502841314532	63.7880610120147	144.9872589111328	144.9916534423828
220	145.04861450195312	2.0569333333333333					1	DETECTED	145.0486 m/z @2.06 [N1285_1.mzXML]	145.04861450195312	2.0569333333333333	0.1011	19.994000000000003	19.892900000000004	164744.375	1.2407949000109972E7	0	1284	0.6483780991604615	2.207142320273741	1.2108171574625815	145.03955078125	145.04922485351562
221	145.08343505859375	9.21115					1	DETECTED	145.0834 m/z @9.21 [N1285_1.mzXML]	145.08343505859375	9.21115	8.724416666666666	19.177500000000002	10.453083333333336	119865.8125	2338200.6697102664	0	1284	0.09125900270284326	1.544381949991512	1.7587744665275202	145.08071899414062	145.08624267578125
222	146.05909729003906	9.21115					1	DETECTED	146.0591 m/z @9.21 [N1285_1.mzXML]	146.05909729003906	9.21115	0.2531333333333333	19.994000000000003	19.74086666666667	1509016.25	1.1401041983477054E7	1	1284	0.09090873493461338	1.468286750911481	1.7112641355298253	146.05181884765625	146.05984497070312
223	146.0802459716797	2.0008166666666667					1	DETECTED	146.0802 m/z @2.00 [N1285_1.mzXML]	146.0802459716797	2.0008166666666667	0.15151666666666666	19.960166666666666	19.80865	182562.875	1.1677262237593928E7	0	1284	0.5382702768968461	7.86803297154406	8.247862388233589	146.07998657226562	146.0869903564453
224	146.1166534423828	1.8307					1	DETECTED	146.1167 m/z @1.83 [N1285_1.mzXML]	146.1166534423828	1.8307	1.8026333333333333	9.324133333333332	7.521499999999999	60337.76171875	1.1783471426472526E7	0	1284	7.603676904802728	129.29152227517648	264.7747546442323	146.11619567871094	146.116943359375
225	147.01303100585938	1.5090833333333333					1	DETECTED	147.0130 m/z @1.51 [N1285_1.mzXML]	147.01303100585938	1.5090833333333333	1.4491333333333332	19.0955	17.64636666666667	280487.8125	7667344.752626899	0	1284	0.13392802702932372	85.0754916233582	169.68412228901744	147.00662231445312	147.0136260986328
226	147.02804565429688	3.2771					1	DETECTED	147.0280 m/z @3.28 [N1285_1.mzXML]	147.02804565429688	3.2771	3.1215166666666665	4.1936	1.0720833333333335	12756.75	288893.2361964721	0	1284	0.25937853246844433	3.445366898768076	5.890733797536152	147.02789306640625	147.0281982421875
227	147.04331970214844	3.8979500000000002					1	DETECTED	147.0433 m/z @3.90 [N1285_1.mzXML]	147.04331970214844	3.8979500000000002	3.7522	16.674500000000002	12.922300000000002	5786.42626953125	1675448.8131153565	0	1284	0.15801037354020941	44.330360205831894	87.66072041166379	147.04283142089844	147.05198669433594
228	147.06263732910156	9.21115					1	DETECTED	147.0626 m/z @9.21 [N1285_1.mzXML]	147.06263732910156	9.21115	0.1011	19.994000000000003	19.892900000000004	122263.171875	3466021.8830183437	0	1284	0.0908792568329968	0.5151247858115428	1.7590960514031335	147.0526580810547	147.06488037109375
229	147.07550048828125	1.9870166666666667					1	DETECTED	147.0755 m/z @1.99 [N1285_1.mzXML]	147.07550048828125	1.9870166666666667	1.7747333333333333	18.553333333333335	16.7786	199675.125	6178723.020206085	0	1284	0.22371223929002038	2.5396594687116045	2.5577639788068725	147.0689697265625	147.08544921875
230	147.1118927001953	1.6123					1	DETECTED	147.1119 m/z @1.61 [N1285_1.mzXML]	147.1118927001953	1.6123	1.4642000000000002	18.520666666666667	17.056466666666665	208558.0	5251837.10000012	0	1284	0.14063588736285948	5.6486163477326325	1.0175526431358242	147.10379028320312	147.11624145507812
231	148.0139617919922	1.5090833333333333					1	DETECTED	148.0140 m/z @1.51 [N1285_1.mzXML]	148.0139617919922	1.5090833333333333	1.4175333333333335	13.53045	12.112916666666667	36384.06640625	1.835433172018042E7	0	1284	0.14326523042338146	66.15465137447676	131.3093027489535	148.01377868652344	148.01609802246094
232	148.0386962890625	9.98015					1	DETECTED	148.0387 m/z @9.98 [N1285_1.mzXML]	148.0386962890625	9.98015	0.9171833333333334	10.431099999999999	9.513916666666665	65892.265625	3494632.797872467	0	1284	7.552202158754989	0.9188774934631241	0.015250076536954064	148.0380859375	148.0464324951172
233	148.0595703125	1.9448833333333333					1	DETECTED	148.0596 m/z @1.94 [N1285_1.mzXML]	148.0595703125	1.9448833333333333	1.8166333333333333	9.668983333333333	7.8523499999999995	16703.662109375	2041906.2467825925	0	1284	7.3955109325315	30.613450292397665	57.159929280827924	148.05934143066406	148.06610107421875
234	148.07876586914062	2.0854666666666666					1	DETECTED	148.0788 m/z @2.09 [N1285_1.mzXML]	148.07876586914062	2.0854666666666666	0.1683	19.994000000000003	19.825700000000005	5529.7177734375	3088588.93126944	0	1284	16.472980421000614	5.1705728940276465	4.033976638034817	148.07476806640625	148.08197021484375
235	148.0958251953125	1.9731166666666666					1	DETECTED	148.0958 m/z @1.97 [N1285_1.mzXML]	148.0958251953125	1.9731166666666666	0.3038166666666667	18.749666666666666	18.44585	17698.775390625	1965090.766875092	0	1284	0.7669710228808797	5.525025459773558	10.050050919547116	148.0956573486328	148.10169982910156
236	148.9342803955078	1.7605333333333335					1	DETECTED	148.9343 m/z @1.76 [N1285_1.mzXML]	148.9342803955078	1.7605333333333335	1.6563166666666667	1.9591666666666667	0.30285000000000006	91510.609375	914715.5265234372	0	1284	0.21622898332953389	1.4529825683671815	1.813280750095344	148.93421936035156	148.93438720703125
237	149.01126098632812	1.5236833333333335					1	DETECTED	149.0113 m/z @1.52 [N1285_1.mzXML]	149.01126098632812	1.5236833333333335	0.2193166666666667	19.375666666666667	19.15635	280544.03125	1.4354058597603604E7	0	1284	0.49232202208741493	0.8055579862784807	1.138482316743464	149.0015869140625	149.01687622070312
238	149.02232360839844	12.441716666666668					1	DETECTED	149.0223 m/z @12.44 [N1285_1.mzXML]	149.02232360839844	12.441716666666668	0.1011	19.994000000000003	19.892900000000004	188036.671875	5.5744325551035635E7	1	1284	0.1718073928819841	0.5246813741684049	0.06698224592187939	149.0220947265625	149.0317840576172
239	149.09519958496094	11.891316666666667					1	DETECTED	149.0952 m/z @11.89 [N1285_1.mzXML]	149.09519958496094	11.891316666666667	11.741133333333332	11.988733333333332	0.24760000000000026	58517.02734375	455642.4457546385	0	1284	0.07295378092791083	1.6119618401304914	0.5780290430160758	149.09507751464844	149.09527587890625
240	149.99179077148438	1.7887333333333333					1	DETECTED	149.9918 m/z @1.79 [N1285_1.mzXML]	149.99179077148438	1.7887333333333333	0.6600833333333332	19.4085	18.748416666666667	17666.474609375	6981071.016555236	0	1284	0.11753193227464642	8.305682304818442	9.37841207479702	149.9917755126953	149.99679565429688
241	150.01478576660156	1.5236833333333335					1	DETECTED	150.0148 m/z @1.52 [N1285_1.mzXML]	150.01478576660156	1.5236833333333335	1.4491333333333332	1.7006833333333333	0.25155000000000016	9409.5498046875	110513.64059619141	0	1284	0.25257927773818967	1.6871227364185044	2.374245472837009	150.01280212402344	150.01478576660156
242	150.0256805419922	12.457500000000001					1	DETECTED	150.0257 m/z @12.46 [N1285_1.mzXML]	150.0256805419922	12.457500000000001	0.1011	19.994000000000003	19.892900000000004	16432.76953125	4867862.328636407	0	1284	0.13829477184664007	0.8049634197662751	0.9965285943491885	150.02511596679688	150.02627563476562
243	150.05760192871094	2.7284					1	DETECTED	150.0576 m/z @2.73 [N1285_1.mzXML]	150.05760192871094	2.7284	1.8447	15.152633333333334	13.307933333333335	50998.015625	2557729.0335825197	0	1284	0.23056717958534012	0.7578270292090357	12.06730615207716	150.04811096191406	150.05780029296875
244	150.97586059570312	2.1854999999999998					1	DETECTED	150.9759 m/z @2.19 [N1285_1.mzXML]	150.97586059570312	2.1854999999999998	0.13463333333333333	19.859166666666667	19.724533333333333	24790.693359375	3445955.1916803294	0	1284	0.16389729049721247	7.729407001151441	7.2258774424160945	150.967529296875	150.97618103027344
245	151.008056640625	1.8307					1	DETECTED	151.0081 m/z @1.83 [N1285_1.mzXML]	151.008056640625	1.8307	1.8026333333333333	17.762833333333333	15.9602	60383.671875	4566242.229213501	0	1284	0.07316544391019986	284.32660332541553	2.1516724764152553	151.00794982910156	151.01536560058594
246	151.03805541992188	10.874883333333335					1	DETECTED	151.0381 m/z @10.87 [N1285_1.mzXML]	151.03805541992188	10.874883333333335	1.4175333333333335	11.025033333333333	9.6075	21168.05078125	1608850.6899933787	0	1284	0.11297457287640533	0.774904260317323	0.015877272101393225	151.03778076171875	151.04443359375
247	151.0608673095703	8.556816666666666					1	DETECTED	151.0609 m/z @8.56 [N1285_1.mzXML]	151.0608673095703	8.556816666666666	8.452233333333334	8.63295	0.1807166666666653	7742.34228515625	45617.53493200676	0	1284	0.08226398593242301	0.8639840637450215	0.7273248112336566	151.06080627441406	151.06105041503906
248	151.0742645263672	11.279516666666666					1	DETECTED	151.0743 m/z @11.28 [N1285_1.mzXML]	151.0742645263672	11.279516666666666	10.416	11.455933333333332	1.039933333333332	109736.5234375	929176.4132343134	0	1284	0.07195255070957352	0.6021501225608461	3.7986137346714868	151.07415771484375	151.0747528076172
249	152.00823974609375	2.9518666666666666					1	DETECTED	152.0082 m/z @2.95 [N1285_1.mzXML]	152.00823974609375	2.9518666666666666	2.7146	3.220566666666667	0.5059666666666671	5606.9609375	101748.16547241215	0	1284	0.11768917126493239	1.0662405169991578	1.1324810339983153	152.008056640625	152.0083770751953
250	152.02108764648438	1.88745					1	DETECTED	152.0211 m/z @1.89 [N1285_1.mzXML]	152.02108764648438	1.88745	1.7887333333333333	10.965966666666667	9.177233333333334	151781.640625	2883821.2908776235	0	1284	0.1460724327695877	2.746368405377351	2.8788786277128033	152.01553344726562	152.0310821533203
251	152.0465850830078	1.3488					1	DETECTED	152.0466 m/z @1.35 [N1285_1.mzXML]	152.0465850830078	1.3488	0.1011	19.994000000000003	19.892900000000004	3426.289794921875	1601595.6571957108	0	1284	17.346878448938934	7.971828163821433	14.943656327642865	152.04591369628906	152.04702758789062
252	152.94619750976562	1.5974333333333335					1	DETECTED	152.9462 m/z @1.60 [N1285_1.mzXML]	152.94619750976562	1.5974333333333335	1.40045	18.717	17.31655	132506.21875	1.4588760583251586E7	0	1284	0.10270456548486484	97.72959179285048	1.5167098895746542	152.9438018798828	152.9519805908203
253	153.0040740966797	1.5236833333333335					1	DETECTED	153.0041 m/z @1.52 [N1285_1.mzXML]	153.0040740966797	1.5236833333333335	1.4175333333333335	10.9213	9.503766666666667	6065.55615234375	1900897.2326867676	0	1284	9.358870675023962	44.76574030460043	86.07947277932526	153.00396728515625	153.01353454589844
254	153.05662536621094	13.589766666666666					1	DETECTED	153.0566 m/z @13.59 [N1285_1.mzXML]	153.05662536621094	13.589766666666666	0.9688833333333334	19.758333333333333	18.78945	138627.984375	2.1832750561651766E7	0	1284	2.3494043982746327	0.6515162976993626	0.6064805393911983	153.05128479003906	153.06597900390625
255	154.0255889892578	1.8732166666666668					1	DETECTED	154.0256 m/z @1.87 [N1285_1.mzXML]	154.0255889892578	1.8732166666666668	1.8026333333333333	2.1571333333333333	0.35450000000000004	71745.234375	439336.4734301756	0	1284	0.11262809729709988	2.5112160566705986	1.8431522097464084	154.0192413330078	154.0257110595703
256	154.05776977539062	1.8447					1	DETECTED	154.0578 m/z @1.84 [N1285_1.mzXML]	154.05776977539062	1.8447	1.8307	15.658866666666666	13.828166666666666	108825.2734375	2913441.417323427	0	1284	12.35496685266587	372.0489328869619	864.1873751601853	154.04824829101562	154.06057739257812
257	154.08306884765625	4.388416666666667					1	DETECTED	154.0831 m/z @4.39 [N1285_1.mzXML]	154.08306884765625	4.388416666666667	2.2712999999999997	19.210500000000003	16.939200000000003	4488.6513671875	1060894.8578219605	0	1284	0.5518460125216804	4.000535319262833	7.0010706385256665	154.0825958251953	154.08616638183594
258	154.2919158935547	14.550416666666667					1	DETECTED	154.2919 m/z @14.55 [N1285_1.mzXML]	154.2919158935547	14.550416666666667	8.921683333333334	19.193833333333334	10.27215	4767.828125	1126403.0208641049	0	1284	1.0312941717967181	0.9124743873695681	0.8016954439987478	154.29112243652344	154.29258728027344
259	154.8794403076172	2.0569333333333333					1	DETECTED	154.8794 m/z @2.06 [N1285_1.mzXML]	154.8794403076172	2.0569333333333333	1.8026333333333333	2.099683333333333	0.2970499999999998	8516.07421875	101597.62634838866	0	1284	0.6288912489462286	0.5840542666142349	0.16810853322846972	154.8790740966797	154.87974548339844
260	154.95452880859375	11.295016666666667					1	DETECTED	154.9545 m/z @11.30 [N1285_1.mzXML]	154.95452880859375	11.295016666666667	11.010066666666667	12.441716666666668	1.4316500000000012	9595.44140625	425223.32930981426	0	1284	0.5170938075235156	2.5121073872609228	4.0242147745218455	154.9545135498047	154.95494079589844
261	155.02752685546875	2.7562833333333336					1	DETECTED	155.0275 m/z @2.76 [N1285_1.mzXML]	155.02752685546875	2.7562833333333336	1.1757166666666667	19.326	18.150283333333334	46054.8828125	3631791.807154175	0	1284	0.6074530987138278	2.4458434858666145	3.9696786793614964	155.0263214111328	155.0311279296875
262	155.06715393066406	10.03975					1	DETECTED	155.0672 m/z @10.04 [N1285_1.mzXML]	155.06715393066406	10.03975	9.338933333333333	10.431099999999999	1.0921666666666656	13262.97265625	195268.31433129928	0	1284	0.32956810011760673	0.594228953538932	1.267214751939164	155.067138671875	155.06776428222656
263	155.07815551757812	1.6711833333333332					1	DETECTED	155.0782 m/z @1.67 [N1285_1.mzXML]	155.07815551757812	1.6711833333333332	1.568	10.208066666666667	8.640066666666668	59019.61328125	4500812.018950683	0	1284	0.06105227557574122	40.638607893997815	87.79896219411062	155.06930541992188	155.07815551757812
264	155.1297149658203	14.226233333333333					1	DETECTED	155.1297 m/z @14.23 [N1285_1.mzXML]	155.1297149658203	14.226233333333333	0.1011	19.994000000000003	19.892900000000004	1561647.125	2.900415412181011E8	1	1284	1.0783281764480606	1.4717450228038207	0.9472762761935242	155.1295166015625	155.13040161132812
265	155.9744415283203	14.722633333333333					1	DETECTED	155.9744 m/z @14.72 [N1285_1.mzXML]	155.9744415283203	14.722633333333333	8.891016666666667	19.758333333333333	10.867316666666666	4530.33740234375	1146918.8138306886	0	1284	4.599220580704721	0.9317584889267414	0.8635169778534828	155.97259521484375	155.97544860839844
266	156.04115295410156	1.7887333333333333					1	DETECTED	156.0412 m/z @1.79 [N1285_1.mzXML]	156.04115295410156	1.7887333333333333	1.7311666666666667	10.237766666666666	8.506599999999999	526970.9375	6804006.643544493	0	1284	0.06519928444887513	78.26581961835258	3.142312402298925	156.0410614013672	156.04156494140625
267	156.07582092285156	1.9591666666666667					1	DETECTED	156.0758 m/z @1.96 [N1285_1.mzXML]	156.07582092285156	1.9591666666666667	1.5090833333333333	13.904266666666667	12.395183333333334	62755.3828125	3231438.8733241884	0	1284	0.9494003968495113	1.4972801035554295	1.58493818834444	156.06747436523438	156.07643127441406
268	156.13331604003906	14.664916666666667					1	DETECTED	156.1333 m/z @14.66 [N1285_1.mzXML]	156.13331604003906	14.664916666666667	0.26998333333333335	19.909666666666666	19.639683333333334	69627.6015625	1.5459530915593382E7	0	1284	4.616004165717499	0.6802587690754963	0.8475286947548837	156.13311767578125	156.13462829589844
269	157.00906372070312	1.9303333333333332					1	DETECTED	157.0091 m/z @1.93 [N1285_1.mzXML]	157.00906372070312	1.9303333333333332	1.9303333333333332	10.237766666666666	8.307433333333332	5203.0986328125	659044.0029049376	0	1284	1.3622018256477324	null	null	157.00906372070312	157.01382446289062
270	157.12689208984375	14.226233333333333					1	DETECTED	157.1269 m/z @14.23 [N1285_1.mzXML]	157.12689208984375	14.226233333333333	0.1011	19.994000000000003	19.892900000000004	417627.09375	8.011867620294285E7	0	1284	0.5494940691952994	0.9990509576349271	3.2699298706445	157.12168884277344	157.12770080566406
271	158.03929138183594	1.7605333333333335					1	DETECTED	158.0393 m/z @1.76 [N1285_1.mzXML]	158.03929138183594	1.7605333333333335	1.4175333333333335	14.679616666666668	13.262083333333335	26336.12109375	1392928.4132601316	0	1284	0.7909688182437737	19.33248299319728	0.5766425059183585	158.03533935546875	158.04714965820312
272	158.13037109375	14.325683333333334					1	DETECTED	158.1304 m/z @14.33 [N1285_1.mzXML]	158.13037109375	14.325683333333334	0.13463333333333333	19.960166666666666	19.825533333333333	22721.7890625	5043889.033830685	0	1284	4.628955986565915	0.9929888262231503	0.9416463062087895	158.12957763671875	158.1312255859375
273	158.15281677246094	11.725583333333333					1	DETECTED	158.1528 m/z @11.73 [N1285_1.mzXML]	158.15281677246094	11.725583333333333	0.3038166666666667	11.864033333333333	11.560216666666667	23445.00390625	2043862.0891672971	0	1284	0.09793617141934341	0.5060607961990702	0.012553293325391316	158.15277099609375	158.16009521484375
274	158.96298217773438	1.6417833333333334					1	DETECTED	158.9630 m/z @1.64 [N1285_1.mzXML]	158.96298217773438	1.6417833333333334	1.4175333333333335	12.315166666666666	10.897633333333333	597904.5	7521949.9480883805	0	1284	0.11170259455153375	2.190109625706096	2.8054569821548223	158.95338439941406	158.96383666992188
275	159.01312255859375	1.4940833333333332					1	DETECTED	159.0131 m/z @1.49 [N1285_1.mzXML]	159.01312255859375	1.4940833333333332	1.40045	11.772133333333333	10.371683333333333	14407.4443359375	2370388.6793033443	0	1284	1.051948965662174	55.384567461730214	109.76913492346043	159.004638671875	159.01351928710938
276	159.07569885253906	3.1215166666666665					1	DETECTED	159.0757 m/z @3.12 [N1285_1.mzXML]	159.07569885253906	3.1215166666666665	0.2868833333333333	18.341	18.05411666666667	5407.58740234375	1529676.4512382206	0	1284	2.07231825914335	3.1845594374345896	1.9846510010770122	159.0751953125	159.0773162841797
277	159.09095764160156	9.21115					1	DETECTED	159.0910 m/z @9.21 [N1285_1.mzXML]	159.09095764160156	9.21115	1.2102666666666666	16.905833333333334	15.695566666666668	129170.90625	3804516.891893619	0	1284	0.09239597514673648	1.5181601701043324	1.696062131276077	159.09014892578125	159.1009521484375
278	159.1485595703125	8.829866666666668					1	DETECTED	159.1486 m/z @8.83 [N1285_1.mzXML]	159.1485595703125	8.829866666666668	8.739650000000001	9.108866666666668	0.3692166666666665	21382.4609375	229774.67132128897	0	1284	0.15501901564312348	2.0462774801404033	2.8138162943997393	159.1483917236328	159.14869689941406
279	159.98097229003906	11.26375					1	DETECTED	159.9810 m/z @11.26 [N1285_1.mzXML]	159.98097229003906	11.26375	0.43989999999999996	19.474833333333333	19.03493333333333	18066.33984375	3106374.908435485	0	1284	1.0363551953452852	0.8793051147850964	0.758610229570193	159.9807586669922	159.9817352294922
280	160.05966186523438	2.6734333333333336					1	DETECTED	160.0597 m/z @2.67 [N1285_1.mzXML]	160.05966186523438	2.6734333333333336	0.1011	19.994000000000003	19.892900000000004	467644.15625	5.711614336181066E7	1	1284	0.9240917373722484	5.122677518980696	12.80845583511237	160.0587615966797	160.05995178222656
281	160.07496643066406	9.2252					1	DETECTED	160.0750 m/z @9.23 [N1285_1.mzXML]	160.07496643066406	9.2252	1.1930166666666666	9.53435	8.341333333333333	67726.9375	4852925.378353641	0	1284	0.09029325665318488	0.5192444561565868	0.03848891231317356	160.07461547851562	160.07521057128906
282	160.1324920654297	10.101733333333334					1	DETECTED	160.1325 m/z @10.10 [N1285_1.mzXML]	160.1324920654297	10.101733333333334	1.8588	10.267383333333333	8.408583333333333	50471.6640625	6850643.577756837	0	1284	0.09056735258648274	0.5084662271486263	0.015143032327004981	160.1319580078125	160.132568359375
283	161.01133728027344	1.4793666666666667					1	DETECTED	161.0113 m/z @1.48 [N1285_1.mzXML]	161.01133728027344	1.4793666666666667	1.4175333333333335	8.60265	7.1851166666666675	16038.048828125	1779078.6528792419	0	1284	0.09494542909732084	58.100673854447585	115.20134770889517	161.01123046875	161.01156616210938
284	161.02301025390625	12.52015					1	DETECTED	161.0230 m/z @12.52 [N1285_1.mzXML]	161.02301025390625	12.52015	1.5090833333333333	16.525716666666668	15.016633333333335	86416.1171875	1.1206853826846423E7	0	1284	1.9474753017359347	1.7118202267666576	2.2787925348560214	161.01625061035156	161.0311279296875
285	161.0397186279297	1.8166333333333333					1	DETECTED	161.0397 m/z @1.82 [N1285_1.mzXML]	161.0397186279297	1.8166333333333333	1.40045	17.49816666666667	16.09771666666667	13933.51953125	3115402.4219973753	0	1284	0.3748955385206143	19.15929668772162	37.71797582917608	161.03317260742188	161.04083251953125
286	161.06304931640625	2.6597500000000003					1	DETECTED	161.0630 m/z @2.66 [N1285_1.mzXML]	161.06304931640625	2.6597500000000003	0.11779999999999999	19.994000000000003	19.876200000000004	24350.865234375	3742928.749782656	0	1284	0.8777498940705399	6.676205967863664	8.308578713813919	161.05824279785156	161.06414794921875
287	161.12741088867188	1.7605333333333335					1	DETECTED	161.1274 m/z @1.76 [N1285_1.mzXML]	161.12741088867188	1.7605333333333335	1.6123	17.020833333333332	15.408533333333333	5689.1728515625	3493341.5339768385	0	1284	8.591202377258067	51.97391499887561	102.94782999775121	161.12713623046875	161.13604736328125
288	161.980712890625	0.6600833333333332					1	DETECTED	161.9807 m/z @0.66 [N1285_1.mzXML]	161.980712890625	0.6600833333333332	0.1011	19.994000000000003	19.892900000000004	2364.1474609375	1416520.2855845944	0	1284	0.7576172596750342	17.793822117534816	34.58764423506963	161.98023986816406	161.9880828857422
289	162.0971221923828	15.076699999999999					1	DETECTED	162.0971 m/z @15.08 [N1285_1.mzXML]	162.0971221923828	15.076699999999999	9.47385	19.960166666666666	10.486316666666665	8379.4794921875	1805581.8248092942	0	1284	2.7796391604715716	0.9358020174256556	0.6553187008803644	162.0963134765625	162.09771728515625
290	162.1112518310547	1.8026333333333333					1	DETECTED	162.1113 m/z @1.80 [N1285_1.mzXML]	162.1112518310547	1.8026333333333333	1.7158166666666665	10.2971	8.581283333333333	2265199.0	2.2588876440925192E7	1	1284	0.17574366058958835	null	null	162.11094665527344	162.1121826171875
291	162.99046325683594	1.4940833333333332					1	DETECTED	162.9905 m/z @1.49 [N1285_1.mzXML]	162.99046325683594	1.4940833333333332	0.2531333333333333	19.97716666666667	19.724033333333335	471937.78125	9508088.006535769	0	1284	0.14783370659706851	1.4335163524494225	1.782176097743794	162.9827880859375	162.9912872314453
292	163.03811645507812	10.9213					1	DETECTED	163.0381 m/z @10.92 [N1285_1.mzXML]	163.03811645507812	10.9213	0.33781666666666665	19.994000000000003	19.65618333333334	35722.2734375	5098826.044677123	0	1284	1.5159612485041745	0.8942882454620731	12.820672365458993	163.0296173095703	163.04640197753906
293	163.05960083007812	10.874883333333335					1	DETECTED	163.0596 m/z @10.87 [N1285_1.mzXML]	163.05960083007812	10.874883333333335	0.1011	19.859166666666667	19.758066666666668	163930.859375	1.256573939990064E7	1	1284	0.40200091354131295	0.5520571105881911	0.0467222300414233	163.05868530273438	163.06625366210938
294	163.09349060058594	14.607883333333332					1	DETECTED	163.0935 m/z @14.61 [N1285_1.mzXML]	163.09349060058594	14.607883333333332	7.28725	18.733333333333334	11.446083333333334	17057.384765625	3685155.4885253287	0	1284	2.143761972753399	0.7817686538960656	0.8652294545286637	163.0930938720703	163.09625244140625
295	163.11483764648438	1.8026333333333333					1	DETECTED	163.1148 m/z @1.80 [N1285_1.mzXML]	163.11483764648438	1.8026333333333333	1.7747333333333333	19.161	17.386266666666668	132263.78125	1.1947033359757937E7	0	1284	0.07717828292197093	311.5818399044202	374.8945720324128	163.11009216308594	163.1219940185547
296	163.1318359375	10.874883333333335					1	DETECTED	163.1318 m/z @10.87 [N1285_1.mzXML]	163.1318359375	10.874883333333335	10.843666666666667	10.90615	0.06248333333333278	4785.05712890625	13511.27569030772	0	1284	0.053787782222153524	1.000800854244497	1.0016017084889943	163.1318359375	163.13192749023438
297	163.97596740722656	1.0549833333333334					1	DETECTED	163.9760 m/z @1.05 [N1285_1.mzXML]	163.97596740722656	1.0549833333333334	0.1011	19.994000000000003	19.892900000000004	34483.75390625	8802381.446174717	0	1284	18.11103145797919	4.8889825882604265	8.328452946870131	163.9744415283203	163.97634887695312
298	163.99404907226562	1.4940833333333332					1	DETECTED	163.9940 m/z @1.49 [N1285_1.mzXML]	163.99404907226562	1.4940833333333332	1.40045	19.607833333333335	18.207383333333336	17330.451171875	3170942.0325143747	0	1284	0.06408471832362883	77.82069612745447	162.5301869015085	163.98605346679688	163.99404907226562
299	164.02769470214844	14.564566666666668					1	DETECTED	164.0277 m/z @14.56 [N1285_1.mzXML]	164.02769470214844	14.564566666666668	9.124483333333334	14.564566666666668	5.440083333333334	11783.404296875	1924563.9625675054	0	1284	5.38824045959292	0.5	null	164.02633666992188	164.03375244140625
300	164.0592041015625	10.9363					1	DETECTED	164.0592 m/z @10.94 [N1285_1.mzXML]	164.0592041015625	10.9363	3.6938166666666663	11.084816666666667	7.391	16621.05859375	1324014.8403696294	0	1284	0.19476981365603052	0.5102531590223428	0.02050631804468553	164.0587615966797	164.06906127929688
301	164.09085083007812	2.0569333333333333					1	DETECTED	164.0909 m/z @2.06 [N1285_1.mzXML]	164.09085083007812	2.0569333333333333	1.9303333333333332	6.042816666666667	4.1124833333333335	20460.041015625	963423.7127695922	0	1284	0.36888390962844664	10.115301495783594	10.52935628619381	164.09043884277344	164.09161376953125
302	164.90838623046875	1.7311666666666667					1	DETECTED	164.9084 m/z @1.73 [N1285_1.mzXML]	164.90838623046875	1.7311666666666667	1.7311666666666667	1.7887333333333333	0.057566666666666544	32549.369140625	81838.61354394515	0	1284	0.04561899210131859	null	null	164.90806579589844	164.9084014892578
303	164.92904663085938	1.6711833333333332					1	DETECTED	164.9290 m/z @1.67 [N1285_1.mzXML]	164.92904663085938	1.6711833333333332	1.5974333333333335	2.2997500000000004	0.7023166666666669	48125.71875	910712.2441416016	0	1284	0.3971938794283558	4.76146892655369	7.972506512767454	164.91954040527344	164.9294891357422
304	164.98350524902344	12.202533333333333					1	DETECTED	164.9835 m/z @12.20 [N1285_1.mzXML]	164.98350524902344	12.202533333333333	0.1011	19.994000000000003	19.892900000000004	223654.296875	1.9877884913803868E7	0	1284	0.6448003754989102	1.5301711397711897	1.023167632274622	164.9830780029297	164.984375
305	165.02346801757812	1.5236833333333335					1	DETECTED	165.0235 m/z @1.52 [N1285_1.mzXML]	165.02346801757812	1.5236833333333335	1.4175333333333335	1.6270666666666667	0.20953333333333313	14512.1494140625	104261.1115703125	0	1284	0.09398405292789214	0.9869681268644993	0.8513372914775926	165.02342224121094	165.0237579345703
306	165.05386352539062	3.9272666666666667					1	DETECTED	165.0539 m/z @3.93 [N1285_1.mzXML]	165.05386352539062	3.9272666666666667	2.853733333333333	11.09995	8.246216666666667	12664.9287109375	1403777.066511566	0	1284	7.255853827462822	3.8406896230516043	0.679472947915324	165.05319213867188	165.05665588378906
307	165.07493591308594	2.0569333333333333					1	DETECTED	165.0749 m/z @2.06 [N1285_1.mzXML]	165.07493591308594	2.0569333333333333	1.9159666666666666	10.0245	8.108533333333334	30639.720703125	1117672.1798818358	0	1284	0.17586941957544866	28.76046346654055	56.5209269330811	165.0652313232422	165.07557678222656
308	165.15896606445312	15.658866666666666					1	DETECTED	165.1590 m/z @15.66 [N1285_1.mzXML]	165.15896606445312	15.658866666666666	0.2193166666666667	19.94333333333333	19.724016666666664	33295.4375	8073639.577117521	0	1284	1.5883441769440498	0.638890361079841	0.5526830730277058	165.149169921875	165.15968322753906
309	165.58409118652344	2.3566					1	DETECTED	165.5841 m/z @2.36 [N1285_1.mzXML]	165.58409118652344	2.3566	2.3566	19.97716666666667	17.62056666666667	14404.623046875	5885169.106778566	0	1284	6.077868177597864	null	null	165.5800018310547	165.5892791748047
310	166.0253448486328	1.4336333333333333					1	DETECTED	166.0253 m/z @1.43 [N1285_1.mzXML]	166.0253448486328	1.4336333333333333	0.18556666666666669	19.658	19.472433333333335	48053.8125	6260947.507758818	0	1284	0.0994372648256232	2.984904437363979	3.2539145939024188	166.02467346191406	166.03273010253906
311	166.05235290527344	2.1428333333333334					1	DETECTED	166.0524 m/z @2.14 [N1285_1.mzXML]	166.05235290527344	2.1428333333333334	2.0429	8.496466666666667	6.453566666666667	18551.404296875	2676829.60648346	0	1284	0.7737370595266952	32.40576743773119	61.692714591766645	166.045654296875	166.0619659423828
312	166.06398010253906	14.564566666666668					1	DETECTED	166.0640 m/z @14.56 [N1285_1.mzXML]	166.06398010253906	14.564566666666668	3.078933333333333	14.564566666666668	11.485633333333334	12833.0634765625	3101048.1274293214	0	1284	6.2468228888790165	0.5	null	166.06346130371094	166.07191467285156
313	166.08526611328125	8.378216666666667					1	DETECTED	166.0853 m/z @8.38 [N1285_1.mzXML]	166.08526611328125	8.378216666666667	0.9516833333333333	19.926499999999997	18.974816666666666	3229647.0	6.860193715426323E7	1	1284	0.40426107029818503	0.5240549392805792	0.4943985172619437	166.08282470703125	166.0861053466797
314	166.0977325439453	8.392816666666667					1	DETECTED	166.0977 m/z @8.39 [N1285_1.mzXML]	166.0977325439453	8.392816666666667	8.051133333333333	8.511466666666667	0.4603333333333346	8304.0185546875	81463.64310363786	0	1284	0.06915417087366293	0.6736256767962544	0.8925672964717951	166.09588623046875	166.10581970214844
315	166.11692810058594	8.392816666666667					1	DETECTED	166.1169 m/z @8.39 [N1285_1.mzXML]	166.11692810058594	8.392816666666667	8.141533333333333	8.60265	0.4611166666666673	4319.3642578125	64121.37714953613	0	1284	0.10745895095227453	0.9175233799827566	0.835046759965513	166.10888671875	166.12509155273438
316	166.58364868164062	8.378216666666667					1	DETECTED	166.5836 m/z @8.38 [N1285_1.mzXML]	166.58364868164062	8.378216666666667	8.020900000000001	8.511466666666667	0.49056666666666615	8730.6435546875	145605.03355957035	0	1284	0.28798261334950226	0.6864592564951733	0.37231455839770555	166.5834197998047	166.58372497558594
317	166.9839324951172	12.202533333333333					1	DETECTED	166.9839 m/z @12.20 [N1285_1.mzXML]	166.9839324951172	12.202533333333333	0.1011	19.994000000000003	19.892900000000004	111310.8203125	1.3707283138389112E7	0	1284	0.8528265807686992	1.6352929957914928	1.1616059299593526	166.98304748535156	166.984619140625
318	167.0215606689453	8.378216666666667					1	DETECTED	167.0216 m/z @8.38 [N1285_1.mzXML]	167.0215606689453	8.378216666666667	1.4642000000000002	9.594383333333333	8.130183333333333	10494.837890625	916440.0415171505	0	1284	0.3087592280331375	0.5879493589110044	0.17589871782200883	167.01443481445312	167.02157592773438
319	167.03289794921875	9.594383333333333					1	DETECTED	167.0329 m/z @9.59 [N1285_1.mzXML]	167.03289794921875	9.594383333333333	1.7747333333333333	10.431099999999999	8.656366666666665	428911.09375	4045822.0978125096	1	1284	0.0847192062663602	0.5109434655089644	0.016896539923076454	167.0302734375	167.04180908203125
320	167.08877563476562	8.42245					1	DETECTED	167.0888 m/z @8.42 [N1285_1.mzXML]	167.08877563476562	8.42245	1.88745	9.38315	7.4957	211155.359375	5570492.203093779	0	1284	0.26770428675378	0.8007396163941457	0.40717378440479424	167.08065795898438	167.08935546875
321	168.0365753173828	9.594383333333333					1	DETECTED	168.0366 m/z @9.59 [N1285_1.mzXML]	168.0365753173828	9.594383333333333	9.53435	18.389833333333335	8.855483333333336	27004.505859375	746745.7177613814	0	1284	0.09716350468939083	2.246017617406535	2.351069449580513	168.028564453125	168.03675842285156
322	168.0924530029297	8.42245					1	DETECTED	168.0925 m/z @8.42 [N1285_1.mzXML]	168.0924530029297	8.42245	4.00045	10.9363	6.935849999999999	8256.3359375	850135.85971875	0	1284	0.2151839320640363	0.7842435549525102	0.08299196555140538	168.089111328125	168.10044860839844
323	168.97915649414062	11.340083333333332					1	DETECTED	168.9792 m/z @11.34 [N1285_1.mzXML]	168.97915649414062	11.340083333333332	0.11779999999999999	19.994000000000003	19.876200000000004	54398.83984375	5894728.997461064	0	1284	0.5335079946396846	2.74156101092174	3.660873893215315	168.9788055419922	168.98611450195312
324	169.03475952148438	3.022366666666667					1	DETECTED	169.0348 m/z @3.02 [N1285_1.mzXML]	169.03475952148438	3.022366666666667	1.2450333333333332	19.326	18.08096666666667	239418.609375	1.0347155182187095E7	1	1284	0.43978694024996257	0.9235696540458257	0.7035993366462323	169.0277862548828	169.03744506835938
325	169.0480499267578	10.874883333333335					1	DETECTED	169.0480 m/z @10.87 [N1285_1.mzXML]	169.0480499267578	10.874883333333335	0.4906666666666667	19.94333333333333	19.452666666666666	1714028.125	2.4458218839457158E7	1	1284	0.09742637673129728	1.7180715163057059	3.0857523238379962	169.04635620117188	169.0575714111328
326	169.09381103515625	1.6857166666666668					1	DETECTED	169.0938 m/z @1.69 [N1285_1.mzXML]	169.09381103515625	1.6857166666666668	1.6123	9.504349999999999	7.8920499999999985	50758.5859375	9604250.358232541	0	1284	0.08738312787512248	48.769350464019276	95.8561155671046	169.08546447753906	169.09686279296875
327	170.0206756591797	9.9649					1	DETECTED	170.0207 m/z @9.96 [N1285_1.mzXML]	170.0206756591797	9.9649	9.124483333333334	14.88275	5.758266666666666	8159.4423828125	902156.858219116	0	1284	0.10319068482463756	3.4258403569657925	1.00801896201893	170.0125732421875	170.0207977294922
328	170.03172302246094	1.8588					1	DETECTED	170.0317 m/z @1.86 [N1285_1.mzXML]	170.03172302246094	1.8588	1.8307	3.40575	1.5750499999999998	25000.978515625	564408.3835614623	0	1284	1.236810204494162	28.025800711743756	49.55092599959183	170.03158569335938	170.04141235351562
329	170.05931091308594	9.21115					1	DETECTED	170.0593 m/z @9.21 [N1285_1.mzXML]	170.05931091308594	9.21115	4.2236	11.189516666666666	6.965916666666666	342179.84375	7862745.001002689	0	1284	0.08303636891079869	1.468227597563106	1.6638866139507467	170.05162048339844	170.06370544433594
330	170.09521484375	11.425633333333334					1	DETECTED	170.0952 m/z @11.43 [N1285_1.mzXML]	170.09521484375	11.425633333333334	0.11779999999999999	19.994000000000003	19.876200000000004	9317.1259765625	6168583.889463009	0	1284	9.389764419165644	0.8788686308900912	0.7577372617801822	170.09136962890625	170.09613037109375
331	171.06272888183594	9.2252					1	DETECTED	171.0627 m/z @9.23 [N1285_1.mzXML]	171.06272888183594	9.2252	1.6270666666666667	10.9213	9.294233333333334	39025.91796875	2882474.450329347	0	1284	0.08668417245043081	0.5758899002827894	1.9893007547854253	171.05274963378906	171.0628662109375
332	171.14852905273438	0.9688833333333334					1	DETECTED	171.1485 m/z @0.97 [N1285_1.mzXML]	171.14852905273438	0.9688833333333334	0.1011	19.97716666666667	19.87606666666667	9859.53515625	6491504.19353821	0	1284	1.707942569349664	11.452205811742562	21.904411623485124	171.14767456054688	171.14894104003906
333	172.03631591796875	9.519333333333332					1	DETECTED	172.0363 m/z @9.52 [N1285_1.mzXML]	172.03631591796875	9.519333333333332	9.504349999999999	9.60945	0.10510000000000197	3118.916259765625	14455.687571716477	0	1284	0.06926865222082945	3.5072302558398842	6.0144605116797685	172.03585815429688	172.03956604003906
334	172.0684051513672	1.8166333333333333					1	DETECTED	172.0684 m/z @1.82 [N1285_1.mzXML]	172.0684051513672	1.8166333333333333	1.8026333333333333	16.065549999999998	14.262916666666666	20072.6640625	3198611.601859894	0	1284	0.19263575837631652	509.38988095238045	653.3420584343039	172.06248474121094	172.07496643066406
335	172.13246154785156	10.237766666666666					1	DETECTED	172.1325 m/z @10.24 [N1285_1.mzXML]	172.13246154785156	10.237766666666666	10.177999999999999	11.7879	1.6099000000000014	14342.6123046875	235950.94535186794	0	1284	0.10613132186266405	13.468209704406068	6.565242158970056	172.1324005126953	172.14013671875
336	173.0198974609375	15.433966666666667					1	DETECTED	173.0199 m/z @15.43 [N1285_1.mzXML]	173.0198974609375	15.433966666666667	0.2531333333333333	19.926499999999997	19.673366666666663	7036.3828125	2722322.8336646426	0	1284	7.51945774778423	0.6479672833068012	0.5546344507264961	173.0106658935547	173.0275421142578
337	173.041259765625	1.9016666666666666					1	DETECTED	173.0413 m/z @1.90 [N1285_1.mzXML]	173.041259765625	1.9016666666666666	1.8732166666666668	8.78475	6.911533333333334	18100.439453125	899993.081830841	0	1284	0.1376270785057303	119.72342606550083	239.78387108607893	173.037109375	173.04151916503906
338	173.9601593017578	11.295016666666667					1	DETECTED	173.9602 m/z @11.30 [N1285_1.mzXML]	173.9601593017578	11.295016666666667	0.11779999999999999	19.97716666666667	19.85936666666667	8637.0283203125	2313272.237463502	0	1284	0.8916398202757563	1.7283269724305452	1.6885672713710413	173.9595489501953	173.96763610839844
339	174.077880859375	14.550416666666667					1	DETECTED	174.0779 m/z @14.55 [N1285_1.mzXML]	174.077880859375	14.550416666666667	0.6262500000000001	19.994000000000003	19.367750000000004	9614.0615234375	3499659.14959638	0	1284	2.1736666138178524	0.6954724998503802	0.8991868914051848	174.06820678710938	174.08090209960938
340	174.93710327148438	1.6563166666666667					1	DETECTED	174.9371 m/z @1.66 [N1285_1.mzXML]	174.93710327148438	1.6563166666666667	1.5826666666666667	1.9303333333333332	0.34766666666666657	130196.796875	1144243.4416245117	0	1284	0.13883577444046402	2.360262502828694	3.5507975597083257	174.93698120117188	174.93731689453125
341	174.99063110351562	2.2997500000000004					1	DETECTED	174.9906 m/z @2.30 [N1285_1.mzXML]	174.99063110351562	2.2997500000000004	0.1683	19.926499999999997	19.7582	60408.14453125	4657330.988553771	0	1284	0.4429146092813374	4.165912962420117	0.7619221120409816	174.9870147705078	174.99142456054688
342	175.006103515625	1.568					1	DETECTED	175.0061 m/z @1.57 [N1285_1.mzXML]	175.006103515625	1.568	1.568	19.458000000000002	17.89	13463.2822265625	5291777.210441778	0	1284	12.303540090204924	null	null	175.006103515625	175.01010131835938
343	175.0229949951172	3.2771					1	DETECTED	175.0230 m/z @3.28 [N1285_1.mzXML]	175.0229949951172	3.2771	1.4175333333333335	19.22683333333333	17.809299999999997	19009.21875	2607913.5929497373	0	1284	0.278761913877013	0.7427524955038225	0.6560612952971011	175.0182647705078	175.03114318847656
344	175.03585815429688	9.7285					1	DETECTED	175.0359 m/z @9.73 [N1285_1.mzXML]	175.03585815429688	9.7285	5.9286	13.444966666666666	7.5163666666666655	16979.283203125	1585564.7645831294	0	1284	0.08413303965385133	0.9890216409203749	0.18099257653472667	175.03306579589844	175.04568481445312
345	175.07432556152344	15.275483333333334					1	DETECTED	175.0743 m/z @15.28 [N1285_1.mzXML]	175.07432556152344	15.275483333333334	9.38315	19.6245	10.24135	10846.7646484375	2741737.371138308	0	1284	3.254318063036349	0.8634122734587141	0.7484479790517385	175.073486328125	175.0750274658203
346	175.0966796875	12.85575					1	DETECTED	175.0967 m/z @12.86 [N1285_1.mzXML]	175.0966796875	12.85575	0.11779999999999999	19.97716666666667	19.85936666666667	5278.53955078125	2186575.112714295	0	1284	18.79465760065147	0.779535430217055	1.0178176364410305	175.08779907226562	175.0966796875
347	175.1178741455078	1.7605333333333335					1	DETECTED	175.1179 m/z @1.76 [N1285_1.mzXML]	175.1178741455078	1.7605333333333335	1.5974333333333335	11.455933333333332	9.8585	72346.25	2076299.1796039431	0	1284	0.11347253749857322	30.222256284488036	3.6130005475072773	175.11065673828125	175.1222381591797
348	176.06973266601562	10.537683333333332					1	DETECTED	176.0697 m/z @10.54 [N1285_1.mzXML]	176.06973266601562	10.537683333333332	8.953216666666666	10.890216666666667	1.9370000000000012	89232.6875	889944.6195864845	0	1284	0.09463831596433003	0.6095994968531846	0.09920198375297191	176.0691375732422	176.0736083984375
349	176.1021728515625	1.8447					1	DETECTED	176.1022 m/z @1.84 [N1285_1.mzXML]	176.1021728515625	1.8447	1.8307	2.42665	0.59595	24157.572265625	272718.9454575196	0	1284	0.05041623949133012	21.28392857142855	41.5678571428571	176.10174560546875	176.10238647460938
350	176.96987915039062	1.5090833333333333					1	DETECTED	176.9699 m/z @1.51 [N1285_1.mzXML]	176.96987915039062	1.5090833333333333	1.40045	1.5974333333333335	0.1969833333333335	33219.3984375	243817.9232282716	0	1284	0.14287306567090874	0.9066431420681197	0.8132862841362393	176.96974182128906	176.97003173828125
351	176.9988250732422	15.465716666666667					1	DETECTED	176.9988 m/z @15.47 [N1285_1.mzXML]	176.9988250732422	15.465716666666667	1.4336333333333333	18.193666666666665	16.760033333333332	5228.41162109375	2496053.930927064	0	1284	2.0483502765412887	0.5972040264869198	0.19440805297383956	176.998291015625	177.0068359375
352	177.02835083007812	14.536366666666668					1	DETECTED	177.0284 m/z @14.54 [N1285_1.mzXML]	177.02835083007812	14.536366666666668	1.1412666666666667	14.536366666666668	13.395100000000001	6141.63330078125	2200217.552733399	0	1284	4.2980128268231805	0.5	null	177.02835083007812	177.03045654296875
353	177.06004333496094	1.6711833333333332					1	DETECTED	177.0600 m/z @1.67 [N1285_1.mzXML]	177.06004333496094	1.6711833333333332	1.568	1.9591666666666667	0.39116666666666666	57064.61328125	439036.59182177717	0	1284	0.11656651439928067	1.8954934582458436	3.74563597727092	177.05990600585938	177.06011962890625
354	177.0730438232422	10.537683333333332					1	DETECTED	177.0730 m/z @10.54 [N1285_1.mzXML]	177.0730438232422	10.537683333333332	1.9303333333333332	10.696183333333332	8.765849999999999	10636.09375	1605942.6668463137	0	1284	8.514818906460158	0.5092072472944634	0.018414494588926918	177.0725860595703	177.0752410888672
355	177.08631896972656	19.392					1	DETECTED	177.0863 m/z @19.39 [N1285_1.mzXML]	177.08631896972656	19.392	0.1011	19.97716666666667	19.87606666666667	12661.6953125	4759876.63444873	0	1284	15.133132670466011	0.5151669094408936	0.06100909280499065	177.08572387695312	177.09156799316406
356	177.1263885498047	12.1071					1	DETECTED	177.1264 m/z @12.11 [N1285_1.mzXML]	177.1263885498047	12.1071	12.046983333333333	12.154016666666667	0.10703333333333376	6874.07568359375	30667.56690026862	0	1284	0.12627808603674673	0.8902134738009341	0.780426947601868	177.12611389160156	177.1268310546875
357	177.16172790527344	12.6159					1	DETECTED	177.1617 m/z @12.62 [N1285_1.mzXML]	177.16172790527344	12.6159	0.40581666666666666	19.994000000000003	19.588183333333337	5065.3798828125	2562604.0806423347	0	1284	8.72252465210424	0.8021314350843908	0.6042628701687816	177.1580810546875	177.1630096435547
358	178.962890625	11.486133333333333					1	DETECTED	178.9629 m/z @11.49 [N1285_1.mzXML]	178.962890625	11.486133333333333	0.2531333333333333	19.994000000000003	19.74086666666667	15001.5751953125	2195630.7386338813	0	1284	0.3898269288871994	0.8996648342908	0.07382068100046699	178.9613800048828	178.9637908935547
359	179.0391845703125	1.5236833333333335					1	DETECTED	179.0392 m/z @1.52 [N1285_1.mzXML]	179.0391845703125	1.5236833333333335	1.40045	14.942	13.54155	20455.75	3586584.4628934325	0	1284	0.14249504246155853	54.94272383013246	107.97295571786502	179.03074645996094	179.03944396972656
360	179.0532684326172	14.508049999999999					1	DETECTED	179.0533 m/z @14.51 [N1285_1.mzXML]	179.0532684326172	14.508049999999999	9.847683333333332	18.4225	8.574816666666667	5203.5703125	1339112.5950790094	0	1284	1.0759141217669388	0.9199723197745528	0.9139452891482774	179.05142211914062	179.05479431152344
361	179.06942749023438	10.537683333333332					1	DETECTED	179.0694 m/z @10.54 [N1285_1.mzXML]	179.06942749023438	10.537683333333332	0.13463333333333333	19.960166666666666	19.825533333333333	20790.359375	1923243.0681303104	0	1284	0.11679654741681134	2.7583584893832676	0.9394473618717932	179.06204223632812	179.06983947753906
362	179.1415252685547	12.6					1	DETECTED	179.1415 m/z @12.60 [N1285_1.mzXML]	179.1415252685547	12.6	11.772133333333333	15.8056	4.033466666666667	5318.236328125	747729.0058212585	0	1284	2.2871702217839314	2.4360605572555962	3.8721211145111925	179.1415252685547	179.1425018310547
363	180.06483459472656	9.7285					1	DETECTED	180.0648 m/z @9.73 [N1285_1.mzXML]	180.06483459472656	9.7285	1.7158166666666665	10.567383333333334	8.851566666666667	35112.61328125	984429.9955318596	0	1284	0.09799658067393402	1.9242563885772432	0.019274233301951174	180.06422424316406	180.07369995117188
364	180.08726501464844	8.860533333333333					1	DETECTED	180.0873 m/z @8.86 [N1285_1.mzXML]	180.08726501464844	8.860533333333333	0.23620000000000002	19.741833333333332	19.505633333333332	6899.19140625	1357725.1711091613	0	1284	0.07737678925694169	1.1308487612569087	3.15373758733535	180.0791473388672	180.0878143310547
365	180.90281677246094	1.6711833333333332					1	DETECTED	180.9028 m/z @1.67 [N1285_1.mzXML]	180.90281677246094	1.6711833333333332	1.6417833333333334	5.457416666666666	3.8156333333333325	23435.07421875	637204.3997538756	0	1284	0.04182427644011755	64.89172335600934	128.78344671201867	180.90228271484375	180.9047088623047
366	181.00106811523438	1.5236833333333335					1	DETECTED	181.0011 m/z @1.52 [N1285_1.mzXML]	181.00106811523438	1.5236833333333335	1.4175333333333335	1.6123	0.19476666666666653	10153.0625	83249.13326000975	0	1284	0.14793695284155728	0.9174124666352642	0.8348249332705284	181.0006561279297	181.0012969970703
367	181.04806518554688	12.48835					1	DETECTED	181.0481 m/z @12.49 [N1285_1.mzXML]	181.04806518554688	12.48835	0.11779999999999999	19.994000000000003	19.876200000000004	12114.5673828125	2890964.3212887286	0	1284	5.801947701122309	0.7844747231895045	3.4764467334143627	181.038330078125	181.04971313476562
368	181.07089233398438	9.368383333333332					1	DETECTED	181.0709 m/z @9.37 [N1285_1.mzXML]	181.07089233398438	9.368383333333332	4.1936	11.084816666666667	6.891216666666667	460063.71875	5149737.060555946	0	1284	0.09259923212274579	0.8084539279574177	3.2981692166877403	181.0689239501953	181.0716552734375
369	181.08468627929688	11.574883333333334					1	DETECTED	181.0847 m/z @11.57 [N1285_1.mzXML]	181.08468627929688	11.574883333333334	0.2193166666666667	11.9322	11.712883333333334	365793.0625	3763201.3516446594	1	1284	0.11331545411439414	0.5891466035213802	1.837722178222661	181.08265686035156	181.08566284179688
370	182.08021545410156	3.8979500000000002					1	DETECTED	182.0802 m/z @3.90 [N1285_1.mzXML]	182.08021545410156	3.8979500000000002	1.9591666666666667	11.530533333333333	9.571366666666666	189598.84375	1.0053862088683829E7	1	1284	0.3669395878848176	0.6402330259853544	0.21392678369522136	182.07452392578125	182.08802795410156
371	182.14894104003906	15.658866666666666					1	DETECTED	182.1489 m/z @15.66 [N1285_1.mzXML]	182.14894104003906	15.658866666666666	0.1011	19.994000000000003	19.892900000000004	108117.1328125	2.5694690760618202E7	0	1284	3.674659188269615	0.6500201869172154	0.29001937861079746	182.1483154296875	182.1568145751953
372	182.9615478515625	1.5236833333333335					1	DETECTED	182.9615 m/z @1.52 [N1285_1.mzXML]	182.9615478515625	1.5236833333333335	1.4491333333333332	7.171633333333333	5.7225	13686.40234375	725808.8180794676	0	1284	5.690607042556168	38.38028169014067	69.74387665227856	182.95809936523438	182.96157836914062
373	183.0618896484375	9.890916666666667					1	DETECTED	183.0619 m/z @9.89 [N1285_1.mzXML]	183.0618896484375	9.890916666666667	9.338933333333333	10.712916666666667	1.3739833333333333	7893.119140625	197891.49362548834	0	1284	0.23213735345085595	1.2445876989039506	1.4891753978079012	183.06166076660156	183.06448364257812
374	183.09805297851562	11.09995					1	DETECTED	183.0981 m/z @11.10 [N1285_1.mzXML]	183.09805297851562	11.09995	6.2228	11.174566666666667	4.951766666666667	7873.59716796875	398053.6573022767	0	1284	0.10937138708926497	0.5076496177754085	0.015299235550817065	183.0977020263672	183.09927368164062
375	183.1522216796875	15.658866666666666					1	DETECTED	183.1522 m/z @15.66 [N1285_1.mzXML]	183.1522216796875	15.658866666666666	0.11779999999999999	19.994000000000003	19.876200000000004	7484.34765625	2424397.8929354534	0	1284	1.542290168604115	0.6434843313022025	0.6218037899373984	183.1517791748047	183.15322875976562
376	183.9515838623047	10.2526					1	DETECTED	183.9516 m/z @10.25 [N1285_1.mzXML]	183.9515838623047	10.2526	0.6600833333333332	10.2971	9.637016666666668	3968.024169921875	1002391.3002924803	0	1284	0.09812760567143819	0.502319516428605	0.004639032857209987	183.9515380859375	183.958740234375
377	184.07211303710938	13.0214					1	DETECTED	184.0721 m/z @13.02 [N1285_1.mzXML]	184.07211303710938	13.0214	10.874883333333335	15.228966666666668	4.3540833333333335	175311.5625	5762300.424582701	0	1284	0.39044074452584354	1.3791190261213433	2.208645899570336	184.0714569091797	184.0811309814453
378	184.09329223632812	1.7887333333333333					1	DETECTED	184.0933 m/z @1.79 [N1285_1.mzXML]	184.09329223632812	1.7887333333333333	1.7458833333333332	8.953216666666666	7.207333333333333	485970.21875	4998095.00780765	0	1284	0.05622929497382079	20.306565879907055	5.421281767421551	184.0835723876953	184.0969696044922
379	184.9986114501953	1.4642000000000002					1	DETECTED	184.9986 m/z @1.46 [N1285_1.mzXML]	184.9986114501953	1.4642000000000002	1.40045	1.5534333333333334	0.15298333333333347	16748.517578125	77964.29010986333	0	1284	0.05258672188398705	1.199869281045749	1.3696095533936608	184.9949493408203	184.998779296875
380	185.0432586669922	10.237766666666666					1	DETECTED	185.0433 m/z @10.24 [N1285_1.mzXML]	185.0432586669922	10.237766666666666	0.1683	19.960166666666666	19.791866666666667	1329426.0	1.770630268121062E7	1	1284	0.09585879340898096	0.5094139810455263	1.9983711590332793	185.0402374267578	185.0442657470703
381	185.12774658203125	9.124483333333334					1	DETECTED	185.1277 m/z @9.12 [N1285_1.mzXML]	185.12774658203125	9.124483333333334	3.6938166666666663	11.819899999999999	8.126083333333332	36036.734375	1451949.7958382557	0	1284	0.1242285690811773	0.5170564878077062	2.127204604993168	185.1232452392578	185.13145446777344
382	185.1522979736328	14.47985					1	DETECTED	185.1523 m/z @14.48 [N1285_1.mzXML]	185.1522979736328	14.47985	4.8325499999999995	18.242833333333333	13.410283333333334	6940.6201171875	1496931.0164724118	0	1284	0.4934079179827471	0.6950277970693008	0.09559493707812919	185.15179443359375	185.1580352783203
383	186.04684448242188	10.237766666666666					1	DETECTED	186.0468 m/z @10.24 [N1285_1.mzXML]	186.04684448242188	10.237766666666666	9.579616666666668	17.829	8.249383333333332	81861.9921875	1590196.894723725	0	1284	0.09853393896481144	0.6005721484650463	null	186.03848266601562	186.0550079345703
384	186.07266235351562	1.9016666666666666					1	DETECTED	186.0727 m/z @1.90 [N1285_1.mzXML]	186.07266235351562	1.9016666666666666	0.23620000000000002	19.875999999999998	19.639799999999997	103323.375	3056862.3275949396	0	1284	0.5726308335466321	1.7244678119173467	2.4641034903576653	186.07225036621094	186.0760955810547
385	186.921630859375	1.5236833333333335					1	DETECTED	186.9216 m/z @1.52 [N1285_1.mzXML]	186.921630859375	1.5236833333333335	1.4491333333333332	8.769733333333333	7.3206	13690.0556640625	2829310.1037839353	0	1284	0.08326827947574	49.09859154929555	97.1971830985911	186.9215850830078	186.9305877685547
386	186.9518280029297	9.2252					1	DETECTED	186.9518 m/z @9.23 [N1285_1.mzXML]	186.9518280029297	9.2252	6.8429166666666665	12.676766666666667	5.833850000000001	20047.16796875	1318365.8283547363	0	1284	0.09539786774063685	1.2244240469577512	1.255976620310572	186.9497833251953	186.95858764648438
387	187.05654907226562	1.8732166666666668					1	DETECTED	187.0565 m/z @1.87 [N1285_1.mzXML]	187.05654907226562	1.8732166666666668	1.8447	10.326516666666667	8.481816666666667	757271.25	7429896.1467738	1	1284	0.05942583828314496	6.21259858527791	6.554178944459394	187.0473175048828	187.05712890625
388	187.07037353515625	3.022366666666667					1	DETECTED	187.0704 m/z @3.02 [N1285_1.mzXML]	187.07037353515625	3.022366666666667	0.35481666666666667	19.607833333333335	19.253016666666667	22950.150390625	5744553.7543793935	0	1284	1.3005148497840788	1.5033936286539265	2.2116208409414684	187.070068359375	187.07650756835938
389	187.1255645751953	6.5807166666666665					1	DETECTED	187.1256 m/z @6.58 [N1285_1.mzXML]	187.1255645751953	6.5807166666666665	0.1011	19.994000000000003	19.892900000000004	7372.56787109375	3660945.578265196	0	1284	16.819890478823055	1.5350367948721249	2.0700735897442497	187.12445068359375	187.13232421875
390	187.47177124023438	9.2252					1	DETECTED	187.4718 m/z @9.23 [N1285_1.mzXML]	187.47177124023438	9.2252	9.15475	9.309733333333332	0.15498333333333214	14457.6669921875	79343.9287563478	0	1284	0.08960493526277524	1.0999526851194736	1.1569303460442337	187.47157287597656	187.47190856933594
391	188.02175903320312	10.874883333333335					1	DETECTED	188.0218 m/z @10.87 [N1285_1.mzXML]	188.02175903320312	10.874883333333335	10.85905	10.9213	0.06225000000000058	4692.7119140625	12813.184846740778	0	1284	0.07593407809772579	1.965789473684032	2.931578947368064	188.02130126953125	188.02206420898438
392	188.0508270263672	9.21115					1	DETECTED	188.0508 m/z @9.21 [N1285_1.mzXML]	188.0508270263672	9.21115	9.15475	19.293	10.13825	7154.8427734375	1403101.5291555175	0	1284	0.12156839474430292	89.87810283687942	178.75620567375884	188.04466247558594	188.05609130859375
393	188.0694580078125	9.2252					1	DETECTED	188.0695 m/z @9.23 [N1285_1.mzXML]	188.0694580078125	9.2252	1.88745	13.241083333333334	11.353633333333335	5550283.0	3.757888262915484E7	1	1284	0.08944530578654941	1.235230629332192	1.2776513731284762	188.05984497070312	188.0783233642578
394	188.9459228515625	11.455933333333332					1	DETECTED	188.9459 m/z @11.46 [N1285_1.mzXML]	188.9459228515625	11.455933333333332	1.4642000000000002	11.455933333333332	9.991733333333332	6783.37109375	2955569.3065616456	0	1284	9.98081408213785	0.5	null	188.9459228515625	188.9551239013672
395	189.0231170654297	13.69415					1	DETECTED	189.0231 m/z @13.69 [N1285_1.mzXML]	189.0231170654297	13.69415	9.653883333333333	16.624733333333335	6.970850000000002	10758.5498046875	1326199.5984416206	0	1284	0.5903390609859347	0.7862527848485452	0.5683669622680425	189.01565551757812	189.03256225585938
396	189.0455322265625	1.8307					1	DETECTED	189.0455 m/z @1.83 [N1285_1.mzXML]	189.0455322265625	1.8307	1.40045	11.219066666666667	9.818616666666667	25117.90625	7458264.083574342	0	1284	9.561450407820722	11.307601528771121	21.655790292658665	189.0357666015625	189.0517120361328
397	189.0729217529297	9.21115					1	DETECTED	189.0729 m/z @9.21 [N1285_1.mzXML]	189.0729217529297	9.21115	9.13995	11.471066666666667	2.3311166666666665	556203.75	3920044.1243686536	0	1284	0.08420406725877605	1.4439771008763145	1.7684994105789922	189.07260131835938	189.07574462890625
398	189.08599853515625	2.9518666666666666					1	DETECTED	189.0860 m/z @2.95 [N1285_1.mzXML]	189.08599853515625	2.9518666666666666	0.1011	19.994000000000003	19.892900000000004	74967.21875	1.8436681280759368E7	0	1284	1.812616301466912	8.589283753184915	18.300207858768694	189.0854949951172	189.0905303955078
399	189.15830993652344	1.7605333333333335					1	DETECTED	189.1583 m/z @1.76 [N1285_1.mzXML]	189.15830993652344	1.7605333333333335	1.7006833333333333	15.529683333333333	13.828999999999999	12820.7568359375	6052912.225306095	0	1284	12.776111670930456	115.5304928989136	227.51439261301465	189.15512084960938	189.16319274902344
400	189.1971435546875	9.2252					1	DETECTED	189.1971 m/z @9.23 [N1285_1.mzXML]	189.1971435546875	9.2252	9.15475	9.267283333333333	0.11253333333333337	19987.95703125	95355.22755603121	0	1284	0.08758592799947529	0.798675183345171	0.597350366690342	189.1971435546875	189.1977996826172
401	190.08497619628906	10.827666666666666					1	DETECTED	190.0850 m/z @10.83 [N1285_1.mzXML]	190.08497619628906	10.827666666666666	0.35481666666666667	19.808833333333332	19.454016666666664	132011.25	3804414.105367316	1	1284	0.09253987671593045	0.592200558781911	0.2630544113695596	190.07647705078125	190.09014892578125
402	190.1429443359375	10.3561					1	DETECTED	190.1429 m/z @10.36 [N1285_1.mzXML]	190.1429443359375	10.3561	1.1240333333333332	10.597783333333332	9.473749999999999	29659.22265625	1696402.3863707273	0	1284	0.28617991136592025	0.5130893407759909	0.7515941439070418	190.1426239013672	190.14378356933594
403	190.96685791015625	13.545116666666667					1	DETECTED	190.9669 m/z @13.55 [N1285_1.mzXML]	190.96685791015625	13.545116666666667	0.15151666666666666	19.892666666666667	19.74115	8642.0419921875	2377810.596634766	0	1284	2.8517771846252344	0.7551201479693546	0.36124316791017336	190.9613037109375	190.9685821533203
404	191.01678466796875	2.9378499999999996					1	DETECTED	191.0168 m/z @2.94 [N1285_1.mzXML]	191.01678466796875	2.9378499999999996	2.5636666666666668	16.44385	13.880183333333335	5099.63134765625	1626411.5233327032	0	1284	7.169856058844889	18.547303015455906	33.76647674560054	191.00955200195312	191.01715087890625
405	191.0390167236328	1.7605333333333335					1	DETECTED	191.0390 m/z @1.76 [N1285_1.mzXML]	191.0390167236328	1.7605333333333335	1.4175333333333335	11.159316666666665	9.741783333333332	109105.4921875	4808251.950628906	0	1284	0.1674791062938803	14.42415696739632	1.0678538486066909	191.02999877929688	191.04820251464844
406	191.07553100585938	1.6711833333333332					1	DETECTED	191.0755 m/z @1.67 [N1285_1.mzXML]	191.07553100585938	1.6711833333333332	1.568	15.30705	13.73905	176087.0	2.270147421854688E7	0	1284	0.05618097119543575	64.21786109608959	154.08971602944584	191.06822204589844	191.07872009277344
407	191.1053924560547	11.279516666666666					1	DETECTED	191.1054 m/z @11.28 [N1285_1.mzXML]	191.1053924560547	11.279516666666666	11.26375	12.01765	0.7538999999999998	17261.5625	296902.4485722648	0	1284	0.710691900216192	23.90803382663942	46.81606765327884	191.10232543945312	191.1053924560547
408	192.00704956054688	12.202533333333333					1	DETECTED	192.0070 m/z @12.20 [N1285_1.mzXML]	192.00704956054688	12.202533333333333	0.11779999999999999	19.994000000000003	19.876200000000004	6513.599609375	1891969.8459587998	0	1284	8.145148403260034	0.8223681669985825	0.3531913577632017	192.00640869140625	192.00828552246094
409	192.0314178466797	2.53655					1	DETECTED	192.0314 m/z @2.54 [N1285_1.mzXML]	192.0314178466797	2.53655	1.9448833333333333	10.9363	8.991416666666666	12406.3095703125	1102494.8926687012	0	1284	0.0280503767228093	5.979724605223837	10.918441712463448	192.03089904785156	192.03390502929688
410	192.06478881835938	7.7805					1	DETECTED	192.0648 m/z @7.78 [N1285_1.mzXML]	192.06478881835938	7.7805	6.010116666666667	9.504349999999999	3.494233333333332	3268.207763671875	265807.4864259032	0	1284	0.29298185412957434	0.986857836815002	0.9737156736300042	192.06381225585938	192.06796264648438
411	192.960205078125	2.1428333333333334					1	DETECTED	192.9602 m/z @2.14 [N1285_1.mzXML]	192.960205078125	2.1428333333333334	2.0286666666666666	18.06116666666667	16.032500000000002	32592.40234375	2636950.377564179	0	1284	0.20542455969346296	70.21532846715324	139.43065693430648	192.9601593017578	192.9636993408203
412	193.0009002685547	1.4793666666666667					1	DETECTED	193.0009 m/z @1.48 [N1285_1.mzXML]	193.0009002685547	1.4793666666666667	1.4175333333333335	18.4225	17.004966666666665	11923.125	1774504.868465942	0	1284	0.18566208744880974	137.50646900269572	274.01293800539145	192.9998321533203	193.00933837890625
413	193.03372192382812	1.6563166666666667					1	DETECTED	193.0337 m/z @1.66 [N1285_1.mzXML]	193.03372192382812	1.6563166666666667	1.6123	5.0371	3.4247999999999994	15169.453125	684192.3687676089	0	1284	1.7505393456084553	28.092878310735763	51.41962935805055	193.03280639648438	193.0342254638672
414	193.0847625732422	10.50815					1	DETECTED	193.0848 m/z @10.51 [N1285_1.mzXML]	193.0847625732422	10.50815	4.78595	10.85905	6.0731	21980.994140625	496049.73286386067	0	1284	0.09775974153834	0.5313217269961167	2.7433398485413965	193.0846710205078	193.08526611328125
415	193.1576690673828	12.9532					1	DETECTED	193.1577 m/z @12.95 [N1285_1.mzXML]	193.1576690673828	12.9532	1.9870166666666667	15.740433333333334	13.753416666666666	8653.4169921875	3728911.373650846	0	1284	12.701721498043714	0.6270831085260596	0.1956157964295715	193.15362548828125	193.15818786621094
416	193.90528869628906	9.920250000000001					1	DETECTED	193.9053 m/z @9.92 [N1285_1.mzXML]	193.90528869628906	9.920250000000001	9.862316666666667	10.0245	0.16218333333333312	4787.734375	29444.22681835933	0	1284	0.1122355231264045	1.3997410817030769	1.799482163406154	193.9049072265625	193.90577697753906
417	194.00784301757812	11.354000000000001					1	DETECTED	194.0078 m/z @11.35 [N1285_1.mzXML]	194.00784301757812	11.354000000000001	1.4175333333333335	12.662016666666666	11.244483333333333	56421.9453125	9775647.241645146	0	1284	0.038682484554504626	0.5657571523642453	0.013399134743662947	194.0033721923828	194.0081787109375
418	194.03158569335938	1.7311666666666667					1	DETECTED	194.0316 m/z @1.73 [N1285_1.mzXML]	194.03158569335938	1.7311666666666667	0.3886	19.842499999999998	19.453899999999997	4698.88818359375	2229424.223830262	0	1284	15.858060091710485	7.245040593887329	12.224230590748395	194.0313262939453	194.0339813232422
419	194.11679077148438	8.111600000000001					1	DETECTED	194.1168 m/z @8.11 [N1285_1.mzXML]	194.11679077148438	8.111600000000001	0.2193166666666667	19.825499999999998	19.60618333333333	6822.93310546875	1422398.0661945797	0	1284	8.092378601622986	1.2421109649298785	0.06299506947632202	194.11404418945312	194.11761474609375
420	194.4549560546875	9.890916666666667					1	DETECTED	194.4550 m/z @9.89 [N1285_1.mzXML]	194.4549560546875	9.890916666666667	9.890916666666667	9.994633333333333	0.10371666666666535	4170.91357421875	17696.521129028166	0	1284	0.06987657276483361	null	null	194.45484924316406	194.45516967773438
421	194.95745849609375	2.1997500000000003					1	DETECTED	194.9575 m/z @2.20 [N1285_1.mzXML]	194.95745849609375	2.1997500000000003	2.0286666666666666	17.978166666666667	15.9495	8963.046875	2653809.798099487	0	1284	0.09304374028727791	46.61324890404276	92.22649780808553	194.95404052734375	194.96273803710938
422	194.97584533691406	12.250416666666666					1	DETECTED	194.9758 m/z @12.25 [N1285_1.mzXML]	194.97584533691406	12.250416666666666	11.159316666666665	15.935516666666667	4.776200000000001	16419.40234375	1752977.7824759516	0	1284	0.31753554551288765	2.188708642654201	3.377417285308402	194.9749755859375	194.97972106933594
423	195.02029418945312	12.0617					1	DETECTED	195.0203 m/z @12.06 [N1285_1.mzXML]	195.02029418945312	12.0617	0.18556666666666669	19.994000000000003	19.808433333333337	19451.984375	6449503.939924955	0	1284	15.003101829866042	2.3793296848656698	2.659259649221027	195.01661682128906	195.02947998046875
424	195.0864715576172	9.920250000000001					1	DETECTED	195.0865 m/z @9.92 [N1285_1.mzXML]	195.0864715576172	9.920250000000001	0.11779999999999999	19.994000000000003	19.876200000000004	1467038.0	1.7236302985348687E7	1	1284	0.1059766819783512	1.5685015914071814	1.6141952761233704	195.08538818359375	195.0899200439453
425	195.10023498535156	11.279516666666666					1	DETECTED	195.1002 m/z @11.28 [N1285_1.mzXML]	195.10023498535156	11.279516666666666	9.87655	12.122633333333333	2.246083333333333	75673.8125	1612801.482184936	0	1284	0.6588231510137845	0.6539225733270448	0.2643068075738447	195.09674072265625	195.10084533691406
426	195.11190795898438	9.324133333333332					1	DETECTED	195.1119 m/z @9.32 [N1285_1.mzXML]	195.11190795898438	9.324133333333332	9.267283333333333	9.890916666666667	0.6236333333333341	15972.529296875	167468.16521813988	0	1284	0.22524057105692563	5.4849017883319755	9.969803576663951	195.11180114746094	195.12017822265625
427	195.1367645263672	12.091916666666666					1	DETECTED	195.1368 m/z @12.09 [N1285_1.mzXML]	195.1367645263672	12.091916666666666	12.076783333333333	12.36285	0.2860666666666667	20658.021484375	178257.29063769558	0	1284	0.24695341317513275	9.451541850220474	12.872428531879931	195.13658142089844	195.13702392578125
428	196.05958557128906	8.953216666666666					1	DETECTED	196.0596 m/z @8.95 [N1285_1.mzXML]	196.05958557128906	8.953216666666666	8.739650000000001	17.746166666666667	9.006516666666666	29775.255859375	1241675.1705885923	0	1284	0.1073531682308353	18.681020606618915	30.174622936057723	196.05926513671875	196.0680389404297
429	196.09010314941406	9.920250000000001					1	DETECTED	196.0901 m/z @9.92 [N1285_1.mzXML]	196.09010314941406	9.920250000000001	0.7109833333333333	17.317166666666665	16.60618333333333	99362.0078125	2566941.983438477	0	1284	0.10459094350725984	22.76117054166323	50.83740490405935	196.08505249023438	196.09815979003906
430	196.8638916015625	1.9870166666666667					1	DETECTED	196.8639 m/z @1.99 [N1285_1.mzXML]	196.8638916015625	1.9870166666666667	1.7158166666666665	7.089799999999999	5.373983333333333	24495.51171875	881640.3650024416	0	1284	0.33716617696325013	9.907786381514253	1.006327844420612	196.8582000732422	196.8644256591797
431	196.95529174804688	11.233849999999999					1	DETECTED	196.9553 m/z @11.23 [N1285_1.mzXML]	196.95529174804688	11.233849999999999	11.054816666666666	12.2663	1.2114833333333337	7097.46875	355346.4853732908	0	1284	0.7203601921712242	3.383401601191593	5.766803202383186	196.95481872558594	196.9555206298828
432	197.06369018554688	15.59385					1	DETECTED	197.0637 m/z @15.59 [N1285_1.mzXML]	197.06369018554688	15.59385	8.814733333333333	19.691333333333333	10.8766	12479.484375	2836245.8551364755	0	1284	2.2216176049031873	0.8287590585554836	0.5234826304345411	197.06166076660156	197.06666564941406
433	197.09962463378906	1.7605333333333335					1	DETECTED	197.0996 m/z @1.76 [N1285_1.mzXML]	197.09962463378906	1.7605333333333335	1.7006833333333333	12.911416666666666	11.210733333333332	67426.9296875	1.7812824853906255E7	0	1284	11.016803853367584	87.08697729050124	151.1580223294691	197.08985900878906	197.1066436767578
434	197.1276397705078	9.743383333333332					1	DETECTED	197.1276 m/z @9.74 [N1285_1.mzXML]	197.1276397705078	9.743383333333332	4.2236	9.920250000000001	5.696650000000001	19778.345703125	629901.8718204953	0	1284	0.0884405488520219	0.6307171119585545	0.2037890163598439	197.11781311035156	197.12791442871094
435	198.05160522460938	10.537683333333332					1	DETECTED	198.0516 m/z @10.54 [N1285_1.mzXML]	198.05160522460938	10.537683333333332	8.096266666666667	10.647283333333332	2.5510166666666656	31852.33984375	515809.62337686063	0	1284	0.09301989404973021	0.5351289207661085	0.07779258744023375	198.04762268066406	198.05516052246094
436	198.0834503173828	1.8588					1	DETECTED	198.0835 m/z @1.86 [N1285_1.mzXML]	198.0834503173828	1.8588	1.7887333333333333	13.0214	11.232666666666667	21378.712890625	4414356.721136108	0	1284	0.07513309165325777	80.15699333967643	159.31398667935287	198.0745849609375	198.0882568359375
437	198.13131713867188	9.743383333333332					1	DETECTED	198.1313 m/z @9.74 [N1285_1.mzXML]	198.13131713867188	9.743383333333332	9.713566666666667	9.788166666666665	0.07459999999999845	2688.09423828125	8027.119563842716	0	1284	0.04740094228975522	1.2509782001118268	1.5019564002236536	198.130615234375	198.13131713867188
438	198.86094665527344	1.9870166666666667					1	DETECTED	198.8609 m/z @1.99 [N1285_1.mzXML]	198.86094665527344	1.9870166666666667	1.9159666666666666	2.2855166666666666	0.36955000000000005	28692.96484375	274911.3361868898	0	1284	0.15555684333644537	2.562176265943812	4.1703578710800855	198.86061096191406	198.8614044189453
439	198.93905639648438	1.5236833333333335					1	DETECTED	198.9391 m/z @1.52 [N1285_1.mzXML]	198.93905639648438	1.5236833333333335	1.4175333333333335	1.6563166666666667	0.23878333333333313	250516.40625	1503182.097091064	0	1284	0.1206601609614919	1.0893674887848692	1.1646824403166758	198.93882751464844	198.9392547607422
440	199.0099334716797	12.552016666666667					1	DETECTED	199.0099 m/z @12.55 [N1285_1.mzXML]	199.0099334716797	12.552016666666667	8.96855	18.89783333333333	9.92928333333333	4849.26806640625	1166362.4283507084	0	1284	7.689184012389433	1.3854298444709032	1.7708596889418062	199.00244140625	199.01687622070312
441	199.05877685546875	11.069566666666667					1	DETECTED	199.0588 m/z @11.07 [N1285_1.mzXML]	199.05877685546875	11.069566666666667	9.368383333333332	11.174566666666667	1.806183333333335	13134.2099609375	228756.17812762508	0	1284	0.12755567986805616	0.5308608713542535	0.10648526392906436	199.05795288085938	199.0595703125
442	199.09568786621094	10.55245					1	DETECTED	199.0957 m/z @10.55 [N1285_1.mzXML]	199.09568786621094	10.55245	10.522933333333333	10.6798	0.1568666666666676	7667.63720703125	42251.02905273446	0	1284	0.09187670293757577	2.657255787690489	4.720364958698118	199.0953369140625	199.09591674804688
443	199.1433868408203	8.845333333333334					1	DETECTED	199.1434 m/z @8.85 [N1285_1.mzXML]	199.1433868408203	8.845333333333334	8.754633333333334	15.259866666666666	6.505233333333331	5361.79150390625	583029.8114914245	0	1284	0.09703118046450143	35.861264241087824	70.72252848217565	199.1432647705078	199.14678955078125
444	199.1679229736328	12.781783333333333					1	DETECTED	199.1679 m/z @12.78 [N1285_1.mzXML]	199.1679229736328	12.781783333333333	5.005183333333333	18.782500000000002	13.77731666666667	15230.8759765625	1855707.1749642943	0	1284	0.4613606848281151	0.8858187811297141	4.537552615747782	199.1670379638672	199.16905212402344
445	200.03932189941406	1.6711833333333332					1	DETECTED	200.0393 m/z @1.67 [N1285_1.mzXML]	200.03932189941406	1.6711833333333332	1.6123	2.77005	1.1577499999999998	70873.96875	802513.229250732	0	1284	0.0774947852783876	6.958018959354413	13.055371951062224	200.03909301757812	200.04371643066406
446	200.0672149658203	1.7887333333333333					1	DETECTED	200.0672 m/z @1.79 [N1285_1.mzXML]	200.0672149658203	1.7887333333333333	1.7747333333333333	16.641216666666665	14.866483333333331	186641.484375	2.795354374341397E7	0	1284	0.11377219136214833	530.9458333333328	1060.8916666666655	200.06201171875	200.0673065185547
447	200.1269073486328	2.0711833333333334					1	DETECTED	200.1269 m/z @2.07 [N1285_1.mzXML]	200.1269073486328	2.0711833333333334	1.9731166666666666	11.084816666666667	9.1117	12186.6650390625	882943.3884449769	0	1284	0.41380951239648844	46.456662134602276	5.3841923941206025	200.1263885498047	200.1287841796875
448	200.1996307373047	12.52015					1	DETECTED	200.1996 m/z @12.52 [N1285_1.mzXML]	200.1996307373047	12.52015	10.385966666666667	16.36115	5.975183333333332	6178.00830078125	1024348.1256737972	0	1284	5.9260180979120225	1.3998758307236963	1.7997516614473923	200.19879150390625	200.2000732421875
449	200.9720458984375	1.5236833333333335					1	DETECTED	200.9720 m/z @1.52 [N1285_1.mzXML]	200.9720458984375	1.5236833333333335	1.4491333333333332	1.6123	0.1631666666666669	63282.4296875	320643.2274296876	0	1284	0.08507242079884447	1.0943438408227106	1.1886876816454215	200.971923828125	200.97227478027344
450	201.01487731933594	1.9159666666666666					1	DETECTED	201.0149 m/z @1.92 [N1285_1.mzXML]	201.01487731933594	1.9159666666666666	1.7605333333333335	2.0854666666666666	0.3249333333333331	66956.5390625	644763.4284443358	0	1284	0.13395659725043552	1.0452498391593403	1.0904996783186807	201.01461791992188	201.0150604248047
451	201.11123657226562	0.9516833333333333					1	DETECTED	201.1112 m/z @0.95 [N1285_1.mzXML]	201.11123657226562	0.9516833333333333	0.1011	19.994000000000003	19.892900000000004	39927.38671875	3.018989801074926E7	0	1284	11.438130463676712	11.693680807289118	14.531862628224735	201.1103057861328	201.11154174804688
452	202.1135711669922	11.295016666666667					1	DETECTED	202.1136 m/z @11.30 [N1285_1.mzXML]	202.1135711669922	11.295016666666667	0.13463333333333333	19.994000000000003	19.85936666666667	9645.982421875	4064040.0146406856	0	1284	17.71522045598485	0.889726010008617	0.5660092953286273	202.1062469482422	202.11502075195312
453	202.9696502685547	1.5236833333333335					1	DETECTED	202.9697 m/z @1.52 [N1285_1.mzXML]	202.9696502685547	1.5236833333333335	1.4336333333333333	1.5974333333333335	0.16380000000000017	20273.2109375	107094.65016430663	0	1284	0.0870661141966127	0.8903257812198666	0.8258092042552091	202.9695587158203	202.97000122070312
454	203.05126953125	1.7887333333333333					1	DETECTED	203.0513 m/z @1.79 [N1285_1.mzXML]	203.05126953125	1.7887333333333333	1.6270666666666667	18.536833333333334	16.909766666666666	2312609.75	3.689605668051624E7	1	1284	0.24066098237689437	5.458986840564409	8.991948746093751	203.0509490966797	203.05238342285156
455	203.10549926757812	12.154016666666667					1	DETECTED	203.1055 m/z @12.15 [N1285_1.mzXML]	203.10549926757812	12.154016666666667	0.35481666666666667	18.5695	18.214683333333333	7270.15478515625	2060907.6649343872	0	1284	11.854101307660132	0.7718609453748276	0.5437218907496554	203.1006622314453	203.11508178710938
456	204.01698303222656	10.237766666666666					1	DETECTED	204.0170 m/z @10.24 [N1285_1.mzXML]	204.01698303222656	10.237766666666666	0.13463333333333333	19.825499999999998	19.690866666666665	20396.919921875	2956235.0811477345	0	1284	0.06045374545770876	0.5051260427144766	0.008117892064070327	204.00784301757812	204.02508544921875
457	204.05471801757812	1.8026333333333333					1	DETECTED	204.0547 m/z @1.80 [N1285_1.mzXML]	204.05471801757812	1.8026333333333333	1.7747333333333333	11.804233333333334	10.0295	129057.9296875	3097775.570821413	0	1284	0.2503307600319944	10.752051335319285	17.34365927050075	204.0467529296875	204.064697265625
458	204.10389709472656	10.778766666666666					1	DETECTED	204.1039 m/z @10.78 [N1285_1.mzXML]	204.10389709472656	10.778766666666666	10.729283333333333	10.843666666666667	0.11438333333333439	11234.7607421875	57765.54468896503	0	1284	0.15636700655850433	1.1557763556753329	1.3115527113506658	204.10389709472656	204.10411071777344
459	204.12179565429688	1.88745					1	DETECTED	204.1218 m/z @1.89 [N1285_1.mzXML]	204.12179565429688	1.88745	1.8588	10.567383333333334	8.708583333333333	828854.9375	1.2029193304583864E7	0	1284	0.18260839393015016	12.07820947642744	18.056494388210695	204.11790466308594	204.1239013671875
460	204.95578002929688	1.6270666666666667					1	DETECTED	204.9558 m/z @1.63 [N1285_1.mzXML]	204.95578002929688	1.6270666666666667	1.5236833333333335	1.6711833333333332	0.14749999999999974	67250.1796875	353899.35455969255	0	1284	0.0845316478500191	0.7136408769558575	0.4907996747705633	204.9556884765625	204.95611572265625
461	205.02328491210938	1.8307					1	DETECTED	205.0233 m/z @1.83 [N1285_1.mzXML]	205.02328491210938	1.8307	1.4175333333333335	9.21115	7.793616666666667	105188.28125	5629310.912544921	0	1284	0.06279260040523882	10.881758934998478	0.1542521045273667	205.023193359375	205.0325927734375
462	205.0553436279297	1.8026333333333333					1	DETECTED	205.0553 m/z @1.80 [N1285_1.mzXML]	205.0553436279297	1.8026333333333333	1.7605333333333335	9.428016666666668	7.667483333333335	28500.06640625	3620648.8511816408	0	1284	7.656293311522754	91.06274742676212	175.3261470483655	205.04615783691406	205.05943298339844
463	205.08474731445312	12.457500000000001					1	DETECTED	205.0847 m/z @12.46 [N1285_1.mzXML]	205.08474731445312	12.457500000000001	0.13463333333333333	19.960166666666666	19.825533333333333	22974.431640625	5032519.868941343	0	1284	5.194684824912402	0.6274235448168832	0.24700026420307125	205.07505798339844	205.08554077148438
464	205.09605407714844	9.21115					1	DETECTED	205.0961 m/z @9.21 [N1285_1.mzXML]	205.09605407714844	9.21115	9.108866666666668	10.614299999999998	1.5054333333333307	6437692.5	4.037810549050343E7	1	1284	0.09204228095592804	1.4705249647452745	1.7406881883881427	205.09579467773438	205.09646606445312
465	205.12522888183594	1.88745					1	DETECTED	205.1252 m/z @1.89 [N1285_1.mzXML]	205.12522888183594	1.88745	1.8588	9.267283333333333	7.408483333333333	78525.7265625	2163141.7962939455	0	1284	0.1833460479260085	129.3086060506006	17.70044692844074	205.11717224121094	205.1348419189453
466	205.986328125	11.24855					1	DETECTED	205.9863 m/z @11.25 [N1285_1.mzXML]	205.986328125	11.24855	0.1011	19.994000000000003	19.892900000000004	31714.7890625	6140605.577509276	0	1284	1.0647818751654086	1.9524207836181084	6.379512331465282	205.9852294921875	205.99447631835938
467	206.08029174804688	10.31185					1	DETECTED	206.0803 m/z @10.31 [N1285_1.mzXML]	206.08029174804688	10.31185	1.1757166666666667	19.758333333333333	18.582616666666667	68182.703125	1809815.5714056406	0	1284	0.1004421081704443	2.093937264997105	2.253985160585133	206.07994079589844	206.08872985839844
468	206.09938049316406	9.21115					1	DETECTED	206.0994 m/z @9.21 [N1285_1.mzXML]	206.09938049316406	9.21115	6.66235	9.920250000000001	3.257900000000001	646225.4375	4283911.147342072	0	1284	0.0866082508674566	1.4545594759541463	1.6631529149865345	206.08953857421875	206.09994506835938
469	206.83056640625	8.799633333333333					1	DETECTED	206.8306 m/z @8.80 [N1285_1.mzXML]	206.83056640625	8.799633333333333	8.709366666666666	8.829866666666668	0.1205000000000016	2078.852783203125	10796.385557159478	0	1284	0.6454924410704699	0.6674667651403351	0.33493353028067024	206.83013916015625	206.8308868408203
470	206.89256286621094	1.7605333333333335					1	DETECTED	206.8926 m/z @1.76 [N1285_1.mzXML]	206.89256286621094	1.7605333333333335	1.6857166666666668	2.0286666666666666	0.34294999999999987	95432.71875	839885.1487089844	0	1284	0.0969163446125536	2.2919358431721952	3.460740665292649	206.89242553710938	206.8928985595703
471	206.99009704589844	16.44385					1	DETECTED	206.9901 m/z @16.44 [N1285_1.mzXML]	206.99009704589844	16.44385	0.11779999999999999	19.994000000000003	19.876200000000004	8269.3203125	3096450.6918786024	0	1284	7.73697433491038	0.6087265443876505	0.42348141035894954	206.98587036132812	206.99497985839844
472	207.02536010742188	10.223					1	DETECTED	207.0254 m/z @10.22 [N1285_1.mzXML]	207.02536010742188	10.223	1.4175333333333335	15.59385	14.176316666666667	203626.71875	5332477.157712703	1	1284	0.6564842152024593	0.703327273603509	0.2544216475083195	207.01541137695312	207.0312957763672
473	207.10340881347656	9.2252					1	DETECTED	207.1034 m/z @9.23 [N1285_1.mzXML]	207.10340881347656	9.2252	9.062133333333332	12.631666666666666	3.569533333333334	25741.888671875	976189.4118983764	0	1284	0.1557876623074872	0.8534013865118246	0.5877703741959096	207.09921264648438	207.1121368408203
474	207.17262268066406	12.767066666666667					1	DETECTED	207.1726 m/z @12.77 [N1285_1.mzXML]	207.17262268066406	12.767066666666667	11.560133333333333	15.38655	3.826416666666667	10492.8828125	1138274.2820898436	0	1284	2.9958222177021057	1.5851814516129028	2.1703629032258056	207.17262268066406	207.1736297607422
475	208.0481719970703	16.230066666666666					1	DETECTED	208.0482 m/z @16.23 [N1285_1.mzXML]	208.0481719970703	16.230066666666666	0.13463333333333333	19.808833333333332	19.6742	12884.8408203125	3669048.185610078	0	1284	3.036571675045474	0.6111733555894736	0.4922862957041524	208.04095458984375	208.0485076904297
476	208.13194274902344	8.814733333333333					1	DETECTED	208.1319 m/z @8.81 [N1285_1.mzXML]	208.13194274902344	8.814733333333333	8.481633333333333	10.177999999999999	1.6963666666666661	615287.125	6567746.869503148	1	1284	0.15297958384092247	1.0809185269686188	0.8232987398171204	208.13194274902344	208.13284301757812
477	208.8895721435547	1.7605333333333335					1	DETECTED	208.8896 m/z @1.76 [N1285_1.mzXML]	208.8895721435547	1.7605333333333335	1.6857166666666668	2.0008166666666667	0.31509999999999994	64193.140625	547006.5851977539	0	1284	0.1549137143943704	2.105814212519489	3.4909983579313475	208.88955688476562	208.89002990722656
478	208.93434143066406	2.17135					1	DETECTED	208.9343 m/z @2.17 [N1285_1.mzXML]	208.93434143066406	2.17135	2.0286666666666666	2.3990500000000003	0.37038333333333373	22124.1640625	231838.68613940428	0	1284	0.16927224715867695	1.297920803644436	1.6162977686283198	208.93405151367188	208.93484497070312
479	208.97756958007812	14.136583333333334					1	DETECTED	208.9776 m/z @14.14 [N1285_1.mzXML]	208.97756958007812	14.136583333333334	11.918616666666667	15.642750000000001	3.7241333333333344	11206.67578125	1113545.96479419	0	1284	null	0.8395377147236959	0.6790754294473917	208.9768524169922	208.9779510498047
480	209.03237915039062	1.5090833333333333					1	DETECTED	209.0324 m/z @1.51 [N1285_1.mzXML]	209.03237915039062	1.5090833333333333	1.40045	5.4737833333333334	4.073333333333333	44381.2421875	1333020.797178131	0	1284	0.07493819897524112	17.652918397856137	0.3140287864591463	209.03204345703125	209.03843688964844
481	209.04458618164062	16.344649999999998					1	DETECTED	209.0446 m/z @16.34 [N1285_1.mzXML]	209.04458618164062	16.344649999999998	0.23620000000000002	19.994000000000003	19.757800000000003	26591.333984375	7194848.807201391	0	1284	2.994512167029809	0.609098328824349	1.5234018596326035	209.04307556152344	209.04568481445312
482	209.0911865234375	7.747283333333333					1	DETECTED	209.0912 m/z @7.75 [N1285_1.mzXML]	209.0911865234375	7.747283333333333	5.880233333333334	11.219066666666667	5.338833333333333	16505.22265625	1610840.9338926096	0	1284	0.8110749967627662	0.6311933169294719	0.25419010991818414	209.09072875976562	209.09188842773438
483	209.11599731445312	12.01765					1	DETECTED	209.1160 m/z @12.02 [N1285_1.mzXML]	209.11599731445312	12.01765	0.40581666666666666	13.03495	12.629133333333334	349866.90625	5251372.737943917	1	1284	0.11887397635067565	0.9370138669096734	0.23854606418444982	209.1063995361328	209.11643981933594
484	209.13563537597656	8.814733333333333					1	DETECTED	209.1356 m/z @8.81 [N1285_1.mzXML]	209.13563537597656	8.814733333333333	8.587383333333333	10.326516666666667	1.7391333333333332	66221.09375	794026.9743060917	0	1284	0.15372681319330894	1.1033407907500918	1.0629027239624802	209.1273651123047	209.13601684570312
485	209.16543579101562	13.769466666666666					1	DETECTED	209.1654 m/z @13.77 [N1285_1.mzXML]	209.16543579101562	13.769466666666666	9.743383333333332	16.624733333333335	6.881350000000003	7511.81640625	940007.2180717168	0	1284	0.03270688994616222	0.8545960714507485	0.7091921429014969	209.1636962890625	209.16587829589844
486	210.03567504882812	1.4940833333333332					1	DETECTED	210.0357 m/z @1.49 [N1285_1.mzXML]	210.03567504882812	1.4940833333333332	1.4940833333333332	18.553333333333335	17.059250000000002	3048.9755859375	1826075.7546214298	0	1284	14.441788684492366	null	null	210.03567504882812	210.0448455810547
487	210.93359375	11.440783333333334					1	DETECTED	210.9336 m/z @11.44 [N1285_1.mzXML]	210.93359375	11.440783333333334	2.0854666666666666	12.2663	10.180833333333332	11272.4111328125	2666053.43433728	0	1284	0.3588867082513989	0.5441201883421013	0.0882403766842026	210.93093872070312	210.93478393554688
488	211.04087829589844	2.384916666666667					1	DETECTED	211.0409 m/z @2.38 [N1285_1.mzXML]	211.04087829589844	2.384916666666667	1.4175333333333335	15.354700000000001	13.937166666666668	23051.619140625	1618006.4095862429	0	1284	0.26787677593627013	4.2266903296377905	7.435955521814932	211.0396728515625	211.0415496826172
489	211.05679321289062	9.398033333333332					1	DETECTED	211.0568 m/z @9.40 [N1285_1.mzXML]	211.05679321289062	9.398033333333332	9.338933333333333	11.864033333333333	2.5251	28671.341796875	1074235.6361174318	0	1284	0.08583977620153149	21.362944162436897	41.72588832487379	211.05667114257812	211.0635528564453
490	211.0789794921875	14.226233333333333					1	DETECTED	211.0790 m/z @14.23 [N1285_1.mzXML]	211.0789794921875	14.226233333333333	9.53435	18.09466666666667	8.560316666666669	7843.45654296875	1452183.1000860601	0	1284	1.211209633387604	0.9122473917723163	0.3780645628598904	211.0785369873047	211.08206176757812
491	211.131591796875	12.138183333333334					1	DETECTED	211.1316 m/z @12.14 [N1285_1.mzXML]	211.131591796875	12.138183333333334	0.11779999999999999	19.994000000000003	19.876200000000004	24528.43359375	4470094.247183533	0	1284	0.45811084105330124	0.8756141852345279	1.4978141146647113	211.12167358398438	211.13784790039062
492	211.14329528808594	10.3414					1	DETECTED	211.1433 m/z @10.34 [N1285_1.mzXML]	211.14329528808594	10.3414	10.237766666666666	10.401016666666667	0.16325000000000145	11780.3466796875	89939.4446617437	0	1284	0.13171366264173123	0.7876326793181062	0.5752653586362125	211.14297485351562	211.143310546875
493	211.16802978515625	14.536366666666668					1	DETECTED	211.1680 m/z @14.54 [N1285_1.mzXML]	211.16802978515625	14.536366666666668	14.269	15.935516666666667	1.6665166666666664	8862.6875	329311.327667389	0	1284	0.5202999360126519	3.1165378381747795	5.233075676349559	211.16766357421875	211.16845703125
494	212.01832580566406	11.354000000000001					1	DETECTED	212.0183 m/z @11.35 [N1285_1.mzXML]	212.01832580566406	11.354000000000001	11.295016666666667	12.6	1.3049833333333325	571869.5	3898348.0257921177	1	1284	0.09590917188136316	2.050199752100475	2.9397079598926203	212.0180206298828	212.018798828125
495	212.06695556640625	10.811883333333332					1	DETECTED	212.0670 m/z @10.81 [N1285_1.mzXML]	212.06695556640625	10.811883333333332	10.7953	11.054816666666666	0.2595166666666664	24082.806640625	161442.40925097762	0	1284	0.097128495089283	7.824623115577957	7.831571232827132	212.06651306152344	212.06715393066406
496	212.83779907226562	1.9870166666666667					1	DETECTED	212.8378 m/z @1.99 [N1285_1.mzXML]	212.83779907226562	1.9870166666666667	1.9870166666666667	2.328033333333333	0.3410166666666663	22569.595703125	185597.8370562744	0	1284	0.056518080428819006	null	null	212.8376007080078	212.83847045898438
497	212.97840881347656	1.8166333333333333					1	DETECTED	212.9784 m/z @1.82 [N1285_1.mzXML]	212.97840881347656	1.8166333333333333	1.4175333333333335	16.57561666666667	15.158083333333336	10434.1591796875	1820076.9921002202	0	1284	0.3942897544860082	18.92396251584896	37.311667973362844	212.97303771972656	212.98736572265625
498	212.99826049804688	1.88745					1	DETECTED	212.9983 m/z @1.89 [N1285_1.mzXML]	212.99826049804688	1.88745	1.8732166666666668	2.25705	0.38383333333333325	40355.2421875	348449.63274780265	0	1284	0.08882791461890949	13.483606557377058	25.967213114754117	212.9982147216797	212.9984893798828
499	213.02169799804688	11.410966666666667					1	DETECTED	213.0217 m/z @11.41 [N1285_1.mzXML]	213.02169799804688	11.410966666666667	10.208066666666667	18.1115	7.903433333333332	29452.2421875	2223662.0770705864	0	1284	1.2918361913669436	2.3840274365703054	3.3693783158552884	213.0159454345703	213.0316925048828
500	213.07376098632812	1.7605333333333335					1	DETECTED	213.0738 m/z @1.76 [N1285_1.mzXML]	213.07376098632812	1.7605333333333335	1.7006833333333333	13.117983333333333	11.4173	28338.51953125	7543812.459794433	0	1284	0.048470302270259946	95.38262322472819	236.74882189186837	213.06959533691406	213.07376098632812
501	214.9164276123047	1.5236833333333335					1	DETECTED	214.9164 m/z @1.52 [N1285_1.mzXML]	214.9164276123047	1.5236833333333335	1.4175333333333335	7.942966666666666	6.525433333333332	639641.25	7931767.72788043	0	1284	0.12044947234783843	1.1025685732163986	1.1233101617301902	214.9158935546875	214.92518615722656
502	214.9877166748047	1.5236833333333335					1	DETECTED	214.9877 m/z @1.52 [N1285_1.mzXML]	214.9877166748047	1.5236833333333335	1.4642000000000002	1.568	0.10379999999999989	72708.484375	297923.3793261718	0	1284	0.07773570012662523	0.8725133090501532	0.7450266181003065	214.9876251220703	214.98789978027344
503	215.01504516601562	1.9870166666666667					1	DETECTED	215.0150 m/z @1.99 [N1285_1.mzXML]	215.01504516601562	1.9870166666666667	1.9016666666666666	10.614299999999998	8.712633333333331	143869.296875	2984219.847843201	0	1284	0.1441083348411818	9.741872911277074	18.00431415330213	215.01463317871094	215.02206420898438
504	215.12672424316406	11.12955					1	DETECTED	215.1267 m/z @11.13 [N1285_1.mzXML]	215.12672424316406	11.12955	10.63085	19.3095	8.67865	6546.66796875	1430604.0944486696	0	1284	0.5484051823435365	8.701273310607588	16.402546621215176	215.12640380859375	215.12754821777344
505	215.14175415039062	15.465716666666667					1	DETECTED	215.1418 m/z @15.47 [N1285_1.mzXML]	215.14175415039062	15.465716666666667	14.97205	18.044666666666668	3.0726166666666686	2063.49560546875	178842.61940182495	0	1284	0.18305362263241598	3.1120357866306496	5.224071573261299	215.14056396484375	215.14230346679688
506	215.1626739501953	12.202533333333333					1	DETECTED	215.1627 m/z @12.20 [N1285_1.mzXML]	215.1626739501953	12.202533333333333	1.4793666666666667	18.028000000000002	16.548633333333335	28626.423828125	3461702.697997375	0	1284	0.0699693818413678	0.771629960055332	1.258701200407479	215.1575927734375	215.16343688964844
507	216.9213409423828	1.7006833333333333					1	DETECTED	216.9213 m/z @1.70 [N1285_1.mzXML]	216.9213409423828	1.7006833333333333	1.5090833333333333	1.9870166666666667	0.4779333333333333	256104.53125	2804312.1356906723	0	1284	0.15200413781943323	2.9267524034091346	4.5666294348737635	216.91236877441406	216.92156982421875
508	216.94955444335938	1.5236833333333335					1	DETECTED	216.9496 m/z @1.52 [N1285_1.mzXML]	216.94955444335938	1.5236833333333335	1.2450333333333332	15.903466666666667	14.658433333333333	210078.515625	9228309.087706788	0	1284	0.10127567139324767	1.0661122741489248	1.0839057779741155	216.9457550048828	216.94992065429688
509	217.02755737304688	11.354000000000001					1	DETECTED	217.0276 m/z @11.35 [N1285_1.mzXML]	217.02755737304688	11.354000000000001	11.325616666666667	18.028000000000002	6.702383333333335	37556.43359375	2091163.2528426817	0	1284	0.05291311907508778	86.76489796523381	177.84756637825694	217.0177764892578	217.028076171875
510	217.04617309570312	10.90615					1	DETECTED	217.0462 m/z @10.91 [N1285_1.mzXML]	217.04617309570312	10.90615	9.773283333333334	18.2755	8.502216666666667	8321.41796875	937805.0153114015	0	1284	0.1668644532269461	2.5345055059318993	4.052584912971871	217.03765869140625	217.0536651611328
511	217.06875610351562	9.920250000000001					1	DETECTED	217.0688 m/z @9.92 [N1285_1.mzXML]	217.06875610351562	9.920250000000001	9.847683333333332	10.326516666666667	0.4788333333333341	24602.455078125	185655.26045928968	0	1284	0.09419629645894467	1.6571950709221412	1.4474367516049549	217.06849670410156	217.06988525390625
512	217.08067321777344	2.0286666666666666					1	DETECTED	217.0807 m/z @2.03 [N1285_1.mzXML]	217.08067321777344	2.0286666666666666	1.9159666666666666	19.326	17.410033333333335	18260.724609375	2505271.7108709095	0	1284	0.840116882292478	34.460636853431744	66.03119004112737	217.08010864257812	217.08834838867188
513	217.1207275390625	0.5756833333333333					1	DETECTED	217.1207 m/z @0.58 [N1285_1.mzXML]	217.1207275390625	0.5756833333333333	0.1011	19.994000000000003	19.892900000000004	13688.7666015625	3689285.141783505	0	1284	19.337394959415683	17.05663549891333	32.46831052157499	217.1180419921875	217.12155151367188
514	218.04147338867188	8.96855					1	DETECTED	218.0415 m/z @8.97 [N1285_1.mzXML]	218.04147338867188	8.96855	5.13305	9.13995	4.006900000000001	12712.7578125	644583.7201091613	0	1284	0.21313786257961453	0.5223438925824534	0.027633481989067583	218.04129028320312	218.04888916015625
515	218.13748168945312	2.0569333333333333					1	DETECTED	218.1375 m/z @2.06 [N1285_1.mzXML]	218.13748168945312	2.0569333333333333	0.1011	19.994000000000003	19.892900000000004	45078.73046875	3926850.061310849	0	1284	0.195887674475816	10.718660063017325	10.393033492626625	218.13623046875	218.13833618164062
516	218.21054077148438	10.385966666666667					1	DETECTED	218.2105 m/z @10.39 [N1285_1.mzXML]	218.21054077148438	10.385966666666667	3.3199166666666664	10.47765	7.157733333333335	4707.12255859375	939102.1567247924	0	1284	0.1149928898482937	0.506487594436307	0.012975188872613978	218.20826721191406	218.2106170654297
517	218.96885681152344	9.890916666666667					1	DETECTED	218.9689 m/z @9.89 [N1285_1.mzXML]	218.96885681152344	9.890916666666667	9.488866666666667	10.3561	0.8672333333333331	15536.58984375	395587.94938458264	0	1284	0.3974378685208215	1.0785142809766586	0.9241031316915757	218.9685821533203	218.96926879882812
518	218.98265075683594	1.5236833333333335					1	DETECTED	218.9827 m/z @1.52 [N1285_1.mzXML]	218.98265075683594	1.5236833333333335	1.4336333333333333	1.5826666666666667	0.14903333333333335	30240.21875	172889.30247216794	0	1284	0.08166995678882971	0.8138320719539306	0.6610670781210499	218.98243713378906	218.9827117919922
519	219.02503967285156	1.7747333333333333					1	DETECTED	219.0250 m/z @1.77 [N1285_1.mzXML]	219.02503967285156	1.7747333333333333	1.7006833333333333	19.161	17.460316666666667	2085938.875	2.176702188621741E7	1	1284	0.06115438022523079	3.7471704051816705	6.109864424791844	219.0150909423828	219.03054809570312
520	219.04254150390625	8.724416666666666					1	DETECTED	219.0425 m/z @8.72 [N1285_1.mzXML]	219.04254150390625	8.724416666666666	8.29	11.159316666666665	2.8693166666666663	9878.6494140625	330275.2390976867	0	1284	2.444562272846543	3.3024937655860294	5.604987531172059	219.04205322265625	219.0465850830078
521	219.11624145507812	15.322883333333333					1	DETECTED	219.1162 m/z @15.32 [N1285_1.mzXML]	219.11624145507812	15.322883333333333	0.15151666666666666	19.94333333333333	19.791816666666666	18267.59765625	3195661.2732527773	0	1284	1.1077435664076276	0.8299528060677394	3.7585004878145627	219.1087646484375	219.1215057373047
522	219.13392639160156	12.409833333333333					1	DETECTED	219.1339 m/z @12.41 [N1285_1.mzXML]	219.13392639160156	12.409833333333333	4.059516666666666	12.676766666666667	8.617250000000002	21629.455078125	1367807.4420975954	0	1284	0.8373730290515322	0.515983425778264	0.3576850574883046	219.13235473632812	219.14126586914062
523	219.1731414794922	12.250416666666666					1	DETECTED	219.1731 m/z @12.25 [N1285_1.mzXML]	219.1731414794922	12.250416666666666	0.13463333333333333	19.909666666666666	19.775033333333333	42367.59765625	4462009.259095398	0	1284	0.12453489794976846	2.600630399544587	4.9980295528353516	219.17263793945312	219.17584228515625
524	219.2091064453125	13.754349999999999					1	DETECTED	219.2091 m/z @13.75 [N1285_1.mzXML]	219.2091064453125	13.754349999999999	8.051133333333333	15.121983333333333	7.07085	10855.0556640625	1269479.1413757317	0	1284	0.13878158910450367	0.6199001732940184	0.193054183180119	219.20834350585938	219.20993041992188
525	220.0286407470703	1.7747333333333333					1	DETECTED	220.0286 m/z @1.77 [N1285_1.mzXML]	220.0286407470703	1.7747333333333333	1.7458833333333332	13.634283333333334	11.8884	115962.578125	3352090.1709747314	0	1284	0.14470419480872398	7.97560255717813	14.693287249792942	220.02418518066406	220.03811645507812
526	220.11717224121094	8.921683333333334					1	DETECTED	220.1172 m/z @8.92 [N1285_1.mzXML]	220.11717224121094	8.921683333333334	8.799633333333333	16.065549999999998	7.265916666666666	15794.703125	644845.8959852909	0	1284	0.10578391845114865	1.03951703936552	0.9880876385955529	220.11668395996094	220.1199188232422
527	220.16812133789062	12.841299999999999					1	DETECTED	220.1681 m/z @12.84 [N1285_1.mzXML]	220.16812133789062	12.841299999999999	12.298583333333333	12.85575	0.5571666666666673	12410.9765625	192477.93341064523	0	1284	0.08864356506965798	0.5133126554678641	0.026625310935728067	220.1678924560547	220.1763916015625
528	220.93331909179688	1.6123					1	DETECTED	220.9333 m/z @1.61 [N1285_1.mzXML]	220.93331909179688	1.6123	1.5236833333333335	12.691849999999999	11.168166666666664	158311.53125	7836066.897353271	0	1284	0.08521252988766914	63.11613714868144	1.4339964666071088	220.9323272705078	220.9337158203125
529	221.0025177001953	1.5090833333333333					1	DETECTED	221.0025 m/z @1.51 [N1285_1.mzXML]	221.0025177001953	1.5090833333333333	1.40045	19.926499999999997	18.526049999999998	6228.46728515625	1908667.6546568912	0	1284	14.04004294113068	85.26871739797481	143.278871939581	220.9957733154297	221.0063934326172
530	221.02333068847656	1.7605333333333335					1	DETECTED	221.0233 m/z @1.76 [N1285_1.mzXML]	221.02333068847656	1.7605333333333335	1.7458833333333332	11.974383333333332	10.228499999999999	123290.546875	2827290.37983371	0	1284	0.06543580152025141	16.40155789661961	25.249863085757116	221.0135040283203	221.02493286132812
531	221.05203247070312	11.574883333333334					1	DETECTED	221.0520 m/z @11.57 [N1285_1.mzXML]	221.05203247070312	11.574883333333334	11.530533333333333	11.694416666666665	0.16388333333333271	22985.919921875	128641.02846044936	0	1284	0.09222928282800069	1.8476136790679525	2.0847358936958607	221.05166625976562	221.05235290527344
532	221.08290100097656	12.409833333333333					1	DETECTED	221.0829 m/z @12.41 [N1285_1.mzXML]	221.08290100097656	12.409833333333333	4.58545	15.449916666666667	10.864466666666667	32264.28515625	2114108.689411988	0	1284	0.13191689406706786	0.7236671492557897	1.8452568132110618	221.07676696777344	221.0928955078125
533	221.15220642089844	12.9532					1	DETECTED	221.1522 m/z @12.95 [N1285_1.mzXML]	221.15220642089844	12.9532	1.1757166666666667	15.935516666666667	14.7598	25170.7265625	2102089.7079946897	0	1284	0.12330001462388118	1.7113306231291845	2.4297355398475537	221.1515350341797	221.1531524658203
534	222.06373596191406	15.33895					1	DETECTED	222.0637 m/z @15.34 [N1285_1.mzXML]	222.06373596191406	15.33895	9.428016666666668	19.6245	10.196483333333333	15431.3994140625	3104921.035251463	0	1284	2.066713355514903	0.814584740771999	0.5755624923814838	222.0626983642578	222.06460571289062
535	222.8665008544922	1.7747333333333333					1	DETECTED	222.8665 m/z @1.77 [N1285_1.mzXML]	222.8665008544922	1.7747333333333333	1.6857166666666668	2.0569333333333333	0.37121666666666653	80913.71875	766595.6474967038	0	1284	0.18380291583334718	2.08509642389066	3.1701928477813195	222.86618041992188	222.86676025390625
536	222.9930419921875	13.60455					1	DETECTED	222.9930 m/z @13.60 [N1285_1.mzXML]	222.9930419921875	13.60455	9.579616666666668	19.22683333333333	9.647216666666663	53770.94921875	4563476.500070039	0	1284	0.7513448957462057	1.1970964743536212	3.8759936368593255	222.99224853515625	222.9995880126953
537	223.06236267089844	11.725583333333333					1	DETECTED	223.0624 m/z @11.73 [N1285_1.mzXML]	223.06236267089844	11.725583333333333	9.398033333333332	19.741833333333332	10.3438	140029.890625	8838802.65629797	0	1284	0.25091600919384405	1.2213581365214543	7.369165601096297	223.0542755126953	223.0630645751953
538	223.09506225585938	11.545466666666666					1	DETECTED	223.0951 m/z @11.55 [N1285_1.mzXML]	223.09506225585938	11.545466666666666	0.1011	19.994000000000003	19.892900000000004	206952.46875	9201203.364706239	0	1284	0.10528900464046842	0.9796925468502353	1.2512691319079898	223.09092712402344	223.10487365722656
539	223.13148498535156	12.347266666666666					1	DETECTED	223.1315 m/z @12.35 [N1285_1.mzXML]	223.13148498535156	12.347266666666666	10.431099999999999	12.53585	2.104750000000001	113372.7890625	2392578.5256981845	0	1284	0.10912215444149531	0.5653174822040588	0.18058922491918641	223.12802124023438	223.13294982910156
540	223.16806030273438	12.202533333333333					1	DETECTED	223.1681 m/z @12.20 [N1285_1.mzXML]	223.16806030273438	12.202533333333333	11.694416666666665	18.37366666666667	6.679250000000003	15667.591796875	1777391.6712903134	0	1284	2.244721363400833	6.572555515465596	5.388819577754238	223.16709899902344	223.17478942871094
541	224.0619659423828	11.725583333333333					1	DETECTED	224.0620 m/z @11.73 [N1285_1.mzXML]	224.0619659423828	11.725583333333333	9.2394	17.59733333333333	8.357933333333332	24989.005859375	2534641.8680720823	0	1284	0.11835917164227716	1.2394831366322667	1.50601058673638	224.0588836669922	224.06976318359375
542	224.94985961914062	11.664066666666667					1	DETECTED	224.9499 m/z @11.66 [N1285_1.mzXML]	224.94985961914062	11.664066666666667	10.9512	15.497383333333334	4.5461833333333335	36753.73046875	2391626.950180725	0	1284	0.8408183163161187	2.964626016121498	5.055019755832213	224.9488983154297	224.95071411132812
543	225.03321838378906	1.8166333333333333					1	DETECTED	225.0332 m/z @1.82 [N1285_1.mzXML]	225.03321838378906	1.8166333333333333	1.1412666666666667	15.433966666666667	14.2927	66611.25	6200053.173694885	0	1284	0.5260181193303952	9.475768269985977	14.67974294919879	225.02621459960938	225.0416259765625
544	225.05918884277344	11.694416666666665					1	DETECTED	225.0592 m/z @11.69 [N1285_1.mzXML]	225.05918884277344	11.694416666666665	9.324133333333332	17.647	8.322866666666666	15298.4287109375	1479780.5381290282	0	1284	0.22207203630468086	1.4612963346371368	1.8924416662887067	225.05540466308594	225.0640106201172
545	225.14697265625	12.3787					1	DETECTED	225.1470 m/z @12.38 [N1285_1.mzXML]	225.14697265625	12.3787	9.4587	12.5043	3.0456000000000003	22023.169921875	633139.1716563422	0	1284	0.1201080094346505	0.5215068493150685	0.18528975230669315	225.1378173828125	225.14752197265625
546	225.18353271484375	14.465666666666667					1	DETECTED	225.1835 m/z @14.47 [N1285_1.mzXML]	225.18353271484375	14.465666666666667	12.218216666666667	17.169333333333334	4.9511166666666675	8917.568359375	975788.7942173771	0	1284	0.41585879259267067	0.7243857765350843	0.44495745980887136	225.18260192871094	225.184326171875
547	226.04376220703125	2.099683333333333					1	DETECTED	226.0438 m/z @2.10 [N1285_1.mzXML]	226.04376220703125	2.099683333333333	2.0147333333333335	15.837966666666667	13.823233333333333	31848.56640625	2673963.3902017814	0	1284	0.15926854423134595	81.36099666470507	2.5903662764517112	226.0415802001953	226.04983520507812
548	226.95005798339844	1.6417833333333334					1	DETECTED	226.9501 m/z @1.64 [N1285_1.mzXML]	226.95005798339844	1.6417833333333334	1.5534333333333334	12.282483333333333	10.72905	896544.8125	9887894.257968633	0	1284	0.07804312662276991	6.257461053329605	2.1925357445447897	226.94972229003906	226.9509735107422
549	227.07810974121094	9.2252					1	DETECTED	227.0781 m/z @9.23 [N1285_1.mzXML]	227.07810974121094	9.2252	9.124483333333334	11.918616666666667	2.794133333333333	61067.31640625	856310.5862942501	0	1284	0.09794410010553811	1.1906486275883836	1.6980340291872333	227.07809448242188	227.08145141601562
550	227.17437744140625	9.788166666666665					1	DETECTED	227.1744 m/z @9.79 [N1285_1.mzXML]	227.17437744140625	9.788166666666665	0.40581666666666666	19.94333333333333	19.537516666666665	102826.0546875	3252506.1167997117	0	1284	0.14395414705407283	1.7753136789315966	4.048076689882362	227.17352294921875	227.1758575439453
551	228.062255859375	10.31185					1	DETECTED	228.0623 m/z @10.31 [N1285_1.mzXML]	228.062255859375	10.31185	10.2526	10.385966666666667	0.1333666666666673	31735.15625	165711.18126074222	0	1284	0.08968599138106903	1.1034911864971702	1.2722846946774835	228.06201171875	228.062255859375
552	228.19412231445312	11.5157					1	DETECTED	228.1941 m/z @11.52 [N1285_1.mzXML]	228.19412231445312	11.5157	11.471066666666667	12.583833333333333	1.1127666666666656	122058.59375	1016784.9499111332	0	1284	0.07716670286577276	7.749826604746196	15.553564810144225	228.1939239501953	228.1947021484375
553	229.14231872558594	0.7278666666666667					1	DETECTED	229.1423 m/z @0.73 [N1285_1.mzXML]	229.14231872558594	0.7278666666666667	0.1011	19.994000000000003	19.892900000000004	85968.8203125	6.634216640187808E7	1	1284	2.7652503250121137	15.869462319842581	1.399329119215351	229.1415252685547	229.14271545410156
554	229.15335083007812	1.9870166666666667					1	DETECTED	229.1534 m/z @1.99 [N1285_1.mzXML]	229.15335083007812	1.9870166666666667	1.88745	2.0569333333333333	0.1694833333333332	70139.3125	509373.3387499999	0	1284	0.15666895976493156	0.8511047874121193	0.7022095748242386	229.1531982421875	229.1534881591797
555	230.1457977294922	19.326					1	DETECTED	230.1458 m/z @19.33 [N1285_1.mzXML]	230.1457977294922	19.326	0.13463333333333333	19.875999999999998	19.741366666666664	10958.1923828125	8120053.076430294	0	1284	16.117457277962615	0.5143293599031509	0.028658719806301643	230.1445770263672	230.14610290527344
556	230.24609375	11.410966666666667					1	DETECTED	230.2461 m/z @11.41 [N1285_1.mzXML]	230.24609375	11.410966666666667	11.354000000000001	11.664066666666667	0.3100666666666658	162716.046875	989927.3563500963	0	1284	0.11821955603468481	2.6394127780028507	2.205286491710598	230.2460174560547	230.2467803955078
557	230.96510314941406	1.5236833333333335					1	DETECTED	230.9651 m/z @1.52 [N1285_1.mzXML]	230.96510314941406	1.5236833333333335	1.4175333333333335	1.6123	0.19476666666666653	236385.4375	1262442.254030029	0	1284	0.16894217820367197	0.9798581472966837	1.0833463213596486	230.9648895263672	230.96536254882812
558	230.98883056640625	2.0008166666666667					1	DETECTED	230.9888 m/z @2.00 [N1285_1.mzXML]	230.98883056640625	2.0008166666666667	1.9159666666666666	3.43425	1.5182833333333334	22329.703125	392732.3240017091	0	1284	0.11090327443928372	8.946867020231773	0.27296067470096724	230.98291015625	230.99008178710938
559	231.1358184814453	15.322883333333333					1	DETECTED	231.1358 m/z @15.32 [N1285_1.mzXML]	231.1358184814453	15.322883333333333	0.11779999999999999	19.994000000000003	19.876200000000004	357052.59375	3.81027320473866E7	1	1284	0.7902551423567523	0.9422479309616322	2.2784415364560338	231.1350860595703	231.13661193847656
560	232.1394805908203	15.322883333333333					1	DETECTED	232.1395 m/z @15.32 [N1285_1.mzXML]	232.1394805908203	15.322883333333333	0.6262500000000001	19.926499999999997	19.30025	27265.302734375	3392651.9729428706	0	1284	0.8406994562958019	0.8507792067980959	2.4585067681170063	232.13632202148438	232.14007568359375
561	232.15353393554688	8.496466666666667					1	DETECTED	232.1535 m/z @8.50 [N1285_1.mzXML]	232.15353393554688	8.496466666666667	7.9588	13.200316666666668	5.2415166666666675	63524.22265625	1701411.658490907	0	1284	0.20329594279211172	0.8630693208637253	0.5437109171563302	232.14523315429688	232.15382385253906
562	232.89511108398438	1.7006833333333333					1	DETECTED	232.8951 m/z @1.70 [N1285_1.mzXML]	232.89511108398438	1.7006833333333333	1.6417833333333334	1.9870166666666667	0.3452333333333333	165258.609375	1664336.1981093744	0	1284	0.16016830951408023	2.868608132129375	4.223113506432142	232.89500427246094	232.89549255371094
563	232.92698669433594	1.5236833333333335					1	DETECTED	232.9270 m/z @1.52 [N1285_1.mzXML]	232.92698669433594	1.5236833333333335	1.4336333333333333	1.6270666666666667	0.19343333333333335	89682.5703125	575031.156094238	0	1284	0.0777620710998328	1.0745160145466885	1.1410366532475056	232.92672729492188	232.92726135253906
564	232.98391723632812	10.827666666666666					1	DETECTED	232.9839 m/z @10.83 [N1285_1.mzXML]	232.98391723632812	10.827666666666666	10.431099999999999	19.161	8.729900000000002	10832.6513671875	1037458.784018982	0	1284	0.5280947731719969	11.006850466504162	14.13704308786991	232.98297119140625	232.9863739013672
565	232.99813842773438	1.5236833333333335					1	DETECTED	232.9981 m/z @1.52 [N1285_1.mzXML]	232.99813842773438	1.5236833333333335	1.4491333333333332	17.49816666666667	16.049033333333337	34180.44140625	4843747.56699701	0	1284	0.06849997889397308	107.63939190699708	214.27878381399412	232.99700927734375	232.9983367919922
566	233.02978515625	14.151883333333334					1	DETECTED	233.0298 m/z @14.15 [N1285_1.mzXML]	233.02978515625	14.151883333333334	9.862316666666667	18.455166666666667	8.59285	3633.197998046875	932479.1339502257	0	1284	5.845301764805017	1.0015988405977292	1.0031976811954584	233.02919006347656	233.03079223632812
567	233.1121063232422	2.6597500000000003					1	DETECTED	233.1121 m/z @2.66 [N1285_1.mzXML]	233.1121063232422	2.6597500000000003	0.15151666666666666	19.842499999999998	19.69098333333333	7774.1015625	2212934.8851094665	0	1284	1.129005776315703	1.3797987304382504	3.2726931548845704	233.1112823486328	233.11630249023438
568	233.13168334960938	15.152633333333334					1	DETECTED	233.1317 m/z @15.15 [N1285_1.mzXML]	233.13168334960938	15.152633333333334	5.538016666666667	19.859166666666667	14.32115	15356.7783203125	2238032.313871765	0	1284	0.6360010105767113	0.6967494381818741	0.36725182462756323	233.12538146972656	233.1400604248047
569	233.142578125	15.228966666666668					1	DETECTED	233.1426 m/z @15.23 [N1285_1.mzXML]	233.142578125	15.228966666666668	9.994633333333333	18.89783333333333	8.903199999999998	14228.38671875	2071721.9946081536	0	1284	4.246517764225336	0.9016672967321514	0.792387069492964	233.142578125	233.15213012695312
570	234.07000732421875	11.864033333333333					1	DETECTED	234.0700 m/z @11.86 [N1285_1.mzXML]	234.07000732421875	11.864033333333333	9.443566666666667	11.904950000000001	2.461383333333334	5131.59326171875	422786.6231880492	0	1284	2.338599849969574	0.5084522268433087	0.016904453686617388	234.0695343017578	234.07911682128906
571	234.89219665527344	1.7006833333333333					1	DETECTED	234.8922 m/z @1.70 [N1285_1.mzXML]	234.89219665527344	1.7006833333333333	1.6563166666666667	1.8732166666666668	0.2169000000000001	58438.2734375	519425.8615849608	0	1284	0.1583838164486746	2.4444027047332844	3.8888054094665687	234.8921356201172	234.8926239013672
572	235.06752014160156	11.877733333333333					1	DETECTED	235.0675 m/z @11.88 [N1285_1.mzXML]	235.06752014160156	11.877733333333333	1.8588	12.091916666666666	10.233116666666666	78815.8203125	5326963.919809815	0	1284	0.12058135833888173	0.5124339391188083	3.3142642020776263	235.0674285888672	235.07733154296875
573	235.09144592285156	2.7284					1	DETECTED	235.0914 m/z @2.73 [N1285_1.mzXML]	235.09144592285156	2.7284	0.1011	19.994000000000003	19.892900000000004	115377.8515625	3.428246341014463E7	1	1284	5.206633647134696	5.1959549328835335	22.34538420577625	235.08998107910156	235.09173583984375
574	235.1679229736328	12.282483333333333					1	DETECTED	235.1679 m/z @12.28 [N1285_1.mzXML]	235.1679229736328	12.282483333333333	9.093	12.457500000000001	3.3645000000000014	22210.349609375	534621.6613509522	0	1284	0.12275493750129307	0.5274365231568333	1.0219620050269345	235.1660614013672	235.16905212402344
575	236.0792999267578	15.561966666666667					1	DETECTED	236.0793 m/z @15.56 [N1285_1.mzXML]	236.0792999267578	15.561966666666667	10.537683333333332	17.978166666666667	7.440483333333335	5188.1806640625	1118208.9757399904	0	1284	0.552377090771845	0.740452203796893	0.480904407593786	236.07855224609375	236.07984924316406
576	236.0946807861328	2.86755					1	DETECTED	236.0947 m/z @2.87 [N1285_1.mzXML]	236.0946807861328	2.86755	0.11779999999999999	19.97716666666667	19.85936666666667	9561.3154296875	2990942.56986621	0	1284	5.923438379424003	3.331539237966811	2.6722545707901286	236.0930938720703	236.09579467773438
577	236.9072265625	1.5974333333333335					1	DETECTED	236.9072 m/z @1.60 [N1285_1.mzXML]	236.9072265625	1.5974333333333335	1.5534333333333334	8.36365	6.810216666666666	13227.8642578125	1340148.0535660703	0	1284	0.06597768461436981	77.38882575757569	153.77765151515138	236.89981079101562	236.90768432617188
578	236.91990661621094	1.5387					1	DETECTED	236.9199 m/z @1.54 [N1285_1.mzXML]	236.91990661621094	1.5387	1.4793666666666667	1.5387	0.05933333333333324	3642.139404296875	10315.469719726569	0	1284	0.02714997695101129	0.5	null	236.9195098876953	236.92034912109375
579	236.9700927734375	12.234383333333334					1	DETECTED	236.9701 m/z @12.23 [N1285_1.mzXML]	236.9700927734375	12.234383333333334	11.560133333333333	12.583833333333333	1.0236999999999998	8814.97265625	300598.19616906764	0	1284	0.4042950214671617	0.7591397849462357	0.5182795698924714	236.96939086914062	236.9706268310547
580	236.99684143066406	1.9870166666666667					1	DETECTED	236.9968 m/z @1.99 [N1285_1.mzXML]	236.99684143066406	1.9870166666666667	1.7311666666666667	17.284166666666668	15.553	65476.16015625	2003145.5658289185	0	1284	0.15156117983697182	15.694968775903407	3.1995861269375334	236.99136352539062	237.00674438476562
581	237.07789611816406	11.710183333333333					1	DETECTED	237.0779 m/z @11.71 [N1285_1.mzXML]	237.07789611816406	11.710183333333333	9.267283333333333	18.37366666666667	9.106383333333335	28173.76171875	2527567.693673859	0	1284	10.326526704959058	2.6726980754162972	0.4989379588048776	237.06935119628906	237.08531188964844
582	237.1106414794922	11.891316666666667					1	DETECTED	237.1106 m/z @11.89 [N1285_1.mzXML]	237.1106414794922	11.891316666666667	0.11779999999999999	19.658	19.540200000000002	24200.66015625	4097748.0407514954	0	1284	2.6851041716451114	2.9266672110513663	6.656377813136691	237.1082305908203	237.12051391601562
583	237.14447021484375	12.202533333333333					1	DETECTED	237.1445 m/z @12.20 [N1285_1.mzXML]	237.14447021484375	12.202533333333333	11.560133333333333	12.315166666666666	0.7550333333333334	23758.39453125	316203.00405651826	0	1284	0.09573954378294403	0.5876660440016602	0.21822166703287996	237.1438446044922	237.148193359375
584	238.1055908203125	13.859033333333334					1	DETECTED	238.1056 m/z @13.86 [N1285_1.mzXML]	238.1055908203125	13.859033333333334	4.77055	19.641333333333332	14.870783333333332	20053.9140625	3342365.5677200314	0	1284	3.313318940547772	1.1713511004193762	1.4871839121725963	238.10443115234375	238.10723876953125
585	238.84034729003906	1.7605333333333335					1	DETECTED	238.8403 m/z @1.76 [N1285_1.mzXML]	238.84034729003906	1.7605333333333335	1.6857166666666668	1.7887333333333333	0.10301666666666653	26935.32421875	123665.84731152342	0	1284	0.0778538531291324	0.6884606816662937	0.3769213633325874	238.83999633789062	238.84034729003906
586	238.96546936035156	12.250416666666666					1	DETECTED	238.9655 m/z @12.25 [N1285_1.mzXML]	238.96546936035156	12.250416666666666	9.519333333333332	17.630499999999998	8.111166666666666	112165.625	7987293.616592134	1	1284	1.045811264072194	1.1180971660742784	1.189463118940666	238.9567108154297	238.97000122070312
587	239.0624237060547	1.8447					1	DETECTED	239.0624 m/z @1.84 [N1285_1.mzXML]	239.0624237060547	1.8447	1.568	11.918616666666667	10.350616666666667	53635.04296875	2590669.7606476746	0	1284	0.06038889308866047	1.5036350820826396	1.473709428451398	239.056884765625	239.06834411621094
588	239.08987426757812	10.50815					1	DETECTED	239.0899 m/z @10.51 [N1285_1.mzXML]	239.08987426757812	10.50815	5.18155	11.039883333333334	5.858333333333334	360848.15625	3184007.8155919756	1	1284	0.10266352693711767	0.5153494011186145	2.9143000220487525	239.0869903564453	239.09051513671875
589	239.13845825195312	9.743383333333332					1	DETECTED	239.1385 m/z @9.74 [N1285_1.mzXML]	239.13845825195312	9.743383333333332	9.6984	9.920250000000001	0.22185000000000166	3212.964599609375	22852.604684814487	0	1284	0.09783966129648292	2.4659133012227277	3.9318266024454553	239.1372528076172	239.13845825195312
590	240.0934295654297	10.50815					1	DETECTED	240.0934 m/z @10.51 [N1285_1.mzXML]	240.0934295654297	10.50815	8.2752	13.996866666666667	5.721666666666668	41503.4609375	2298309.838725522	0	1284	0.12493822550168865	6.209189283917025	12.537033313689648	240.084716796875	240.10140991210938
591	240.9663543701172	12.202533333333333					1	DETECTED	240.9664 m/z @12.20 [N1285_1.mzXML]	240.9663543701172	12.202533333333333	4.13405	17.59733333333333	13.463283333333331	14412.548828125	2017675.1997084343	0	1284	0.39126080495514337	0.8343131402225531	0.35385576817740155	240.9591522216797	240.9663543701172
592	241.02438354492188	8.724416666666666					1	DETECTED	241.0244 m/z @8.72 [N1285_1.mzXML]	241.02438354492188	8.724416666666666	1.9591666666666667	18.504166666666666	16.544999999999998	6641.330078125	1431371.6512140196	0	1284	0.09958462231034382	1.2227929492627765	1.03898238485857	241.02232360839844	241.0342254638672
593	241.10543823242188	11.560133333333333					1	DETECTED	241.1054 m/z @11.56 [N1285_1.mzXML]	241.10543823242188	11.560133333333333	2.0569333333333333	14.254783333333334	12.19785	66251.734375	3608056.1050002445	0	1284	0.10448997843589325	0.587278212194377	0.14106983224060815	241.0955352783203	241.1062774658203
594	242.01751708984375	2.0286666666666666					1	DETECTED	242.0175 m/z @2.03 [N1285_1.mzXML]	242.01751708984375	2.0286666666666666	2.0286666666666666	18.8485	16.819833333333335	5553.9892578125	2518872.587119994	0	1284	0.08695142559598246	null	null	242.01739501953125	242.02740478515625
595	242.098876953125	8.921683333333334					1	DETECTED	242.0989 m/z @8.92 [N1285_1.mzXML]	242.098876953125	8.921683333333334	1.9448833333333333	19.691333333333333	17.74645	10331.0595703125	3117959.570141144	0	1284	0.08405859856111064	1.2718187421167295	1.543637484233459	242.09231567382812	242.1084747314453
596	242.2097625732422	11.500716666666667					1	DETECTED	242.2098 m/z @11.50 [N1285_1.mzXML]	242.2097625732422	11.500716666666667	11.471066666666667	12.841299999999999	1.3702333333333314	20066.302734375	771159.8078592526	0	1284	1.0642378681325475	23.10680157391776	45.21360314783552	242.2087860107422	242.21185302734375
597	242.92388916015625	1.6417833333333334					1	DETECTED	242.9239 m/z @1.64 [N1285_1.mzXML]	242.92388916015625	1.6417833333333334	1.5534333333333334	1.9303333333333332	0.3768999999999998	348842.65625	2015054.594759278	0	1284	0.0703475281146293	1.7880719712738664	2.273298217501198	242.9235382080078	242.92431640625
598	242.99365234375	1.4793666666666667					1	DETECTED	242.9937 m/z @1.48 [N1285_1.mzXML]	242.99365234375	1.4793666666666667	1.4175333333333335	17.912333333333333	16.494799999999998	22319.677734375	2499979.4777478334	0	1284	0.044801123000556275	128.39491853003761	0.27788092633171235	242.99151611328125	242.99403381347656
599	243.0284881591797	13.1865					1	DETECTED	243.0285 m/z @13.19 [N1285_1.mzXML]	243.0284881591797	13.1865	10.117366666666667	18.700499999999998	8.58313333333333	5884.02587890625	1153440.5814457398	0	1284	5.328019684473956	1.398299194126463	1.042640429178557	243.0216522216797	243.02908325195312
600	243.1823272705078	8.541733333333333					1	DETECTED	243.1823 m/z @8.54 [N1285_1.mzXML]	243.1823272705078	8.541733333333333	8.452233333333334	8.617716666666666	0.16548333333333254	4024.109375	16500.672160034163	0	1284	0.04486522925586556	0.9244878957169493	0.8489757914338987	243.1812744140625	243.1823272705078
601	244.1171112060547	9.5494					1	DETECTED	244.1171 m/z @9.55 [N1285_1.mzXML]	244.1171112060547	9.5494	2.9097166666666667	13.9195	11.009783333333333	3566.397216796875	1365045.0869974976	0	1284	0.12125620263675074	0.8290894897095995	0.658178979419199	244.1077117919922	244.1189727783203
602	244.1892852783203	11.471066666666667					1	DETECTED	244.1893 m/z @11.47 [N1285_1.mzXML]	244.1892852783203	11.471066666666667	11.233849999999999	11.560133333333333	0.32628333333333437	43367.8359375	334363.3942923588	0	1284	0.056007011152335195	0.687732733787673	0.310812281488951	244.18844604492188	244.1898193359375
603	244.20108032226562	9.124483333333334					1	DETECTED	244.2011 m/z @9.12 [N1285_1.mzXML]	244.20108032226562	9.124483333333334	9.062133333333332	9.4587	0.3965666666666685	58307.6328125	399491.8120405885	0	1284	0.12547014275229884	2.47932166745356	2.2490199388080225	244.20074462890625	244.2011260986328
604	244.92221069335938	1.6417833333333334					1	DETECTED	244.9222 m/z @1.64 [N1285_1.mzXML]	244.92221069335938	1.6417833333333334	1.5974333333333335	1.6857166666666668	0.08828333333333327	21356.65625	79933.11546093752	0	1284	0.06656579166037879	0.9953025178504339	0.9906050357008679	244.9219970703125	244.92227172851562
605	244.97811889648438	9.935					1	DETECTED	244.9781 m/z @9.94 [N1285_1.mzXML]	244.97811889648438	9.935	9.5494	10.162749999999999	0.6133499999999987	2983.5966796875	62113.44470999136	0	1284	0.10352880848111923	0.7953189834024876	0.5906379668049753	244.9777374267578	244.9791259765625
606	244.99160766601562	1.4793666666666667					1	DETECTED	244.9916 m/z @1.48 [N1285_1.mzXML]	244.99160766601562	1.4793666666666667	1.4491333333333332	1.5090833333333333	0.05995000000000017	4195.16552734375	11060.451199523948	0	1284	0.04216936934953508	0.9914553472987827	0.9829106945975654	244.99114990234375	244.99826049804688
607	245.0913848876953	10.31185					1	DETECTED	245.0914 m/z @10.31 [N1285_1.mzXML]	245.0913848876953	10.31185	10.208066666666667	10.647283333333332	0.43921666666666503	3899.121826171875	49285.068882568245	0	1284	0.12989699438114144	2.1160269792837743	3.232053958567549	245.09068298339844	245.09141540527344
608	245.22503662109375	14.40965					1	DETECTED	245.2250 m/z @14.41 [N1285_1.mzXML]	245.22503662109375	14.40965	6.8429166666666665	19.326	12.483083333333333	85626.6640625	5523817.657168029	0	1284	0.7293867543486385	0.7366693489391906	5.763218248572932	245.22003173828125	245.22604370117188
609	246.15084838867188	11.877733333333333					1	DETECTED	246.1508 m/z @11.88 [N1285_1.mzXML]	246.15084838867188	11.877733333333333	11.772133333333333	12.1071	0.3349666666666682	20211.15234375	200644.50714917062	0	1284	0.1442239554724427	1.5860164141414093	2.1720328282828185	246.1504364013672	246.15098571777344
610	246.16900634765625	9.2394					1	DETECTED	246.1690 m/z @9.24 [N1285_1.mzXML]	246.16900634765625	9.2394	0.4906666666666667	19.960166666666666	19.4695	98027.90625	4283481.877463381	0	1284	0.09535485142328959	1.0492890472761938	95.80385728456348	246.1675262451172	246.1754913330078
611	246.22779846191406	14.367750000000001					1	DETECTED	246.2278 m/z @14.37 [N1285_1.mzXML]	246.22779846191406	14.367750000000001	14.226233333333333	15.626516666666667	1.4002833333333342	16166.4453125	650787.6688129888	0	1284	0.576530532722547	4.947414909904567	7.578874732663392	246.22779846191406	246.22885131835938
612	246.24131774902344	10.9512					1	DETECTED	246.2413 m/z @10.95 [N1285_1.mzXML]	246.24131774902344	10.9512	10.9213	11.09995	0.1786499999999993	10960.75	77098.1694105222	0	1284	0.1183240083884094	2.987458193979962	4.974916387959924	246.2408905029297	246.24160766601562
613	246.94248962402344	1.5534333333333334					1	DETECTED	246.9425 m/z @1.55 [N1285_1.mzXML]	246.94248962402344	1.5534333333333334	1.4336333333333333	2.2428666666666666	0.8092333333333332	84877.25	1051249.7543198243	0	1284	0.07536710475792496	0.8129675412786471	0.5811630903496499	246.9422607421875	246.94334411621094
614	247.09144592285156	2.7284					1	DETECTED	247.0914 m/z @2.73 [N1285_1.mzXML]	247.09144592285156	2.7284	0.1011	19.994000000000003	19.892900000000004	147617.15625	2.378001974880007E7	0	1284	0.9789164704991933	6.1987624064310465	4.181990281164215	247.08543395996094	247.0918731689453
615	247.13116455078125	11.295016666666667					1	DETECTED	247.1312 m/z @11.30 [N1285_1.mzXML]	247.13116455078125	11.295016666666667	8.4078	12.5043	4.096500000000001	39885.15625	1616352.9751226814	0	1284	0.05746317137380785	0.6935902494199129	0.3941352688650651	247.12747192382812	247.13136291503906
616	247.1428680419922	9.2252					1	DETECTED	247.1429 m/z @9.23 [N1285_1.mzXML]	247.1428680419922	9.2252	9.124483333333334	10.03975	0.9152666666666658	520927.15625	3014559.5484062554	0	1284	0.07753212106594987	1.3897337846141897	1.711260242599451	247.14263916015625	247.14329528808594
617	247.24034118652344	12.647233333333332					1	DETECTED	247.2403 m/z @12.65 [N1285_1.mzXML]	247.24034118652344	12.647233333333332	10.9512	14.89735	3.9461499999999994	17952.435546875	1536360.317885804	0	1284	0.10980337707710497	1.1633468288752191	1.3266936577504382	247.2316436767578	247.2446746826172
618	248.0948944091797	2.6049					1	DETECTED	248.0949 m/z @2.60 [N1285_1.mzXML]	248.0948944091797	2.6049	0.11779999999999999	19.741833333333332	19.624033333333333	13384.552734375	3419598.7416861574	0	1284	6.40745380557615	5.892640069190117	7.287868718186086	248.08790588378906	248.09561157226562
619	248.14634704589844	9.2252					1	DETECTED	248.1463 m/z @9.23 [N1285_1.mzXML]	248.14634704589844	9.2252	9.13995	9.564316666666667	0.4243666666666659	76819.859375	418540.71442462254	0	1284	0.07112694712962053	1.4658845646014225	1.9341376724469166	248.146240234375	248.1475830078125
620	248.86900329589844	1.7006833333333333					1	DETECTED	248.8690 m/z @1.70 [N1285_1.mzXML]	248.86900329589844	1.7006833333333333	1.6563166666666667	14.508049999999999	12.851733333333332	46303.65625	4010330.1890336913	0	1284	0.14170795295029026	144.83546205860253	3.2239941379931256	248.85987854003906	248.86944580078125
621	248.97572326660156	1.5236833333333335					1	DETECTED	248.9757 m/z @1.52 [N1285_1.mzXML]	248.97572326660156	1.5236833333333335	1.4642000000000002	11.295016666666667	9.830816666666667	13923.119140625	2869984.17078479	0	1284	0.6027100447753724	82.63505183524798	164.27010367049596	248.974365234375	248.98265075683594
622	249.00149536132812	11.560133333333333					1	DETECTED	249.0015 m/z @11.56 [N1285_1.mzXML]	249.00149536132812	11.560133333333333	9.9649	18.438666666666666	8.473766666666666	10114.9443359375	1312081.3691892698	0	1284	0.5326564051723004	2.655964644670582	4.311929289341164	248.9964599609375	249.00466918945312
623	249.15640258789062	9.802966666666666					1	DETECTED	249.1564 m/z @9.80 [N1285_1.mzXML]	249.15640258789062	9.802966666666666	9.324133333333332	11.772133333333333	2.4480000000000004	21274.638671875	534791.2877177733	0	1284	0.15788118365792236	0.9904720804526809	0.9504237732692721	249.14662170410156	249.15670776367188
624	249.21627807617188	10.3414					1	DETECTED	249.2163 m/z @10.34 [N1285_1.mzXML]	249.21627807617188	10.3414	10.07035	11.069566666666667	0.9992166666666673	19624.53125	323074.26367541467	0	1284	0.20031866219369476	0.9462015155989086	0.977074272295098	249.21588134765625	249.2200469970703
625	251.1239776611328	1.6563166666666667					1	DETECTED	251.1240 m/z @1.66 [N1285_1.mzXML]	251.1239776611328	1.6563166666666667	0.1011	19.994000000000003	19.892900000000004	96785.609375	1.3781004360901237E7	0	1284	0.42850586908684063	2.7756038223412696	10.693799717370979	251.12252807617188	251.12669372558594
626	252.0813751220703	11.891316666666667					1	DETECTED	252.0814 m/z @11.89 [N1285_1.mzXML]	252.0813751220703	11.891316666666667	10.223	11.960066666666668	1.7370666666666672	8873.509765625	283558.6890838625	0	1284	1.6531398742875538	0.5206046014445703	0.04120920288914062	252.0793914794922	252.08615112304688
627	252.1298065185547	12.032133333333332					1	DETECTED	252.1298 m/z @12.03 [N1285_1.mzXML]	252.1298065185547	12.032133333333332	0.1011	19.994000000000003	19.892900000000004	14996.556640625	3061652.0500651547	0	1284	2.0640451748805013	0.8220792838280687	1.4332468778847074	252.1202850341797	252.13040161132812
628	252.9709930419922	1.9870166666666667					1	DETECTED	252.9710 m/z @1.99 [N1285_1.mzXML]	252.9709930419922	1.9870166666666667	1.9303333333333332	2.0854666666666666	0.15513333333333335	19412.75	126643.56906738291	0	1284	0.11413389073516611	1.368421052631577	1.736842105263154	252.97042846679688	252.97117614746094
629	253.01797485351562	10.223					1	DETECTED	253.0180 m/z @10.22 [N1285_1.mzXML]	253.01797485351562	10.223	9.594383333333333	10.282266666666667	0.6878833333333336	3885.538818359375	76514.59629602055	0	1284	0.14430224600649666	0.5471405467030775	0.09428109340615502	253.01795959472656	253.01898193359375
630	253.05067443847656	11.7879					1	DETECTED	253.0507 m/z @11.79 [N1285_1.mzXML]	253.05067443847656	11.7879	0.18556666666666669	19.97716666666667	19.791600000000003	7072.359375	2383790.904276827	0	1284	6.194562385802202	0.8529146436061712	3.721795676317045	253.05043029785156	253.05233764648438
631	253.1090850830078	12.331199999999999					1	DETECTED	253.1091 m/z @12.33 [N1285_1.mzXML]	253.1090850830078	12.331199999999999	10.537683333333332	12.48835	1.9506666666666685	16195.5517578125	1048978.8030583505	0	1284	2.608670031901193	0.5446241545344066	0.1045063880236622	253.10415649414062	253.10939025878906
632	253.17774963378906	12.662016666666666					1	DETECTED	253.1777 m/z @12.66 [N1285_1.mzXML]	253.17774963378906	12.662016666666666	11.988733333333332	13.1865	1.1977666666666682	9075.8359375	370855.97437072825	0	1284	0.03177318207243296	0.8894967448077832	0.7789934896155662	253.17774963378906	253.1811065673828
633	253.19363403320312	14.722633333333333					1	DETECTED	253.1936 m/z @14.72 [N1285_1.mzXML]	253.19363403320312	14.722633333333333	3.022366666666667	15.658866666666666	12.6365	14790.6552734375	2171864.205853823	0	1284	0.4978214354110566	0.5400090596225727	0.08539380766692592	253.1885223388672	253.1942138671875
634	254.98854064941406	13.814533333333333					1	DETECTED	254.9885 m/z @13.81 [N1285_1.mzXML]	254.98854064941406	13.814533333333333	8.875883333333332	13.814533333333333	4.938650000000001	40608.5	4218842.122427246	0	1284	2.968700586761443	0.5	null	254.98854064941406	254.99378967285156
635	255.12110900878906	11.295016666666667					1	DETECTED	255.1211 m/z @11.30 [N1285_1.mzXML]	255.12110900878906	11.295016666666667	10.778766666666666	16.740166666666667	5.961400000000001	61927.3984375	2204675.621217531	0	1284	0.09103492724760542	2.901256706523264	5.153106576668809	255.11135864257812	255.12156677246094
636	255.1334228515625	8.96855					1	DETECTED	255.1334 m/z @8.97 [N1285_1.mzXML]	255.1334228515625	8.96855	8.9375	9.108866666666668	0.17136666666666756	2735.24755859375	18878.17419421395	0	1284	0.04746454542249623	2.7595276435855873	4.519055287171175	255.132568359375	255.13351440429688
637	255.17059326171875	13.889383333333335					1	DETECTED	255.1706 m/z @13.89 [N1285_1.mzXML]	255.17059326171875	13.889383333333335	9.309733333333332	19.791833333333333	10.4821	44706.6328125	5353616.822485779	0	1284	0.730369290288639	1.109230398428459	2.030565652214002	255.1685791015625	255.1804962158203
638	255.23028564453125	13.78405					1	DETECTED	255.2303 m/z @13.78 [N1285_1.mzXML]	255.23028564453125	13.78405	0.2193166666666667	19.960166666666666	19.74085	35860.75	2828652.908207762	0	1284	1.4892255774786847	0.7394819717676122	0.029269587851785354	255.22828674316406	255.2318115234375
639	256.26177978515625	11.367916666666668					1	DETECTED	256.2618 m/z @11.37 [N1285_1.mzXML]	256.26177978515625	11.367916666666668	0.6431166666666667	18.91466666666667	18.27155	70967.625	3402535.0808046856	0	1284	2.381935820806806	0.6223219854963554	44.348310712871886	256.26153564453125	256.26373291015625
640	256.81939697265625	2.0147333333333335					1	DETECTED	256.8194 m/z @2.01 [N1285_1.mzXML]	256.81939697265625	2.0147333333333335	1.7458833333333332	2.1997500000000003	0.4538666666666671	21816.0703125	274819.1810815431	0	1284	0.14654874759471115	0.844089021139421	0.6881780422788419	256.8121337890625	256.8198547363281
641	257.08203125	12.202533333333333					1	DETECTED	257.0820 m/z @12.20 [N1285_1.mzXML]	257.08203125	12.202533333333333	2.25705	12.36285	10.1058	31512.369140625	1203799.416506896	0	1284	0.12051129273620731	0.5090505787988916	0.016932048442592048	257.0721130371094	257.0835266113281
642	257.2458190917969	12.425466666666667					1	DETECTED	257.2458 m/z @12.43 [N1285_1.mzXML]	257.2458190917969	12.425466666666667	0.23620000000000002	19.491333333333333	19.255133333333333	8328.7236328125	2239467.0451065367	0	1284	6.428865961141539	1.3467087554784838	1.664548204819009	257.2452087402344	257.2481384277344
643	257.9797668457031	10.117366666666667					1	DETECTED	257.9798 m/z @10.12 [N1285_1.mzXML]	257.9797668457031	10.117366666666667	9.8179	10.537683333333332	0.7197833333333321	5178.08935546875	132087.63482318114	0	1284	0.4207943185393006	1.2017753784505736	1.4035507569011474	257.9787902832031	257.98040771484375
644	258.02825927734375	14.240683333333333					1	DETECTED	258.0283 m/z @14.24 [N1285_1.mzXML]	258.02825927734375	14.240683333333333	0.1683	19.994000000000003	19.825700000000005	7180.2265625	2423139.880662627	0	1284	3.8112449298780717	0.6622083092373023	0.9919240885104915	258.0270080566406	258.03021240234375
645	258.10906982421875	2.4128833333333333					1	DETECTED	258.1091 m/z @2.41 [N1285_1.mzXML]	258.10906982421875	2.4128833333333333	1.7311666666666667	11.725583333333333	9.994416666666666	14244.8828125	1573905.750152588	0	1284	0.26271194435666834	7.330330293621496	13.660660587242992	258.09967041015625	258.10992431640625
646	258.1689758300781	9.4587					1	DETECTED	258.1690 m/z @9.46 [N1285_1.mzXML]	258.1689758300781	9.4587	8.860533333333333	17.663333333333334	8.802800000000001	4672.37255859375	1118697.1425980832	0	1284	0.1117881791773474	7.358149902479789	13.716299804959577	258.1620788574219	258.1735534667969
647	258.8977966308594	1.6417833333333334					1	DETECTED	258.8978 m/z @1.64 [N1285_1.mzXML]	258.8977966308594	1.6417833333333334	1.568	1.8026333333333333	0.23463333333333325	66283.3203125	309418.21650366223	0	1284	0.06469206862948984	1.1956695987550576	1.783489434928204	258.8975524902344	258.8982849121094
648	258.97882080078125	1.9731166666666666					1	DETECTED	258.9788 m/z @1.97 [N1285_1.mzXML]	258.97882080078125	1.9731166666666666	1.4336333333333333	15.789033333333332	14.3554	16223.599609375	2296728.026161377	0	1284	0.6599991201190609	13.304766906608174	25.60953381321635	258.96978759765625	258.97882080078125
649	259.0262145996094	14.196833333333332					1	DETECTED	259.0262 m/z @14.20 [N1285_1.mzXML]	259.0262145996094	14.196833333333332	10.965966666666667	18.242833333333333	7.276866666666667	5881.07958984375	1162244.9401605837	0	1284	2.620490745013777	1.1261477828446447	1.2522955656892896	259.0249328613281	259.027587890625
650	259.0924987792969	11.819899999999999					1	DETECTED	259.0925 m/z @11.82 [N1285_1.mzXML]	259.0924987792969	11.819899999999999	8.126466666666667	12.441716666666668	4.315250000000001	16907.12109375	1446693.4879994509	0	1284	0.09376725587778623	0.584178677472632	0.16835735494526402	259.08746337890625	259.0976257324219
651	259.65631103515625	13.241083333333334					1	DETECTED	259.6563 m/z @13.24 [N1285_1.mzXML]	259.65631103515625	13.241083333333334	13.048666666666666	13.679266666666667	0.6306000000000012	19780.6953125	359502.02876586956	0	1284	0.3752025208524987	1.6386314421827528	2.2772628843655056	259.6473083496094	259.65771484375
652	260.1665344238281	12.202533333333333					1	DETECTED	260.1665 m/z @12.20 [N1285_1.mzXML]	260.1665344238281	12.202533333333333	12.046983333333333	14.465666666666667	2.418683333333334	7038.6103515625	746217.0316199954	0	1284	2.398057395289154	7.774616950605388	14.549233901210776	260.1572265625	260.1681213378906
653	260.1844787597656	9.890916666666667					1	DETECTED	260.1845 m/z @9.89 [N1285_1.mzXML]	260.1844787597656	9.890916666666667	9.653883333333333	19.508	9.854116666666666	115087.5078125	1290474.8939737256	0	1284	0.09229906115187703	1.7110652127484878	1.9547705420204524	260.1840515136719	260.1855773925781
654	260.6554260253906	13.874316666666665					1	DETECTED	260.6554 m/z @13.87 [N1285_1.mzXML]	260.6554260253906	13.874316666666665	9.368383333333332	14.151883333333334	4.783500000000002	12498.5966796875	1361960.1679301758	0	1284	0.13112537212687947	0.5308001301987012	0.06462247787440559	260.6546325683594	260.6578063964844
655	261.009765625	1.7887333333333333					1	DETECTED	261.0098 m/z @1.79 [N1285_1.mzXML]	261.009765625	1.7887333333333333	1.4491333333333332	15.919533333333334	14.470400000000001	51866.02734375	4100694.634726258	0	1284	0.06742443743284166	21.30506478209658	1.6833339341536724	261.0038757324219	261.0197448730469
656	261.0752868652344	12.409833333333333					1	DETECTED	261.0753 m/z @12.41 [N1285_1.mzXML]	261.0752868652344	12.409833333333333	10.47765	13.362083333333334	2.884433333333334	8888.2607421875	1000097.4242901613	0	1284	2.854480169252538	0.7464181280244288	0.4906025523473122	261.0713806152344	261.0806884765625
657	261.143310546875	9.5494					1	DETECTED	261.1433 m/z @9.55 [N1285_1.mzXML]	261.143310546875	9.5494	0.11779999999999999	19.926499999999997	19.808699999999998	81520.3515625	3379367.217193208	0	1284	0.09229520953457993	0.8510752742166838	20.6448827609501	261.1424865722656	261.1448669433594
658	261.18768310546875	9.890916666666667					1	DETECTED	261.1877 m/z @9.89 [N1285_1.mzXML]	261.18768310546875	9.890916666666667	0.1011	19.994000000000003	19.892900000000004	13548.373046875	2154542.199846314	0	1284	0.08239795659392435	3.258629803058943	7.5531327373451855	261.1822814941406	261.1884765625
659	262.1465759277344	9.5494					1	DETECTED	262.1466 m/z @9.55 [N1285_1.mzXML]	262.1465759277344	9.5494	0.4906666666666667	19.658	19.167333333333335	10338.5947265625	1730033.3248704227	0	1284	0.08517784567373887	1.0579477631162562	null	262.14031982421875	262.1546325683594
660	262.1636657714844	5.797866666666667					1	DETECTED	262.1637 m/z @5.80 [N1285_1.mzXML]	262.1636657714844	5.797866666666667	3.9272666666666667	6.042816666666667	2.1155500000000003	2262.1220703125	151005.38341116335	0	1284	0.46174201081898225	0.565473644819844	0.1309472896396879	262.1630554199219	262.164306640625
661	262.25140380859375	12.394183333333332					1	DETECTED	262.2514 m/z @12.39 [N1285_1.mzXML]	262.25140380859375	12.394183333333332	12.347266666666666	12.5043	0.15703333333333447	18040.83984375	106693.20857153405	0	1284	0.14049553654733238	1.6735346358792447	2.3470692717584893	262.2506408691406	262.25201416015625
662	263.01739501953125	11.560133333333333					1	DETECTED	263.0174 m/z @11.56 [N1285_1.mzXML]	263.01739501953125	11.560133333333333	10.9512	16.591983333333335	5.640783333333335	17516.30078125	1344095.2161118174	0	1284	0.935677514726569	4.631692029778853	1.6568583754425483	263.0167236328125	263.0188293457031
663	263.0545349121094	11.741133333333332					1	DETECTED	263.0545 m/z @11.74 [N1285_1.mzXML]	263.0545349121094	11.741133333333332	11.725583333333333	15.513716666666665	3.7881333333333327	26248.173828125	1177562.7861347664	0	1284	0.5923401284694627	121.80493033226709	242.60986066453418	263.0520324707031	263.0557556152344
664	263.0833740234375	1.8166333333333333					1	DETECTED	263.0834 m/z @1.82 [N1285_1.mzXML]	263.0833740234375	1.8166333333333333	0.15151666666666666	11.710183333333333	11.558666666666667	214405.6875	7274124.353670233	0	1284	9.810396064840548	3.4329026471075257	5.3759131299565475	263.081787109375	263.0914001464844
665	263.108154296875	19.210500000000003					1	DETECTED	263.1082 m/z @19.21 [N1285_1.mzXML]	263.108154296875	19.210500000000003	9.0467	19.97716666666667	10.93046666666667	2893.84814453125	609543.5657861326	0	1284	0.16417175351141822	0.5377155525820395	0.07543110516407893	263.1044921875	263.10919189453125
666	263.1380310058594	9.668983333333333					1	DETECTED	263.1380 m/z @9.67 [N1285_1.mzXML]	263.1380310058594	9.668983333333333	9.624066666666666	9.6984	0.07433333333333358	13759.7978515625	46216.63079809618	0	1284	0.11029643836128322	0.8274582560296743	0.6549165120593484	263.1378479003906	263.1381530761719
667	263.1601867675781	12.202533333333333					1	DETECTED	263.1602 m/z @12.20 [N1285_1.mzXML]	263.1601867675781	12.202533333333333	4.2535	12.347266666666666	8.093766666666667	22683.90625	2487863.325520386	0	1284	0.07608665401115289	0.509103832331814	0.01820766466362781	263.15869140625	263.1604309082031
668	263.2354736328125	14.49395					1	DETECTED	263.2355 m/z @14.49 [N1285_1.mzXML]	263.2354736328125	14.49395	0.40581666666666666	19.94333333333333	19.537516666666665	207705.5	1.3393537872439628E7	0	1284	0.6744943798865144	0.7496566662081037	3.775553538258671	263.2301940917969	263.237548828125
669	264.0904235839844	11.574883333333334					1	DETECTED	264.0904 m/z @11.57 [N1285_1.mzXML]	264.0904235839844	11.574883333333334	1.8166333333333333	17.729333333333333	15.9127	19562.818359375	6268571.030110596	0	1284	0.0640992208385871	0.8153459892911126	0.01746369638931471	264.08544921875	264.0907897949219
670	264.16949462890625	9.2252					1	DETECTED	264.1695 m/z @9.23 [N1285_1.mzXML]	264.16949462890625	9.2252	9.13995	12.234383333333334	3.094433333333333	43608.9296875	651342.6446709596	0	1284	0.07825285409809268	1.1351643643838325	1.3279756562347997	264.1630554199219	264.17034912109375
671	264.23858642578125	14.381733333333333					1	DETECTED	264.2386 m/z @14.38 [N1285_1.mzXML]	264.23858642578125	14.381733333333333	10.696183333333332	17.3005	6.6043166666666675	37560.15234375	4215140.336414794	0	1284	4.763294653949156	0.7684312602209268	0.36087875035220013	264.2381591796875	264.239990234375
672	264.2667541503906	12.662016666666666					1	DETECTED	264.2668 m/z @12.66 [N1285_1.mzXML]	264.2667541503906	12.662016666666666	12.6159	12.73755	0.1216500000000007	43965.890625	242675.66776855756	0	1284	0.39250986278306677	1.3189374774123763	1.6378749548247526	264.2665100097656	264.2672424316406
673	265.021484375	1.8166333333333333					1	DETECTED	265.0215 m/z @1.82 [N1285_1.mzXML]	265.021484375	1.8166333333333333	1.7605333333333335	16.822666666666667	15.062133333333334	42234.1875	3017102.744587341	0	1284	0.19546991942534486	130.42562512153336	20.582792034197446	265.01171875	265.02471923828125
674	265.083740234375	18.520666666666667					1	DETECTED	265.0837 m/z @18.52 [N1285_1.mzXML]	265.083740234375	18.520666666666667	0.11779999999999999	19.994000000000003	19.876200000000004	6907.01904296875	2055030.734212616	0	1284	1.4792362718968057	0.5400299953268151	0.14738051558230542	265.07379150390625	265.0854187011719
675	265.1172180175781	9.7285					1	DETECTED	265.1172 m/z @9.73 [N1285_1.mzXML]	265.1172180175781	9.7285	9.653883333333333	10.03975	0.3858666666666668	93140.0390625	613941.2886913433	0	1284	0.09974687160973872	1.4885338407994735	1.628368859639601	265.1135559082031	265.1183166503906
676	265.1416320800781	11.279516666666666					1	DETECTED	265.1416 m/z @11.28 [N1285_1.mzXML]	265.1416320800781	11.279516666666666	11.233849999999999	12.5043	1.270450000000002	92150.4375	1119148.509843995	0	1284	1.1346480067004858	5.008967401250503	8.42150782468985	265.1382141113281	265.1419372558594
677	265.2507019042969	12.662016666666666					1	DETECTED	265.2507 m/z @12.66 [N1285_1.mzXML]	265.2507019042969	12.662016666666666	0.8827333333333333	16.130983333333333	15.24825	39086.40234375	2281508.0188778397	0	1284	0.09030504366751124	0.7039663009639419	21.630315556571652	265.2413024902344	265.2527160644531
678	265.98016357421875	10.237766666666666					1	DETECTED	265.9802 m/z @10.24 [N1285_1.mzXML]	265.98016357421875	10.237766666666666	10.177999999999999	10.326516666666667	0.14851666666666752	18834.771484375	107443.98574169962	0	1284	0.1058723198823106	1.2424707194645945	1.4849414389291893	265.9798583984375	265.98028564453125
679	266.070556640625	16.6085					1	DETECTED	266.0706 m/z @16.61 [N1285_1.mzXML]	266.070556640625	16.6085	9.38315	19.994000000000003	10.610850000000003	6620.27783203125	1461854.1783159487	0	1284	3.1286445579383297	0.7342793082688039	0.49191299860105575	266.0684509277344	266.07147216796875
680	266.12054443359375	9.7285					1	DETECTED	266.1205 m/z @9.73 [N1285_1.mzXML]	266.12054443359375	9.7285	3.4627499999999998	9.847683333333332	6.384933333333333	11606.279296875	1519119.7315615534	0	1284	0.10795083658227789	0.509510699703414	0.019021399406827927	266.120361328125	266.12310791015625
681	266.92596435546875	1.5974333333333335					1	DETECTED	266.9260 m/z @1.60 [N1285_1.mzXML]	266.92596435546875	1.5974333333333335	1.5534333333333334	1.6270666666666667	0.07363333333333322	45100.7109375	163539.21370117168	0	1284	0.079128031876327	0.8367424242424222	0.6734848484848444	266.9258728027344	266.9261779785156
682	266.97869873046875	10.995533333333332					1	DETECTED	266.9787 m/z @11.00 [N1285_1.mzXML]	266.97869873046875	10.995533333333332	10.237766666666666	11.114766666666666	0.8770000000000007	7286.251953125	122482.58352056878	0	1284	0.07056684378903633	0.578674174108125	0.15734834821625	266.97772216796875	266.98321533203125
683	267.0569763183594	1.9303333333333332					1	DETECTED	267.0570 m/z @1.93 [N1285_1.mzXML]	267.0569763183594	1.9303333333333332	1.88745	19.97716666666667	18.089716666666668	10736.0595703125	2728324.962903686	0	1284	13.69015662814269	210.91780023319168	179.7162642552004	267.056396484375	267.06695556640625
684	267.09661865234375	1.6563166666666667					1	DETECTED	267.0966 m/z @1.66 [N1285_1.mzXML]	267.09661865234375	1.6563166666666667	1.5236833333333335	10.746	9.222316666666668	14185.501953125	1007368.6423972471	0	1284	0.060274615420752076	12.918332580084936	34.76192569501754	267.09661865234375	267.0995788574219
685	267.1180725097656	10.843666666666667					1	DETECTED	267.1181 m/z @10.84 [N1285_1.mzXML]	267.1180725097656	10.843666666666667	10.827666666666666	11.574883333333334	0.7472166666666684	7542.439453125	152065.6892340094	0	1284	0.4557011418182615	23.350520833330776	45.70104166666155	267.1180725097656	267.1218566894531
686	267.1614990234375	13.53045					1	DETECTED	267.1615 m/z @13.53 [N1285_1.mzXML]	267.1614990234375	13.53045	11.756583333333333	13.53045	1.7738666666666667	22489.181640625	925263.9444182133	0	1284	1.7734734721024132	0.5	null	267.154541015625	267.1616516113281
687	267.2057189941406	8.814733333333333					1	DETECTED	267.2057 m/z @8.81 [N1285_1.mzXML]	267.2057189941406	8.814733333333333	8.678783333333334	8.921683333333334	0.24290000000000056	6462.931640625	54427.765547241426	0	1284	0.24120310126336264	0.8933431408606168	0.7866862817212337	267.20513916015625	267.2062072753906
688	267.6454162597656	13.214033333333333					1	DETECTED	267.6454 m/z @13.21 [N1285_1.mzXML]	267.6454162597656	13.214033333333333	12.9532	15.046733333333332	2.0935333333333315	338072.71875	7060664.188490599	2	1284	0.31539358827392583	1.6338937471072423	0.36463369024261366	267.6438293457031	267.645751953125
689	267.9779357910156	10.223					1	DETECTED	267.9779 m/z @10.22 [N1285_1.mzXML]	267.9779357910156	10.223	10.177999999999999	19.193833333333334	9.015833333333335	18925.81640625	580130.1125794072	0	1284	0.08367423150742503	100.17592592592214	199.3518518518443	267.97772216796875	267.9842529296875
690	268.9561767578125	11.233849999999999					1	DETECTED	268.9562 m/z @11.23 [N1285_1.mzXML]	268.9561767578125	11.233849999999999	10.827666666666666	18.291666666666668	7.464000000000002	13716.5634765625	1074108.1091481014	0	1284	0.6383032578636989	7.121869058430283	18.8853025351878	268.95538330078125	268.96514892578125
691	268.9958801269531	10.208066666666667					1	DETECTED	268.9959 m/z @10.21 [N1285_1.mzXML]	268.9958801269531	10.208066666666667	9.564316666666667	10.3414	0.7770833333333336	7049.24951171875	145834.08907086166	0	1284	0.20138628854217622	0.6035598705501614	0.20711974110032266	268.9950866699219	268.9962158203125
692	269.0452880859375	11.904950000000001					1	DETECTED	269.0453 m/z @11.90 [N1285_1.mzXML]	269.0452880859375	11.904950000000001	1.6857166666666668	11.974383333333332	10.288666666666666	7960.935546875	1561495.5112105708	0	1284	9.66360559142528	0.5033971889606851	0.006794377921370238	269.0369567871094	269.04803466796875
693	269.0859069824219	1.4940833333333332					1	DETECTED	269.0859 m/z @1.49 [N1285_1.mzXML]	269.0859069824219	1.4940833333333332	1.4175333333333335	1.5090833333333333	0.0915499999999998	6434.1435546875	26450.46259570312	0	1284	0.07585384264224526	0.5979751796211639	0.19595035924232773	269.0857238769531	269.0863342285156
694	269.1366882324219	12.01765					1	DETECTED	269.1367 m/z @12.02 [N1285_1.mzXML]	269.1366882324219	12.01765	11.574883333333334	12.298583333333333	0.7236999999999991	44965.33203125	590823.6760914307	0	1284	0.10642682130342784	0.8172476097267193	0.34097929213067646	269.1361083984375	269.1368713378906
695	269.22467041015625	14.1216					1	DETECTED	269.2247 m/z @14.12 [N1285_1.mzXML]	269.22467041015625	14.1216	13.8445	15.244116666666667	1.3996166666666667	86016.96875	2252008.60460187	0	1284	0.4322012743654433	1.762946056348949	2.330229119294547	269.2242431640625	269.22589111328125
696	269.2820129394531	13.664083333333334					1	DETECTED	269.2820 m/z @13.66 [N1285_1.mzXML]	269.2820129394531	13.664083333333334	0.18556666666666669	17.399166666666666	17.2136	7496.8125	1803021.8213738103	0	1284	1.4398162046167027	0.6385569134091165	0.24618434392154845	269.2809143066406	269.2843322753906
697	270.2278747558594	14.1216					1	DETECTED	270.2279 m/z @14.12 [N1285_1.mzXML]	270.2278747558594	14.1216	13.9195	14.693933333333332	0.7744333333333326	23887.25	467214.3004578863	0	1284	0.25978421837763044	1.9159656935510314	2.831931387102063	270.2274475097656	270.2284851074219
698	270.956787109375	2.0147333333333335					1	DETECTED	270.9568 m/z @2.01 [N1285_1.mzXML]	270.956787109375	2.0147333333333335	2.0008166666666667	16.31201666666667	14.311200000000001	16364.0400390625	1968898.5866060792	0	1284	0.13283045369451618	514.1748502993963	656.5737055347395	270.95318603515625	270.9577941894531
699	271.03839111328125	1.8166333333333333					1	DETECTED	271.0384 m/z @1.82 [N1285_1.mzXML]	271.03839111328125	1.8166333333333333	1.7311666666666667	1.9731166666666666	0.2419499999999999	92886.9453125	667361.3291186523	0	1284	0.17878264103172792	1.3158449000399042	1.9366193258923134	271.037841796875	271.0386657714844
700	271.061279296875	12.202533333333333					1	DETECTED	271.0613 m/z @12.20 [N1285_1.mzXML]	271.061279296875	12.202533333333333	10.208066666666667	12.298583333333333	2.090516666666666	18032.638671875	413838.5469527582	0	1284	0.14383841150004528	0.5240791188956112	0.048158237791222386	271.0604248046875	271.0656433105469
701	271.14178466796875	12.869916666666667					1	DETECTED	271.1418 m/z @12.87 [N1285_1.mzXML]	271.14178466796875	12.869916666666667	11.069566666666667	13.515766666666668	2.446200000000001	20924.263671875	893694.0003002324	0	1284	0.5156945918539435	0.7773774161932974	0.6007987217334353	271.1410217285156	271.1429748535156
702	271.16326904296875	10.7953					1	DETECTED	271.1633 m/z @10.80 [N1285_1.mzXML]	271.16326904296875	10.7953	10.746	10.9363	0.1902999999999988	27933.796875	166745.69762951627	0	1284	0.2150812128664068	1.9300202839756946	2.562549178641871	271.1623229980469	271.1639709472656
703	271.2040100097656	14.868150000000002					1	DETECTED	271.2040 m/z @14.87 [N1285_1.mzXML]	271.2040100097656	14.868150000000002	11.574883333333334	16.328433333333333	4.753549999999999	35070.32421875	2017495.8302581785	0	1284	0.5829711190874765	0.7217074232271904	0.20857507157326347	271.2037353515625	271.2119445800781
704	271.26116943359375	12.662016666666666					1	DETECTED	271.2612 m/z @12.66 [N1285_1.mzXML]	271.26116943359375	12.662016666666666	0.1011	19.994000000000003	19.892900000000004	53677.90234375	6038355.146524105	0	1284	0.22239199386483932	0.7587666096203266	0.8605848868249945	271.2601623535156	271.263671875
705	271.6563720703125	12.93955					1	DETECTED	271.6564 m/z @12.94 [N1285_1.mzXML]	271.6563720703125	12.93955	12.883866666666668	13.10435	0.22048333333333225	50737.07421875	423746.50190527143	0	1284	0.17149724937035593	1.9797964681233313	2.9595929362466626	271.6560363769531	271.65673828125
706	272.17572021484375	11.440783333333334					1	DETECTED	272.1757 m/z @11.44 [N1285_1.mzXML]	272.17572021484375	11.440783333333334	9.324133333333332	11.440783333333334	2.1166500000000017	8258.1123046875	539130.017101837	0	1284	2.113669451229919	0.5	null	272.1669616699219	272.1851806640625
707	272.2074279785156	14.838966666666666					1	DETECTED	272.2074 m/z @14.84 [N1285_1.mzXML]	272.2074279785156	14.838966666666666	14.522216666666667	15.658866666666666	1.1366499999999995	8386.1083984375	239955.473358704	0	1284	0.19122767999030366	1.7942383583267612	2.5884767166535223	272.2067565917969	272.2081298828125
708	272.66436767578125	13.362083333333334					1	DETECTED	272.6644 m/z @13.36 [N1285_1.mzXML]	272.66436767578125	13.362083333333334	10.696183333333332	13.829166666666667	3.1329833333333355	29668.88671875	1946927.041503296	0	1284	0.1254718054881554	0.5876033109518985	0.1752066219037971	272.65557861328125	272.6656188964844
709	272.79345703125	2.0569333333333333					1	DETECTED	272.7935 m/z @2.06 [N1285_1.mzXML]	272.79345703125	2.0569333333333333	1.9016666666666666	2.25705	0.3553833333333334	15697.8095703125	180669.54685424815	0	1284	0.11543420238327684	1.1444289394589955	1.288857878917991	272.79241943359375	272.79425048828125
710	272.9428405761719	1.6270666666666667					1	DETECTED	272.9428 m/z @1.63 [N1285_1.mzXML]	272.9428405761719	1.6270666666666667	1.5387	6.515116666666667	4.976416666666667	79599.921875	1465679.3491687016	0	1284	0.07685592865148494	0.848416157440338	0.680115348159161	272.9357604980469	272.94366455078125
711	273.2200012207031	11.367916666666668					1	DETECTED	273.2200 m/z @11.37 [N1285_1.mzXML]	273.2200012207031	11.367916666666668	11.354000000000001	17.267666666666667	5.913666666666666	10819.3916015625	1625914.2879888916	0	1284	3.973028648755548	181.8232392425586	364.4486443180429	273.2191467285156	273.2209777832031
712	273.67108154296875	12.3787					1	DETECTED	273.6711 m/z @12.38 [N1285_1.mzXML]	273.67108154296875	12.3787	11.114766666666666	15.354700000000001	4.239933333333335	11064.3037109375	1664980.823402833	0	1284	2.903902357821993	1.6772772825570965	2.354554565114193	273.66259765625	273.6802062988281
713	274.0019836425781	11.233849999999999					1	DETECTED	274.0020 m/z @11.23 [N1285_1.mzXML]	274.0019836425781	11.233849999999999	8.215916666666667	17.647	9.431083333333332	14133.453125	1432324.0486365966	0	1284	0.7817596760010677	1.5625069031787764	0.26186774818618264	274.0	274.0064392089844
714	274.1998596191406	11.159316666666665					1	DETECTED	274.1999 m/z @11.16 [N1285_1.mzXML]	274.1998596191406	11.159316666666665	10.147883333333334	11.189516666666666	1.0416333333333316	8515.8603515625	249143.19545165997	0	1284	0.9885728949566701	0.5149293082424286	0.029706336530373214	274.199462890625	274.20074462890625
715	274.23614501953125	12.202533333333333					1	DETECTED	274.2361 m/z @12.20 [N1285_1.mzXML]	274.23614501953125	12.202533333333333	12.138183333333334	12.331199999999999	0.19301666666666506	36014.83203125	210410.80080688343	0	1284	0.09307468445440037	1.499740999741005	1.043297644436597	274.2357177734375	274.2362365722656
716	274.2718200683594	11.354000000000001					1	DETECTED	274.2718 m/z @11.35 [N1285_1.mzXML]	274.2718200683594	11.354000000000001	11.219066666666667	17.4815	6.262433333333334	2972961.75	1.922223521694111E7	1	1284	0.0887420973861861	1.9964242875929779	2.4897039119726903	274.271728515625	274.2730712890625
717	274.6234130859375	12.781783333333333					1	DETECTED	274.6234 m/z @12.78 [N1285_1.mzXML]	274.6234130859375	12.781783333333333	12.676766666666667	13.200316666666668	0.5235500000000002	33409.6015625	392713.8851845709	0	1284	0.11963580675815244	2.492699571496608	3.985399142993215	274.6224670410156	274.6329345703125
718	274.6477966308594	13.57485					1	DETECTED	274.6478 m/z @13.57 [N1285_1.mzXML]	274.6477966308594	13.57485	13.473166666666666	13.709083333333332	0.23591666666666633	15660.658203125	123070.40838915977	0	1284	0.047561353969452824	1.1600557285690802	1.3201114571381602	274.6477966308594	274.6533508300781
719	274.8797912597656	1.7605333333333335					1	DETECTED	274.8798 m/z @1.76 [N1285_1.mzXML]	274.8797912597656	1.7605333333333335	1.6417833333333334	1.9159666666666666	0.2741833333333332	29978.388671875	257201.8730910644	0	1284	0.13583230646273514	1.1544561403508755	0.6334366335831351	274.8707275390625	274.8800964355469
720	274.99755859375	11.24855					1	DETECTED	274.9976 m/z @11.25 [N1285_1.mzXML]	274.99755859375	11.24855	1.4940833333333332	19.0955	17.60141666666667	16174.2109375	2961398.4545342727	0	1284	0.9525082105544289	0.7145912376742711	10.77187860670732	274.99114990234375	275.00103759765625
721	275.2752685546875	11.354000000000001					1	DETECTED	275.2753 m/z @11.35 [N1285_1.mzXML]	275.2752685546875	11.354000000000001	11.325616666666667	11.6491	0.3234833333333338	448319.34375	2445658.4023193303	0	1284	0.08324878317799111	3.068999346525372	5.468795265868466	275.2751770019531	275.2757568359375
722	275.6313171386719	13.159183333333335					1	DETECTED	275.6313 m/z @13.16 [N1285_1.mzXML]	275.6313171386719	13.159183333333335	12.218216666666667	13.545116666666667	1.3269000000000002	175660.265625	2966138.9990521227	0	1284	0.22401326999588456	1.3339282868013589	1.498738657292457	275.6227722167969	275.6321716308594
723	275.9961853027344	16.065549999999998					1	DETECTED	275.9962 m/z @16.07 [N1285_1.mzXML]	275.9961853027344	16.065549999999998	9.94985	18.99683333333333	9.046983333333332	2431.867919921875	662256.0760036922	0	1284	0.08018170503919819	0.7396523156248127	0.47930463124962536	275.99566650390625	275.99761962890625
724	276.1330261230469	13.159183333333335					1	DETECTED	276.1330 m/z @13.16 [N1285_1.mzXML]	276.1330261230469	13.159183333333335	4.4329833333333335	13.501399999999999	9.068416666666664	51591.38671875	1473794.4770898428	0	1284	0.12429908864435646	0.5643583386321221	0.13697653036305785	276.1242370605469	276.1429443359375
725	276.6505432128906	13.267916666666668					1	DETECTED	276.6505 m/z @13.27 [N1285_1.mzXML]	276.6505432128906	13.267916666666668	13.0626	13.965300000000001	0.9027000000000012	61745.375	1014209.4078737778	0	1284	0.14050338177994703	2.1983115512622624	2.085761521947564	276.6491394042969	276.65118408203125
726	276.9833068847656	2.0008166666666667					1	DETECTED	276.9833 m/z @2.00 [N1285_1.mzXML]	276.9833068847656	2.0008166666666667	1.8026333333333333	18.831666666666667	17.029033333333334	18765.232421875	1899536.8103208316	0	1284	0.5819757469211371	36.68991309295895	1.79008314058093	276.9815979003906	276.9932861328125
727	277.0362243652344	10.492916666666668					1	DETECTED	277.0362 m/z @10.49 [N1285_1.mzXML]	277.0362243652344	10.492916666666668	10.47765	17.663333333333334	7.185683333333333	3642.232666015625	515085.198898468	0	1284	0.0869975502335052	235.33897379911832	469.67794759823664	277.02801513671875	277.038330078125
728	277.0698547363281	11.8354					1	DETECTED	277.0699 m/z @11.84 [N1285_1.mzXML]	277.0698547363281	11.8354	11.772133333333333	12.091916666666666	0.31978333333333353	13911.9873046875	160905.864062012	0	1284	0.40717370834091504	2.52726554267648	4.05453108535296	277.0697021484375	277.0706481933594
729	277.10284423828125	11.279516666666666					1	DETECTED	277.1028 m/z @11.28 [N1285_1.mzXML]	277.10284423828125	11.279516666666666	11.219066666666667	12.003133333333333	0.784066666666666	55249.1640625	1035653.6834296883	0	1284	0.10127704909336188	6.4852495175076355	16.076579966418684	277.10205078125	277.1031799316406
730	277.15667724609375	15.658866666666666					1	DETECTED	277.1567 m/z @15.66 [N1285_1.mzXML]	277.15667724609375	15.658866666666666	10.2526	19.658	9.405400000000002	13523.54296875	2466386.2082880842	0	1284	1.1085060616509246	0.7586724570475788	2.5845076735739476	277.1517639160156	277.1578674316406
731	277.1780090332031	12.202533333333333					1	DETECTED	277.1780 m/z @12.20 [N1285_1.mzXML]	277.1780090332031	12.202533333333333	0.2193166666666667	19.293	19.07368333333333	20716.7734375	1951152.540525298	0	1284	0.030216829637110365	0.7958498900545623	0.5916997801091247	277.17767333984375	277.1796875
732	277.2142639160156	12.552016666666667					1	DETECTED	277.2143 m/z @12.55 [N1285_1.mzXML]	277.2142639160156	12.552016666666667	11.772133333333333	14.423583333333333	2.6514500000000005	48112.36328125	1665172.7223529043	0	1284	1.3632196655812194	2.0375700414550724	3.1311277540727938	277.21136474609375	277.2160949707031
733	278.1844177246094	9.093					1	DETECTED	278.1844 m/z @9.09 [N1285_1.mzXML]	278.1844177246094	9.093	9.062133333333332	9.13995	0.07781666666666887	8168.9111328125	29421.56562793038	0	1284	0.0888439957787579	1.2605291576673616	1.521058315334723	278.1842041015625	278.1846618652344
734	278.6259765625	12.9532					1	DETECTED	278.6260 m/z @12.95 [N1285_1.mzXML]	278.6259765625	12.9532	12.781783333333333	13.09045	0.3086666666666673	75512.15625	665802.0063198229	0	1284	0.08755355314413826	0.9003403014098179	1.3177133787411497	278.61798095703125	278.62615966796875
735	278.9809265136719	2.0008166666666667					1	DETECTED	278.9809 m/z @2.00 [N1285_1.mzXML]	278.9809265136719	2.0008166666666667	2.0008166666666667	19.574666666666666	17.57385	5800.02197265625	2316870.7766901855	0	1284	13.707062854945702	null	null	278.9796447753906	278.982666015625
736	279.0822448730469	10.50815					1	DETECTED	279.0822 m/z @10.51 [N1285_1.mzXML]	279.0822448730469	10.50815	0.37165	19.724833333333333	19.353183333333334	109428.59375	8498416.943712307	0	1284	0.0905793822787686	0.7011508392727475	0.2901512029161558	279.0817565917969	279.09222412109375
737	279.1570739746094	12.473166666666666					1	DETECTED	279.1571 m/z @12.47 [N1285_1.mzXML]	279.1570739746094	12.473166666666666	0.1011	19.994000000000003	19.892900000000004	141778.421875	3.887783292964258E7	0	1284	0.16583151595981604	0.5390708110208523	0.07270720509703626	279.1544189453125	279.1583557128906
738	279.22991943359375	13.473166666666666					1	DETECTED	279.2299 m/z @13.47 [N1285_1.mzXML]	279.22991943359375	13.473166666666666	11.741133333333332	19.458000000000002	7.71686666666667	155515.21875	4966716.501058109	0	1284	0.19240702798296994	0.7750217412495379	0.4422201771001852	279.229248046875	279.23089599609375
739	279.64495849609375	12.9532					1	DETECTED	279.6450 m/z @12.95 [N1285_1.mzXML]	279.64495849609375	12.9532	12.7967	14.47985	1.6831500000000013	162045.421875	2560595.234719476	0	1284	0.1957766369899101	1.8740944451314214	1.2781938689405257	279.6444091796875	279.64617919921875
740	280.0901794433594	1.7605333333333335					1	DETECTED	280.0902 m/z @1.76 [N1285_1.mzXML]	280.0901794433594	1.7605333333333335	1.6563166666666667	18.930999999999997	17.274683333333332	368494.40625	6107089.677015622	1	1284	0.06476416639172977	42.857782597898165	0.4486678831883812	280.0843200683594	280.09063720703125
741	280.1606140136719	12.425466666666667					1	DETECTED	280.1606 m/z @12.43 [N1285_1.mzXML]	280.1606140136719	12.425466666666667	0.15151666666666666	19.94333333333333	19.791816666666666	20133.08203125	6816779.062981564	0	1284	18.02004269387012	0.9131723819572841	0.20782474039301657	280.1584167480469	280.1619567871094
742	280.6527404785156	13.389616666666665					1	DETECTED	280.6527 m/z @13.39 [N1285_1.mzXML]	280.6527404785156	13.389616666666665	13.10435	14.106416666666666	1.002066666666666	266379.28125	3744437.17012982	2	1284	0.1974800869037363	1.3377781528324793	1.7576330428006974	280.6512451171875	280.6533508300781
743	281.0823059082031	15.561966666666667					1	DETECTED	281.0823 m/z @15.56 [N1285_1.mzXML]	281.0823059082031	15.561966666666667	9.847683333333332	19.22683333333333	9.37915	17000.337890625	3553089.875672792	0	1284	2.477179685121458	0.6953051539745478	0.5855407113456851	281.0810241699219	281.0832824707031
744	281.0934753417969	1.7605333333333335					1	DETECTED	281.0935 m/z @1.76 [N1285_1.mzXML]	281.0934753417969	1.7605333333333335	1.6857166666666668	9.398033333333332	7.712316666666665	36348.97265625	3949677.515949219	0	1284	0.05739109070244641	51.541434617954934	97.43159740532677	281.09344482421875	281.0987243652344
745	281.13653564453125	11.877733333333333					1	DETECTED	281.1365 m/z @11.88 [N1285_1.mzXML]	281.13653564453125	11.877733333333333	1.4336333333333333	11.904950000000001	10.471316666666668	20944.373046875	3731531.9668735354	0	1284	0.05569671673761789	0.5013029685021528	0.002605937004305567	281.1361999511719	281.14404296875
746	281.1704406738281	11.974383333333332					1	DETECTED	281.1704 m/z @11.97 [N1285_1.mzXML]	281.1704406738281	11.974383333333332	5.4737833333333334	12.122633333333333	6.6488499999999995	23461.771484375	4460078.472924133	0	1284	0.17528571638173318	0.5114027935882842	0.022805587176568456	281.1656799316406	281.1708984375
747	281.2456359863281	14.451633333333332					1	DETECTED	281.2456 m/z @14.45 [N1285_1.mzXML]	281.2456359863281	14.451633333333332	5.1011500000000005	19.724833333333333	14.623683333333332	351894.28125	2.075591072066382E7	0	1284	0.7678708756488728	0.7572082066873922	0.7539897355376428	281.24395751953125	281.24755859375
748	281.66058349609375	14.196833333333332					1	DETECTED	281.6606 m/z @14.20 [N1285_1.mzXML]	281.66058349609375	14.196833333333332	10.995533333333332	16.394033333333333	5.3985	85137.1796875	5149528.736786864	0	1284	0.30826368760705236	2.253320169737387	3.5666757842087446	281.65557861328125	281.6615295410156
749	282.1624755859375	14.196833333333332					1	DETECTED	282.1625 m/z @14.20 [N1285_1.mzXML]	282.1624755859375	14.196833333333332	13.589766666666666	15.5779	1.9881333333333338	24049.45703125	972062.3784742423	0	1284	1.4809380966732224	1.637491763672305	1.6777558389138436	282.16156005859375	282.1632080078125
750	282.2020568847656	11.5157					1	DETECTED	282.2021 m/z @11.52 [N1285_1.mzXML]	282.2020568847656	11.5157	10.3561	16.394033333333333	6.037933333333333	24707.93359375	2011462.585510498	0	1284	0.05677063276028527	2.603455214441759	0.09654722372427307	282.2016906738281	282.2068176269531
751	282.22052001953125	18.684166666666666					1	DETECTED	282.2205 m/z @18.68 [N1285_1.mzXML]	282.22052001953125	18.684166666666666	0.1011	19.994000000000003	19.892900000000004	5082.1240234375	3579584.926788208	0	1284	9.478339977947481	0.5352426581906109	0.07048531638122182	282.21893310546875	282.2298889160156
752	282.2490234375	14.536366666666668					1	DETECTED	282.2490 m/z @14.54 [N1285_1.mzXML]	282.2490234375	14.536366666666668	10.132183333333334	16.344649999999998	6.212466666666664	70762.734375	6533798.921720273	0	1284	0.545501337839994	0.8051325118110417	0.4318165207247415	282.24810791015625	282.258544921875
753	282.2770690917969	13.965300000000001					1	DETECTED	282.2771 m/z @13.97 [N1285_1.mzXML]	282.2770690917969	13.965300000000001	11.8354	14.2833	2.4479000000000006	91780.1640625	2346982.309835451	0	1284	0.273663077449358	0.5754817163368587	0.1505765394346588	282.2762145996094	282.27764892578125
754	282.9031066894531	1.5826666666666667					1	DETECTED	282.9031 m/z @1.58 [N1285_1.mzXML]	282.9031066894531	1.5826666666666667	1.4642000000000002	11.486133333333333	10.021933333333333	79772.9375	1.0586418091246765E7	0	1284	0.07063425876812612	42.29853685987626	1.0110806836580701	282.89520263671875	282.9037170410156
755	282.97216796875	11.574883333333334					1	DETECTED	282.9722 m/z @11.57 [N1285_1.mzXML]	282.97216796875	11.574883333333334	10.965966666666667	15.18295	4.216983333333333	15156.6572265625	1069783.0303323364	0	1284	0.66492917193378	3.462693307787049	1.2379861879426	282.9708557128906	282.9726867675781
756	283.0064392089844	10.223					1	DETECTED	283.0064 m/z @10.22 [N1285_1.mzXML]	283.0064392089844	10.223	10.192649999999999	10.326516666666667	0.1338666666666679	13578.4951171875	73253.50684570346	0	1284	0.09930076589095016	2.2053816584293027	3.9938081558502097	283.0063171386719	283.00689697265625
757	283.1058654785156	10.7953					1	DETECTED	283.1059 m/z @10.80 [N1285_1.mzXML]	283.1058654785156	10.7953	8.526416666666666	10.7953	2.268883333333333	11286.1044921875	283159.8004737549	0	1284	0.06935585255961918	0.5	null	283.1024475097656	283.10711669921875
758	283.1523132324219	12.046983333333333					1	DETECTED	283.1523 m/z @12.05 [N1285_1.mzXML]	283.1523132324219	12.046983333333333	11.545466666666666	12.52015	0.9746833333333331	15953.6552734375	575422.6712290044	0	1284	0.3875717092399391	0.9717357349373553	0.9434714698747105	283.15045166015625	283.16046142578125
759	283.2406311035156	15.38655					1	DETECTED	283.2406 m/z @15.39 [N1285_1.mzXML]	283.2406311035156	15.38655	15.091616666666665	16.4271	1.3354833333333342	2613.23828125	124304.00641821293	0	1284	2.5350861437893535	2.264042721518979	3.5280854430379582	283.2397766113281	283.2408447265625
760	283.2610778808594	12.662016666666666					1	DETECTED	283.2611 m/z @12.66 [N1285_1.mzXML]	283.2610778808594	12.662016666666666	0.11779999999999999	19.960166666666666	19.842366666666667	90905.0859375	3498144.854565037	0	1284	0.20054116848258374	0.6584471111937112	3.7226658238886285	283.2515869140625	283.26336669921875
761	283.2803649902344	13.996866666666667					1	DETECTED	283.2804 m/z @14.00 [N1285_1.mzXML]	283.2803649902344	13.996866666666667	0.2531333333333333	14.5791	14.325966666666668	19554.32421875	3298251.0799493412	0	1284	0.26167315085108633	0.5211817749665302	0.02281150291948779	283.27923583984375	283.2874755859375
762	283.62884521484375	11.960066666666668					1	DETECTED	283.6288 m/z @11.96 [N1285_1.mzXML]	283.62884521484375	11.960066666666668	11.946050000000001	12.076783333333333	0.1307333333333318	14618.9541015625	82798.66722521905	0	1284	0.057802531787309874	4.663495838287732	8.326991676575464	283.6269836425781	283.62884521484375
763	284.2928161621094	12.631666666666666					1	DETECTED	284.2928 m/z @12.63 [N1285_1.mzXML]	284.2928161621094	12.631666666666666	1.2798833333333335	18.536833333333334	17.25695	28497.76171875	2972757.784073822	0	1284	0.06615072354443541	0.760098633548033	0.5201972670960658	284.2911376953125	284.29437255859375
764	284.3291015625	11.877733333333333					1	DETECTED	284.3291 m/z @11.88 [N1285_1.mzXML]	284.3291015625	11.877733333333333	11.8354	12.1071	0.27170000000000094	18594.4765625	126193.55294714362	0	1284	0.10528282644286513	3.2090551181102303	4.960294371004545	284.32806396484375	284.3296203613281
765	284.9081115722656	1.7006833333333333					1	DETECTED	284.9081 m/z @1.70 [N1285_1.mzXML]	284.9081115722656	1.7006833333333333	1.6563166666666667	15.30705	13.650733333333333	32390.216796875	3992537.7143178713	0	1284	0.10758814217308443	153.83996994740798	306.6799398948159	284.90753173828125	284.9154357910156
766	285.00421142578125	10.223					1	DETECTED	285.0042 m/z @10.22 [N1285_1.mzXML]	285.00421142578125	10.223	10.192649999999999	10.371	0.17835000000000178	15200.154296875	85022.13540533459	0	1284	0.05901271043293832	2.938220757825197	3.533029832222965	285.0038146972656	285.0045471191406
767	285.037353515625	12.1702					1	DETECTED	285.0374 m/z @12.17 [N1285_1.mzXML]	285.037353515625	12.1702	12.138183333333334	16.889	4.750816666666665	17839.736328125	618274.6256227102	0	1284	0.0736040583918971	74.19286829776433	4.296394362330628	285.0367431640625	285.04266357421875
768	285.0628662109375	1.4642000000000002					1	DETECTED	285.0629 m/z @1.46 [N1285_1.mzXML]	285.0628662109375	1.4642000000000002	1.40045	18.66783333333333	17.26738333333333	15015.1337890625	2147762.4384920653	0	1284	0.0868857253090689	135.43045751633943	269.86091503267886	285.06158447265625	285.0683898925781
769	285.0765075683594	11.804233333333334					1	DETECTED	285.0765 m/z @11.80 [N1285_1.mzXML]	285.0765075683594	11.804233333333334	11.725583333333333	11.819899999999999	0.09431666666666594	6185.00732421875	24212.24387976071	0	1284	0.06584990090972376	0.5995973723246294	0.19919474464925888	285.075927734375	285.0765075683594
770	285.17156982421875	13.559816666666668					1	DETECTED	285.1716 m/z @13.56 [N1285_1.mzXML]	285.17156982421875	13.559816666666668	13.501399999999999	13.664083333333334	0.1626833333333355	5836.97705078125	43762.4267792973	0	1284	0.08495621509614004	1.3924393723251967	1.7848787446503933	285.17022705078125	285.1722106933594
771	286.1416320800781	11.918616666666667					1	DETECTED	286.1416 m/z @11.92 [N1285_1.mzXML]	286.1416320800781	11.918616666666667	11.864033333333333	12.003133333333333	0.1390999999999991	17399.62109375	92612.32399829057	0	1284	0.08660357886643766	1.2741984732824325	1.5483969465648648	286.1413879394531	286.14227294921875
772	286.1994934082031	10.3414					1	DETECTED	286.1995 m/z @10.34 [N1285_1.mzXML]	286.1994934082031	10.3414	10.282266666666667	11.219066666666667	0.9367999999999999	473146.3125	3579670.5226948187	1	1284	0.10977937117299774	2.2295328300997816	2.6144878117766575	286.1992492675781	286.2004699707031
773	286.24774169921875	9.802966666666666					1	DETECTED	286.2477 m/z @9.80 [N1285_1.mzXML]	286.24774169921875	9.802966666666666	8.814733333333333	19.842499999999998	11.027766666666665	84676.0234375	2310703.0051250895	0	1284	0.16671897207465491	1.2034051875294351	1.0388259689462576	286.2458801269531	286.2489929199219
774	286.92999267578125	1.9016666666666666					1	DETECTED	286.9300 m/z @1.90 [N1285_1.mzXML]	286.92999267578125	1.9016666666666666	1.9016666666666666	2.2997500000000004	0.3980833333333338	13289.2919921875	165382.23310632334	0	1284	0.27539136231109196	null	null	286.9299621582031	286.931396484375
775	287.01220703125	1.8026333333333333					1	DETECTED	287.0122 m/z @1.80 [N1285_1.mzXML]	287.01220703125	1.8026333333333333	1.7605333333333335	14.927283333333332	13.166749999999999	38887.41796875	1739636.6013730466	0	1284	0.09679197634487768	156.3747030878867	311.7494061757734	287.00714111328125	287.0143737792969
776	287.0558166503906	11.741133333333332					1	DETECTED	287.0558 m/z @11.74 [N1285_1.mzXML]	287.0558166503906	11.741133333333332	2.2140666666666666	11.8354	9.621333333333332	9529.537109375	2968277.82384375	0	1284	0.11966734038202276	0.5049473080206569	0.009894616041313992	287.05303955078125	287.05615234375
777	287.0989685058594	9.713566666666667					1	DETECTED	287.0990 m/z @9.71 [N1285_1.mzXML]	287.0989685058594	9.713566666666667	9.6837	9.994633333333333	0.31093333333333284	82510.0234375	596845.8702584183	0	1284	0.09275583454735603	null	null	287.0989074707031	287.09912109375
778	287.12286376953125	11.279516666666666					1	DETECTED	287.1229 m/z @11.28 [N1285_1.mzXML]	287.12286376953125	11.279516666666666	11.24855	11.340083333333332	0.09153333333333258	37436.5703125	129274.01366015547	0	1284	0.0597058180604737	1.4779332615715952	1.9558665231431904	287.12286376953125	287.1244812011719
779	287.1597595214844	9.169116666666667					1	DETECTED	287.1598 m/z @9.17 [N1285_1.mzXML]	287.1597595214844	9.169116666666667	9.108866666666668	15.465716666666667	6.35685	2702.73681640625	644604.1424234313	0	1284	0.12201240654283652	52.75394190871376	104.50788381742753	287.15948486328125	287.1604309082031
780	287.203369140625	10.3561					1	DETECTED	287.2034 m/z @10.36 [N1285_1.mzXML]	287.203369140625	10.3561	10.282266666666667	10.63085	0.3485833333333339	60302.76953125	473903.0082355948	0	1284	0.12187111148239005	2.511176003093602	1.9400139046064395	287.2026062011719	287.2034606933594
781	287.2347106933594	13.965300000000001					1	DETECTED	287.2347 m/z @13.97 [N1285_1.mzXML]	287.2347106933594	13.965300000000001	13.859033333333334	16.262316666666667	2.4032833333333325	15467.8134765625	580685.6578427734	0	1284	0.4591285946330199	11.307794855708922	7.6361464576366425	287.2337951660156	287.2388610839844
782	287.2507019042969	9.847683333333332					1	DETECTED	287.2507 m/z @9.85 [N1285_1.mzXML]	287.2507019042969	9.847683333333332	9.398033333333332	10.177999999999999	0.7799666666666667	10618.724609375	153616.7684542238	0	1284	4.770127558178344	1.100893758005669	0.7440362514321583	287.2500915527344	287.2514343261719
783	287.2671813964844	11.5157					1	DETECTED	287.2672 m/z @11.52 [N1285_1.mzXML]	287.2671813964844	11.5157	11.5157	11.664066666666667	0.1483666666666661	30342.177734375	162191.7319462897	0	1284	0.07140323147126537	null	null	287.2668151855469	287.2677307128906
784	287.6309509277344	12.93955					1	DETECTED	287.6310 m/z @12.94 [N1285_1.mzXML]	287.6309509277344	12.93955	12.73755	13.501399999999999	0.7638499999999979	302807.40625	3391985.7535668807	0	1284	0.16339640652872411	1.1637914667975213	1.0375407857317756	287.6292724609375	287.64093017578125
785	288.1024169921875	9.743383333333332					1	DETECTED	288.1024 m/z @9.74 [N1285_1.mzXML]	288.1024169921875	9.743383333333332	9.6837	9.832799999999999	0.1490999999999989	10716.6826171875	59990.82652813661	0	1284	0.08346962259440893	1.2490924322815	1.4981848645630003	288.1015319824219	288.10247802734375
786	288.2148742675781	10.663533333333334					1	DETECTED	288.2149 m/z @10.66 [N1285_1.mzXML]	288.2148742675781	10.663533333333334	0.13463333333333333	19.960166666666666	19.825533333333333	605805.25	6331198.148934635	1	1284	0.10297559289351277	1.7854724107084812	2.310982563069052	288.2053527832031	288.217041015625
787	288.251708984375	12.3787					1	DETECTED	288.2517 m/z @12.38 [N1285_1.mzXML]	288.251708984375	12.3787	12.282483333333333	12.3787	0.09621666666666684	7993.56005859375	27630.26337414573	0	1284	0.0632910624809142	0.5	null	288.25	288.2527770996094
788	288.6385803222656	13.281283333333333					1	DETECTED	288.6386 m/z @13.28 [N1285_1.mzXML]	288.6385803222656	13.281283333333333	12.811666666666667	13.679266666666667	0.8675999999999995	84228.0703125	1516995.5454134478	0	1284	0.18581866921882195	0.848336639553118	3.3510522265391773	288.6308288574219	288.6394958496094
789	288.9202575683594	1.5974333333333335					1	DETECTED	288.9203 m/z @1.60 [N1285_1.mzXML]	288.9202575683594	1.5974333333333335	1.5236833333333335	1.9016666666666666	0.3779833333333331	319798.84375	1722397.7614494632	0	1284	0.0782888942214881	1.6159657736932116	1.5416834470493952	288.91973876953125	288.92816162109375
790	289.1744689941406	1.36605					1	DETECTED	289.1745 m/z @1.37 [N1285_1.mzXML]	289.1744689941406	1.36605	0.1011	19.808833333333332	19.707733333333334	6657.39453125	1954155.9228841546	0	1284	6.8925691076095505	7.789925820519915	5.639254422868818	289.17242431640625	289.1759338378906
791	289.2186279296875	10.663533333333334					1	DETECTED	289.2186 m/z @10.66 [N1285_1.mzXML]	289.2186279296875	10.663533333333334	10.371	18.831666666666667	8.460666666666667	75065.1328125	1606521.5344914258	0	1284	0.1442509011505102	2.092410877587527	0.8848434831183807	289.2106628417969	289.2189025878906
792	289.64678955078125	11.725583333333333					1	DETECTED	289.6468 m/z @11.73 [N1285_1.mzXML]	289.64678955078125	11.725583333333333	11.054816666666666	15.481449999999999	4.426633333333333	39399.69921875	2138949.692983702	0	1284	0.27690085651620855	2.8952898668430724	4.22909746370337	289.639404296875	289.64776611328125
793	289.6580810546875	13.321616666666667					1	DETECTED	289.6581 m/z @13.32 [N1285_1.mzXML]	289.6580810546875	13.321616666666667	13.321616666666667	13.649049999999999	0.3274333333333317	29322.109375	256718.77558276334	0	1284	0.12118345515971285	null	null	289.657470703125	289.6582946777344
794	290.22186279296875	10.63085					1	DETECTED	290.2219 m/z @10.63 [N1285_1.mzXML]	290.22186279296875	10.63085	10.63085	17.366333333333333	6.735483333333333	5182.8291015625	1003453.7761774902	0	1284	0.10785228074644415	null	null	290.2195739746094	290.2236022949219
795	290.2672424316406	11.425633333333334					1	DETECTED	290.2672 m/z @11.43 [N1285_1.mzXML]	290.2672424316406	11.425633333333334	1.0204499999999999	11.486133333333333	10.465683333333333	26978.166015625	2535995.544891602	0	1284	0.07597328926121705	0.5029072049026847	0.14938954799288803	290.2662353515625	290.2740478515625
796	290.6258850097656	12.869916666666667					1	DETECTED	290.6259 m/z @12.87 [N1285_1.mzXML]	290.6258850097656	12.869916666666667	12.73755	13.03495	0.29739999999999966	59148.10546875	404962.80835693347	0	1284	0.04554919939048041	1.1233946109292408	1.578899714569188	290.6251220703125	290.6273498535156
797	290.6662292480469	14.1819					1	DETECTED	290.6662 m/z @14.18 [N1285_1.mzXML]	290.6662292480469	14.1819	13.709083333333332	15.275483333333334	1.5664000000000016	14537.5263671875	385034.03891888383	0	1284	0.13917789643361367	1.5636191331565608	6.363974327167245	290.66485595703125	290.66741943359375
798	290.8531799316406	1.7747333333333333					1	DETECTED	290.8532 m/z @1.77 [N1285_1.mzXML]	290.8531799316406	1.7747333333333333	1.7158166666666665	1.8588	0.14298333333333346	36823.96875	186263.88624267583	0	1284	0.10339432831314	1.2134370579915132	1.0483390272993534	290.8524169921875	290.85369873046875
799	290.9237060546875	2.6049					1	DETECTED	290.9237 m/z @2.60 [N1285_1.mzXML]	290.9237060546875	2.6049	0.1011	19.97716666666667	19.87606666666667	63576.25	8694843.002010264	0	1284	0.9617738715146875	3.603937112738292	2.825937315293386	290.913818359375	290.931640625
800	290.97003173828125	5.586783333333333					1	DETECTED	290.9700 m/z @5.59 [N1285_1.mzXML]	290.97003173828125	5.586783333333333	1.4491333333333332	9.905933333333333	8.456800000000001	9886.103515625	3277574.680077759	0	1284	8.53732132947638	1.0219327395985647	1.0457657548685235	290.9686584472656	290.979248046875
801	291.118408203125	12.046983333333333					1	DETECTED	291.1184 m/z @12.05 [N1285_1.mzXML]	291.118408203125	12.046983333333333	6.777550000000001	12.394183333333332	5.616633333333332	174624.328125	4328366.916630862	0	1284	0.1151374794739457	2.8762760870923714	4.929274297495991	291.11566162109375	291.12353515625
802	291.19354248046875	12.202533333333333					1	DETECTED	291.1935 m/z @12.20 [N1285_1.mzXML]	291.19354248046875	12.202533333333333	11.09995	18.37366666666667	7.273716666666669	30342.349609375	2614889.0950432136	0	1284	0.036833965878320996	3.298488398458167	0.12562775637984638	291.1882629394531	291.1939697265625
803	291.64447021484375	12.883866666666668					1	DETECTED	291.6445 m/z @12.88 [N1285_1.mzXML]	291.64447021484375	12.883866666666668	11.710183333333333	17.547833333333333	5.83765	49498.41796875	2136120.6235422357	0	1284	0.057878255373559284	2.486893114269888	3.973786228539776	291.6440124511719	291.646484375
804	291.93408203125	2.6734333333333336					1	DETECTED	291.9341 m/z @2.67 [N1285_1.mzXML]	291.93408203125	2.6734333333333336	0.1011	19.97716666666667	19.87606666666667	50671.015625	6834507.869286387	0	1284	0.9070043682908104	2.304959988227296	2.8523156100667904	291.9328308105469	291.93426513671875
805	292.07513427734375	11.084816666666667					1	DETECTED	292.0751 m/z @11.08 [N1285_1.mzXML]	292.07513427734375	11.084816666666667	10.0245	18.749666666666666	8.725166666666667	12864.1611328125	2570147.3211732768	0	1284	5.830657235005651	4.1144155048020234	4.057704785639574	292.0653381347656	292.07513427734375
806	292.51422119140625	2.881533333333333					1	DETECTED	292.5142 m/z @2.88 [N1285_1.mzXML]	292.51422119140625	2.881533333333333	2.42665	16.558866666666667	14.132216666666666	6276.7158203125	1480488.7864771732	0	1284	0.534862607982074	15.533891474004331	5.995945855994951	292.5115051269531	292.5191345214844
807	292.65234375	13.09045					1	DETECTED	292.6523 m/z @13.09 [N1285_1.mzXML]	292.65234375	13.09045	3.1075166666666667	13.473166666666666	10.365649999999999	22505.560546875	3096933.1165704047	0	1284	0.07035761821167164	0.5191685476546639	0.03833709530932778	292.6495056152344	292.6619567871094
808	292.93060302734375	2.6734333333333336					1	DETECTED	292.9306 m/z @2.67 [N1285_1.mzXML]	292.93060302734375	2.6734333333333336	0.1683	19.375666666666667	19.20736666666667	9022.326171875	1667435.5544248044	0	1284	0.4010999899875429	1.0715514765274	1.1304724302984117	292.9237060546875	292.9393615722656
809	292.9574890136719	2.7425					1	DETECTED	292.9575 m/z @2.74 [N1285_1.mzXML]	292.9574890136719	2.7425	2.5636666666666668	19.3095	16.745833333333334	6020.47265625	1085953.6019510194	0	1284	0.37977367033341025	46.81966449207827	92.63932898415653	292.9490966796875	292.9599914550781
810	292.9703674316406	2.6460999999999997					1	DETECTED	292.9704 m/z @2.65 [N1285_1.mzXML]	292.9703674316406	2.6460999999999997	0.9	19.508	18.608	8746.7646484375	1251685.1836682737	0	1284	0.7125545804889089	1.0286891824217872	0.8605658942665566	292.9605712890625	292.9802551269531
811	292.9913024902344	2.618533333333333					1	DETECTED	292.9913 m/z @2.62 [N1285_1.mzXML]	292.9913024902344	2.618533333333333	0.7449666666666667	19.94333333333333	19.198366666666665	8506.4765625	1590643.9049943844	0	1284	0.47368838116449385	5.123481061077801	1.579672925354504	292.9830322265625	292.9918518066406
812	293.0029602050781	2.7007499999999998					1	DETECTED	293.0030 m/z @2.70 [N1285_1.mzXML]	293.0029602050781	2.7007499999999998	0.2531333333333333	19.342666666666666	19.089533333333332	9617.8916015625	1743832.5467607726	0	1284	0.8098086814244612	1.5564968026682906	1.5981851979805497	292.9945373535156	293.0107421875
813	293.02178955078125	2.7007499999999998					1	DETECTED	293.0218 m/z @2.70 [N1285_1.mzXML]	293.02178955078125	2.7007499999999998	0.13463333333333333	19.607833333333335	19.473200000000002	14493.9658203125	2013693.607086425	0	1284	0.48750837665016356	1.6384352160820221	2.055148890919506	293.0124206542969	293.02227783203125
814	293.0332336425781	2.5636666666666668					1	DETECTED	293.0332 m/z @2.56 [N1285_1.mzXML]	293.0332336425781	2.5636666666666668	0.20241666666666666	19.960166666666666	19.757749999999998	15161.5654296875	2452593.517518371	0	1284	0.8869874012467656	1.6688639468611255	1.177158275459887	293.02459716796875	293.0338134765625
815	293.04400634765625	2.881533333333333					1	DETECTED	293.0440 m/z @2.88 [N1285_1.mzXML]	293.04400634765625	2.881533333333333	0.26998333333333335	19.960166666666666	19.690183333333334	17649.423828125	2526309.0862836605	0	1284	0.6808020136533557	2.0934544352241207	2.4360949484696537	293.0356750488281	293.0447998046875
816	293.0556640625	2.7284					1	DETECTED	293.0557 m/z @2.73 [N1285_1.mzXML]	293.0556640625	2.7284	0.32075000000000004	19.994000000000003	19.673250000000003	28139.791015625	3686498.2456334857	0	1284	0.31809015207518243	1.8828840442183705	1.9624999253966224	293.047607421875	293.0656433105469
817	293.0960388183594	2.7284					1	DETECTED	293.0960 m/z @2.73 [N1285_1.mzXML]	293.0960388183594	2.7284	0.1011	19.994000000000003	19.892900000000004	1.7854026E7	2.333212103590443E9	1	1284	0.9179495998781686	10.924231411649359	10.80063444902875	293.09222412109375	293.09881591796875
818	293.1138000488281	3.1215166666666665					1	DETECTED	293.1138 m/z @3.12 [N1285_1.mzXML]	293.1138000488281	3.1215166666666665	0.13463333333333333	19.960166666666666	19.825533333333333	49059.89453125	9166302.210081235	0	1284	0.7194817939134088	1.903907514820909	8.20014668227344	293.1063232421875	293.1220703125
819	293.1252136230469	2.77005					1	DETECTED	293.1252 m/z @2.77 [N1285_1.mzXML]	293.1252136230469	2.77005	0.13463333333333333	19.960166666666666	19.825533333333333	36107.4921875	4149008.6138417358	0	1284	0.3790099885532965	5.043505876075998	1.235575340203517	293.1247863769531	293.1336364746094
820	293.1364440917969	2.7146					1	DETECTED	293.1364 m/z @2.71 [N1285_1.mzXML]	293.1364440917969	2.7146	0.2531333333333333	19.825499999999998	19.572366666666664	21578.576171875	4487884.644275542	0	1284	0.5413493662235602	1.4340227568243868	1.743988905233422	293.1354675292969	293.1407470703125
821	293.1507568359375	9.890916666666667					1	DETECTED	293.1508 m/z @9.89 [N1285_1.mzXML]	293.1507568359375	9.890916666666667	0.13463333333333333	19.994000000000003	19.85936666666667	677736.375	2.5645463643293127E7	0	1284	0.4715247467940049	2.448673431815038	1.2848078925326527	293.1407775878906	293.1601257324219
822	293.1764831542969	13.769466666666666					1	DETECTED	293.1765 m/z @13.77 [N1285_1.mzXML]	293.1764831542969	13.769466666666666	0.43989999999999996	19.375666666666667	18.935766666666666	139589.5625	6375692.349137362	0	1284	0.2593588917038261	0.5510289179683832	0.08394919123321551	293.16650390625	293.1863708496094
823	293.19317626953125	2.6460999999999997					1	DETECTED	293.1932 m/z @2.65 [N1285_1.mzXML]	293.19317626953125	2.6460999999999997	2.3990500000000003	9.832799999999999	7.433749999999998	10815.986328125	868088.5221389772	0	1284	0.3481460963449923	6.445826656625376	11.774443007151465	293.1864929199219	293.197998046875
824	293.20892333984375	12.36285					1	DETECTED	293.2089 m/z @12.36 [N1285_1.mzXML]	293.20892333984375	12.36285	2.4544333333333332	18.1115	15.657066666666665	13570.1279296875	2612308.3812435307	0	1284	9.608926646072696	1.0250569032491461	2.194639249896125	293.1990966796875	293.2189025878906
825	293.24273681640625	12.647233333333332					1	DETECTED	293.2427 m/z @12.65 [N1285_1.mzXML]	293.24273681640625	12.647233333333332	2.5229166666666667	17.729333333333333	15.206416666666666	10211.6279296875	3605793.744331086	0	1284	15.206667310861588	0.8004647529711895	0.6598057310645661	293.2340393066406	293.2527160644531
826	293.27276611328125	2.77005					1	DETECTED	293.2728 m/z @2.77 [N1285_1.mzXML]	293.27276611328125	2.77005	2.50945	7.648750000000001	5.1393	6959.1884765625	455323.90016247553	0	1284	0.5185091403426858	9.860514198004616	14.817994039368642	293.2635803222656	293.2821044921875
827	293.31494140625	2.6734333333333336					1	DETECTED	293.3149 m/z @2.67 [N1285_1.mzXML]	293.31494140625	2.6734333333333336	2.44075	9.443566666666667	7.002816666666668	8082.47021484375	678562.802837372	0	1284	0.5723011688267392	15.047955017548873	11.658030420232953	293.30743408203125	293.3227233886719
828	293.6097106933594	2.7562833333333336					1	DETECTED	293.6097 m/z @2.76 [N1285_1.mzXML]	293.6097106933594	2.7562833333333336	2.5636666666666668	8.36365	5.7999833333333335	6463.78515625	465597.75682589714	0	1284	0.02786743460214014	15.055767067578074	6.187936008798653	293.6020812988281	293.618896484375
829	294.09912109375	2.6734333333333336					1	DETECTED	294.0991 m/z @2.67 [N1285_1.mzXML]	294.09912109375	2.6734333333333336	0.1011	19.994000000000003	19.892900000000004	1824142.75	2.147475042549139E8	1	1284	0.877555180962724	5.140750365960888	7.320275850392988	294.098388671875	294.10089111328125
830	294.15478515625	9.920250000000001					1	DETECTED	294.1548 m/z @9.92 [N1285_1.mzXML]	294.15478515625	9.920250000000001	9.5494	16.164233333333335	6.614833333333335	65385.01171875	2858237.1041348865	0	1284	0.5487737570736222	8.069224151523082	1.5574943453061783	294.1539306640625	294.1564025878906
831	294.1794738769531	13.73925					1	DETECTED	294.1795 m/z @13.74 [N1285_1.mzXML]	294.1794738769531	13.73925	13.664083333333334	14.809416666666667	1.1453333333333333	26646.23828125	555200.3278718265	0	1284	0.28477154422769857	7.618625277161914	14.237250554323827	294.1794738769531	294.1889953613281
832	294.2651672363281	2.7284					1	DETECTED	294.2652 m/z @2.73 [N1285_1.mzXML]	294.2651672363281	2.7284	1.2102666666666666	19.808833333333332	18.598566666666667	49892.05859375	6971933.807344452	0	1284	2.034548620250566	3.088119638285836	4.116358461667153	294.2642822265625	294.265869140625
833	294.9366760253906	1.6417833333333334					1	DETECTED	294.9367 m/z @1.64 [N1285_1.mzXML]	294.9366760253906	1.6417833333333334	1.568	1.8026333333333333	0.23463333333333325	148299.234375	869757.4757412113	0	1284	0.06142610779572433	1.5783942369645916	2.591568162053024	294.9366760253906	294.9372253417969
834	294.95159912109375	11.5157					1	DETECTED	294.9516 m/z @11.52 [N1285_1.mzXML]	294.95159912109375	11.5157	10.995533333333332	16.44385	5.448316666666669	7035.6826171875	675780.1488128053	0	1284	5.289372270315024	5.2370874719641005	9.474174943928201	294.95159912109375	294.95294189453125
835	295.1002502441406	2.6734333333333336					1	DETECTED	295.1003 m/z @2.67 [N1285_1.mzXML]	295.1002502441406	2.6734333333333336	0.1011	19.994000000000003	19.892900000000004	209899.78125	2.6446719418469094E7	0	1284	0.8110795520707841	5.909882620971034	12.51166289185888	295.0938415527344	295.10296630859375
836	295.1380615234375	9.6837					1	DETECTED	295.1381 m/z @9.68 [N1285_1.mzXML]	295.1380615234375	9.6837	9.579616666666668	10.147883333333334	0.5682666666666663	34260.40234375	666087.1758085937	0	1284	0.32494097255876575	2.72986389111293	4.45972778222586	295.1380615234375	295.1473693847656
837	295.1920471191406	12.394183333333332					1	DETECTED	295.1920 m/z @12.39 [N1285_1.mzXML]	295.1920471191406	12.394183333333332	1.4336333333333333	16.47693333333333	15.043299999999999	22007.767578125	2604371.9868900753	0	1284	0.17588264613955928	0.6387029911641005	0.2962396290365383	295.18280029296875	295.2019348144531
838	295.2234191894531	12.552016666666667					1	DETECTED	295.2234 m/z @12.55 [N1285_1.mzXML]	295.2234191894531	12.552016666666667	11.619366666666668	13.515766666666668	1.8963999999999999	26383.21484375	946913.8562840583	0	1284	0.9339219715776217	1.0166729212459134	1.2343713480619394	295.2227783203125	295.2254638671875
839	295.29278564453125	2.6049					1	DETECTED	295.2928 m/z @2.60 [N1285_1.mzXML]	295.29278564453125	2.6049	0.1011	19.94333333333333	19.842233333333333	63298.39453125	8625864.60737439	0	1284	0.8200545156111585	5.217306829821732	3.799741100816796	295.29156494140625	295.2944641113281
840	296.06378173828125	1.7605333333333335					1	DETECTED	296.0638 m/z @1.76 [N1285_1.mzXML]	296.06378173828125	1.7605333333333335	1.6563166666666667	1.9016666666666666	0.24534999999999996	300043.71875	1360585.5417851552	1	1284	0.061800890841742895	1.179070834381285	2.188962034759269	296.0636901855469	296.06414794921875
841	296.1308288574219	9.639033333333334					1	DETECTED	296.1308 m/z @9.64 [N1285_1.mzXML]	296.1308288574219	9.639033333333334	9.60945	9.7285	0.11904999999999966	6703.88671875	32323.609159301956	0	1284	0.07768881918053516	2.01211267605635	3.0242253521127	296.1299133300781	296.1312255859375
842	296.14776611328125	8.845333333333334					1	DETECTED	296.1478 m/z @8.85 [N1285_1.mzXML]	296.14776611328125	8.845333333333334	8.78475	10.208066666666667	1.4233166666666666	7249.51171875	210326.9933743283	0	1284	0.06917827085507255	11.746767537826623	15.245435875153962	296.1474914550781	296.15191650390625
843	296.18353271484375	11.849983333333334					1	DETECTED	296.1835 m/z @11.85 [N1285_1.mzXML]	296.18353271484375	11.849983333333334	10.101733333333334	19.641333333333332	9.539599999999998	35437.515625	3120844.6918991697	0	1284	0.11912173455958452	2.5569072928058527	8.401541870364406	296.18060302734375	296.1927185058594
844	296.25616455078125	13.559816666666668					1	DETECTED	296.2562 m/z @13.56 [N1285_1.mzXML]	296.25616455078125	13.559816666666668	13.4033	13.73925	0.3359500000000004	66611.25	736539.5914536142	0	1284	0.17093796662817518	1.073208391012661	1.6834208459296975	296.2555847167969	296.2565002441406
845	296.9871520996094	11.710183333333333					1	DETECTED	296.9872 m/z @11.71 [N1285_1.mzXML]	296.9871520996094	11.710183333333333	11.144616666666668	16.707166666666666	5.562549999999998	11720.857421875	1257524.6784174803	0	1284	0.631985777537249	4.917678434608367	8.835356869216733	296.9861145019531	296.990966796875
846	297.10638427734375	9.504349999999999					1	DETECTED	297.1064 m/z @9.50 [N1285_1.mzXML]	297.10638427734375	9.504349999999999	3.5639499999999997	9.624066666666666	6.060116666666666	5518.85791015625	757013.55638385	0	1284	1.2712710236650455	0.5100764819428546	0.020152963885709238	297.1026611328125	297.1067810058594
847	297.1168212890625	1.4940833333333332					1	DETECTED	297.1168 m/z @1.49 [N1285_1.mzXML]	297.1168212890625	1.4940833333333332	1.40045	10.7953	9.39485	10098.826171875	2193419.1863170774	0	1284	0.10730058598263215	50.16829832680674	99.33659665361347	297.1072692871094	297.1211853027344
848	297.1510925292969	1.8166333333333333					1	DETECTED	297.1511 m/z @1.82 [N1285_1.mzXML]	297.1510925292969	1.8166333333333333	1.8026333333333333	19.791833333333333	17.9892	21562.642578125	4024319.5455229804	0	1284	7.649658077319434	262.2461694942741	521.7239326518898	297.1423034667969	297.15142822265625
849	297.1783142089844	14.226233333333333					1	DETECTED	297.1783 m/z @14.23 [N1285_1.mzXML]	297.1783142089844	14.226233333333333	9.519333333333332	19.6245	10.105166666666669	26717.40625	3137077.9127550055	0	1284	1.7583404669921023	1.0402171938100795	1.0017024679529336	297.1772155761719	297.1863708496094
850	298.27203369140625	14.40965					1	DETECTED	298.2720 m/z @14.41 [N1285_1.mzXML]	298.27203369140625	14.40965	10.597783333333332	17.284166666666668	6.686383333333335	242447.8125	1.1751085376716092E7	0	1284	0.5938067858349889	0.8026611109890536	4.917698974267328	298.2706298828125	298.2731018066406
851	298.956298828125	2.1854999999999998					1	DETECTED	298.9563 m/z @2.19 [N1285_1.mzXML]	298.956298828125	2.1854999999999998	2.0569333333333333	2.3425000000000002	0.28556666666666697	10241.1611328125	110637.59002343753	0	1284	0.2599862566701261	1.1105781695618382	1.2211563391236766	298.9559020996094	298.9572448730469
852	299.1366882324219	12.883866666666668					1	DETECTED	299.1367 m/z @12.88 [N1285_1.mzXML]	299.1366882324219	12.883866666666668	10.2526	13.889383333333335	3.6367833333333355	121028.4609375	6035601.369067016	0	1284	0.20861426136757366	0.7728917851872755	0.42663312906538764	299.135986328125	299.1380310058594
853	299.27520751953125	14.423583333333333					1	DETECTED	299.2752 m/z @14.42 [N1285_1.mzXML]	299.27520751953125	14.423583333333333	11.09995	16.262316666666667	5.162366666666667	45722.734375	2545285.1430278323	0	1284	0.6993310399386292	3.439557356280495	4.3241434116266975	299.2747802734375	299.2760009765625
854	299.29583740234375	12.841299999999999					1	DETECTED	299.2958 m/z @12.84 [N1285_1.mzXML]	299.29583740234375	12.841299999999999	0.11779999999999999	19.994000000000003	19.876200000000004	108540.3359375	7205570.968662751	0	1284	13.951693790311849	0.5509197194772438	0.08488082822266671	299.29132080078125	299.29583740234375
855	299.6307678222656	12.869916666666667					1	DETECTED	299.6308 m/z @12.87 [N1285_1.mzXML]	299.6307678222656	12.869916666666667	12.752283333333333	12.99395	0.24166666666666714	123730.8046875	864219.4095678693	0	1284	0.06475003680517766	1.0272031737035956	1.1943916472745655	299.6302795410156	299.63134765625
856	300.1326599121094	12.897666666666668					1	DETECTED	300.1327 m/z @12.90 [N1285_1.mzXML]	300.1326599121094	12.897666666666668	10.778766666666666	13.444966666666666	2.6662	34822.0234375	1545874.4922501228	0	1284	0.1970507801118888	0.629147199018358	0.4578005789764326	300.1326599121094	300.14056396484375
857	300.1783447265625	11.560133333333333					1	DETECTED	300.1783 m/z @11.56 [N1285_1.mzXML]	300.1783447265625	11.560133333333333	9.398033333333332	11.710183333333333	2.312150000000001	44196.24609375	1722545.6937633054	0	1284	0.12323901445189733	0.5394791345669572	0.08366009016927338	300.1780700683594	300.1829833984375
858	300.1968078613281	11.3819					1	DETECTED	300.1968 m/z @11.38 [N1285_1.mzXML]	300.1968078613281	11.3819	8.845333333333334	11.471066666666667	2.625733333333333	21061.390625	1540977.4772900392	0	1284	2.4859973365060437	0.5181198523547402	0.03557610959323424	300.1956481933594	300.1976318359375
859	300.2154846191406	10.567383333333334					1	DETECTED	300.2155 m/z @10.57 [N1285_1.mzXML]	300.2154846191406	10.567383333333334	10.522933333333333	12.1071	1.5841666666666683	19421.98828125	704869.4110268558	0	1284	0.1379759839473209	17.819647544056526	34.63929508811305	300.21490478515625	300.2154846191406
860	300.638427734375	13.076616666666666					1	DETECTED	300.6384 m/z @13.08 [N1285_1.mzXML]	300.638427734375	13.076616666666666	10.63085	13.214033333333333	2.5831833333333325	33736.98046875	2332923.4512543944	0	1284	0.08118240939790233	0.5280927589167678	0.05618551783353555	300.63055419921875	300.6389465332031
861	301.11590576171875	10.762400000000001					1	DETECTED	301.1159 m/z @10.76 [N1285_1.mzXML]	301.11590576171875	10.762400000000001	10.582433333333334	10.85905	0.2766166666666656	80611.53125	577477.2138579102	1	1284	0.09968659688300896	0.7685219485089786	1.358238931594012	301.1158752441406	301.1165466308594
862	301.1387023925781	12.473166666666666					1	DETECTED	301.1387 m/z @12.47 [N1285_1.mzXML]	301.1387023925781	12.473166666666666	0.26998333333333335	19.909666666666666	19.639683333333334	166434.015625	1.6407675407296626E7	1	1284	10.724715440379903	1.5525279598574624	0.04773546066125612	301.1371154785156	301.1401062011719
863	301.2114562988281	13.473166666666666					1	DETECTED	301.2115 m/z @13.47 [N1285_1.mzXML]	301.2114562988281	13.473166666666666	13.389616666666665	13.874316666666665	0.48470000000000013	218493.578125	2520459.0683974633	0	1284	0.1723289092270459	2.850796233307128	3.6999230944202455	301.21099853515625	301.2118225097656
864	302.0174255371094	11.054816666666666					1	DETECTED	302.0174 m/z @11.05 [N1285_1.mzXML]	302.0174255371094	11.054816666666666	0.1011	19.994000000000003	19.892900000000004	49252.98828125	1.4721967863639144E7	0	1284	4.91151747487074	1.2804925348413927	2.0720878620171295	302.0155944824219	302.0186462402344
865	302.1422424316406	12.457500000000001					1	DETECTED	302.1422 m/z @12.46 [N1285_1.mzXML]	302.1422424316406	12.457500000000001	0.4737	19.259833333333333	18.786133333333332	28820.765625	4909255.232146331	0	1284	0.16219731660004655	1.6896155549290068	1.6966540764248212	302.14129638671875	302.14385986328125
866	302.19390869140625	10.009649999999999					1	DETECTED	302.1939 m/z @10.01 [N1285_1.mzXML]	302.19390869140625	10.009649999999999	8.63295	10.054933333333334	1.4219833333333352	3231.147705078125	199967.62765893573	0	1284	1.4569907409111131	0.5164463330185718	0.03289266603714359	302.19390869140625	302.19525146484375
867	302.21234130859375	11.545466666666666					1	DETECTED	302.2123 m/z @11.55 [N1285_1.mzXML]	302.21234130859375	11.545466666666666	11.5157	13.829166666666667	2.313466666666667	62855.59375	4497953.664058717	0	1284	3.9322498357633684	38.860022396418245	76.72004479283649	302.21234130859375	302.2151794433594
868	302.2304382324219	10.827666666666666					1	DETECTED	302.2304 m/z @10.83 [N1285_1.mzXML]	302.2304382324219	10.827666666666666	10.762400000000001	10.995533333333332	0.2331333333333312	26200.1171875	211289.19198950203	0	1284	0.14822310002681327	1.7860061287028046	3.105649061077758	302.2300109863281	302.2308349609375
869	302.3030700683594	11.634183333333334					1	DETECTED	302.3031 m/z @11.63 [N1285_1.mzXML]	302.3030700683594	11.634183333333334	11.634183333333334	11.9322	0.2980166666666655	38262.33984375	201000.4100283188	0	1284	0.060011953215326486	null	null	302.30242919921875	302.30413818359375
870	303.0256042480469	1.4642000000000002					1	DETECTED	303.0256 m/z @1.46 [N1285_1.mzXML]	303.0256042480469	1.4642000000000002	0.33781666666666665	19.97716666666667	19.639350000000004	9773.193359375	2374355.922125367	0	1284	0.9294218274340567	174.68582730138857	359.5768059572515	303.0193786621094	303.0303649902344
871	303.0726013183594	9.7285					1	DETECTED	303.0726 m/z @9.73 [N1285_1.mzXML]	303.0726013183594	9.7285	4.848066666666667	9.832799999999999	4.984733333333332	11308.6015625	636282.910165832	0	1284	0.0817211758400429	0.5106855265584339	0.022487879149107923	303.07232666015625	303.0820617675781
872	303.22705078125	14.381733333333333					1	DETECTED	303.2271 m/z @14.38 [N1285_1.mzXML]	303.22705078125	14.381733333333333	9.94985	18.226166666666664	8.276316666666665	922457.8125	4.051014511214157E7	1	1284	0.5512414780177455	0.7342161832694514	5.130945029300194	303.2265625	303.2296447753906
873	304.0470886230469	13.13175					1	DETECTED	304.0471 m/z @13.13 [N1285_1.mzXML]	304.0470886230469	13.13175	0.13463333333333333	19.892666666666667	19.758033333333334	6418.83837890625	2397405.24327069	0	1284	17.5782618177032	0.7600929436913572	0.5015264676753309	304.04571533203125	304.048828125
874	304.1740417480469	8.906316666666667					1	DETECTED	304.1740 m/z @8.91 [N1285_1.mzXML]	304.1740417480469	8.906316666666667	8.829866666666668	8.96855	0.13868333333333283	4999.2802734375	25978.862278930857	0	1284	0.08369669220854803	0.907019838674518	0.8140396773490359	304.17364501953125	304.1743469238281
875	304.2103576660156	10.086066666666666					1	DETECTED	304.2104 m/z @10.09 [N1285_1.mzXML]	304.2103576660156	10.086066666666666	10.0245	10.63085	0.6063500000000008	49160.6640625	476434.642263061	0	1284	0.15813076689374128	2.4918138845240314	3.7938661876789164	304.2087707519531	304.2107849121094
876	304.2307434082031	14.40965					1	DETECTED	304.2307 m/z @14.41 [N1285_1.mzXML]	304.2307434082031	14.40965	10.85905	16.955	6.095949999999998	161663.640625	8744965.113168336	0	1284	0.5228878744570551	0.7392614645746984	0.4128183923955692	304.2297058105469	304.2315979003906
877	304.8940734863281	1.5974333333333335					1	DETECTED	304.8941 m/z @1.60 [N1285_1.mzXML]	304.8940734863281	1.5974333333333335	0.26998333333333335	19.791833333333333	19.52185	102835.84375	7005112.23777124	0	1284	0.08239151029836234	148.54712222072607	322.99825485397776	304.8937683105469	304.90338134765625
878	304.9729309082031	2.1854999999999998					1	DETECTED	304.9729 m/z @2.19 [N1285_1.mzXML]	304.9729309082031	2.1854999999999998	1.88745	2.328033333333333	0.4405833333333329	13908.7255859375	183728.71559020993	0	1284	0.17027091414616935	0.7391097690544092	0.4782195381088184	304.96929931640625	304.9736633300781
879	305.0435791015625	16.4603					1	DETECTED	305.0436 m/z @16.46 [N1285_1.mzXML]	305.0435791015625	16.4603	9.653883333333333	19.741833333333332	10.08795	2992.59326171875	832218.1424076849	0	1284	1.4199648960437017	0.7410617432080021	0.4821234864160043	305.04193115234375	305.0453186035156
880	305.0849914550781	11.877733333333333					1	DETECTED	305.0850 m/z @11.88 [N1285_1.mzXML]	305.0849914550781	11.877733333333333	8.96855	18.3575	9.388950000000001	4259.64306640625	1176053.145143341	0	1284	6.913202675466557	1.613674513465979	2.227349026931958	305.08404541015625	305.087158203125
881	305.13372802734375	12.347266666666666					1	DETECTED	305.1337 m/z @12.35 [N1285_1.mzXML]	305.13372802734375	12.347266666666666	9.773283333333334	12.53585	2.7625666666666664	72099.203125	4116865.443584046	0	1284	0.11559821850582175	0.5366325863285829	0.0732651726571658	305.13018798828125	305.1342468261719
882	305.2139587402344	10.101733333333334					1	DETECTED	305.2140 m/z @10.10 [N1285_1.mzXML]	305.2139587402344	10.101733333333334	10.086066666666666	14.708366666666667	4.622300000000001	7814.9541015625	792345.9497423096	0	1284	0.07917591259526446	147.52021276594445	294.0404255318889	305.2117919921875	305.2139587402344
883	305.2427673339844	12.662016666666666					1	DETECTED	305.2428 m/z @12.66 [N1285_1.mzXML]	305.2427673339844	12.662016666666666	1.9159666666666666	15.610316666666668	13.694350000000002	259420.875	1.5016425118430005E7	1	1284	0.18144866288091244	9.822509234301842	18.710405111434756	305.2328186035156	305.2456359863281
884	306.08209228515625	16.000866666666667					1	DETECTED	306.0821 m/z @16.00 [N1285_1.mzXML]	306.08209228515625	16.000866666666667	9.309733333333332	18.799	9.489266666666667	5739.1171875	1497165.5643928535	0	1284	1.2503973755731117	0.7090926300477247	0.36192259394004117	306.0796813964844	306.0836486816406
885	306.21612548828125	9.2394					1	DETECTED	306.2161 m/z @9.24 [N1285_1.mzXML]	306.21612548828125	9.2394	1.7887333333333333	9.295483333333333	7.50675	11789.166015625	1857933.830250641	0	1284	0.0850557843020443	0.5037636453113815	0.008137591252416393	306.2077941894531	306.2166748046875
886	306.827392578125	1.7458833333333332					1	DETECTED	306.8274 m/z @1.75 [N1285_1.mzXML]	306.827392578125	1.7458833333333332	1.7158166666666665	1.8447	0.12888333333333346	14767.150390625	64768.94241772465	0	1284	0.0604079739262704	2.14329268292683	3.28658536585366	306.82647705078125	306.8280029296875
887	306.989990234375	11.24855					1	DETECTED	306.9900 m/z @11.25 [N1285_1.mzXML]	306.989990234375	11.24855	10.890216666666667	11.24855	0.3583333333333325	9438.8935546875	99016.24275427253	0	1284	0.23838489090265114	0.5	null	306.989990234375	306.99224853515625
888	307.0812683105469	3.8247166666666668					1	DETECTED	307.0813 m/z @3.82 [N1285_1.mzXML]	307.0812683105469	3.8247166666666668	3.3057833333333333	18.3575	15.051716666666668	7380.0615234375	2055933.2604649353	0	1284	0.26150928415388464	2.7089890411083672	4.314024719222423	307.07666015625	307.0826416015625
889	307.1662292480469	10.995533333333332					1	DETECTED	307.1662 m/z @11.00 [N1285_1.mzXML]	307.1662292480469	10.995533333333332	9.428016666666668	19.94333333333333	10.515316666666664	676187.5625	2.457815183981675E7	1	1284	0.5544418314745378	4.501788453636463	1.259602941400627	307.16552734375	307.1678161621094
890	307.2607116699219	12.202533333333333					1	DETECTED	307.2607 m/z @12.20 [N1285_1.mzXML]	307.2607116699219	12.202533333333333	12.122633333333333	12.767066666666667	0.6444333333333336	13439.1484375	275099.43386450235	0	1284	0.2868154909492002	4.03274926992072	7.065498539841442	307.2598571777344	307.2618103027344
891	308.1697082519531	10.995533333333332					1	DETECTED	308.1697 m/z @11.00 [N1285_1.mzXML]	308.1697082519531	10.995533333333332	9.8179	17.879166666666666	8.061266666666667	74377.90625	3879206.921600338	0	1284	0.7154862457933611	3.3823475549590443	1.4503219658237538	308.1689147949219	308.1725769042969
892	308.8767395019531	2.1571333333333333					1	DETECTED	308.8767 m/z @2.16 [N1285_1.mzXML]	308.8767395019531	2.1571333333333333	2.0286666666666666	2.2855166666666666	0.25685	19090.8125	188903.52072827157	0	1284	0.17879726588375178	0.9996756616502331	0.9993513233004663	308.87628173828125	308.877197265625
893	309.03936767578125	11.26375					1	DETECTED	309.0394 m/z @11.26 [N1285_1.mzXML]	309.03936767578125	11.26375	2.2140666666666666	16.246233333333333	14.032166666666665	15632.791015625	4375994.3437311705	0	1284	8.971897874353122	0.7752849547221724	0.584491703149317	309.0390625	309.0486145019531
894	309.14892578125	13.69415					1	DETECTED	309.1489 m/z @13.69 [N1285_1.mzXML]	309.14892578125	13.69415	7.89485	13.889383333333335	5.994533333333335	17703.26171875	1282547.7547845466	0	1284	4.529740272245924	0.5266240880221189	0.05095203230700136	309.1456298828125	309.15020751953125
895	309.16229248046875	11.025033333333333					1	DETECTED	309.1623 m/z @11.03 [N1285_1.mzXML]	309.16229248046875	11.025033333333333	8.020900000000001	16.922333333333334	8.901433333333333	24991.7421875	2903336.100401306	0	1284	0.35087930460024097	1.3178571287628849	0.24565045317925385	309.1593322753906	309.16900634765625
896	309.2010192871094	12.7967					1	DETECTED	309.2010 m/z @12.80 [N1285_1.mzXML]	309.2010192871094	12.7967	11.756583333333333	12.93955	1.1829666666666672	31117.2890625	596760.2644467785	0	1284	0.48543954484403784	0.5686701812296703	0.2322203299553712	309.2010192871094	309.204345703125
897	309.224853515625	13.769466666666666					1	DETECTED	309.2249 m/z @13.77 [N1285_1.mzXML]	309.224853515625	13.769466666666666	13.709083333333332	14.090933333333334	0.3818500000000018	17783.6953125	191465.16519421426	0	1284	0.07385192421881115	3.1618824178857037	4.384938663102389	309.2236022949219	309.22613525390625
898	310.1112365722656	1.0033333333333334					1	DETECTED	310.1112 m/z @1.00 [N1285_1.mzXML]	310.1112365722656	1.0033333333333334	0.11779999999999999	19.97716666666667	19.85936666666667	1805.7490234375	1100189.1288356017	0	1284	5.1105571485483186	11.213223669351803	21.426447338703607	310.1097106933594	310.11199951171875
899	310.1617736816406	14.6364					1	DETECTED	310.1618 m/z @14.64 [N1285_1.mzXML]	310.1617736816406	14.6364	10.980816666666668	14.6364	3.6555833333333325	6300.3681640625	1083266.7128050535	0	1284	3.570219885072653	0.5	null	310.1617736816406	310.1692810058594
900	310.19952392578125	10.63085					1	DETECTED	310.1995 m/z @10.63 [N1285_1.mzXML]	310.19952392578125	10.63085	10.401016666666667	18.193666666666665	7.792649999999998	138970.796875	2646096.560178038	1	1284	0.18160761246910972	0.9757812857936534	0.6422586790153395	310.1968994140625	310.2052001953125
901	310.87384033203125	2.1571333333333333					1	DETECTED	310.8738 m/z @2.16 [N1285_1.mzXML]	310.87384033203125	2.1571333333333333	2.0286666666666666	2.2428666666666666	0.21419999999999995	17650.287109375	149467.8956896973	0	1284	0.0625308586943456	0.8336792942397503	0.6673585884795006	310.873291015625	310.87408447265625
902	310.91064453125	1.6417833333333334					1	DETECTED	310.9106 m/z @1.64 [N1285_1.mzXML]	310.91064453125	1.6417833333333334	1.5974333333333335	16.262316666666667	14.664883333333334	102350.4921875	3022435.210041016	0	1284	0.062374968136357456	2.365524109681772	2.811732941766748	310.9015197753906	310.9117431640625
903	311.0029296875	12.1071					1	DETECTED	311.0029 m/z @12.11 [N1285_1.mzXML]	311.0029296875	12.1071	1.5090833333333333	18.226166666666664	16.71708333333333	5427.58056640625	1776972.9024601127	0	1284	0.42747983233279285	0.78868923587904	2.6030019601323415	310.99298095703125	311.0085144042969
904	311.091796875	11.849983333333334					1	DETECTED	311.0918 m/z @11.85 [N1285_1.mzXML]	311.091796875	11.849983333333334	11.60435	11.918616666666667	0.3142666666666667	11355.662109375	139294.5635627441	0	1284	0.09313530451810514	0.6397068801736988	0.27941376034739773	311.09124755859375	311.1014404296875
905	311.1225891113281	8.769733333333333					1	DETECTED	311.1226 m/z @8.77 [N1285_1.mzXML]	311.1225891113281	8.769733333333333	1.2274166666666666	19.791833333333333	18.564416666666666	20590.822265625	1519413.0838881833	0	1284	0.09345811155929873	17.043032391057924	33.13501527401664	311.114501953125	311.1236572265625
906	311.1644592285156	12.3787					1	DETECTED	311.1645 m/z @12.38 [N1285_1.mzXML]	311.1644592285156	12.3787	12.234383333333334	17.202166666666667	4.967783333333333	121215.0703125	2762528.5748812277	1	1284	0.25951256190754357	1.458144881192298	1.914927193493153	311.1640625	311.173583984375
907	311.1866760253906	13.724133333333333					1	DETECTED	311.1867 m/z @13.72 [N1285_1.mzXML]	311.1866760253906	13.724133333333333	13.649049999999999	14.075733333333334	0.42668333333333486	20012.205078125	324342.22939160146	0	1284	0.1840257766511204	2.841398446170921	4.682796892341842	311.1865539550781	311.1883239746094
908	311.2027893066406	10.597783333333332					1	DETECTED	311.2028 m/z @10.60 [N1285_1.mzXML]	311.2027893066406	10.597783333333332	10.446633333333333	16.822666666666667	6.376033333333334	24452.30078125	1722759.0922461243	0	1284	0.16845089251307677	16.07940010084982	29.290992760148956	311.19329833984375	311.2029113769531
909	311.2289733886719	13.73925					1	DETECTED	311.2290 m/z @13.74 [N1285_1.mzXML]	311.2289733886719	13.73925	11.6491	14.166966666666667	2.5178666666666665	13662.87109375	1149286.009720947	0	1284	2.3847165178585144	0.6023172180624996	0.2046344361249992	311.2192077636719	311.2355041503906
910	311.630615234375	12.841299999999999					1	DETECTED	311.6306 m/z @12.84 [N1285_1.mzXML]	311.630615234375	12.841299999999999	11.804233333333334	12.911416666666666	1.1071833333333316	40491.4296875	770247.9953391103	0	1284	0.09000816644352305	0.5338052841347394	0.4568921457274704	311.6272888183594	311.6308898925781
911	312.0270080566406	13.1865					1	DETECTED	312.0270 m/z @13.19 [N1285_1.mzXML]	312.0270080566406	13.1865	2.6734333333333336	17.59733333333333	14.923899999999998	55862.0	3567060.1624507443	0	1284	0.1911638108447935	1.9116124917870863	0.45454717958065566	312.0172119140625	312.0284118652344
912	312.21453857421875	10.746					1	DETECTED	312.2145 m/z @10.75 [N1285_1.mzXML]	312.21453857421875	10.746	10.462	10.980816666666668	0.5188166666666678	45312.890625	484148.10050524963	0	1284	0.14283389809666502	0.9929058429882043	0.7973383475793283	312.20562744140625	312.2151794433594
913	312.3602294921875	12.0617					1	DETECTED	312.3602 m/z @12.06 [N1285_1.mzXML]	312.3602294921875	12.0617	12.032133333333332	12.202533333333333	0.17040000000000077	24583.154296875	157474.65526464905	0	1284	0.11453356468978448	2.8816234498308098	3.8209425894675726	312.3598937988281	312.36083984375
914	312.65643310546875	2.53655					1	DETECTED	312.6564 m/z @2.54 [N1285_1.mzXML]	312.65643310546875	2.53655	2.1428333333333334	19.259833333333333	17.117	18803.623046875	1536309.3565726017	0	1284	0.3583047016451779	3.5741377684736184	1.4132480462214676	312.65447998046875	312.658447265625
915	312.9186096191406	1.5387					1	DETECTED	312.9186 m/z @1.54 [N1285_1.mzXML]	312.9186096191406	1.5387	1.4642000000000002	1.5826666666666667	0.1184666666666665	17177.544921875	78564.64605767808	0	1284	0.08917868826535535	0.7950782997762875	0.5901565995525749	312.9108581542969	312.9188537597656
916	313.0331726074219	1.6563166666666667					1	DETECTED	313.0332 m/z @1.66 [N1285_1.mzXML]	313.0331726074219	1.6563166666666667	1.5974333333333335	1.6857166666666668	0.08828333333333327	19387.583984375	70408.71816162109	0	1284	0.07607715782293001	0.7496461930370805	0.4992923860741608	313.0331726074219	313.0341491699219
917	313.0943603515625	1.4793666666666667					1	DETECTED	313.0944 m/z @1.48 [N1285_1.mzXML]	313.0943603515625	1.4793666666666667	1.40045	19.14466666666667	17.74421666666667	22369.421875	4010588.1091232607	0	1284	0.09714009555778835	112.42375923970424	223.84751847940845	313.0914306640625	313.0994567871094
918	313.13818359375	8.875883333333332					1	DETECTED	313.1382 m/z @8.88 [N1285_1.mzXML]	313.13818359375	8.875883333333332	8.799633333333333	9.443566666666667	0.6439333333333348	4031.077880859375	65632.7837295534	0	1284	0.05579082980860761	4.222513661202199	7.445027322404399	313.1372375488281	313.1382141113281
919	313.1531066894531	10.0245					1	DETECTED	313.1531 m/z @10.02 [N1285_1.mzXML]	313.1531066894531	10.0245	10.009649999999999	14.40965	4.4	7230.9677734375	1012139.2159713135	0	1284	0.10446374906694622	148.148148148139	8.442373319435468	313.1521911621094	313.15380859375
920	313.1647644042969	12.394183333333332					1	DETECTED	313.1648 m/z @12.39 [N1285_1.mzXML]	313.1647644042969	12.394183333333332	12.282483333333333	13.634283333333334	1.3518000000000008	30257.48046875	846216.5074448254	0	1284	0.2704170321952475	6.051029543419931	11.286795705620232	313.1644592285156	313.1665344238281
921	313.2713928222656	14.381733333333333					1	DETECTED	313.2714 m/z @14.38 [N1285_1.mzXML]	313.2713928222656	14.381733333333333	0.11779999999999999	19.875999999999998	19.7582	9180.1044921875	2214306.134780853	0	1284	1.033670649645055	0.6280029759932398	0.5289506411672363	313.2704772949219	313.2738342285156
922	313.3640441894531	12.0617					1	DETECTED	313.3640 m/z @12.06 [N1285_1.mzXML]	313.3640441894531	12.0617	12.046983333333333	12.186333333333332	0.13934999999999853	8053.4921875	32508.44499023445	0	1284	0.05523732513878876	4.734428086070151	8.468856172140303	313.3627014160156	313.3642578125
923	314.0278015136719	13.214033333333333					1	DETECTED	314.0278 m/z @13.21 [N1285_1.mzXML]	314.0278015136719	13.214033333333333	12.9532	14.59335	1.6401499999999984	15074.001953125	551864.7086304929	0	1284	0.40333346770878187	3.1440575079872293	5.2881150159744585	314.0254821777344	314.0283203125
924	314.19403076171875	11.918616666666667					1	DETECTED	314.1940 m/z @11.92 [N1285_1.mzXML]	314.19403076171875	11.918616666666667	11.877733333333333	12.046983333333333	0.1692499999999999	15493.3603515625	97126.81211621065	0	1284	0.12023837829662831	2.0699143905421895	3.139828781084379	314.1933288574219	314.1944274902344
925	314.22998046875	10.980816666666668					1	DETECTED	314.2300 m/z @10.98 [N1285_1.mzXML]	314.22998046875	10.980816666666668	10.827666666666666	11.819899999999999	0.9922333333333331	724588.625	6189480.158670884	1	1284	0.13205288142451366	1.333721723208843	1.545274762655971	314.2296142578125	314.2321472167969
926	315.0567932128906	2.4955833333333337					1	DETECTED	315.0568 m/z @2.50 [N1285_1.mzXML]	315.0567932128906	2.4955833333333337	1.4175333333333335	9.13995	7.722416666666668	16062.8583984375	1198504.3223887938	0	1284	1.044761766773271	3.581659786961025	6.16331957392205	315.0481872558594	315.06597900390625
927	315.0774841308594	2.4544333333333332					1	DETECTED	315.0775 m/z @2.45 [N1285_1.mzXML]	315.0774841308594	2.4544333333333332	0.1011	19.994000000000003	19.892900000000004	5512132.5	3.6268363960647756E8	1	1284	0.37077372304162415	5.306568223474454	13.679872556526998	315.07647705078125	315.08746337890625
928	315.13177490234375	11.486133333333333					1	DETECTED	315.1318 m/z @11.49 [N1285_1.mzXML]	315.13177490234375	11.486133333333333	2.2712999999999997	11.8354	9.5641	25727.86328125	2044782.0939519648	0	1284	0.04361329037964268	0.5189513284740184	0.0365040232611747	315.1221008300781	315.1389465332031
929	315.1603088378906	12.347266666666666					1	DETECTED	315.1603 m/z @12.35 [N1285_1.mzXML]	315.1603088378906	12.347266666666666	2.4681333333333333	13.619383333333333	11.151250000000001	14671.369140625	2823876.429254273	0	1284	1.195869835472239	0.5643840215403512	0.12876804308070217	315.1557922363281	315.1621398925781
930	315.2336120605469	10.995533333333332					1	DETECTED	315.2336 m/z @11.00 [N1285_1.mzXML]	315.2336120605469	10.995533333333332	10.874883333333335	11.233849999999999	0.35896666666666377	116658.5078125	969336.574943112	0	1284	0.13154243446705216	0.9041486200274566	1.1262752913091558	315.2325439453125	315.2343444824219
931	316.08148193359375	2.4544333333333332					1	DETECTED	316.0815 m/z @2.45 [N1285_1.mzXML]	316.08148193359375	2.4544333333333332	0.15151666666666666	19.994000000000003	19.842483333333337	470166.34375	3.486367096790503E7	0	1284	0.3782690250985681	1.7216922159455912	3.0032811181370547	316.08001708984375	316.0821228027344
932	316.2103271484375	9.124483333333334					1	DETECTED	316.2103 m/z @9.12 [N1285_1.mzXML]	316.2103271484375	9.124483333333334	9.077499999999999	9.197283333333333	0.11978333333333424	10300.9677734375	47458.204965331926	0	1284	0.07793688418097844	1.2747428166015922	1.549485633203184	316.2100524902344	316.21148681640625
933	316.2454833984375	11.144616666666668					1	DETECTED	316.2455 m/z @11.14 [N1285_1.mzXML]	316.2454833984375	11.144616666666668	10.9512	11.974383333333332	1.023183333333332	1236737.0	8638254.880661495	1	1284	0.10410793293017306	0.6836440027162818	1.9985497317776644	316.236328125	316.24652099609375
934	317.0538024902344	15.016883333333334					1	DETECTED	317.0538 m/z @15.02 [N1285_1.mzXML]	317.0538024902344	15.016883333333334	0.18556666666666669	19.892666666666667	19.7071	8835.44921875	2754559.890618226	0	1284	1.2983601681631622	0.6643745947482748	1.0817289413853244	317.0533752441406	317.0554504394531
935	317.0823669433594	2.50945					1	DETECTED	317.0824 m/z @2.51 [N1285_1.mzXML]	317.0823669433594	2.50945	0.11779999999999999	19.994000000000003	19.876200000000004	61824.859375	5236816.014579105	0	1284	0.38380742887634645	1.1319317807840654	2.261460517078787	317.0809020996094	317.0840148925781
936	317.1128845214844	1.6563166666666667					1	DETECTED	317.1129 m/z @1.66 [N1285_1.mzXML]	317.1128845214844	1.6563166666666667	1.5236833333333335	12.473166666666666	10.949483333333333	30057.91015625	3617370.3063505855	0	1284	1.0857758053708697	41.27726815782865	81.5545363156573	317.10296630859375	317.114501953125
937	317.17657470703125	13.53045					1	DETECTED	317.1766 m/z @13.53 [N1285_1.mzXML]	317.17657470703125	13.53045	12.032133333333332	13.981166666666667	1.9490333333333343	129859.53125	2793030.4861228038	0	1284	0.1971339787538664	0.6104355951386858	0.22161269901530342	317.1697692871094	317.17681884765625
938	317.2493591308594	11.144616666666668					1	DETECTED	317.2494 m/z @11.14 [N1285_1.mzXML]	317.2493591308594	11.144616666666668	6.924833333333334	14.090933333333334	7.1661	191082.0	4495542.705883057	0	1284	0.2719799545566488	23.132400170689642	61.08962195241968	317.2400207519531	317.25006103515625
939	317.52655029296875	2.50945					1	DETECTED	317.5266 m/z @2.51 [N1285_1.mzXML]	317.52655029296875	2.50945	2.1571333333333333	10.385966666666667	8.228833333333334	18929.41015625	1021428.7342088934	0	1284	0.344952363567145	11.052293178628481	17.162808538173774	317.5250549316406	317.5291748046875
940	318.0632629394531	16.328433333333333					1	DETECTED	318.0633 m/z @16.33 [N1285_1.mzXML]	318.0632629394531	16.328433333333333	10.416	19.5245	9.1085	4433.83056640625	1054473.9606530755	0	1284	1.2519714091099026	0.7702835268050944	0.44492344135547146	318.0608825683594	318.064208984375
941	318.1799011230469	13.487083333333334					1	DETECTED	318.1799 m/z @13.49 [N1285_1.mzXML]	318.1799011230469	13.487083333333334	9.309733333333332	13.709083333333332	4.39935	26248.404296875	1311698.1735275877	0	1284	0.1689777791730407	0.5330846641748349	0.053107750878167645	318.17437744140625	318.1898498535156
942	318.2527770996094	11.144616666666668					1	DETECTED	318.2528 m/z @11.14 [N1285_1.mzXML]	318.2527770996094	11.144616666666668	11.09995	11.189516666666666	0.08956666666666635	14700.9833984375	68909.4799628909	0	1284	0.09089529622001002	1.0026119402984748	1.0052238805969496	318.2524108886719	318.2528381347656
943	318.2975769042969	11.354000000000001					1	DETECTED	318.2976 m/z @11.35 [N1285_1.mzXML]	318.2975769042969	11.354000000000001	11.31075	11.960066666666668	0.6493166666666674	358485.65625	2445013.086447392	1	1284	0.0889032893537518	6.308008018620255	15.945669731908257	318.297119140625	318.2981872558594
944	318.96759033203125	2.0286666666666666					1	DETECTED	318.9676 m/z @2.03 [N1285_1.mzXML]	318.96759033203125	2.0286666666666666	1.7458833333333332	2.3990500000000003	0.6531666666666671	17861.205078125	294298.69511279307	0	1284	0.18108679507622272	1.1548889019862092	1.3097778039724182	318.9664611816406	318.9682922363281
945	319.0406494140625	9.920250000000001					1	DETECTED	319.0406 m/z @9.92 [N1285_1.mzXML]	319.0406494140625	9.920250000000001	9.6984	10.147883333333334	0.449483333333335	4687.78369140625	60883.26887960824	0	1284	1.1030257341898793	1.0130343325069453	1.0260686650138906	319.04034423828125	319.04156494140625
946	319.05889892578125	15.82175					1	DETECTED	319.0589 m/z @15.82 [N1285_1.mzXML]	319.05889892578125	15.82175	9.743383333333332	18.618666666666666	8.875283333333334	3640.091552734375	978441.8878099676	0	1284	1.0606569443953546	0.7300714007600725	0.4601428015201451	319.0572204589844	319.0606689453125
947	319.1270751953125	10.6798					1	DETECTED	319.1271 m/z @10.68 [N1285_1.mzXML]	319.1270751953125	10.6798	7.2212499999999995	10.746	3.524750000000001	6675.67431640625	218789.16738189702	0	1284	0.1589585154864004	0.5095704847407151	0.01914096948143015	319.11810302734375	319.12786865234375
948	319.1661682128906	11.233849999999999					1	DETECTED	319.1662 m/z @11.23 [N1285_1.mzXML]	319.1661682128906	11.233849999999999	9.53435	17.812666666666665	8.278316666666665	194514.0	5773226.195933287	1	1284	0.635257505636833	2.363428450838328	3.553626811327093	319.1629638671875	319.16748046875
949	319.1921081542969	14.353716666666665					1	DETECTED	319.1921 m/z @14.35 [N1285_1.mzXML]	319.1921081542969	14.353716666666665	9.338933333333333	17.15266666666667	7.813733333333335	251755.46875	1.210909374043122E7	0	1284	0.6218328798244901	1.4525370676084068	5.531107174329875	319.1833801269531	319.1935729980469
950	319.2217102050781	12.473166666666666					1	DETECTED	319.2217 m/z @12.47 [N1285_1.mzXML]	319.2217102050781	12.473166666666666	12.425466666666667	12.722100000000001	0.2966333333333342	23767.466796875	276925.8546787105	0	1284	0.2008834049730588	3.109364081062271	5.218728162124542	319.2212219238281	319.22235107421875
951	319.3009338378906	11.367916666666668					1	DETECTED	319.3009 m/z @11.37 [N1285_1.mzXML]	319.3009338378906	11.367916666666668	11.31075	11.619366666666668	0.3086166666666674	71796.3515625	576529.9608911144	0	1284	0.18631090124028304	2.699271137026218	1.9048670589643024	319.2929382324219	319.30181884765625
952	320.0031433105469	16.57561666666667					1	DETECTED	320.0031 m/z @16.58 [N1285_1.mzXML]	320.0031433105469	16.57561666666667	9.4587	19.691333333333333	10.232633333333332	2725.246826171875	975688.8113840638	0	1284	6.953579983578779	0.7188951207803003	0.4377902415606004	320.001708984375	320.0054931640625
953	320.1695861816406	11.233849999999999					1	DETECTED	320.1696 m/z @11.23 [N1285_1.mzXML]	320.1695861816406	11.233849999999999	11.010066666666667	12.298583333333333	1.2885166666666663	31202.310546875	844028.4202099608	0	1284	0.15143053079258628	2.8789379608252235	3.4065754870579115	320.1690673828125	320.17059326171875
954	320.1954650878906	14.381733333333333					1	DETECTED	320.1955 m/z @14.38 [N1285_1.mzXML]	320.1954650878906	14.381733333333333	13.73925	16.47693333333333	2.7376833333333312	47915.87109375	2164633.7406533533	0	1284	1.2022687379014645	1.6874677987911757	1.7824867658341903	320.1947326660156	320.19659423828125
955	320.9647521972656	2.0286666666666666					1	DETECTED	320.9648 m/z @2.03 [N1285_1.mzXML]	320.9647521972656	2.0286666666666666	1.9303333333333332	2.1854999999999998	0.25516666666666654	12240.7841796875	109674.50998840334	0	1284	0.24955343705296085	1.2974576271186429	1.5949152542372855	320.9637756347656	320.9656982421875
956	321.18157958984375	11.694416666666665					1	DETECTED	321.1816 m/z @11.69 [N1285_1.mzXML]	321.18157958984375	11.694416666666665	10.55245	15.275483333333334	4.723033333333333	7961.28271484375	649212.3559347528	0	1284	0.7671732021122057	2.0679383519659096	3.1358767039318196	321.1809997558594	321.182861328125
957	321.20782470703125	12.631666666666666					1	DETECTED	321.2078 m/z @12.63 [N1285_1.mzXML]	321.20782470703125	12.631666666666666	1.4491333333333332	15.33895	13.889816666666668	28115.978515625	2376497.208279969	0	1284	0.8231509917654858	0.6123247528685901	6.723558942541376	321.1983947753906	321.2086486816406
958	321.2376708984375	12.676766666666667					1	DETECTED	321.2377 m/z @12.68 [N1285_1.mzXML]	321.2376708984375	12.676766666666667	12.5679	12.9532	0.38530000000000086	66631.265625	620134.1541044954	0	1284	0.10826402676433311	1.769595835884864	2.539191671769728	321.2368469238281	321.2377624511719
959	321.3132629394531	12.457500000000001					1	DETECTED	321.3133 m/z @12.46 [N1285_1.mzXML]	321.3132629394531	12.457500000000001	9.488866666666667	12.552016666666667	3.0631500000000003	7348.61572265625	777592.2710532225	0	1284	3.024899415860169	0.5159192220887275	0.031838444177454975	321.3084716796875	321.3132629394531
960	322.271728515625	13.949816666666667					1	DETECTED	322.2717 m/z @13.95 [N1285_1.mzXML]	322.271728515625	13.949816666666667	13.829166666666667	14.451633333333332	0.6224666666666643	26231.068359375	557545.3099487295	0	1284	0.3216309973857836	2.5796380715568463	3.917937295234283	322.2711181640625	322.2720947265625
961	323.1195373535156	9.295483333333333					1	DETECTED	323.1195 m/z @9.30 [N1285_1.mzXML]	323.1195373535156	9.295483333333333	9.267283333333333	9.413133333333333	0.14584999999999937	3622.30615234375	17528.548083740116	0	1284	0.07031163465516777	2.585992907801407	4.171985815602814	323.1191711425781	323.119873046875
962	323.1617736816406	10.101733333333334					1	DETECTED	323.1618 m/z @10.10 [N1285_1.mzXML]	323.1617736816406	10.101733333333334	2.25705	11.988733333333332	9.731683333333333	7043.0390625	1508615.5877654415	0	1284	0.4015650635903718	0.620272541275301	4.219027185857052	323.1550598144531	323.1681823730469
963	323.1808166503906	15.465716666666667					1	DETECTED	323.1808 m/z @15.47 [N1285_1.mzXML]	323.1808166503906	15.465716666666667	11.741133333333332	19.607833333333335	7.866700000000003	3954.736083984375	1038902.3362516476	0	1284	0.3449039647009151	1.0560510124174962	1.1121020248349927	323.1793518066406	323.1817321777344
964	323.2232666015625	14.106416666666666					1	DETECTED	323.2233 m/z @14.11 [N1285_1.mzXML]	323.2232666015625	14.106416666666666	3.8247166666666668	15.626516666666667	11.8018	25366.26171875	2709083.1001223135	0	1284	0.3805458231391867	0.5739226003481915	0.650000563293533	323.21630859375	323.2242126464844
965	323.9996643066406	11.974383333333332					1	DETECTED	323.9997 m/z @11.97 [N1285_1.mzXML]	323.9996643066406	11.974383333333332	0.1683	19.97716666666667	19.80886666666667	16465.34375	4052511.4500659476	0	1284	3.771277874809476	1.7310406402724707	2.74789070735464	323.9981384277344	324.00103759765625
966	324.17730712890625	15.322883333333333					1	DETECTED	324.1773 m/z @15.32 [N1285_1.mzXML]	324.17730712890625	15.322883333333333	0.13463333333333333	19.994000000000003	19.85936666666667	15342.4208984375	4888587.591563875	0	1284	1.7162930041645819	0.6537740248766866	0.7819191444033262	324.17620849609375	324.1794128417969
967	324.1902160644531	9.7285					1	DETECTED	324.1902 m/z @9.73 [N1285_1.mzXML]	324.1902160644531	9.7285	9.6837	14.765783333333333	5.082083333333333	19495.3671875	1986824.9359956046	0	1284	0.08332000194202749	56.719680059523306	112.43936011904661	324.18505859375	324.1904602050781
968	324.8503112792969	2.0854666666666666					1	DETECTED	324.8503 m/z @2.09 [N1285_1.mzXML]	324.8503112792969	2.0854666666666666	2.0569333333333333	18.8485	16.791566666666668	11557.3486328125	6765004.653212158	0	1284	0.16665596392193294	294.2447429906546	587.4894859813093	324.8497619628906	324.8531494140625
969	325.1737060546875	15.658866666666666					1	DETECTED	325.1737 m/z @15.66 [N1285_1.mzXML]	325.1737060546875	15.658866666666666	0.1011	19.960166666666666	19.859066666666667	23190.16015625	5986333.299643768	0	1284	2.314177611305748	0.8236847795719484	0.6952506247997841	325.1714172363281	325.1748046875
970	325.2026672363281	13.8445					1	DETECTED	325.2027 m/z @13.84 [N1285_1.mzXML]	325.2026672363281	13.8445	11.877733333333333	14.40965	2.5319166666666657	37285.296875	1268519.3377382813	0	1284	0.21882705746259745	0.643674897886548	1.3547639328199916	325.2023620605469	325.2117614746094
971	326.84771728515625	2.1428333333333334					1	DETECTED	326.8477 m/z @2.14 [N1285_1.mzXML]	326.84771728515625	2.1428333333333334	2.0286666666666666	2.2997500000000004	0.2710833333333338	15091.7216796875	132110.92659033215	0	1284	0.14803315643288606	1.187226277372264	1.3744525547445279	326.8470153808594	326.84820556640625
972	326.97027587890625	1.8588					1	DETECTED	326.9703 m/z @1.86 [N1285_1.mzXML]	326.97027587890625	1.8588	1.8588	11.219066666666667	9.360266666666666	11695.919921875	4291253.629999877	0	1284	9.328991453086594	null	null	326.97027587890625	326.9788818359375
973	327.0062255859375	1.2102666666666666					1	DETECTED	327.0062 m/z @1.21 [N1285_1.mzXML]	327.0062255859375	1.2102666666666666	0.13463333333333333	19.994000000000003	19.85936666666667	9278.9140625	5679452.90961279	0	1284	17.263136404084054	9.23147602962596	17.46295205925192	327.0035705566406	327.0132141113281
974	327.04925537109375	1.6417833333333334					1	DETECTED	327.0493 m/z @1.64 [N1285_1.mzXML]	327.04925537109375	1.6417833333333334	1.6270666666666667	11.694416666666665	10.06735	39593.01953125	8117757.021171875	0	1284	0.08906056521938566	342.1307599640503	682.652367074632	327.0482177734375	327.050537109375
975	327.17205810546875	15.658866666666666					1	DETECTED	327.1721 m/z @15.66 [N1285_1.mzXML]	327.17205810546875	15.658866666666666	10.282266666666667	18.8155	8.533233333333333	9110.62109375	2037158.675285218	0	1284	1.4817947955760697	0.7935529268806805	0.587105853761361	327.1699523925781	327.17327880859375
976	327.2271728515625	13.965300000000001					1	DETECTED	327.2272 m/z @13.97 [N1285_1.mzXML]	327.2271728515625	13.965300000000001	12.298583333333333	14.708366666666667	2.4097833333333334	93467.1484375	2653555.576000857	0	1284	0.2701242690254162	0.742182070307159	0.4811691296584516	327.2174072265625	327.22760009765625
977	328.2098083496094	12.01765					1	DETECTED	328.2098 m/z @12.02 [N1285_1.mzXML]	328.2098083496094	12.01765	4.97385	12.1702	7.19635	27677.138671875	2978308.758038575	0	1284	0.13706992033710996	0.5108286720236236	0.027582757715615816	328.20849609375	328.2117004394531
978	328.2460632324219	11.114766666666666					1	DETECTED	328.2461 m/z @11.11 [N1285_1.mzXML]	328.2460632324219	11.114766666666666	3.6214999999999997	11.279516666666666	7.658016666666667	70632.1015625	2603152.9222158203	0	1284	0.10451947674438244	1.8728522841481021	3.764818162594711	328.23992919921875	328.2461242675781
979	328.89617919921875	1.5387					1	DETECTED	328.8962 m/z @1.54 [N1285_1.mzXML]	328.89617919921875	1.5387	1.4491333333333332	1.5974333333333335	0.14830000000000032	75097.5703125	408131.1064511718	0	1284	0.08444288382169218	0.8193284525802769	0.6700354871465787	328.89581298828125	328.896484375
980	328.9962463378906	1.8026333333333333					1	DETECTED	328.9962 m/z @1.80 [N1285_1.mzXML]	328.9962463378906	1.8026333333333333	0.1011	19.994000000000003	19.892900000000004	33395.34765625	5613898.593795765	0	1284	0.04306570380651609	2.721427053368596	1.5084175252207617	328.9955749511719	329.0052795410156
981	329.1748046875	12.457500000000001					1	DETECTED	329.1748 m/z @12.46 [N1285_1.mzXML]	329.1748046875	12.457500000000001	11.988733333333332	13.375966666666667	1.3872333333333344	15077.5927734375	503374.04611950705	0	1284	0.17676138530066332	1.4796629453174936	1.9593258906349873	329.1693115234375	329.1761169433594
982	329.2449645996094	13.8445					1	DETECTED	329.2450 m/z @13.84 [N1285_1.mzXML]	329.2449645996094	13.8445	11.084816666666667	14.722633333333333	3.637816666666666	210745.921875	4904604.594630498	0	1284	0.2258973224223002	0.5805298334597113	0.23176519509381255	329.2410583496094	329.2498779296875
983	330.24859619140625	13.889383333333335					1	DETECTED	330.2486 m/z @13.89 [N1285_1.mzXML]	330.24859619140625	13.889383333333335	11.710183333333333	14.339666666666666	2.629483333333333	37295.2421875	1292555.7076551511	0	1284	3.4782625072805917	0.6033139072442482	0.08964885771784838	330.2431335449219	330.2489318847656
984	330.26116943359375	11.24855					1	DETECTED	330.2612 m/z @11.25 [N1285_1.mzXML]	330.26116943359375	11.24855	11.219066666666667	12.6	1.3809333333333331	24863.751953125	740163.3073886723	0	1284	0.1393079586214263	23.41888072357266	45.83776144714532	330.260498046875	330.26171875
985	330.3341369628906	11.877733333333333					1	DETECTED	330.3341 m/z @11.88 [N1285_1.mzXML]	330.3341369628906	11.877733333333333	11.8354	11.974383333333332	0.13898333333333213	21045.30859375	104613.45873095702	0	1284	0.11113106859012944	1.6415354330708432	2.2830708661416863	330.3341369628906	330.3350830078125
986	330.9935302734375	1.7887333333333333					1	DETECTED	330.9935 m/z @1.79 [N1285_1.mzXML]	330.9935302734375	1.7887333333333333	0.2868833333333333	19.960166666666666	19.673283333333334	9064.8779296875	4178659.557975554	0	1284	19.545519985558343	5.1645322131823415	20.661316790047334	330.9935302734375	331.001953125
987	331.05194091796875	2.4544333333333332					1	DETECTED	331.0519 m/z @2.45 [N1285_1.mzXML]	331.05194091796875	2.4544333333333332	0.11779999999999999	19.94333333333333	19.825533333333333	699096.6875	3.271864685058255E7	1	1284	0.3858041857371237	1.7917467868035863	1.5903798596402456	331.04278564453125	331.0531921386719
988	331.18572998046875	12.202533333333333					1	DETECTED	331.1857 m/z @12.20 [N1285_1.mzXML]	331.18572998046875	12.202533333333333	11.988733333333332	12.441716666666668	0.45298333333333574	27080.724609375	293670.9082646485	0	1284	0.08909025740120669	1.059362332397881	0.8165125126143324	331.1850280761719	331.18896484375
989	331.202880859375	11.189516666666666					1	DETECTED	331.2029 m/z @11.19 [N1285_1.mzXML]	331.202880859375	11.189516666666666	11.114766666666666	11.219066666666667	0.10430000000000028	15093.87890625	74086.5984594728	0	1284	0.6723301572114444	0.6976588628762572	0.3953177257525145	331.20269775390625	331.2032470703125
990	331.2242126464844	11.025033333333333					1	DETECTED	331.2242 m/z @11.03 [N1285_1.mzXML]	331.2242126464844	11.025033333333333	10.995533333333332	11.09995	0.10441666666666727	10276.384765625	51585.463731933356	0	1284	0.32505598470773833	1.7697740112994136	2.539548022598827	331.2242126464844	331.2251281738281
991	331.2603759765625	11.425633333333334					1	DETECTED	331.2604 m/z @11.43 [N1285_1.mzXML]	331.2603759765625	11.425633333333334	10.9213	16.31201666666667	5.390716666666668	15430.2255859375	1939186.3139541016	0	1284	3.705518826466001	5.3443985459352294	8.967288762720994	331.25103759765625	331.26171875
992	332.0553283691406	2.44075					1	DETECTED	332.0553 m/z @2.44 [N1285_1.mzXML]	332.0553283691406	2.44075	2.0854666666666666	19.441666666666666	17.3562	68143.859375	3698810.641590089	0	1284	0.5805781533158756	9.262075002157717	2.670467119747646	332.0534973144531	332.0567932128906
993	332.1622314453125	10.177999999999999					1	DETECTED	332.1622 m/z @10.18 [N1285_1.mzXML]	332.1622314453125	10.177999999999999	9.413133333333333	18.66783333333333	9.254699999999998	116801.0390625	4637337.0186792	0	1284	0.410157949226722	1.711136490595213	1.1495902019355355	332.160888671875	332.1639099121094
994	332.2049255371094	9.668983333333333					1	DETECTED	332.2049 m/z @9.67 [N1285_1.mzXML]	332.2049255371094	9.668983333333333	9.639033333333334	9.7285	0.08946666666666658	9658.7919921875	41431.83529919473	0	1284	0.08681510316809771	1.4936004451864464	1.987200890372893	332.2048034667969	332.2054443359375
995	332.2406311035156	10.7953					1	DETECTED	332.2406 m/z @10.80 [N1285_1.mzXML]	332.2406311035156	10.7953	10.729283333333333	10.85905	0.1297666666666668	65518.21484375	418538.46115332213	0	1284	0.13649835502725516	0.9828326180257596	0.9656652360515191	332.2405700683594	332.2410583496094
996	332.86968994140625	9.15475					1	DETECTED	332.8697 m/z @9.15 [N1285_1.mzXML]	332.86968994140625	9.15475	9.124483333333334	9.2394	0.11491666666666589	6132.6513671875	27516.366962890505	0	1284	0.05625583968297221	1.8984030837004697	2.7968061674009395	332.8695068359375	332.87060546875
997	333.0498046875	2.6049					1	DETECTED	333.0498 m/z @2.60 [N1285_1.mzXML]	333.0498046875	2.6049	1.9159666666666666	9.624066666666666	7.708099999999999	34456.34375	1938062.4936332083	0	1284	null	1.5297867626125417	1.7838067359731742	333.049072265625	333.05255126953125
998	333.1487731933594	13.501399999999999					1	DETECTED	333.1488 m/z @13.50 [N1285_1.mzXML]	333.1487731933594	13.501399999999999	10.712916666666667	15.610316666666668	4.897400000000001	50053.84375	2317513.3136337907	0	1284	0.15459512998463154	0.7660997591800689	0.07792579133081594	333.1391296386719	333.1497497558594
999	333.1656799316406	10.177999999999999					1	DETECTED	333.1657 m/z @10.18 [N1285_1.mzXML]	333.1656799316406	10.177999999999999	9.847683333333332	19.574666666666666	9.726983333333333	18785.236328125	2125828.5654357304	0	1284	0.33122641835573496	14.72372470861295	27.454462393684974	333.16497802734375	333.1701354980469
1000	333.18182373046875	12.202533333333333					1	DETECTED	333.1818 m/z @12.20 [N1285_1.mzXML]	333.18182373046875	12.202533333333333	11.725583333333333	12.282483333333333	0.5569000000000006	12288.201171875	236011.87691894593	0	1284	0.07949331048164154	0.5838138169619458	0.16762763392389163	333.1809387207031	333.1830749511719
1001	333.20111083984375	12.394183333333332					1	DETECTED	333.2011 m/z @12.39 [N1285_1.mzXML]	333.20111083984375	12.394183333333332	9.13995	12.5679	3.427949999999999	30994.91796875	967030.6102656255	0	1284	0.1681452583973453	0.5324467585933945	0.07918436802858848	333.200927734375	333.2091369628906
1002	334.1380920410156	9.743383333333332					1	DETECTED	334.1381 m/z @9.74 [N1285_1.mzXML]	334.1380920410156	9.743383333333332	9.713566666666667	11.069566666666667	1.3559999999999999	11591.84375	234301.43665332027	0	1284	0.09880741351311251	22.7389603130251	44.4779206260502	334.1379699707031	334.1459655761719
1003	334.50836181640625	8.647983333333334					1	DETECTED	334.5084 m/z @8.65 [N1285_1.mzXML]	334.50836181640625	8.647983333333334	8.617716666666666	8.709366666666666	0.09164999999999957	5131.18115234375	18464.1236502686	0	1284	0.1359918549482586	1.5140418502202018	2.0280837004404035	334.50836181640625	334.5094299316406
1004	334.91290283203125	1.5974333333333335					1	DETECTED	334.9129 m/z @1.60 [N1285_1.mzXML]	334.91290283203125	1.5974333333333335	1.5236833333333335	2.0147333333333335	0.49105	71776.15625	655088.8661706543	0	1284	0.0761858747014239	3.241234421601281	6.034736686701341	334.90789794921875	334.91326904296875
1005	335.1252746582031	14.311716666666666					1	DETECTED	335.1253 m/z @14.31 [N1285_1.mzXML]	335.1252746582031	14.311716666666666	9.935	14.311716666666666	4.376716666666665	22729.537109375	2887646.2951249387	0	1284	4.0405663267108665	0.5	null	335.1206359863281	335.1252746582031
1006	335.1643371582031	11.574883333333334					1	DETECTED	335.1643 m/z @11.57 [N1285_1.mzXML]	335.1643371582031	11.574883333333334	10.811883333333332	16.57561666666667	5.763733333333336	120979.1640625	7788788.326258051	0	1284	3.244901992809398	3.4635655105528906	1.0274688241505887	335.1626281738281	335.16632080078125
1007	335.217041015625	12.552016666666667					1	DETECTED	335.2170 m/z @12.55 [N1285_1.mzXML]	335.217041015625	12.552016666666667	12.409833333333333	12.722100000000001	0.3122666666666678	78461.171875	660140.8231245101	0	1284	0.11927382900747752	1.0981127652092393	1.7067093210157918	335.2165222167969	335.2174377441406
1008	336.07305908203125	16.328433333333333					1	DETECTED	336.0731 m/z @16.33 [N1285_1.mzXML]	336.07305908203125	16.328433333333333	15.465716666666667	19.708166666666667	4.24245	2714.609130859375	358554.8010604551	0	1284	0.8887036192273357	2.4587736414040946	3.9175472828081888	336.0702819824219	336.074951171875
1009	336.25115966796875	12.202533333333333					1	DETECTED	336.2512 m/z @12.20 [N1285_1.mzXML]	336.25115966796875	12.202533333333333	12.003133333333333	12.282483333333333	0.2793500000000009	16585.982421875	132365.97497436494	0	1284	0.05819995955256374	0.7004764292878634	0.4009528585757267	336.2505187988281	336.2522277832031
1010	336.6620788574219	13.281283333333333					1	DETECTED	336.6621 m/z @13.28 [N1285_1.mzXML]	336.6620788574219	13.281283333333333	13.0626	14.0445	0.9818999999999996	48486.8359375	832039.9735930157	0	1284	0.28414518786082965	2.245027055864648	1.725895594207963	336.66094970703125	336.6624755859375
1011	337.05975341796875	2.3566					1	DETECTED	337.0598 m/z @2.36 [N1285_1.mzXML]	337.05975341796875	2.3566	1.6417833333333334	19.926499999999997	18.284716666666665	526934.9375	2.002936439776508E7	1	1284	0.46169197175374377	0.925445218647287	0.5877501753714327	337.05859375	337.0697326660156
1012	337.16497802734375	14.437633333333334					1	DETECTED	337.1650 m/z @14.44 [N1285_1.mzXML]	337.16497802734375	14.437633333333334	10.980816666666668	15.756499999999999	4.7756833333333315	50437.66015625	3272701.948803221	0	1284	3.2167317257246566	0.7487467751580513	0.3505966747158167	337.1630859375	337.16607666015625
1013	337.1798400878906	12.662016666666666					1	DETECTED	337.1798 m/z @12.66 [N1285_1.mzXML]	337.1798400878906	12.662016666666666	11.877733333333333	13.007833333333334	1.1301000000000005	213551.125	2937923.5311881183	0	1284	0.20565511408618775	0.7204666680833891	2.4165040670612874	337.17901611328125	337.1819152832031
1014	338.168701171875	14.49395					1	DETECTED	338.1687 m/z @14.49 [N1285_1.mzXML]	338.168701171875	14.49395	11.025033333333333	18.471333333333334	7.446300000000001	8386.9296875	1493351.1499577332	0	1284	0.2820853109248329	1.0732889711004878	1.1465779422009754	338.16259765625	338.1695556640625
1015	338.2300109863281	12.473166666666666					1	DETECTED	338.2300 m/z @12.47 [N1285_1.mzXML]	338.2300109863281	12.473166666666666	0.1011	19.994000000000003	19.892900000000004	661111.0	2.285143691915215E7	0	1284	0.150915565133122	0.8651911789603856	1.4937694690700616	338.22918701171875	338.2324523925781
1016	338.33917236328125	12.631666666666666					1	DETECTED	338.3392 m/z @12.63 [N1285_1.mzXML]	338.33917236328125	12.631666666666666	12.347266666666666	12.966833333333334	0.6195666666666675	426548.1875	7831881.319960951	1	1284	0.18904600968440555	1.0865548565596554	0.9819375990280428	338.33837890625	338.3392639160156
1017	339.1599426269531	14.47985					1	DETECTED	339.1599 m/z @14.48 [N1285_1.mzXML]	339.1599426269531	14.47985	10.177999999999999	15.137433333333332	4.959433333333333	21156.607421875	1887155.8853666983	0	1284	0.321852728744064	0.576430295493024	0.15357115104455182	339.1561584472656	339.1609802246094
1018	339.1803894042969	12.70695					1	DETECTED	339.1804 m/z @12.71 [N1285_1.mzXML]	339.1803894042969	12.70695	11.144616666666668	16.789666666666665	5.645049999999998	54392.203125	4289185.730013674	0	1284	2.6726399548574875	1.3318830452507315	1.6756123736838016	339.1795654296875	339.189208984375
1019	339.1951599121094	11.664066666666667					1	DETECTED	339.1952 m/z @11.66 [N1285_1.mzXML]	339.1951599121094	11.664066666666667	11.219066666666667	12.202533333333333	0.9834666666666667	23023.720703125	743486.4969287115	0	1284	0.37419367860931985	1.1050187265917597	1.2100374531835192	339.1947021484375	339.1963195800781
1020	339.23345947265625	12.48835					1	DETECTED	339.2335 m/z @12.49 [N1285_1.mzXML]	339.23345947265625	12.48835	0.23620000000000002	19.892666666666667	19.656466666666667	117061.296875	4873084.490241908	0	1284	0.5776366089104741	2.734936903443158	4.203018887284612	339.23236083984375	339.2353820800781
1021	339.342529296875	12.662016666666666					1	DETECTED	339.3425 m/z @12.66 [N1285_1.mzXML]	339.342529296875	12.662016666666666	12.1702	13.473166666666666	1.3029666666666664	114161.78125	2331489.0761446557	0	1284	0.2751069885674582	1.4299813658468032	0.6675263522121423	339.3337707519531	339.3435363769531
1022	340.2457580566406	11.233849999999999					1	DETECTED	340.2458 m/z @11.23 [N1285_1.mzXML]	340.2457580566406	11.233849999999999	11.09995	15.903466666666667	4.803516666666667	57036.19921875	2077667.3759183655	0	1284	0.10362171675929233	17.936955439382785	40.57823889865299	340.2362365722656	340.24615478515625
1023	340.9295654296875	1.6270666666666667					1	DETECTED	340.9296 m/z @1.63 [N1285_1.mzXML]	340.9295654296875	1.6270666666666667	1.568	17.994833333333336	16.426833333333335	52027.94140625	6814864.963178467	0	1284	0.07022696401464468	139.05332957110625	0.8255430219198564	340.9267883300781	340.9302978515625
1024	341.029296875	11.560133333333333					1	DETECTED	341.0293 m/z @11.56 [N1285_1.mzXML]	341.029296875	11.560133333333333	9.443566666666667	11.741133333333332	2.2975666666666648	49429.23046875	1126045.059786378	0	1284	0.109058122450989	0.5470417667628734	0.0832887403376834	341.0199279785156	341.0298767089844
1025	341.1754455566406	12.73755					1	DETECTED	341.1754 m/z @12.74 [N1285_1.mzXML]	341.1754455566406	12.73755	11.904950000000001	17.2515	5.346549999999999	22906.53515625	1236065.4831401068	0	1284	0.1329199971142998	3.2107554648090337	1.2708504079234626	341.1739807128906	341.1854248046875
1026	341.1962585449219	12.52015					1	DETECTED	341.1963 m/z @12.52 [N1285_1.mzXML]	341.1962585449219	12.52015	11.60435	17.912333333333333	6.307983333333333	10525.8212890625	885752.1932692259	0	1284	6.0993177795935996	3.4439743029773635	5.887948605954727	341.1863098144531	341.1972961425781
1027	341.35009765625	13.965300000000001					1	DETECTED	341.3501 m/z @13.97 [N1285_1.mzXML]	341.35009765625	13.965300000000001	13.814533333333333	14.679616666666668	0.8650833333333345	27423.779296875	594706.7248748173	0	1284	0.2959779270323697	2.8689476011496655	0.29172145392729953	341.34869384765625	341.3511657714844
1028	342.01312255859375	9.093					1	DETECTED	342.0131 m/z @9.09 [N1285_1.mzXML]	342.01312255859375	9.093	0.1011	19.994000000000003	19.892900000000004	12322.6806640625	5427173.745111577	0	1284	4.532909815887741	0.9189586104843925	0.835245259086537	342.0116882324219	342.0140075683594
1029	342.22491455078125	12.347266666666666					1	DETECTED	342.2249 m/z @12.35 [N1285_1.mzXML]	342.22491455078125	12.347266666666666	12.347266666666666	12.473166666666666	0.12589999999999968	81463.5390625	323600.58426367206	0	1284	0.06322405622673521	null	null	342.2248229980469	342.2253112792969
1030	342.2611083984375	11.367916666666668					1	DETECTED	342.2611 m/z @11.37 [N1285_1.mzXML]	342.2611083984375	11.367916666666668	11.279516666666666	11.8354	0.555883333333334	259856.453125	2158550.730791387	1	1284	0.1284032692894268	1.5872224462622104	1.5105786089618503	342.2605895996094	342.2621765136719
1031	342.86669921875	1.7605333333333335					1	DETECTED	342.8667 m/z @1.76 [N1285_1.mzXML]	342.86669921875	1.7605333333333335	1.6711833333333332	1.88745	0.21626666666666683	27926.482421875	218805.2299206542	0	1284	0.08939903871362032	1.2102219735124018	1.4204439470248036	342.8659362792969	342.8671569824219
1032	343.1904602050781	12.394183333333332					1	DETECTED	343.1905 m/z @12.39 [N1285_1.mzXML]	343.1904602050781	12.394183333333332	11.741133333333332	16.262316666666667	4.521183333333335	134450.03125	3562300.3404395194	1	1284	0.27524470631727027	4.408863052214604	12.521677971069764	343.1822204589844	343.192626953125
1033	344.0118103027344	11.09995					1	DETECTED	344.0118 m/z @11.10 [N1285_1.mzXML]	344.0118103027344	11.09995	0.15151666666666666	19.960166666666666	19.80865	14069.6328125	4725104.584178345	1	1284	4.9937935264037385	1.6068112132297752	2.486207744545734	344.0102844238281	344.0131530761719
1034	344.0237731933594	11.354000000000001					1	DETECTED	344.0238 m/z @11.35 [N1285_1.mzXML]	344.0237731933594	11.354000000000001	11.31075	11.440783333333334	0.13003333333333345	127382.5859375	628566.692490239	0	1284	0.1950341994123459	1.5032755298651108	2.0065510597302216	344.0234069824219	344.0245361328125
1035	344.1939392089844	12.441716666666668					1	DETECTED	344.1939 m/z @12.44 [N1285_1.mzXML]	344.1939392089844	12.441716666666668	12.298583333333333	14.1819	1.8833166666666674	26215.46875	1018898.1599055182	0	1284	0.2919005473930234	6.5788891476478115	12.157778295295623	344.1934509277344	344.19525146484375
1036	344.2767639160156	11.486133333333333					1	DETECTED	344.2768 m/z @11.49 [N1285_1.mzXML]	344.2767639160156	11.486133333333333	11.455933333333332	12.7967	1.340766666666667	258111.65625	1803381.1357905262	1	1284	0.09144020020510446	6.472098305693509	4.776452011651454	344.27642822265625	344.2776184082031
1037	344.8736877441406	1.5387					1	DETECTED	344.8737 m/z @1.54 [N1285_1.mzXML]	344.8736877441406	1.5387	1.4491333333333332	1.8732166666666668	0.4240833333333336	107264.75	776521.1413356933	0	1284	0.10641074068921985	0.9860371021009176	0.8664141866192415	344.8639831542969	344.8741455078125
1038	346.0068664550781	11.054816666666666					1	DETECTED	346.0069 m/z @11.05 [N1285_1.mzXML]	346.0068664550781	11.054816666666666	0.1011	19.994000000000003	19.892900000000004	236724.421875	7.478397514731468E7	1	1284	1.041573296983648	1.0944252871820026	0.7804519408742924	346.006103515625	346.00872802734375
1039	346.2927551269531	11.396066666666666					1	DETECTED	346.2928 m/z @11.40 [N1285_1.mzXML]	346.2927551269531	11.396066666666666	11.367916666666668	12.869916666666667	1.501999999999999	18472.58984375	1277126.2868457031	0	1284	0.07716083378036664	26.678507992896755	52.35701598579351	346.2922058105469	346.2932434082031
1040	346.9063415527344	1.568					1	DETECTED	346.9063 m/z @1.57 [N1285_1.mzXML]	346.9063415527344	1.568	1.4642000000000002	1.5974333333333335	0.13323333333333331	13681.0283203125	70551.01158447261	0	1284	0.16408297429047458	0.641779062299294	0.2835581245985882	346.9063415527344	346.9068298339844
1041	347.0157165527344	10.874883333333335					1	DETECTED	347.0157 m/z @10.87 [N1285_1.mzXML]	347.0157165527344	10.874883333333335	0.20241666666666666	19.926499999999997	19.72408333333333	59300.1328125	1.0735339143731076E7	0	1284	4.869264737858195	3.106784735935019	15.094459767889267	347.00762939453125	347.0184020996094
1042	347.1222839355469	9.94985					1	DETECTED	347.1223 m/z @9.95 [N1285_1.mzXML]	347.1222839355469	9.94985	9.758116666666666	10.03975	0.2816333333333336	5102.64453125	67957.54236047363	0	1284	0.26634402498162046	0.7344401947148818	0.46888038942976357	347.1214294433594	347.1224060058594
1043	348.0190734863281	11.010066666666667					1	DETECTED	348.0191 m/z @11.01 [N1285_1.mzXML]	348.0190734863281	11.010066666666667	0.23620000000000002	19.875999999999998	19.639799999999997	6586.416015625	2107943.7073057555	0	1284	0.1362899526919712	0.9114554972526111	0.8229109945052223	348.0091552734375	348.0209045410156
1044	348.07708740234375	1.7311666666666667					1	DETECTED	348.0771 m/z @1.73 [N1285_1.mzXML]	348.07708740234375	1.7311666666666667	1.6711833333333332	9.062133333333332	7.390949999999998	44581.1015625	9686355.596847165	0	1284	0.08782824815447676	61.60836343428712	122.21672686857424	348.0674133300781	348.07720947265625
1045	349.015380859375	15.0317					1	DETECTED	349.0154 m/z @15.03 [N1285_1.mzXML]	349.015380859375	15.0317	0.11779999999999999	19.994000000000003	19.876200000000004	15891.9853515625	5397767.06956943	0	1284	2.2521314354430597	0.7677316168266252	0.6575296426493764	349.0130615234375	349.01739501953125
1046	349.2319641113281	12.752283333333333					1	DETECTED	349.2320 m/z @12.75 [N1285_1.mzXML]	349.2319641113281	12.752283333333333	8.348966666666666	12.841299999999999	4.492333333333333	18019.76171875	632420.8196943357	0	1284	0.09141580091021773	0.5101079110821766	0.047806766822889334	349.22369384765625	349.2353515625
1047	350.8088684082031	1.7311666666666667					1	DETECTED	350.8089 m/z @1.73 [N1285_1.mzXML]	350.8088684082031	1.7311666666666667	1.7006833333333333	1.8307	0.13001666666666667	19970.70703125	96748.7496049805	0	1284	0.08715218037312855	2.1325861126298467	3.265172225259693	350.80828857421875	350.8092041015625
1048	350.8901672363281	1.5826666666666667					1	DETECTED	350.8902 m/z @1.58 [N1285_1.mzXML]	350.8901672363281	1.5826666666666667	1.5387	1.6417833333333334	0.10308333333333342	101648.75	366288.7397026366	0	1284	0.06424619411152022	1.2087372070451095	1.2057032065353064	350.8901672363281	350.8906555175781
1049	351.01092529296875	15.21385					1	DETECTED	351.0109 m/z @15.21 [N1285_1.mzXML]	351.01092529296875	15.21385	0.15151666666666666	19.960166666666666	19.80865	6870.47998046875	2736395.629759826	0	1284	2.862880518669783	0.8118735838398761	0.6247480089063709	351.0092468261719	351.0126953125
1050	351.21160888671875	12.441716666666668					1	DETECTED	351.2116 m/z @12.44 [N1285_1.mzXML]	351.21160888671875	12.441716666666668	11.7879	15.8056	4.0177	26661.224609375	812443.9814381102	0	1284	0.1091030074629824	3.072497387137062	0.6235607400651387	351.21044921875	351.21630859375
1051	351.2269287109375	13.8445					1	DETECTED	351.2269 m/z @13.84 [N1285_1.mzXML]	351.2269287109375	13.8445	13.634283333333334	17.15266666666667	3.5183833333333343	146134.953125	3211408.272497499	0	1284	0.25378276881572503	3.2243175370137465	3.273239090096254	351.2174072265625	351.2272033691406
1052	352.163818359375	9.994633333333333					1	DETECTED	352.1638 m/z @9.99 [N1285_1.mzXML]	352.163818359375	9.994633333333333	8.481633333333333	19.758333333333333	11.2767	26736.853515625	983064.5211794743	0	1284	0.09645608489652702	0.5400897137183347	0.0782725619209326	352.1626892089844	352.1723327636719
1053	352.2301025390625	13.8445					1	DETECTED	352.2301 m/z @13.84 [N1285_1.mzXML]	352.2301025390625	13.8445	12.234383333333334	15.433966666666667	3.199583333333333	33574.55078125	1301975.6233764642	0	1284	1.7177507038405828	0.8058917134074254	0.21463807881398325	352.2210998535156	352.2313232421875
1054	353.0335998535156	2.2997500000000004					1	DETECTED	353.0336 m/z @2.30 [N1285_1.mzXML]	353.0335998535156	2.2997500000000004	1.7311666666666667	15.789033333333332	14.057866666666666	169064.03125	6622554.467573857	0	1284	0.6141455139225229	1.0084026541892204	0.8101711184556707	353.0239562988281	353.0351867675781
1055	353.1746520996094	12.70695					1	DETECTED	353.1747 m/z @12.71 [N1285_1.mzXML]	353.1746520996094	12.70695	9.713566666666667	17.630499999999998	7.916933333333331	10584.9853515625	1200321.9255341801	0	1284	2.527899216102359	1.2173120467427847	1.3919669108869441	353.1658630371094	353.17767333984375
1056	353.22747802734375	11.772133333333333					1	DETECTED	353.2275 m/z @11.77 [N1285_1.mzXML]	353.22747802734375	11.772133333333333	11.634183333333334	17.185833333333335	5.55165	13444.0390625	1203894.9613151858	0	1284	0.18059296263310642	20.121964479884273	39.243928959768546	353.21893310546875	353.2339172363281
1057	353.2423400878906	12.1702					1	DETECTED	353.2423 m/z @12.17 [N1285_1.mzXML]	353.2423400878906	12.1702	10.614299999999998	15.626516666666667	5.012216666666669	9924.900390625	1168771.3298203736	0	1284	3.2074905307691974	1.6107129849818964	2.0313422801243193	353.24139404296875	353.2490234375
1058	355.0094299316406	19.259833333333333					1	DETECTED	355.0094 m/z @19.26 [N1285_1.mzXML]	355.0094299316406	19.259833333333333	0.11779999999999999	19.994000000000003	19.876200000000004	8539.884765625	2520671.4906697073	0	1284	0.6065302069308736	0.5318131613046851	0.062288035045473845	355.00701904296875	355.01434326171875
1059	355.0812683105469	12.046983333333333					1	DETECTED	355.0813 m/z @12.05 [N1285_1.mzXML]	355.0812683105469	12.046983333333333	12.003133333333333	16.740166666666667	4.7370333333333345	15061.060546875	820449.7619050298	0	1284	0.07666453915521565	54.01406309387964	107.02812618775928	355.0807189941406	355.0820617675781
1060	355.1235656738281	10.762400000000001					1	DETECTED	355.1236 m/z @10.76 [N1285_1.mzXML]	355.1235656738281	10.762400000000001	10.614299999999998	16.328433333333333	5.714133333333335	9662.201171875	742047.7461661071	0	1284	0.0826696305622967	19.291469727661102	32.541923078136726	355.1229248046875	355.1334533691406
1061	355.1901550292969	12.662016666666666					1	DETECTED	355.1902 m/z @12.66 [N1285_1.mzXML]	355.1901550292969	12.662016666666666	12.218216666666667	18.634999999999998	6.416783333333331	16485.376953125	1856675.1263302001	0	1284	0.23236976156531597	7.229363827549953	13.458727655099906	355.1863098144531	355.19073486328125
1062	355.249267578125	14.1216					1	DETECTED	355.2493 m/z @14.12 [N1285_1.mzXML]	355.249267578125	14.1216	11.6491	15.449916666666667	3.800816666666666	9935.6083984375	802294.1006490482	0	1284	0.2175185438221252	0.7686181327940679	0.5372362655881359	355.2402038574219	355.2503662109375
1063	355.26055908203125	12.154016666666667					1	DETECTED	355.2606 m/z @12.15 [N1285_1.mzXML]	355.26055908203125	12.154016666666667	8.215916666666667	15.18295	6.967033333333333	10797.08984375	1548251.534640991	0	1284	0.5007743678597354	0.8845678542105753	0.7691357084211504	355.2506408691406	355.2667236328125
1064	356.27679443359375	11.486133333333333					1	DETECTED	356.2768 m/z @11.49 [N1285_1.mzXML]	356.27679443359375	11.486133333333333	11.440783333333334	12.583833333333333	1.1430499999999988	80014.4609375	856976.1470909432	0	1284	0.11753122469483657	2.451711417098575	20.70750041372437	356.2757568359375	356.2778625488281
1065	356.907470703125	1.6123					1	DETECTED	356.9075 m/z @1.61 [N1285_1.mzXML]	356.907470703125	1.6123	1.5387	1.6563166666666667	0.1176166666666667	81510.7421875	305654.3165791017	0	1284	0.06842939605471865	0.8052438739225528	0.7079451699707647	356.9066467285156	356.9078063964844
1066	357.1695251464844	12.425466666666667					1	DETECTED	357.1695 m/z @12.43 [N1285_1.mzXML]	357.1695251464844	12.425466666666667	1.2798833333333335	12.6	11.320116666666665	9878.3564453125	3032239.4132660227	0	1284	0.23766937251092202	0.5078297083299065	0.01565941665981288	357.1690368652344	357.1750183105469
1067	357.2126770019531	9.324133333333332					1	DETECTED	357.2127 m/z @9.32 [N1285_1.mzXML]	357.2126770019531	9.324133333333332	7.7638	11.694416666666665	3.9306166666666655	6927.44921875	602747.0013539733	0	1284	1.6085415734070985	1.2595439008758815	0.06660136750614244	357.2054138183594	357.21466064453125
1068	357.27642822265625	12.234383333333334					1	DETECTED	357.2764 m/z @12.23 [N1285_1.mzXML]	357.27642822265625	12.234383333333334	11.7879	17.630499999999998	5.842599999999997	33287.4375	1284752.8631587827	0	1284	0.23973583441565438	6.542909403113218	16.678984606463757	357.275146484375	357.2825927734375
1069	358.2563781738281	11.039883333333334					1	DETECTED	358.2564 m/z @11.04 [N1285_1.mzXML]	358.2563781738281	11.039883333333334	10.597783333333332	11.204366666666665	0.606583333333333	39132.4140625	348069.1878705134	0	1284	0.13534466419403657	0.7226303058616482	0.44970265056088915	358.255859375	358.2572326660156
1070	358.2925109863281	11.574883333333334					1	DETECTED	358.2925 m/z @11.57 [N1285_1.mzXML]	358.2925109863281	11.574883333333334	11.545466666666666	12.003133333333333	0.45766666666666644	251281.859375	1756944.874620128	0	1284	0.10707571293520424	4.473600706206765	5.589397879467334	358.29119873046875	358.29364013671875
1071	358.3656921386719	12.0617					1	DETECTED	358.3657 m/z @12.06 [N1285_1.mzXML]	358.3656921386719	12.0617	12.046983333333333	12.154016666666667	0.10703333333333376	6860.9931640625	34643.141216674994	0	1284	0.10781834428741632	3.6364665911664815	6.272933182332963	358.3650207519531	358.3664855957031
1072	359.0045471191406	2.8254499999999996					1	DETECTED	359.0045 m/z @2.83 [N1285_1.mzXML]	359.0045471191406	2.8254499999999996	0.5924833333333334	19.708166666666667	19.115683333333333	3144.375	1168522.297734833	0	1284	18.251949314069112	4.280333338309275	7.560666676618552	359.00396728515625	359.0067138671875
1073	359.041259765625	1.6711833333333332					1	DETECTED	359.0413 m/z @1.67 [N1285_1.mzXML]	359.041259765625	1.6711833333333332	1.6417833333333334	17.49816666666667	15.856383333333337	303916.71875	1.0761962362595035E7	1	1284	0.7587579439193772	17.305183639039285	28.677013328246076	359.0405578613281	359.0459899902344
1074	360.23638916015625	4.23865					1	DETECTED	360.2364 m/z @4.24 [N1285_1.mzXML]	360.23638916015625	4.23865	3.3912	5.068849999999999	1.6776499999999994	5488.67724609375	288916.4811819456	0	1284	0.3500647284735736	0.9898224084016755	0.8260858016162889	360.2348327636719	360.2381591796875
1075	360.321044921875	12.662016666666666					1	DETECTED	360.3210 m/z @12.66 [N1285_1.mzXML]	360.321044921875	12.662016666666666	7.517366666666666	12.8263	5.308933333333334	33846.00390625	2174148.192846313	0	1284	0.36158672877536446	0.5159664246676969	0.03193284933539377	360.31707763671875	360.3214416503906
1076	361.1797180175781	12.186333333333332					1	DETECTED	361.1797 m/z @12.19 [N1285_1.mzXML]	361.1797180175781	12.186333333333332	12.076783333333333	12.3787	0.30191666666666706	14005.7294921875	186538.9128372799	0	1284	0.15076067005534277	1.3779856990719792	1.7559713981439582	361.1792907714844	361.18060302734375
1077	361.1983947753906	11.189516666666666					1	DETECTED	361.1984 m/z @11.19 [N1285_1.mzXML]	361.1983947753906	11.189516666666666	11.12955	11.219066666666667	0.08951666666666647	20907.998046875	83751.73718994082	0	1284	0.10921561890174658	0.7463868816008953	0.4927737632017906	361.1982116699219	361.19866943359375
1078	361.30999755859375	12.73755					1	DETECTED	361.3100 m/z @12.74 [N1285_1.mzXML]	361.30999755859375	12.73755	11.741133333333332	14.88275	3.1416166666666676	12135.865234375	954892.0903978883	0	1284	1.3382766337365712	1.5764573053441475	1.4245044082720013	361.3091735839844	361.31365966796875
1079	362.9237365722656	1.6417833333333334					1	DETECTED	362.9237 m/z @1.64 [N1285_1.mzXML]	362.9237365722656	1.6417833333333334	1.5826666666666667	2.2855166666666666	0.70285	180494.28125	947322.9157575689	0	1284	0.05997538951624093	6.748861677975534	0.8686297781190484	362.9237365722656	362.9320983886719
1080	363.0892028808594	12.1702					1	DETECTED	363.0892 m/z @12.17 [N1285_1.mzXML]	363.0892028808594	12.1702	12.138183333333334	12.2663	0.12811666666666532	12078.4482421875	63188.401006591215	0	1284	0.0732142193831713	2.0007808433108294	3.001561686621659	363.0892028808594	363.0904846191406
1081	363.10980224609375	1.4642000000000002					1	DETECTED	363.1098 m/z @1.46 [N1285_1.mzXML]	363.10980224609375	1.4642000000000002	1.40045	16.822666666666667	15.422216666666667	15662.365234375	1290334.34870343	0	1284	0.05657059155045685	120.9585620915029	1.672662941312938	363.1075744628906	363.11798095703125
1082	363.2138977050781	11.31075					1	DETECTED	363.2139 m/z @11.31 [N1285_1.mzXML]	363.2138977050781	11.31075	8.739650000000001	11.60435	2.864699999999999	111625.2109375	1830622.1869910297	0	1284	0.08610817582536079	1.1999411290015716	0.8601518383492565	363.2041320800781	363.2150573730469
1083	363.99554443359375	8.875883333333332					1	DETECTED	363.9955 m/z @8.88 [N1285_1.mzXML]	363.99554443359375	8.875883333333332	3.7229	18.66783333333333	14.944933333333331	3117.138671875	921797.7398498841	0	1284	0.5028313401648816	1.450124361615763	1.9002487232315262	363.9911193847656	363.9963684082031
1084	364.0511474609375	1.7311666666666667					1	DETECTED	364.0511 m/z @1.73 [N1285_1.mzXML]	364.0511474609375	1.7311666666666667	1.7158166666666665	11.010066666666667	9.29425	17290.12890625	4868082.998545166	0	1284	9.208026534601151	302.74429967426323	604.4885993485265	364.04901123046875	364.0511474609375
1085	365.1973876953125	14.381733333333333					1	DETECTED	365.1974 m/z @14.38 [N1285_1.mzXML]	365.1973876953125	14.381733333333333	9.8179	15.658866666666666	5.840966666666667	16587.1640625	1199234.2534871835	0	1284	0.6184525400348839	0.639918927801921	0.25424464154171206	365.1905517578125	365.1976318359375
1086	365.2076416015625	11.574883333333334					1	DETECTED	365.2076 m/z @11.57 [N1285_1.mzXML]	365.2076416015625	11.574883333333334	11.189516666666666	16.6085	5.418983333333333	69976.3515625	2766393.138710908	0	1284	0.3060514350409349	5.234463099275786	8.438395077373825	365.1976623535156	365.2095642089844
1087	365.2297058105469	11.09995					1	DETECTED	365.2297 m/z @11.10 [N1285_1.mzXML]	365.2297058105469	11.09995	11.069566666666667	11.204366666666665	0.13479999999999848	12806.9853515625	67974.11961718697	0	1284	0.14286252618285467	2.2183214481623703	3.43664289632474	365.22955322265625	365.2303466796875
1088	367.1188049316406	1.8732166666666668					1	DETECTED	367.1188 m/z @1.87 [N1285_1.mzXML]	367.1188049316406	1.8732166666666668	1.8588	13.889383333333335	12.030583333333334	45734.95703125	1.4809715104937013E7	0	1284	0.04341163788754687	417.24566473988216	18.285820820427187	367.11083984375	367.11944580078125
1089	367.1403503417969	11.340083333333332					1	DETECTED	367.1404 m/z @11.34 [N1285_1.mzXML]	367.1403503417969	11.340083333333332	6.613133333333334	11.340083333333332	4.726949999999999	22421.03125	2350902.2301610406	0	1284	5.2713065190055435	0.5	null	367.1403503417969	367.1493835449219
1090	367.1916809082031	13.724133333333333					1	DETECTED	367.1917 m/z @13.72 [N1285_1.mzXML]	367.1916809082031	13.724133333333333	13.664083333333334	14.240683333333333	0.5765999999999991	55793.48828125	1002604.5514466544	0	1284	0.30314262249986434	4.800999167360637	8.601998334721275	367.19140625	367.1932373046875
1091	367.9887390136719	12.394183333333332					1	DETECTED	367.9887 m/z @12.39 [N1285_1.mzXML]	367.9887390136719	12.394183333333332	0.11779999999999999	19.994000000000003	19.876200000000004	40317.02734375	1.0428854993166665E7	0	1284	3.779571808718652	1.4076343886027138	2.002193708161035	367.9873962402344	367.991455078125
1092	368.2765808105469	11.486133333333333					1	DETECTED	368.2766 m/z @11.49 [N1285_1.mzXML]	368.2765808105469	11.486133333333333	5.60305	12.076783333333333	6.473733333333334	295457.3125	7417644.064746153	1	1284	0.11284927197795724	5.226032400369263	2.7168755215472555	368.2704772949219	368.27685546875
1093	368.8689880371094	1.6711833333333332					1	DETECTED	368.8690 m/z @1.67 [N1285_1.mzXML]	368.8689880371094	1.6711833333333332	1.6563166666666667	1.8166333333333333	0.16031666666666666	30351.982421875	182604.93742968736	0	1284	0.1349934206919816	5.391816143497788	9.783632286995577	368.86822509765625	368.86944580078125
1094	369.00775146484375	2.228333333333333					1	DETECTED	369.0078 m/z @2.23 [N1285_1.mzXML]	369.00775146484375	2.228333333333333	1.6857166666666668	16.971333333333334	15.285616666666668	13455.8193359375	2362143.0661311634	0	1284	0.3472758013415356	14.085096906963182	27.170193813926364	368.99822998046875	369.0082092285156
1095	369.060546875	12.046983333333333					1	DETECTED	369.0605 m/z @12.05 [N1285_1.mzXML]	369.060546875	12.046983333333333	3.1075166666666667	12.1702	9.062683333333332	23475.28515625	2749487.7428353885	0	1284	9.0290335772103	0.5068917235927571	0.013783447185514358	369.052734375	369.0606384277344
1096	369.27972412109375	11.5157					1	DETECTED	369.2797 m/z @11.52 [N1285_1.mzXML]	369.27972412109375	11.5157	11.5157	11.6491	0.13339999999999996	56122.46484375	199993.7136433096	0	1284	0.04841103871704355	null	null	369.27972412109375	369.2807922363281
1097	369.3487548828125	12.662016666666666					1	DETECTED	369.3488 m/z @12.66 [N1285_1.mzXML]	369.3487548828125	12.662016666666666	0.13463333333333333	19.926499999999997	19.791866666666664	161330.375	6970387.017382298	0	1284	0.49330915731061253	0.798156161295498	0.8202904075795698	369.347412109375	369.3518371582031
1098	370.2925109863281	11.619366666666668					1	DETECTED	370.2925 m/z @11.62 [N1285_1.mzXML]	370.2925109863281	11.619366666666668	11.574883333333334	12.076783333333333	0.5018999999999991	356472.03125	2671298.9408669393	1	1284	0.11447260230517564	5.486020235295167	3.2932062132405187	370.2909851074219	370.2929382324219
1099	370.3520202636719	12.631666666666666					1	DETECTED	370.3520 m/z @12.63 [N1285_1.mzXML]	370.3520202636719	12.631666666666666	0.3886	19.474833333333333	19.086233333333332	45664.6875	4556879.631498933	0	1284	0.46641458757487086	0.7794711020114786	0.5589422040229572	370.35089111328125	370.3542785644531
1100	371.1957092285156	12.315166666666666					1	DETECTED	371.1957 m/z @12.32 [N1285_1.mzXML]	371.1957092285156	12.315166666666666	10.147883333333334	17.087	6.939116666666665	3775.790771484375	860845.6176472778	0	1284	6.1516784001212645	1.6008789805978305	2.201757961195661	371.18609619140625	371.1957092285156
1101	371.2218017578125	11.741133333333332					1	DETECTED	371.2218 m/z @11.74 [N1285_1.mzXML]	371.2218017578125	11.741133333333332	9.743383333333332	14.451633333333332	4.70825	25645.875	1922269.9873992922	0	1284	0.5823670508110528	1.1799506745102346	4.80135808916613	371.2209777832031	371.2259521484375
1102	371.2613830566406	13.589766666666666					1	DETECTED	371.2614 m/z @13.59 [N1285_1.mzXML]	371.2613830566406	13.589766666666666	13.281283333333333	15.244116666666667	1.962833333333334	20393.404296875	709029.8494019173	0	1284	0.10437897783519468	3.1814252525798286	1.7470898149514522	371.26092529296875	371.2630310058594
1103	371.29583740234375	11.619366666666668					1	DETECTED	371.2958 m/z @11.62 [N1285_1.mzXML]	371.29583740234375	11.619366666666668	11.589433333333334	18.12816666666667	6.538733333333335	82746.171875	2260214.953479432	0	1284	0.11104643195155361	98.73447986075323	5.698476969022081	371.29266357421875	371.29632568359375
1104	372.308349609375	11.756583333333333					1	DETECTED	372.3083 m/z @11.76 [N1285_1.mzXML]	372.308349609375	11.756583333333333	11.60435	12.6159	1.0115499999999997	73537.3046875	665647.475641237	0	1284	0.14765714882245184	3.122116810130511	2.332256041269932	372.29913330078125	372.3089904785156
1105	372.7353515625	2.0008166666666667					1	DETECTED	372.7354 m/z @2.00 [N1285_1.mzXML]	372.7353515625	2.0008166666666667	1.9731166666666666	2.17135	0.19823333333333326	12874.1005859375	76897.97767626954	0	1284	0.133380397896379	3.578219013237055	6.15643802647411	372.7345275878906	372.7369689941406
1106	372.8810729980469	1.5974333333333335					1	DETECTED	372.8811 m/z @1.60 [N1285_1.mzXML]	372.8810729980469	1.5974333333333335	1.5534333333333334	1.6563166666666667	0.10288333333333322	29069.94140625	114298.95468188482	0	1284	0.08754399210079455	1.1691287878787855	1.144963694782912	372.88079833984375	372.8815612792969
1107	373.2708740234375	12.1071					1	DETECTED	373.2709 m/z @12.11 [N1285_1.mzXML]	373.2708740234375	12.1071	11.904950000000001	12.36285	0.45789999999999864	5316.37451171875	118595.2606043698	0	1284	0.21084915778442337	1.1325748206777133	1.2651496413554268	373.268310546875	373.2718200683594
1108	373.31146240234375	11.772133333333333					1	DETECTED	373.3115 m/z @11.77 [N1285_1.mzXML]	373.31146240234375	11.772133333333333	11.725583333333333	17.432000000000002	5.706416666666669	15621.1767578125	1691370.5606092538	0	1284	0.13683250709108385	61.29341210168298	121.58682420336596	373.3114013671875	373.3142395019531
1109	374.32391357421875	12.202533333333333					1	DETECTED	374.3239 m/z @12.20 [N1285_1.mzXML]	374.32391357421875	12.202533333333333	11.6491	12.347266666666666	0.6981666666666655	10678.134765625	171209.41417187513	0	1284	0.053433723765691	0.6307595012949465	0.261519002589893	374.3218994140625	374.3248596191406
1110	375.0149841308594	1.6711833333333332					1	DETECTED	375.0150 m/z @1.67 [N1285_1.mzXML]	375.0149841308594	1.6711833333333332	1.5974333333333335	2.6321333333333334	1.0347	130459.6015625	4107923.369058716	0	1284	0.4689616024467582	6.273322413503629	11.877909507291397	375.0059509277344	375.01727294921875
1111	375.2168884277344	12.441716666666668					1	DETECTED	375.2169 m/z @12.44 [N1285_1.mzXML]	375.2168884277344	12.441716666666668	12.282483333333333	12.5679	0.28541666666666643	20059.423828125	176229.5911096193	0	1284	0.14268939378858825	0.8962214779150012	0.7924429558300023	375.2160339355469	375.2177734375
1112	376.62237548828125	10.582433333333334					1	DETECTED	376.6224 m/z @10.58 [N1285_1.mzXML]	376.62237548828125	10.582433333333334	10.55245	10.874883333333335	0.32243333333333446	9335.93359375	75023.07545275855	0	1284	0.10990595917905033	5.376876042245606	9.753752084491213	376.6217956542969	376.6230773925781
1113	377.1443786621094	9.832799999999999					1	DETECTED	377.1444 m/z @9.83 [N1285_1.mzXML]	377.1443786621094	9.832799999999999	9.802966666666666	9.905933333333333	0.1029666666666671	2667.80078125	10428.048298095766	0	1284	0.0451010150349056	1.7256983240224024	2.451396648044805	377.1433410644531	377.1443786621094
1114	377.62933349609375	12.315166666666666					1	DETECTED	377.6293 m/z @12.32 [N1285_1.mzXML]	377.62933349609375	12.315166666666666	9.653883333333333	16.740166666666667	7.086283333333334	7523.8701171875	1059261.3883637697	0	1284	2.280872659933035	1.3313658197486176	1.7100192645603889	377.6280212402344	377.6317443847656
1115	378.2373962402344	12.409833333333333					1	DETECTED	378.2374 m/z @12.41 [N1285_1.mzXML]	378.2373962402344	12.409833333333333	12.282483333333333	13.10435	0.8218666666666667	102525.734375	1187818.4060544472	0	1284	0.1376253804127998	2.2405897752705997	2.488917408530812	378.2373962402344	378.2418212890625
1116	378.8975830078125	1.6417833333333334					1	DETECTED	378.8976 m/z @1.64 [N1285_1.mzXML]	378.8975830078125	1.6417833333333334	1.5974333333333335	15.259866666666666	13.662433333333333	112394.5703125	2152646.082562378	0	1284	0.062170368557714406	154.02968808718563	307.05937617437127	378.8916015625	378.90570068359375
1117	379.08087158203125	12.441716666666668					1	DETECTED	379.0809 m/z @12.44 [N1285_1.mzXML]	379.08087158203125	12.441716666666668	0.11779999999999999	13.241083333333334	13.123283333333333	16981.384765625	1631897.7133529666	0	1284	12.411209689165624	0.532431518659517	0.06486303731903406	379.0801086425781	379.08453369140625
1118	379.20184326171875	9.2394					1	DETECTED	379.2018 m/z @9.24 [N1285_1.mzXML]	379.20184326171875	9.2394	5.116933333333334	10.965966666666667	5.849033333333333	11338.8447265625	528863.7322197575	0	1284	0.1879914332988477	0.7094094150751169	0.40236260310212	379.200439453125	379.2095642089844
1119	379.24090576171875	12.409833333333333					1	DETECTED	379.2409 m/z @12.41 [N1285_1.mzXML]	379.24090576171875	12.409833333333333	3.3624666666666667	13.4171	10.054633333333333	25279.966796875	1554049.5738947757	0	1284	0.145591116525015	0.5556662896386056	0.27938262311259426	379.2316589355469	379.2500305175781
1120	380.2531433105469	12.662016666666666					1	DETECTED	380.2531 m/z @12.66 [N1285_1.mzXML]	380.2531433105469	12.662016666666666	11.741133333333332	13.634283333333334	1.893150000000002	190829.53125	2089253.4841825012	0	1284	0.11726551136495189	6.991360403455052	2.39952503442551	380.2476806640625	380.2532958984375
1121	380.9049072265625	1.5826666666666667					1	DETECTED	380.9049 m/z @1.58 [N1285_1.mzXML]	380.9049072265625	1.5826666666666667	1.5387	1.6123	0.07360000000000011	15510.9091796875	42348.892599609375	0	1284	0.0463955272614629	0.8369977255496592	0.6739954510993186	380.9049072265625	380.90655517578125
1122	381.0228576660156	1.6711833333333332					1	DETECTED	381.0229 m/z @1.67 [N1285_1.mzXML]	381.0228576660156	1.6711833333333332	1.6270666666666667	2.4955833333333337	0.868516666666667	238793.609375	4089461.108901121	0	1284	0.2369469823983983	9.92487538773807	24.151108005521966	381.02191162109375	381.0242004394531
1123	381.11553955078125	11.114766666666666					1	DETECTED	381.1155 m/z @11.11 [N1285_1.mzXML]	381.11553955078125	11.114766666666666	11.054816666666666	11.233849999999999	0.17903333333333293	11544.8251953125	64913.84319299329	0	1284	0.12267140435525903	1.4931887684181075	1.3971963481461749	381.1108703613281	381.1165771484375
1124	381.7486267089844	13.515766666666668					1	DETECTED	381.7486 m/z @13.52 [N1285_1.mzXML]	381.7486267089844	13.515766666666668	10.696183333333332	13.679266666666667	2.983083333333335	10169.7412109375	769903.8709820253	0	1284	0.17716438525943978	0.5289936456332198	0.05798729126643971	381.74761962890625	381.75738525390625
1125	383.1134338378906	1.7887333333333333					1	DETECTED	383.1134 m/z @1.79 [N1285_1.mzXML]	383.1134338378906	1.7887333333333333	1.7458833333333332	2.384916666666667	0.6390333333333336	239656.078125	2339609.6850585947	0	1284	0.05455147716831843	5.712053738082766	8.227064199048016	383.11297607421875	383.11431884765625
1126	384.1173095703125	1.8447					1	DETECTED	384.1173 m/z @1.84 [N1285_1.mzXML]	384.1173095703125	1.8447	1.8447	9.15475	7.31005	12473.9521484375	2582948.900543824	0	1284	7.127121790062112	null	null	384.11273193359375	384.1173095703125
1127	384.3081970214844	11.725583333333333					1	DETECTED	384.3082 m/z @11.73 [N1285_1.mzXML]	384.3081970214844	11.725583333333333	11.694416666666665	11.819899999999999	0.1254833333333334	12326.279296875	60388.703217041046	0	1284	0.11273779393337513	2.013101604278025	3.02620320855605	384.3067626953125	384.308837890625
1128	385.30682373046875	12.202533333333333					1	DETECTED	385.3068 m/z @12.20 [N1285_1.mzXML]	385.30682373046875	12.202533333333333	9.398033333333332	17.432000000000002	8.03396666666667	52055.0546875	6556407.113237364	0	1284	3.396325062225026	1.8286557419518799	2.6423890853639533	385.2994689941406	385.3089599609375
1129	386.08099365234375	13.375966666666667					1	DETECTED	386.0810 m/z @13.38 [N1285_1.mzXML]	386.08099365234375	13.375966666666667	0.11779999999999999	19.960166666666666	19.842366666666667	6098.49462890625	2280687.7683848254	0	1284	7.969780893927936	0.7483073325874618	1.3019401387438583	386.07696533203125	386.0831298828125
1130	386.2867431640625	11.425633333333334					1	DETECTED	386.2867 m/z @11.43 [N1285_1.mzXML]	386.2867431640625	11.425633333333334	10.980816666666668	11.486133333333333	0.5053166666666655	38833.78125	315240.4552393795	0	1284	0.07844729896369707	0.5680055453557639	0.13601109071152773	386.2862854003906	386.28765869140625
1131	386.31011962890625	12.122633333333333					1	DETECTED	386.3101 m/z @12.12 [N1285_1.mzXML]	386.31011962890625	12.122633333333333	6.744716666666666	16.344649999999998	9.599933333333333	10064.349609375	1756482.5250801698	0	1284	0.3402858408991083	0.8925327341752537	0.7850654683505072	386.30865478515625	386.31182861328125
1132	386.32281494140625	12.73755					1	DETECTED	386.3228 m/z @12.74 [N1285_1.mzXML]	386.32281494140625	12.73755	11.864033333333333	12.811666666666667	0.947633333333334	17689.94140625	400413.7275716556	0	1284	0.9253063158102695	0.5424243002423156	0.08484860048463123	386.3133850097656	386.3240051269531
1133	386.92218017578125	1.6123					1	DETECTED	386.9222 m/z @1.61 [N1285_1.mzXML]	386.92218017578125	1.6123	1.5534333333333334	1.6270666666666667	0.07363333333333322	10803.5830078125	37838.235813964784	0	1284	0.11505544130490764	0.6254246885617208	0.2508493771234418	386.9220886230469	386.92340087890625
1134	387.1772155761719	11.574883333333334					1	DETECTED	387.1772 m/z @11.57 [N1285_1.mzXML]	387.1772155761719	11.574883333333334	11.5157	11.974383333333332	0.45868333333333133	280698.84375	1954385.120931401	1	1284	0.11300008035819964	2.6156147375679875	2.4820535965361037	387.17706298828125	387.17840576171875
1135	387.25042724609375	11.864033333333333					1	DETECTED	387.2504 m/z @11.86 [N1285_1.mzXML]	387.25042724609375	11.864033333333333	11.849983333333334	14.794633333333334	2.9446499999999993	10929.7421875	860890.493880249	0	1284	0.1233642693911321	104.79181494662494	208.58362989324988	387.248046875	387.2550964355469
1136	388.0766906738281	13.4171					1	DETECTED	388.0767 m/z @13.42 [N1285_1.mzXML]	388.0766906738281	13.4171	0.43989999999999996	19.994000000000003	19.554100000000002	6381.03759765625	2168876.675202362	0	1284	5.868537389396934	0.7534021206423575	1.4349919351011833	388.0743713378906	388.0795593261719
1137	388.7096862792969	2.0429					1	DETECTED	388.7097 m/z @2.04 [N1285_1.mzXML]	388.7096862792969	2.0429	1.7605333333333335	2.1854999999999998	0.42496666666666627	12093.5810546875	205458.83081518547	0	1284	0.8831355623619417	0.752508558611734	0.5050171172234682	388.705078125	388.7099914550781
1138	389.97021484375	12.457500000000001					1	DETECTED	389.9702 m/z @12.46 [N1285_1.mzXML]	389.97021484375	12.457500000000001	2.1997500000000003	18.99683333333333	16.79708333333333	16798.0625	3272449.634300722	0	1284	1.4963314812758917	1.4167144267850387	1.7233125382144827	389.9689025878906	389.973876953125
1139	390.9886474609375	1.7605333333333335					1	DETECTED	390.9886 m/z @1.76 [N1285_1.mzXML]	390.9886474609375	1.7605333333333335	1.6563166666666667	2.4681333333333333	0.8118166666666666	25936.5234375	584448.2861240234	0	1284	0.4750802844570674	3.894850471773542	6.789700943547084	390.9835510253906	390.9906921386719
1140	391.28082275390625	11.279516666666666					1	DETECTED	391.2808 m/z @11.28 [N1285_1.mzXML]	391.28082275390625	11.279516666666666	0.1011	19.994000000000003	19.892900000000004	16999.9453125	8248721.262810294	0	1284	9.059340578793755	0.8897905934799952	0.390248468193235	391.279296875	391.2840576171875
1141	392.79296875	1.7311666666666667					1	DETECTED	392.7930 m/z @1.73 [N1285_1.mzXML]	392.79296875	1.7311666666666667	1.7006833333333333	1.7887333333333333	0.08804999999999996	18448.708984375	72275.99604248049	0	1284	0.06642125600238824	1.4442318206670266	1.888463641334053	392.7920837402344	392.79296875
1142	394.22064208984375	8.378216666666667					1	DETECTED	394.2206 m/z @8.38 [N1285_1.mzXML]	394.22064208984375	8.378216666666667	8.0661	8.42245	0.35634999999999906	2770.900146484375	35407.77840469357	0	1284	0.29789982459103115	0.5708602552464347	0.1417205104928693	394.21954345703125	394.22161865234375
1143	394.2924499511719	11.6491					1	DETECTED	394.2924 m/z @11.65 [N1285_1.mzXML]	394.2924499511719	11.6491	11.560133333333333	13.431000000000001	1.870866666666668	48893.79296875	1307725.2937954108	0	1284	0.10513241631754688	10.172838761332624	20.03784485103129	394.2914733886719	394.29266357421875
1144	394.7553405761719	13.724133333333333					1	DETECTED	394.7553 m/z @13.72 [N1285_1.mzXML]	394.7553405761719	13.724133333333333	13.664083333333334	14.012716666666668	0.3486333333333338	13514.7568359375	164257.5947467042	0	1284	0.19703490548148395	2.9028587288371517	4.805717457674303	394.7548828125	394.7569274902344
1145	395.0921630859375	9.504349999999999					1	DETECTED	395.0922 m/z @9.50 [N1285_1.mzXML]	395.0921630859375	9.504349999999999	7.6816	9.564316666666667	1.8827166666666661	3121.769775390625	212429.19500082405	0	1284	1.8547266113361802	0.5164495039546476	0.03289900790929524	395.0921630859375	395.0973205566406
1146	396.3081359863281	11.725583333333333					1	DETECTED	396.3081 m/z @11.73 [N1285_1.mzXML]	396.3081359863281	11.725583333333333	11.664066666666667	11.904950000000001	0.24088333333333445	44663.73828125	329636.95661120437	0	1284	0.12646368924007945	1.9578704958006263	2.9157409916012527	396.30792236328125	396.3083801269531
1147	396.88275146484375	1.568					1	DETECTED	396.8828 m/z @1.57 [N1285_1.mzXML]	396.88275146484375	1.568	1.5387	1.5974333333333335	0.058733333333333526	30599.3359375	82020.89360546874	0	1284	0.056795341027120694	1.0022753128555173	1.0045506257110348	396.8824768066406	396.88360595703125
1148	396.9970703125	1.6711833333333332					1	DETECTED	396.9971 m/z @1.67 [N1285_1.mzXML]	396.9970703125	1.6711833333333332	1.6417833333333334	9.594383333333333	7.9525999999999994	95362.2578125	2138442.81626062	0	1284	0.08707619408980594	14.060419449211295	216.4974441533187	396.9870910644531	396.9989929199219
1149	397.10992431640625	10.223					1	DETECTED	397.1099 m/z @10.22 [N1285_1.mzXML]	397.10992431640625	10.223	4.343583333333333	10.371	6.027416666666667	3607.193603515625	466922.8113147582	0	1284	0.08187158941062478	0.5125862826527575	0.025172565305514944	397.10137939453125	397.111328125
1150	397.3118591308594	11.725583333333333					1	DETECTED	397.3119 m/z @11.73 [N1285_1.mzXML]	397.3118591308594	11.725583333333333	11.710183333333333	11.772133333333333	0.061949999999999505	11438.9697265625	29320.411371825976	0	1284	0.08071793865483201	2.0113636363636678	3.0227272727273355	397.3114318847656	397.3118591308594
1151	397.4122619628906	12.52015					1	DETECTED	397.4123 m/z @12.52 [N1285_1.mzXML]	397.4122619628906	12.52015	12.091916666666666	14.1819	2.0899833333333344	75851.2890625	1924761.6739721666	0	1284	0.29808002555971136	1.166652529070166	1.351609808068424	397.4105529785156	397.4137268066406
1152	398.04888916015625	9.890916666666667					1	DETECTED	398.0489 m/z @9.89 [N1285_1.mzXML]	398.04888916015625	9.890916666666667	9.847683333333332	15.545916666666667	5.698233333333334	21424.04296875	487427.020065094	0	1284	0.08366617610870541	64.29035540578562	3.2818489116198726	398.0485534667969	398.05120849609375
1153	398.3238220214844	11.819899999999999					1	DETECTED	398.3238 m/z @11.82 [N1285_1.mzXML]	398.3238220214844	11.819899999999999	11.756583333333333	12.202533333333333	0.44594999999999985	117203.96875	867034.5287974866	0	1284	0.12899692632244353	2.8915102670463297	3.9181441355974225	398.31939697265625	398.3242492675781
1154	398.7579650878906	13.619383333333333					1	DETECTED	398.7580 m/z @13.62 [N1285_1.mzXML]	398.7579650878906	13.619383333333333	13.03495	15.33895	2.3040000000000003	30680.25390625	1116957.2814562083	0	1284	0.35740432590961113	1.9711401357440264	1.510335514895522	398.7564697265625	398.7615051269531
1155	399.1259460449219	11.12955					1	DETECTED	399.1259 m/z @11.13 [N1285_1.mzXML]	399.1259460449219	11.12955	10.326516666666667	11.233849999999999	0.907333333333332	13430.3740234375	200764.2465717159	0	1284	0.11419207879272086	0.5688867883851797	0.1414763164280297	399.1242370605469	399.1271057128906
1156	399.23333740234375	8.845333333333334					1	DETECTED	399.2333 m/z @8.85 [N1285_1.mzXML]	399.23333740234375	8.845333333333334	8.78475	8.96855	0.18379999999999974	7291.0546875	41941.35541333	0	1284	0.08919525062838218	1.5169188445667023	1.6160969441801545	399.2324523925781	399.2337951660156
1157	399.32733154296875	11.891316666666667					1	DETECTED	399.3273 m/z @11.89 [N1285_1.mzXML]	399.32733154296875	11.891316666666667	11.7879	16.37761666666667	4.589716666666668	17447.35546875	1912047.1469532473	0	1284	2.3814726579241405	16.40823517770419	30.899489932420583	399.3216857910156	399.32733154296875
1158	400.3394470214844	11.960066666666668					1	DETECTED	400.3394 m/z @11.96 [N1285_1.mzXML]	400.3394470214844	11.960066666666668	11.664066666666667	12.583833333333333	0.919766666666666	403124.59375	3147469.0705635864	1	1284	0.11021063567720013	3.3552413711377187	4.0143513589942925	400.33026123046875	400.3486633300781
1159	401.6225280761719	10.9512					1	DETECTED	401.6225 m/z @10.95 [N1285_1.mzXML]	401.6225280761719	10.9512	10.237766666666666	11.039883333333334	0.8021166666666684	7482.77734375	105282.439881897	0	1284	0.10870793264292189	0.5621525019857032	0.1498148853339	401.6210632324219	401.6239929199219
1160	402.28240966796875	10.995533333333332					1	DETECTED	402.2824 m/z @11.00 [N1285_1.mzXML]	402.28240966796875	10.995533333333332	10.567383333333334	11.09995	0.532566666666666	5602.642578125	85410.6047130736	0	1284	0.03708399557799069	0.6219393514733944	0.2438787029467887	402.2814636230469	402.28424072265625
1161	402.74249267578125	12.691849999999999					1	DETECTED	402.7425 m/z @12.69 [N1285_1.mzXML]	402.74249267578125	12.691849999999999	12.6	12.781783333333333	0.18178333333333363	17630.37109375	104299.6247431649	0	1284	0.06568859576984032	0.9895663219016626	0.9791326438033251	402.74139404296875	402.7448425292969
1162	402.89984130859375	1.5974333333333335					1	DETECTED	402.8998 m/z @1.60 [N1285_1.mzXML]	402.89984130859375	1.5974333333333335	0.9688833333333334	1.6270666666666667	0.6581833333333332	54916.42578125	288823.6460249021	0	1284	0.07512066161454434	0.6958723225950811	0.43205663259477045	402.8990783691406	402.9049987792969
1163	403.0048828125	1.6711833333333332					1	DETECTED	403.0049 m/z @1.67 [N1285_1.mzXML]	403.0048828125	1.6711833333333332	1.6563166666666667	12.250416666666666	10.5941	289788.375	6749481.147670652	1	1284	0.1435553917974064	24.822214960702333	46.13113488941819	403.00469970703125	403.00921630859375
1164	404.203857421875	11.589433333333334					1	DETECTED	404.2039 m/z @11.59 [N1285_1.mzXML]	404.203857421875	11.589433333333334	11.530533333333333	11.741133333333332	0.21059999999999945	29268.6796875	213835.76438086	0	1284	0.13821898916418185	1.7877758913412127	2.5755517826824255	404.202392578125	404.2040100097656
1165	405.0801696777344	12.676766666666667					1	DETECTED	405.0802 m/z @12.68 [N1285_1.mzXML]	405.0801696777344	12.676766666666667	10.663533333333334	19.458000000000002	8.794466666666668	6249.2900390625	1133763.6162024527	0	1284	3.5494219257586757	2.1841647763961785	1.8997681920291891	405.0751037597656	405.0833435058594
1166	405.13348388671875	10.537683333333332					1	DETECTED	405.1335 m/z @10.54 [N1285_1.mzXML]	405.13348388671875	10.537683333333332	10.50815	10.63085	0.12270000000000003	5096.51513671875	22229.621997375467	0	1284	0.07960010842030307	2.0773137697518287	3.1546275395036574	405.1324768066406	405.13372802734375
1167	406.6800842285156	2.0429					1	DETECTED	406.6801 m/z @2.04 [N1285_1.mzXML]	406.6800842285156	2.0429	2.0429	11.219066666666667	9.176166666666667	7260.92138671875	2263397.9985682373	0	1284	0.0574571521083973	null	null	406.6726379394531	406.6805114746094
1168	406.74517822265625	12.52015					1	DETECTED	406.7452 m/z @12.52 [N1285_1.mzXML]	406.74517822265625	12.52015	11.634183333333334	15.773050000000001	4.138866666666667	23673.30078125	1538086.1478552239	0	1284	0.11258297521533933	2.335791414274432	3.6715828285488645	406.7434387207031	406.7459716796875
1169	406.7561340332031	13.473166666666666					1	DETECTED	406.7561 m/z @13.47 [N1285_1.mzXML]	406.7561340332031	13.473166666666666	12.85575	14.1216	1.2658500000000004	43831.94140625	764680.7008511967	0	1284	0.1467152160325771	0.6438654165754943	0.2792667384173325	406.7462463378906	406.75665283203125
1170	408.22052001953125	8.724416666666666					1	DETECTED	408.2205 m/z @8.72 [N1285_1.mzXML]	408.22052001953125	8.724416666666666	8.694083333333333	8.78475	0.09066666666666734	4269.77490234375	15389.346196960569	0	1284	0.17246309473508958	1.494505494505517	1.9890109890110341	408.22052001953125	408.2216796875
1171	408.7719421386719	13.78405					1	DETECTED	408.7719 m/z @13.78 [N1285_1.mzXML]	408.7719421386719	13.78405	1.6857166666666668	14.1819	12.496183333333335	21172.78125	7433285.119689941	0	1284	11.966344499407587	0.5164423474307756	0.03288469486155118	408.766357421875	408.7723083496094
1172	408.9166259765625	1.6123					1	DETECTED	408.9166 m/z @1.61 [N1285_1.mzXML]	408.9166259765625	1.6123	1.5534333333333334	9.030983333333333	7.47755	79683.4609375	9019692.265063478	0	1284	0.06997980087080924	63.51259909399778	125.1526545338917	408.91644287109375	408.92034912109375
1173	409.1590881347656	11.574883333333334					1	DETECTED	409.1591 m/z @11.57 [N1285_1.mzXML]	409.1590881347656	11.574883333333334	10.965966666666667	12.091916666666666	1.1259499999999996	212831.65625	2026543.238879033	0	1284	0.11563376879960607	1.9676802900172286	2.1640120807357053	409.15863037109375	409.1609802246094
1174	409.1851501464844	9.2252					1	DETECTED	409.1852 m/z @9.23 [N1285_1.mzXML]	409.1851501464844	9.2252	9.15475	17.38266666666667	8.227916666666669	79171.625	953154.9220363777	0	1284	0.06185863038079553	1.1630116965591835	0.9757250690618481	409.1849670410156	409.1874694824219
1175	410.2514343261719	3.9272666666666667					1	DETECTED	410.2514 m/z @3.93 [N1285_1.mzXML]	410.2514343261719	3.9272666666666667	3.4774499999999997	5.068849999999999	1.5913999999999997	4365.138671875	208984.70044888303	0	1284	1.0157449494887238	1.7689429026640469	2.2370632112233477	410.2495422363281	410.2536926269531
1176	410.758544921875	13.444966666666666					1	DETECTED	410.7585 m/z @13.44 [N1285_1.mzXML]	410.758544921875	13.444966666666666	12.1071	15.137433333333332	3.0303333333333313	32353.83203125	1523119.0878088374	0	1284	0.458269118406875	1.132524416982261	0.5736151051968298	410.7568359375	410.7605285644531
1177	410.8533630371094	1.7006833333333333					1	DETECTED	410.8534 m/z @1.70 [N1285_1.mzXML]	410.8533630371094	1.7006833333333333	1.6711833333333332	1.88745	0.21626666666666683	30512.29296875	257336.4520625	0	1284	0.14511297593330674	3.6655367231638345	6.331073446327669	410.8531799316406	410.8543701171875
1178	412.3025207519531	11.545466666666666					1	DETECTED	412.3025 m/z @11.55 [N1285_1.mzXML]	412.3025207519531	11.545466666666666	11.500716666666667	11.694416666666665	0.19369999999999798	19356.615234375	159107.9145024418	0	1284	null	2.1642458100559048	3.328491620111809	412.30181884765625	412.30352783203125
1179	412.7745361328125	13.487083333333334					1	DETECTED	412.7745 m/z @13.49 [N1285_1.mzXML]	412.7745361328125	13.487083333333334	12.202533333333333	14.028533333333334	1.8260000000000005	12101.3740234375	720204.4479487301	0	1284	0.04018196390805073	0.7107547390136619	0.4215094780273238	412.77325439453125	412.78387451171875
1180	413.1402893066406	9.38315					1	DETECTED	413.1403 m/z @9.38 [N1285_1.mzXML]	413.1402893066406	9.38315	9.309733333333332	15.198266666666665	5.888533333333333	6572.4697265625	933851.5898995977	0	1284	5.615347293521825	40.10351872871639	79.20703745743278	413.1327819824219	413.1422119140625
1181	413.2636413574219	1.6563166666666667					1	DETECTED	413.2636 m/z @1.66 [N1285_1.mzXML]	413.2636413574219	1.6563166666666667	0.11779999999999999	19.994000000000003	19.876200000000004	15321.7890625	2857108.7137547624	0	1284	5.039628497704508	7.83214253409494	10.757555409010012	413.26007080078125	413.2676086425781
1182	413.3377990722656	12.1071					1	DETECTED	413.3378 m/z @12.11 [N1285_1.mzXML]	413.3377990722656	12.1071	11.694416666666665	19.359166666666667	7.6647500000000015	10108.5234375	1366881.7089658205	0	1284	1.9226927635700424	5.096762989717635	9.153959389806817	413.33544921875	413.34027099609375
1183	414.9974670410156	1.4793666666666667					1	DETECTED	414.9975 m/z @1.48 [N1285_1.mzXML]	414.9974670410156	1.4793666666666667	1.4336333333333333	1.4940833333333332	0.06044999999999989	3022.45458984375	7881.374995361314	0	1284	0.10496020150085861	0.6608965014577237	0.32179300291544755	414.9930114746094	414.9974670410156
1184	415.20855712890625	11.877733333333333					1	DETECTED	415.2086 m/z @11.88 [N1285_1.mzXML]	415.20855712890625	11.877733333333333	11.804233333333334	12.48835	0.6841166666666663	920749.0	7326999.547794915	1	1284	0.1185502499176323	2.4683416806738583	3.0591637223921437	415.2079772949219	415.2106018066406
1185	416.3614501953125	13.473166666666666					1	DETECTED	416.3615 m/z @13.47 [N1285_1.mzXML]	416.3614501953125	13.473166666666666	9.197283333333333	15.291483333333334	6.094200000000001	16471.310546875	1583071.036126312	0	1284	0.4403134375191353	0.71262468183962	0.4252493636792401	416.3558654785156	416.3687744140625
1186	416.99993896484375	1.88745					1	DETECTED	416.9999 m/z @1.89 [N1285_1.mzXML]	416.99993896484375	1.88745	1.6711833333333332	16.37761666666667	14.706433333333335	56590.0	3022482.7395029915	0	1284	0.25388065241578794	1.9078372471174554	2.7092857724704316	416.99456787109375	417.0011901855469
1187	418.74322509765625	13.281283333333333					1	DETECTED	418.7432 m/z @13.28 [N1285_1.mzXML]	418.74322509765625	13.281283333333333	11.530533333333333	13.649049999999999	2.1185166666666664	15651.203125	1029437.3418376457	0	1284	0.763643192606553	0.6050311771145699	0.25056676886365464	418.74322509765625	418.74664306640625
1188	418.87744140625	1.5826666666666667					1	DETECTED	418.8774 m/z @1.58 [N1285_1.mzXML]	418.87744140625	1.5826666666666667	1.5236833333333335	1.6270666666666667	0.10338333333333316	70145.5390625	247469.7363029783	0	1284	0.05882574421513964	0.8914432105384932	0.9889971746087517	418.8771057128906	418.8795471191406
1189	418.9787902832031	1.6711833333333332					1	DETECTED	418.9788 m/z @1.67 [N1285_1.mzXML]	418.9787902832031	1.6711833333333332	1.6563166666666667	2.370983333333333	0.7146666666666666	82811.3984375	978444.2431166987	0	1284	0.06020088036916049	24.035874439462013	43.351993210547015	418.97833251953125	418.97998046875
1190	419.3113708496094	12.631666666666666					1	DETECTED	419.3114 m/z @12.63 [N1285_1.mzXML]	419.3113708496094	12.631666666666666	0.13463333333333333	19.97716666666667	19.842533333333336	7226.23388671875	2021354.7626950364	0	1284	12.722977829238708	1.2351304743326768	0.6916929163350772	419.30914306640625	419.3174133300781
1191	419.7640380859375	13.487083333333334					1	DETECTED	419.7640 m/z @13.49 [N1285_1.mzXML]	419.7640380859375	13.487083333333334	11.819899999999999	13.619383333333333	1.7994833333333347	20601.4140625	1029477.913328247	0	1284	0.04658495202093427	0.5396776999130266	0.07935539982605319	419.75421142578125	419.7645263671875
1192	420.1563415527344	11.159316666666665					1	DETECTED	420.1563 m/z @11.16 [N1285_1.mzXML]	420.1563415527344	11.159316666666665	10.50815	11.219066666666667	0.710916666666666	7080.5732421875	147302.89767474346	0	1284	0.6775095171517798	0.5458791911952915	0.09175838239058291	420.1542663574219	420.1583251953125
1193	420.7601318359375	12.394183333333332					1	DETECTED	420.7601 m/z @12.39 [N1285_1.mzXML]	420.7601318359375	12.394183333333332	11.6491	13.431000000000001	1.7819000000000003	13536.3427734375	739019.1130700682	0	1284	0.03122686141363218	1.1957722849793115	1.391544569958623	420.7589111328125	420.768798828125
1194	420.8821716308594	1.6711833333333332					1	DETECTED	420.8822 m/z @1.67 [N1285_1.mzXML]	420.8821716308594	1.6711833333333332	1.6417833333333334	1.7747333333333333	0.1329499999999999	61037.8125	224757.1118784176	0	1284	0.049227897011374866	2.2610544217687156	2.8446250907341284	420.88153076171875	420.88287353515625
1195	421.7799987792969	14.353716666666665					1	DETECTED	421.7800 m/z @14.35 [N1285_1.mzXML]	421.7799987792969	14.353716666666665	14.1216	15.513716666666665	1.3921166666666647	68389.828125	1657081.086247192	0	1284	0.3071235544992952	2.106250732957348	3.1156720967277067	421.7774658203125	421.78179931640625
1196	422.3237609863281	11.804233333333334					1	DETECTED	422.3238 m/z @11.80 [N1285_1.mzXML]	422.3237609863281	11.804233333333334	11.741133333333332	12.032133333333332	0.29100000000000037	42233.2578125	309244.2762786881	0	1284	0.10711437156640358	2.3058637083992903	3.5130617443833394	422.3220520019531	422.32464599609375
1197	422.7587890625	13.444966666666666					1	DETECTED	422.7588 m/z @13.44 [N1285_1.mzXML]	422.7587890625	13.444966666666666	7.71445	14.0445	6.330049999999999	11779.60546875	1554569.057538818	0	1284	0.2289256839424656	0.5523105828153948	0.10462116563078959	422.7570495605469	422.7603759765625
1198	423.1263427734375	10.597783333333332					1	DETECTED	423.1263 m/z @10.60 [N1285_1.mzXML]	423.1263427734375	10.597783333333332	10.55245	10.663533333333334	0.1110833333333332	6419.04736328125	22880.853586486493	0	1284	0.05820978454519299	1.2251838235294492	1.4503676470588984	423.12554931640625	423.1273193359375
1199	424.33935546875	11.918616666666667					1	DETECTED	424.3394 m/z @11.92 [N1285_1.mzXML]	424.33935546875	11.918616666666667	8.29	12.647233333333332	4.357233333333333	871748.875	1.3921814228987034E7	1	1284	0.10634080778379129	2.057539649167527	1.9170192071270244	424.33868408203125	424.3440856933594
1200	424.894287109375	1.6123					1	DETECTED	424.8943 m/z @1.61 [N1285_1.mzXML]	424.894287109375	1.6123	1.5236833333333335	1.6563166666666667	0.13263333333333316	122658.15625	459433.53641357453	0	1284	0.06408490417517987	0.8517903378957989	0.7516070975342067	424.8935241699219	424.8952331542969
1201	426.3548583984375	12.01765					1	DETECTED	426.3549 m/z @12.02 [N1285_1.mzXML]	426.3548583984375	12.01765	1.4175333333333335	12.781783333333333	11.36425	1079984.125	1.2172447136521328E7	1	1284	0.11750572023505157	2.434498455882506	3.7494243946294574	426.34503173828125	426.35601806640625
1202	426.8270263671875	1.7006833333333333					1	DETECTED	426.8270 m/z @1.70 [N1285_1.mzXML]	426.8270263671875	1.7006833333333333	1.6711833333333332	1.9159666666666666	0.24478333333333335	28189.6484375	256076.53530371093	0	1284	0.20860380227811737	4.148870056497164	7.297740112994328	426.826904296875	426.82830810546875
1203	427.43035888671875	12.647233333333332					1	DETECTED	427.4304 m/z @12.65 [N1285_1.mzXML]	427.43035888671875	12.647233333333332	11.946050000000001	14.353716666666665	2.407666666666664	13821.638671875	758209.112689087	0	1284	0.4691737749177012	1.716859594495024	2.433719188990048	427.4280090332031	427.43328857421875
1204	428.0346984863281	4.343583333333333					1	DETECTED	428.0347 m/z @4.34 [N1285_1.mzXML]	428.0346984863281	4.343583333333333	4.089216666666667	8.0661	3.9768833333333333	1312.721435546875	198275.78527136226	0	1284	0.13115949367209812	7.817225789542676	14.634451579085352	428.0316467285156	428.0398864746094
1205	428.297607421875	11.486133333333333					1	DETECTED	428.2976 m/z @11.49 [N1285_1.mzXML]	428.297607421875	11.486133333333333	11.174566666666667	11.60435	0.42978333333333296	15851.29296875	225692.3837648314	0	1284	0.13093805316861307	0.6897132769872698	0.37942655397453956	428.2940979003906	428.2980651855469
1206	428.3708801269531	12.138183333333334					1	DETECTED	428.3709 m/z @12.14 [N1285_1.mzXML]	428.3708801269531	12.138183333333334	11.988733333333332	12.457500000000001	0.468766666666669	123025.1171875	1089516.4649643563	1	1284	0.10268957242113075	1.1273625501537332	1.3814809465809257	428.36138916015625	428.37139892578125
1207	429.3743591308594	12.154016666666667					1	DETECTED	429.3744 m/z @12.15 [N1285_1.mzXML]	429.3743591308594	12.154016666666667	1.3144	14.927283333333332	13.612883333333333	28923.22265625	2010391.9791572252	0	1284	0.2280700288645079	0.627922727894744	0.7542386923661545	429.365234375	429.376708984375
1208	429.7665100097656	14.40965					1	DETECTED	429.7665 m/z @14.41 [N1285_1.mzXML]	429.7665100097656	14.40965	8.215916666666667	14.942	6.726083333333333	10642.4541015625	1131036.415205413	0	1284	0.20984076667409823	0.5429748885970767	0.0859497771941534	429.764892578125	429.77362060546875
1209	430.24114990234375	9.624066666666666					1	DETECTED	430.2411 m/z @9.62 [N1285_1.mzXML]	430.24114990234375	9.624066666666666	9.413133333333333	9.788166666666665	0.37503333333333266	7292.77294921875	55712.49925186149	0	1284	0.07931694211038653	0.8889854614412126	0.5625103513406812	430.2328796386719	430.2430725097656
1210	430.37750244140625	13.589766666666666					1	DETECTED	430.3775 m/z @13.59 [N1285_1.mzXML]	430.37750244140625	13.589766666666666	3.9711833333333333	14.451633333333332	10.480449999999998	38240.20703125	3630425.997050905	0	1284	0.30145887566064467	0.534111235247804	0.0645977691208557	430.37237548828125	430.379150390625
1211	430.91107177734375	1.6417833333333334					1	DETECTED	430.9111 m/z @1.64 [N1285_1.mzXML]	430.91107177734375	1.6417833333333334	1.5826666666666667	1.7006833333333333	0.11801666666666666	190761.8125	688959.2003564461	0	1284	0.05753055709162758	1.0036583296260142	0.6923102245365299	430.9105224609375	430.91168212890625
1212	431.1756286621094	12.662016666666666					1	DETECTED	431.1756 m/z @12.66 [N1285_1.mzXML]	431.1756286621094	12.662016666666666	9.183266666666666	15.259866666666666	6.076599999999999	92369.84375	2995608.2623898326	0	1284	0.285370440594944	0.5410294412131812	0.7437754949392843	431.16656494140625	431.17706298828125
1213	432.17889404296875	12.647233333333332					1	DETECTED	432.1789 m/z @12.65 [N1285_1.mzXML]	432.17889404296875	12.647233333333332	12.394183333333332	12.8263	0.43211666666666737	26841.9296875	341215.26858764736	0	1284	0.1593363772066816	0.8538167687545295	0.707633537509059	432.1783447265625	432.1809387207031
1214	432.2354431152344	11.877733333333333					1	DETECTED	432.2354 m/z @11.88 [N1285_1.mzXML]	432.2354431152344	11.877733333333333	2.6321333333333334	12.1702	9.538066666666666	130259.3125	2901027.9632039783	0	1284	0.13260571541402655	2.5757630226432653	3.1203484267469115	432.2342834472656	432.24542236328125
1215	432.308837890625	12.202533333333333					1	DETECTED	432.3088 m/z @12.20 [N1285_1.mzXML]	432.308837890625	12.202533333333333	6.010116666666667	12.7967	6.786583333333333	23649.1015625	1997631.8074952697	0	1284	0.1424475641708174	0.5479753461895598	0.09595069237911956	432.2988586425781	432.31634521484375
1216	432.9737548828125	1.9591666666666667					1	DETECTED	432.9738 m/z @1.96 [N1285_1.mzXML]	432.9737548828125	1.9591666666666667	1.6857166666666668	2.4544333333333332	0.7687166666666665	29045.08203125	803568.4992490232	0	1284	0.6103823911286126	1.4055890778326323	1.7613127051999689	432.97296142578125	432.9752197265625
1217	433.9674377441406	11.295016666666667					1	DETECTED	433.9674 m/z @11.30 [N1285_1.mzXML]	433.9674377441406	11.295016666666667	10.890216666666667	12.457500000000001	1.567283333333334	7058.3134765625	460261.9347673342	0	1284	0.7842221908313132	1.9358736824769451	2.8717473649538903	433.9665222167969	433.97052001953125
1218	435.3309020996094	10.50815					1	DETECTED	435.3309 m/z @10.51 [N1285_1.mzXML]	435.3309020996094	10.50815	10.462	12.767066666666667	2.305066666666667	10306.7578125	489428.65827795386	0	1284	0.07284645395545652	24.97363669194612	3.146611538563041	435.32891845703125	435.3399353027344
1219	436.8559265136719	1.6711833333333332					1	DETECTED	436.8559 m/z @1.67 [N1285_1.mzXML]	436.8559265136719	1.6711833333333332	1.6417833333333334	1.8026333333333333	0.16084999999999994	36705.71484375	174123.86483007795	0	1284	0.06042237787425586	2.7355442176870857	4.471088435374171	436.85546875	436.8564453125
1220	437.1905822753906	11.877733333333333					1	DETECTED	437.1906 m/z @11.88 [N1285_1.mzXML]	437.1905822753906	11.877733333333333	1.2622333333333333	12.409833333333333	11.1476	710866.125	2.3881931164540645E7	1	1284	0.12090716688339853	2.469429503512564	3.1014459731025683	437.18988037109375	437.198974609375
1221	437.23052978515625	8.799633333333333					1	DETECTED	437.2305 m/z @8.80 [N1285_1.mzXML]	437.23052978515625	8.799633333333333	8.769733333333333	9.905933333333333	1.1362000000000005	7725.15771484375	97885.15908016976	0	1284	0.05509012343227049	19.000000000000266	37.897700825445725	437.2225036621094	437.2340087890625
1222	438.2953796386719	13.348583333333332					1	DETECTED	438.2954 m/z @13.35 [N1285_1.mzXML]	438.2953796386719	13.348583333333332	13.308183333333334	14.211633333333333	0.9034499999999994	25609.80859375	380540.1435346684	0	1284	0.14240415499318893	11.181311881188606	21.36262376237721	438.29437255859375	438.29827880859375
1223	438.9813537597656	1.7605333333333335					1	DETECTED	438.9814 m/z @1.76 [N1285_1.mzXML]	438.9813537597656	1.7605333333333335	0.3886	2.42665	2.03805	55283.35546875	2193443.0519467765	0	1284	0.24198601271685072	0.8783093587554522	0.45492570608671234	438.98077392578125	438.9913024902344
1224	439.1181945800781	11.084816666666667					1	DETECTED	439.1182 m/z @11.08 [N1285_1.mzXML]	439.1181945800781	11.084816666666667	11.069566666666667	11.219066666666667	0.14949999999999974	16474.58203125	101494.1283645019	0	1284	0.1376629163314309	4.901639344262291	8.803278688524582	439.1180725097656	439.119140625
1225	442.31353759765625	11.804233333333334					1	DETECTED	442.3135 m/z @11.80 [N1285_1.mzXML]	442.31353759765625	11.804233333333334	1.6857166666666668	12.046983333333333	10.361266666666667	31338.095703125	4058504.3048761906	0	1284	0.09407972204098769	0.5110657833958271	0.02461378379097838	442.3072204589844	442.3159484863281
1226	442.876220703125	1.5387					1	DETECTED	442.8762 m/z @1.54 [N1285_1.mzXML]	442.876220703125	1.5387	1.4642000000000002	1.5826666666666667	0.1184666666666665	12470.8134765625	55299.48668774406	0	1284	0.07339560910951048	0.7950782997762875	0.5901565995525749	442.8757629394531	442.8777160644531
1227	443.41796875	12.347266666666666					1	DETECTED	443.4180 m/z @12.35 [N1285_1.mzXML]	443.41796875	12.347266666666666	12.1702	18.455166666666667	6.2849666666666675	23050.51953125	1159900.1871899415	0	1284	0.17553117030724863	17.74745858433735	34.4949171686747	443.4161071777344	443.4269104003906
1228	444.23651123046875	8.36365					1	DETECTED	444.2365 m/z @8.36 [N1285_1.mzXML]	444.23651123046875	8.36365	7.9588	8.572383333333333	0.6135833333333327	2848.763916015625	56787.36200576778	0	1284	0.29179523401240814	0.7577909513811697	0.5155819027623395	444.2349853515625	444.2395935058594
1229	445.36370849609375	13.4033					1	DETECTED	445.3637 m/z @13.40 [N1285_1.mzXML]	445.36370849609375	13.4033	5.619266666666666	14.794633333333334	9.175366666666667	11140.1767578125	2601257.1635354008	0	1284	0.5609380026110369	0.5893709773425089	0.17874195468501766	445.3608093261719	445.36822509765625
1230	445.39703369140625	12.473166666666666					1	DETECTED	445.3970 m/z @12.47 [N1285_1.mzXML]	445.39703369140625	12.473166666666666	11.960066666666668	12.691849999999999	0.7317833333333308	25557.142578125	575186.4247175292	0	1284	0.548793163248309	0.7131001104398108	0.4262002208796215	445.39569091796875	445.3980712890625
1231	446.2505798339844	11.574883333333334					1	DETECTED	446.2506 m/z @11.57 [N1285_1.mzXML]	446.2505798339844	11.574883333333334	8.814733333333333	12.202533333333333	3.3878000000000004	621587.8125	6613148.328465589	1	1284	0.11262181489599676	1.9155318293428718	2.0360909549975323	446.2499084472656	446.25299072265625
1232	446.8848876953125	1.6417833333333334					1	DETECTED	446.8849 m/z @1.64 [N1285_1.mzXML]	446.8848876953125	1.6417833333333334	1.568	1.6857166666666668	0.11771666666666669	111729.0625	368848.7901708989	0	1284	0.05051096332628058	0.8060980328546841	0.7602083971840485	446.8846740722656	446.88592529296875
1233	447.34283447265625	12.457500000000001					1	DETECTED	447.3428 m/z @12.46 [N1285_1.mzXML]	447.34283447265625	12.457500000000001	11.31075	18.947666666666667	7.636916666666666	12956.3681640625	1602119.0283770754	0	1284	2.9936175445245876	1.7056430883243545	2.498997941076559	447.33306884765625	447.34869384765625
1234	448.33935546875	11.918616666666667					1	DETECTED	448.3394 m/z @11.92 [N1285_1.mzXML]	448.33935546875	11.918616666666667	11.849983333333334	14.650716666666666	2.8007333333333317	80147.765625	1403218.3575537112	0	1284	0.10180907436215314	20.40359397765925	3.585566634327423	448.3379211425781	448.34564208984375
1235	448.5599670410156	9.398033333333332					1	DETECTED	448.5600 m/z @9.40 [N1285_1.mzXML]	448.5599670410156	9.398033333333332	9.0467	9.443566666666667	0.3968666666666678	3514.640869140625	52699.23692468269	0	1284	0.058952192014308125	0.5648007590132852	0.12960151802657033	448.5591125488281	448.5690002441406
1236	449.0103454589844	1.6711833333333332					1	DETECTED	449.0103 m/z @1.67 [N1285_1.mzXML]	449.0103454589844	1.6711833333333332	1.6270666666666667	18.700499999999998	17.07343333333333	41565.3671875	6395912.0646330565	0	1284	0.05192522576106717	193.50321118247106	368.68577826731695	449.0087585449219	449.0107727050781
1237	449.1056823730469	11.054816666666666					1	DETECTED	449.1057 m/z @11.05 [N1285_1.mzXML]	449.1056823730469	11.054816666666666	11.025033333333333	11.204366666666665	0.17933333333333223	6467.27001953125	45478.215162963985	0	1284	0.16474742370685647	3.0106323447118624	5.021264689423725	449.1037292480469	449.10626220703125
1238	449.1983947753906	12.315166666666666					1	DETECTED	449.1984 m/z @12.32 [N1285_1.mzXML]	449.1983947753906	12.315166666666666	12.2663	12.6159	0.3496000000000006	32962.46484375	412460.11945996166	0	1284	0.23699076224026783	3.57708049113231	6.15416098226462	449.19775390625	449.19927978515625
1239	450.2965393066406	13.473166666666666					1	DETECTED	450.2965 m/z @13.47 [N1285_1.mzXML]	450.2965393066406	13.473166666666666	13.431000000000001	13.515766666666668	0.08476666666666688	16977.046875	72798.18092578143	0	1284	0.1543951899073246	1.005138339920993	1.010276679841986	450.2965393066406	450.2987976074219
1240	450.3175048828125	12.347266666666666					1	DETECTED	450.3175 m/z @12.35 [N1285_1.mzXML]	450.3175048828125	12.347266666666666	12.202533333333333	12.409833333333333	0.20730000000000004	19669.267578125	157646.98175927714	0	1284	0.06891032247438211	0.7161446338093066	0.43228926761861314	450.31732177734375	450.31964111328125
1241	450.3547058105469	13.0626					1	DETECTED	450.3547 m/z @13.06 [N1285_1.mzXML]	450.3547058105469	13.0626	0.13463333333333333	19.994000000000003	19.85936666666667	104662.6875	4778942.374703607	0	1284	1.1938773558865865	1.2705409009018658	1.4912702968292046	450.3523254394531	450.3590087890625
1242	452.3706970214844	12.091916666666666					1	DETECTED	452.3707 m/z @12.09 [N1285_1.mzXML]	452.3706970214844	12.091916666666666	12.046983333333333	12.36285	0.3158666666666665	38817.9375	266622.84721923945	0	1284	0.1368835269769697	3.5148367952522634	2.2919123104720884	452.36767578125	452.37109375
1243	453.164794921875	11.877733333333333					1	DETECTED	453.1648 m/z @11.88 [N1285_1.mzXML]	453.164794921875	11.877733333333333	9.398033333333332	12.01765	2.6196166666666674	50149.98828125	1693993.5935629276	0	1284	0.16644258007410961	0.5282124181688644	0.06268653244661633	453.157470703125	453.1650390625
1244	453.34100341796875	10.50815					1	DETECTED	453.3410 m/z @10.51 [N1285_1.mzXML]	453.34100341796875	10.50815	9.98015	18.291666666666668	8.311516666666668	163486.765625	1901344.823974515	0	1284	0.11195900321443375	1.847614580042511	2.6709560699845967	453.33807373046875	453.3442687988281
1245	453.3743591308594	12.091916666666666					1	DETECTED	453.3744 m/z @12.09 [N1285_1.mzXML]	453.3743591308594	12.091916666666666	12.046983333333333	12.1071	0.060116666666667484	12954.228515625	36406.29438769611	0	1284	0.059616211085211646	0.6689540059347348	0.3379080118694695	453.3741760253906	453.3748779296875
1246	454.28973388671875	13.09045					1	DETECTED	454.2897 m/z @13.09 [N1285_1.mzXML]	454.28973388671875	13.09045	3.022366666666667	14.751299999999999	11.728933333333332	44744.5625	8155356.623185791	0	1284	0.05196597712733819	0.5824809422515043	0.1649618845030085	454.2892150878906	454.2955017089844
1247	454.3865661621094	12.186333333333332					1	DETECTED	454.3866 m/z @12.19 [N1285_1.mzXML]	454.3865661621094	12.186333333333332	12.138183333333334	12.347266666666666	0.20908333333333218	39007.63671875	230465.76868090717	0	1284	0.0883328978761675	2.1711664935964823	3.342332987192964	454.3856506347656	454.3868713378906
1248	454.9104919433594	1.5974333333333335					1	DETECTED	454.9105 m/z @1.60 [N1285_1.mzXML]	454.9104919433594	1.5974333333333335	1.568	1.6270666666666667	0.0590666666666666	6406.705078125	18204.419536132802	0	1284	0.12090808609522363	1.0033975084937672	1.0067950169875342	454.9073181152344	454.9104919433594
1249	454.9283142089844	8.754633333333334					1	DETECTED	454.9283 m/z @8.75 [N1285_1.mzXML]	454.9283142089844	8.754633333333334	8.739650000000001	8.814733333333333	0.07508333333333184	2354.584716796875	8882.21227215575	0	1284	0.1436718638831902	2.5055617352613493	4.011123470522699	454.9267578125	454.9283142089844
1250	454.9564514160156	1.7605333333333335					1	DETECTED	454.9565 m/z @1.76 [N1285_1.mzXML]	454.9564514160156	1.7605333333333335	1.6857166666666668	2.384916666666667	0.6992	29874.91796875	485594.2899300537	0	1284	0.48965890888255115	4.672755624860765	8.220735543284786	454.95513916015625	454.9573974609375
1251	456.32952880859375	11.486133333333333					1	DETECTED	456.3295 m/z @11.49 [N1285_1.mzXML]	456.32952880859375	11.486133333333333	11.440783333333334	11.545466666666666	0.10468333333333213	39761.06640625	173249.83350488215	0	1284	0.0879106158500651	1.1541712605659777	1.3083425211319555	456.3282775878906	456.32952880859375
1252	456.402099609375	12.347266666666666					1	DETECTED	456.4021 m/z @12.35 [N1285_1.mzXML]	456.402099609375	12.347266666666666	12.282483333333333	12.409833333333333	0.12734999999999985	14413.5703125	74506.29400488341	0	1284	0.155981782544945	0.9828916902495575	0.965783380499115	456.4006042480469	456.4023742675781
1253	458.3443298339844	11.589433333333334					1	DETECTED	458.3443 m/z @11.59 [N1285_1.mzXML]	458.3443298339844	11.589433333333334	11.560133333333333	11.725583333333333	0.16544999999999987	22633.291015625	127847.399414918	0	1284	0.09954886325457402	2.823378839590346	3.6784011842139734	458.3435363769531	458.3453063964844
1254	458.85400390625	1.5387					1	DETECTED	458.8540 m/z @1.54 [N1285_1.mzXML]	458.85400390625	1.5387	1.4491333333333332	1.6417833333333334	0.1926500000000002	29349.0078125	163407.88384313966	0	1284	0.10659576059945342	1.075455898771864	1.1509117975437284	458.8534240722656	458.8591613769531
1255	459.2455749511719	13.241083333333334					1	DETECTED	459.2456 m/z @13.24 [N1285_1.mzXML]	459.2455749511719	13.241083333333334	9.668983333333333	15.016883333333334	5.347900000000001	41857.05859375	2496292.398582794	0	1284	1.7721934141638087	0.7485652697292908	0.08130166375984284	459.2358703613281	459.25469970703125
1256	460.9630432128906	1.6857166666666668					1	DETECTED	460.9630 m/z @1.69 [N1285_1.mzXML]	460.9630432128906	1.6857166666666668	1.6711833333333332	8.678783333333334	7.0076	37631.03125	1401890.6948895259	0	1284	0.23993586999846417	241.08715596329984	44.616621049466175	460.9617919921875	460.9714660644531
1257	462.8588562011719	1.6417833333333334					1	DETECTED	462.8589 m/z @1.64 [N1285_1.mzXML]	462.8588562011719	1.6417833333333334	1.5974333333333335	1.6711833333333332	0.07374999999999976	26253.650390625	77223.11838964849	0	1284	0.06256376152159615	0.8314543404735055	0.6110303511921086	462.8580017089844	462.8598327636719
1258	463.3400573730469	12.70695					1	DETECTED	463.3401 m/z @12.71 [N1285_1.mzXML]	463.3400573730469	12.70695	12.394183333333332	13.799316666666666	1.4051333333333336	9311.6591796875	414220.10604211455	0	1284	1.2689198416495788	2.246296493658732	3.492592987317465	463.3351135253906	463.3408203125
1259	464.15386962890625	15.228966666666668					1	DETECTED	464.1539 m/z @15.23 [N1285_1.mzXML]	464.15386962890625	15.228966666666668	0.1011	19.994000000000003	19.892900000000004	12814.1513671875	3693498.4799541887	0	1284	4.74148162757788	0.6618692928471214	0.30496821101563903	464.1510925292969	464.1571044921875
1260	464.21551513671875	10.63085					1	DETECTED	464.2155 m/z @10.63 [N1285_1.mzXML]	464.21551513671875	10.63085	10.567383333333334	10.729283333333333	0.16189999999999927	9209.0634765625	54309.38781738264	0	1284	0.09292190175887427	1.275472689075622	1.8657423707076188	464.21337890625	464.21673583984375
1261	464.310791015625	13.515766666666668					1	DETECTED	464.3108 m/z @13.52 [N1285_1.mzXML]	464.310791015625	13.515766666666668	12.2663	13.679266666666667	1.4129666666666676	12028.96875	565694.9756353764	0	1284	0.09069511364616822	0.5654279159107881	0.13085583182157629	464.3041076660156	464.31243896484375
1262	464.8704833984375	1.5826666666666667					1	DETECTED	464.8705 m/z @1.58 [N1285_1.mzXML]	464.8704833984375	1.5826666666666667	1.5387	1.6270666666666667	0.0883666666666667	20071.0	64170.97615820309	0	1284	0.05563267197667887	1.0049279757391958	1.0098559514783916	464.8704833984375	464.8714904785156
1263	467.1494140625	11.6491					1	DETECTED	467.1494 m/z @11.65 [N1285_1.mzXML]	467.1494140625	11.6491	11.589433333333334	11.694416666666665	0.10498333333333143	13355.5908203125	61629.175007324026	0	1284	0.12389359236622965	0.879748603351938	0.7594972067038761	467.1487121582031	467.149658203125
1264	468.30517578125	12.662016666666666					1	DETECTED	468.3052 m/z @12.66 [N1285_1.mzXML]	468.30517578125	12.662016666666666	12.48835	13.09045	0.6021000000000001	572776.4375	5131439.433857197	1	1284	0.12551264616817726	1.310914117044601	1.4065337709009729	468.3028259277344	468.30584716796875
1265	469.32562255859375	12.122633333333333					1	DETECTED	469.3256 m/z @12.12 [N1285_1.mzXML]	469.32562255859375	12.122633333333333	11.279516666666666	15.38655	4.107033333333334	15431.044921875	1213083.3072156368	0	1284	2.4735958830970723	2.3592839704038258	3.3277216497033293	469.3225402832031	469.328369140625
1266	469.3858947753906	12.441716666666668					1	DETECTED	469.3859 m/z @12.44 [N1285_1.mzXML]	469.3858947753906	12.441716666666668	12.202533333333333	12.53585	0.3333166666666667	26707.34765625	279035.338279297	0	1284	0.1843115311088379	0.6967807121454908	0.39356142429098145	469.3849182128906	469.3866271972656
1267	469.8160400390625	11.864033333333333					1	DETECTED	469.8160 m/z @11.86 [N1285_1.mzXML]	469.8160400390625	11.864033333333333	11.849983333333334	11.9322	0.08221666666666572	10152.5	38799.873540039	0	1284	0.07968982299274607	2.925860023724919	4.851720047449838	469.8160400390625	469.81805419921875
1268	470.31201171875	12.70695					1	DETECTED	470.3120 m/z @12.71 [N1285_1.mzXML]	470.31201171875	12.70695	1.7458833333333332	12.767066666666667	11.021183333333333	21374.576171875	3498388.3193304758	0	1284	0.13524880177761922	0.5027422817730635	0.00548456354612681	470.30859375	470.3218688964844
1269	470.8872985839844	1.5974333333333335					1	DETECTED	470.8873 m/z @1.60 [N1285_1.mzXML]	470.8872985839844	1.5974333333333335	0.6093166666666666	1.6270666666666667	1.01775	29523.279296875	555595.2702609863	0	1284	0.06627646958306088	0.5149948555332533	0.02998971106650683	470.8868103027344	470.8899230957031
1270	470.9921875	1.6711833333333332					1	DETECTED	470.9922 m/z @1.67 [N1285_1.mzXML]	470.9921875	1.6711833333333332	1.6417833333333334	1.8447	0.20291666666666663	43747.7421875	176425.28854809553	0	1284	0.04085321547410148	3.4509637188208764	2.315168813264063	470.9902038574219	470.99273681640625
1271	472.246826171875	11.574883333333334					1	DETECTED	472.2468 m/z @11.57 [N1285_1.mzXML]	472.246826171875	11.574883333333334	11.5157	11.725583333333333	0.2098833333333321	58199.82421875	341726.84391699376	0	1284	0.12468559213266239	1.8095512611479019	2.44662232914332	472.2458801269531	472.24749755859375
1272	473.3594665527344	13.8445					1	DETECTED	473.3595 m/z @13.84 [N1285_1.mzXML]	473.3594665527344	13.8445	12.781783333333333	14.868150000000002	2.0863666666666685	9328.830078125	527727.0388264769	0	1284	0.245665935198776	0.981619434468266	0.9632388689365321	473.353271484375	473.3617858886719
1273	474.281005859375	11.918616666666667					1	DETECTED	474.2810 m/z @11.92 [N1285_1.mzXML]	474.281005859375	11.918616666666667	11.710183333333333	12.691849999999999	0.9816666666666656	2561597.25	2.222223498558079E7	1	1284	0.1302886484239476	1.5492049348068795	1.3940770945857817	474.2803649902344	474.2843017578125
1274	474.8316650390625	1.5387					1	DETECTED	474.8317 m/z @1.54 [N1285_1.mzXML]	474.8316650390625	1.5387	1.4642000000000002	1.5826666666666667	0.1184666666666665	21186.0859375	89200.54291455066	0	1284	0.07381907626974482	0.7950782997762875	0.5901565995525749	474.83056640625	474.833251953125
1275	475.28533935546875	11.877733333333333					1	DETECTED	475.2853 m/z @11.88 [N1285_1.mzXML]	475.28533935546875	11.877733333333333	10.132183333333334	12.218216666666667	2.086033333333333	658220.4375	3.062093110300279E7	0	1284	0.13323541599362265	0.5975289545797409	0.10677210387215785	475.28179931640625	475.2857971191406
1276	475.3227233886719	10.50815					1	DETECTED	475.3227 m/z @10.51 [N1285_1.mzXML]	475.3227233886719	10.50815	10.03975	16.493183333333334	6.453433333333335	76808.578125	1143470.562941375	0	1284	0.11497902619700362	1.200588365974722	1.8502977077839513	475.3211364746094	475.3288269042969
1277	476.288330078125	11.918616666666667					1	DETECTED	476.2883 m/z @11.92 [N1285_1.mzXML]	476.288330078125	11.918616666666667	4.554866666666666	12.186333333333332	7.6314666666666655	110997.03125	2.3176238078846008E7	0	1284	0.10407566496713194	0.5181780116561986	0.03635602331239722	476.2786560058594	476.28875732421875
1278	476.9031677246094	1.6417833333333334					1	DETECTED	476.9032 m/z @1.64 [N1285_1.mzXML]	476.9031677246094	1.6417833333333334	1.4175333333333335	1.6563166666666667	0.23878333333333313	28094.2734375	161961.11547644052	0	1284	0.05855234658797914	0.5324043106651801	0.0648086213303603	476.893310546875	476.9045104980469
1279	476.9369812011719	1.6857166666666668					1	DETECTED	476.9370 m/z @1.69 [N1285_1.mzXML]	476.9369812011719	1.6857166666666668	1.6857166666666668	2.3566	0.670883333333333	26581.201171875	375079.6188856199	0	1284	0.18691818883845834	null	null	476.9357604980469	476.9393310546875
1280	477.2898254394531	11.877733333333333					1	DETECTED	477.2898 m/z @11.88 [N1285_1.mzXML]	477.2898254394531	11.877733333333333	11.849983333333334	11.960066666666668	0.11008333333333375	16871.603515625	82095.56420214864	0	1284	0.06470481188993027	1.9834834834835429	2.9669669669670857	477.2898254394531	477.29119873046875
1281	477.9581298828125	11.486133333333333					1	DETECTED	477.9581 m/z @11.49 [N1285_1.mzXML]	477.9581298828125	11.486133333333333	7.974633333333333	12.154016666666667	4.179383333333334	9287.109375	669412.8592169494	0	1284	0.4888604943953556	0.5950994351891405	1.304808508356347	477.95550537109375	477.9611511230469
1282	478.2892761230469	12.897666666666668					1	DETECTED	478.2893 m/z @12.90 [N1285_1.mzXML]	478.2892761230469	12.897666666666668	12.752283333333333	12.980383333333332	0.22809999999999953	129976.046875	892198.2121591794	0	1284	0.10707807262674685	0.784477817264692	0.9204308659792532	478.2889099121094	478.28997802734375
1283	478.3253173828125	13.241083333333334					1	DETECTED	478.3253 m/z @13.24 [N1285_1.mzXML]	478.3253173828125	13.241083333333334	11.664066666666667	15.275483333333334	3.611416666666667	156441.578125	4223308.534734435	0	1284	0.1476824491658988	0.9020268453405921	0.8823818843668954	478.3235168457031	478.3299865722656
1284	478.8088684082031	11.891316666666667					1	DETECTED	478.8089 m/z @11.89 [N1285_1.mzXML]	478.8088684082031	11.891316666666667	1.6123	11.960066666666668	10.347766666666669	10154.0263671875	2551927.041345703	0	1284	0.1099546486412315	0.5033441914839455	0.006688382967891035	478.8046569824219	478.81103515625
1285	480.2093200683594	11.6491					1	DETECTED	480.2093 m/z @11.65 [N1285_1.mzXML]	480.2093200683594	11.6491	11.589433333333334	11.756583333333333	0.16714999999999947	12299.7099609375	57791.00774682607	0	1284	0.0465108040890847	1.4006983240223398	1.8013966480446795	480.2089538574219	480.2112731933594
1286	480.3414611816406	13.473166666666666					1	DETECTED	480.3415 m/z @13.47 [N1285_1.mzXML]	480.3414611816406	13.473166666666666	3.291233333333333	14.2833	10.992066666666668	294109.3125	9865224.031103456	1	1284	0.22231638486112892	2.443657127006616	2.7754199461355737	480.33642578125	480.34454345703125
1287	480.8473815917969	1.568					1	DETECTED	480.8474 m/z @1.57 [N1285_1.mzXML]	480.8473815917969	1.568	1.5534333333333334	1.6857166666666668	0.1322833333333333	13992.3037109375	73642.29075805661	0	1284	0.07265277087342148	4.540617848970267	8.081235697940533	480.8378601074219	480.8486633300781
1288	482.32049560546875	12.897666666666668					1	DETECTED	482.3205 m/z @12.90 [N1285_1.mzXML]	482.32049560546875	12.897666666666668	12.722100000000001	13.227566666666666	0.5054666666666652	133927.078125	1402678.0016935985	0	1284	0.14954250003863123	1.048899422555325	1.2979105862715705	482.3196105957031	482.3216552734375
1289	482.3571472167969	13.814533333333333					1	DETECTED	482.3571 m/z @13.81 [N1285_1.mzXML]	482.3571472167969	13.814533333333333	3.5208999999999997	15.545916666666667	12.025016666666668	266272.46875	9127633.469691714	1	1284	0.2899160554546629	2.1617392740600034	2.7734389369529975	482.3479919433594	482.3606262207031
1290	483.3243408203125	12.883866666666668					1	DETECTED	483.3243 m/z @12.88 [N1285_1.mzXML]	483.3243408203125	12.883866666666668	12.752283333333333	13.048666666666666	0.296383333333333	33573.0234375	298094.44319067366	0	1284	0.046469805790847474	1.1262191260291154	1.1938279286668687	483.322998046875	483.3258972167969
1291	483.3608703613281	13.799316666666666					1	DETECTED	483.3609 m/z @13.80 [N1285_1.mzXML]	483.3608703613281	13.799316666666666	13.649049999999999	14.650716666666666	1.001666666666667	62907.69140625	1287942.4621906755	0	1284	0.3454434593766855	3.3329636202306947	3.4087595373147512	483.3599853515625	483.36224365234375
[truncated: 120 more rows]
