# Supplementary material for: MSFC: a new feature construction method for accurate diagnosis of mass spectrometry data
Source: Sci Rep. 2023 Sep 21;13:15694. doi: 10.1038/s41598-023-42395-5 (PMC10514077; doi:10.1038/s41598-023-42395-5)
Supplement: Supplementary file 1 — Supplementary Information. [file 41598_2023_42395_MOESM1_ESM.zip › dataset/CHD dataset/1-batch/N/N1287_1.mzXML_chromatograms.csv]

row ID	row m/z	row retention time	row identity (main ID)	row identity (all IDs)	row identity (main ID + details)	row comment	row number of detected peaks	N1287_1.mzXML Peak status	N1287_1.mzXML Peak name	N1287_1.mzXML Peak m/z	N1287_1.mzXML Peak RT	N1287_1.mzXML Peak RT start	N1287_1.mzXML Peak RT end	N1287_1.mzXML Peak duration time	N1287_1.mzXML Peak height	N1287_1.mzXML Peak area	N1287_1.mzXML Peak charge	N1287_1.mzXML Peak # data points	N1287_1.mzXML Peak FWHM	N1287_1.mzXML Peak tailing factor	N1287_1.mzXML Peak asymmetry factor	N1287_1.mzXML Peak m/z min	N1287_1.mzXML Peak m/z max
1	55.053714752197266	11.239033333333333					1	DETECTED	55.0537 m/z @11.24 [N1287_1.mzXML]	55.053714752197266	11.239033333333333	0.11768333333333333	19.986333333333334	19.868650000000002	3574.228271484375	1491523.944526397	0	1288	4.402803871890844	0.893266105283981	0.7494197792635546	55.05167770385742	55.05860900878906
2	60.08024978637695	14.637033333333333					1	DETECTED	60.0802 m/z @14.64 [N1287_1.mzXML]	60.08024978637695	14.637033333333333	0.10111666666666667	20.003333333333334	19.902216666666668	243686.71875	6.5057791091172405E7	0	1288	2.069806799114522	0.6911387163894122	3.1320419418972056	60.0741081237793	60.08241653442383
3	61.0391731262207	1.8433333333333333					1	DETECTED	61.0392 m/z @1.84 [N1287_1.mzXML]	61.0391731262207	1.8433333333333333	0.10111666666666667	20.003333333333334	19.902216666666668	165631.59375	3237934.868881075	0	1288	0.14808292301322656	0.8516823496053084	6.336712829816965	61.03871154785156	61.03946304321289
4	61.08367156982422	14.308166666666667					1	DETECTED	61.0837 m/z @14.31 [N1287_1.mzXML]	61.08367156982422	14.308166666666667	0.15155	19.107333333333333	18.955783333333333	6597.5966796875	2123739.978625644	0	1288	3.165884253523746	0.6695026000798213	0.9096928619049236	61.08339309692383	61.085453033447266
5	68.9818115234375	1.5045333333333335					1	DETECTED	68.9818 m/z @1.50 [N1287_1.mzXML]	68.9818115234375	1.5045333333333335	1.4455166666666666	14.041833333333333	12.596316666666667	11002.408203125	2037158.8611621705	0	1288	0.08263310595505735	106.71829991527768	212.43659983055537	68.9757308959961	68.98834991455078
6	69.03299713134766	2.0266					1	DETECTED	69.0330 m/z @2.03 [N1287_1.mzXML]	69.03299713134766	2.0266	1.71275	3.0337	1.32095	8127.55859375	261886.15116082755	0	1288	0.13931975910283412	2.104428867293292	3.2088577345865836	69.03287506103516	69.03790283203125
7	69.06945037841797	7.2264333333333335					1	DETECTED	69.0695 m/z @7.23 [N1287_1.mzXML]	69.06945037841797	7.2264333333333335	0.10111666666666667	20.003333333333334	19.902216666666668	7712.1162109375	3784201.732141235	0	1288	5.2888789579702795	1.3965847131940337	2.8979193920292414	69.06236267089844	69.06965637207031
8	70.98011016845703	1.4899					1	DETECTED	70.9801 m/z @1.49 [N1287_1.mzXML]	70.98011016845703	1.4899	1.3961333333333334	19.80216666666667	18.406033333333333	11616.6884765625	1904508.0638030702	0	1288	0.06347049497264878	118.2300847240984	202.03616449061354	70.97254180908203	70.98881530761719
9	72.04864501953125	13.771116666666668					1	DETECTED	72.0486 m/z @13.77 [N1287_1.mzXML]	72.04864501953125	13.771116666666668	7.9427	19.470666666666666	11.527966666666666	3705.365478515625	989334.7248502196	0	1288	3.4614133393164828	0.9889449679015168	0.5694251557008033	72.04615783691406	72.04895782470703
10	72.08031463623047	1.95725					1	DETECTED	72.0803 m/z @1.96 [N1287_1.mzXML]	72.08031463623047	1.95725	1.8719999999999999	16.833000000000002	14.961000000000002	78669.453125	2554243.965067749	0	1288	0.22365965421204814	5.757346835829467	6.654044808776106	72.07257843017578	72.08604431152344
11	73.04495239257812	11.254316666666666					1	DETECTED	73.0450 m/z @11.25 [N1287_1.mzXML]	73.04495239257812	11.254316666666666	0.11768333333333333	20.003333333333334	19.885650000000002	17569.953125	3480006.3850581073	0	1288	3.2975643003092774	2.066701687638528	3.6315125969833044	73.03937530517578	73.05370330810547
12	74.09447479248047	13.306683333333332					1	DETECTED	74.0945 m/z @13.31 [N1287_1.mzXML]	74.09447479248047	13.306683333333332	2.75425	19.835833333333333	17.081583333333334	5795.55419921875	1235279.4459002998	0	1288	5.580458182213237	0.8993448492265829	0.36448427319278254	74.09127807617188	74.10027313232422
13	75.94730377197266	2.5346333333333333					1	DETECTED	75.9473 m/z @2.53 [N1287_1.mzXML]	75.94730377197266	2.5346333333333333	2.3543000000000003	17.59283333333333	15.238533333333331	5434.04345703125	737856.3517072448	0	1288	0.33958482530351297	42.251016635859585	83.50203327171917	75.9471435546875	75.954345703125
14	77.04328155517578	1.7725833333333334					1	DETECTED	77.0433 m/z @1.77 [N1287_1.mzXML]	77.04328155517578	1.7725833333333334	1.5338833333333333	14.435966666666667	12.902083333333334	3865.302001953125	1442733.797857056	0	1288	6.918783398308342	27.025729646697375	29.4439916479423	77.0344009399414	77.0465316772461
15	80.94727325439453	1.7435					1	DETECTED	80.9473 m/z @1.74 [N1287_1.mzXML]	80.94727325439453	1.7435	1.6523166666666667	16.982333333333333	15.330016666666666	203161.71875	4477363.329983186	0	1288	0.3056483250544435	4.12015416835401	5.933182388185837	80.94713592529297	80.94769287109375
16	81.06919860839844	13.716333333333333					1	DETECTED	81.0692 m/z @13.72 [N1287_1.mzXML]	81.06919860839844	13.716333333333333	0.10111666666666667	20.003333333333334	19.902216666666668	6298.5380859375	2079574.4600405884	0	1288	6.160232082608197	0.9235697490879651	0.4468963309706952	81.06412506103516	81.07504272460938
17	83.0208740234375	1.8291833333333334					1	DETECTED	83.0209 m/z @1.83 [N1287_1.mzXML]	83.0208740234375	1.8291833333333334	0.15155	19.986333333333334	19.834783333333334	3881324.75	1.952758061104215E7	0	1288	0.05532320773265775	1.9225858194496666	3.1508441239230334	83.0208740234375	83.02141571044922
18	83.08486938476562	11.30165					1	DETECTED	83.0849 m/z @11.30 [N1287_1.mzXML]	83.08486938476562	11.30165	0.10111666666666667	19.986333333333334	19.88521666666667	27401.533203125	4787536.243120299	0	1288	0.14583849146093364	1.072758147259044	4.022996128086016	83.08457946777344	83.08524322509766
19	84.02440643310547	1.8146333333333333					1	DETECTED	84.0244 m/z @1.81 [N1287_1.mzXML]	84.02440643310547	1.8146333333333333	0.7271666666666667	4.2287333333333335	3.5015666666666667	27035.072265625	1395328.8996218261	0	1288	0.13825932371059357	1.6099650564001964	2.2199301128003928	84.01803588867188	84.0288314819336
20	84.04390716552734	2.11205					1	DETECTED	84.0439 m/z @2.11 [N1287_1.mzXML]	84.04390716552734	2.11205	0.30448333333333333	19.702166666666667	19.397683333333333	21855.93359375	3150045.483335847	0	1288	1.5038075385434484	2.312475527681584	2.120587873715757	84.03650665283203	84.05192565917969
21	84.95905303955078	1.4899					1	DETECTED	84.9591 m/z @1.49 [N1287_1.mzXML]	84.95905303955078	1.4899	0.10111666666666667	20.003333333333334	19.902216666666668	1045234.75	1.9154420164108384E7	0	1288	0.14449270738236297	1.9412029645972817	1.8755689761897811	84.95868682861328	84.95944213867188
22	85.03394317626953	1.9146666666666665					1	DETECTED	85.0339 m/z @1.91 [N1287_1.mzXML]	85.03394317626953	1.9146666666666665	0.896	19.9695	19.0735	46737.80859375	3512848.1294122925	0	1288	0.32384465296700027	1.6787864714789464	1.614439420130675	85.02558898925781	85.03394317626953
23	85.06431579589844	7.471233333333333					1	DETECTED	85.0643 m/z @7.47 [N1287_1.mzXML]	85.06431579589844	7.471233333333333	0.10111666666666667	20.003333333333334	19.902216666666668	3830.437255859375	2233647.4556273813	0	1288	7.421076590709061	1.3501968535097817	1.7003937070195634	85.06414031982422	85.06452941894531
24	85.96271514892578	1.4899					1	DETECTED	85.9627 m/z @1.49 [N1287_1.mzXML]	85.96271514892578	1.4899	1.4133666666666669	16.405716666666667	14.99235	5569.89208984375	1843287.567098877	0	1288	0.20114657262989488	97.94653745644626	194.89307491289253	85.96244812011719	85.96817779541016
25	86.05541229248047	13.998016666666667					1	DETECTED	86.0554 m/z @14.00 [N1287_1.mzXML]	86.05541229248047	13.998016666666667	0.11768333333333333	20.003333333333334	19.885650000000002	31213.603515625	6416756.31360025	0	1288	35.318483187636474	1.1922318134931322	0.8084904675453521	86.05541229248047	86.05985260009766
26	86.09587860107422	4.14055					1	DETECTED	86.0959 m/z @4.14 [N1287_1.mzXML]	86.09587860107422	4.14055	1.9146666666666665	17.494666666666667	15.58	197030.1875	1.318614549999592E7	1	1288	0.9595072789116861	0.7708136664173255	0.6248950481874419	86.0956802368164	86.09611511230469
27	86.99232482910156	1.5045333333333335					1	DETECTED	86.9923 m/z @1.50 [N1287_1.mzXML]	86.99232482910156	1.5045333333333335	1.4133666666666669	1.78665	0.3732833333333332	39785.90234375	405822.26729809545	0	1288	0.2134629259931191	2.047257769652651	3.094515539305302	86.98860931396484	86.99234771728516
28	87.07996368408203	7.308000000000001					1	DETECTED	87.0800 m/z @7.31 [N1287_1.mzXML]	87.07996368408203	7.308000000000001	0.10111666666666667	20.003333333333334	19.902216666666668	90858.640625	4.630217308928057E7	1	1288	16.345414314971414	1.0255840997218355	1.1431990292496057	87.07965850830078	87.08075714111328
29	88.038818359375	2.671683333333333					1	DETECTED	88.0388 m/z @2.67 [N1287_1.mzXML]	88.038818359375	2.671683333333333	2.297683333333333	15.966033333333334	13.66835	8410.55859375	1293988.27222992	0	1288	0.3899848597177149	18.273195187165772	4.844818362739461	88.03864288330078	88.03904724121094
30	88.07522583007812	8.891166666666667					1	DETECTED	88.0752 m/z @8.89 [N1287_1.mzXML]	88.07522583007812	8.891166666666667	0.11768333333333333	20.003333333333334	19.885650000000002	6286.76171875	3398071.9282623264	0	1288	4.240720935003042	1.133281345873646	0.21588894579201764	88.06807708740234	88.08357238769531
31	88.11372375488281	13.2662					1	DETECTED	88.1137 m/z @13.27 [N1287_1.mzXML]	88.11372375488281	13.2662	8.450883333333334	18.450833333333332	9.999949999999998	6043.908203125	1426737.165141053	0	1288	2.6979488300372374	1.0383481183307433	1.0218846437956481	88.11114501953125	88.11372375488281
32	88.95217895507812	1.5045333333333335					1	DETECTED	88.9522 m/z @1.50 [N1287_1.mzXML]	88.95217895507812	1.5045333333333335	1.4133666666666669	16.668833333333332	15.255466666666665	14995.54296875	2692623.8655460505	0	1288	0.14009901413602366	83.6680073126143	164.03731320427255	88.94511413574219	88.95299530029297
33	88.96781158447266	11.431683333333332					1	DETECTED	88.9678 m/z @11.43 [N1287_1.mzXML]	88.96781158447266	11.431683333333332	0.23628333333333332	19.421166666666668	19.184883333333335	28145.646484375	4996366.166494201	0	1288	0.7482970513375928	0.8568199141313994	0.7136398282627987	88.967529296875	88.96810913085938
34	89.03821563720703	9.235999999999999					1	DETECTED	89.0382 m/z @9.24 [N1287_1.mzXML]	89.03821563720703	9.235999999999999	1.1378166666666667	9.306199999999999	8.168383333333331	13502.7744140625	855135.016497619	0	1288	0.0651608248576121	0.5094410481223913	0.020290461705976655	89.03385162353516	89.04132080078125
35	89.05925750732422	10.168866666666666					1	DETECTED	89.0593 m/z @10.17 [N1287_1.mzXML]	89.05925750732422	10.168866666666666	0.11768333333333333	20.003333333333334	19.885650000000002	16380.8212890625	4682171.981840821	0	1288	0.943076565404537	3.1342490470521085	0.932623504174933	89.05860137939453	89.05944061279297
36	89.96041107177734	12.255966666666666					1	DETECTED	89.9604 m/z @12.26 [N1287_1.mzXML]	89.96041107177734	12.255966666666666	10.811100000000001	19.536333333333335	8.725233333333334	10529.205078125	1449373.1914205933	0	1288	0.8029246254418112	2.414121797357986	3.8884500793445484	89.96022033691406	89.96086883544922
37	90.05442810058594	1.9146666666666665					1	DETECTED	90.0544 m/z @1.91 [N1287_1.mzXML]	90.05442810058594	1.9146666666666665	0.10111666666666667	20.003333333333334	19.902216666666668	215115.15625	7616400.251316585	0	1288	0.227312626250183	4.245513703289274	4.080846012362447	90.04551696777344	90.05953216552734
38	90.97601318359375	1.6523166666666667					1	DETECTED	90.9760 m/z @1.65 [N1287_1.mzXML]	90.97601318359375	1.6523166666666667	1.5191000000000001	1.95725	0.4381499999999998	546981.25	5964145.054559569	0	1288	0.16382783996738803	1.8344878816865624	2.9660254447798002	90.97599792480469	90.97624969482422
39	91.03851318359375	10.153699999999999					1	DETECTED	91.0385 m/z @10.15 [N1287_1.mzXML]	91.03851318359375	10.153699999999999	0.10111666666666667	20.003333333333334	19.902216666666668	44904.6875	2.6052386770117182E7	0	1288	6.765479093913755	0.9899055798260813	0.3598583683480047	91.0380630493164	91.03862762451172
40	91.05379486083984	9.208049999999998					1	DETECTED	91.0538 m/z @9.21 [N1287_1.mzXML]	91.05379486083984	9.208049999999998	0.10111666666666667	20.003333333333334	19.902216666666668	164744.75	1.260342809501966E7	0	1288	0.0939695745322986	34.54212610510991	0.9348090968181629	91.04598999023438	91.05776977539062
41	92.04170227050781	10.744316666666666					1	DETECTED	92.0417 m/z @10.74 [N1287_1.mzXML]	92.04170227050781	10.744316666666666	0.10111666666666667	19.9025	19.801383333333334	2416.761962890625	1182003.6278308104	0	1288	6.739191163599479	0.9302363637502505	0.8604727275005011	92.04071044921875	92.04430389404297
42	92.05720520019531	9.208049999999998					1	DETECTED	92.0572 m/z @9.21 [N1287_1.mzXML]	92.05720520019531	9.208049999999998	3.8494666666666664	17.757833333333334	13.908366666666668	11667.1943359375	1516991.5278230594	0	1288	0.09015690117005448	0.9280644170346766	0.09172192928469834	92.05674743652344	92.06537628173828
43	93.06946563720703	8.4074					1	DETECTED	93.0695 m/z @8.41 [N1287_1.mzXML]	93.06946563720703	8.4074	0.18536666666666665	19.936	19.750633333333333	13310.0615234375	1467002.6993544302	0	1288	0.5643690366306569	3.6489120717321706	14.018468366455258	93.06900787353516	93.0728530883789
44	94.0408935546875	8.393066666666666					1	DETECTED	94.0409 m/z @8.39 [N1287_1.mzXML]	94.0408935546875	8.393066666666666	5.513316666666666	19.05816666666667	13.544850000000002	18902.169921875	1509293.232107147	0	1288	0.20955464815327574	0.7570678833584915	1.1310102765887546	94.04034423828125	94.04964447021484
45	95.0156021118164	2.0692166666666667					1	DETECTED	95.0156 m/z @2.07 [N1287_1.mzXML]	95.0156021118164	2.0692166666666667	1.92925	17.84	15.91075	9370.5185546875	1515991.5232074894	0	1288	0.3418617133709767	56.83763991426525	7.9701673134428415	95.0086669921875	95.02484893798828
46	95.04878997802734	8.334683333333334					1	DETECTED	95.0488 m/z @8.33 [N1287_1.mzXML]	95.04878997802734	8.334683333333334	0.5243833333333333	18.845333333333333	18.32095	15012.689453125	2019909.7335923458	0	1288	0.26115393473478754	0.5374985725028948	0.0661075687363676	95.04052734375	95.05741119384766
47	95.08480834960938	13.70255					1	DETECTED	95.0848 m/z @13.70 [N1287_1.mzXML]	95.08480834960938	13.70255	0.18536666666666665	19.986333333333334	19.800966666666667	9119.6123046875	1789455.8995014958	0	1288	0.10093002685634822	0.6016358111049269	0.2274152423791506	95.08228302001953	95.0854263305664
48	96.92117309570312	1.7435					1	DETECTED	96.9212 m/z @1.74 [N1287_1.mzXML]	96.92117309570312	1.7435	1.6523166666666667	10.231133333333334	8.578816666666668	160607.671875	4242628.25229846	0	1288	0.2041248407506311	3.7735839491399794	6.393153236447045	96.91600799560547	96.92225646972656
49	97.02803039550781	2.4105666666666665					1	DETECTED	97.0280 m/z @2.41 [N1287_1.mzXML]	97.02803039550781	2.4105666666666665	2.326	19.9025	17.5765	12244.6396484375	1651376.946972839	0	1288	0.37556775064418213	20.086958426960532	18.229087227295164	97.02767181396484	97.03406524658203
50	97.06413269042969	11.0426					1	DETECTED	97.0641 m/z @11.04 [N1287_1.mzXML]	97.06413269042969	11.0426	0.15155	19.919333333333334	19.767783333333334	3023.029541015625	2184622.9238910526	0	1288	8.802952001083085	0.9075242209581874	0.8150484419163748	97.06221771240234	97.0652847290039
51	97.10063171386719	11.6618					1	DETECTED	97.1006 m/z @11.66 [N1287_1.mzXML]	97.10063171386719	11.6618	0.13455	19.986333333333334	19.851783333333334	8229.314453125	2387818.0443563857	0	1288	0.3314772241129358	0.6802014272617072	0.6880709871588382	97.09947967529297	97.10810852050781
52	98.91816711425781	1.7283499999999998					1	DETECTED	98.9182 m/z @1.73 [N1287_1.mzXML]	98.91816711425781	1.7283499999999998	1.6523166666666667	5.59365	3.9413333333333336	43533.49609375	1825878.0037465822	0	1288	0.25985660331432503	25.9184568171855	50.14882385097734	98.91638946533203	98.92371368408203
53	98.98358154296875	2.0833833333333334					1	DETECTED	98.9836 m/z @2.08 [N1287_1.mzXML]	98.98358154296875	2.0833833333333334	0.10111666666666667	20.003333333333334	19.902216666666668	33192.046875	6730782.327208013	0	1288	11.14271078005883	2.725257458693806	11.26798438163026	98.98307800292969	98.98397064208984
54	98.99493408203125	1.8291833333333334					1	DETECTED	98.9949 m/z @1.83 [N1287_1.mzXML]	98.99493408203125	1.8291833333333334	1.5486333333333335	4.3321	2.783466666666666	186861.546875	2828681.6544632562	0	1288	0.07845831170103801	0.6766584619133111	0.2309140133986666	98.99121856689453	98.99506378173828
55	99.04345703125	2.0266					1	DETECTED	99.0435 m/z @2.03 [N1287_1.mzXML]	99.04345703125	2.0266	0.37260000000000004	19.735333333333333	19.362733333333335	17387.9140625	2591701.8832755126	0	1288	1.2670957370783027	5.853305118903668	2.9976588039588483	99.04100036621094	99.0439682006836
56	100.03877258300781	5.43285					1	DETECTED	100.0388 m/z @5.43 [N1287_1.mzXML]	100.03877258300781	5.43285	0.4402	7.0134	6.5732	2222.39208984375	488833.3832017822	0	1288	0.22787653639646788	0.658287682893854	0.31657536578770784	100.03105163574219	100.03903198242188
57	100.07514190673828	8.844933333333334					1	DETECTED	100.0751 m/z @8.84 [N1287_1.mzXML]	100.07514190673828	8.844933333333334	0.33849999999999997	19.9695	19.631	184419.90625	4191061.6565878005	1	1288	0.1451874298277076	1.570953199102492	2.2707635712658516	100.07298278808594	100.08177947998047
58	101.00764465332031	1.5045333333333335					1	DETECTED	101.0076 m/z @1.50 [N1287_1.mzXML]	101.00764465332031	1.5045333333333335	0.10111666666666667	19.9025	19.801383333333334	1032025.125	1.3444783500615751E7	1	1288	0.11678930538469934	1.3259041222215533	1.6944022275185315	101.00733184814453	101.00931549072266
59	101.05925750732422	8.937199999999999					1	DETECTED	101.0593 m/z @8.94 [N1287_1.mzXML]	101.05925750732422	8.937199999999999	0.3895	9.075533333333334	8.686033333333334	6585.21044921875	1273481.1933020633	0	1288	0.14743240138698965	0.5080918453697097	0.016183690739419426	101.05896759033203	101.05937194824219
60	101.09539031982422	11.254316666666666					1	DETECTED	101.0954 m/z @11.25 [N1287_1.mzXML]	101.09539031982422	11.254316666666666	0.10111666666666667	20.003333333333334	19.902216666666668	25264.96875	8591932.636550654	0	1288	12.755704816056191	0.7353254272001605	1.8330546099373115	101.08744049072266	101.09593963623047
61	102.00869750976562	1.5045333333333335					1	DETECTED	102.0087 m/z @1.50 [N1287_1.mzXML]	102.00869750976562	1.5045333333333335	1.0857333333333334	17.85666666666667	16.770933333333335	84015.1171875	3492246.2845704346	0	1288	0.1302538809189413	20.022604266157273	170.0551665341301	102.00830078125	102.01190948486328
62	102.05431365966797	2.0833833333333334					1	DETECTED	102.0543 m/z @2.08 [N1287_1.mzXML]	102.05431365966797	2.0833833333333334	0.13455	19.936	19.80145	37645.78125	4689645.945206664	0	1288	0.49318739991988436	9.664513569628047	2.625581325077604	102.04584503173828	102.063720703125
63	102.09071350097656	1.8006					1	DETECTED	102.0907 m/z @1.80 [N1287_1.mzXML]	102.09071350097656	1.8006	0.10111666666666667	19.986333333333334	19.88521666666667	14793.30859375	2285833.6906504533	0	1288	9.153061367832702	7.1838623397030394	21.207954803245602	102.08392333984375	102.09899139404297
64	102.12699890136719	12.616933333333332					1	DETECTED	102.1270 m/z @12.62 [N1287_1.mzXML]	102.12699890136719	12.616933333333332	0.2022	19.936	19.7338	10106.083984375	2941539.823050966	0	1288	1.6621906593178633	1.3322734850025255	1.4591795382789776	102.1261215209961	102.12753295898438
65	102.96967315673828	1.5045333333333335					1	DETECTED	102.9697 m/z @1.50 [N1287_1.mzXML]	102.96967315673828	1.5045333333333335	0.6084166666666667	12.021866666666666	11.41345	340977.28125	4667774.486649842	0	1288	0.15498058915163604	1.4289800345187609	3.475082851674971	102.9674072265625	102.9699478149414
66	103.0383529663086	2.0833833333333334					1	DETECTED	103.0384 m/z @2.08 [N1287_1.mzXML]	103.0383529663086	2.0833833333333334	0.16836666666666666	19.936	19.767633333333333	97140.6015625	6418229.191847162	0	1288	0.3834642973152662	1.9907033438009927	0.7710530555347094	103.03243255615234	103.03868865966797
67	103.0535659790039	8.393066666666666					1	DETECTED	103.0536 m/z @8.39 [N1287_1.mzXML]	103.0535659790039	8.393066666666666	3.2735833333333333	9.120683333333334	5.847100000000001	348108.75	1.0103256283020867E7	1	1288	0.22215862912716666	0.8377803553591251	0.4881381095321477	103.04705047607422	103.05380249023438
68	103.07460021972656	10.966966666666668					1	DETECTED	103.0746 m/z @10.97 [N1287_1.mzXML]	103.07460021972656	10.966966666666668	0.10111666666666667	20.003333333333334	19.902216666666668	98453.28125	1.4857054620498506E7	0	1288	0.37295092801967655	0.6316120163558856	8.114532232214675	103.06562042236328	103.07503509521484
69	104.05704498291016	8.393066666666666					1	DETECTED	104.0570 m/z @8.39 [N1287_1.mzXML]	104.05704498291016	8.393066666666666	7.926816666666666	9.81075	1.8839333333333341	23696.880859375	497934.0483544308	0	1288	0.19173075181084798	0.811788178288746	0.4175686490657463	104.04888153076172	104.05728149414062
70	104.06996154785156	2.04075					1	DETECTED	104.0700 m/z @2.04 [N1287_1.mzXML]	104.06996154785156	2.04075	0.15155	19.9695	19.81795	21223.71875	3691389.8238380137	0	1288	1.9113426596898682	1.7058376683842909	10.855088134824218	104.0697250366211	104.07844543457031
71	104.10625457763672	1.78665					1	DETECTED	104.1063 m/z @1.79 [N1287_1.mzXML]	104.10625457763672	1.78665	1.3961333333333334	13.586500000000001	12.190366666666668	833477.25	7548836.983734006	1	1288	0.05860552739444591	106.07751624056424	3.2198196302294475	104.09927368164062	104.10658264160156
72	104.96271514892578	11.633333333333333					1	DETECTED	104.9627 m/z @11.63 [N1287_1.mzXML]	104.96271514892578	11.633333333333333	0.11768333333333333	20.003333333333334	19.885650000000002	16471.45703125	3787608.7170356135	0	1288	11.171137064775884	0.8837157026370163	0.7488685534858978	104.96243286132812	104.96321105957031
73	105.00281524658203	1.5045333333333335					1	DETECTED	105.0028 m/z @1.50 [N1287_1.mzXML]	105.00281524658203	1.5045333333333335	1.4133666666666669	4.9395	3.526133333333333	41165.51953125	2005549.951929321	0	1288	0.15806305192427894	19.33893967093237	36.252230425371	105.00260925292969	105.00631713867188
74	105.05411529541016	4.73835					1	DETECTED	105.0541 m/z @4.74 [N1287_1.mzXML]	105.05411529541016	4.73835	3.602533333333333	8.4954	4.8928666666666665	3735.258056640625	399489.1005921324	0	1288	0.9609150970075699	2.153898076274047	3.307796152548094	105.044189453125	105.060302734375
75	105.07098388671875	13.557033333333333					1	DETECTED	105.0710 m/z @13.56 [N1287_1.mzXML]	105.07098388671875	13.557033333333333	0.10111666666666667	20.003333333333334	19.902216666666668	59251.1796875	1.1615628892801398E7	0	1288	0.5095738128648541	1.2184481654219423	1.3630314685771705	105.06373596191406	105.07988739013672
76	106.0491943359375	1.9432					1	DETECTED	106.0492 m/z @1.94 [N1287_1.mzXML]	106.0491943359375	1.9432	0.23628333333333332	12.41505	12.178766666666668	19650.568359375	1329359.2719530333	0	1288	1.1363254257303086	2.3615024061522845	0.8522402054445649	106.0432357788086	106.04988098144531
77	106.06446838378906	12.569883333333333					1	DETECTED	106.0645 m/z @12.57 [N1287_1.mzXML]	106.06446838378906	12.569883333333333	4.7229833333333335	19.952833333333334	15.22985	5004.53271484375	1650422.2581847238	0	1288	5.471744985454423	0.9704373701716602	0.8907526383822874	106.06402587890625	106.07422637939453
78	106.94991302490234	1.6523166666666667					1	DETECTED	106.9499 m/z @1.65 [N1287_1.mzXML]	106.94991302490234	1.6523166666666667	1.5486333333333335	19.952833333333334	18.4042	86954.78125	2449815.0498338016	0	1288	0.14047067667712732	84.28094996322179	2.3946030909180562	106.94554901123047	106.95803833007812
79	106.96260833740234	1.4604833333333334					1	DETECTED	106.9626 m/z @1.46 [N1287_1.mzXML]	106.96260833740234	1.4604833333333334	1.4133666666666669	12.337	10.923633333333333	9480.8359375	2759812.51115625	0	1288	0.0933143257047484	108.49095527917275	240.9313623023707	106.96255493164062	106.96295928955078
80	107.05171203613281	5.207566666666667					1	DETECTED	107.0517 m/z @5.21 [N1287_1.mzXML]	107.05171203613281	5.207566666666667	0.13455	19.668833333333335	19.534283333333335	9746.19140625	1807328.56509491	0	1288	0.568505646665808	2.1489665552389754	2.3485693035275745	107.04805755615234	107.05692291259766
81	108.07952880859375	11.576916666666667					1	DETECTED	108.0795 m/z @11.58 [N1287_1.mzXML]	108.07952880859375	11.576916666666667	0.10111666666666667	20.003333333333334	19.902216666666668	2701.5205078125	1658565.063707732	0	1288	16.639539130444188	0.8671385291947692	0.7342770583895385	108.07952880859375	108.08077239990234
82	109.06429290771484	8.393066666666666					1	DETECTED	109.0643 m/z @8.39 [N1287_1.mzXML]	109.06429290771484	8.393066666666666	0.7776333333333334	19.5035	18.725866666666665	11722.3330078125	1948029.4789024359	0	1288	0.1384362973703066	0.6340441700734449	1.195124437138495	109.05846405029297	109.06475067138672
83	109.10041046142578	13.798666666666666					1	DETECTED	109.1004 m/z @13.80 [N1287_1.mzXML]	109.10041046142578	13.798666666666666	0.33849999999999997	19.952833333333334	19.614333333333335	7406.349609375	1714343.9427119445	0	1288	0.08305660667347503	0.9593280066805295	0.25682515730029704	109.09986114501953	109.10472106933594
84	110.05933380126953	2.22645					1	DETECTED	110.0593 m/z @2.23 [N1287_1.mzXML]	110.05933380126953	2.22645	0.11768333333333333	19.986333333333334	19.868650000000002	6226.837890625	1836529.1910086665	0	1288	1.6641384141255728	4.710964544836635	13.645926293297583	110.056640625	110.0599136352539
85	111.04340362548828	2.0547999999999997					1	DETECTED	111.0434 m/z @2.05 [N1287_1.mzXML]	111.04340362548828	2.0547999999999997	0.10111666666666667	20.003333333333334	19.902216666666668	7954.60986328125	3177779.192903992	0	1288	6.012299606319669	5.093511401540681	7.573926219009484	111.03841400146484	111.04444885253906
86	111.1159896850586	12.796716666666667					1	DETECTED	111.1160 m/z @12.80 [N1287_1.mzXML]	111.1159896850586	12.796716666666667	0.6931499999999999	19.852666666666668	19.15951666666667	8642.2490234375	1738150.2783519593	0	1288	2.5706384987674973	0.5951812920087205	0.21659718786166507	111.11580657958984	111.11659240722656
87	112.03618621826172	1.78665					1	DETECTED	112.0362 m/z @1.79 [N1287_1.mzXML]	112.03618621826172	1.78665	1.4133666666666669	19.735333333333333	18.321966666666665	357404.1875	4288886.56865457	0	1288	0.17793298354499187	0.36189970104651753	null	112.0274429321289	112.0418930053711
88	112.89501953125	1.7283499999999998					1	DETECTED	112.8950 m/z @1.73 [N1287_1.mzXML]	112.89501953125	1.7283499999999998	1.6673499999999999	2.3543000000000003	0.6869500000000004	120934.640625	1385556.0463408201	0	1288	0.10187042400430579	5.630737704918041	10.261475409836082	112.89498901367188	112.89521026611328
89	113.02014923095703	2.2123833333333334					1	DETECTED	113.0201 m/z @2.21 [N1287_1.mzXML]	113.02014923095703	2.2123833333333334	0.13455	20.003333333333334	19.868783333333333	640216.0625	2.0442451371960614E7	0	1288	0.2971636020482289	2.808330371182348	4.247918054071871	113.01979064941406	113.02307891845703
90	113.03718566894531	11.346283333333334					1	DETECTED	113.0372 m/z @11.35 [N1287_1.mzXML]	113.03718566894531	11.346283333333334	1.3961333333333334	19.602500000000003	18.206366666666668	7010.08740234375	2087409.5674874876	0	1288	2.971744576199905	0.9148790051741263	0.45445397631878354	113.03095245361328	113.04291534423828
91	113.09537506103516	11.02735					1	DETECTED	113.0954 m/z @11.03 [N1287_1.mzXML]	113.09537506103516	11.02735	0.4231833333333333	16.161433333333335	15.73825	4093.2060546875	1273548.2815576477	0	1288	0.13927843910342474	0.7420785854616897	0.48415717092337934	113.094970703125	113.09577941894531
92	114.02361297607422	2.2690333333333332					1	DETECTED	114.0236 m/z @2.27 [N1287_1.mzXML]	114.02361297607422	2.2690333333333332	2.0692166666666667	17.52716666666667	15.457950000000004	16735.328125	5189730.908426148	0	1288	0.5100244493028474	38.68033197097343	76.36066394194685	114.01578521728516	114.03118133544922
93	114.0544662475586	2.726766666666667					1	DETECTED	114.0545 m/z @2.73 [N1287_1.mzXML]	114.0544662475586	2.726766666666667	0.11768333333333333	20.003333333333334	19.885650000000002	41018.1953125	6622256.661929386	0	1288	8.102706595000548	6.637143233866302	7.083791528557503	114.0512924194336	114.05485534667969
94	114.06551361083984	1.8291833333333334					1	DETECTED	114.0655 m/z @1.83 [N1287_1.mzXML]	114.06551361083984	1.8291833333333334	1.4299666666666666	19.025333333333332	17.595366666666667	807226.625	1.0773583278763272E7	1	1288	0.057203812493249684	7.1411682919816935	9.399268377651866	114.05950927734375	114.06582641601562
95	114.09072875976562	9.735833333333334					1	DETECTED	114.0907 m/z @9.74 [N1287_1.mzXML]	114.09072875976562	9.735833333333334	0.13455	19.986333333333334	19.851783333333334	7321.19873046875	1626304.005304474	0	1288	0.07271722868821051	1.0338088484699095	0.6375644432142944	114.09002685546875	114.09121704101562
96	114.9872055053711	1.5045333333333335					1	DETECTED	114.9872 m/z @1.50 [N1287_1.mzXML]	114.9872055053711	1.5045333333333335	1.3961333333333334	1.6523166666666667	0.2561833333333332	44475.734375	369756.1573532714	0	1288	0.11336461482809135	1.184108260288993	1.4714857361375608	114.9869155883789	114.98725891113281
97	115.03597259521484	1.8576333333333332					1	DETECTED	115.0360 m/z @1.86 [N1287_1.mzXML]	115.03597259521484	1.8576333333333332	0.11768333333333333	19.9695	19.851816666666668	249286.828125	3055320.832990264	0	1288	0.04107758584463439	null	null	115.03575897216797	115.04553985595703
98	115.05378723144531	9.208049999999998					1	DETECTED	115.0538 m/z @9.21 [N1287_1.mzXML]	115.05378723144531	9.208049999999998	2.5892333333333335	18.976333333333333	16.3871	99144.6953125	2867871.9573457	0	1288	0.08438801123091721	23.6337343798179	2.2562966486770755	115.05011749267578	115.05787658691406
99	115.06889343261719	1.8146333333333333					1	DETECTED	115.0689 m/z @1.81 [N1287_1.mzXML]	115.06889343261719	1.8146333333333333	1.8006	19.9695	18.1689	30100.623046875	1881410.3969195853	0	1288	8.200294148718077	289.35053537978706	515.6516195358063	115.06881713867188	115.07512664794922
100	115.11091613769531	11.752416666666667					1	DETECTED	115.1109 m/z @11.75 [N1287_1.mzXML]	115.11091613769531	11.752416666666667	0.15155	20.003333333333334	19.851783333333334	6203.626953125	2474597.426132874	0	1288	12.660764966806012	0.8556163907294283	0.5979167447434612	115.1093521118164	115.11151123046875
101	116.06975555419922	1.8576333333333332					1	DETECTED	116.0698 m/z @1.86 [N1287_1.mzXML]	116.06975555419922	1.8576333333333332	0.11768333333333333	19.919333333333334	19.801650000000002	2830406.0	2.1162351428807538E7	1	1288	0.03499951835526782	7.867536123554849	7.517530623211036	116.06938171386719	116.07029724121094
102	116.43587493896484	1.5045333333333335					1	DETECTED	116.4359 m/z @1.50 [N1287_1.mzXML]	116.43587493896484	1.5045333333333335	1.0685833333333332	8.157083333333334	7.088500000000002	7984.23046875	2503998.199979004	0	1288	0.10830529956273294	8.129946094735631	15.25989218947126	116.43571472167969	116.44145965576172
103	116.98509216308594	1.5045333333333335					1	DETECTED	116.9851 m/z @1.50 [N1287_1.mzXML]	116.98509216308594	1.5045333333333335	0.10111666666666667	20.003333333333334	19.902216666666668	2573246.25	4.840096702400279E7	0	1288	0.14784078121816902	57.03113459409293	1.5374894963867642	116.98489379882812	116.985595703125
104	117.05687713623047	9.222000000000001					1	DETECTED	117.0569 m/z @9.22 [N1287_1.mzXML]	117.05687713623047	9.222000000000001	0.2531333333333333	19.702166666666667	19.449033333333333	203666.21875	8650236.461959582	0	1288	0.09296477475191978	0.5237659256054813	0.0179625055263682	117.05377960205078	117.05691528320312
105	117.07330322265625	1.8576333333333332					1	DETECTED	117.0733 m/z @1.86 [N1287_1.mzXML]	117.07330322265625	1.8576333333333332	1.8433333333333333	9.349316666666665	7.505983333333331	117210.1953125	4821926.346534058	0	1288	0.029787630220350803	262.44696969697003	523.8939393939401	117.06949615478516	117.07339477539062
106	117.09012603759766	11.446116666666667					1	DETECTED	117.0901 m/z @11.45 [N1287_1.mzXML]	117.09012603759766	11.446116666666667	0.8283666666666666	18.943666666666665	18.115299999999998	101612.703125	4664992.187529302	0	1288	0.214055117504369	2.781294180353136	0.3983050734157257	117.09003448486328	117.09088134765625
107	117.98866271972656	1.4899					1	DETECTED	117.9887 m/z @1.49 [N1287_1.mzXML]	117.98866271972656	1.4899	1.4299666666666666	19.3215	17.891533333333335	25796.296875	3631127.5456565553	0	1288	0.1816153378099883	149.26195773081187	297.52391546162374	117.98514556884766	117.98938751220703
108	118.06420135498047	9.208049999999998					1	DETECTED	118.0642 m/z @9.21 [N1287_1.mzXML]	118.06420135498047	9.208049999999998	0.37260000000000004	18.07283333333333	17.700233333333333	2349731.25	2.016497828904637E7	1	1288	0.09534810285062179	1.6024959728766768	2.087324357288697	118.05693054199219	118.06472778320312
109	118.08533477783203	1.9432					1	DETECTED	118.0853 m/z @1.94 [N1287_1.mzXML]	118.08533477783203	1.9432	0.10111666666666667	20.003333333333334	19.902216666666668	2371035.5	6.903897328294922E7	1	1288	0.20713841980029946	2.964572122426827	7.693566517590868	118.08513641357422	118.09344482421875
110	118.62460327148438	9.208049999999998					1	DETECTED	118.6246 m/z @9.21 [N1287_1.mzXML]	118.62460327148438	9.208049999999998	9.165916666666668	9.291983333333333	0.12606666666666477	8454.37109375	39728.52111395248	0	1288	0.07884447626774538	1.4960443037975475	1.715032756690979	118.62460327148438	118.62505340576172
111	118.64615631103516	1.9711					1	DETECTED	118.6462 m/z @1.97 [N1287_1.mzXML]	118.64615631103516	1.9711	1.9711	2.326	0.3549	7427.396484375	68796.65847436519	0	1288	0.07915191624621598	null	null	118.64581298828125	118.64640808105469
112	118.97816467285156	11.346283333333334					1	DETECTED	118.9782 m/z @11.35 [N1287_1.mzXML]	118.97816467285156	11.346283333333334	0.15155	20.003333333333334	19.851783333333334	52695.46875	7190596.049783197	0	1288	1.4301237983691149	0.8653769805910253	4.7995670818682505	118.9778823852539	118.98140716552734
113	119.01827239990234	1.5045333333333335					1	DETECTED	119.0183 m/z @1.50 [N1287_1.mzXML]	119.01827239990234	1.5045333333333335	1.3785333333333334	8.51015	7.131616666666666	302691.65625	3275043.8121741945	0	1288	0.1383345090631567	1.3739214939882156	1.8315201139650232	119.01518249511719	119.01837158203125
114	119.04840850830078	3.9948833333333336					1	DETECTED	119.0484 m/z @3.99 [N1287_1.mzXML]	119.04840850830078	3.9948833333333336	2.140616666666667	4.4359166666666665	2.2952999999999997	6288.8056640625	447411.6890063475	0	1288	0.6181898805913044	0.6189239232041417	0.23784784640828338	119.0479507446289	119.04901123046875
115	119.06793975830078	9.222000000000001					1	DETECTED	119.0679 m/z @9.22 [N1287_1.mzXML]	119.06793975830078	9.222000000000001	4.243366666666667	12.255966666666666	8.012599999999999	126558.2578125	2959679.0150881587	0	1288	0.09033058304851238	0.5799249693035462	0.12705480623894144	119.06414794921875	119.07508087158203
116	119.08894348144531	1.9432					1	DETECTED	119.0889 m/z @1.94 [N1287_1.mzXML]	119.08894348144531	1.9432	0.49065	19.14	18.649350000000002	97723.15625	4490195.310187955	0	1288	0.2157198510618481	1.098149312345338	0.9236156709455625	119.08464813232422	119.08940887451172
117	119.15348052978516	14.101483333333334					1	DETECTED	119.1535 m/z @14.10 [N1287_1.mzXML]	119.15348052978516	14.101483333333334	0.10111666666666667	20.003333333333334	19.902216666666668	80234.078125	1.7543817831859495E7	0	1288	2.0694977900649327	1.0426694520217894	1.1577586232493746	119.15330505371094	119.15399169921875
118	119.50902557373047	8.393066666666666					1	DETECTED	119.5090 m/z @8.39 [N1287_1.mzXML]	119.50902557373047	8.393066666666666	8.127183333333333	8.465666666666667	0.33848333333333436	4407.50732421875	52425.36787957776	0	1288	0.19176843801696464	0.6365260452579479	0.27305209051589574	119.50861358642578	119.50929260253906
119	120.06484985351562	1.8576333333333332					1	DETECTED	120.0648 m/z @1.86 [N1287_1.mzXML]	120.06484985351562	1.8576333333333332	1.78665	13.15745	11.370800000000001	40746.24609375	2379051.956180206	0	1288	0.3655270828358692	33.24231485970164	15.870577551562693	120.05736541748047	120.06910705566406
120	120.07981872558594	8.393066666666666					1	DETECTED	120.0798 m/z @8.39 [N1287_1.mzXML]	120.07981872558594	8.393066666666666	7.6344666666666665	19.454333333333334	11.819866666666668	1347030.25	2.569859686158231E7	1	1288	0.20759328561507395	0.7969912591803979	0.5428010935530156	120.07123565673828	120.08049774169922
121	120.15672302246094	13.925099999999999					1	DETECTED	120.1567 m/z @13.93 [N1287_1.mzXML]	120.15672302246094	13.925099999999999	3.4303666666666666	19.437666666666665	16.007299999999997	6397.875	2499545.0508808577	0	1288	5.057391302114178	0.7626349089384515	0.5314811068339577	120.14908599853516	120.15730285644531
122	120.96540069580078	1.9849166666666667					1	DETECTED	120.9654 m/z @1.98 [N1287_1.mzXML]	120.96540069580078	1.9849166666666667	1.9849166666666667	19.238833333333332	17.253916666666665	14692.8125	5087163.647445069	0	1288	0.11569301294859735	null	null	120.96522521972656	120.96607971191406
123	120.98009490966797	1.5338833333333333					1	DETECTED	120.9801 m/z @1.53 [N1287_1.mzXML]	120.98009490966797	1.5338833333333333	0.18536666666666665	19.091	18.905633333333334	35352.18359375	3501442.935244446	0	1288	0.2508918341724873	60.270153471008825	75.17539254077866	120.97795867919922	120.98014068603516
124	121.02764129638672	12.47555					1	DETECTED	121.0276 m/z @12.48 [N1287_1.mzXML]	121.02764129638672	12.47555	0.49065	19.952833333333334	19.462183333333336	33032.99609375	7280192.532431884	0	1288	1.6867226624864866	0.8403734336940226	0.3961809660196515	121.02103424072266	121.03282165527344
125	121.07127380371094	1.8433333333333333					1	DETECTED	121.0713 m/z @1.84 [N1287_1.mzXML]	121.07127380371094	1.8433333333333333	0.10111666666666667	20.003333333333334	19.902216666666668	503793.78125	1.036049079936795E7	0	1288	0.1419235376284369	0.7804515666778501	6.375760165186235	121.0614013671875	121.0788345336914
126	121.08349609375	8.393066666666666					1	DETECTED	121.0835 m/z @8.39 [N1287_1.mzXML]	121.08349609375	8.393066666666666	7.8952333333333335	8.844933333333334	0.9497	67062.921875	1233666.6019301752	0	1288	0.2467561685200188	0.8762960518992375	0.5181793711633608	121.08342742919922	121.08381652832031
127	121.9863510131836	12.47555					1	DETECTED	121.9864 m/z @12.48 [N1287_1.mzXML]	121.9863510131836	12.47555	10.6609	18.795833333333334	8.134933333333334	32339.486328125	2295439.0100444327	0	1288	0.7171670413089064	1.35089492527495	0.25084244719340815	121.98589324951172	121.98699188232422
128	122.05709075927734	8.860466666666667					1	DETECTED	122.0571 m/z @8.86 [N1287_1.mzXML]	122.05709075927734	8.860466666666667	0.15155	8.98405	8.8325	11054.7578125	764548.076663086	0	1288	0.12367007474191993	0.5070952185021098	0.01384073931868327	122.05697631835938	122.05963897705078
129	122.09566497802734	13.428716666666666					1	DETECTED	122.0957 m/z @13.43 [N1287_1.mzXML]	122.09566497802734	13.428716666666666	0.15155	20.003333333333334	19.851783333333334	10395.2763671875	3227863.584590208	0	1288	3.06744599545698	1.0979585306021418	1.1609188704547984	122.08662414550781	122.10301208496094
130	122.92374420166016	1.6822000000000001					1	DETECTED	122.9237 m/z @1.68 [N1287_1.mzXML]	122.92374420166016	1.6822000000000001	0.91315	17.428333333333335	16.515183333333333	45815.859375	2658850.3793603205	0	1288	0.1176148914217161	7.033323674712053	83.45178216525215	122.92039489746094	122.92913055419922
131	123.04344940185547	3.9948833333333336					1	DETECTED	123.0434 m/z @3.99 [N1287_1.mzXML]	123.04344940185547	3.9948833333333336	0.4231833333333333	19.9025	19.479316666666666	3832.734619140625	1256260.0729422912	0	1288	0.6173889729251236	2.726897089154557	0.49910205219707005	123.04241943359375	123.04389953613281
132	123.05462646484375	3.25965					1	DETECTED	123.0546 m/z @3.26 [N1287_1.mzXML]	123.05462646484375	3.25965	0.9479166666666666	16.063683333333334	15.115766666666667	7091.4970703125	1345731.9600012512	0	1288	0.2195099735722219	3.2349733945719135	2.2153045950863115	123.04633331298828	123.06396484375
133	123.98165130615234	11.316966666666668					1	DETECTED	123.9817 m/z @11.32 [N1287_1.mzXML]	123.98165130615234	11.316966666666668	10.6609	17.757833333333334	7.096933333333334	9774.818359375	1401938.1556880495	0	1288	0.6962300661426148	3.7218489284233573	7.7447181471846935	123.9814224243164	123.98263549804688
134	124.0361557006836	1.9146666666666665					1	DETECTED	124.0362 m/z @1.91 [N1287_1.mzXML]	124.0361557006836	1.9146666666666665	0.21910000000000002	19.886000000000003	19.666900000000002	40555.53515625	1811935.5473262328	0	1288	0.12967484131254214	1.383011994236887	0.14195133628617687	124.03458404541016	124.03954315185547
135	124.04996490478516	9.392833333333334					1	DETECTED	124.0500 m/z @9.39 [N1287_1.mzXML]	124.04996490478516	9.392833333333334	9.306199999999999	17.461166666666667	8.154966666666668	40872.78515625	849145.535536775	0	1288	0.09243090569034607	1.7403576442036195	2.1965733497589492	124.040771484375	124.05009460449219
136	124.97525787353516	1.5045333333333335					1	DETECTED	124.9753 m/z @1.50 [N1287_1.mzXML]	124.97525787353516	1.5045333333333335	1.4133666666666669	13.470666666666666	12.0573	4460.8740234375	2427244.1295079347	0	1288	0.06882431716761395	66.1277879341865	106.36744991799924	124.97482299804688	124.98161315917969
137	124.9989013671875	13.034699999999999					1	DETECTED	124.9989 m/z @13.03 [N1287_1.mzXML]	124.9989013671875	13.034699999999999	11.476116666666666	14.13195	2.6558333333333337	26967.328125	913711.0720327151	0	1288	0.19198562601706115	0.6898062804436139	0.8647024305822033	124.99845886230469	125.00392150878906
138	125.02020263671875	1.8291833333333334					1	DETECTED	125.0202 m/z @1.83 [N1287_1.mzXML]	125.02020263671875	1.8291833333333334	0.15155	19.952833333333334	19.801283333333334	26313.017578125	2553137.495354188	0	1288	12.927711031793224	3.0225297456650586	7.136511548395531	125.01957702636719	125.0263671875
139	125.09536743164062	11.118716666666668					1	DETECTED	125.0954 m/z @11.12 [N1287_1.mzXML]	125.09536743164062	11.118716666666668	5.175833333333333	19.404999999999998	14.229166666666664	4148.1220703125	1152723.7177479859	0	1288	8.330179120490817	1.1971601887972445	1.394320377594489	125.09513092041016	125.09648132324219
140	126.05187225341797	1.8576333333333332					1	DETECTED	126.0519 m/z @1.86 [N1287_1.mzXML]	126.05187225341797	1.8576333333333332	0.15155	19.936	19.78445	57996.265625	2542834.7970797424	0	1288	0.09430765788923567	0.8758347392011347	0.1411194934432065	126.04439544677734	126.05493927001953
141	127.00206756591797	9.615833333333335					1	DETECTED	127.0021 m/z @9.62 [N1287_1.mzXML]	127.00206756591797	9.615833333333335	9.570333333333334	15.593683333333333	6.023349999999999	4013.916748046875	262513.1700836181	0	1288	0.18974351416339807	66.19065934065854	131.38131868131708	126.99578857421875	127.00214385986328
142	127.03804779052734	10.874699999999999					1	DETECTED	127.0380 m/z @10.87 [N1287_1.mzXML]	127.03804779052734	10.874699999999999	0.10111666666666667	20.003333333333334	19.902216666666668	29516.169921875	4640928.891281704	0	1288	8.762061006949072	0.9518339157053566	2.695181331266803	127.0294418334961	127.04727172851562
143	127.05355072021484	9.249933333333333					1	DETECTED	127.0536 m/z @9.25 [N1287_1.mzXML]	127.05355072021484	9.249933333333333	9.208049999999998	16.24315	7.035100000000002	4736.17041015625	678342.4114902649	0	1288	null	83.9844807003556	166.9689614007112	127.04944610595703	127.05378723144531
144	128.01011657714844	1.7725833333333334					1	DETECTED	128.0101 m/z @1.77 [N1287_1.mzXML]	128.01011657714844	1.7725833333333334	1.71275	19.735333333333333	18.022583333333333	19234.345703125	3689529.306631164	0	1288	14.69842685269283	146.15903818820223	260.78424527026766	128.00965881347656	128.01698303222656
145	128.06988525390625	2.3118					1	DETECTED	128.0699 m/z @2.31 [N1287_1.mzXML]	128.06988525390625	2.3118	0.11768333333333333	20.003333333333334	19.885650000000002	32719.81640625	4836584.959931424	0	1288	0.9806962932588912	1.564378107506305	0.45784470739387545	128.0605926513672	128.07176208496094
146	129.017578125	3.25965					1	DETECTED	129.0176 m/z @3.26 [N1287_1.mzXML]	129.017578125	3.25965	1.4133666666666669	19.986333333333334	18.572966666666666	10788.013671875	5732051.219479914	0	1288	9.489860236984079	5.029825685837313	9.060512155538268	129.0120849609375	129.017578125
147	129.05386352539062	2.04075					1	DETECTED	129.0539 m/z @2.04 [N1287_1.mzXML]	129.05386352539062	2.04075	0.10111666666666667	20.003333333333334	19.902216666666668	44629.47265625	7046544.992880136	0	1288	0.3835961172287452	13.697493135564443	5.196542882311269	129.04690551757812	129.05433654785156
148	129.06503295898438	1.8433333333333333					1	DETECTED	129.0650 m/z @1.84 [N1287_1.mzXML]	129.06503295898438	1.8433333333333333	1.8146333333333333	12.223883333333333	10.40925	96045.3359375	2179594.3069357905	0	1288	0.04821044843554012	181.34581881533134	361.6916376306627	129.06494140625	129.0731964111328
149	130.04905700683594	2.0547999999999997					1	DETECTED	130.0491 m/z @2.05 [N1287_1.mzXML]	130.04905700683594	2.0547999999999997	0.13455	19.986333333333334	19.851783333333334	45033.7265625	4870884.998401154	0	1288	1.6009422242731808	4.227086537633149	1.5686108035980775	130.04510498046875	130.05215454101562
150	130.0643768310547	10.550033333333333					1	DETECTED	130.0644 m/z @10.55 [N1287_1.mzXML]	130.0643768310547	10.550033333333333	0.6590833333333334	19.05816666666667	18.399083333333333	131337.59375	3414011.892012414	1	1288	1.3820990010047787	0.6844713069367608	0.1851379102967096	130.06399536132812	130.07150268554688
151	130.0854034423828	1.9432					1	DETECTED	130.0854 m/z @1.94 [N1287_1.mzXML]	130.0854034423828	1.9432	0.11768333333333333	19.9025	19.784816666666668	57687.96484375	3623640.4161009514	0	1288	0.5699962666601261	1.579660730458114	6.913456359521669	130.08485412597656	130.08592224121094
152	130.96417236328125	1.4899					1	DETECTED	130.9642 m/z @1.49 [N1287_1.mzXML]	130.96417236328125	1.4899	0.10111666666666667	20.003333333333334	19.902216666666668	1101938.875	1.5790658394356813E7	0	1288	0.1460432934751541	2.1357051008691146	2.005355946641076	130.96080017089844	130.96485900878906
153	131.0182342529297	1.5191000000000001					1	DETECTED	131.0182 m/z @1.52 [N1287_1.mzXML]	131.0182342529297	1.5191000000000001	1.4133666666666669	11.860666666666667	10.4473	41292.6328125	1.2454559310134765E7	0	1288	0.11075101965696565	49.40400378310219	89.3142446260406	131.00917053222656	131.0277862548828
154	131.03948974609375	11.012116666666666					1	DETECTED	131.0395 m/z @11.01 [N1287_1.mzXML]	131.03948974609375	11.012116666666666	8.0517	11.012116666666666	2.9604166666666654	13146.255859375	1151180.782785339	0	1288	2.6745375354721705	0.5	null	131.03948974609375	131.0487823486328
155	131.06771850585938	10.550033333333333					1	DETECTED	131.0677 m/z @10.55 [N1287_1.mzXML]	131.06771850585938	10.550033333333333	9.165916666666668	19.041833333333333	9.875916666666665	11042.125	1623035.436000396	0	1288	0.35153835436240577	3.581745420758391	4.97656242532828	131.0626678466797	131.07220458984375
156	131.0808868408203	2.7822					1	DETECTED	131.0809 m/z @2.78 [N1287_1.mzXML]	131.0808868408203	2.7822	0.13455	18.959999999999997	18.825449999999996	6218.2900390625	1963506.094275391	0	1288	0.7715325395689958	3.555124355560591	1.4588351300012474	131.08013916015625	131.0846710205078
157	131.4422607421875	3.878416666666667					1	DETECTED	131.4423 m/z @3.88 [N1287_1.mzXML]	131.4422607421875	3.878416666666667	3.41595	4.923966666666667	1.5080166666666668	9334.8251953125	536893.6688982544	0	1288	null	1.6304057950122528	2.2608115900245056	131.44186401367188	131.442626953125
158	131.7500457763672	16.636100000000003					1	DETECTED	131.7500 m/z @16.64 [N1287_1.mzXML]	131.7500457763672	16.636100000000003	3.188483333333333	16.636100000000003	13.447616666666669	7519.1767578125	3145861.484398133	0	1288	12.107207993947974	0.5	null	131.74847412109375	131.7532958984375
159	131.9601593017578	11.476116666666666					1	DETECTED	131.9602 m/z @11.48 [N1287_1.mzXML]	131.9601593017578	11.476116666666666	0.4063666666666667	19.852666666666668	19.4463	21049.34765625	3789149.911422519	0	1288	0.7874865741873922	1.143165212484693	4.344768231008509	131.95040893554688	131.96524047851562
160	131.97752380371094	2.140616666666667					1	DETECTED	131.9775 m/z @2.14 [N1287_1.mzXML]	131.97752380371094	2.140616666666667	1.4133666666666669	2.140616666666667	0.72725	22883.37109375	615996.3588786623	0	1288	0.678206039376277	0.5	null	131.967529296875	131.97752380371094
161	132.04299926757812	5.416266666666667					1	DETECTED	132.0430 m/z @5.42 [N1287_1.mzXML]	132.04299926757812	5.416266666666667	4.126	10.368466666666666	6.242466666666666	38975.9609375	6068171.761161895	0	1288	5.443622411511032	2.4190606592952357	3.838121318590472	132.03421020507812	132.04742431640625
162	132.0647430419922	2.7405666666666666					1	DETECTED	132.0647 m/z @2.74 [N1287_1.mzXML]	132.0647430419922	2.7405666666666666	0.10111666666666667	20.003333333333334	19.902216666666668	220752.625	2.7610695544235345E7	0	1288	0.8287780849489832	2.9656836314822863	1.9340615849048421	132.05966186523438	132.0649871826172
163	132.07582092285156	1.8433333333333333					1	DETECTED	132.0758 m/z @1.84 [N1287_1.mzXML]	132.07582092285156	1.8433333333333333	1.8146333333333333	9.407266666666667	7.592633333333334	841864.375	1.1469511003373804E7	0	1288	0.04058349125803362	131.49408827278762	274.7721769594205	132.06744384765625	132.08547973632812
164	132.1009521484375	4.0674					1	DETECTED	132.1010 m/z @4.07 [N1287_1.mzXML]	132.1009521484375	4.0674	0.8621166666666666	17.5765	16.714383333333334	2736982.25	1.782696099721305E8	1	1288	1.0568740738293516	0.9267554144628067	0.7273753417715163	132.1004180908203	132.1014404296875
165	132.12203979492188	5.755633333333334					1	DETECTED	132.1220 m/z @5.76 [N1287_1.mzXML]	132.12203979492188	5.755633333333334	3.58825	5.870283333333333	2.282033333333333	31196.16015625	1466420.7857969352	0	1288	4.934285528984394	0.529398885829404	0.08300514396875418	132.1121368408203	132.1245574951172
166	132.4543914794922	4.0674					1	DETECTED	132.4544 m/z @4.07 [N1287_1.mzXML]	132.4543914794922	4.0674	3.287583333333333	4.676950000000001	1.3893666666666675	7530.66357421875	412242.1029469606	0	1288	1.0260882312338837	0.8908290410139137	0.7816580820278273	132.45404052734375	132.45443725585938
167	132.76837158203125	14.768883333333333					1	DETECTED	132.7684 m/z @14.77 [N1287_1.mzXML]	132.76837158203125	14.768883333333333	3.1742833333333333	15.104999999999999	11.930716666666665	25733.119140625	1.116188093697888E7	0	1288	11.238345968440424	0.5167478782904046	0.03330253070553714	132.75885009765625	132.77430725097656
168	132.95712280273438	11.346283333333334					1	DETECTED	132.9571 m/z @11.35 [N1287_1.mzXML]	132.95712280273438	11.346283333333334	0.10111666666666667	20.003333333333334	19.902216666666668	528912.0	5.586456324702063E7	0	1288	1.5117937615659294	3.5443591251148305	4.260654603223175	132.95703125	132.96051025390625
169	132.9974822998047	1.5045333333333335					1	DETECTED	132.9975 m/z @1.50 [N1287_1.mzXML]	132.9974822998047	1.5045333333333335	1.4299666666666666	1.5930333333333333	0.1630666666666667	34399.12890625	253535.72423730453	0	1288	0.1204374104431325	1.093428699150645	1.1868573983012902	132.99717712402344	132.9974822998047
170	133.0335693359375	1.5045333333333335					1	DETECTED	133.0336 m/z @1.50 [N1287_1.mzXML]	133.0335693359375	1.5045333333333335	0.45704999999999996	19.14	18.68295	1251499.125	2.108793634632105E7	1	1288	0.11738393965687721	1.2951691843956774	1.650528371533672	133.03115844726562	133.0385284423828
171	133.04861450195312	2.0692166666666667					1	DETECTED	133.0486 m/z @2.07 [N1287_1.mzXML]	133.04861450195312	2.0692166666666667	1.0342833333333334	17.11466666666667	16.080383333333334	17659.02734375	5112772.844041017	0	1288	0.5616556777769466	2.11276143552442	2.3001326290563275	133.0478973388672	133.05838012695312
172	133.06784057617188	2.8520833333333333					1	DETECTED	133.0678 m/z @2.85 [N1287_1.mzXML]	133.06784057617188	2.8520833333333333	0.27025	19.6855	19.41525	13389.5751953125	1994807.9845167545	0	1288	0.5396062487418676	1.8682048908554725	1.5305262852998747	133.06581115722656	133.06854248046875
173	133.07916259765625	1.8433333333333333					1	DETECTED	133.0792 m/z @1.84 [N1287_1.mzXML]	133.07916259765625	1.8433333333333333	0.8283666666666666	17.230166666666666	16.401799999999998	33309.15625	3779146.1628118893	0	1288	7.372097786498745	4.190724040934418	7.025698180856868	133.0786895751953	133.0857391357422
174	133.10430908203125	4.14055					1	DETECTED	133.1043 m/z @4.14 [N1287_1.mzXML]	133.10430908203125	4.14055	1.4752666666666667	16.982333333333333	15.507066666666667	138498.46875	1.0334999601532565E7	0	1288	0.9642796537224423	0.7118052431188923	0.30569495275903763	133.09603881835938	133.10496520996094
175	133.96060180664062	11.239033333333333					1	DETECTED	133.9606 m/z @11.24 [N1287_1.mzXML]	133.96060180664062	11.239033333333333	0.2022	19.852666666666668	19.650466666666667	15241.771484375	3241562.8855371703	0	1288	0.7012596280233652	0.8488634130085843	21.128349503388186	133.95733642578125	133.9656524658203
176	134.01785278320312	1.7725833333333334					1	DETECTED	134.0179 m/z @1.77 [N1287_1.mzXML]	134.01785278320312	1.7725833333333334	1.6970833333333333	12.320699999999999	10.623616666666665	46109.03125	2527199.75038916	0	1288	0.10318767304939858	70.35507726269303	139.71015452538606	134.01773071289062	134.02207946777344
177	134.0346221923828	1.5045333333333335					1	DETECTED	134.0346 m/z @1.50 [N1287_1.mzXML]	134.0346221923828	1.5045333333333335	0.13455	19.886000000000003	19.751450000000002	113865.5078125	3490211.423492219	0	1288	0.12547304368288437	6.248086541784596	13.617470812331497	134.03384399414062	134.0445098876953
178	134.0592803955078	10.168866666666666					1	DETECTED	134.0593 m/z @10.17 [N1287_1.mzXML]	134.0592803955078	10.168866666666666	0.896	19.0745	18.1785	15512.5908203125	1541745.9276748043	0	1288	0.40028530153589337	0.8871182225194858	20.05888787252562	134.05892944335938	134.06655883789062
179	134.1051788330078	4.09685					1	DETECTED	134.1052 m/z @4.10 [N1287_1.mzXML]	134.1051788330078	4.09685	3.0898833333333333	9.615833333333335	6.525950000000002	7953.951171875	828025.2574717102	0	1288	0.7592841903107064	3.2404002118573945	5.480800423714789	134.09634399414062	134.10574340820312
180	134.95741271972656	11.285683333333333					1	DETECTED	134.9574 m/z @11.29 [N1287_1.mzXML]	134.95741271972656	11.285683333333333	0.10111666666666667	20.003333333333334	19.902216666666668	77109.890625	1.217551190043825E7	0	1288	2.0260529196192305	0.8371137742239966	4.648910182112186	134.95713806152344	134.95838928222656
181	135.00396728515625	1.5045333333333335					1	DETECTED	135.0040 m/z @1.50 [N1287_1.mzXML]	135.00396728515625	1.5045333333333335	1.3961333333333334	10.138233333333334	8.7421	179956.75	4265775.681171266	0	1288	0.7664623888250308	5.21663747688933	10.187543492551645	134.99533081054688	135.00396728515625
182	135.03128051757812	1.4899					1	DETECTED	135.0313 m/z @1.49 [N1287_1.mzXML]	135.03128051757812	1.4899	0.6084166666666667	19.702166666666667	19.09375	113846.4375	7730386.2018886395	0	1288	0.9823172104458296	8.463032772982997	16.008213323141597	135.03073120117188	135.03184509277344
183	135.04322814941406	10.1844					1	DETECTED	135.0432 m/z @10.18 [N1287_1.mzXML]	135.04322814941406	10.1844	9.0455	19.602500000000003	10.557000000000002	6352.5751953125	1114697.6372271732	0	1288	0.09310233393276057	4.634735270875408	8.269470541750817	135.04269409179688	135.04673767089844
184	135.0624237060547	10.261166666666666					1	DETECTED	135.0624 m/z @10.26 [N1287_1.mzXML]	135.0624237060547	10.261166666666666	0.2022	19.986333333333334	19.784133333333333	2313.320068359375	1398349.7468572385	0	1288	8.12117992274228	0.9834078384459636	0.9668156768919275	135.06158447265625	135.06309509277344
185	135.0795135498047	11.576916666666667					1	DETECTED	135.0795 m/z @11.58 [N1287_1.mzXML]	135.0795135498047	11.576916666666667	10.550033333333333	19.437666666666665	8.887633333333332	39521.859375	2253590.069703002	0	1288	0.04744603611239384	4.327479590346189	0.32501013210134794	135.07908630371094	135.08741760253906
186	135.10096740722656	9.421899999999999					1	DETECTED	135.1010 m/z @9.42 [N1287_1.mzXML]	135.10096740722656	9.421899999999999	9.378283333333334	9.646183333333333	0.26789999999999914	8296.037109375	48318.90781652808	0	1288	0.07549372355187778	3.071073748567163	2.5129575073155417	135.10057067871094	135.10107421875
187	136.04721069335938	1.8291833333333334					1	DETECTED	136.0472 m/z @1.83 [N1287_1.mzXML]	136.04721069335938	1.8291833333333334	1.78665	4.8308333333333335	3.0441833333333337	370932.625	2857179.6726032705	0	1288	0.11422565824857944	2.7800750733971378	3.59167608239516	136.0469512939453	136.05657958984375
188	136.07485961914062	3.878416666666667					1	DETECTED	136.0749 m/z @3.88 [N1287_1.mzXML]	136.07485961914062	3.878416666666667	0.13455	19.986333333333334	19.851783333333334	18449.296875	2267396.3916443475	0	1288	0.5137567977207671	2.6402493170914356	0.920220481842236	136.0740509033203	136.0829620361328
189	136.9529571533203	11.254316666666666					1	DETECTED	136.9530 m/z @11.25 [N1287_1.mzXML]	136.9529571533203	11.254316666666666	0.18536666666666665	19.986333333333334	19.800966666666667	32045.94921875	4938692.097303163	0	1288	2.3239395476008475	5.488592350138301	5.088484913516804	136.95249938964844	136.9537353515625
190	136.96856689453125	1.5782833333333335					1	DETECTED	136.9686 m/z @1.58 [N1287_1.mzXML]	136.96856689453125	1.5782833333333335	1.5338833333333333	1.6673499999999999	0.13346666666666662	35188.27734375	220166.79328955058	0	1288	0.11355661591607147	1.503003003002995	2.00600600600599	136.96853637695312	136.96878051757812
191	137.05067443847656	1.9146666666666665					1	DETECTED	137.0507 m/z @1.91 [N1287_1.mzXML]	137.05067443847656	1.9146666666666665	1.9146666666666665	10.997216666666667	9.08255	7393.49609375	982684.5930797124	0	1288	7.492602298513231	null	null	137.04443359375	137.05935668945312
192	137.1316375732422	7.14475					1	DETECTED	137.1316 m/z @7.14 [N1287_1.mzXML]	137.1316375732422	7.14475	0.10111666666666667	20.003333333333334	19.902216666666668	6178.1669921875	3014326.2801695857	0	1288	2.8633813591649426	1.4127805725264897	0.4276950660614732	137.13082885742188	137.13209533691406
193	138.05160522460938	1.8576333333333332					1	DETECTED	138.0516 m/z @1.86 [N1287_1.mzXML]	138.05160522460938	1.8576333333333332	0.23628333333333332	19.818833333333334	19.58255	747738.4375	5317949.452048312	1	1288	0.06378548814431961	3.278919739180306	4.867160591689521	138.05128479003906	138.05555725097656
194	138.0653533935547	9.913916666666667					1	DETECTED	138.0654 m/z @9.91 [N1287_1.mzXML]	138.0653533935547	9.913916666666667	9.015099999999999	10.353333333333333	1.338233333333335	36061.86328125	318384.5434795843	0	1288	14.430084748041232	0.6057814231514675	3.1416533183638657	138.06472778320312	138.0657958984375
195	138.9055938720703	1.9849166666666667					1	DETECTED	138.9056 m/z @1.98 [N1287_1.mzXML]	138.9055938720703	1.9849166666666667	1.6822000000000001	2.4244	0.7421999999999997	41276.078125	922687.2842543945	0	1288	0.47754706072011954	1.2258988052634479	1.4517976105268957	138.90524291992188	138.90570068359375
196	138.9886932373047	1.5045333333333335					1	DETECTED	138.9887 m/z @1.50 [N1287_1.mzXML]	138.9886932373047	1.5045333333333335	1.4299666666666666	1.5045333333333335	0.07456666666666689	5113.1015625	14792.379587646505	0	1288	0.03103528171217884	0.5	null	138.98829650878906	138.99806213378906
197	139.0015106201172	3.287583333333333					1	DETECTED	139.0015 m/z @3.29 [N1287_1.mzXML]	139.0015106201172	3.287583333333333	3.2028833333333333	5.837366666666667	2.6344833333333337	4264.9072265625	171764.9776614685	0	1288	0.14928938359108113	15.551849665486072	30.103699330972145	139.0009002685547	139.001953125
198	139.04112243652344	14.322383333333333					1	DETECTED	139.0411 m/z @14.32 [N1287_1.mzXML]	139.04112243652344	14.322383333333333	0.2022	20.003333333333334	19.801133333333333	146050.5	2.0337020567268904E7	0	1288	2.716453434414735	0.8305628879686108	0.5583332988832166	139.03529357910156	139.049072265625
199	140.04067993164062	14.322383333333333					1	DETECTED	140.0407 m/z @14.32 [N1287_1.mzXML]	140.04067993164062	14.322383333333333	5.723216666666667	17.065166666666666	11.34195	7790.7353515625	1513288.7250821837	0	1288	2.6500944116913434	0.6594796007365056	0.17744470869442092	140.03163146972656	140.04884338378906
200	140.06716918945312	1.78665					1	DETECTED	140.0672 m/z @1.79 [N1287_1.mzXML]	140.06716918945312	1.78665	0.16836666666666666	19.986333333333334	19.817966666666667	716551.3125	8851597.529738277	1	1288	0.17198621556726268	5.329411804390155	7.7471366002925395	140.06703186035156	140.07040405273438
201	141.0399932861328	3.0197					1	DETECTED	141.0400 m/z @3.02 [N1287_1.mzXML]	141.0399932861328	3.0197	2.7684333333333333	15.900883333333333	13.132449999999999	6958.94140625	1752970.117553528	0	1288	11.176738881423736	26.132495356858595	49.915994629451944	141.03756713867188	141.0406494140625
202	141.0514678955078	9.349316666666665					1	DETECTED	141.0515 m/z @9.35 [N1287_1.mzXML]	141.0514678955078	9.349316666666665	3.5306166666666665	19.886000000000003	16.355383333333336	109731.6640625	1871099.2363539457	0	1288	0.11148027803016625	1.541366053090246	0.3686695239219909	141.05111694335938	141.05447387695312
203	141.09002685546875	10.761033333333334					1	DETECTED	141.0900 m/z @10.76 [N1287_1.mzXML]	141.09002685546875	10.761033333333334	0.11768333333333333	19.936	19.818316666666668	2879.93408203125	1357829.9808727114	0	1288	12.89013875587916	0.9310187425325047	0.8620374850650092	141.08755493164062	141.0911102294922
204	142.0465545654297	1.8006					1	DETECTED	142.0466 m/z @1.80 [N1287_1.mzXML]	142.0465545654297	1.8006	0.3895	19.354833333333332	18.96533333333333	37469.296875	2437833.2716932986	0	1288	0.1734210223075221	0.6224451551267645	0.2364962666601375	142.0462188720703	142.05433654785156
205	142.06446838378906	9.222000000000001					1	DETECTED	142.0645 m/z @9.22 [N1287_1.mzXML]	142.06446838378906	9.222000000000001	8.921850000000001	10.4764	1.554549999999999	125862.6953125	954464.2209471699	0	1288	0.10528143652198452	0.7375049288369507	0.3892391997626129	142.05471801757812	142.07025146484375
206	143.03045654296875	1.78665					1	DETECTED	143.0305 m/z @1.79 [N1287_1.mzXML]	143.03045654296875	1.78665	1.5191000000000001	19.487166666666667	17.968066666666665	198730.78125	4232620.966764832	0	1288	0.16559843241397965	3.921778811331211	4.640201061506231	143.0253448486328	143.0336151123047
207	143.05296325683594	1.8291833333333334					1	DETECTED	143.0530 m/z @1.83 [N1287_1.mzXML]	143.05296325683594	1.8291833333333334	1.8006	10.276183333333334	8.475583333333335	1347570.125	7744742.244102049	0	1288	0.05293957207277944	157.31646984201788	2.4231045543531406	143.0514678955078	143.05465698242188
208	143.07229614257812	9.208049999999998					1	DETECTED	143.0723 m/z @9.21 [N1287_1.mzXML]	143.07229614257812	9.208049999999998	0.11768333333333333	20.003333333333334	19.885650000000002	140944.609375	4931383.018331852	0	1288	0.10189864224016709	0.5116849868505321	0.019870450280999243	143.06515502929688	143.08226013183594
209	143.1055145263672	11.088233333333333					1	DETECTED	143.1055 m/z @11.09 [N1287_1.mzXML]	143.1055145263672	11.088233333333333	0.18536666666666665	16.2594	16.074033333333333	9391.1865234375	1987454.3283746343	0	1288	0.07002001681024517	0.7371471111573104	13.020394804644726	143.09718322753906	143.1061553955078
210	144.04376220703125	9.208049999999998					1	DETECTED	144.0438 m/z @9.21 [N1287_1.mzXML]	144.04376220703125	9.208049999999998	1.8006	13.586500000000001	11.785900000000002	35200.546875	3802955.6014046636	0	1288	0.2320323884698734	0.5105939835850597	2.051985788987709	144.03396606445312	144.04776000976562
211	144.0564727783203	1.8291833333333334					1	DETECTED	144.0565 m/z @1.83 [N1287_1.mzXML]	144.0564727783203	1.8291833333333334	0.15155	19.936	19.78445	20735.380859375	2474847.8263797	0	1288	6.269402130269164	13.17592805314244	4.153842615062419	144.0564727783203	144.06527709960938
212	144.07980346679688	9.208049999999998					1	DETECTED	144.0798 m/z @9.21 [N1287_1.mzXML]	144.07980346679688	9.208049999999998	0.4231833333333333	19.835833333333333	19.41265	1564545.25	1.4411330706878588E7	0	1288	0.10366671812924366	1.6441682207535409	2.1439582385235907	144.07943725585938	144.08050537109375
213	144.10093688964844	1.8719999999999999					1	DETECTED	144.1009 m/z @1.87 [N1287_1.mzXML]	144.10093688964844	1.8719999999999999	0.23628333333333332	19.986333333333334	19.75005	539805.1875	1.460478094039965E7	0	1288	0.315462587405384	0.5887689852487625	0.06895679122197414	144.1006622314453	144.1018829345703
214	144.13719177246094	10.951433333333334					1	DETECTED	144.1372 m/z @10.95 [N1287_1.mzXML]	144.13719177246094	10.951433333333334	10.9056	11.133849999999999	0.22824999999999918	6903.50439453125	50375.818066711334	0	1288	0.07398607388813438	2.4899999999999394	3.979999999999879	144.13665771484375	144.1374053955078
215	144.9911651611328	1.8291833333333334					1	DETECTED	144.9912 m/z @1.83 [N1287_1.mzXML]	144.9911651611328	1.8291833333333334	1.3961333333333334	19.189	17.792866666666665	197943.125	3.518534479694574E7	0	1288	0.05339308529771292	42.20655536400611	61.86547249581973	144.9908447265625	144.99139404296875
216	145.04861450195312	2.0266					1	DETECTED	145.0486 m/z @2.03 [N1287_1.mzXML]	145.04861450195312	2.0266	0.10111666666666667	20.003333333333334	19.902216666666668	204874.609375	1.268693189273957E7	0	1288	0.39619263543988525	1.9097180361919224	1.0399628931499822	145.04632568359375	145.0506591796875
217	145.08340454101562	9.208049999999998					1	DETECTED	145.0834 m/z @9.21 [N1287_1.mzXML]	145.08340454101562	9.208049999999998	9.151183333333334	18.697166666666664	9.54598333333333	135470.78125	1491492.710291989	0	1288	0.10259681821944255	2.0808524201902863	2.1455859023410477	145.08316040039062	145.08541870117188
218	146.05909729003906	9.222000000000001					1	DETECTED	146.0591 m/z @9.22 [N1287_1.mzXML]	146.05909729003906	9.222000000000001	1.1204	19.80216666666667	18.681766666666668	1718333.75	1.4029101852092138E7	1	1288	0.10545626826047538	1.3614114118783545	1.5337409866273168	146.05213928222656	146.06826782226562
219	146.08030700683594	2.04075					1	DETECTED	146.0803 m/z @2.04 [N1287_1.mzXML]	146.08030700683594	2.04075	0.32133333333333336	19.9025	19.581166666666668	183381.5	1.1628187486348027E7	0	1288	0.6857303693300794	6.508837682332121	7.406744854701516	146.0706024169922	146.08973693847656
220	146.11669921875	1.8291833333333334					1	DETECTED	146.1167 m/z @1.83 [N1287_1.mzXML]	146.11669921875	1.8291833333333334	1.8006	9.407266666666667	7.6066666666666665	69943.7734375	1.2921833550168885E7	0	1288	7.460141796400284	126.78603369250054	244.63520269826668	146.11647033691406	146.11715698242188
221	146.9956817626953	1.4604833333333334					1	DETECTED	146.9957 m/z @1.46 [N1287_1.mzXML]	146.9956817626953	1.4604833333333334	0.21910000000000002	13.616016666666667	13.396916666666668	197424.03125	7024213.674110932	0	1288	11.459503061494843	91.05413720080566	197.47781800303474	146.99505615234375	147.00111389160156
222	147.01309204101562	1.5045333333333335					1	DETECTED	147.0131 m/z @1.50 [N1287_1.mzXML]	147.01309204101562	1.5045333333333335	1.4299666666666666	20.003333333333334	18.57336666666667	299092.5	5503522.711907405	0	1288	11.433918674236807	71.5553158449717	143.26518698876671	147.00698852539062	147.0135040283203
223	147.02806091308594	3.3729333333333336					1	DETECTED	147.0281 m/z @3.37 [N1287_1.mzXML]	147.02806091308594	3.3729333333333336	3.0478333333333336	11.02735	7.979516666666667	9319.5927734375	1028376.1361436157	0	1288	0.31336543574065745	12.272403363067777	23.54480672613555	147.02658081054688	147.0282440185547
224	147.0626983642578	9.222000000000001					1	DETECTED	147.0627 m/z @9.22 [N1287_1.mzXML]	147.0626983642578	9.222000000000001	0.10111666666666667	20.003333333333334	19.902216666666668	146794.046875	3664096.428278895	0	1288	0.09680386887244019	1.3560014860880587	1.5470985213070898	147.05380249023438	147.06552124023438
225	147.07742309570312	1.5338833333333333					1	DETECTED	147.0774 m/z @1.53 [N1287_1.mzXML]	147.07742309570312	1.5338833333333333	1.5338833333333333	17.84	16.306116666666668	241652.015625	9170752.829109991	0	1288	0.4947152831837558	null	null	147.0719451904297	147.08526611328125
226	147.11187744140625	1.5930333333333333					1	DETECTED	147.1119 m/z @1.59 [N1287_1.mzXML]	147.11187744140625	1.5930333333333333	0.8788166666666667	19.404999999999998	18.526183333333332	217190.359375	5101685.181656983	0	1288	0.14014810634114006	53.339252035778394	1.6160224787705586	147.11138916015625	147.1162872314453
227	148.01400756835938	1.5045333333333335					1	DETECTED	148.0140 m/z @1.50 [N1287_1.mzXML]	148.01400756835938	1.5045333333333335	1.2926666666666666	1.5486333333333335	0.2559666666666669	36420.77734375	229832.50488720706	0	1288	0.09312156807167904	0.6040748898678414	0.47557562474409476	148.010498046875	148.01406860351562
228	148.04176330566406	2.0978499999999998					1	DETECTED	148.0418 m/z @2.10 [N1287_1.mzXML]	148.04176330566406	2.0978499999999998	0.35540000000000005	19.536333333333335	19.180933333333336	55026.55859375	4072260.7214645105	0	1288	0.758320516436912	0.8129468882630096	4.587119489380663	148.03802490234375	148.044921875
229	148.0595245361328	1.8576333333333332					1	DETECTED	148.0595 m/z @1.86 [N1287_1.mzXML]	148.0595245361328	1.8576333333333332	1.3612	9.555433333333333	8.194233333333333	40857.4765625	2193087.721118438	0	1288	0.10780533578994689	7.470323535572702	102.76494782608435	148.0589599609375	148.06741333007812
230	148.07177734375	1.8719999999999999					1	DETECTED	148.0718 m/z @1.87 [N1287_1.mzXML]	148.07177734375	1.8719999999999999	0.13455	19.986333333333334	19.851783333333334	28254.470703125	8191005.988433965	0	1288	17.262361739986183	5.536205839281121	8.696699564501094	148.07177734375	148.08177185058594
231	148.09588623046875	1.95725					1	DETECTED	148.0959 m/z @1.96 [N1287_1.mzXML]	148.09588623046875	1.95725	0.4402	19.9025	19.4623	16579.677734375	1846596.5493692933	0	1288	1.57215839429269	1.3844667774695179	1.767612652175501	148.09556579589844	148.0968475341797
232	148.93429565429688	1.7581					1	DETECTED	148.9343 m/z @1.76 [N1287_1.mzXML]	148.93429565429688	1.7581	1.6673499999999999	13.470666666666666	11.803316666666667	104909.5703125	1.0337512738948243E7	0	1288	0.13992521718838957	65.0320477502295	129.06409550045896	148.92550659179688	148.93441772460938
233	149.0113067626953	1.5045333333333335					1	DETECTED	149.0113 m/z @1.50 [N1287_1.mzXML]	149.0113067626953	1.5045333333333335	0.33849999999999997	19.818833333333334	19.480333333333334	307363.9375	1.3947093004494566E7	0	1288	0.14651064860028584	6.349445738044876	126.45860995737948	149.0015411376953	149.01150512695312
234	149.02224731445312	12.47555					1	DETECTED	149.0222 m/z @12.48 [N1287_1.mzXML]	149.02224731445312	12.47555	0.10111666666666667	20.003333333333334	19.902216666666668	257512.75	5.676737110418009E7	1	1288	0.18676367499796775	0.531877232524718	0.07801721105540435	149.0220489501953	149.0227508544922
235	149.0354766845703	10.920933333333332					1	DETECTED	149.0355 m/z @10.92 [N1287_1.mzXML]	149.0354766845703	10.920933333333332	7.65065	10.951433333333334	3.3007833333333343	44038.484375	4036449.210440797	0	1288	2.155179303372936	0.5046632045133707	0.009326409026741339	149.0326690673828	149.04393005371094
236	150.01473999023438	1.5045333333333335					1	DETECTED	150.0147 m/z @1.50 [N1287_1.mzXML]	150.01473999023438	1.5045333333333335	1.4604833333333334	2.0692166666666667	0.6087333333333333	9745.3134765625	230341.35411645507	0	1288	0.06791152217555818	6.909572455542921	12.819144911085843	150.0126953125	150.014892578125
237	150.0255889892578	12.47555					1	DETECTED	150.0256 m/z @12.48 [N1287_1.mzXML]	150.0255889892578	12.47555	0.10111666666666667	20.003333333333334	19.902216666666668	21537.904296875	5003647.251240352	0	1288	0.06829688547606239	1.095966559672451	0.7117665981646112	150.02496337890625	150.0262451171875
238	150.05760192871094	2.7405666666666666					1	DETECTED	150.0576 m/z @2.74 [N1287_1.mzXML]	150.05760192871094	2.7405666666666666	1.8576333333333332	9.646183333333333	7.78855	78628.9609375	2910217.0130986325	0	1288	0.221450118682041	0.8661219045748947	22.513844367206513	150.05152893066406	150.05807495117188
239	150.931396484375	1.7581					1	DETECTED	150.9314 m/z @1.76 [N1287_1.mzXML]	150.931396484375	1.7581	1.6822000000000001	1.9146666666666665	0.23246666666666638	30336.759765625	281555.2892426757	0	1288	0.14955101141673066	1.531400966183576	2.062801932367152	150.93128967285156	150.931396484375
240	150.96771240234375	11.36025					1	DETECTED	150.9677 m/z @11.36 [N1287_1.mzXML]	150.96771240234375	11.36025	0.2022	19.75183333333333	19.54963333333333	25696.544921875	3706691.2991834735	0	1288	0.4247112555183268	0.9052384647106322	3.6795616971148064	150.96737670898438	150.97625732421875
241	151.04443359375	1.5045333333333335					1	DETECTED	151.0444 m/z @1.50 [N1287_1.mzXML]	151.04443359375	1.5045333333333335	1.4133666666666669	10.997216666666667	9.58385	17086.859375	1358985.1232443235	0	1288	9.464202314262607	50.65042666169388	92.38722900432714	151.0347137451172	151.05076599121094
242	151.07418823242188	11.285683333333333					1	DETECTED	151.0742 m/z @11.29 [N1287_1.mzXML]	151.07418823242188	11.285683333333333	2.3543000000000003	19.886000000000003	17.5317	48691.51953125	4347631.52772055	0	1288	0.07117892205853238	6.036647853412688	13.564629519390026	151.0726776123047	151.0758056640625
243	151.1108856201172	12.15985					1	DETECTED	151.1109 m/z @12.16 [N1287_1.mzXML]	151.1108856201172	12.15985	0.91315	19.487166666666667	18.574016666666665	6200.15234375	1563677.3951684572	0	1288	0.18228129044734942	0.8257540730466121	5.196628820265259	151.11048889160156	151.1115264892578
244	152.02113342285156	1.8146333333333333					1	DETECTED	152.0211 m/z @1.81 [N1287_1.mzXML]	152.02113342285156	1.8146333333333333	1.78665	10.920933333333332	9.134283333333332	239007.96875	2888197.913265931	0	1288	0.10954478086889474	8.877403578238997	8.291468048181091	152.01548767089844	152.0311279296875
245	152.04566955566406	11.534983333333335					1	DETECTED	152.0457 m/z @11.53 [N1287_1.mzXML]	152.04566955566406	11.534983333333335	0.10111666666666667	19.986333333333334	19.88521666666667	8809.796875	2327662.290065307	0	1288	10.392121929074355	0.6818466126079564	1.2382907944303545	152.04498291015625	152.0537109375
246	152.94619750976562	1.5782833333333335					1	DETECTED	152.9462 m/z @1.58 [N1287_1.mzXML]	152.94619750976562	1.5782833333333335	1.5045333333333335	13.630766666666666	12.126233333333333	148660.703125	4804781.787361816	0	1288	0.08686701397646113	2.9081421923591684	null	152.945556640625	152.9464111328125
247	153.00396728515625	1.5338833333333333					1	DETECTED	153.0040 m/z @1.53 [N1287_1.mzXML]	153.00396728515625	1.5338833333333333	1.4133666666666669	15.70655	14.293183333333333	5567.71630859375	2741256.4054069826	0	1288	14.251504290078156	59.299612778315726	117.59922555663144	153.00392150878906	153.00433349609375
248	153.05670166015625	13.252683333333332					1	DETECTED	153.0567 m/z @13.25 [N1287_1.mzXML]	153.05670166015625	13.252683333333332	4.0383000000000004	19.702166666666667	15.663866666666667	170871.109375	2.1395469975513887E7	0	1288	1.1358344384468069	0.755573291285865	0.3574111360486213	153.05111694335938	153.06539916992188
249	153.1260986328125	10.761033333333334					1	DETECTED	153.1261 m/z @10.76 [N1287_1.mzXML]	153.1260986328125	10.761033333333334	0.2531333333333333	19.9695	19.716366666666666	2626.328857421875	1339373.1802198794	0	1288	9.98779322325891	0.9381687428823392	0.8763374857646785	153.12608337402344	153.12704467773438
250	154.02557373046875	1.8576333333333332					1	DETECTED	154.0256 m/z @1.86 [N1287_1.mzXML]	154.02557373046875	1.8576333333333332	1.8006	2.1980500000000003	0.3974500000000003	105711.390625	522640.88368273905	0	1288	null	2.069805876052947	2.1181349045393696	154.01937866210938	154.02584838867188
251	154.0465087890625	5.43285					1	DETECTED	154.0465 m/z @5.43 [N1287_1.mzXML]	154.0465087890625	5.43285	0.21910000000000002	19.9025	19.6834	4732.02587890625	1624866.839874939	0	1288	0.5968087457395477	1.8876432510189403	2.7752865020378805	154.0432891845703	154.0469207763672
252	154.08297729492188	3.878416666666667					1	DETECTED	154.0830 m/z @3.88 [N1287_1.mzXML]	154.08297729492188	3.878416666666667	0.7776333333333334	19.869666666666667	19.092033333333333	7174.205078125	2092649.3619846804	0	1288	0.8521287517066738	3.078582293721479	5.157164587442958	154.0774688720703	154.08595275878906
253	154.29190063476562	14.680883333333332					1	DETECTED	154.2919 m/z @14.68 [N1287_1.mzXML]	154.29190063476562	14.680883333333332	2.0978499999999998	19.5035	17.405649999999998	6177.6552734375	1895067.1397626037	0	1288	0.3587491911724481	0.6916317210211633	0.6973122559539451	154.28292846679688	154.29275512695312
254	154.87942504882812	1.7581					1	DETECTED	154.8794 m/z @1.76 [N1287_1.mzXML]	154.87942504882812	1.7581	1.71275	2.0833833333333334	0.37063333333333337	15493.4462890625	242332.7121899414	0	1288	0.4210617074165308	4.086365306872474	7.172730613744947	154.87911987304688	154.8796844482422
255	155.02761840820312	2.726766666666667					1	DETECTED	155.0276 m/z @2.73 [N1287_1.mzXML]	155.02761840820312	2.726766666666667	1.9432	9.075533333333334	7.132333333333334	41781.265625	1857976.1943286743	0	1288	0.5009718167881694	4.433480965660726	1.1443735199523444	155.02719116210938	155.03114318847656
256	155.06710815429688	10.306716666666667					1	DETECTED	155.0671 m/z @10.31 [N1287_1.mzXML]	155.06710815429688	10.306716666666667	9.363833333333334	10.429283333333332	1.0654499999999985	14846.9912109375	221759.67938201822	0	1288	0.11728460657101714	0.5808390162417181	0.16166890793449035	155.06687927246094	155.06771850585938
257	155.07801818847656	1.6822000000000001					1	DETECTED	155.0780 m/z @1.68 [N1287_1.mzXML]	155.07801818847656	1.6822000000000001	1.6078333333333332	18.450833333333332	16.843	43837.22265625	2411636.8293397827	0	1288	0.0979268642367419	113.24294038547698	225.48588077095394	155.06932067871094	155.0784149169922
258	155.129638671875	14.637033333333333					1	DETECTED	155.1296 m/z @14.64 [N1287_1.mzXML]	155.129638671875	14.637033333333333	0.10111666666666667	20.003333333333334	19.902216666666668	1748637.25	3.1521443410608476E8	1	1288	1.0625389822537308	2.5960193754330727	0.7890649374145382	155.12950134277344	155.1306610107422
259	155.9745635986328	14.904033333333333					1	DETECTED	155.9746 m/z @14.90 [N1287_1.mzXML]	155.9745635986328	14.904033333333333	8.98405	19.107333333333333	10.123283333333333	3857.7548828125	1263475.0331890874	0	1288	7.0039027457623995	0.8550094454094748	0.7100188908189495	155.97393798828125	155.97557067871094
260	156.0410919189453	1.7725833333333334					1	DETECTED	156.0411 m/z @1.77 [N1287_1.mzXML]	156.0410919189453	1.7725833333333334	1.7435	10.383533333333332	8.640033333333331	372025.84375	4832824.210451596	0	1288	0.048084365833563236	6.263890354225213	8.562688044121018	156.04067993164062	156.04159545898438
261	156.07565307617188	1.9432					1	DETECTED	156.0757 m/z @1.94 [N1287_1.mzXML]	156.07565307617188	1.9432	1.5045333333333335	14.221466666666666	12.716933333333333	33916.69140625	2558852.010987609	0	1288	0.773922615399169	14.494984802431615	1.3194393234620558	156.06744384765625	156.076416015625
262	156.13330078125	14.637033333333333					1	DETECTED	156.1333 m/z @14.64 [N1287_1.mzXML]	156.13330078125	14.637033333333333	0.18536666666666665	19.986333333333334	19.800966666666667	81052.2265625	1.6626544612440301E7	0	1288	1.2896225094383844	0.6842847573984739	0.8306011624050981	156.13287353515625	156.13710021972656
263	157.1268310546875	14.637033333333333					1	DETECTED	157.1268 m/z @14.64 [N1287_1.mzXML]	157.1268310546875	14.637033333333333	0.10111666666666667	20.003333333333334	19.902216666666668	445064.53125	8.685973158361535E7	1	1288	1.3597834042135304	1.3337626388528223	2.4248442125011898	157.1259307861328	157.1331787109375
264	158.1303253173828	14.680883333333332					1	DETECTED	158.1303 m/z @14.68 [N1287_1.mzXML]	158.1303253173828	14.680883333333332	0.2022	19.936	19.7338	26844.4765625	5723974.216118199	0	1288	0.4304446465024796	0.8874691321373408	0.832155877690116	158.12637329101562	158.13328552246094
265	158.1529541015625	11.737016666666667					1	DETECTED	158.1530 m/z @11.74 [N1287_1.mzXML]	158.1529541015625	11.737016666666667	7.78175	11.814533333333333	4.032783333333334	17282.068359375	1043229.3514443964	0	1288	0.13203452944692629	0.5097991707259518	0.01959834145190362	158.14320373535156	158.15296936035156
266	158.92697143554688	1.5338833333333333					1	DETECTED	158.9270 m/z @1.53 [N1287_1.mzXML]	158.92697143554688	1.5338833333333333	1.4752666666666667	2.11205	0.6367833333333333	15937.9912109375	407074.3305029296	0	1288	0.5315181268133586	5.43176002274667	9.86352004549334	158.92027282714844	158.92718505859375
267	158.96302795410156	1.6523166666666667					1	DETECTED	158.9630 m/z @1.65 [N1287_1.mzXML]	158.96302795410156	1.6523166666666667	1.5486333333333335	11.37445	9.825816666666666	535606.5	8261608.71311792	0	1288	0.10552567745036368	1.8414061025783326	2.0013035371914474	158.96299743652344	158.97265625
268	159.01312255859375	1.4899					1	DETECTED	159.0131 m/z @1.49 [N1287_1.mzXML]	159.01312255859375	1.4899	1.3961333333333334	11.992600000000001	10.596466666666668	12877.560546875	1463968.547073181	0	1288	0.9538525159020141	56.504443654461504	112.00888730892301	159.0126190185547	159.02023315429688
269	159.06443786621094	10.322233333333333					1	DETECTED	159.0644 m/z @10.32 [N1287_1.mzXML]	159.06443786621094	10.322233333333333	1.9711	18.779333333333334	16.808233333333334	21120.625	2110364.962019225	0	1288	0.09542780027371123	0.5075133527195056	0.015510386877583394	159.0637969970703	159.0662841796875
270	159.07568359375	3.146166666666667					1	DETECTED	159.0757 m/z @3.15 [N1287_1.mzXML]	159.07568359375	3.146166666666667	0.2531333333333333	19.6855	19.432366666666667	5570.12353515625	1760792.433707581	0	1288	1.2736542894629093	3.358476109274003	2.6575168252718644	159.0750274658203	159.07627868652344
271	159.09103393554688	9.222000000000001					1	DETECTED	159.0910 m/z @9.22 [N1287_1.mzXML]	159.09103393554688	9.222000000000001	0.15155	19.487166666666667	19.335616666666667	160877.8125	3189187.5101997945	0	1288	0.12046066320791127	1.390358591609787	null	159.09056091308594	159.10096740722656
272	159.1486053466797	8.844933333333334					1	DETECTED	159.1486 m/z @8.84 [N1287_1.mzXML]	159.1486053466797	8.844933333333334	8.70705	9.540683333333334	0.8336333333333332	28325.2578125	270815.26856756624	0	1288	0.09240359363047723	1.5300408933159169	1.5737051220490823	159.1480255126953	159.148681640625
273	159.98086547851562	11.30165					1	DETECTED	159.9809 m/z @11.30 [N1287_1.mzXML]	159.98086547851562	11.30165	0.10111666666666667	19.869666666666667	19.76855	9820.8427734375	3232921.7606065683	0	1288	0.8896704489474043	0.8824825305937812	0.7649650611875625	159.9805908203125	159.98191833496094
274	160.05960083007812	2.7405666666666666					1	DETECTED	160.0596 m/z @2.74 [N1287_1.mzXML]	160.05960083007812	2.7405666666666666	0.10111666666666667	20.003333333333334	19.902216666666668	447399.125	5.38899872188689E7	1	1288	0.7579914793444749	11.738357801047368	8.16415149791891	160.05296325683594	160.06253051757812
275	160.07501220703125	9.208049999999998					1	DETECTED	160.0750 m/z @9.21 [N1287_1.mzXML]	160.07501220703125	9.208049999999998	4.258083333333333	18.549166666666668	14.291083333333335	80118.515625	7075219.992585147	0	1288	0.10367700894899912	0.6205075483018242	0.22753160700288716	160.07411193847656	160.07516479492188
276	160.13232421875	1.8719999999999999					1	DETECTED	160.1323 m/z @1.87 [N1287_1.mzXML]	160.13232421875	1.8719999999999999	1.8576333333333332	10.216066666666668	8.358433333333334	67999.59375	3764463.161527344	0	1288	0.052963743377413275	291.30370063284244	578.7504586650838	160.13221740722656	160.13253784179688
277	161.01132202148438	1.4752666666666667					1	DETECTED	161.0113 m/z @1.48 [N1287_1.mzXML]	161.01132202148438	1.4752666666666667	1.3961333333333334	2.2548833333333334	0.8587499999999999	14996.068359375	226597.18714929203	0	1288	0.10064294125713946	5.4259688289806265	9.724436070514619	161.010009765625	161.0115203857422
278	161.0229949951172	12.430333333333333					1	DETECTED	161.0230 m/z @12.43 [N1287_1.mzXML]	161.0229949951172	12.430333333333333	1.5782833333333335	16.30825	14.729966666666668	74809.125	1.159740046221125E7	0	1288	1.2074078217049635	1.7172404947929687	2.50538496851859	161.0203399658203	161.03106689453125
279	161.03968811035156	1.92925					1	DETECTED	161.0397 m/z @1.93 [N1287_1.mzXML]	161.03968811035156	1.92925	1.3961333333333334	17.11466666666667	15.718533333333335	7071.91064453125	4836265.51859839	0	1288	14.510088148288286	14.742113983805929	28.297853608278928	161.03428649902344	161.04653930664062
280	161.06307983398438	2.6442833333333335					1	DETECTED	161.0631 m/z @2.64 [N1287_1.mzXML]	161.06307983398438	2.6442833333333335	0.13455	20.003333333333334	19.868783333333333	24993.208984375	3899822.147507023	0	1288	0.8605515561760568	5.390933830672425	8.648438017228406	161.05828857421875	161.07012939453125
281	161.98036193847656	0.9479166666666666					1	DETECTED	161.9804 m/z @0.95 [N1287_1.mzXML]	161.98036193847656	0.9479166666666666	0.11768333333333333	19.986333333333334	19.868650000000002	2643.01025390625	1551924.7367790523	0	1288	0.8673984038067575	11.965702412976274	22.931404825952544	161.9796600341797	161.98716735839844
282	162.09693908691406	15.02785					1	DETECTED	162.0969 m/z @15.03 [N1287_1.mzXML]	162.09693908691406	15.02785	9.690783333333334	19.421166666666668	9.730383333333334	10511.4853515625	1966096.0833214729	0	1288	0.4044827776514506	0.9115853277705607	0.6546622659643314	162.09645080566406	162.09962463378906
283	162.11123657226562	1.8006					1	DETECTED	162.1112 m/z @1.80 [N1287_1.mzXML]	162.11123657226562	1.8006	1.7581	13.784883333333333	12.026783333333332	2613848.0	2.6483002301155176E7	1	1288	0.13483506986777716	6.023455366036654	7.063251927057382	162.10208129882812	162.11239624023438
284	162.99046325683594	1.5045333333333335					1	DETECTED	162.9905 m/z @1.50 [N1287_1.mzXML]	162.99046325683594	1.5045333333333335	0.15155	19.835833333333333	19.684283333333333	544562.5625	9630256.37544701	0	1288	0.14837208823583148	2.2715079347306935	1.550690690636976	162.9823760986328	162.99119567871094
285	163.03785705566406	10.920933333333332					1	DETECTED	163.0379 m/z @10.92 [N1287_1.mzXML]	163.03785705566406	10.920933333333332	0.13455	20.003333333333334	19.868783333333333	47901.671875	5710671.8458865965	0	1288	1.3584620662726863	0.9361241587049522	24.121652298911226	163.02816772460938	163.04644775390625
286	163.05938720703125	10.874699999999999					1	DETECTED	163.0594 m/z @10.87 [N1287_1.mzXML]	163.05938720703125	10.874699999999999	0.10111666666666667	19.602500000000003	19.501383333333337	207399.8125	1.138412549607483E7	1	1288	0.2043450172413248	0.6100543487641299	0.05077803359215439	163.0590057373047	163.05967712402344
287	163.0744171142578	11.576916666666667					1	DETECTED	163.0744 m/z @11.58 [N1287_1.mzXML]	163.0744171142578	11.576916666666667	11.520716666666667	19.107333333333333	7.586616666666666	30428.9296875	2966768.2361079087	0	1288	0.12757150962971409	67.49658956109077	133.99317912218154	163.07176208496094	163.0749053955078
288	163.09335327148438	14.7243					1	DETECTED	163.0934 m/z @14.72 [N1287_1.mzXML]	163.09335327148438	14.7243	6.390233333333333	19.519833333333334	13.129600000000002	16580.79296875	3869870.161987672	0	1288	3.433758049480499	0.9973422054603961	0.7312329190898718	163.09275817871094	163.09613037109375
289	163.1148681640625	1.8006					1	DETECTED	163.1149 m/z @1.80 [N1287_1.mzXML]	163.1148681640625	1.8006	1.7725833333333334	12.304599999999999	10.532016666666665	164987.515625	4096994.8550566393	0	1288	0.08703032761244	187.10865884386467	16.629800718414693	163.10545349121094	163.11512756347656
290	163.13177490234375	10.874699999999999					1	DETECTED	163.1318 m/z @10.87 [N1287_1.mzXML]	163.13177490234375	10.874699999999999	1.0342833333333334	10.9056	9.871316666666667	10300.9150390625	1758936.363276611	0	1288	0.1263957550921191	0.5015700554685185	0.0031401109370369634	163.13107299804688	163.13214111328125
291	163.97589111328125	0.8621166666666666					1	DETECTED	163.9759 m/z @0.86 [N1287_1.mzXML]	163.97589111328125	0.8621166666666666	0.10111666666666667	20.003333333333334	19.902216666666668	31514.08984375	8974710.237299623	0	1288	18.496776415717246	11.146339594424589	10.901980465777838	163.97511291503906	163.9762420654297
292	163.99403381347656	1.5045333333333335					1	DETECTED	163.9940 m/z @1.50 [N1287_1.mzXML]	163.99403381347656	1.5045333333333335	1.3961333333333334	19.025333333333332	17.629199999999997	14243.396484375	5176929.911415408	0	1288	0.6800243857125388	70.70096100788132	144.03269689703728	163.98611450195312	164.0001678466797
293	164.05908203125	10.9056					1	DETECTED	164.0591 m/z @10.91 [N1287_1.mzXML]	164.05908203125	10.9056	2.9916	11.1037	8.1121	19347.6171875	1605077.7223581541	0	1288	0.24989219755063985	0.5125157947940359	1.5199331547365993	164.05882263183594	164.06201171875
294	164.09091186523438	1.9988333333333335					1	DETECTED	164.0909 m/z @2.00 [N1287_1.mzXML]	164.09091186523438	1.9988333333333335	0.7944166666666667	16.2594	15.464983333333333	29176.634765625	1988128.9482962335	0	1288	0.6427301049144847	1.408193437783431	0.8738099948918537	164.09054565429688	164.0972900390625
295	164.9290313720703	1.6673499999999999					1	DETECTED	164.9290 m/z @1.67 [N1287_1.mzXML]	164.9290313720703	1.6673499999999999	1.5930333333333333	2.326	0.7329666666666668	49760.421875	976773.1784094237	0	1288	0.37995103549705256	5.03455008631128	0.879261248832936	164.91934204101562	164.92945861816406
296	164.98329162597656	11.346283333333334					1	DETECTED	164.9833 m/z @11.35 [N1287_1.mzXML]	164.98329162597656	11.346283333333334	0.10111666666666667	20.003333333333334	19.902216666666668	226518.328125	1.9998062786006015E7	0	1288	0.385326570313266	3.1913021146246274	4.219751212841954	164.97702026367188	164.98452758789062
297	165.02378845214844	1.5191000000000001					1	DETECTED	165.0238 m/z @1.52 [N1287_1.mzXML]	165.02378845214844	1.5191000000000001	1.4133666666666669	1.5782833333333335	0.1649166666666666	12846.59765625	81109.18485949707	0	1288	0.11236728851282884	0.7798707440100887	0.5426972976709744	165.0232391357422	165.02381896972656
298	165.0562286376953	10.920933333333332					1	DETECTED	165.0562 m/z @10.92 [N1287_1.mzXML]	165.0562286376953	10.920933333333332	2.921483333333333	12.143866666666666	9.222383333333333	13824.1796875	1488729.9900051574	0	1288	7.241410719417342	0.5925046304201554	0.044280103473647185	165.0533447265625	165.0567626953125
299	165.07485961914062	2.0833833333333334					1	DETECTED	165.0749 m/z @2.08 [N1287_1.mzXML]	165.07485961914062	2.0833833333333334	1.9005	14.9347	13.034199999999998	22916.009765625	1471191.877600097	0	1288	0.31155378049163995	35.635286612594555	70.27057322518911	165.06504821777344	165.07546997070312
300	165.1590118408203	15.868466666666666					1	DETECTED	165.1590 m/z @15.87 [N1287_1.mzXML]	165.1590118408203	15.868466666666666	7.974433333333334	19.919333333333334	11.9449	29084.1171875	7354929.097830257	0	1288	2.9001641605870088	0.76914159975576	0.6251344698446369	165.15664672851562	165.15936279296875
301	165.58901977539062	8.4074					1	DETECTED	165.5890 m/z @8.41 [N1287_1.mzXML]	165.58901977539062	8.4074	8.036633333333333	10.306716666666667	2.270083333333334	10219.8515625	761619.7154600222	0	1288	2.1110140432315845	3.0613368695495695	5.122673739099139	165.58631896972656	165.5892333984375
302	166.02577209472656	12.70735					1	DETECTED	166.0258 m/z @12.71 [N1287_1.mzXML]	166.02577209472656	12.70735	0.11768333333333333	20.003333333333334	19.885650000000002	82410.6875	1.6499107789575957E7	0	1288	16.930036728851587	0.8090084929325803	0.5729649696540395	166.0227508544922	166.03106689453125
303	166.05233764648438	2.12635					1	DETECTED	166.0523 m/z @2.13 [N1287_1.mzXML]	166.05233764648438	2.12635	1.95725	8.480333333333332	6.523083333333332	24352.36328125	2217074.616410705	0	1288	0.7864733965347619	18.482239284646525	36.828614581392806	166.05043029785156	166.061767578125
304	166.07382202148438	8.42175					1	DETECTED	166.0738 m/z @8.42 [N1287_1.mzXML]	166.07382202148438	8.42175	8.066783333333333	17.11466666666667	9.047883333333335	7118.73095703125	1240635.9961798713	0	1288	0.17800298009671067	12.744694337496504	27.967703518773074	166.06495666503906	166.07420349121094
305	166.0851287841797	8.4074					1	DETECTED	166.0851 m/z @8.41 [N1287_1.mzXML]	166.0851287841797	8.4074	0.13455	19.80216666666667	19.667616666666667	3720282.0	8.512970657891892E7	1	1288	0.2703958874486734	0.8061431700695195	0.45873314599802206	166.08287048339844	166.09315490722656
306	166.09759521484375	8.42175					1	DETECTED	166.0976 m/z @8.42 [N1287_1.mzXML]	166.09759521484375	8.42175	8.036633333333333	8.525	0.4883666666666677	8104.37646484375	99252.58196044897	0	1288	0.04225624757105706	0.6340502877915795	0.3672033746627467	166.09588623046875	166.10719299316406
307	166.1120147705078	8.436316666666666					1	DETECTED	166.1120 m/z @8.44 [N1287_1.mzXML]	166.1120147705078	8.436316666666666	8.157083333333334	8.555116666666667	0.39803333333333235	4519.15869140625	60262.60875415035	0	1288	0.18982811382202414	0.7127253193267293	0.4254506386534586	166.10874938964844	166.12197875976562
308	166.58348083496094	8.4074					1	DETECTED	166.5835 m/z @8.41 [N1287_1.mzXML]	166.58348083496094	8.4074	8.081733333333334	8.525	0.44326666666666625	10189.6708984375	160488.00451245083	0	1288	0.26387147107228515	0.6805527123848507	0.3611054247697015	166.58334350585938	166.5836639404297
309	166.98387145996094	11.346283333333334					1	DETECTED	166.9839 m/z @11.35 [N1287_1.mzXML]	166.98387145996094	11.346283333333334	0.10111666666666667	20.003333333333334	19.902216666666668	101234.0546875	1.4352256622370161E7	0	1288	2.3009338436335405	4.0360511178363	6.362835185855137	166.98313903808594	166.98463439941406
310	167.0208740234375	8.4074					1	DETECTED	167.0209 m/z @8.41 [N1287_1.mzXML]	167.0208740234375	8.4074	8.005583333333332	8.51015	0.5045666666666673	12970.916015625	202878.53425469963	0	1288	0.23779068298643935	0.6226164467023304	0.2591483071795396	167.02064514160156	167.0215606689453
311	167.03298950195312	9.615833333333335					1	DETECTED	167.0330 m/z @9.62 [N1287_1.mzXML]	167.03298950195312	9.615833333333335	1.7725833333333334	10.276183333333334	8.5036	157847.203125	2209045.4484958733	1	1288	0.08679443065178205	0.5125396461604784	0.015003144298658308	167.03018188476562	167.0333709716797
312	167.0557098388672	8.768033333333333					1	DETECTED	167.0557 m/z @8.77 [N1287_1.mzXML]	167.0557098388672	8.768033333333333	1.4455166666666666	10.874699999999999	9.429183333333333	11426.654296875	1955147.7685048827	0	1288	2.3041448114600325	0.6438485402332076	0.28769708046641507	167.05422973632812	167.05751037597656
313	167.0668487548828	10.445033333333333					1	DETECTED	167.0668 m/z @10.45 [N1287_1.mzXML]	167.0668487548828	10.445033333333333	9.180133333333334	12.868833333333333	3.688699999999999	6092.4345703125	550184.9837609861	0	1288	0.32789235314595544	1.458099454502333	1.9161989090046658	167.06680297851562	167.07211303710938
314	167.08863830566406	8.334683333333334					1	DETECTED	167.0886 m/z @8.33 [N1287_1.mzXML]	167.08863830566406	8.334683333333334	1.8719999999999999	13.868516666666666	11.996516666666666	231340.125	8142727.114255061	0	1288	0.31209829827032287	0.9981300308508239	0.8399763452522171	167.08221435546875	167.09463500976562
315	168.08953857421875	8.436316666666666					1	DETECTED	168.0895 m/z @8.44 [N1287_1.mzXML]	168.08953857421875	8.436316666666666	8.036633333333333	8.570166666666667	0.5335333333333345	7950.345703125	137390.38944079573	0	1288	0.3837934931135294	0.6674450606730334	0.3322476083931453	168.0891876220703	168.09255981445312
316	168.9792022705078	11.346283333333334					1	DETECTED	168.9792 m/z @11.35 [N1287_1.mzXML]	168.9792022705078	11.346283333333334	0.11768333333333333	19.986333333333334	19.868650000000002	45829.65234375	5707404.7247603685	0	1288	1.434739065525056	3.6324317427093513	5.715693124059571	168.97866821289062	168.98019409179688
317	169.03477478027344	3.0197					1	DETECTED	169.0348 m/z @3.02 [N1287_1.mzXML]	169.03477478027344	3.0197	1.95725	18.58216666666667	16.62491666666667	256414.5	9691415.65051775	0	1288	0.3657417819364692	0.9905039019462039	0.5512156946541628	169.0266876220703	169.03524780273438
318	169.04818725585938	10.874699999999999					1	DETECTED	169.0482 m/z @10.87 [N1287_1.mzXML]	169.04818725585938	10.874699999999999	0.91315	18.73	17.81685	695897.75	1.6208772373307321E7	1	1288	0.10073089037077665	0.5147632777037485	0.014381676446446598	169.04611206054688	169.05776977539062
319	169.09385681152344	1.6822000000000001					1	DETECTED	169.0939 m/z @1.68 [N1287_1.mzXML]	169.09385681152344	1.6822000000000001	0.9479166666666666	8.95295	8.005033333333333	45927.83203125	3914205.2405235907	0	1288	0.10196417042007688	5.450915859000839	9.658013484783922	169.08445739746094	169.0966796875
320	170.0206298828125	9.94325					1	DETECTED	170.0206 m/z @9.94 [N1287_1.mzXML]	170.0206298828125	9.94325	9.913916666666667	10.032383333333334	0.1184666666666665	5121.740234375	27312.25333764637	0	1288	0.11084344514746469	2.0193181818181567	3.0386363636363134	170.02049255371094	170.0206756591797
321	170.03184509277344	1.8433333333333333					1	DETECTED	170.0318 m/z @1.84 [N1287_1.mzXML]	170.03184509277344	1.8433333333333333	1.8433333333333333	3.4017333333333335	1.5584000000000002	33078.17578125	544336.1715570068	0	1288	1.2424564764500952	null	null	170.03173828125	170.041748046875
322	170.05934143066406	9.222000000000001					1	DETECTED	170.0593 m/z @9.22 [N1287_1.mzXML]	170.05934143066406	9.222000000000001	9.13635	11.088233333333333	1.951883333333333	375995.65625	3293962.564442616	0	1288	0.09607022528827969	10.705974603894383	22.036440266476195	170.05174255371094	170.0595245361328
323	170.095703125	1.1549833333333335					1	DETECTED	170.0957 m/z @1.15 [N1287_1.mzXML]	170.095703125	1.1549833333333335	0.11768333333333333	20.003333333333334	19.885650000000002	7992.73974609375	5943172.4384849835	0	1288	9.30978447133786	9.585293550563964	18.170587101127925	170.09153747558594	170.09613037109375
324	171.0627899169922	9.235999999999999					1	DETECTED	171.0628 m/z @9.24 [N1287_1.mzXML]	171.0627899169922	9.235999999999999	9.13635	14.7243	5.587949999999999	40808.73828125	863338.2639602649	0	1288	0.08485102897732233	5.279541745603345	1.1976794694616788	171.05291748046875	171.06288146972656
325	171.1370391845703	11.737016666666667					1	DETECTED	171.1370 m/z @11.74 [N1287_1.mzXML]	171.1370391845703	11.737016666666667	8.58515	15.7389	7.153749999999999	5794.9638671875	1779442.3688287959	0	1288	2.7390707987622047	1.1348433732391385	1.2696867464782768	171.12979125976562	171.13748168945312
326	171.1484375	1.2410333333333334					1	DETECTED	171.1484 m/z @1.24 [N1287_1.mzXML]	171.1484375	1.2410333333333334	0.10111666666666667	20.003333333333334	19.902216666666668	9682.1435546875	6452317.608816288	0	1288	9.988906440831016	8.729680532202647	16.459361064405293	171.1422882080078	171.15313720703125
327	172.03610229492188	9.555433333333333					1	DETECTED	172.0361 m/z @9.56 [N1287_1.mzXML]	172.03610229492188	9.555433333333333	6.472183333333334	9.600583333333333	3.128399999999999	6945.43505859375	336182.5653211671	0	1288	0.08037630750671632	0.5073218195086353	0.014643639017270603	172.0360107421875	172.04310607910156
328	172.13258361816406	10.261166666666666					1	DETECTED	172.1326 m/z @10.26 [N1287_1.mzXML]	172.13258361816406	10.261166666666666	4.14055	10.936283333333334	6.795733333333334	14456.896484375	638318.0058964232	0	1288	0.10521585194178762	0.555151033256453	0.11030206651290601	172.1243438720703	172.1326904296875
329	173.01992797851562	15.513583333333335					1	DETECTED	173.0199 m/z @15.51 [N1287_1.mzXML]	173.01992797851562	15.513583333333335	0.11768333333333333	19.952833333333334	19.835150000000002	8354.513671875	2612736.284566648	0	1288	1.4787556069441727	0.6441698763956638	0.6668337708458169	173.0116424560547	173.0218963623047
330	173.9598846435547	11.431683333333332					1	DETECTED	173.9599 m/z @11.43 [N1287_1.mzXML]	173.9598846435547	11.431683333333332	0.10111666666666667	20.003333333333334	19.902216666666668	7964.0859375	2597279.3357216194	0	1288	11.402940766612167	0.8782533677338881	0.48823017907116223	173.95973205566406	173.9615478515625
331	174.07778930664062	14.7243					1	DETECTED	174.0778 m/z @14.72 [N1287_1.mzXML]	174.07778930664062	14.7243	8.349216666666667	19.952833333333334	11.603616666666667	9399.228515625	2105789.846145873	0	1288	2.4585093901052737	0.9100756852851598	0.8258730866535824	174.0766143798828	174.07833862304688
332	174.12672424316406	0.91315					1	DETECTED	174.1267 m/z @0.91 [N1287_1.mzXML]	174.12672424316406	0.91315	0.2022	19.852666666666668	19.650466666666667	2554.75537109375	1915020.189421356	0	1288	18.846478440023336	13.819865438263356	26.639730876526713	174.12625122070312	174.12754821777344
333	174.9370574951172	1.6523166666666667					1	DETECTED	174.9371 m/z @1.65 [N1287_1.mzXML]	174.9370574951172	1.6523166666666667	1.5782833333333335	1.8861333333333334	0.30784999999999996	122284.125	925194.0556049806	0	1288	0.08792214031401957	1.8805348155334964	2.5799158078771303	174.93658447265625	174.93728637695312
334	174.9906768798828	1.4604833333333334					1	DETECTED	174.9907 m/z @1.46 [N1287_1.mzXML]	174.9906768798828	1.4604833333333334	0.13455	19.936	19.80145	56628.0	4467168.468636992	0	1288	1.070294134285547	43.79770776540869	19.030259180112576	174.9899139404297	174.9934844970703
335	175.00746154785156	13.998016666666667					1	DETECTED	175.0075 m/z @14.00 [N1287_1.mzXML]	175.00746154785156	13.998016666666667	9.510966666666667	19.65216666666667	10.141200000000003	8775.8876953125	1714760.9318584292	0	1288	1.6949960612906487	1.130052038644544	0.9631150371338859	175.00665283203125	175.00823974609375
336	175.02285766601562	3.3587333333333333					1	DETECTED	175.0229 m/z @3.36 [N1287_1.mzXML]	175.02285766601562	3.3587333333333333	0.4063666666666667	19.919333333333334	19.512966666666667	14186.080078125	2675178.9555603927	0	1288	0.31214964026493863	3.1900302881498206	0.22459154970205228	175.0179443359375	175.0312042236328
337	175.0388641357422	13.171066666666666					1	DETECTED	175.0389 m/z @13.17 [N1287_1.mzXML]	175.0388641357422	13.171066666666666	9.690783333333334	13.70255	4.0117666666666665	6996.22802734375	841821.2368816526	0	1288	3.9773854299018367	0.5763563311416218	0.15271266228324346	175.03335571289062	175.03932189941406
338	175.07394409179688	14.95					1	DETECTED	175.0739 m/z @14.95 [N1287_1.mzXML]	175.07394409179688	14.95	1.8576333333333332	19.602500000000003	17.74486666666667	13989.4130859375	4621471.310782255	0	1288	2.7492743533073813	0.907290578176401	0.7741322663026834	175.06698608398438	175.08120727539062
339	175.08616638183594	14.550666666666666					1	DETECTED	175.0862 m/z @14.55 [N1287_1.mzXML]	175.08616638183594	14.550666666666666	0.16836666666666666	20.003333333333334	19.834966666666666	7538.60400390625	2423533.1967445067	0	1288	9.224452175968553	0.6987684739140526	0.9066696136873301	175.08558654785156	175.09593200683594
340	175.117919921875	1.78665					1	DETECTED	175.1179 m/z @1.79 [N1287_1.mzXML]	175.117919921875	1.78665	1.5930333333333333	11.417166666666667	9.824133333333334	46904.93359375	2259571.942466492	0	1288	0.41648819590083663	25.370061117328042	3.19467502164525	175.1104278564453	175.11837768554688
341	176.06973266601562	10.550033333333333					1	DETECTED	176.0697 m/z @10.55 [N1287_1.mzXML]	176.06973266601562	10.550033333333333	8.646166666666666	10.8589	2.2127333333333343	94997.28125	846468.6981658012	0	1288	0.09270584170665686	0.5492060103024734	0.08454346421815523	176.0688934326172	176.07350158691406
342	176.9698944091797	1.5191000000000001					1	DETECTED	176.9699 m/z @1.52 [N1287_1.mzXML]	176.9698944091797	1.5191000000000001	1.4133666666666669	15.104999999999999	13.691633333333332	32566.990234375	2563952.2336983634	0	1288	0.14991981909833707	64.7460592686003	121.50958720853882	176.9693603515625	176.9759521484375
343	176.99888610839844	15.27725					1	DETECTED	176.9989 m/z @15.28 [N1287_1.mzXML]	176.99888610839844	15.27725	10.002566666666667	18.188	8.185433333333332	4630.03759765625	1124608.9323870232	0	1288	0.8310928324901781	0.7759170376736675	0.5750415133993123	176.99159240722656	177.00697326660156
344	177.0601043701172	1.6673499999999999					1	DETECTED	177.0601 m/z @1.67 [N1287_1.mzXML]	177.0601043701172	1.6673499999999999	1.5782833333333335	1.8291833333333334	0.2508999999999999	44787.3984375	280924.2423544923	0	1288	0.08507290898008546	1.4084955089820395	1.816991017964079	177.05972290039062	177.060302734375
345	177.0748291015625	1.9988333333333335					1	DETECTED	177.0748 m/z @2.00 [N1287_1.mzXML]	177.0748291015625	1.9988333333333335	1.9146666666666665	10.644433333333334	8.729766666666666	12050.306640625	1927242.4529812015	0	1288	0.2458985203926587	51.85999999999983	102.73716824039353	177.0730743408203	177.08334350585938
346	177.08641052246094	8.097183333333334					1	DETECTED	177.0864 m/z @8.10 [N1287_1.mzXML]	177.08641052246094	8.097183333333334	0.10111666666666667	20.003333333333334	19.902216666666668	10165.5693359375	4187253.2289116755	0	1288	3.4806816711954065	0.6369448540446345	0.29345560335675297	177.0855255126953	177.09039306640625
347	177.16294860839844	12.601583333333334					1	DETECTED	177.1629 m/z @12.60 [N1287_1.mzXML]	177.16294860839844	12.601583333333334	0.8451833333333333	19.886000000000003	19.040816666666668	7447.55712890625	2605896.2483144854	0	1288	8.662556148931063	0.8098064316740953	2.7682700596226804	177.1573944091797	177.16294860839844
348	178.9626922607422	11.285683333333333					1	DETECTED	178.9627 m/z @11.29 [N1287_1.mzXML]	178.9626922607422	11.285683333333333	0.27025	20.003333333333334	19.733083333333333	8224.3271484375	2207724.054446991	0	1288	0.708243491971464	0.8957016367944369	0.8500968115895139	178.96209716796875	178.96421813964844
349	179.03919982910156	1.5191000000000001					1	DETECTED	179.0392 m/z @1.52 [N1287_1.mzXML]	179.03919982910156	1.5191000000000001	1.4133666666666669	12.5059	11.092533333333334	17789.767578125	3601313.293883423	0	1288	0.10727793797654717	52.45523329129892	97.55930041841664	179.038818359375	179.03944396972656
350	179.05335998535156	14.579516666666667					1	DETECTED	179.0534 m/z @14.58 [N1287_1.mzXML]	179.05335998535156	14.579516666666667	9.825566666666667	18.8785	9.052933333333332	5856.0234375	1416832.765073365	0	1288	0.6179452909143865	0.9521485641764567	0.5769700652633392	179.05218505859375	179.0550537109375
351	179.0692901611328	10.5059					1	DETECTED	179.0693 m/z @10.51 [N1287_1.mzXML]	179.0692901611328	10.5059	0.13455	19.986333333333334	19.851783333333334	62152.66015625	2542578.3429465326	0	1288	0.1188814148820665	0.8105064867304638	3.0597885886215743	179.06182861328125	179.0731964111328
352	180.0160369873047	1.4899					1	DETECTED	180.0160 m/z @1.49 [N1287_1.mzXML]	180.0160369873047	1.4899	1.4899	10.107766666666667	8.617866666666666	17127.232421875	4269363.090996641	0	1288	8.693167562597734	null	null	180.0139617919922	180.0205078125
353	180.0646514892578	9.735833333333334					1	DETECTED	180.0647 m/z @9.74 [N1287_1.mzXML]	180.0646514892578	9.735833333333334	2.0833833333333334	10.6609	8.577516666666666	62663.2578125	1327159.9634289858	0	1288	0.09311702208807127	0.5159245501717906	0.023423489118540117	180.05935668945312	180.0726776123047
354	180.08731079101562	8.891166666666667					1	DETECTED	180.0873 m/z @8.89 [N1287_1.mzXML]	180.08731079101562	8.891166666666667	0.11768333333333333	19.936	19.818316666666668	5340.958984375	1273636.8822677308	0	1288	0.10895533768380616	1.1294440254630906	0.8492694776703998	180.078857421875	180.08740234375
355	180.90267944335938	1.6673499999999999					1	DETECTED	180.9027 m/z @1.67 [N1287_1.mzXML]	180.90267944335938	1.6673499999999999	1.6376166666666667	2.3118	0.6741833333333331	22475.556640625	376735.3653077392	0	1288	0.31999416878652354	11.337163677130105	21.67432735426021	180.9026336669922	180.90333557128906
356	181.04856872558594	12.47555					1	DETECTED	181.0486 m/z @12.48 [N1287_1.mzXML]	181.04856872558594	12.47555	0.18536666666666665	19.936	19.750633333333333	16183.22265625	2513106.247916838	0	1288	0.08540829030674146	0.8765986002209618	0.9777194772730137	181.04779052734375	181.05845642089844
357	181.0707244873047	9.392833333333334					1	DETECTED	181.0707 m/z @9.39 [N1287_1.mzXML]	181.0707244873047	9.392833333333334	0.7103	19.75183333333333	19.04153333333333	1596215.5	1.6762817163082838E7	1	1288	0.09471556498727196	1.8892303255143728	0.5395516151129109	181.0693359375	181.07151794433594
358	181.08441162109375	11.576916666666667					1	DETECTED	181.0844 m/z @11.58 [N1287_1.mzXML]	181.08441162109375	11.576916666666667	6.228233333333334	18.976333333333333	12.748099999999999	2437363.5	1.9592166128092732E7	1	1288	0.11462565550722914	1.5526262802004658	1.8411202298040659	181.07992553710938	181.0942840576172
359	182.05679321289062	1.8719999999999999					1	DETECTED	182.0568 m/z @1.87 [N1287_1.mzXML]	182.05679321289062	1.8719999999999999	1.8576333333333332	19.5695	17.71186666666667	103077.3359375	6831322.351529175	0	1288	0.09371787328624004	616.4222737819039	3.301923514933523	182.05145263671875	182.0570526123047
360	182.08004760742188	3.9801333333333333					1	DETECTED	182.0800 m/z @3.98 [N1287_1.mzXML]	182.08004760742188	3.9801333333333333	1.9711	11.7061	9.735	202116.515625	1.388297424761946E7	1	1288	0.3330363348558594	0.6306902544295023	3.7279179309900465	182.07440185546875	182.08816528320312
361	182.14901733398438	15.513583333333335					1	DETECTED	182.1490 m/z @15.51 [N1287_1.mzXML]	182.14901733398438	15.513583333333335	0.10111666666666667	20.003333333333334	19.902216666666668	102014.671875	2.5168280774386633E7	0	1288	3.1405135053965267	0.8185333198810572	2.440916920666684	182.14820861816406	182.14944458007812
362	182.96157836914062	1.5191000000000001					1	DETECTED	182.9616 m/z @1.52 [N1287_1.mzXML]	182.96157836914062	1.5191000000000001	1.4604833333333334	1.5338833333333333	0.07339999999999991	9373.224609375	30363.75593066403	0	1288	0.09104420338345798	0.6261017912994011	0.25220358259880227	182.9613800048828	182.9618377685547
363	183.0792236328125	11.87555					1	DETECTED	183.0792 m/z @11.88 [N1287_1.mzXML]	183.0792236328125	11.87555	2.04075	12.081666666666667	10.040916666666668	95258.921875	2903045.8255167264	0	1288	0.12530461171658658	0.514160273291154	0.8650155093822356	183.07469177246094	183.08863830566406
364	183.1525421142578	15.868466666666666					1	DETECTED	183.1525 m/z @15.87 [N1287_1.mzXML]	183.1525421142578	15.868466666666666	0.11768333333333333	20.003333333333334	19.885650000000002	6330.244140625	2580076.2471721834	0	1288	4.2828234367557325	0.6312590802362211	0.5510852567051996	183.1515655517578	183.15313720703125
365	184.0720672607422	13.034699999999999					1	DETECTED	184.0721 m/z @13.03 [N1287_1.mzXML]	184.0720672607422	13.034699999999999	10.827316666666666	15.27725	4.449933333333334	206481.75	5810939.003374023	0	1288	0.18517537576304477	1.3677878496349165	2.098891220986572	184.07168579101562	184.08116149902344
366	184.08273315429688	11.8456					1	DETECTED	184.0827 m/z @11.85 [N1287_1.mzXML]	184.08273315429688	11.8456	11.8304	11.9634	0.1330000000000009	14241.8896484375	85285.59798095742	0	1288	0.13743683081786706	4.375	7.75	184.0823211669922	184.08290100097656
367	184.09326171875	1.78665					1	DETECTED	184.0933 m/z @1.79 [N1287_1.mzXML]	184.09326171875	1.78665	0.7103	10.4764	9.7661	555807.3125	3443813.3108464647	0	1288	0.057201589071704806	2.715868110440411	4.5266841188045595	184.08460998535156	184.0970916748047
368	184.99855041503906	1.4752666666666667					1	DETECTED	184.9986 m/z @1.48 [N1287_1.mzXML]	184.99855041503906	1.4752666666666667	1.4133666666666669	1.5338833333333333	0.12051666666666638	13122.947265625	75104.09964404293	0	1288	0.1121808596708076	0.9734787291330104	0.9469574582660207	184.99838256835938	184.99888610839844
369	185.04086303710938	1.9005					1	DETECTED	185.0409 m/z @1.90 [N1287_1.mzXML]	185.04086303710938	1.9005	0.3895	19.404999999999998	19.015499999999996	414596.1875	8742064.604820063	1	1288	0.14624462738766164	15.916103234582812	1.0747789284982143	185.04037475585938	185.04441833496094
370	185.1276092529297	9.13635					1	DETECTED	185.1276 m/z @9.14 [N1287_1.mzXML]	185.1276092529297	9.13635	9.0307	13.925099999999999	4.894399999999999	38185.63671875	937982.0808316657	0	1288	0.11122639637588705	1.557257815963616	57.09024724048478	185.11767578125	185.12806701660156
371	186.0725860595703	1.9146666666666665					1	DETECTED	186.0726 m/z @1.91 [N1287_1.mzXML]	186.0725860595703	1.9146666666666665	0.13455	19.835833333333333	19.701283333333333	153548.71875	2847447.7810401903	0	1288	null	2.0167213826248367	1.0016221020147427	186.07232666015625	186.078857421875
372	186.2203826904297	11.417166666666667					1	DETECTED	186.2204 m/z @11.42 [N1287_1.mzXML]	186.2203826904297	11.417166666666667	10.0172	11.534983333333335	1.517783333333334	15153.0703125	438216.5907037357	0	1288	1.4659044538651376	0.5420783828186391	0.08979390451707657	186.2177276611328	186.2209930419922
373	186.9218292236328	1.5338833333333333					1	DETECTED	186.9218 m/z @1.53 [N1287_1.mzXML]	186.9218292236328	1.5338833333333333	1.4752666666666667	1.5930333333333333	0.11776666666666658	13628.5810546875	71221.06229345694	0	1288	0.11619424408158285	1.0045493318168908	1.0090986636337815	186.92138671875	186.92208862304688
374	186.95175170898438	9.222000000000001					1	DETECTED	186.9518 m/z @9.22 [N1287_1.mzXML]	186.95175170898438	9.222000000000001	1.3961333333333334	9.306199999999999	7.9100666666666655	24156.333984375	1062395.107493682	0	1288	0.09157078213693559	0.5053795958701058	1.150941848022812	186.9510040283203	186.9577178955078
375	187.05650329589844	1.8719999999999999					1	DETECTED	187.0565 m/z @1.87 [N1287_1.mzXML]	187.05650329589844	1.8719999999999999	1.8433333333333333	10.291483333333334	8.44815	629499.9375	5749705.530996828	0	1288	0.0621278162116754	5.672423373639506	5.025136839040293	187.04718017578125	187.0568389892578
376	187.07028198242188	2.921483333333333					1	DETECTED	187.0703 m/z @2.92 [N1287_1.mzXML]	187.07028198242188	2.921483333333333	0.5243833333333333	19.9695	19.445116666666667	23832.013671875	4695778.335220334	0	1288	1.2335954236695836	4.055966932265377	2.6964765459250013	187.0699920654297	187.07086181640625
377	187.1254425048828	11.26985					1	DETECTED	187.1254 m/z @11.27 [N1287_1.mzXML]	187.1254425048828	11.26985	0.10111666666666667	20.003333333333334	19.902216666666668	8844.62890625	3691892.1466024807	0	1288	0.7381865176627134	0.8909791322203056	9.235168389334962	187.1222381591797	187.13209533691406
378	187.47190856933594	9.222000000000001					1	DETECTED	187.4719 m/z @9.22 [N1287_1.mzXML]	187.47190856933594	9.222000000000001	9.151183333333334	9.320433333333334	0.1692499999999999	16810.916015625	104820.28978344682	0	1288	0.09774179856036191	1.1949870557778168	1.3702251209048535	187.47146606445312	187.471923828125
379	188.0341033935547	2.2832166666666667					1	DETECTED	188.0341 m/z @2.28 [N1287_1.mzXML]	188.0341033935547	2.2832166666666667	1.9849166666666667	13.252683333333332	11.267766666666665	7954.0947265625	2568673.294988891	0	1288	7.264227954607557	18.88663537825455	36.7732707565091	188.02516174316406	188.04299926757812
380	188.05650329589844	9.180133333333334					1	DETECTED	188.0565 m/z @9.18 [N1287_1.mzXML]	188.05650329589844	9.180133333333334	9.180133333333334	9.421899999999999	0.24176666666666513	10363.400390625	63030.7686040649	0	1288	0.06550109306862062	null	null	188.04876708984375	188.05812072753906
381	188.06954956054688	9.222000000000001					1	DETECTED	188.0695 m/z @9.22 [N1287_1.mzXML]	188.06954956054688	9.222000000000001	1.8861333333333334	11.239033333333333	9.3529	6474587.5	4.634830928491803E7	1	1288	0.10497975816633698	1.357463267839089	1.5428030427024042	188.0596923828125	188.0788116455078
382	188.09234619140625	9.249933333333333					1	DETECTED	188.0923 m/z @9.25 [N1287_1.mzXML]	188.09234619140625	9.249933333333333	4.376433333333334	17.774166666666666	13.397733333333331	8849.9833984375	1984961.5161310425	0	1288	0.12632737468520006	1.3745494340138846	1.2628234293592757	188.09097290039062	188.0960693359375
383	188.95486450195312	1.5191000000000001					1	DETECTED	188.9549 m/z @1.52 [N1287_1.mzXML]	188.95486450195312	1.5191000000000001	1.4604833333333334	13.048316666666667	11.587833333333332	7663.68017578125	3486001.9247941896	0	1288	0.030759837303029558	98.84418538527137	196.68837077054275	188.95460510253906	188.9636688232422
384	189.02301025390625	13.442633333333333					1	DETECTED	189.0230 m/z @13.44 [N1287_1.mzXML]	189.02301025390625	13.442633333333333	10.429283333333332	16.30825	5.878966666666669	11179.892578125	1718603.042728089	0	1288	0.7764282889725749	0.9754868612452365	0.4970195295705629	189.0149688720703	189.02378845214844
385	189.0460205078125	1.8291833333333334					1	DETECTED	189.0460 m/z @1.83 [N1287_1.mzXML]	189.0460205078125	1.8291833333333334	1.4133666666666669	11.19355	9.780183333333333	15183.5087890625	4721552.505101135	0	1288	8.944679183605992	12.675558542648094	8.29118095945015	189.03610229492188	189.05148315429688
386	189.07290649414062	9.222000000000001					1	DETECTED	189.0729 m/z @9.22 [N1287_1.mzXML]	189.07290649414062	9.222000000000001	7.128299999999999	9.600583333333333	2.4722833333333334	687309.0	5834671.947530626	0	1288	0.09471744010429717	1.3311541670118037	1.4766668399956888	189.07266235351562	189.0773162841797
387	189.08602905273438	2.7405666666666666					1	DETECTED	189.0860 m/z @2.74 [N1287_1.mzXML]	189.08602905273438	2.7405666666666666	0.10111666666666667	20.003333333333334	19.902216666666668	75497.796875	1.811578421015083E7	0	1288	2.7827951973654894	12.221364767978713	11.335238334444833	189.0853271484375	189.09014892578125
388	189.1586456298828	1.6822000000000001					1	DETECTED	189.1586 m/z @1.68 [N1287_1.mzXML]	189.1586456298828	1.6822000000000001	1.5635000000000001	15.214366666666667	13.650866666666667	29711.3515625	4961367.378193969	0	1288	0.18361855208893263	56.240868965206175	104.62502660030707	189.15802001953125	189.1632080078125
389	189.19744873046875	9.222000000000001					1	DETECTED	189.1974 m/z @9.22 [N1287_1.mzXML]	189.19744873046875	9.222000000000001	9.151183333333334	9.510966666666667	0.3597833333333327	22960.63671875	217918.60717529256	0	1288	0.09269920252176611	2.540244763473727	3.8851976670522275	189.19686889648438	189.19839477539062
390	190.0849151611328	10.811100000000001					1	DETECTED	190.0849 m/z @10.81 [N1287_1.mzXML]	190.0849151611328	10.811100000000001	0.16836666666666666	19.835833333333333	19.667466666666666	82592.875	2872847.9866594523	0	1288	0.09070380212892104	0.6272934852859164	0.1950334856028194	190.07652282714844	190.0903778076172
391	190.14288330078125	10.322233333333333					1	DETECTED	190.1429 m/z @10.32 [N1287_1.mzXML]	190.14288330078125	10.322233333333333	10.032383333333334	19.025333333333332	8.992949999999999	32555.20703125	1039486.9356481932	0	1288	0.33956876852255036	0.9918885528766167	1.0580761850608738	190.14244079589844	190.1431121826172
392	190.96234130859375	11.446116666666667					1	DETECTED	190.9623 m/z @11.45 [N1287_1.mzXML]	190.96234130859375	11.446116666666667	0.10111666666666667	19.835833333333333	19.734716666666667	10144.2939453125	2748617.9736217037	0	1288	3.0242641790941196	0.6661800744297298	0.3290575620368074	190.96189880371094	190.9676971435547
393	191.03909301757812	1.78665					1	DETECTED	191.0391 m/z @1.79 [N1287_1.mzXML]	191.03909301757812	1.78665	1.4133666666666669	10.982066666666666	9.5687	113525.3359375	4030872.5794756464	0	1288	0.160139769498151	1.4080082028051628	1.2006791098107958	191.02996826171875	191.04806518554688
394	191.0753936767578	1.6673499999999999					1	DETECTED	191.0754 m/z @1.67 [N1287_1.mzXML]	191.0753936767578	1.6673499999999999	1.5635000000000001	10.69405	9.130550000000001	131485.546875	2.979793221943115E7	0	1288	0.09780314191295525	43.587790241681226	93.39951582616186	191.0687255859375	191.07569885253906
395	191.9757843017578	1.8433333333333333					1	DETECTED	191.9758 m/z @1.84 [N1287_1.mzXML]	191.9757843017578	1.8433333333333333	0.16836666666666666	19.952833333333334	19.784466666666667	4755.4765625	1655469.3940499271	0	1288	18.80276006585372	5.90592847618858	19.63950946872387	191.97012329101562	191.98138427734375
396	192.00767517089844	11.446116666666667					1	DETECTED	192.0077 m/z @11.45 [N1287_1.mzXML]	192.00767517089844	11.446116666666667	0.11768333333333333	20.003333333333334	19.885650000000002	8266.1259765625	2112052.718222015	0	1288	1.0704541564562877	0.76005477141415	0.6887073702879477	192.00665283203125	192.00840759277344
397	192.03152465820312	2.603266666666667					1	DETECTED	192.0315 m/z @2.60 [N1287_1.mzXML]	192.03152465820312	2.603266666666667	1.8291833333333334	13.360449999999998	11.531266666666665	16288.2607421875	1729330.2127426453	0	1288	0.13245310225683227	4.715508735280757	8.425213579032233	192.02322387695312	192.04026794433594
398	192.0645751953125	7.7492					1	DETECTED	192.0646 m/z @7.75 [N1287_1.mzXML]	192.0645751953125	7.7492	6.211633333333333	11.799033333333334	5.587400000000001	3165.068603515625	476247.0719900513	0	1288	0.619617146100814	1.8169618661521452	2.6339237323042903	192.06394958496094	192.06581115722656
399	192.1370086669922	11.49105					1	DETECTED	192.1370 m/z @11.49 [N1287_1.mzXML]	192.1370086669922	11.49105	3.8494666666666664	11.619033333333334	7.769566666666668	12541.599609375	2842011.734899323	0	1288	7.171968302180418	0.5090842403104106	0.01708122300220809	192.13243103027344	192.13742065429688
400	192.96034240722656	2.12635					1	DETECTED	192.9603 m/z @2.13 [N1287_1.mzXML]	192.96034240722656	2.12635	2.04075	19.091	17.050250000000002	33874.85546875	2343660.8991722716	0	1288	0.22259345174767864	99.59258177570106	3.3061463317496935	192.960205078125	192.96449279785156
401	193.0335693359375	1.6523166666666667					1	DETECTED	193.0336 m/z @1.65 [N1287_1.mzXML]	193.0335693359375	1.6523166666666667	1.6523166666666667	3.8057333333333334	2.1534166666666668	8281.6923828125	514296.0743194581	0	1288	1.8317629348310462	null	null	193.0331573486328	193.0335693359375
402	193.08485412597656	10.5059					1	DETECTED	193.0849 m/z @10.51 [N1287_1.mzXML]	193.08485412597656	10.5059	10.460749999999999	10.8589	0.3981500000000011	57080.36328125	404790.1622382816	0	1288	0.11365947821805733	2.7813178433195374	2.9954576588383435	193.08450317382812	193.08937072753906
403	193.1576690673828	14.507383333333333					1	DETECTED	193.1577 m/z @14.51 [N1287_1.mzXML]	193.1576690673828	14.507383333333333	7.78175	16.552983333333334	8.771233333333335	5517.5439453125	1029815.4614594732	0	1288	0.31985885570383665	0.6520748975313354	0.3041497950626707	193.15675354003906	193.15872192382812
404	193.90576171875	9.913916666666667					1	DETECTED	193.9058 m/z @9.91 [N1287_1.mzXML]	193.90576171875	9.913916666666667	9.855516666666666	10.032383333333334	0.17686666666666717	12221.4453125	72761.1377072753	0	1288	0.12466046566799172	1.514269406392681	2.076934491151548	193.9051055908203	193.9058074951172
405	194.03158569335938	1.7435					1	DETECTED	194.0316 m/z @1.74 [N1287_1.mzXML]	194.03158569335938	1.7435	0.10111666666666667	19.936	19.834883333333334	4616.576171875	2645085.7193240393	0	1288	17.164540566718962	6.0384451457739265	10.585728324228134	194.0314483642578	194.0331268310547
406	194.08824157714844	10.520516666666667					1	DETECTED	194.0882 m/z @10.52 [N1287_1.mzXML]	194.08824157714844	10.520516666666667	5.03355	10.644433333333334	5.610883333333334	7608.83447265625	305102.1706892701	0	1288	0.07734552351777957	0.5112919099198707	1.0007170484674084	194.07984924316406	194.08840942382812
407	194.1123809814453	3.3729333333333336					1	DETECTED	194.1124 m/z @3.37 [N1287_1.mzXML]	194.1123809814453	3.3729333333333336	0.11768333333333333	20.003333333333334	19.885650000000002	7890.1162109375	2069267.8901078487	0	1288	8.244531079117879	1.3165637173513227	0.7260940834303139	194.1123809814453	194.11773681640625
408	194.957763671875	2.12635					1	DETECTED	194.9578 m/z @2.13 [N1287_1.mzXML]	194.957763671875	2.12635	2.04075	16.734333333333332	14.693583333333333	10715.27734375	2982104.147939331	0	1288	0.15443976497005485	85.82700545171349	150.6026490408765	194.95663452148438	194.9627685546875
409	194.97573852539062	12.239866666666668					1	DETECTED	194.9757 m/z @12.24 [N1287_1.mzXML]	194.97573852539062	12.239866666666668	11.178500000000001	17.196833333333334	6.018333333333333	20790.001953125	2320243.616991882	0	1288	0.703240346793299	2.8351810558713613	4.762677263803482	194.966064453125	194.97601318359375
410	195.0165557861328	1.5045333333333335					1	DETECTED	195.0166 m/z @1.50 [N1287_1.mzXML]	195.0165557861328	1.5045333333333335	1.4299666666666666	1.5930333333333333	0.1630666666666667	7167.8388671875	45729.714213134735	0	1288	0.09253325326904793	1.093428699150645	1.1868573983012902	195.0164337158203	195.01681518554688
411	195.0288543701172	16.29185					1	DETECTED	195.0289 m/z @16.29 [N1287_1.mzXML]	195.0288543701172	16.29185	0.10111666666666667	19.986333333333334	19.88521666666667	6914.69287109375	2381630.8614767157	0	1288	1.5059964251015714	0.6140925261775254	0.46014057316479245	195.02816772460938	195.036865234375
412	195.05650329589844	9.928616666666667					1	DETECTED	195.0565 m/z @9.93 [N1287_1.mzXML]	195.05650329589844	9.928616666666667	9.525983333333333	9.957866666666666	0.4318833333333334	3289.98095703125	75808.52507910162	0	1288	0.05208743191631804	0.5363233711399942	0.07264674227998827	195.04812622070312	195.06056213378906
413	195.07069396972656	9.913916666666667					1	DETECTED	195.0707 m/z @9.91 [N1287_1.mzXML]	195.07069396972656	9.913916666666667	9.870166666666668	14.250733333333333	4.380566666666665	7745.21142578125	621144.4117088624	0	1288	0.07404305161974811	50.06361904761984	99.12723809523968	195.06112670898438	195.07467651367188
414	195.08645629882812	9.913916666666667					1	DETECTED	195.0865 m/z @9.91 [N1287_1.mzXML]	195.08645629882812	9.913916666666667	0.10111666666666667	20.003333333333334	19.902216666666668	3269430.5	3.177933866764506E7	1	1288	0.13097124974881602	1.8887722779158294	2.0705794308747687	195.08538818359375	195.0873260498047
415	195.10044860839844	11.563116666666668					1	DETECTED	195.1004 m/z @11.56 [N1287_1.mzXML]	195.10044860839844	11.563116666666668	9.84045	14.393316666666667	4.552866666666667	66726.3671875	2595676.0355032333	0	1288	0.12689346868115337	1.319022225539036	0.20242644625972653	195.0966033935547	195.10557556152344
416	195.11196899414062	9.349316666666665					1	DETECTED	195.1120 m/z @9.35 [N1287_1.mzXML]	195.11196899414062	9.349316666666665	9.278033333333333	9.987333333333334	0.7093000000000007	43027.76953125	344826.46857739316	0	1288	0.10808655337210915	4.773794766996513	2.714471083849463	195.11074829101562	195.12045288085938
417	196.0020294189453	0.15155					1	DETECTED	196.0020 m/z @0.15 [N1287_1.mzXML]	196.0020294189453	0.15155	0.11768333333333333	19.9695	19.851816666666668	3819.385009765625	1540360.0681920168	0	1288	1.1748957086045482	293.0878444881891	585.1756889763782	196.0013885498047	196.0025634765625
418	196.08982849121094	9.913916666666667					1	DETECTED	196.0898 m/z @9.91 [N1287_1.mzXML]	196.08982849121094	9.913916666666667	0.7103	18.467333333333332	17.757033333333332	233944.59375	3688676.5909142457	1	1288	0.11924160834799835	1.8063580980267642	2.016645704201153	196.08474731445312	196.09877014160156
419	196.86404418945312	1.9711					1	DETECTED	196.8640 m/z @1.97 [N1287_1.mzXML]	196.86404418945312	1.9711	1.6970833333333333	14.5363	12.839216666666667	35545.109375	7022592.471131348	0	1288	0.2701130656677653	23.427802445106735	1.139376160999675	196.85482788085938	196.86448669433594
420	197.06602478027344	9.291983333333333					1	DETECTED	197.0660 m/z @9.29 [N1287_1.mzXML]	197.06602478027344	9.291983333333333	8.875833333333333	19.869666666666667	10.993833333333335	20728.150390625	3076303.679488096	0	1288	6.070735810695011	2.7886610559159206	3.7196539146348537	197.06268310546875	197.06723022460938
421	197.0793914794922	11.05785					1	DETECTED	197.0794 m/z @11.06 [N1287_1.mzXML]	197.0793914794922	11.05785	9.913916666666667	11.133849999999999	1.2199333333333318	13940.91796875	390518.04367932066	0	1288	0.07847961759047273	0.5332187190395705	0.06643743807914106	197.0791778564453	197.0879669189453
422	197.12747192382812	9.76595					1	DETECTED	197.1275 m/z @9.77 [N1287_1.mzXML]	197.12747192382812	9.76595	4.361683333333334	9.987333333333334	5.62565	45549.13671875	815247.839190765	0	1288	0.09769432785356358	0.672418313855643	0.20795905421710736	197.12725830078125	197.1284637451172
423	198.0196533203125	15.561516666666668					1	DETECTED	198.0197 m/z @15.56 [N1287_1.mzXML]	198.0196533203125	15.561516666666668	10.744316666666666	18.286	7.541683333333335	1961.244140625	650680.3934342655	0	1288	0.46770182761706636	0.7827870270419883	0.5655740540839768	198.01927185058594	198.02040100097656
424	198.0514678955078	10.5355					1	DETECTED	198.0515 m/z @10.54 [N1287_1.mzXML]	198.0514678955078	10.5355	7.6183000000000005	19.354833333333332	11.73653333333333	33613.7890625	1355348.9552618708	0	1288	0.07611573992588916	0.5402379333957625	0.09618602927779817	198.04661560058594	198.0582733154297
425	198.13104248046875	9.76595					1	DETECTED	198.1310 m/z @9.77 [N1287_1.mzXML]	198.13104248046875	9.76595	9.690783333333334	13.428716666666666	3.7379333333333324	4464.70556640625	598288.8517504272	0	1288	0.0952050325227205	24.864301552106593	48.728603104213185	198.13046264648438	198.1391143798828
426	198.8610382080078	1.9711					1	DETECTED	198.8610 m/z @1.97 [N1287_1.mzXML]	198.8610382080078	1.9711	1.71275	6.293066666666666	4.580316666666667	26826.14453125	1121087.4197563473	0	1288	0.26226997232931093	8.86455712534675	16.7291142506935	198.8549041748047	198.86148071289062
427	198.9391632080078	1.5191000000000001					1	DETECTED	198.9392 m/z @1.52 [N1287_1.mzXML]	198.9391632080078	1.5191000000000001	1.4133666666666669	2.5070166666666664	1.0936499999999996	227120.5	1920789.5758129875	0	1288	0.10409429089771183	1.1261149730352644	1.1552799734620045	198.93862915039062	198.94540405273438
428	199.00987243652344	12.647966666666667					1	DETECTED	199.0099 m/z @12.65 [N1287_1.mzXML]	199.00987243652344	12.647966666666667	9.675749999999999	18.8785	9.20275	3706.663330078125	1069113.2104941714	0	1288	6.681841724543437	1.5481290619234795	1.6332009620578838	198.99993896484375	199.01678466796875
429	199.14329528808594	8.844933333333334					1	DETECTED	199.1433 m/z @8.84 [N1287_1.mzXML]	199.14329528808594	8.844933333333334	8.768033333333333	8.921850000000001	0.1538166666666676	5889.8671875	31574.79474450699	0	1288	0.1142285843935813	1.0001083658430898	0.9788451242156079	199.14306640625	199.14393615722656
430	199.16775512695312	12.811216666666667					1	DETECTED	199.1678 m/z @12.81 [N1287_1.mzXML]	199.16775512695312	12.811216666666667	0.5580166666666667	19.986333333333334	19.428316666666667	21996.923828125	1887747.3206321718	0	1288	0.08040061975921908	0.5979282244787406	2.4602798544021804	199.16688537597656	199.1688995361328
431	200.0394287109375	1.6822000000000001					1	DETECTED	200.0394 m/z @1.68 [N1287_1.mzXML]	200.0394287109375	1.6822000000000001	1.62275	9.120683333333334	7.497933333333334	56684.75390625	1437506.5930098267	0	1288	0.0706450647510184	6.424847364082999	11.712668077671337	200.03392028808594	200.0437469482422
432	200.06715393066406	1.78665					1	DETECTED	200.0672 m/z @1.79 [N1287_1.mzXML]	200.06715393066406	1.78665	1.7725833333333334	17.757833333333334	15.98525	243300.09375	9738694.296692321	0	1288	0.0600071687330892	4.771527447434875	7.939143065519148	200.0670623779297	200.0709991455078
433	200.12718200683594	2.0127333333333333					1	DETECTED	200.1272 m/z @2.01 [N1287_1.mzXML]	200.12718200683594	2.0127333333333333	1.95725	18.943666666666665	16.986416666666667	14281.912109375	1170259.3581445313	0	1288	0.277526183135709	153.07674977470714	305.1534995494142	200.12600708007812	200.1282501220703
434	200.93678283691406	1.5338833333333333					1	DETECTED	200.9368 m/z @1.53 [N1287_1.mzXML]	200.93678283691406	1.5338833333333333	1.4455166666666666	1.5635000000000001	0.11798333333333355	31357.759765625	165863.42550097662	0	1288	0.12192381113992434	0.6675782723500575	0.3351565447001151	200.9365692138672	200.93692016601562
435	200.97222900390625	1.5191000000000001					1	DETECTED	200.9722 m/z @1.52 [N1287_1.mzXML]	200.97222900390625	1.5191000000000001	1.4455166666666666	1.62275	0.17723333333333335	69987.796875	384329.14128540026	0	1288	0.09405803838450955	1.22843065038094	1.2476454193120656	200.97157287597656	200.9722442626953
436	201.01487731933594	1.8861333333333334					1	DETECTED	201.0149 m/z @1.89 [N1287_1.mzXML]	201.01487731933594	1.8861333333333334	1.7581	1.9849166666666667	0.22681666666666667	58881.70703125	492262.06583056634	0	1288	0.09859407351342253	0.8857719343920847	0.7328928463110865	201.01467895507812	201.0149383544922
437	201.1111602783203	7.35705					1	DETECTED	201.1112 m/z @7.36 [N1287_1.mzXML]	201.1111602783203	7.35705	0.10111666666666667	20.003333333333334	19.902216666666668	37590.41796875	2.899881136387302E7	0	1288	11.714874714343257	1.371444289271309	0.855648868336078	201.11016845703125	201.1119842529297
438	202.11402893066406	11.431683333333332					1	DETECTED	202.1140 m/z @11.43 [N1287_1.mzXML]	202.11402893066406	11.431683333333332	0.15155	19.986333333333334	19.834783333333334	5339.68994140625	3444747.617607362	0	1288	11.086566188506254	0.8791909965603245	0.758381993120649	202.106201171875	202.11497497558594
439	202.96990966796875	1.5191000000000001					1	DETECTED	202.9699 m/z @1.52 [N1287_1.mzXML]	202.96990966796875	1.5191000000000001	1.4455166666666666	4.8308333333333335	3.385316666666667	20768.1484375	626074.9477141114	0	1288	0.11339212957885625	23.00328425821058	45.00656851642116	202.9608917236328	202.97019958496094
440	203.05123901367188	1.78665					1	DETECTED	203.0512 m/z @1.79 [N1287_1.mzXML]	203.05123901367188	1.78665	1.6822000000000001	19.009	17.3268	2028345.0	3.367571682029257E7	1	1288	0.2277440153941792	5.0106758651048455	9.080360257651419	203.04908752441406	203.05340576171875
441	203.8232421875	9.222000000000001					1	DETECTED	203.8232 m/z @9.22 [N1287_1.mzXML]	203.8232421875	9.222000000000001	9.13635	9.987333333333334	0.8509833333333336	30555.607421875	225313.89072750762	0	1288	0.08810282678805059	5.229635642195475	10.825558589521952	203.8173370361328	203.8236846923828
442	204.05465698242188	1.78665					1	DETECTED	204.0547 m/z @1.79 [N1287_1.mzXML]	204.05465698242188	1.78665	1.7725833333333334	12.897133333333333	11.12455	124780.796875	2878754.1450175163	0	1288	0.2444278263589328	21.372503741450082	37.60643036005118	204.04544067382812	204.0646514892578
443	204.10400390625	10.777716666666667					1	DETECTED	204.1040 m/z @10.78 [N1287_1.mzXML]	204.10400390625	10.777716666666667	7.259200000000001	19.869666666666667	12.610466666666667	18527.189453125	1846759.8401040346	0	1288	0.10836645140443046	65.71528347208346	136.11215719657503	204.09971618652344	204.10403442382812
444	204.12171936035156	1.8861333333333334					1	DETECTED	204.1217 m/z @1.89 [N1287_1.mzXML]	204.12171936035156	1.8861333333333334	1.8576333333333332	10.550033333333333	8.6924	1009758.5	1.3111069584755432E7	0	1288	0.1621383753933705	11.545354660642042	17.77149386720863	204.1123046875	204.12271118164062
445	204.41558837890625	9.222000000000001					1	DETECTED	204.4156 m/z @9.22 [N1287_1.mzXML]	204.41558837890625	9.222000000000001	9.165916666666668	9.291983333333333	0.12606666666666477	21234.533203125	112941.10021630803	0	1288	0.09815825914348864	1.123922734026726	1.247845468053452	204.41519165039062	204.41558837890625
446	204.95578002929688	1.62275					1	DETECTED	204.9558 m/z @1.62 [N1287_1.mzXML]	204.95578002929688	1.62275	1.5338833333333333	18.13883333333333	16.60495	71156.9921875	9568174.400227051	0	1288	0.09716385955976548	89.69828963615986	187.74581213595295	204.9462127685547	204.95626831054688
447	205.02320861816406	1.8291833333333334					1	DETECTED	205.0232 m/z @1.83 [N1287_1.mzXML]	205.02320861816406	1.8291833333333334	1.4133666666666669	9.194116666666668	7.780750000000001	68552.890625	4565617.454328369	0	1288	0.08867110236076692	9.205314290947797	20.144924446523735	205.02304077148438	205.02442932128906
448	205.04632568359375	9.349316666666665					1	DETECTED	205.0463 m/z @9.35 [N1287_1.mzXML]	205.04632568359375	9.349316666666665	1.7435	11.8304	10.0869	27289.513671875	2390420.6056173104	0	1288	0.09214922035525674	0.6631043346210906	0.14958528212898556	205.04624938964844	205.05584716796875
449	205.06121826171875	11.860666666666667					1	DETECTED	205.0612 m/z @11.86 [N1287_1.mzXML]	205.06121826171875	11.860666666666667	9.208049999999998	11.9634	2.7553500000000017	9210.001953125	831760.6324287112	0	1288	2.7129467483348417	0.5193645268508453	0.03872905370169068	205.05718994140625	205.06166076660156
450	205.07281494140625	9.222000000000001					1	DETECTED	205.0728 m/z @9.22 [N1287_1.mzXML]	205.07281494140625	9.222000000000001	9.180133333333334	16.438066666666668	7.257933333333334	9492.2431640625	576260.3339020996	0	1288	0.1050737444572718	86.67914012738706	172.35828025477412	205.06362915039062	205.0730438232422
451	205.0846710205078	12.430333333333333					1	DETECTED	205.0847 m/z @12.43 [N1287_1.mzXML]	205.0846710205078	12.430333333333333	0.15155	19.986333333333334	19.834783333333334	22001.646484375	4976823.8115333235	0	1288	0.11981288709477944	0.9637410671591301	0.5278877555145567	205.08087158203125	205.08535766601562
452	205.0960693359375	9.222000000000001					1	DETECTED	205.0961 m/z @9.22 [N1287_1.mzXML]	205.0960693359375	9.222000000000001	1.71275	11.934066666666666	10.221316666666667	8000776.5	5.494241408477034E7	1	1288	0.09795840724999039	1.362204566246817	1.5758985146688957	205.0916290283203	205.09646606445312
453	205.12509155273438	1.8861333333333334					1	DETECTED	205.1251 m/z @1.89 [N1287_1.mzXML]	205.12509155273438	1.8861333333333334	1.8576333333333332	9.349316666666665	7.491683333333332	95393.3046875	2653197.1899567265	0	1288	0.1087181847642058	9.464652015455398	17.558259235816614	205.11749267578125	205.12855529785156
454	205.77996826171875	9.222000000000001					1	DETECTED	205.7800 m/z @9.22 [N1287_1.mzXML]	205.77996826171875	9.222000000000001	9.165916666666668	9.335183333333333	0.16926666666666534	21695.625	116268.74729669126	0	1288	0.10097221691406233	1.596054548072738	1.9139203659863497	205.77963256835938	205.780029296875
455	205.9860382080078	11.254316666666666					1	DETECTED	205.9860 m/z @11.25 [N1287_1.mzXML]	205.9860382080078	11.254316666666666	0.10111666666666667	20.003333333333334	19.902216666666668	32426.6171875	6251568.749621278	0	1288	1.5328350994335764	2.017658268376344	0.2763269307863506	205.98545837402344	205.99407958984375
456	206.0801239013672	10.306716666666667					1	DETECTED	206.0801 m/z @10.31 [N1287_1.mzXML]	206.0801239013672	10.306716666666667	0.11768333333333333	15.868466666666666	15.750783333333333	108117.5625	2458313.5664118943	0	1288	0.09148252146736269	0.5354542890326226	2.8588108056333934	206.0798797607422	206.08909606933594
457	206.099365234375	9.222000000000001					1	DETECTED	206.0994 m/z @9.22 [N1287_1.mzXML]	206.099365234375	9.222000000000001	9.120683333333334	12.271866666666666	3.151183333333332	815137.375	6561212.583675397	0	1288	0.09866080661191212	1.3431708163477651	1.5413325145313899	206.0992431640625	206.10061645507812
458	206.8926544189453	1.7435					1	DETECTED	206.8927 m/z @1.74 [N1287_1.mzXML]	206.8926544189453	1.7435	1.6822000000000001	2.2690333333333332	0.5868333333333331	97026.0546875	974489.8849417722	0	1288	0.11286661307684298	3.0815038831895283	4.054185053992787	206.89244079589844	206.89306640625
459	206.99000549316406	16.079916666666666					1	DETECTED	206.9900 m/z @16.08 [N1287_1.mzXML]	206.99000549316406	16.079916666666666	0.13455	20.003333333333334	19.868783333333333	9164.9814453125	2877145.2671354087	0	1288	1.3139074909944846	0.6230268562863612	0.5257324160132925	206.98593139648438	206.9907989501953
460	207.0253143310547	9.600583333333333					1	DETECTED	207.0253 m/z @9.60 [N1287_1.mzXML]	207.0253143310547	9.600583333333333	1.4133666666666669	15.481683333333333	14.068316666666666	63412.71875	4507765.338487055	0	1288	0.698312313619919	0.5092132166524064	0.3258547659507842	207.01531982421875	207.0314178466797
461	207.066162109375	10.951433333333334					1	DETECTED	207.0662 m/z @10.95 [N1287_1.mzXML]	207.066162109375	10.951433333333334	10.843150000000001	11.737016666666667	0.8938666666666659	6497.38232421875	231954.244199951	0	1288	0.035056822583609204	4.127443435431761	7.254886870863523	207.0657501220703	207.0673065185547
462	207.10348510742188	9.222000000000001					1	DETECTED	207.1035 m/z @9.22 [N1287_1.mzXML]	207.10348510742188	9.222000000000001	9.060516666666667	10.002566666666667	0.94205	35907.66796875	335422.01589575165	0	1288	0.09546783728034569	0.8434036065321823	4.937635294714384	207.10324096679688	207.11212158203125
463	208.04815673828125	15.803316666666666					1	DETECTED	208.0482 m/z @15.80 [N1287_1.mzXML]	208.04815673828125	15.803316666666666	1.7725833333333334	19.852666666666668	18.080083333333334	13247.732421875	5358673.81154474	0	1288	2.6695677978861596	0.8206726315447793	0.57963970338597	208.04727172851562	208.05441284179688
464	208.1322479248047	8.814266666666667					1	DETECTED	208.1322 m/z @8.81 [N1287_1.mzXML]	208.1322479248047	8.814266666666667	8.142100000000001	9.335183333333333	1.1930833333333322	149993.9375	1426907.6480720544	1	1288	0.12551792736392642	1.5756957013302963	0.8926990231523194	208.13177490234375	208.13255310058594
465	208.8896484375	1.7725833333333334					1	DETECTED	208.8896 m/z @1.77 [N1287_1.mzXML]	208.8896484375	1.7725833333333334	1.6822000000000001	5.755633333333334	4.073433333333334	65956.890625	1098092.1846986082	0	1288	0.20378822369958982	2.0163407731570095	2.234293348527436	208.88914489746094	208.89035034179688
466	208.93426513671875	2.140616666666667					1	DETECTED	208.9343 m/z @2.14 [N1287_1.mzXML]	208.93426513671875	2.140616666666667	2.04075	2.382833333333333	0.3420833333333331	19615.13671875	210037.8837928466	0	1288	0.18802509964052705	1.7127002670226938	2.4254005340453877	208.9338836669922	208.93466186523438
467	208.97732543945312	14.027199999999999					1	DETECTED	208.9773 m/z @14.03 [N1287_1.mzXML]	208.97732543945312	14.027199999999999	11.87555	15.450266666666666	3.5747166666666654	12103.4326171875	1191649.9818071288	0	1288	0.157203037823491	0.8306919495890754	0.6613838991781509	208.97706604003906	208.9783172607422
468	209.00999450683594	11.676166666666667					1	DETECTED	209.0100 m/z @11.68 [N1287_1.mzXML]	209.00999450683594	11.676166666666667	4.495166666666666	13.9537	9.458533333333333	6629.68212890625	1426615.9818677676	0	1288	0.10006128465050956	0.6585805133918209	0.3171610267836419	209.00799560546875	209.01327514648438
469	209.03228759765625	1.4604833333333334					1	DETECTED	209.0323 m/z @1.46 [N1287_1.mzXML]	209.03228759765625	1.4604833333333334	1.3961333333333334	1.5635000000000001	0.16736666666666666	42722.43359375	228380.5012377931	0	1288	0.07673652128173081	1.3004403004403022	1.6013082038007145	209.03216552734375	209.03253173828125
470	209.04440307617188	15.787366666666665					1	DETECTED	209.0444 m/z @15.79 [N1287_1.mzXML]	209.04440307617188	15.787366666666665	0.16836666666666666	20.003333333333334	19.834966666666666	27823.75	7009152.830250066	0	1288	2.788321545718036	0.632304059358193	2.377963699642427	209.04371643066406	209.05360412597656
471	209.09117126464844	7.765666666666666					1	DETECTED	209.0912 m/z @7.77 [N1287_1.mzXML]	209.09117126464844	7.765666666666666	5.918833333333334	8.4074	2.4885666666666673	18834.02734375	1016878.8309190071	0	1288	0.5267994827794018	0.6413455308912449	0.21687543430336476	209.0904541015625	209.0916290283203
472	209.11587524414062	12.021866666666666					1	DETECTED	209.1159 m/z @12.02 [N1287_1.mzXML]	209.11587524414062	12.021866666666666	11.254316666666666	12.41505	1.1607333333333347	307309.34375	2693139.4784073452	1	1288	0.13259949154695683	2.9162172110778077	4.028032538836774	209.11279296875	209.11642456054688
473	209.1356658935547	8.814266666666667					1	DETECTED	209.1357 m/z @8.81 [N1287_1.mzXML]	209.1356658935547	8.814266666666667	8.646166666666666	10.322233333333333	1.6760666666666673	17186.8203125	302671.65032754565	0	1288	0.1382811020710566	1.0965351298654982	1.2907748531431114	209.12745666503906	209.13597106933594
474	209.1636199951172	9.780750000000001					1	DETECTED	209.1636 m/z @9.78 [N1287_1.mzXML]	209.1636199951172	9.780750000000001	9.540683333333334	15.545416666666666	6.004733333333332	7773.4658203125	834553.1036119082	0	1288	0.20722760558450837	12.506387114690328	24.012774229380657	209.16326904296875	209.16616821289062
475	210.9044952392578	1.7435					1	DETECTED	210.9045 m/z @1.74 [N1287_1.mzXML]	210.9044952392578	1.7435	1.6970833333333333	1.7581	0.06101666666666672	12570.1396484375	38565.097068359406	0	1288	0.0717257555749744	0.6572710951526023	0.3145421903052046	210.9043426513672	210.904541015625
476	210.93470764160156	11.46115					1	DETECTED	210.9347 m/z @11.46 [N1287_1.mzXML]	210.93470764160156	11.46115	2.0833833333333334	16.652316666666668	14.568933333333334	8233.822265625	3083756.8501134655	0	1288	9.474596753923155	0.7767805412091721	0.5535610824183442	210.93101501464844	210.93557739257812
477	211.0410919189453	2.3687					1	DETECTED	211.0411 m/z @2.37 [N1287_1.mzXML]	211.0410919189453	2.3687	2.22645	18.006500000000003	15.780050000000003	18032.16796875	1452709.4878533634	0	1288	0.5123761534513047	3.3483848630537043	5.646952156683497	211.03543090820312	211.0423126220703
478	211.0566864013672	9.392833333333334					1	DETECTED	211.0567 m/z @9.39 [N1287_1.mzXML]	211.0566864013672	9.392833333333334	9.349316666666665	9.495949999999999	0.14663333333333384	23288.615234375	121540.27108886676	0	1288	0.08687417093188365	1.684795097663651	2.6336445587452446	211.056640625	211.05699157714844
479	211.0790557861328	14.680883333333332					1	DETECTED	211.0791 m/z @14.68 [N1287_1.mzXML]	211.0790557861328	14.680883333333332	13.925099999999999	17.477833333333333	3.552733333333334	7803.998046875	558483.1923896789	0	1288	0.3759456662441476	2.3503649635036497	0.7103303567307288	211.07801818847656	211.08030700683594
480	211.13156127929688	12.128183333333334					1	DETECTED	211.1316 m/z @12.13 [N1287_1.mzXML]	211.13156127929688	12.128183333333334	0.10111666666666667	20.003333333333334	19.902216666666668	15315.783203125	4035495.442275453	0	1288	0.34056262921091474	1.5166713332073476	0.5998442882516372	211.12168884277344	211.1326904296875
481	211.14309692382812	10.306716666666667					1	DETECTED	211.1431 m/z @10.31 [N1287_1.mzXML]	211.14309692382812	10.306716666666667	10.216066666666668	10.5355	0.31943333333333257	45590.53515625	366949.94487902685	0	1288	0.12495238363141858	1.473147730411772	1.65303990484809	211.14268493652344	211.1432647705078
482	211.16827392578125	14.464599999999999					1	DETECTED	211.1683 m/z @14.46 [N1287_1.mzXML]	211.16827392578125	14.464599999999999	6.653099999999999	14.9347	8.281600000000001	4885.29296875	1898384.863735718	0	1288	0.45775814120507086	0.5300902515521988	0.06018050310439742	211.16769409179688	211.1703643798828
483	212.01828002929688	11.346283333333334					1	DETECTED	212.0183 m/z @11.35 [N1287_1.mzXML]	212.01828002929688	11.346283333333334	6.211633333333333	15.62595	9.414316666666666	279388.9375	1.5274385458434843E7	0	1288	0.10264071028688804	0.5183326630385361	0.031649443641959416	212.01776123046875	212.02317810058594
484	212.06690979003906	10.874699999999999					1	DETECTED	212.0669 m/z @10.87 [N1287_1.mzXML]	212.06690979003906	10.874699999999999	9.378283333333334	10.936283333333334	1.5579999999999998	14509.28125	329728.2748096616	0	1288	0.135208263707975	0.5205604383308955	0.04135623655871974	212.0597381591797	212.07347106933594
485	212.83815002441406	1.8861333333333334					1	DETECTED	212.8382 m/z @1.89 [N1287_1.mzXML]	212.83815002441406	1.8861333333333334	1.6970833333333333	7.9427	6.245616666666667	17186.921875	1167261.1445047609	0	1288	0.18224493039069367	16.518425460636504	32.03685092127301	212.82913208007812	212.83816528320312
486	212.99847412109375	1.9146666666666665					1	DETECTED	212.9985 m/z @1.91 [N1287_1.mzXML]	212.99847412109375	1.9146666666666665	1.8861333333333334	18.286	16.399866666666668	32396.494140625	1963317.589324463	0	1288	0.10788515793491915	287.38084112149795	573.7616822429959	212.99813842773438	213.00015258789062
487	213.03187561035156	14.7536					1	DETECTED	213.0319 m/z @14.75 [N1287_1.mzXML]	213.03187561035156	14.7536	10.550033333333333	17.939666666666668	7.389633333333334	3215.126220703125	784155.9042153629	0	1288	5.123627682538402	0.8789718255132546	0.7579436510265093	213.02330017089844	213.03269958496094
488	213.16281127929688	14.919450000000001					1	DETECTED	213.1628 m/z @14.92 [N1287_1.mzXML]	213.16281127929688	14.919450000000001	0.28713333333333335	15.418800000000001	15.131666666666668	5187.93505859375	1869200.5699709165	0	1288	4.234244220595063	0.5170632583812771	0.0341265167625541	213.1578369140625	213.16302490234375
489	213.17697143554688	10.520516666666667					1	DETECTED	213.1770 m/z @10.52 [N1287_1.mzXML]	213.17697143554688	10.520516666666667	7.24265	12.490866666666667	5.248216666666667	5352.48583984375	593015.9399527892	0	1288	0.06842632369463075	0.8005537137975919	0.6011074275951838	213.17640686035156	213.18563842773438
490	214.8348388671875	1.7581					1	DETECTED	214.8348 m/z @1.76 [N1287_1.mzXML]	214.8348388671875	1.7581	1.6970833333333333	2.12635	0.4292666666666667	21263.306640625	341307.0524379883	0	1288	0.05067276623396988	3.5176181371210022	5.436870502996695	214.83441162109375	214.8349609375
491	214.91648864746094	1.5338833333333333					1	DETECTED	214.9165 m/z @1.53 [N1287_1.mzXML]	214.91648864746094	1.5338833333333333	1.4133666666666669	13.401316666666666	11.98795	630649.375	8688819.64651025	0	1288	0.12176114259850546	0.9721669647881284	0.8843697360690181	214.91432189941406	214.91676330566406
492	214.98793029785156	1.5045333333333335					1	DETECTED	214.9879 m/z @1.50 [N1287_1.mzXML]	214.98793029785156	1.5045333333333335	1.4455166666666666	1.6078333333333332	0.16231666666666666	75723.6171875	420812.2283154297	0	1288	0.08494360847847271	1.375176503812476	1.5543609559204075	214.9874267578125	214.98793029785156
493	215.01513671875	1.9711					1	DETECTED	215.0151 m/z @1.97 [N1287_1.mzXML]	215.01513671875	1.9711	1.4133666666666669	10.628250000000001	9.214883333333335	82610.7578125	2598861.1720769345	0	1288	0.11983964767473299	11.172540777881352	5.9125844774026675	215.01454162597656	215.0220184326172
494	215.12637329101562	11.163533333333334					1	DETECTED	215.1264 m/z @11.16 [N1287_1.mzXML]	215.12637329101562	11.163533333333334	10.9056	18.467333333333332	7.561733333333333	6074.39306640625	1086574.7127969665	0	1288	0.10580224015822459	14.658309640734013	28.316619281468025	215.12632751464844	215.12728881835938
495	216.92132568359375	1.6822000000000001					1	DETECTED	216.9213 m/z @1.68 [N1287_1.mzXML]	216.92132568359375	1.6822000000000001	1.4752666666666667	1.9711	0.49583333333333335	300795.21875	2492415.2564021	0	1288	0.12935745392464115	3.6664226389074464	4.179458564717107	216.9125518798828	216.9215545654297
496	216.94970703125	1.5191000000000001					1	DETECTED	216.9497 m/z @1.52 [N1287_1.mzXML]	216.94970703125	1.5191000000000001	1.4133666666666669	1.62275	0.20938333333333303	205406.796875	1283315.8757988277	0	1288	0.09925433196787714	1.1004724455699846	1.195528390326389	216.94932556152344	216.94993591308594
497	217.0457000732422	10.920933333333332					1	DETECTED	217.0457 m/z @10.92 [N1287_1.mzXML]	217.0457000732422	10.920933333333332	10.306716666666667	18.089333333333332	7.782616666666666	10588.2294921875	918081.7378312986	0	1288	0.1148099185397875	6.335400103112375	8.034716843233692	217.0370330810547	217.05418395996094
498	217.068603515625	9.89955					1	DETECTED	217.0686 m/z @9.90 [N1287_1.mzXML]	217.068603515625	9.89955	9.81075	10.291483333333334	0.48073333333333323	49759.52734375	402359.5575538031	0	1288	0.11484448257897917	3.2755479202200326	2.7336191093003714	217.06805419921875	217.069091796875
499	217.0808868408203	2.0978499999999998					1	DETECTED	217.0809 m/z @2.10 [N1287_1.mzXML]	217.0808868408203	2.0978499999999998	0.11768333333333333	17.708000000000002	17.59031666666667	15008.00390625	3099604.421873017	0	1288	0.6744915275819203	2.3950032499943856	2.8208096605414275	217.07994079589844	217.0818328857422
500	217.09376525878906	9.320433333333334					1	DETECTED	217.0938 m/z @9.32 [N1287_1.mzXML]	217.09376525878906	9.320433333333334	8.480333333333332	10.4764	1.9960666666666675	2799.59716796875	172251.7132258301	0	1288	1.0463232862361114	1.1879934928381528	1.3759869856763054	217.0909423828125	217.10366821289062
501	217.12026977539062	0.10111666666666667					1	DETECTED	217.1203 m/z @0.10 [N1287_1.mzXML]	217.12026977539062	0.10111666666666667	0.10111666666666667	20.003333333333334	19.902216666666668	14573.2490234375	3995195.0995344226	0	1288	18.51487464573461	null	null	217.1184539794922	217.1214141845703
502	217.95025634765625	1.5191000000000001					1	DETECTED	217.9503 m/z @1.52 [N1287_1.mzXML]	217.95025634765625	1.5191000000000001	1.4299666666666666	1.5338833333333333	0.10391666666666666	22446.353515625	86073.27326074212	0	1288	0.13428005145720356	0.5829281974569921	0.16585639491398413	217.94984436035156	217.95025634765625
503	218.1375732421875	2.0833833333333334					1	DETECTED	218.1376 m/z @2.08 [N1287_1.mzXML]	218.1375732421875	2.0833833333333334	0.10111666666666667	20.003333333333334	19.902216666666668	57006.55859375	4668079.455264374	0	1288	0.2705185372529819	6.933384361498651	1.5058980112197333	218.1366729736328	218.13829040527344
504	218.21022033691406	10.413916666666667					1	DETECTED	218.2102 m/z @10.41 [N1287_1.mzXML]	218.21022033691406	10.413916666666667	6.86595	10.4764	3.61045	5828.40625	783345.2256448976	0	1288	0.27659758235285814	0.5088055130168453	0.0176110260336905	218.2101593017578	218.21978759765625
505	218.9686737060547	9.780750000000001					1	DETECTED	218.9687 m/z @9.78 [N1287_1.mzXML]	218.9686737060547	9.780750000000001	9.481066666666667	10.306716666666667	0.8256499999999996	9386.6318359375	232587.01300195325	0	1288	0.4237993258350805	1.3775374005895065	1.5243552672860443	218.96835327148438	218.96914672851562
506	218.98272705078125	1.5191000000000001					1	DETECTED	218.9827 m/z @1.52 [N1287_1.mzXML]	218.98272705078125	1.5191000000000001	1.4604833333333334	1.5782833333333335	0.11780000000000013	37568.38671875	176024.50507421867	0	1288	0.0860690136011324	1.0048336650554444	1.009667330110889	218.9822540283203	218.9827423095703
507	219.02503967285156	1.78665					1	DETECTED	219.0250 m/z @1.79 [N1287_1.mzXML]	219.02503967285156	1.78665	1.71275	17.130999999999997	15.418249999999997	1625289.5	1.763128862777359E7	1	1288	0.0680395674437233	3.9649332926072653	5.646160413898978	219.01522827148438	219.0269012451172
508	219.04238891601562	8.752416666666667					1	DETECTED	219.0424 m/z @8.75 [N1287_1.mzXML]	219.04238891601562	8.752416666666667	8.305366666666666	11.178500000000001	2.8731333333333353	7930.7236328125	481329.07157073996	0	1288	0.0931628562657334	3.213436230101029	5.426872460202058	219.04217529296875	219.04611206054688
509	219.11622619628906	15.198683333333333					1	DETECTED	219.1162 m/z @15.20 [N1287_1.mzXML]	219.11622619628906	15.198683333333333	0.28713333333333335	19.80216666666667	19.515033333333335	16577.080078125	3274043.030932402	0	1288	2.2106525074478878	0.9519899958432444	0.843988569484744	219.10894775390625	219.11685180664062
510	219.1728973388672	12.255966666666666					1	DETECTED	219.1729 m/z @12.26 [N1287_1.mzXML]	219.1728973388672	12.255966666666666	0.11768333333333333	19.952833333333334	19.835150000000002	27777.326171875	2307237.17144989	0	1288	0.11346648009106453	0.8494702750356105	4.876183000968166	219.16903686523438	219.17466735839844
511	220.0285186767578	1.7725833333333334					1	DETECTED	220.0285 m/z @1.77 [N1287_1.mzXML]	220.0285186767578	1.7725833333333334	1.7435	13.499	11.755500000000001	105695.3125	3717214.715573731	0	1288	0.06629077731402755	9.446786332852138	13.14361480495892	220.02256774902344	220.03602600097656
512	220.1171112060547	8.921850000000001					1	DETECTED	220.1171 m/z @8.92 [N1287_1.mzXML]	220.1171112060547	8.921850000000001	8.7988	9.09055	0.2917500000000004	15166.4072265625	123010.61149526949	0	1288	3.994647356269975	1.1854937017472493	1.2371831418937138	220.11692810058594	220.11721801757812
513	220.93331909179688	1.5930333333333333					1	DETECTED	220.9333 m/z @1.59 [N1287_1.mzXML]	220.93331909179688	1.5930333333333333	1.5338833333333333	1.71275	0.17886666666666673	159312.015625	869142.8075458978	0	1288	0.08483697424528835	1.693543194895001	1.9541023165794043	220.9329833984375	220.9337158203125
514	220.98521423339844	2.11205					1	DETECTED	220.9852 m/z @2.11 [N1287_1.mzXML]	220.98521423339844	2.11205	1.4604833333333334	13.116716666666667	11.656233333333333	15110.9697265625	7575539.885424806	0	1288	11.591462431371681	8.944774134138232	16.889548268276464	220.9801025390625	220.98521423339844
515	220.9959716796875	1.4299666666666666					1	DETECTED	220.9960 m/z @1.43 [N1287_1.mzXML]	220.9959716796875	1.4299666666666666	1.3961333333333334	18.023333333333333	16.6272	3511.565673828125	1911033.8396178582	0	1288	15.20016325334302	245.72216748768597	490.44433497537204	220.9957275390625	221.00596618652344
516	221.0233612060547	1.7581					1	DETECTED	221.0234 m/z @1.76 [N1287_1.mzXML]	221.0233612060547	1.7581	1.7435	15.852316666666667	14.108816666666666	105605.5546875	3069793.4947648617	0	1288	0.058818333225880925	262.9072791436115	34.94314406909638	221.01800537109375	221.03289794921875
517	221.05206298828125	11.576916666666667					1	DETECTED	221.0521 m/z @11.58 [N1287_1.mzXML]	221.05206298828125	11.576916666666667	11.520716666666667	11.752416666666667	0.23170000000000002	29662.1328125	207636.85310082888	0	1288	0.10768132999734803	2.0613879003558546	2.480337945175697	221.0517578125	221.05226135253906
518	221.0829620361328	12.368233333333334					1	DETECTED	221.0830 m/z @12.37 [N1287_1.mzXML]	221.0829620361328	12.368233333333334	4.631166666666667	16.701666666666668	12.070500000000001	39660.39453125	2898549.8841909496	0	1288	1.9366928624885897	1.1053645438195134	0.04985614958974813	221.07958984375	221.0921630859375
519	221.15206909179688	12.897133333333333					1	DETECTED	221.1521 m/z @12.90 [N1287_1.mzXML]	221.15206909179688	12.897133333333333	10.276183333333334	19.9025	9.626316666666666	12224.5322265625	1437197.723612427	0	1288	0.06119390635798183	1.83641745677458	6.321511182779589	221.15106201171875	221.153564453125
520	221.9820556640625	1.4752666666666667					1	DETECTED	221.9821 m/z @1.48 [N1287_1.mzXML]	221.9820556640625	1.4752666666666667	0.6084166666666667	8.11215	7.503733333333333	3540.50732421875	780098.3074976502	0	1288	0.5092151668446114	4.328161350483551	7.656322700967103	221.9807891845703	221.983154296875
521	222.02505493164062	12.223883333333333					1	DETECTED	222.0251 m/z @12.22 [N1287_1.mzXML]	222.02505493164062	12.223883333333333	1.4133666666666669	12.223883333333333	10.810516666666667	9070.525390625	2086040.7075456541	0	1288	2.2351679475757447	0.5	null	222.02505493164062	222.03135681152344
522	222.06370544433594	15.513583333333335					1	DETECTED	222.0637 m/z @15.51 [N1287_1.mzXML]	222.06370544433594	15.513583333333335	9.407266666666667	19.586000000000002	10.178733333333335	16222.6025390625	3096987.6589860227	0	1288	1.9367426867605104	0.8357721007028686	0.5579821314017199	222.06251525878906	222.0643310546875
523	222.86643981933594	1.7435					1	DETECTED	222.8664 m/z @1.74 [N1287_1.mzXML]	222.86643981933594	1.7435	1.6822000000000001	2.12635	0.4441499999999998	85597.8203125	784217.1304693604	0	1288	0.09337151338705585	3.6227569331158276	3.724102788161328	222.86622619628906	222.8670196533203
524	222.9930877685547	13.601316666666666					1	DETECTED	222.9931 m/z @13.60 [N1287_1.mzXML]	222.9930877685547	13.601316666666666	9.585216666666668	16.29185	6.706633333333333	58291.05859375	4321092.8136651	0	1288	0.5126625458874141	0.8354539931855433	1.6713724850170024	222.99111938476562	222.9993438720703
525	223.06231689453125	11.768016666666666					1	DETECTED	223.0623 m/z @11.77 [N1287_1.mzXML]	223.06231689453125	11.768016666666666	9.84045	19.536333333333335	9.695883333333335	131852.484375	9149225.15838037	1	1288	1.1553373466537202	2.770673689768193	7.002905607804988	223.05923461914062	223.06260681152344
526	223.09503173828125	11.576916666666667					1	DETECTED	223.0950 m/z @11.58 [N1287_1.mzXML]	223.09503173828125	11.576916666666667	0.10111666666666667	20.003333333333334	19.902216666666668	1208280.875	1.615283065066885E7	1	1288	0.10694562147473974	0.9398697474467795	0.012230483464043896	223.09085083007812	223.09657287597656
527	223.1314239501953	12.368233333333334					1	DETECTED	223.1314 m/z @12.37 [N1287_1.mzXML]	223.1314239501953	12.368233333333334	10.794433333333334	12.537583333333334	1.74315	84432.4375	1213007.0707886969	0	1288	0.1078569330104564	1.8038971923558473	2.891159189576129	223.1287384033203	223.13168334960938
528	223.16773986816406	11.948716666666666					1	DETECTED	223.1677 m/z @11.95 [N1287_1.mzXML]	223.16773986816406	11.948716666666666	0.9825166666666667	15.27725	14.294733333333333	12009.92578125	3015902.458578675	0	1288	13.479481887290312	0.65176329691841	0.29719256847613	223.16761779785156	223.168701171875
529	224.0619659423828	11.7061					1	DETECTED	224.0620 m/z @11.71 [N1287_1.mzXML]	224.0619659423828	11.7061	9.180133333333334	17.642166666666665	8.46203333333333	22081.826171875	3014799.5249091196	0	1288	2.6653182586467015	1.2601209240180877	1.6539268393558095	224.0520477294922	224.0701446533203
530	224.0985565185547	11.576916666666667					1	DETECTED	224.0986 m/z @11.58 [N1287_1.mzXML]	224.0985565185547	11.576916666666667	1.5338833333333333	18.43433333333333	16.90045	138959.34375	1.3012237190472683E7	0	1288	0.10296638190070695	0.8414016681547075	0.6828033363094148	224.09112548828125	224.09866333007812
531	224.86358642578125	1.7581					1	DETECTED	224.8636 m/z @1.76 [N1287_1.mzXML]	224.86358642578125	1.7581	1.6970833333333333	1.9711	0.2740166666666668	62088.4921875	536096.910619629	0	1288	0.9394495537351828	2.2454247473367923	3.4908494946735846	224.86343383789062	224.86383056640625
532	224.94984436035156	11.7061					1	DETECTED	224.9498 m/z @11.71 [N1287_1.mzXML]	224.94984436035156	11.7061	10.951433333333334	19.009	8.057566666666666	35199.39453125	2660185.114624145	0	1288	0.6574156270037363	5.193143892090522	1.314533632399106	224.94879150390625	224.9588165283203
533	225.05917358398438	11.7061					1	DETECTED	225.0592 m/z @11.71 [N1287_1.mzXML]	225.05917358398438	11.7061	9.363833333333334	16.652316666666668	7.288483333333334	13763.32421875	1246230.9618878171	0	1288	0.19840380171271654	1.6448389670631414	1.693287560054096	225.05540466308594	225.0596160888672
534	225.14718627929688	12.430333333333333					1	DETECTED	225.1472 m/z @12.43 [N1287_1.mzXML]	225.14718627929688	12.430333333333333	11.799033333333334	12.47555	0.6765166666666662	8868.81640625	211040.2965185548	0	1288	0.686661777018907	0.5358123448967739	0.07162468979354779	225.14657592773438	225.1476287841797
535	225.15890502929688	8.334683333333334					1	DETECTED	225.1589 m/z @8.33 [N1287_1.mzXML]	225.15890502929688	8.334683333333334	8.216483333333333	8.600283333333334	0.3838000000000008	3557.211181640625	53311.801245117254	0	1288	0.27715311327309067	1.6235194585448203	2.2470389170896405	225.15829467773438	225.15927124023438
536	225.18365478515625	14.393316666666667					1	DETECTED	225.1837 m/z @14.39 [N1287_1.mzXML]	225.18365478515625	14.393316666666667	0.9479166666666666	18.12183333333333	17.173916666666663	5289.34814453125	1713623.8871970826	0	1288	13.516284929648856	0.6386539882289356	0.27730797645787136	225.17770385742188	225.19345092773438
537	226.0437774658203	2.0978499999999998					1	DETECTED	226.0438 m/z @2.10 [N1287_1.mzXML]	226.0437774658203	2.0978499999999998	2.0266	15.77135	13.74475	32472.158203125	1559205.8545516354	0	1288	0.1477261823325322	96.45438596491283	3.113423049019577	226.04371643066406	226.0521697998047
538	226.070068359375	9.84045					1	DETECTED	226.0701 m/z @9.84 [N1287_1.mzXML]	226.070068359375	9.84045	9.780750000000001	9.957866666666666	0.1771166666666648	5059.0771484375	35140.936747528125	0	1288	0.13794962746957395	1.4833891680625337	2.0464364800019323	226.0699920654297	226.07017517089844
539	226.95008850097656	1.6376166666666667					1	DETECTED	226.9501 m/z @1.64 [N1287_1.mzXML]	226.95008850097656	1.6376166666666667	1.3961333333333334	19.536333333333335	18.1402	786256.75	1.1834809742746644E7	0	1288	0.09132493858626445	1.8091594911627487	1.8698242931022955	226.94451904296875	226.9599609375
540	227.07821655273438	9.235999999999999					1	DETECTED	227.0782 m/z @9.24 [N1287_1.mzXML]	227.07821655273438	9.235999999999999	3.8202333333333334	9.392833333333334	5.5726	73240.984375	1478111.5633895553	0	1288	0.11074135848204847	1.6222492045482877	1.5972209468655116	227.07769775390625	227.07839965820312
541	227.1239471435547	1.9849166666666667					1	DETECTED	227.1239 m/z @1.98 [N1287_1.mzXML]	227.1239471435547	1.9849166666666667	1.92925	2.12635	0.19710000000000005	21944.3515625	165114.40409667982	0	1288	0.1565486636449105	1.7703592814371234	2.540718562874247	227.123779296875	227.12425231933594
542	227.17437744140625	9.81075					1	DETECTED	227.1744 m/z @9.81 [N1287_1.mzXML]	227.17437744140625	9.81075	0.7608833333333334	19.886000000000003	19.12511666666667	99606.546875	3071248.9874982624	0	1288	0.20045326530729568	1.0980709274858247	0.8736535285300625	227.1729736328125	227.17543029785156
543	228.06204223632812	10.306716666666667					1	DETECTED	228.0620 m/z @10.31 [N1287_1.mzXML]	228.06204223632812	10.306716666666667	5.40035	10.445033333333333	5.0446833333333325	46790.35546875	510197.7428454579	0	1288	0.09440774942300223	1.7306051193196768	2.971190468024714	228.05392456054688	228.06214904785156
544	228.1941375732422	11.506					1	DETECTED	228.1941 m/z @11.51 [N1287_1.mzXML]	228.1941375732422	11.506	11.49105	12.647966666666667	1.1569166666666675	104685.3515625	919212.9592487855	0	1288	0.09408053299387653	7.526426690860318	41.22172587266006	228.19383239746094	228.1946563720703
545	229.14175415039062	0.10111666666666667					1	DETECTED	229.1418 m/z @0.10 [N1287_1.mzXML]	229.14175415039062	0.10111666666666667	0.10111666666666667	20.003333333333334	19.902216666666668	84788.75	6.338738237983882E7	1	1288	3.2859539153771635	null	null	229.1414337158203	229.14260864257812
546	229.15347290039062	1.9711					1	DETECTED	229.1535 m/z @1.97 [N1287_1.mzXML]	229.15347290039062	1.9711	1.8576333333333332	8.555116666666667	6.6974833333333335	74725.8046875	6152278.813962433	0	1288	0.20394812648298144	29.512999412455894	58.02599882491179	229.15318298339844	229.1549072265625
547	230.14578247070312	0.21910000000000002					1	DETECTED	230.1458 m/z @0.22 [N1287_1.mzXML]	230.14578247070312	0.21910000000000002	0.11768333333333333	19.78533333333333	19.66765	10355.5625	7750772.1704063695	0	1288	15.364123246689259	96.96458504519308	192.92917009038612	230.14491271972656	230.14633178710938
548	230.24609375	11.417166666666667					1	DETECTED	230.2461 m/z @11.42 [N1287_1.mzXML]	230.24609375	11.417166666666667	11.346283333333334	11.9047	0.5584166666666661	485261.59375	3019251.560986695	1	1288	0.09100684599122744	1.6299653405956294	1.994513415748817	230.2460479736328	230.24671936035156
549	230.96530151367188	1.5045333333333335					1	DETECTED	230.9653 m/z @1.50 [N1287_1.mzXML]	230.96530151367188	1.5045333333333335	1.4133666666666669	9.600583333333333	8.187216666666666	211630.1875	3496079.792239257	0	1288	0.10949469344124663	1.3570500674588777	1.6620583192303222	230.9626007080078	230.9654541015625
550	230.98873901367188	1.9849166666666667					1	DETECTED	230.9887 m/z @1.98 [N1287_1.mzXML]	230.98873901367188	1.9849166666666667	1.9432	3.41595	1.47275	12140.5419921875	384659.70994470216	0	1288	0.10842599869540659	17.651817818617676	34.30363563723535	230.98863220214844	230.98915100097656
551	231.1358642578125	15.104999999999999					1	DETECTED	231.1359 m/z @15.10 [N1287_1.mzXML]	231.1358642578125	15.104999999999999	0.10111666666666667	20.003333333333334	19.902216666666668	344188.9375	3.7150289056325965E7	1	1288	0.9899774544729283	1.14564320026359	3.3232268385071473	231.13516235351562	231.13722229003906
552	232.1392822265625	15.3084					1	DETECTED	232.1393 m/z @15.31 [N1287_1.mzXML]	232.1392822265625	15.3084	0.7271666666666667	19.936	19.208833333333335	21178.435546875	3666779.834724058	0	1288	0.9319939548824578	0.6202074856883577	0.649938377141222	232.134521484375	232.1402130126953
553	232.15341186523438	8.570166666666667					1	DETECTED	232.1534 m/z @8.57 [N1287_1.mzXML]	232.15341186523438	8.570166666666667	8.020999999999999	11.118716666666668	3.0977166666666687	80898.1484375	1390955.7092927871	0	1288	0.1932219560977373	0.7756794171020319	0.33709184686789045	232.15281677246094	232.1537628173828
554	232.8951873779297	1.6822000000000001					1	DETECTED	232.8952 m/z @1.68 [N1287_1.mzXML]	232.8951873779297	1.6822000000000001	1.6523166666666667	1.95725	0.3049333333333333	153608.546875	1347571.1776754155	0	1288	0.14272353108534364	4.989491449920294	8.416111007459019	232.89491271972656	232.89564514160156
555	232.9269561767578	1.5486333333333335					1	DETECTED	232.9270 m/z @1.55 [N1287_1.mzXML]	232.9269561767578	1.5486333333333335	1.4133666666666669	17.625666666666667	16.2123	92546.171875	6148198.496727386	0	1288	0.1229066457978667	67.5314409137078	0.666825958679168	232.9256134033203	232.9271697998047
556	232.98362731933594	10.874699999999999					1	DETECTED	232.9836 m/z @10.87 [N1287_1.mzXML]	232.98362731933594	10.874699999999999	10.520516666666667	18.615333333333336	8.094816666666668	7719.00048828125	937893.4742097168	0	1288	0.4291577824865289	11.427438708766708	34.67772487036766	232.98312377929688	232.98696899414062
557	232.9982147216797	1.5191000000000001					1	DETECTED	232.9982 m/z @1.52 [N1287_1.mzXML]	232.9982147216797	1.5191000000000001	1.4133666666666669	11.332066666666666	9.9187	37862.26171875	5478658.110041595	0	1288	0.08024301288149283	46.904319041614166	92.80863808322833	232.9929656982422	232.99981689453125
558	233.0293731689453	14.086316666666667					1	DETECTED	233.0294 m/z @14.09 [N1287_1.mzXML]	233.0293731689453	14.086316666666667	9.855516666666666	18.483666666666668	8.628150000000002	4110.63720703125	983279.3326055607	0	1288	6.480277306729224	1.0196830386688098	1.0393660773376197	233.02891540527344	233.03073120117188
559	233.06814575195312	10.306716666666667					1	DETECTED	233.0681 m/z @10.31 [N1287_1.mzXML]	233.06814575195312	10.306716666666667	4.9551	10.579633333333334	5.624533333333334	2640.477294921875	368331.6160236817	0	1288	0.26141043892181415	0.5254985253677238	0.050997050735447635	233.06809997558594	233.07778930664062
560	233.11770629882812	13.645533333333333					1	DETECTED	233.1177 m/z @13.65 [N1287_1.mzXML]	233.11770629882812	13.645533333333333	0.10111666666666667	19.78533333333333	19.684216666666664	12679.724609375	4189015.5816628723	0	1288	16.053884534680055	0.8563003594996502	1.2966506046902182	233.11134338378906	233.11770629882812
561	233.1319122314453	15.104999999999999					1	DETECTED	233.1319 m/z @15.10 [N1287_1.mzXML]	233.1319122314453	15.104999999999999	10.246233333333333	19.835833333333333	9.5896	13548.552734375	1843011.431508362	0	1288	5.819194130031951	0.8903144199408768	0.7556428313838622	233.12464904785156	233.1333770751953
562	233.1456756591797	14.888399999999999					1	DETECTED	233.1457 m/z @14.89 [N1287_1.mzXML]	233.1456756591797	14.888399999999999	9.705666666666668	19.768833333333337	10.06316666666667	11212.0048828125	1968568.0595337527	0	1288	0.6317173656972663	0.9165388922215135	0.9596595160604328	233.14511108398438	233.15255737304688
563	233.1566162109375	8.555116666666667					1	DETECTED	233.1566 m/z @8.56 [N1287_1.mzXML]	233.1566162109375	8.555116666666667	8.261000000000001	16.047366666666665	7.786366666666664	8511.8974609375	1808951.0289550165	0	1288	0.15850685107298013	13.236867456224894	25.47373491244979	233.15606689453125	233.16456604003906
564	235.06744384765625	11.87555					1	DETECTED	235.0674 m/z @11.88 [N1287_1.mzXML]	235.06744384765625	11.87555	1.8861333333333334	12.007316666666666	10.121183333333333	26624.611328125	7311755.697450439	0	1288	0.05960798077131102	1.5063796437841281	2.2196325180300622	235.066162109375	235.06787109375
565	235.09132385253906	2.8520833333333333					1	DETECTED	235.0913 m/z @2.85 [N1287_1.mzXML]	235.09132385253906	2.8520833333333333	0.10111666666666667	20.003333333333334	19.902216666666668	121199.546875	3.390846029392797E7	1	1288	5.2402940474066915	4.673487591491863	23.02022026096151	235.08993530273438	235.09185791015625
566	235.1675567626953	12.304599999999999					1	DETECTED	235.1676 m/z @12.30 [N1287_1.mzXML]	235.1675567626953	12.304599999999999	6.1954	19.886000000000003	13.690600000000003	18115.580078125	2297127.6527055977	0	1288	0.13354509640927503	1.1204904079093831	27.934829063080304	235.16738891601562	235.16897583007812
567	236.0790557861328	14.7243					1	DETECTED	236.0791 m/z @14.72 [N1287_1.mzXML]	236.0790557861328	14.7243	10.291483333333334	17.84	7.548516666666666	4603.0234375	980625.3922063602	0	1288	6.509852762650679	0.8514356936334687	0.7040920775163739	236.07861328125	236.08041381835938
568	236.09490966796875	2.7822					1	DETECTED	236.0949 m/z @2.78 [N1287_1.mzXML]	236.09490966796875	2.7822	0.11768333333333333	20.003333333333334	19.885650000000002	9646.853515625	4036111.339898866	0	1288	7.246445454295897	3.4432143125226577	4.558963147337531	236.09393310546875	236.09548950195312
569	236.1145477294922	12.383766666666666					1	DETECTED	236.1145 m/z @12.38 [N1287_1.mzXML]	236.1145477294922	12.383766666666666	10.291483333333334	16.4711	6.179616666666666	9132.0419921875	1719333.965762207	0	1288	6.100291540092716	1.4767638226180333	1.9535276452360666	236.11155700683594	236.1145477294922
570	236.90731811523438	1.5930333333333333					1	DETECTED	236.9073 m/z @1.59 [N1287_1.mzXML]	236.90731811523438	1.5930333333333333	1.5635000000000001	1.6523166666666667	0.08881666666666654	12065.3369140625	56054.52720654291	0	1288	0.11623312600952174	1.5036681715575673	2.0073363431151345	236.9067840576172	236.90737915039062
571	236.97036743164062	12.569883333333333					1	DETECTED	236.9704 m/z @12.57 [N1287_1.mzXML]	236.97036743164062	12.569883333333333	11.619033333333334	12.569883333333333	0.9508499999999991	6805.962890625	283621.4415589597	0	1288	0.899684292169022	0.5	null	236.96920776367188	236.97093200683594
572	236.9967803955078	1.9711					1	DETECTED	236.9968 m/z @1.97 [N1287_1.mzXML]	236.9967803955078	1.9711	1.9146666666666665	10.231133333333334	8.316466666666667	36460.421875	1189237.5631919864	0	1288	0.11880018615675447	55.79537319654936	111.46100374752064	236.99649047851562	237.00082397460938
573	237.07781982421875	11.7061					1	DETECTED	237.0778 m/z @11.71 [N1287_1.mzXML]	237.07781982421875	11.7061	1.5782833333333335	19.189	17.610716666666665	27811.47265625	4915336.720653505	0	1288	0.10336583383612918	2.6977925098613653	0.29275807910945845	237.06869506835938	237.0862579345703
574	237.1105499267578	11.8304					1	DETECTED	237.1105 m/z @11.83 [N1287_1.mzXML]	237.1105499267578	11.8304	0.7608833333333334	19.886000000000003	19.12511666666667	22295.1796875	3371759.307947542	0	1288	2.3020138770052654	0.7968672173714662	10.037455256890876	237.1023712158203	237.11158752441406
575	238.10552978515625	14.101483333333334					1	DETECTED	238.1055 m/z @14.10 [N1287_1.mzXML]	238.10552978515625	14.101483333333334	4.27275	19.735333333333333	15.462583333333333	15680.7470703125	3227015.6237224424	0	1288	0.5937241785487899	1.137127311380979	1.2404442042525408	238.1044921875	238.10707092285156
576	238.83274841308594	12.553766666666666					1	DETECTED	238.8327 m/z @12.55 [N1287_1.mzXML]	238.83274841308594	12.553766666666666	1.6822000000000001	12.553766666666666	10.871566666666666	69142.9453125	2.473712921505957E7	0	1288	10.821396264509854	0.5	null	238.83274841308594	238.8405303955078
577	238.96539306640625	12.15985					1	DETECTED	238.9654 m/z @12.16 [N1287_1.mzXML]	238.96539306640625	12.15985	9.646183333333333	18.335500000000003	8.68931666666667	113744.375	8031529.305157234	1	1288	0.928752513331359	1.7313056609536523	1.1635431032617172	238.96450805664062	238.97021484375
578	239.06253051757812	1.8576333333333332					1	DETECTED	239.0625 m/z @1.86 [N1287_1.mzXML]	239.06253051757812	1.8576333333333332	0.7944166666666667	18.38533333333333	17.590916666666665	85919.5546875	2810734.2955577085	0	1288	0.051693288447062447	1.8304695973310983	187.65625859135605	239.05599975585938	239.07223510742188
579	239.0895538330078	10.520516666666667					1	DETECTED	239.0896 m/z @10.52 [N1287_1.mzXML]	239.0895538330078	10.520516666666667	5.951499999999999	18.023333333333333	12.071833333333334	1198276.75	1.2017001094670292E7	1	1288	0.10089267609891195	1.622729307224301	2.0348289506342354	239.086669921875	239.0927276611328
580	239.1380157470703	9.76595					1	DETECTED	239.1380 m/z @9.77 [N1287_1.mzXML]	239.1380157470703	9.76595	9.690783333333334	10.322233333333333	0.6314499999999992	5690.537109375	69508.3545274047	0	1288	0.05400809451066735	4.200332594235056	7.4006651884701125	239.13778686523438	239.14173889160156
581	239.23529052734375	13.743716666666668					1	DETECTED	239.2353 m/z @13.74 [N1287_1.mzXML]	239.23529052734375	13.743716666666668	4.7536499999999995	14.308166666666667	9.554516666666668	55720.44921875	2313099.5614517513	0	1288	0.19252203853924676	0.5249655779395654	0.04956531649741358	239.2350616455078	239.23617553710938
582	240.09344482421875	10.520516666666667					1	DETECTED	240.0934 m/z @10.52 [N1287_1.mzXML]	240.09344482421875	10.520516666666667	5.886466666666666	14.13195	8.245483333333333	119629.921875	2598736.1710805353	0	1288	0.10628833882992872	1.1744058841519223	1.2091515078436244	240.09156799316406	240.10267639160156
583	240.14439392089844	9.555433333333333					1	DETECTED	240.1444 m/z @9.56 [N1287_1.mzXML]	240.14439392089844	9.555433333333333	9.481066666666667	9.600583333333333	0.11951666666666583	5091.57080078125	24575.776899292006	0	1288	0.07359740047929542	0.8035634244733292	0.6071268489466585	240.14430236816406	240.14479064941406
584	240.23870849609375	13.784883333333333					1	DETECTED	240.2387 m/z @13.78 [N1287_1.mzXML]	240.23870849609375	13.784883333333333	0.9307333333333333	14.13195	13.201216666666667	9169.2216796875	3288949.560140259	0	1288	0.23440352083177807	0.513500179578839	0.027000359157677997	240.23785400390625	240.2431640625
585	240.9658203125	12.007316666666666					1	DETECTED	240.9658 m/z @12.01 [N1287_1.mzXML]	240.9658203125	12.007316666666666	11.02735	19.0745	8.04715	12897.6689453125	1408300.575155884	0	1288	0.8944822657387377	3.5491988744754894	5.468609978732711	240.9593505859375	240.96739196777344
586	241.0244903564453	8.722133333333334					1	DETECTED	241.0245 m/z @8.72 [N1287_1.mzXML]	241.0244903564453	8.722133333333334	2.0547999999999997	17.196833333333334	15.142033333333334	5013.69873046875	1641954.977888306	0	1288	0.15102717891643103	1.1355389461053895	49.763365041275605	241.0229949951172	241.03102111816406
587	241.0540313720703	10.002566666666667					1	DETECTED	241.0540 m/z @10.00 [N1287_1.mzXML]	241.0540313720703	10.002566666666667	10.002566666666667	10.092583333333332	0.0900166666666653	2828.71337890625	9937.999640380815	0	1288	0.05356613130236454	null	null	241.05389404296875	241.05453491210938
588	241.06736755371094	10.337950000000001					1	DETECTED	241.0674 m/z @10.34 [N1287_1.mzXML]	241.06736755371094	10.337950000000001	10.276183333333334	10.4764	0.20021666666666604	14175.7763671875	88213.61604406685	0	1288	0.08911973551840902	1.5902662658237618	2.2516180288320107	241.06680297851562	241.06736755371094
589	241.09381103515625	10.5355					1	DETECTED	241.0938 m/z @10.54 [N1287_1.mzXML]	241.09381103515625	10.5355	10.491316666666668	10.628250000000001	0.13693333333333335	7009.7880859375	35904.971806884496	0	1288	0.3875860698335618	1.5496039230479255	2.099207846095851	241.0932159423828	241.09498596191406
590	241.1056671142578	11.576916666666667					1	DETECTED	241.1057 m/z @11.58 [N1287_1.mzXML]	241.1056671142578	11.576916666666667	2.0833833333333334	11.934066666666666	9.850683333333333	381799.375	5641513.3590960605	0	1288	0.12136526567214823	0.5102449137912333	1.946406289055732	241.095947265625	241.10586547851562
591	242.01806640625	2.0833833333333334					1	DETECTED	242.0181 m/z @2.08 [N1287_1.mzXML]	242.01806640625	2.0833833333333334	2.0547999999999997	19.835833333333333	17.781033333333333	5949.197265625	2162098.205554259	0	1288	0.08475191192094744	311.0384839650114	511.0359523823881	242.0170440673828	242.02769470214844
592	242.21005249023438	12.096983333333332					1	DETECTED	242.2101 m/z @12.10 [N1287_1.mzXML]	242.21005249023438	12.096983333333332	11.476116666666666	12.70735	1.2312333333333338	17286.142578125	787386.4378359377	0	1288	0.2746960037652624	0.9915440781703007	0.9830881563406013	242.2089080810547	242.2103729248047
593	242.92391967773438	1.6376166666666667					1	DETECTED	242.9239 m/z @1.64 [N1287_1.mzXML]	242.92391967773438	1.6376166666666667	1.5486333333333335	1.8861333333333334	0.3374999999999999	292356.8125	1733891.2706899415	0	1288	0.07256824370264248	1.66333421308355	2.0669349491810163	242.92343139648438	242.92437744140625
594	242.9611358642578	12.239866666666668					1	DETECTED	242.9611 m/z @12.24 [N1287_1.mzXML]	242.9611358642578	12.239866666666668	1.4133666666666669	17.889833333333335	16.476466666666667	6913.18701171875	2254371.769995422	0	1288	6.156332038912254	0.7609322803614587	0.5218645607229175	242.9603271484375	242.96923828125
595	242.9933624267578	1.4752666666666667					1	DETECTED	242.9934 m/z @1.48 [N1287_1.mzXML]	242.9933624267578	1.4752666666666667	1.4299666666666666	1.4899	0.059933333333333394	18928.763671875	47848.99519726572	0	1288	0.04316310443029048	0.6615158204562167	0.3230316409124335	242.9933624267578	242.99412536621094
596	243.02288818359375	14.393316666666667					1	DETECTED	243.0229 m/z @14.39 [N1287_1.mzXML]	243.02288818359375	14.393316666666667	5.755633333333334	18.368833333333335	12.6132	2543.434814453125	877540.9746674501	0	1288	5.307085850208296	0.7301263263104883	0.46025265262097675	243.01304626464844	243.02806091308594
597	244.11648559570312	9.555433333333333					1	DETECTED	244.1165 m/z @9.56 [N1287_1.mzXML]	244.11648559570312	9.555433333333333	9.510966666666667	9.631016666666666	0.1200499999999991	5353.18359375	24529.720612365734	0	1288	0.09555005389429283	1.3498875562218793	1.6997751124437586	244.11631774902344	244.11717224121094
598	244.15341186523438	9.0455					1	DETECTED	244.1534 m/z @9.05 [N1287_1.mzXML]	244.15341186523438	9.0455	6.293066666666666	9.060516666666667	2.76745	8296.0654296875	338677.95982696535	0	1288	0.12545576414398774	0.5027278892616229	0.005455778523245858	244.15310668945312	244.15509033203125
599	244.18922424316406	11.476116666666666					1	DETECTED	244.1892 m/z @11.48 [N1287_1.mzXML]	244.18922424316406	11.476116666666666	7.863016666666667	12.647966666666667	4.78495	41937.921875	3790782.2759803487	0	1288	0.08181719561134315	0.5160875548934977	0.3225628185172676	244.1881561279297	244.18984985351562
600	244.20082092285156	9.13635					1	DETECTED	244.2008 m/z @9.14 [N1287_1.mzXML]	244.20082092285156	9.13635	8.570166666666667	9.690783333333334	1.1206166666666668	48754.20703125	592505.0679743655	0	1288	0.10713221030218634	0.6935426612490051	0.3113865117267506	244.1931915283203	244.2012481689453
601	244.92198181152344	1.62275					1	DETECTED	244.9220 m/z @1.62 [N1287_1.mzXML]	244.92198181152344	1.62275	1.5930333333333333	1.71275	0.1197166666666667	22126.73046875	88767.58713525397	0	1288	0.05890492145580928	2.014301738642741	3.028603477285482	244.92103576660156	244.9222869873047
602	245.07275390625	1.8719999999999999					1	DETECTED	245.0728 m/z @1.87 [N1287_1.mzXML]	245.07275390625	1.8719999999999999	1.8291833333333334	12.175716666666666	10.346533333333333	11802.7314453125	2115584.437210327	0	1288	0.2899667793593732	120.8236667964193	49.01345257081038	245.07199096679688	245.08203125
603	245.2248077392578	14.550666666666666					1	DETECTED	245.2248 m/z @14.55 [N1287_1.mzXML]	245.2248077392578	14.550666666666666	0.5748166666666666	19.835833333333333	19.261016666666666	53982.9453125	3982332.6244474812	0	1288	0.6335059132970873	0.7660691298552151	2.249701712643383	245.2161407470703	245.23402404785156
604	246.13246154785156	2.0127333333333333					1	DETECTED	246.1325 m/z @2.01 [N1287_1.mzXML]	246.13246154785156	2.0127333333333333	1.8861333333333334	3.6316166666666665	1.745483333333333	16939.185546875	432504.69407861313	0	1288	1.4438007862598328	6.893694049499746	3.9601649466156643	246.13169860839844	246.1331024169922
605	246.15072631835938	11.860666666666667					1	DETECTED	246.1507 m/z @11.86 [N1287_1.mzXML]	246.15072631835938	11.860666666666667	11.768016666666666	12.066766666666666	0.29875000000000007	39715.33203125	392225.10004113807	0	1288	0.1690285623741019	1.6414967680406383	2.0491830079660063	246.150390625	246.15087890625
606	246.1691131591797	9.249933333333333					1	DETECTED	246.1691 m/z @9.25 [N1287_1.mzXML]	246.1691131591797	9.249933333333333	0.10111666666666667	19.919333333333334	19.818216666666668	116788.4921875	4491030.00086203	0	1288	0.24166575670479773	1.1622762784461254	0.9217932071627761	246.1676483154297	246.16976928710938
607	246.22842407226562	14.550666666666666					1	DETECTED	246.2284 m/z @14.55 [N1287_1.mzXML]	246.22842407226562	14.550666666666666	14.293866666666666	15.465916666666667	1.1720500000000005	11621.283203125	366190.8799958502	0	1288	0.4961741158201889	2.2820288161993765	2.8749392229507578	246.22772216796875	246.2289581298828
608	246.2412872314453	10.997216666666667					1	DETECTED	246.2413 m/z @11.00 [N1287_1.mzXML]	246.2412872314453	10.997216666666667	10.920933333333332	15.371316666666667	4.450383333333335	15401.662109375	1093237.5747663577	0	1288	0.11180853048890782	29.170089578326028	57.340179156652056	246.23953247070312	246.24139404296875
609	246.9426727294922	1.5486333333333335					1	DETECTED	246.9427 m/z @1.55 [N1287_1.mzXML]	246.9426727294922	1.5486333333333335	1.4299666666666666	1.62275	0.1927833333333333	84610.3125	573851.6911254879	0	1288	0.11555907374876595	0.8083450336089908	0.6423316374262186	246.9421844482422	246.9429473876953
610	247.09129333496094	2.7405666666666666					1	DETECTED	247.0913 m/z @2.74 [N1287_1.mzXML]	247.09129333496094	2.7405666666666666	0.10111666666666667	20.003333333333334	19.902216666666668	139244.609375	2.2853943189094644E7	0	1288	1.1120527718138833	4.401930953214585	3.7485454182074154	247.0882110595703	247.09188842773438
611	247.13059997558594	11.285683333333333					1	DETECTED	247.1306 m/z @11.29 [N1287_1.mzXML]	247.13059997558594	11.285683333333333	8.436316666666666	13.925099999999999	5.488783333333332	17321.78125	3020320.663533202	0	1288	2.410441790248683	0.963158479662147	0.927574035637865	247.126708984375	247.131103515625
612	247.14317321777344	9.222000000000001					1	DETECTED	247.1432 m/z @9.22 [N1287_1.mzXML]	247.14317321777344	9.222000000000001	9.151183333333334	9.555433333333333	0.40424999999999933	108374.46875	638796.8556555157	0	1288	0.09006549441975409	3.3277871753125883	1.8313299295692698	247.142822265625	247.14340209960938
613	247.24021911621094	12.7521					1	DETECTED	247.2402 m/z @12.75 [N1287_1.mzXML]	247.24021911621094	12.7521	10.920933333333332	16.12895	5.208016666666667	21504.81640625	1358963.8276340333	0	1288	0.1476114716383794	1.4220487849276409	1.8742218357678297	247.2318572998047	247.2447052001953
614	248.09434509277344	2.8520833333333333					1	DETECTED	248.0943 m/z @2.85 [N1287_1.mzXML]	248.09434509277344	2.8520833333333333	0.13455	19.936	19.80145	14586.0478515625	2442272.725170867	0	1288	0.6096973696341088	2.0473959152544974	2.6588611123037524	248.09361267089844	248.09548950195312
615	248.1465606689453	9.222000000000001					1	DETECTED	248.1466 m/z @9.22 [N1287_1.mzXML]	248.1465606689453	9.222000000000001	2.04075	9.407266666666667	7.366516666666667	14310.888671875	1763154.7614014891	0	1288	0.07266286467044658	0.5128993327531186	0.02579866550623712	248.1462860107422	248.1482391357422
616	248.86917114257812	1.6822000000000001					1	DETECTED	248.8692 m/z @1.68 [N1287_1.mzXML]	248.86917114257812	1.6822000000000001	1.6523166666666667	1.8146333333333333	0.16231666666666666	45795.296875	267482.7263535158	0	1288	0.0964879320624934	2.715839375348564	4.431678750697128	248.86883544921875	248.86929321289062
617	248.97540283203125	1.5338833333333333					1	DETECTED	248.9754 m/z @1.53 [N1287_1.mzXML]	248.97540283203125	1.5338833333333333	1.4455166666666666	2.2832166666666667	0.8377000000000001	13238.1103515625	385868.2370937498	0	1288	0.6345321224617386	4.7399094681252345	8.479818936250469	248.9745330810547	248.97593688964844
618	249.001708984375	11.239033333333333					1	DETECTED	249.0017 m/z @11.24 [N1287_1.mzXML]	249.001708984375	11.239033333333333	10.920933333333332	15.787366666666665	4.866433333333333	9657.0625	1182669.7306520387	0	1288	0.5898681060761657	7.649219323063998	14.298438646127996	248.9994659423828	249.00277709960938
619	249.10574340820312	1.8291833333333334					1	DETECTED	249.1057 m/z @1.83 [N1287_1.mzXML]	249.10574340820312	1.8291833333333334	1.8006	3.5738666666666665	1.7732666666666665	66484.6796875	622297.6353427734	0	1288	0.046817025559495073	10.789284384766301	6.390282181408046	249.10574340820312	249.10769653320312
620	249.1560516357422	9.780750000000001					1	DETECTED	249.1561 m/z @9.78 [N1287_1.mzXML]	249.1560516357422	9.780750000000001	9.407266666666667	11.768016666666666	2.3607499999999995	21632.279296875	611205.2389310303	0	1288	0.16001632878755956	1.025017568759918	1.5465883688083168	249.14698791503906	249.15664672851562
621	249.18348693847656	12.337					1	DETECTED	249.1835 m/z @12.34 [N1287_1.mzXML]	249.18348693847656	12.337	11.934066666666666	12.897133333333333	0.9630666666666663	11952.1220703125	379241.549015869	0	1288	0.6707477950900795	1.1950694904037056	1.3901389808074112	249.18272399902344	249.18402099609375
622	249.2161865234375	10.368466666666666					1	DETECTED	249.2162 m/z @10.37 [N1287_1.mzXML]	249.2161865234375	10.368466666666666	10.07765	11.05785	0.9802	20117.740234375	395284.39171002165	0	1288	0.2901568320025216	1.7294907421589283	2.43170717485843	249.2156524658203	249.21923828125
623	250.0001983642578	15.868466666666666					1	DETECTED	250.0002 m/z @15.87 [N1287_1.mzXML]	250.0001983642578	15.868466666666666	1.4133666666666669	18.7135	17.30013333333333	1677.3909912109375	1063872.3866676027	0	1288	1.705706238350297	0.5984093272731884	0.19681865454637695	249.99887084960938	250.00462341308594
624	251.12388610839844	1.78665					1	DETECTED	251.1239 m/z @1.79 [N1287_1.mzXML]	251.12388610839844	1.78665	0.11768333333333333	20.003333333333334	19.885650000000002	94711.984375	1.3175282924962878E7	0	1288	0.29110387566416684	4.600220974867903	8.989167907367623	251.12197875976562	251.12657165527344
625	252.1296844482422	12.036883333333332					1	DETECTED	252.1297 m/z @12.04 [N1287_1.mzXML]	252.1296844482422	12.036883333333332	0.11768333333333333	19.986333333333334	19.868650000000002	11841.86328125	2327503.7744494635	0	1288	0.10488069615033702	1.4915162096550878	3.4064584258148654	252.1205291748047	252.1305694580078
626	253.03543090820312	11.576916666666667					1	DETECTED	253.0354 m/z @11.58 [N1287_1.mzXML]	253.03543090820312	11.576916666666667	11.534983333333335	11.721233333333334	0.18624999999999936	30094.806640625	164653.16341308504	0	1288	0.09691787290881138	2.4068791084243903	3.3641933157541963	253.0350799560547	253.0358123779297
627	253.04550170898438	1.62275					1	DETECTED	253.0455 m/z @1.62 [N1287_1.mzXML]	253.04550170898438	1.62275	0.30448333333333333	20.003333333333334	19.69885	8632.3955078125	3822621.5493209227	0	1288	11.498305886578153	3.4786082157764784	5.922721080250777	253.04550170898438	253.05215454101562
628	253.10906982421875	12.352583333333333					1	DETECTED	253.1091 m/z @12.35 [N1287_1.mzXML]	253.10906982421875	12.352583333333333	10.550033333333333	12.4601	1.9100666666666672	14565.607421875	571632.3892072452	0	1288	0.11050853346470113	0.5302969961399994	0.05933257958442379	253.10520935058594	253.10911560058594
629	253.12583923339844	1.8146333333333333					1	DETECTED	253.1258 m/z @1.81 [N1287_1.mzXML]	253.12583923339844	1.8146333333333333	1.8006	9.0455	7.2449	44459.921875	1327601.0906956175	0	1288	0.04128314717417547	243.07756323841286	4.315602175914845	253.11618041992188	253.12594604492188
630	253.19358825683594	14.709833333333334					1	DETECTED	253.1936 m/z @14.71 [N1287_1.mzXML]	253.19358825683594	14.709833333333334	11.919316666666667	15.8362	3.916883333333333	23055.294921875	1157491.2846701667	0	1288	0.5351992509122141	0.7018204514098343	0.3606913965852028	253.19261169433594	253.19459533691406
631	254.135009765625	13.70255					1	DETECTED	254.1350 m/z @13.70 [N1287_1.mzXML]	254.135009765625	13.70255	10.889883333333334	15.70655	4.816666666666666	20688.982421875	1137213.2410744932	0	1288	0.08810341848180236	0.8562455558189144	0.6989179074849128	254.1341552734375	254.13706970214844
632	254.8224639892578	1.9432					1	DETECTED	254.8225 m/z @1.94 [N1287_1.mzXML]	254.8224639892578	1.9432	1.71275	2.3543000000000003	0.6415500000000003	18960.185546875	353113.5568178712	0	1288	0.26212680791798726	1.3919505315686704	1.7839010631373406	254.8212432861328	254.8229217529297
633	254.94105529785156	11.1037					1	DETECTED	254.9411 m/z @11.10 [N1287_1.mzXML]	254.94105529785156	11.1037	10.982066666666666	19.718666666666664	8.736599999999997	4605.70361328125	1032269.0572239992	0	1288	0.1932802317516895	35.91367497944637	70.82734995889274	254.93994140625	254.9426727294922
634	254.9933319091797	10.874699999999999					1	DETECTED	254.9933 m/z @10.87 [N1287_1.mzXML]	254.9933319091797	10.874699999999999	2.1980500000000003	11.1486	8.95055	14031.25	2559807.672604492	0	1288	0.09376665471405055	0.5157837414209402	0.03156748284188036	254.9922637939453	254.9938507080078
635	255.0308837890625	11.604916666666666					1	DETECTED	255.0309 m/z @11.60 [N1287_1.mzXML]	255.0308837890625	11.604916666666666	2.326	11.676166666666667	9.350166666666667	10254.60546875	3366447.324974487	0	1288	0.10121036544257578	0.5038393490619415	0.007678698123883097	255.0305633544922	255.03213500976562
636	255.1213836669922	11.576916666666667					1	DETECTED	255.1214 m/z @11.58 [N1287_1.mzXML]	255.1213836669922	11.576916666666667	3.703866666666667	11.8456	8.141733333333333	146156.453125	2144973.0899312105	0	1288	0.09693447575310188	0.7069404755621111	0.6318749870014073	255.1204071044922	255.13082885742188
637	255.1705322265625	14.101483333333334					1	DETECTED	255.1705 m/z @14.10 [N1287_1.mzXML]	255.1705322265625	14.101483333333334	9.4514	19.702166666666667	10.250766666666667	39880.73046875	4686200.769184322	0	1288	0.46360709016765256	0.9867273707888882	0.8216649967504186	255.16978454589844	255.17247009277344
638	256.26177978515625	11.346283333333334					1	DETECTED	256.2618 m/z @11.35 [N1287_1.mzXML]	256.26177978515625	11.346283333333334	0.59165	19.519833333333334	18.928183333333333	106580.1328125	6327583.324483857	0	1288	0.07933734008527615	0.5100551024405244	0.012598033834662417	256.2602844238281	256.263671875
639	256.8194274902344	1.9711					1	DETECTED	256.8194 m/z @1.97 [N1287_1.mzXML]	256.8194274902344	1.9711	1.7435	2.22645	0.48294999999999977	28950.224609375	384174.4076159666	0	1288	0.1548156280837012	1.0609622144112472	1.1625231463050896	256.81866455078125	256.81988525390625
640	257.22454833984375	12.825666666666667					1	DETECTED	257.2245 m/z @12.83 [N1287_1.mzXML]	257.22454833984375	12.825666666666667	11.977966666666667	15.69045	3.712483333333333	13308.3232421875	919084.496001862	0	1288	0.8822941482991578	2.189738901340884	3.379477802681768	257.2242126464844	257.2253723144531
641	257.2457580566406	13.798666666666666					1	DETECTED	257.2458 m/z @13.80 [N1287_1.mzXML]	257.2457580566406	13.798666666666666	0.10111666666666667	19.835833333333333	19.734716666666667	32256.8203125	3227177.923113402	0	1288	6.886387425567913	0.7955681651186035	0.042563357397498044	257.24493408203125	257.2475280761719
642	257.9799499511719	10.246233333333333					1	DETECTED	257.9799 m/z @10.25 [N1287_1.mzXML]	257.9799499511719	10.246233333333333	9.8848	10.5355	0.6507000000000005	6589.68310546875	143852.02361334214	0	1288	0.3508666451994227	0.9001660057179778	1.1300576610046296	257.9780578613281	257.9804992675781
643	258.02801513671875	11.239033333333333					1	DETECTED	258.0280 m/z @11.24 [N1287_1.mzXML]	258.02801513671875	11.239033333333333	0.16836666666666666	20.003333333333334	19.834966666666666	8592.3046875	2448614.3749935003	0	1288	3.4861652200205953	0.8940226004092522	0.7748673788989894	258.02630615234375	258.0299072265625
644	258.10888671875	2.3118					1	DETECTED	258.1089 m/z @2.31 [N1287_1.mzXML]	258.10888671875	2.3118	1.71275	18.040000000000003	16.327250000000003	11852.7314453125	3893440.9877579957	0	1288	0.31505462105186677	13.627618729655293	26.255237459310585	258.0992431640625	258.1101379394531
645	258.63946533203125	13.252683333333332					1	DETECTED	258.6395 m/z @13.25 [N1287_1.mzXML]	258.63946533203125	13.252683333333332	13.1439	13.414983333333334	0.27108333333333334	17761.728515625	178817.8678752443	0	1288	0.19895911392472776	1.2459782442163536	1.4919564884327075	258.63873291015625	258.64056396484375
646	258.897705078125	1.6376166666666667					1	DETECTED	258.8977 m/z @1.64 [N1287_1.mzXML]	258.897705078125	1.6376166666666667	1.5930333333333333	15.497683333333333	13.90465	57953.08203125	5538995.120864257	0	1288	0.04924952313139386	155.9399999999997	1.9640448914224604	258.89727783203125	258.8999328613281
647	258.9425354003906	1.4752666666666667					1	DETECTED	258.9425 m/z @1.48 [N1287_1.mzXML]	258.9425354003906	1.4752666666666667	1.4133666666666669	1.5635000000000001	0.15013333333333323	9067.833984375	57029.46144311523	0	1288	0.06509248718188743	1.2127086698976866	1.3916019059180964	258.94219970703125	258.9430236816406
648	258.97882080078125	1.95725					1	DETECTED	258.9788 m/z @1.96 [N1287_1.mzXML]	258.97882080078125	1.95725	1.4299666666666666	2.1692166666666663	0.7392499999999997	20180.90234375	312112.43961865245	0	1288	4.202732800456816	0.7009988304832946	null	258.9709777832031	258.97918701171875
649	259.0239562988281	1.6822000000000001					1	DETECTED	259.0240 m/z @1.68 [N1287_1.mzXML]	259.0239562988281	1.6822000000000001	1.6822000000000001	18.253333333333334	16.571133333333332	23517.1328125	7627013.675130796	0	1288	12.073209962153701	null	null	259.0165710449219	259.0273132324219
650	259.09259033203125	11.8456					1	DETECTED	259.0926 m/z @11.85 [N1287_1.mzXML]	259.09259033203125	11.8456	8.11215	14.507383333333333	6.3952333333333335	17553.708984375	1643209.7161440123	0	1288	0.13854032603152966	0.8618710886478191	0.040315017090961705	259.0863037109375	259.0973205566406
651	259.6479797363281	13.442633333333333					1	DETECTED	259.6480 m/z @13.44 [N1287_1.mzXML]	259.6479797363281	13.442633333333333	13.00715	13.70255	0.6954000000000011	16858.12890625	418316.8206853037	0	1288	0.5556515376125564	0.7984232079298866	0.5968464158597733	259.64727783203125	259.6577453613281
652	260.16644287109375	12.128183333333334					1	DETECTED	260.1664 m/z @12.13 [N1287_1.mzXML]	260.16644287109375	12.128183333333334	6.9971000000000005	12.255966666666666	5.258866666666665	12854.6591796875	1121699.5514727782	0	1288	0.11749829711549076	0.5124518863787697	0.024903772757539487	260.15899658203125	260.16717529296875
653	260.1846008300781	9.870166666666668					1	DETECTED	260.1846 m/z @9.87 [N1287_1.mzXML]	260.1846008300781	9.870166666666668	9.675749999999999	10.520516666666667	0.8447666666666684	63916.125	434365.25746127276	0	1288	0.09230281641594296	2.890569730301055	4.596814865640268	260.17578125	260.1854553222656
654	260.9754943847656	1.5191000000000001					1	DETECTED	260.9755 m/z @1.52 [N1287_1.mzXML]	260.9754943847656	1.5191000000000001	1.4299666666666666	14.919450000000001	13.489483333333334	8932.8994140625	2656539.0233626706	0	1288	0.12534899226722618	75.67025056095723	150.34050112191446	260.974609375	260.9805603027344
655	261.0096740722656	1.78665					1	DETECTED	261.0097 m/z @1.79 [N1287_1.mzXML]	261.0096740722656	1.78665	1.4299666666666666	2.451916666666667	1.0219500000000004	50430.625	1156371.1036472167	0	1288	0.325433706371528	1.433318886660943	1.714788006515124	261.00396728515625	261.0113525390625
656	261.0748291015625	12.337					1	DETECTED	261.0748 m/z @12.34 [N1287_1.mzXML]	261.0748291015625	12.337	10.4764	12.445116666666667	1.9687166666666673	7854.49462890625	535973.8375163572	0	1288	1.8757104203002175	0.5290542477337062	0.05810849546741242	261.0705261230469	261.0754089355469
657	261.1432800292969	9.555433333333333					1	DETECTED	261.1433 m/z @9.56 [N1287_1.mzXML]	261.1432800292969	9.555433333333333	0.11768333333333333	19.986333333333334	19.868650000000002	103935.7734375	3537545.188712831	0	1288	0.08639231618552756	9.395015077279517	19.437782579756636	261.1424255371094	261.14483642578125
658	261.1877746582031	9.913916666666667					1	DETECTED	261.1878 m/z @9.91 [N1287_1.mzXML]	261.1877746582031	9.913916666666667	0.10111666666666667	20.003333333333334	19.902216666666668	7148.1083984375	2056030.6500941159	0	1288	4.40608347210945	1.014094685852492	4.439183283359581	261.1819152832031	261.18927001953125
659	262.1465148925781	9.555433333333333					1	DETECTED	262.1465 m/z @9.56 [N1287_1.mzXML]	262.1465148925781	9.555433333333333	7.65065	19.6355	11.984850000000002	10562.7265625	3105170.9429821176	0	1288	0.07597971713510177	3.145987732638008	5.291975465276016	262.1415100097656	262.1471252441406
660	262.2513122558594	12.399666666666667					1	DETECTED	262.2513 m/z @12.40 [N1287_1.mzXML]	262.2513122558594	12.399666666666667	12.368233333333334	12.67765	0.30941666666666556	14601.5595703125	132537.88628637636	0	1288	0.11305538096661927	4.921792152704278	8.843584305408555	262.2505798339844	262.2516784667969
661	263.0173645019531	11.19355					1	DETECTED	263.0174 m/z @11.19 [N1287_1.mzXML]	263.0173645019531	11.19355	11.012116666666666	16.552983333333334	5.540866666666668	11621.1240234375	1372898.1060736696	0	1288	0.9234768527219206	15.269704207238565	29.53940841447713	263.0166320800781	263.0185852050781
662	263.0873107910156	11.576916666666667					1	DETECTED	263.0873 m/z @11.58 [N1287_1.mzXML]	263.0873107910156	11.576916666666667	0.6931499999999999	19.9025	19.20935	814751.875	1.6066950837728608E7	1	1288	0.1257827924862447	0.5123688026080485	0.015942357514732056	263.0810852050781	263.0916748046875
663	263.137939453125	9.690783333333334					1	DETECTED	263.1379 m/z @9.69 [N1287_1.mzXML]	263.137939453125	9.690783333333334	9.631016666666666	9.735833333333334	0.10481666666666811	19340.482421875	93078.1234897465	0	1288	0.09020375663208746	0.876882320133842	0.753764640267684	263.13763427734375	263.13800048828125
664	263.2353210449219	14.379283333333332					1	DETECTED	263.2353 m/z @14.38 [N1287_1.mzXML]	263.2353210449219	14.379283333333332	0.23628333333333332	19.919333333333334	19.68305	138924.296875	9281360.079017708	0	1288	0.6660050459128843	3.1996642620538056	3.631181010070371	263.2306823730469	263.2371826171875
665	264.0908508300781	11.576916666666667					1	DETECTED	264.0909 m/z @11.58 [N1287_1.mzXML]	264.0908508300781	11.576916666666667	11.118716666666668	11.814533333333333	0.6958166666666656	95726.6875	1364541.7780073201	0	1288	0.12461645784965825	0.7512457568440737	0.3886490261487051	264.090576171875	264.0913391113281
666	264.1695556640625	9.222000000000001					1	DETECTED	264.1696 m/z @9.22 [N1287_1.mzXML]	264.1695556640625	9.222000000000001	8.737266666666667	9.570333333333334	0.8330666666666673	59939.6484375	416569.0639344164	0	1288	0.07848753579270351	1.37397296366385	4.0986301439578146	264.1640625	264.1702575683594
667	264.23846435546875	14.365116666666667					1	DETECTED	264.2385 m/z @14.37 [N1287_1.mzXML]	264.23846435546875	14.365116666666667	10.677483333333333	16.227050000000002	5.549566666666669	18506.193359375	3328291.038767272	0	1288	4.743501498500265	0.7451779100984067	0.4043503420250437	264.2373962402344	264.2397155761719
668	264.96844482421875	8.875833333333333					1	DETECTED	264.9684 m/z @8.88 [N1287_1.mzXML]	264.96844482421875	8.875833333333333	8.783366666666666	16.2108	7.427433333333333	3760.576416015625	548951.1814671325	0	1288	0.10676387642678975	40.162761355443386	79.32552271088677	264.96502685546875	264.968994140625
669	265.0216979980469	1.8146333333333333					1	DETECTED	265.0217 m/z @1.81 [N1287_1.mzXML]	265.0216979980469	1.8146333333333333	1.3961333333333334	17.081666666666667	15.685533333333334	37496.4375	2971656.239969482	0	1288	0.1685808001504725	10.344127265584001	3.9399460891037	265.0126647949219	265.02996826171875
670	265.090087890625	12.840200000000001					1	DETECTED	265.0901 m/z @12.84 [N1287_1.mzXML]	265.090087890625	12.840200000000001	0.10111666666666667	20.003333333333334	19.902216666666668	14626.84375	3703470.788885804	0	1288	18.494775751409648	0.797683140793039	0.31842167215171147	265.0829772949219	265.0927734375
671	265.11688232421875	9.720650000000001					1	DETECTED	265.1169 m/z @9.72 [N1287_1.mzXML]	265.11688232421875	9.720650000000001	9.646183333333333	10.1844	0.538216666666667	117853.8046875	772674.4912435603	0	1288	0.09692790524785089	1.7298934481277437	2.5103069158364724	265.11676025390625	265.1177062988281
672	265.1414489746094	11.30165					1	DETECTED	265.1414 m/z @11.30 [N1287_1.mzXML]	265.1414489746094	11.30165	11.254316666666666	12.490866666666667	1.2365500000000011	35595.17578125	807480.0042070319	0	1288	1.0618601889963664	13.062147887323679	27.005365286583803	265.140380859375	265.14215087890625
673	265.25067138671875	12.662916666666666					1	DETECTED	265.2507 m/z @12.66 [N1287_1.mzXML]	265.25067138671875	12.662916666666666	0.7776333333333334	18.220833333333335	17.4432	50915.2265625	2520439.2441038815	0	1288	0.14783446749498097	0.6393933826686811	20.413994858228193	265.24237060546875	265.2530822753906
674	265.9799499511719	10.216066666666668					1	DETECTED	265.9799 m/z @10.22 [N1287_1.mzXML]	265.9799499511719	10.216066666666668	2.11205	10.368466666666666	8.256416666666667	23397.84375	3629379.0812569573	0	1288	0.08659157516852112	0.5094027447294653	0.015552840832011836	265.9720153808594	265.9801330566406
675	266.0705871582031	16.421766666666667					1	DETECTED	266.0706 m/z @16.42 [N1287_1.mzXML]	266.0705871582031	16.421766666666667	8.98405	19.80216666666667	10.818116666666668	5971.37353515625	1821836.8575475465	0	1288	1.3752419631320318	0.7272471614272302	0.45449432285446045	266.06878662109375	266.0730895996094
676	266.1205139160156	9.735833333333334					1	DETECTED	266.1205 m/z @9.74 [N1287_1.mzXML]	266.1205139160156	9.735833333333334	9.675749999999999	9.825566666666667	0.14981666666666804	16235.580078125	93581.46209277351	0	1288	0.1035951630615628	1.2467406380027546	1.5663309391908853	266.1202087402344	266.12103271484375
677	266.9261779785156	1.5782833333333335					1	DETECTED	266.9262 m/z @1.58 [N1287_1.mzXML]	266.9261779785156	1.5782833333333335	1.5191000000000001	1.62275	0.1036499999999998	54592.40234375	206220.79851586878	0	1288	0.07600852437727146	0.875668825682904	0.724727070327994	266.9257507324219	266.9266357421875
678	267.02978515625	11.576916666666667					1	DETECTED	267.0298 m/z @11.58 [N1287_1.mzXML]	267.02978515625	11.576916666666667	11.520716666666667	11.814533333333333	0.2938166666666664	11907.9970703125	124764.51804162537	0	1288	0.2692940179611458	2.614027283511245	4.22805456702249	267.0291442871094	267.0301818847656
679	267.06689453125	15.81965					1	DETECTED	267.0669 m/z @15.82 [N1287_1.mzXML]	267.06689453125	15.81965	0.32133333333333336	19.986333333333334	19.665000000000003	8663.1396484375	3162090.485839018	0	1288	7.6574150270334425	0.6344237384920299	0.6249568789255113	267.0570983886719	267.0679626464844
680	267.0978698730469	1.6523166666666667					1	DETECTED	267.0979 m/z @1.65 [N1287_1.mzXML]	267.0978698730469	1.6523166666666667	1.6523166666666667	9.675749999999999	8.023433333333333	11748.6416015625	828359.2706082764	0	1288	0.04987452535781256	null	null	267.09649658203125	267.09912109375
681	267.6451721191406	13.252683333333332					1	DETECTED	267.6452 m/z @13.25 [N1287_1.mzXML]	267.6451721191406	13.252683333333332	12.966483333333334	15.403066666666666	2.4365833333333313	423011.03125	8469043.05199138	2	1288	0.22368088098534855	1.5354093696653408	1.6971819016890761	267.6447448730469	267.6459045410156
682	267.9777526855469	10.216066666666668					1	DETECTED	267.9778 m/z @10.22 [N1287_1.mzXML]	267.9777526855469	10.216066666666668	10.1844	16.2108	6.026399999999999	21628.646484375	831691.7800061029	0	1288	0.0837209125239351	95.1536842105221	3.5153055412735936	267.9765319824219	267.9782409667969
683	268.1139831542969	1.9146666666666665					1	DETECTED	268.1140 m/z @1.91 [N1287_1.mzXML]	268.1139831542969	1.9146666666666665	1.8146333333333333	1.9711	0.15646666666666675	13750.4892578125	87272.04587109374	0	1288	0.12621691255482537	0.7820726424525173	0.5641452849050347	268.1136474609375	268.1149597167969
684	268.95660400390625	11.20865					1	DETECTED	268.9566 m/z @11.21 [N1287_1.mzXML]	268.95660400390625	11.20865	10.874699999999999	17.85666666666667	6.98196666666667	14096.90234375	1172578.9459006956	0	1288	0.6827252507719486	10.45361081998299	24.22913218788764	268.9556884765625	268.9582824707031
685	269.03997802734375	11.576916666666667					1	DETECTED	269.0400 m/z @11.58 [N1287_1.mzXML]	269.03997802734375	11.576916666666667	1.6822000000000001	11.9634	10.2812	8488.5732421875	3410914.0000935057	0	1288	9.666523466797381	0.5195297827291668	0.03905956545833375	269.03997802734375	269.04815673828125
686	269.0857238769531	1.5045333333333335					1	DETECTED	269.0857 m/z @1.50 [N1287_1.mzXML]	269.0857238769531	1.5045333333333335	1.4133666666666669	10.306716666666667	8.89335	6272.8759765625	871585.7853960572	0	1288	8.914296092313764	48.775228519195636	96.55045703839129	269.08563232421875	269.08868408203125
687	269.1366271972656	12.021866666666666					1	DETECTED	269.1366 m/z @12.02 [N1287_1.mzXML]	269.1366271972656	12.021866666666666	9.291983333333333	12.175716666666666	2.8837333333333337	42327.94140625	1442955.277097778	0	1288	0.09389261252725234	0.5281788599024378	0.056357719804875764	269.1270446777344	269.1368408203125
688	269.2245788574219	14.101483333333334					1	DETECTED	269.2246 m/z @14.10 [N1287_1.mzXML]	269.2245788574219	14.101483333333334	11.563116666666668	15.450266666666666	3.8871499999999983	129903.140625	4065326.8336102935	0	1288	0.3341488927015117	0.6356550518024163	2.5751365106953816	269.2239685058594	269.22540283203125
689	269.2821960449219	13.716333333333333					1	DETECTED	269.2822 m/z @13.72 [N1287_1.mzXML]	269.2821960449219	13.716333333333333	0.21910000000000002	19.952833333333334	19.733733333333333	13041.2666015625	2334363.080615448	0	1288	6.350188385523477	0.7362185100333732	0.8415294220396907	269.2799377441406	269.283447265625
690	270.2279968261719	14.11665					1	DETECTED	270.2280 m/z @14.12 [N1287_1.mzXML]	270.2279968261719	14.11665	2.0547999999999997	14.858066666666668	12.803266666666667	28863.095703125	7421325.439876768	0	1288	0.2792114650239341	0.5307339531940236	0.06146790638804725	270.22381591796875	270.22894287109375
691	270.9570007324219	1.9711					1	DETECTED	270.9570 m/z @1.97 [N1287_1.mzXML]	270.9570007324219	1.9711	1.95725	15.246	13.28875	22245.474609375	2347733.8313332517	0	1288	0.16120257112852165	479.7382671480096	657.9233179119077	270.95513916015625	270.9575500488281
692	271.0384216308594	1.78665					1	DETECTED	271.0384 m/z @1.79 [N1287_1.mzXML]	271.0384216308594	1.78665	1.7283499999999998	16.8005	15.07215	66409.671875	8002117.187435119	0	1288	0.11554903311334241	126.17338703990268	265.3632428913504	271.0380554199219	271.0413513183594
693	271.16290283203125	10.777716666666667					1	DETECTED	271.1629 m/z @10.78 [N1287_1.mzXML]	271.16290283203125	10.777716666666667	10.744316666666666	10.8589	0.11458333333333393	8065.1962890625	38696.199784179786	0	1288	0.08887799299804655	1.7153193612774376	2.430638722554875	271.1626892089844	271.1634826660156
694	271.2039794921875	14.843233333333334					1	DETECTED	271.2040 m/z @14.84 [N1287_1.mzXML]	271.2039794921875	14.843233333333334	11.178500000000001	15.917116666666667	4.738616666666665	56199.51171875	2740571.77233899	0	1288	0.46312506412773224	0.6357187859672381	1.7231889277295331	271.2033386230469	271.2049255371094
695	271.24041748046875	12.11255					1	DETECTED	271.2404 m/z @12.11 [N1287_1.mzXML]	271.24041748046875	12.11255	12.066766666666666	12.207816666666668	0.14105000000000167	22231.77734375	131596.39869775492	0	1288	0.10411604203723535	1.5404077175099935	2.080815435019987	271.23992919921875	271.24053955078125
696	271.260986328125	12.662916666666666					1	DETECTED	271.2610 m/z @12.66 [N1287_1.mzXML]	271.260986328125	12.662916666666666	0.10111666666666667	20.003333333333334	19.902216666666668	57643.79296875	5702584.047195563	0	1288	0.14975851088687975	1.1589530511743322	1.014328733951315	271.259765625	271.263427734375
697	271.65643310546875	12.952783333333334					1	DETECTED	271.6564 m/z @12.95 [N1287_1.mzXML]	271.65643310546875	12.952783333333334	12.399666666666667	13.428716666666666	1.0290499999999998	47605.50390625	1008672.4617758777	0	1288	0.14918795705617605	0.9302287040106044	0.860457408021209	271.65606689453125	271.6615295410156
698	272.20751953125	14.768883333333333					1	DETECTED	272.2075 m/z @14.77 [N1287_1.mzXML]	272.20751953125	14.768883333333333	14.450116666666666	15.609900000000001	1.1597833333333352	11097.7216796875	367948.7570161745	0	1288	0.45154523111128064	1.8191728537069976	2.638345707413995	272.2069396972656	272.20794677734375
699	272.2569274902344	11.37445					1	DETECTED	272.2569 m/z @11.37 [N1287_1.mzXML]	272.2569274902344	11.37445	0.35540000000000005	20.003333333333334	19.647933333333334	25354.0546875	3580542.236205992	0	1288	0.16798246091461166	0.8896272141754291	0.7795991912863546	272.2552185058594	272.26654052734375
700	272.6639709472656	13.360449999999998					1	DETECTED	272.6640 m/z @13.36 [N1287_1.mzXML]	272.6639709472656	13.360449999999998	13.29315	14.191733333333334	0.8985833333333328	24228.033203125	357159.92580590764	0	1288	0.051268834498564786	6.675953442298392	12.351906884596785	272.6554870605469	272.6649475097656
701	272.79315185546875	1.9849166666666667					1	DETECTED	272.7932 m/z @1.98 [N1287_1.mzXML]	272.79315185546875	1.9849166666666667	1.71275	2.2832166666666667	0.5704666666666667	20343.0703125	314921.84119934076	0	1288	0.20563952358889814	1.0480097979179424	1.1123155770532502	272.7921447753906	272.7941589355469
702	272.9430236816406	1.62275					1	DETECTED	272.9430 m/z @1.62 [N1287_1.mzXML]	272.9430236816406	1.62275	0.6252	12.966483333333334	12.341283333333335	80825.421875	1.1131102458570924E7	0	1288	0.09086830434092441	64.79276732445817	149.66653595723585	272.93426513671875	272.9432373046875
703	273.21942138671875	11.934066666666666					1	DETECTED	273.2194 m/z @11.93 [N1287_1.mzXML]	273.21942138671875	11.934066666666666	11.691033333333333	17.625666666666667	5.934633333333334	5027.91455078125	982788.6136042489	0	1288	4.097289487610404	12.209504869016614	23.41900973803323	273.2186279296875	273.220703125
704	273.66302490234375	14.11665					1	DETECTED	273.6630 m/z @14.12 [N1287_1.mzXML]	273.66302490234375	14.11665	13.968449999999999	15.1358	1.1673500000000008	8406.060546875	193234.26318621842	0	1288	0.3086094070374923	3.938427800269882	6.876855600539764	273.6611022949219	273.6727294921875
705	274.0010986328125	11.37445					1	DETECTED	274.0011 m/z @11.37 [N1287_1.mzXML]	274.0010986328125	11.37445	10.874699999999999	18.549166666666668	7.674466666666669	11290.615234375	1751153.9787448123	0	1288	4.418250688945806	7.678305819576448	7.219755094650168	274.0003662109375	274.00250244140625
706	274.19964599609375	11.1486					1	DETECTED	274.1996 m/z @11.15 [N1287_1.mzXML]	274.19964599609375	11.1486	10.138233333333334	11.20865	1.0704166666666666	8730.6689453125	202688.14040960712	0	1288	0.9736430948103614	0.5297169344462408	0.07047459782553463	274.19891357421875	274.20062255859375
707	274.23590087890625	12.175716666666666					1	DETECTED	274.2359 m/z @12.18 [N1287_1.mzXML]	274.23590087890625	12.175716666666666	3.6316166666666665	12.304599999999999	8.672983333333333	18351.501953125	5131515.260246582	0	1288	8.635175827643188	0.5075422416248249	0.015084483249649767	274.2354736328125	274.2451477050781
708	274.27154541015625	11.346283333333334					1	DETECTED	274.2715 m/z @11.35 [N1287_1.mzXML]	274.27154541015625	11.346283333333334	11.30165	15.293066666666666	3.991416666666666	4235945.5	2.677057007662676E7	1	1288	0.08992819418376463	2.4265195086625466	3.2194181828551267	274.2708740234375	274.27947998046875
709	274.6231994628906	12.868833333333333					1	DETECTED	274.6232 m/z @12.87 [N1287_1.mzXML]	274.6231994628906	12.868833333333333	12.767133333333334	13.130233333333333	0.3630999999999993	21266.478515625	214069.79600561503	0	1288	0.03816497070546099	1.7851524090462243	2.5703048180924486	274.622802734375	274.6330261230469
710	274.6527404785156	13.557033333333333					1	DETECTED	274.6527 m/z @13.56 [N1287_1.mzXML]	274.6527404785156	13.557033333333333	13.428716666666666	13.729983333333333	0.3012666666666668	18069.34765625	191544.06718139697	0	1288	0.22123215489747672	1.1739186907390577	1.3478373814781157	274.6524658203125	274.65350341796875
711	274.87969970703125	1.7435					1	DETECTED	274.8797 m/z @1.74 [N1287_1.mzXML]	274.87969970703125	1.7435	1.6523166666666667	1.8433333333333333	0.1910166666666666	35588.44140625	229787.46229663087	0	1288	0.12985105883714887	1.0474319137269228	0.9820790662749794	274.8717956542969	274.8797607421875
712	274.9969482421875	11.26985					1	DETECTED	274.9969 m/z @11.27 [N1287_1.mzXML]	274.9969482421875	11.26985	1.4604833333333334	18.023333333333333	16.56285	20940.705078125	3865761.209526641	0	1288	0.2272580648733502	0.709052009464605	10.714898183609344	274.99066162109375	275.0018615722656
713	275.27508544921875	11.346283333333334					1	DETECTED	275.2751 m/z @11.35 [N1287_1.mzXML]	275.27508544921875	11.346283333333334	11.316966666666668	11.676166666666667	0.3591999999999995	601879.8125	3712644.6738046794	0	1288	0.08884305051980945	3.6213097109464396	4.858525153251396	275.2750244140625	275.2760009765625
714	275.63116455078125	13.2797					1	DETECTED	275.6312 m/z @13.28 [N1287_1.mzXML]	275.63116455078125	13.2797	11.919316666666667	13.729983333333333	1.8106666666666662	386196.46875	3798585.9064282314	0	1288	0.19298114241770215	0.8603744356043604	0.671973654871447	275.6298828125	275.63153076171875
715	275.99615478515625	15.658233333333333					1	DETECTED	275.9962 m/z @15.66 [N1287_1.mzXML]	275.99615478515625	15.658233333333333	9.481066666666667	18.171666666666667	8.6906	2051.656494140625	610288.0469563904	0	1288	1.5668894402666158	0.7034454847152146	0.4068909694304293	275.99505615234375	275.9978942871094
716	276.1325988769531	13.171066666666666					1	DETECTED	276.1326 m/z @13.17 [N1287_1.mzXML]	276.1325988769531	13.171066666666666	4.3321	13.571783333333334	9.239683333333335	75910.328125	2958732.6562013556	0	1288	0.1411049019153463	0.5247717989382846	0.028955362186048928	276.1237487792969	276.14251708984375
717	276.65057373046875	13.252683333333332					1	DETECTED	276.6506 m/z @13.25 [N1287_1.mzXML]	276.65057373046875	13.252683333333332	13.116716666666667	14.101483333333334	0.9847666666666672	67872.0546875	1081926.7156129128	0	1288	0.17311338108287622	2.0714848233847816	3.2922789968549435	276.6494445800781	276.6507873535156
718	276.9836120605469	1.8291833333333334					1	DETECTED	276.9836 m/z @1.83 [N1287_1.mzXML]	276.9836120605469	1.8291833333333334	1.8006	19.852666666666668	18.05206666666667	17861.416015625	1635699.1869941407	0	1288	0.10484587885658447	244.33325290980926	499.88669920985996	276.9824523925781	276.99346923828125
719	277.0369873046875	10.5059					1	DETECTED	277.0370 m/z @10.51 [N1287_1.mzXML]	277.0369873046875	10.5059	10.4764	16.816666666666666	6.3402666666666665	8406.1240234375	447769.5280538331	0	1288	0.10376904237876339	107.46214689265345	3.144632704459866	277.03662109375	277.0379943847656
720	277.07012939453125	11.8304					1	DETECTED	277.0701 m/z @11.83 [N1287_1.mzXML]	277.07012939453125	11.8304	3.8057333333333334	12.096983333333332	8.291249999999998	14052.1416015625	1657418.3573106686	0	1288	0.32851758475996995	0.5166102434161336	0.033220486832267165	277.06927490234375	277.0737609863281
721	277.15234375	13.15745					1	DETECTED	277.1523 m/z @13.16 [N1287_1.mzXML]	277.15234375	13.15745	9.825566666666667	19.189	9.363433333333333	15000.966796875	2915715.0945375995	0	1288	5.806090222623636	1.2281209157335284	1.6691666085503432	277.1518249511719	277.15771484375
722	277.1777648925781	12.191699999999999					1	DETECTED	277.1778 m/z @12.19 [N1287_1.mzXML]	277.1777648925781	12.191699999999999	0.5412	19.9025	19.3613	19296.720703125	1888566.3458411866	0	1288	0.10348756696179251	1.4635981736100778	16.69526850342692	277.1766052246094	277.1839599609375
723	277.2142028808594	12.569883333333333					1	DETECTED	277.2142 m/z @12.57 [N1287_1.mzXML]	277.2142028808594	12.569883333333333	11.814533333333333	14.550666666666666	2.736133333333333	35905.23828125	1235350.9483493653	0	1288	0.4268304286094633	1.9129826198955957	2.2211473217162796	277.21026611328125	277.2156677246094
724	278.0507507324219	16.949					1	DETECTED	278.0508 m/z @16.95 [N1287_1.mzXML]	278.0507507324219	16.949	10.032383333333334	19.238833333333332	9.206449999999998	2379.35546875	660981.299460418	0	1288	1.3449657785715736	0.6655313170938583	0.33106263418771653	278.0493469238281	278.0518798828125
725	278.15802001953125	10.306716666666667					1	DETECTED	278.1580 m/z @10.31 [N1287_1.mzXML]	278.15802001953125	10.306716666666667	10.306716666666667	15.966033333333334	5.659316666666667	4119.306640625	657229.0652442625	0	1288	0.04635045085547951	null	null	278.15802001953125	278.1604309082031
726	278.1844482421875	9.09055					1	DETECTED	278.1844 m/z @9.09 [N1287_1.mzXML]	278.1844482421875	9.09055	9.060516666666667	9.13635	0.07583333333333364	5406.6796875	17586.616867614815	0	1288	0.058662293772746565	1.2624861265260676	1.5249722530521352	278.1839294433594	278.1844482421875
727	278.6260681152344	12.966483333333334					1	DETECTED	278.6261 m/z @12.97 [N1287_1.mzXML]	278.6260681152344	12.966483333333334	12.781749999999999	17.923000000000002	5.141250000000003	67228.7578125	2721803.1618960584	0	1288	0.10566078963478276	13.915328401299005	26.83065680259801	278.6250915527344	278.6263427734375
728	278.9802551269531	1.9005					1	DETECTED	278.9803 m/z @1.90 [N1287_1.mzXML]	278.9802551269531	1.9005	1.9005	19.735333333333333	17.834833333333332	10940.7509765625	2495608.6192051093	0	1288	14.469217267434118	null	null	278.9794616699219	278.98199462890625
729	279.0821228027344	10.520516666666667					1	DETECTED	279.0821 m/z @10.52 [N1287_1.mzXML]	279.0821228027344	10.520516666666667	7.19375	19.619000000000003	12.425250000000004	327438.4375	6147175.305102295	1	1288	0.09567303965460994	1.335906945800331	1.706471491585246	279.08209228515625	279.092041015625
730	279.15716552734375	12.4601					1	DETECTED	279.1572 m/z @12.46 [N1287_1.mzXML]	279.15716552734375	12.4601	0.10111666666666667	20.003333333333334	19.902216666666668	177875.5	3.752325146276809E7	1	1288	0.14805942337331857	0.5338760126908403	0.07409963885773066	279.1565246582031	279.1582336425781
731	279.2297058105469	13.470666666666666					1	DETECTED	279.2297 m/z @13.47 [N1287_1.mzXML]	279.2297058105469	13.470666666666666	11.799033333333334	15.074066666666665	3.2750333333333312	74298.4765625	2948102.985394409	0	1288	0.19178720893391699	0.8082431679953592	0.7931293150590932	279.22857666015625	279.2309265136719
732	279.64483642578125	12.980133333333333					1	DETECTED	279.6448 m/z @12.98 [N1287_1.mzXML]	279.64483642578125	12.980133333333333	12.781749999999999	14.206583333333333	1.4248333333333338	167698.5	2445663.099347413	0	1288	0.17702600142779978	1.103888441323034	2.296436874851043	279.64410400390625	279.645263671875
733	280.09027099609375	1.7435					1	DETECTED	280.0903 m/z @1.74 [N1287_1.mzXML]	280.09027099609375	1.7435	1.6523166666666667	19.172666666666665	17.520349999999997	264143.59375	5743372.028730836	0	1288	0.07914264821027928	77.07136233056582	1.0385651424867173	280.0840759277344	280.0910339355469
734	280.1529235839844	9.392833333333334					1	DETECTED	280.1529 m/z @9.39 [N1287_1.mzXML]	280.1529235839844	9.392833333333334	0.2022	19.886000000000003	19.6838	46737.78515625	6941574.937856685	0	1288	3.104866462884859	0.8549051662776508	0.7987367722640476	280.1466369628906	280.1624755859375
735	280.6527099609375	13.360449999999998					1	DETECTED	280.6527 m/z @13.36 [N1287_1.mzXML]	280.6527099609375	13.360449999999998	13.116716666666667	13.983049999999999	0.8663333333333316	280890.96875	3365516.4854328614	0	1288	0.14559519871342097	1.882042882018412	2.482012860433766	280.6522521972656	280.6534423828125
736	281.0091247558594	11.563116666666668					1	DETECTED	281.0091 m/z @11.56 [N1287_1.mzXML]	281.0091247558594	11.563116666666668	11.534983333333335	14.0125	2.4775166666666646	19731.5703125	569415.974558837	0	1288	0.12147587574821017	44.03169431279685	87.0633886255937	281.0077209472656	281.0150146484375
737	281.08221435546875	15.674316666666666					1	DETECTED	281.0822 m/z @15.67 [N1287_1.mzXML]	281.08221435546875	15.674316666666666	9.690783333333334	19.619000000000003	9.92821666666667	17389.52734375	3773437.162878053	0	1288	2.438016412703657	0.82962825755128	0.5035528659615661	281.0810852050781	281.0831298828125
738	281.15472412109375	13.601316666666666					1	DETECTED	281.1547 m/z @13.60 [N1287_1.mzXML]	281.15472412109375	13.601316666666666	9.378283333333334	18.237000000000002	8.858716666666668	16803.875	4907901.9627320245	0	1288	8.838885674169125	1.0488570616697324	1.097714123339465	281.15472412109375	281.161865234375
739	281.24554443359375	14.393316666666667					1	DETECTED	281.2455 m/z @14.39 [N1287_1.mzXML]	281.24554443359375	14.393316666666667	0.18536666666666665	19.886000000000003	19.700633333333336	242463.625	1.4094534784244226E7	1	1288	3.5824568075663645	0.8317267093139572	0.4194410133402587	281.2432861328125	281.24859619140625
740	281.66064453125	14.176983333333334					1	DETECTED	281.6606 m/z @14.18 [N1287_1.mzXML]	281.66064453125	14.176983333333334	11.752416666666667	16.194533333333332	4.442116666666665	96850.4375	5971981.045177368	0	1288	0.43213190451962724	0.916064038934792	2.4638451654937423	281.6553039550781	281.66119384765625
741	281.9942321777344	8.860466666666667					1	DETECTED	281.9942 m/z @8.86 [N1287_1.mzXML]	281.9942321777344	8.860466666666667	8.844933333333334	8.9064	0.061466666666666114	4242.17041015625	12956.932529052649	0	1288	0.08874647513019163	1.9785407725321063	2.9570815450642125	281.9940490722656	281.9948425292969
742	282.2019958496094	11.49105					1	DETECTED	282.2020 m/z @11.49 [N1287_1.mzXML]	282.2019958496094	11.49105	11.476116666666666	11.721233333333334	0.24511666666666798	23227.646484375	137201.55872131407	0	1288	0.09608930141536653	8.207031249999972	15.414062499999943	282.2005920410156	282.2021179199219
743	282.2201843261719	12.430333333333333					1	DETECTED	282.2202 m/z @12.43 [N1287_1.mzXML]	282.2201843261719	12.430333333333333	0.11768333333333333	20.003333333333334	19.885650000000002	4843.42822265625	3391862.666876586	0	1288	11.44548835580003	0.8075292483746392	0.6150584967492783	282.2179870605469	282.22869873046875
744	282.248779296875	14.393316666666667					1	DETECTED	282.2488 m/z @14.39 [N1287_1.mzXML]	282.248779296875	14.393316666666667	10.936283333333334	16.177833333333332	5.241549999999998	43713.83984375	5223048.225602545	0	1288	3.5003415416311388	0.7146784252940589	0.43771123330038103	282.24755859375	282.2577209472656
745	282.2769775390625	13.998016666666667					1	DETECTED	282.2770 m/z @14.00 [N1287_1.mzXML]	282.2769775390625	13.998016666666667	11.814533333333333	14.365116666666667	2.550583333333334	93178.3984375	2663584.269021731	0	1288	0.34228496338694825	0.9331246736736101	0.1682594483230736	282.2759094238281	282.2776184082031
746	282.9034423828125	1.5782833333333335					1	DETECTED	282.9034 m/z @1.58 [N1287_1.mzXML]	282.9034423828125	1.5782833333333335	1.5191000000000001	1.6376166666666667	0.1185166666666666	90245.2890625	382549.7206188963	0	1288	0.08983246723325622	0.9768812181772312	1.0297483924949784	282.90301513671875	282.9035339355469
747	282.97174072265625	11.239033333333333					1	DETECTED	282.9717 m/z @11.24 [N1287_1.mzXML]	282.97174072265625	11.239033333333333	10.920933333333332	15.293066666666666	4.372133333333334	12581.6533203125	1079754.282296814	0	1288	1.01953940051642	6.872262391281544	12.85377046947909	282.9709777832031	282.9734191894531
748	283.0063781738281	10.216066666666668					1	DETECTED	283.0064 m/z @10.22 [N1287_1.mzXML]	283.0063781738281	10.216066666666668	10.1844	11.87555	1.6911500000000004	18006.28125	403941.31229833997	0	1288	0.09499685845099748	26.70236842105146	4.951945069831989	283.0020446777344	283.00665283203125
749	283.0260009765625	1.8433333333333333					1	DETECTED	283.0260 m/z @1.84 [N1287_1.mzXML]	283.0260009765625	1.8433333333333333	1.1204	17.3465	16.2261	14699.51171875	3586184.7456804505	0	1288	13.848717115632416	10.779699451695988	18.575789876072346	283.0245666503906	283.0275573730469
750	283.1052551269531	10.794433333333334					1	DETECTED	283.1053 m/z @10.79 [N1287_1.mzXML]	283.1052551269531	10.794433333333334	8.555116666666667	10.874699999999999	2.319583333333332	9824.2626953125	259289.00219000253	0	1288	0.11850789259599992	0.5179221339843252	0.03584426796865037	283.1031494140625	283.11505126953125
751	283.15191650390625	12.021866666666666					1	DETECTED	283.1519 m/z @12.02 [N1287_1.mzXML]	283.15191650390625	12.021866666666666	12.007316666666666	12.430333333333333	0.42301666666666726	14274.8017578125	230054.84490112372	0	1288	0.12740176823077043	14.536655211913123	28.073310423826246	283.1516418457031	283.1522521972656
752	283.2406005859375	15.3084					1	DETECTED	283.2406 m/z @15.31 [N1287_1.mzXML]	283.2406005859375	15.3084	14.8732	16.685166666666667	1.8119666666666667	4638.3134765625	247330.34722509756	0	1288	0.7743701945841668	2.0817631740196076	3.1635263480392157	283.23272705078125	283.2412109375
753	283.2609558105469	12.662916666666666					1	DETECTED	283.2610 m/z @12.66 [N1287_1.mzXML]	283.2609558105469	12.662916666666666	0.10111666666666667	20.003333333333334	19.902216666666668	105151.3671875	3473508.7934030415	0	1288	0.19341145901704593	2.571000084536787	4.054368812898061	283.2524108886719	283.2635803222656
754	283.2801513671875	14.086316666666667					1	DETECTED	283.2802 m/z @14.09 [N1287_1.mzXML]	283.2801513671875	14.086316666666667	13.8407	15.339666666666666	1.4989666666666661	17965.390625	541655.9118974614	0	1288	0.36583237152704484	3.051435163194677	5.102870326389354	283.2791748046875	283.28106689453125
755	284.2929382324219	12.647966666666667					1	DETECTED	284.2929 m/z @12.65 [N1287_1.mzXML]	284.2929382324219	12.647966666666667	12.601583333333334	12.781749999999999	0.1801666666666648	30618.404296875	250895.7340629864	0	1288	0.22678197631911168	1.9421487603305725	2.884297520661145	284.2923278808594	284.2930603027344
756	284.3291931152344	11.919316666666667					1	DETECTED	284.3292 m/z @11.92 [N1287_1.mzXML]	284.3291931152344	11.919316666666667	11.8456	12.021866666666666	0.1762666666666668	19934.22265625	132843.8458632814	0	1288	0.11204344442116998	1.1955686185846541	1.3911372371693083	284.3283996582031	284.32952880859375
757	284.9082336425781	1.6822000000000001					1	DETECTED	284.9082 m/z @1.68 [N1287_1.mzXML]	284.9082336425781	1.6822000000000001	1.6523166666666667	1.8861333333333334	0.23381666666666678	44122.67578125	296034.67902783235	0	1288	0.08168019983868624	3.912158393753468	6.824316787506936	284.9076232910156	284.9084167480469
758	285.00445556640625	10.231133333333334					1	DETECTED	285.0045 m/z @10.23 [N1287_1.mzXML]	285.00445556640625	10.231133333333334	10.1844	10.368466666666666	0.18406666666666638	18815.095703125	104578.95003930676	0	1288	0.17967171325114784	1.843031641098092	3.925318946135683	285.00396728515625	285.0049133300781
759	285.0633544921875	1.4455166666666666					1	DETECTED	285.0634 m/z @1.45 [N1287_1.mzXML]	285.0633544921875	1.4455166666666666	1.3961333333333334	19.025333333333332	17.629199999999997	12365.2900390625	2012506.191452271	0	1288	0.0862746614511809	178.49341883226538	310.1687444998156	285.060302734375	285.0711364746094
760	285.240478515625	13.034699999999999					1	DETECTED	285.2405 m/z @13.03 [N1287_1.mzXML]	285.240478515625	13.034699999999999	12.868833333333333	14.9347	2.0658666666666665	39576.83203125	1234262.5519164437	0	1288	0.06396777810774879	6.22749196141481	11.45498392282962	285.24017333984375	285.2472839355469
761	286.1416931152344	11.934066666666666					1	DETECTED	286.1417 m/z @11.93 [N1287_1.mzXML]	286.1416931152344	11.934066666666666	2.68535	13.198283333333334	10.512933333333335	70829.7578125	2327414.350568969	0	1288	0.1213645540259698	1.9534131377910269	1.9351332731294402	286.1382751464844	286.14202880859375
762	286.1997985839844	10.368466666666666					1	DETECTED	286.1998 m/z @10.37 [N1287_1.mzXML]	286.1997985839844	10.368466666666666	10.276183333333334	10.936283333333334	0.6600999999999999	224766.796875	1768357.4909898608	1	1288	0.1153559991486226	1.5539134168802384	1.7000979589328393	286.19866943359375	286.1999816894531
763	286.2475891113281	9.81075					1	DETECTED	286.2476 m/z @9.81 [N1287_1.mzXML]	286.2475891113281	9.81075	8.9064	19.78533333333333	10.87893333333333	83683.1953125	2126353.0320383627	0	1288	null	1.0411554405439798	1.0637285843316016	286.24627685546875	286.2483825683594
764	286.9498596191406	8.891166666666667					1	DETECTED	286.9499 m/z @8.89 [N1287_1.mzXML]	286.9498596191406	8.891166666666667	8.768033333333333	8.999699999999999	0.23166666666666558	14983.3662109375	107627.42432348635	0	1288	0.12276379597218501	0.9407146724417915	1.0512277168185666	286.94940185546875	286.95013427734375
765	287.0123291015625	1.8006					1	DETECTED	287.0123 m/z @1.80 [N1287_1.mzXML]	287.0123291015625	1.8006	1.4133666666666669	10.874699999999999	9.461333333333332	26750.513671875	4321624.325864501	0	1288	0.10253711623121897	12.216579151243874	23.433158302487747	287.01190185546875	287.01959228515625
766	287.09869384765625	9.720650000000001					1	DETECTED	287.0987 m/z @9.72 [N1287_1.mzXML]	287.09869384765625	9.720650000000001	9.690783333333334	9.750716666666667	0.059933333333333394	107688.8359375	318595.6222597646	0	1288	0.09057221378023073	1.0033482142857064	1.0066964285714128	287.09869384765625	287.0989074707031
767	287.203125	10.353333333333333					1	DETECTED	287.2031 m/z @10.35 [N1287_1.mzXML]	287.203125	10.353333333333333	10.291483333333334	11.19355	0.9020666666666664	31527.33203125	346156.62367541395	0	1288	0.12672246918211272	7.292374023174375	13.58474804634875	287.19854736328125	287.2033386230469
768	287.2347412109375	14.041833333333333					1	DETECTED	287.2347 m/z @14.04 [N1287_1.mzXML]	287.2347412109375	14.041833333333333	13.910833333333333	14.622616666666666	0.711783333333333	12925.9443359375	257003.31696813987	0	1288	0.3691758123637072	2.7167302798982127	4.433460559796425	287.2343444824219	287.2355651855469
769	287.2509765625	9.825566666666667					1	DETECTED	287.2510 m/z @9.83 [N1287_1.mzXML]	287.2509765625	9.825566666666667	2.0547999999999997	14.980933333333333	12.926133333333333	12357.93359375	2848300.2531859432	0	1288	7.838567261441101	0.8317154463523547	0.015386072572688828	287.2499084472656	287.2568359375
770	287.2673034667969	11.534983333333335					1	DETECTED	287.2673 m/z @11.53 [N1287_1.mzXML]	287.2673034667969	11.534983333333335	11.49105	11.6618	0.17074999999999996	39458.80859375	215198.47377636767	0	1288	0.06470572429128651	1.9432852807282952	2.6844587379917106	287.2668762207031	287.26776123046875
771	287.63092041015625	12.952783333333334					1	DETECTED	287.6309 m/z @12.95 [N1287_1.mzXML]	287.63092041015625	12.952783333333334	11.783283333333333	19.835833333333333	8.05255	325667.0625	5703997.843255006	2	1288	0.21566425811426804	1.0303591805360606	1.4231621472553695	287.6300964355469	287.6376647949219
772	288.10198974609375	9.720650000000001					1	DETECTED	288.1020 m/z @9.72 [N1287_1.mzXML]	288.10198974609375	9.720650000000001	9.675749999999999	9.750716666666667	0.0749666666666684	13303.7802734375	45321.45544506846	0	1288	0.24185181372054032	0.8348181143281199	0.6696362286562397	288.10198974609375	288.1026306152344
773	288.1969909667969	12.601583333333334					1	DETECTED	288.1970 m/z @12.60 [N1287_1.mzXML]	288.1969909667969	12.601583333333334	12.445116666666667	12.692283333333334	0.24716666666666676	22827.880859375	249374.9668559578	0	1288	0.2379458004489603	0.78983809118023	0.5796761823604598	288.19683837890625	288.1976318359375
774	288.215087890625	10.644433333333334					1	DETECTED	288.2151 m/z @10.64 [N1287_1.mzXML]	288.215087890625	10.644433333333334	0.28713333333333335	19.886000000000003	19.59886666666667	297971.0	4450135.295995299	1	1288	0.10824033872921746	3.6757896948946924	3.9034253742029037	288.2060546875	288.2169494628906
775	288.25091552734375	12.337					1	DETECTED	288.2509 m/z @12.34 [N1287_1.mzXML]	288.25091552734375	12.337	12.28815	12.41505	0.1269000000000009	10766.666015625	60410.24780029321	0	1288	0.10861528084281957	1.2988741044012417	1.5977482088024835	288.2503662109375	288.2517395019531
776	288.63885498046875	13.2797					1	DETECTED	288.6389 m/z @13.28 [N1287_1.mzXML]	288.63885498046875	13.2797	11.860666666666667	13.729983333333333	1.8693166666666663	161859.90625	1834814.688117311	0	1288	0.06165271043455611	0.8170738931171889	7.228318066021541	288.6300048828125	288.64813232421875
777	288.920166015625	1.6078333333333332					1	DETECTED	288.9202 m/z @1.61 [N1287_1.mzXML]	288.920166015625	1.6078333333333332	1.5191000000000001	1.9005	0.38139999999999996	344547.875	2003215.654874999	0	1288	0.08158428672766926	1.0422401050050285	0.8712390817925953	288.9200744628906	288.9280700683594
778	289.1737976074219	1.8861333333333334					1	DETECTED	289.1738 m/z @1.89 [N1287_1.mzXML]	289.1737976074219	1.8861333333333334	0.18536666666666665	20.003333333333334	19.817966666666667	6360.70166015625	1912751.0553519295	0	1288	6.6224764974593056	5.826186229739529	9.654725772986861	289.1736145019531	289.1756591796875
779	289.2186584472656	10.644433333333334					1	DETECTED	289.2187 m/z @10.64 [N1287_1.mzXML]	289.2186584472656	10.644433333333334	1.95725	12.337	10.37975	40009.09765625	1.2003684240585567E7	0	1288	1.58864453453576	0.5974174598210774	0.1757848240481236	289.2093811035156	289.2186584472656
780	289.6287536621094	12.966483333333334					1	DETECTED	289.6288 m/z @12.97 [N1287_1.mzXML]	289.6287536621094	12.966483333333334	12.897133333333333	13.089416666666667	0.19228333333333403	30845.421875	186823.11430615265	0	1288	0.09921070059423087	1.3863254025474336	1.7726508050948673	289.62762451171875	289.6295471191406
781	289.6468505859375	11.799033333333334					1	DETECTED	289.6469 m/z @11.80 [N1287_1.mzXML]	289.6468505859375	11.799033333333334	10.966966666666668	15.900883333333333	4.933916666666665	38089.40234375	2558399.4643551004	0	1288	0.40922768358937844	2.4951925861723594	3.416949431635463	289.63861083984375	289.65667724609375
782	289.65753173828125	13.360449999999998					1	DETECTED	289.6575 m/z @13.36 [N1287_1.mzXML]	289.65753173828125	13.360449999999998	13.2662	13.630766666666666	0.3645666666666667	23172.650390625	253006.5181970217	0	1288	0.15351986036476184	1.9340406719717305	2.868081343943461	289.6570739746094	289.6583251953125
783	290.2666931152344	11.417166666666667					1	DETECTED	290.2667 m/z @11.42 [N1287_1.mzXML]	290.2666931152344	11.417166666666667	10.936283333333334	11.520716666666667	0.5844333333333331	48006.97265625	610740.4143585217	0	1288	0.10543496938424823	0.6091572986642758	0.2703953775067491	290.26495361328125	290.2673034667969
784	290.6256408691406	12.883133333333335					1	DETECTED	290.6256 m/z @12.88 [N1287_1.mzXML]	290.6256408691406	12.883133333333335	12.781749999999999	13.034699999999999	0.25295000000000023	39412.8203125	295284.9414812008	0	1288	0.08426464576428572	1.2474930133157631	2.389726773523493	290.625244140625	290.6268005371094
785	290.6656188964844	14.250733333333333					1	DETECTED	290.6656 m/z @14.25 [N1287_1.mzXML]	290.6656188964844	14.250733333333333	13.925099999999999	15.77135	1.8462500000000013	13742.15625	398627.6812672121	0	1288	0.09552486252681192	2.232579047423766	3.0013189997845733	290.6648864746094	290.6673278808594
786	290.9231262207031	2.7405666666666666					1	DETECTED	290.9231 m/z @2.74 [N1287_1.mzXML]	290.9231262207031	2.7405666666666666	0.10111666666666667	20.003333333333334	19.902216666666668	60936.9140625	1.1885453988282025E7	0	1288	0.8761294948736138	3.4149959308995994	3.1860377293757898	290.919189453125	290.931884765625
787	291.1181640625	12.036883333333332					1	DETECTED	291.1182 m/z @12.04 [N1287_1.mzXML]	291.1181640625	12.036883333333332	1.5338833333333333	18.302833333333336	16.768950000000004	152540.65625	1.0262008478074217E7	0	1288	0.12375714190127951	52.09118560593716	108.90902597246617	291.11199951171875	291.12738037109375
788	291.1935729980469	12.175716666666666					1	DETECTED	291.1936 m/z @12.18 [N1287_1.mzXML]	291.1935729980469	12.175716666666666	11.783283333333333	12.537583333333334	0.7543000000000006	31199.7109375	586217.2312987065	0	1288	0.46707524433332814	0.9610549562558414	0.9221099125116827	291.1906433105469	291.1947021484375
789	291.6446838378906	12.883133333333335					1	DETECTED	291.6447 m/z @12.88 [N1287_1.mzXML]	291.6446838378906	12.883133333333335	3.602533333333333	14.507383333333333	10.90485	43285.45703125	2892197.158799622	0	1288	0.1562564910114137	0.587507811994914	0.020941779225257362	291.6427917480469	291.6455383300781
790	291.9337463378906	2.7405666666666666					1	DETECTED	291.9337 m/z @2.74 [N1287_1.mzXML]	291.9337463378906	2.7405666666666666	0.11768333333333333	19.919333333333334	19.801650000000002	51374.140625	6771842.202200106	0	1288	0.7627704583988462	2.900433123505503	3.132650708323083	291.93292236328125	291.9342346191406
791	292.06695556640625	15.674316666666666					1	DETECTED	292.0670 m/z @15.67 [N1287_1.mzXML]	292.06695556640625	15.674316666666666	10.644433333333334	18.154999999999998	7.510566666666664	4055.83642578125	903584.3900461425	0	1288	1.918587386617478	0.7465945200849587	0.49318904016991755	292.05908203125	292.0673828125
792	292.1217346191406	12.051583333333333					1	DETECTED	292.1217 m/z @12.05 [N1287_1.mzXML]	292.1217346191406	12.051583333333333	2.0978499999999998	12.175716666666666	10.077866666666667	22495.5859375	3151736.777028564	0	1288	0.11383336125303956	0.506235516322184	0.012471032644367906	292.1119079589844	292.1220397949219
793	292.5124816894531	2.8381499999999997					1	DETECTED	292.5125 m/z @2.84 [N1287_1.mzXML]	292.5124816894531	2.8381499999999997	0.11768333333333333	7.9427	7.825016666666667	5841.62158203125	770764.9752831425	0	1288	0.5144723708998904	1.438175435587032	1.1405916310117195	292.5113830566406	292.5218811035156
794	292.93084716796875	2.6169333333333333					1	DETECTED	292.9308 m/z @2.62 [N1287_1.mzXML]	292.93084716796875	2.6169333333333333	2.4381833333333334	9.510966666666667	7.072783333333334	6879.21142578125	694690.5879706116	0	1288	0.6741271479300659	19.78400932400933	12.275202994237036	292.92291259765625	292.9388427734375
795	292.949951171875	2.726766666666667					1	DETECTED	292.9500 m/z @2.73 [N1287_1.mzXML]	292.949951171875	2.726766666666667	2.3687	18.73	16.3613	7256.18994140625	1105205.8324501952	0	1288	0.2825723282800454	22.846723142803942	6.537822525115981	292.9414367675781	292.95782470703125
796	292.96136474609375	2.57555					1	DETECTED	292.9614 m/z @2.58 [N1287_1.mzXML]	292.96136474609375	2.57555	2.4933	18.845333333333333	16.35203333333333	6985.4130859375	1065638.4560127563	0	1288	0.6195531377203567	99.40445795339446	32.33901985347554	292.9600524902344	292.9687805175781
797	292.9819030761719	2.7684333333333333					1	DETECTED	292.9819 m/z @2.77 [N1287_1.mzXML]	292.9819030761719	2.7684333333333333	2.4105666666666665	8.539966666666666	6.1294	9095.8330078125	697801.8958877869	0	1288	0.4190252940243093	8.563804023845005	14.23961043144309	292.9719543457031	292.9879150390625
798	292.998779296875	2.8520833333333333					1	DETECTED	292.9988 m/z @2.85 [N1287_1.mzXML]	292.998779296875	2.8520833333333333	0.49065	19.421166666666668	18.93051666666667	9971.521484375	1866194.5530618902	0	1288	0.5592929166753153	0.9742549993232743	1.7062918128161455	292.9905090332031	292.999755859375
799	293.01031494140625	2.7405666666666666					1	DETECTED	293.0103 m/z @2.74 [N1287_1.mzXML]	293.01031494140625	2.7405666666666666	0.16836666666666666	10.1844	10.016033333333333	12502.8310546875	1318502.4680263675	0	1288	0.6007930716638978	0.9667151009476546	1.3494199288621722	293.0019836425781	293.0110778808594
800	293.0216979980469	2.75425					1	DETECTED	293.0217 m/z @2.75 [N1287_1.mzXML]	293.0216979980469	2.75425	0.23628333333333332	20.003333333333334	19.76705	15832.65234375	1965187.6125541376	0	1288	1.0979987896337828	1.686446025120215	0.6974506257439139	293.0134582519531	293.0227966308594
801	293.0329284667969	2.630666666666667					1	DETECTED	293.0329 m/z @2.63 [N1287_1.mzXML]	293.0329284667969	2.630666666666667	0.2531333333333333	19.9025	19.649366666666666	17909.634765625	2340356.956027985	0	1288	0.43099521220158454	1.7423091617952906	2.3656054567438454	293.02410888671875	293.03369140625
802	293.04461669921875	2.8520833333333333					1	DETECTED	293.0446 m/z @2.85 [N1287_1.mzXML]	293.04461669921875	2.8520833333333333	0.16836666666666666	20.003333333333334	19.834966666666666	19175.79296875	2661724.4312081295	0	1288	0.6172616594268998	2.4070511129210326	3.2372818216574495	293.035888671875	293.0486145019531
803	293.0593566894531	2.7963999999999998					1	DETECTED	293.0594 m/z @2.80 [N1287_1.mzXML]	293.0593566894531	2.7963999999999998	0.23628333333333332	20.003333333333334	19.76705	24459.8046875	3687904.807694765	0	1288	0.6927124400709888	4.834035029756541	2.710566948926396	293.0513000488281	293.0601806640625
804	293.07025146484375	2.630666666666667					1	DETECTED	293.0703 m/z @2.63 [N1287_1.mzXML]	293.07025146484375	2.630666666666667	0.16836666666666666	19.986333333333334	19.817966666666667	35312.86328125	4737295.5416300725	0	1288	0.45551417677218486	4.545189133780956	1.6141396622353745	293.0603332519531	293.07086181640625
805	293.095947265625	2.7405666666666666					1	DETECTED	293.0959 m/z @2.74 [N1287_1.mzXML]	293.095947265625	2.7405666666666666	0.10111666666666667	20.003333333333334	19.902216666666668	1.7862714E7	2.3194801520510287E9	1	1288	0.8643929649567981	10.076663969601395	9.03798554077006	293.0931396484375	293.0967712402344
806	293.11444091796875	13.75735					1	DETECTED	293.1144 m/z @13.76 [N1287_1.mzXML]	293.11444091796875	13.75735	0.13455	19.952833333333334	19.818283333333333	73980.1484375	1.9642274106357064E7	0	1288	15.813512088087297	1.0271735374555306	0.7174884941971473	293.11358642578125	293.1224670410156
807	293.12548828125	2.630666666666667					1	DETECTED	293.1255 m/z @2.63 [N1287_1.mzXML]	293.12548828125	2.630666666666667	0.13455	20.003333333333334	19.868783333333333	36031.17578125	3960217.8218927616	0	1288	0.13945097198476963	1.7240979412254391	1.7371737359569328	293.12506103515625	293.13519287109375
808	293.1365661621094	2.6169333333333333					1	DETECTED	293.1366 m/z @2.62 [N1287_1.mzXML]	293.1365661621094	2.6169333333333333	0.21910000000000002	19.952833333333334	19.733733333333333	22709.662109375	4123205.7838579398	0	1288	0.5422009513310218	1.700148604945209	2.642164135825778	293.13555908203125	293.1408386230469
809	293.1510925292969	9.89955					1	DETECTED	293.1511 m/z @9.90 [N1287_1.mzXML]	293.1510925292969	9.89955	0.23628333333333332	19.936	19.699716666666667	372483.25	1.4790917649950983E7	0	1288	0.5117340852943251	0.5431096125312247	1.2439389414088562	293.1411437988281	293.1596984863281
810	293.17669677734375	13.798666666666666					1	DETECTED	293.1767 m/z @13.80 [N1287_1.mzXML]	293.17669677734375	13.798666666666666	0.16836666666666666	18.911166666666666	18.7428	40394.046875	5695558.6193416715	0	1288	12.005725567659354	0.7931989894765217	0.07391170397759657	293.1667175292969	293.1864929199219
811	293.1966857910156	2.8520833333333333					1	DETECTED	293.1967 m/z @2.85 [N1287_1.mzXML]	293.1966857910156	2.8520833333333333	1.1549833333333335	8.999699999999999	7.844716666666665	12256.916015625	1053503.865261322	0	1288	0.2974292934833307	1.408021214943657	2.905867004576783	293.1869812011719	293.19805908203125
812	293.20947265625	12.47555					1	DETECTED	293.2095 m/z @12.48 [N1287_1.mzXML]	293.20947265625	12.47555	0.6419666666666667	19.768833333333337	19.126866666666672	17915.611328125	2802715.893767517	0	1288	0.174202478531587	1.0765643260872306	0.8766227486812674	293.1995849609375	293.2194519042969
813	293.2197265625	11.1486					1	DETECTED	293.2197 m/z @11.15 [N1287_1.mzXML]	293.2197265625	11.1486	2.5070166666666664	11.1486	8.641583333333333	11132.2509765625	1781636.4192138067	0	1288	8.488993882766934	0.5	null	293.219482421875	293.228515625
814	293.2422180175781	2.7405666666666666					1	DETECTED	293.2422 m/z @2.74 [N1287_1.mzXML]	293.2422180175781	2.7405666666666666	2.451916666666667	12.7521	10.300183333333333	9717.12109375	1545274.6140338741	0	1288	0.18749442490989177	4.675583620019931	7.277382001972779	293.232666015625	293.25018310546875
815	293.314697265625	2.7822					1	DETECTED	293.3147 m/z @2.78 [N1287_1.mzXML]	293.314697265625	2.7822	2.396733333333333	8.891166666666667	6.494433333333333	7653.64453125	610044.5712952273	0	1288	0.44578181976992104	3.614404907838281	5.975967472421435	293.3067626953125	293.3233642578125
816	293.6792907714844	2.7130333333333336					1	DETECTED	293.6793 m/z @2.71 [N1287_1.mzXML]	293.6792907714844	2.7130333333333336	2.451916666666667	7.797833333333333	5.345916666666666	6843.75927734375	550175.9729655151	0	1288	0.5832097476926541	4.511896770907678	7.989673852425964	293.676513671875	293.6824951171875
817	294.0989685058594	2.7405666666666666					1	DETECTED	294.0990 m/z @2.74 [N1287_1.mzXML]	294.0989685058594	2.7405666666666666	0.10111666666666667	20.003333333333334	19.902216666666668	1805696.5	2.13545036371009E8	0	1288	0.9263319947264241	5.551308745635242	7.887013278763573	294.0987243652344	294.1002502441406
818	294.2650451660156	2.8520833333333333					1	DETECTED	294.2650 m/z @2.85 [N1287_1.mzXML]	294.2650451660156	2.8520833333333333	2.3118	19.702166666666667	17.390366666666665	45954.796875	7393376.428252168	0	1288	0.9948721316451272	12.474016689530844	11.616783280102057	294.25897216796875	294.2667236328125
819	294.9367370605469	1.6376166666666667					1	DETECTED	294.9367 m/z @1.64 [N1287_1.mzXML]	294.9367370605469	1.6376166666666667	1.5635000000000001	1.7725833333333334	0.2090833333333333	135683.390625	683658.4407075197	0	1288	0.06227680688403181	1.3824639056239112	1.9693861603807805	294.93658447265625	294.9374084472656
820	294.9520568847656	11.223766666666668					1	DETECTED	294.9521 m/z @11.22 [N1287_1.mzXML]	294.9520568847656	11.223766666666668	11.012116666666666	16.536516666666667	5.524400000000002	7123.7421875	1209192.4130747071	0	1288	5.50331694027922	13.050791400897568	25.101582801795136	294.95166015625	294.9530029296875
821	294.9914855957031	11.768016666666666					1	DETECTED	294.9915 m/z @11.77 [N1287_1.mzXML]	294.9914855957031	11.768016666666666	11.6618	11.799033333333334	0.13723333333333443	4233.7607421875	27302.291068725735	0	1288	0.21591838883354164	0.6460065903028455	0.29201318060569104	294.99114990234375	294.9920959472656
822	295.1002197265625	2.7405666666666666					1	DETECTED	295.1002 m/z @2.74 [N1287_1.mzXML]	295.1002197265625	2.7405666666666666	0.10111666666666667	20.003333333333334	19.902216666666668	211495.140625	2.6577847398148328E7	0	1288	0.762093320212085	2.9351613795530676	7.122285478779484	295.0951843261719	295.1024169921875
823	295.1268615722656	9.660983333333332					1	DETECTED	295.1269 m/z @9.66 [N1287_1.mzXML]	295.1268615722656	9.660983333333332	9.631016666666666	9.720650000000001	0.08963333333333523	45074.93359375	183345.82994824342	0	1288	0.09461279936082434	1.495550611790909	1.9911012235818177	295.1268615722656	295.127197265625
824	295.1468505859375	9.855516666666666					1	DETECTED	295.1469 m/z @9.86 [N1287_1.mzXML]	295.1468505859375	9.855516666666666	9.750716666666667	10.002566666666667	0.25184999999999924	16819.5859375	192515.2506381834	0	1288	0.15731873889899362	1.2015744274809226	1.4031488549618452	295.1468505859375	295.14727783203125
825	295.1922302246094	13.743716666666668					1	DETECTED	295.1922 m/z @13.74 [N1287_1.mzXML]	295.1922302246094	13.743716666666668	1.4455166666666666	16.685166666666667	15.239650000000001	48188.96484375	3806356.4082740755	0	1288	1.5393358177043854	1.163997259711613	0.5222570009862448	295.1856994628906	295.2021789550781
826	295.22412109375	12.553766666666666					1	DETECTED	295.2241 m/z @12.55 [N1287_1.mzXML]	295.22412109375	12.553766666666666	11.7061	13.103016666666667	1.3969166666666677	20262.916015625	591872.1014212653	0	1288	0.6818150497179634	0.8239775855289031	0.7548201448719356	295.2221374511719	295.2255554199219
827	295.2607421875	13.659983333333335					1	DETECTED	295.2607 m/z @13.66 [N1287_1.mzXML]	295.2607421875	13.659983333333335	13.571783333333334	15.481683333333333	1.9098999999999986	25888.951171875	710923.7292838743	0	1288	0.24732250691803515	10.827097505668865	6.577188467160356	295.2605895996094	295.2622985839844
828	295.2932434082031	2.7405666666666666					1	DETECTED	295.2932 m/z @2.74 [N1287_1.mzXML]	295.2932434082031	2.7405666666666666	0.11768333333333333	19.936	19.818316666666668	60356.20703125	8320255.062829784	0	1288	0.8741111840317664	5.091064903060267	2.1300947966711887	295.2915954589844	295.2943115234375
829	296.0638122558594	1.7435					1	DETECTED	296.0638 m/z @1.74 [N1287_1.mzXML]	296.0638122558594	1.7435	1.6523166666666667	2.04075	0.3884333333333334	238653.890625	1341050.1666010749	1	1288	0.06872971691189322	2.129957960153536	4.500070171335629	296.06365966796875	296.06451416015625
830	296.1304931640625	9.660983333333332					1	DETECTED	296.1305 m/z @9.66 [N1287_1.mzXML]	296.1304931640625	9.660983333333332	9.615833333333335	9.720650000000001	0.10481666666666634	6573.54296875	32202.203190185515	0	1288	0.09623362810311065	1.1607604282023416	1.321520856404683	296.12994384765625	296.130859375
831	296.1834716796875	11.8304					1	DETECTED	296.1835 m/z @11.83 [N1287_1.mzXML]	296.1834716796875	11.8304	9.76595	19.470666666666666	9.704716666666666	40000.51953125	2380894.4738829047	0	1288	0.12522276543715627	3.366570090548493	4.573138102358817	296.1808776855469	296.18450927734375
832	296.2562255859375	13.484866666666667					1	DETECTED	296.2562 m/z @13.48 [N1287_1.mzXML]	296.2562255859375	13.484866666666667	13.428716666666666	13.729983333333333	0.3012666666666668	29253.744140625	279997.8632480479	0	1288	0.16585777250959488	2.6826951617690438	4.3653903235380875	296.2557067871094	296.26361083984375
833	296.9872131347656	11.752416666666667					1	DETECTED	296.9872 m/z @11.75 [N1287_1.mzXML]	296.9872131347656	11.752416666666667	11.178500000000001	18.532666666666668	7.354166666666666	8894.974609375	1407086.6782319942	0	1288	0.7514698339789732	6.40699869319008	11.81399738638016	296.98626708984375	296.9954528808594
834	297.11627197265625	1.4752666666666667					1	DETECTED	297.1163 m/z @1.48 [N1287_1.mzXML]	297.11627197265625	1.4752666666666667	1.3961333333333334	9.600583333333333	8.20445	10401.1103515625	1457716.9568283688	0	1288	0.3897936422240429	51.83940606571191	100.21701829690929	297.1065673828125	297.12335205078125
835	297.1678161621094	12.368233333333334					1	DETECTED	297.1678 m/z @12.37 [N1287_1.mzXML]	297.1678161621094	12.368233333333334	12.337	12.41505	0.07805000000000106	9402.26171875	31608.975094726513	0	1288	0.07594937835050786	1.2494663820704057	1.4989327641408112	297.1662902832031	297.1678771972656
836	297.1783447265625	14.101483333333334					1	DETECTED	297.1783 m/z @14.10 [N1287_1.mzXML]	297.1783447265625	14.101483333333334	9.631016666666666	19.470666666666666	9.83965	16016.5673828125	2878243.40071259	0	1288	2.6032688425014143	1.0779678702432849	1.2471861512595321	297.1774597167969	297.18701171875
837	298.213623046875	10.138233333333334					1	DETECTED	298.2136 m/z @10.14 [N1287_1.mzXML]	298.213623046875	10.138233333333334	10.07765	10.306716666666667	0.2290666666666663	2279.815185546875	22347.5017403565	0	1288	0.11185949034618403	1.8905089408528069	2.7810178817056137	298.2135314941406	298.2149963378906
838	298.2719421386719	14.393316666666667					1	DETECTED	298.2719 m/z @14.39 [N1287_1.mzXML]	298.2719421386719	14.393316666666667	10.61175	17.065166666666666	6.453416666666666	157159.625	7947862.244076234	0	1288	0.5968595769576837	0.7993844867366345	5.007025970183474	298.27044677734375	298.27349853515625
839	298.9563903808594	2.2406833333333336					1	DETECTED	298.9564 m/z @2.24 [N1287_1.mzXML]	298.9563903808594	2.2406833333333336	2.0833833333333334	2.3118	0.2284166666666665	8986.2783203125	87862.41512280269	0	1288	0.32431609843304177	0.7260542487815199	0.4521084975630399	298.9557800292969	298.9570617675781
840	299.1367492675781	12.430333333333333					1	DETECTED	299.1367 m/z @12.43 [N1287_1.mzXML]	299.1367492675781	12.430333333333333	10.246233333333333	16.4544	6.208166666666667	98911.296875	5545506.944465541	0	1288	0.5234325033776539	0.7899162057288883	0.3799529937635523	299.1270751953125	299.1382141113281
841	299.1869812011719	13.586500000000001					1	DETECTED	299.1870 m/z @13.59 [N1287_1.mzXML]	299.1869812011719	13.586500000000001	13.499	14.47885	0.979849999999999	15067.6103515625	293374.7252709953	0	1288	0.1192486682287015	5.599142857142828	10.198285714285657	299.1865234375	299.1876220703125
842	299.27520751953125	14.350933333333334					1	DETECTED	299.2752 m/z @14.35 [N1287_1.mzXML]	299.27520751953125	14.350933333333334	11.163533333333334	15.933266666666666	4.769733333333333	31558.70703125	1922595.13329071	0	1288	0.5296117181185931	0.7482169375248373	0.31319036234025444	299.2747497558594	299.2760925292969
843	299.29180908203125	13.499					1	DETECTED	299.2918 m/z @13.50 [N1287_1.mzXML]	299.29180908203125	13.499	0.15155	19.986333333333334	19.834783333333334	12141.6240234375	2758675.4693066096	0	1288	0.2886228276013245	0.7599464469240075	0.41752378857131234	299.2911376953125	299.2940673828125
844	299.63067626953125	12.883133333333335					1	DETECTED	299.6307 m/z @12.88 [N1287_1.mzXML]	299.63067626953125	12.883133333333335	12.7521	13.089416666666667	0.33731666666666626	110241.453125	882935.914563475	0	1288	0.09680948488345642	1.1550226638204848	1.5463858761675846	299.630126953125	299.6309814453125
845	300.1400146484375	11.30165					1	DETECTED	300.1400 m/z @11.30 [N1287_1.mzXML]	300.1400146484375	11.30165	10.827316666666666	13.1439	2.316583333333334	21058.716796875	1311097.058421998	0	1288	0.04087434120003586	2.441936050597327	6.111648623803174	300.1322937011719	300.1408996582031
846	300.1785888671875	11.576916666666667					1	DETECTED	300.1786 m/z @11.58 [N1287_1.mzXML]	300.1785888671875	11.576916666666667	9.335183333333333	13.571783333333334	4.236600000000001	263421.46875	8467690.817171596	0	1288	0.11408922825567558	0.5467720491075412	0.06813557013641945	300.1779479980469	300.1883850097656
847	300.1973571777344	11.446116666666667					1	DETECTED	300.1974 m/z @11.45 [N1287_1.mzXML]	300.1973571777344	11.446116666666667	8.937199999999999	11.446116666666667	2.508916666666668	7813.97998046875	671067.6177883913	0	1288	2.4345906109319397	0.5	null	300.1965637207031	300.1974792480469
848	300.215087890625	10.579633333333334					1	DETECTED	300.2151 m/z @10.58 [N1287_1.mzXML]	300.215087890625	10.579633333333334	10.520516666666667	17.147166666666667	6.62665	13398.634765625	2255487.2888916624	0	1288	0.07682108878341509	56.04722300535702	111.09444601071404	300.21490478515625	300.22454833984375
849	300.28729248046875	12.737333333333334					1	DETECTED	300.2873 m/z @12.74 [N1287_1.mzXML]	300.28729248046875	12.737333333333334	11.37445	14.858066666666668	3.483616666666668	21449.115234375	1690424.3224580071	0	1288	1.4160287324422463	1.2806271299928729	1.5458012980707883	300.27862548828125	300.2876281738281
850	301.1157531738281	10.794433333333334					1	DETECTED	301.1158 m/z @10.79 [N1287_1.mzXML]	301.1157531738281	10.794433333333334	9.378283333333334	10.874699999999999	1.496416666666665	83675.7578125	973888.2234907837	1	1288	0.10192390237570592	0.5283397474373001	0.23737822681173706	301.1156311035156	301.1174621582031
851	301.13873291015625	12.430333333333333					1	DETECTED	301.1387 m/z @12.43 [N1287_1.mzXML]	301.13873291015625	12.430333333333333	0.2022	19.9695	19.7673	217281.03125	1.6403739431996765E7	1	1288	10.944837959915608	1.1391126615891594	0.027428167796565504	301.1372985839844	301.1407775878906
852	301.18194580078125	11.576916666666667					1	DETECTED	301.1819 m/z @11.58 [N1287_1.mzXML]	301.18194580078125	11.576916666666667	11.520716666666667	11.768016666666666	0.2472999999999992	42099.515625	285233.41244470025	0	1288	0.12626340317665452	1.9422184530883153	2.4938560899535633	301.18133544921875	301.18280029296875
853	301.2113037109375	13.484866666666667					1	DETECTED	301.2113 m/z @13.48 [N1287_1.mzXML]	301.2113037109375	13.484866666666667	11.012116666666666	14.521666666666667	3.509550000000001	92023.8671875	2293210.0988212298	0	1288	0.1775959852981579	0.7096451319381254	12.283230152093553	301.21112060546875	301.21484375
854	301.5736083984375	10.216066666666668					1	DETECTED	301.5736 m/z @10.22 [N1287_1.mzXML]	301.5736083984375	10.216066666666668	9.89955	10.231133333333334	0.33158333333333445	12845.5625	227052.3148066417	0	1288	0.1455109564155901	0.5238007477226041	0.04760149544520817	301.57293701171875	301.58233642578125
855	302.0172424316406	11.05785					1	DETECTED	302.0172 m/z @11.06 [N1287_1.mzXML]	302.0172424316406	11.05785	0.10111666666666667	20.003333333333334	19.902216666666668	48066.88671875	1.4483908421853893E7	0	1288	1.201430904358208	1.95357368886066	2.2699489107864737	302.0162353515625	302.01885986328125
856	302.11907958984375	10.761033333333334					1	DETECTED	302.1191 m/z @10.76 [N1287_1.mzXML]	302.11907958984375	10.761033333333334	10.7108	10.777716666666667	0.06691666666666585	12692.986328125	36300.8699614257	0	1288	0.8781291296792535	0.6660583941605814	0.33211678832116287	302.1187744140625	302.11920166015625
857	302.14215087890625	12.4601					1	DETECTED	302.1422 m/z @12.46 [N1287_1.mzXML]	302.14215087890625	12.4601	0.8788166666666667	18.943666666666665	18.06485	37193.8046875	6250562.880558443	0	1288	3.0958120952268615	0.7799157260925315	0.6348277398256577	302.1413879394531	302.1434020996094
858	302.2126159667969	11.549033333333334					1	DETECTED	302.2126 m/z @11.55 [N1287_1.mzXML]	302.2126159667969	11.549033333333334	11.520716666666667	13.557033333333333	2.036316666666666	37679.0703125	2588630.6165170874	0	1288	2.117054512360406	35.956150676868326	70.91230135373665	302.21234130859375	302.215087890625
859	302.2301025390625	10.811100000000001					1	DETECTED	302.2301 m/z @10.81 [N1287_1.mzXML]	302.2301025390625	10.811100000000001	10.744316666666666	10.982066666666666	0.23775000000000013	24865.884765625	206747.65172497497	0	1288	0.09422147021317606	1.780009982530523	2.847552534349488	302.22998046875	302.2305908203125
860	302.30322265625	11.6618					1	DETECTED	302.3032 m/z @11.66 [N1287_1.mzXML]	302.30322265625	11.6618	11.633333333333333	11.9047	0.2713666666666672	31982.75390625	216541.79598706088	0	1288	0.31480077705844955	4.766393442622965	8.53278688524593	302.3026123046875	302.3037414550781
861	303.025634765625	1.4752666666666667					1	DETECTED	303.0256 m/z @1.48 [N1287_1.mzXML]	303.025634765625	1.4752666666666667	0.16836666666666666	19.952833333333334	19.784466666666667	10240.70703125	2430670.4511126736	0	1288	9.749347039652704	7.444786666834698	262.0649679655052	303.01898193359375	303.02935791015625
862	303.0722961425781	9.720650000000001					1	DETECTED	303.0723 m/z @9.72 [N1287_1.mzXML]	303.0722961425781	9.720650000000001	9.675749999999999	9.84045	0.16470000000000162	14839.251953125	77798.87804107665	0	1288	0.0899030504045033	1.8743127981335614	2.559944185195044	303.0721435546875	303.0730285644531
863	303.2270812988281	14.407466666666666					1	DETECTED	303.2271 m/z @14.41 [N1287_1.mzXML]	303.2270812988281	14.407466666666666	9.855516666666666	17.6585	7.802983333333334	603686.125	2.5543972048600454E7	1	1288	0.44599121413397036	2.966608910782472	0.40493907175296134	303.22637939453125	303.23040771484375
864	303.2505798339844	13.048316666666667					1	DETECTED	303.2506 m/z @13.05 [N1287_1.mzXML]	303.2505798339844	13.048316666666667	12.993633333333333	13.103016666666667	0.10938333333333361	23842.521484375	102122.01238623077	0	1288	0.18893644825427458	1.000152392563248	1.000304785126496	303.2503356933594	303.25128173828125
865	304.0473327636719	17.74116666666667					1	DETECTED	304.0473 m/z @17.74 [N1287_1.mzXML]	304.0473327636719	17.74116666666667	0.7944166666666667	19.936	19.141583333333333	3684.575927734375	1346748.8393768922	0	1288	0.622548609934853	0.5647567626044324	0.12951352520886492	304.0454406738281	304.0483093261719
866	304.1486511230469	9.349316666666665					1	DETECTED	304.1487 m/z @9.35 [N1287_1.mzXML]	304.1486511230469	9.349316666666665	1.3612	9.349316666666665	7.988116666666665	5276.62060546875	741248.1753429564	0	1288	0.045025090887333974	0.5	null	304.14739990234375	304.1500244140625
867	304.17376708984375	8.9064					1	DETECTED	304.1738 m/z @8.91 [N1287_1.mzXML]	304.17376708984375	8.9064	8.829416666666667	17.246666666666666	8.41725	6672.78662109375	1083490.600753662	0	1288	0.10182277335321999	54.66930071444077	108.33860142888155	304.1721496582031	304.1778259277344
868	304.21014404296875	10.07765					1	DETECTED	304.2101 m/z @10.08 [N1287_1.mzXML]	304.21014404296875	10.07765	4.4359166666666665	17.230166666666666	12.794249999999998	45823.70703125	2149755.49711554	0	1288	0.1056046328775686	0.5418061751503299	4.9815977472849005	304.20404052734375	304.2109680175781
869	304.2305603027344	14.407466666666666					1	DETECTED	304.2306 m/z @14.41 [N1287_1.mzXML]	304.2305603027344	14.407466666666666	10.811100000000001	16.421766666666667	5.610666666666665	109073.5625	5631257.708395385	0	1288	1.12024975200395	0.7002256859003942	0.3749409677509481	304.2293395996094	304.23211669921875
870	304.2970275878906	11.506					1	DETECTED	304.2970 m/z @11.51 [N1287_1.mzXML]	304.2970275878906	11.506	11.506	11.59085	0.08484999999999943	20670.267578125	78931.46175146506	0	1288	0.08542514477852237	null	null	304.2970275878906	304.2980041503906
871	304.89404296875	1.5930333333333333					1	DETECTED	304.8940 m/z @1.59 [N1287_1.mzXML]	304.89404296875	1.5930333333333333	1.5486333333333335	1.71275	0.16411666666666647	104318.1171875	562567.0009965816	0	1288	0.08316065241811388	1.8481606606606678	2.519375623516037	304.89373779296875	304.8942565917969
872	304.97296142578125	2.12635					1	DETECTED	304.9730 m/z @2.13 [N1287_1.mzXML]	304.97296142578125	2.12635	2.0978499999999998	2.4244	0.3265500000000001	11009.8505859375	129808.29587231459	0	1288	0.1782757700171298	5.728947368421016	10.457894736842032	304.9726867675781	304.97393798828125
873	305.0432434082031	16.949					1	DETECTED	305.0432 m/z @16.95 [N1287_1.mzXML]	305.0432434082031	16.949	9.987333333333334	19.735333333333333	9.748	3027.256591796875	914872.3064005133	0	1288	2.202194685693918	0.700119703136222	0.40023940627244403	305.04168701171875	305.0443115234375
874	305.1336364746094	12.368233333333334					1	DETECTED	305.1336 m/z @12.37 [N1287_1.mzXML]	305.1336364746094	12.368233333333334	3.4587333333333334	12.5059	9.047166666666667	56570.640625	4462154.498646974	0	1288	0.0883799202920077	0.5077258357184279	0.013969269162121817	305.1259765625	305.1338806152344
875	305.1557922363281	9.421899999999999					1	DETECTED	305.1558 m/z @9.42 [N1287_1.mzXML]	305.1557922363281	9.421899999999999	9.392833333333334	9.510966666666667	0.11813333333333276	6547.6962890625	29986.301824889928	0	1288	0.08469789058948507	2.032110091743209	3.064220183486418	305.1549987792969	305.1560363769531
876	305.2427062988281	12.662916666666666					1	DETECTED	305.2427 m/z @12.66 [N1287_1.mzXML]	305.2427062988281	12.662916666666666	7.2264333333333335	19.886000000000003	12.65956666666667	316192.5625	6511306.012010917	1	1288	0.1779108334831161	9.150264353542891	17.710444449092833	305.2335510253906	305.2479248046875
877	306.08197021484375	15.8362					1	DETECTED	306.0820 m/z @15.84 [N1287_1.mzXML]	306.08197021484375	15.8362	9.291983333333333	18.992833333333333	9.70085	6532.53759765625	1553831.0821196896	0	1288	1.512879320072976	0.7411773245078989	0.3027048410243708	306.0807189941406	306.08392333984375
878	306.8269958496094	1.7725833333333334					1	DETECTED	306.8270 m/z @1.77 [N1287_1.mzXML]	306.8269958496094	1.7725833333333334	1.6970833333333333	1.8146333333333333	0.11755000000000004	10740.9404296875	51186.67967822265	0	1288	0.06183804505374457	0.778476821192052	0.556953642384104	306.8253173828125	306.8269958496094
879	307.16607666015625	11.05785					1	DETECTED	307.1661 m/z @11.06 [N1287_1.mzXML]	307.16607666015625	11.05785	9.495949999999999	19.552833333333336	10.056883333333337	399534.78125	1.3388202582539497E7	1	1288	0.34804674831170246	1.4017450236696123	1.6680392385018694	307.1651306152344	307.1682434082031
880	307.2610168457031	12.239866666666668					1	DETECTED	307.2610 m/z @12.24 [N1287_1.mzXML]	307.2610168457031	12.239866666666668	5.352183333333333	14.086316666666667	8.734133333333334	12139.0791015625	1593609.6319649043	0	1288	0.2183470769402014	0.6340399892561842	0.2680799785123685	307.2584533691406	307.2615966796875
881	308.876953125	2.2406833333333336					1	DETECTED	308.8770 m/z @2.24 [N1287_1.mzXML]	308.876953125	2.2406833333333336	2.0127333333333333	2.326	0.3132666666666668	13840.1875	185198.24391516132	0	1288	0.10395874227091317	0.687138992469108	0.3742779849382161	308.87579345703125	308.87933349609375
882	309.08013916015625	11.563116666666668					1	DETECTED	309.0801 m/z @11.56 [N1287_1.mzXML]	309.08013916015625	11.563116666666668	11.534983333333335	11.647533333333334	0.11254999999999882	14190.22265625	66412.07682543903	0	1288	0.12721334412670693	2.0002962085308154	3.000592417061631	309.0794372558594	309.0802917480469
883	309.1487121582031	13.729983333333333					1	DETECTED	309.1487 m/z @13.73 [N1287_1.mzXML]	309.1487121582031	13.729983333333333	9.306199999999999	13.939333333333334	4.633133333333335	21235.955078125	1683602.3717047735	0	1288	1.3149312143129226	0.5247452450608485	0.04757730982007827	309.1455993652344	309.1495056152344
884	309.1620788574219	11.088233333333333					1	DETECTED	309.1621 m/z @11.09 [N1287_1.mzXML]	309.1620788574219	11.088233333333333	10.491316666666668	15.120466666666665	4.629149999999997	17237.951171875	1431860.764793884	0	1288	0.2395248959328793	3.877551305319008	0.5176511311589579	309.16180419921875	309.17041015625
885	309.20098876953125	12.781749999999999					1	DETECTED	309.2010 m/z @12.78 [N1287_1.mzXML]	309.20098876953125	12.781749999999999	9.235999999999999	12.868833333333333	3.632833333333334	34595.1796875	974964.4609198002	0	1288	0.5155966894068555	0.5122799595760184	0.12550203073844032	309.19708251953125	309.20452880859375
886	310.1124572753906	19.091					1	DETECTED	310.1125 m/z @19.09 [N1287_1.mzXML]	310.1124572753906	19.091	0.15155	19.952833333333334	19.801283333333334	1654.1202392578125	991888.8758958742	0	1288	19.498710572857085	0.5227523326530954	0.045504665306190684	310.1095886230469	310.1133117675781
887	310.19952392578125	10.595533333333332					1	DETECTED	310.1995 m/z @10.60 [N1287_1.mzXML]	310.19952392578125	10.595533333333332	8.937199999999999	17.428333333333335	8.491133333333336	62080.98828125	1596139.569278812	0	1288	0.21078798390483833	9.818708533105116	0.9803915274082581	310.1961669921875	310.1998291015625
888	310.8736572265625	2.0978499999999998					1	DETECTED	310.8737 m/z @2.10 [N1287_1.mzXML]	310.8736572265625	2.0978499999999998	2.04075	13.826600000000001	11.78585	21184.7890625	2745234.356189941	0	1288	0.21710694891165128	103.20359019264501	205.40718038529005	310.8696594238281	310.87457275390625
889	310.91070556640625	1.6376166666666667					1	DETECTED	310.9107 m/z @1.64 [N1287_1.mzXML]	310.91070556640625	1.6376166666666667	1.5782833333333335	1.7725833333333334	0.19429999999999992	91899.0625	415263.70763842785	0	1288	0.0650112528725939	1.4461081744456017	1.1196154863047945	310.9104309082031	310.91131591796875
890	311.0032958984375	12.143866666666666					1	DETECTED	311.0033 m/z @12.14 [N1287_1.mzXML]	311.0032958984375	12.143866666666666	9.870166666666668	18.911166666666666	9.040999999999999	6394.43896484375	1060678.4379852302	0	1288	0.15243852287045634	1.9881690636407632	2.5135806381085666	311.00164794921875	311.00848388671875
891	311.1220703125	8.783366666666666					1	DETECTED	311.1221 m/z @8.78 [N1287_1.mzXML]	311.1220703125	8.783366666666666	8.525	8.98405	0.4590499999999995	22442.462890625	236854.2045530092	0	1288	0.09417445705846994	0.888369242678367	0.7628509307771336	311.1217346191406	311.12255859375
892	311.1644287109375	12.41505					1	DETECTED	311.1644 m/z @12.42 [N1287_1.mzXML]	311.1644287109375	12.41505	12.223883333333333	16.652316666666668	4.428433333333334	135096.09375	3052986.6025471226	0	1288	0.28191099759365024	1.1743237390987875	1.525569713623704	311.1641845703125	311.1742858886719
893	311.63043212890625	12.840200000000001					1	DETECTED	311.6304 m/z @12.84 [N1287_1.mzXML]	311.63043212890625	12.840200000000001	2.1692166666666663	12.938916666666668	10.7697	49480.4609375	6189539.270814453	0	1288	0.12254703966636527	0.5046254718793487	1.2602341316093815	311.6302795410156	311.6390686035156
894	312.027099609375	13.2797					1	DETECTED	312.0271 m/z @13.28 [N1287_1.mzXML]	312.027099609375	13.2797	2.8937000000000004	17.889833333333335	14.996133333333335	60942.8515625	4392102.210224153	0	1288	0.26352451202945026	2.369152588646945	0.19020129213476006	312.0194396972656	312.0279541015625
895	312.21429443359375	10.761033333333334					1	DETECTED	312.2143 m/z @10.76 [N1287_1.mzXML]	312.21429443359375	10.761033333333334	10.595533333333332	19.454333333333334	8.858800000000002	32070.09375	1680943.2317047121	0	1288	0.16302558893192653	33.45871198925678	1.688941918964818	312.2059020996094	312.21563720703125
896	312.2872619628906	13.630766666666666					1	DETECTED	312.2873 m/z @13.63 [N1287_1.mzXML]	312.2872619628906	13.630766666666666	13.571783333333334	14.056733333333334	0.48494999999999955	9344.8828125	165644.8078370362	0	1288	0.265760283679894	4.110907035885929	7.221814071771857	312.2859802246094	312.2884521484375
897	312.3601989746094	12.081666666666667					1	DETECTED	312.3602 m/z @12.08 [N1287_1.mzXML]	312.3601989746094	12.081666666666667	12.036883333333332	12.239866666666668	0.20298333333333574	23225.697265625	157126.8754792484	0	1288	0.10550209241899466	2.2662820989951067	4.108735608046234	312.3599853515625	312.3605041503906
898	312.6565856933594	2.46575					1	DETECTED	312.6566 m/z @2.47 [N1287_1.mzXML]	312.6565856933594	2.46575	1.9988333333333335	19.189	17.190166666666666	18939.71484375	1554144.8179490038	0	1288	0.36922146861434024	8.428249514402625	2.31134053484124	312.65472412109375	312.6656799316406
899	313.0338439941406	1.6523166666666667					1	DETECTED	313.0338 m/z @1.65 [N1287_1.mzXML]	313.0338439941406	1.6523166666666667	1.6078333333333332	1.7283499999999998	0.1205166666666666	19569.498046875	76016.99602905272	0	1288	0.055691280924162756	1.3546272011989473	1.7092544023978946	313.0327453613281	313.03387451171875
900	313.0943298339844	1.4752666666666667					1	DETECTED	313.0943 m/z @1.48 [N1287_1.mzXML]	313.0943298339844	1.4752666666666667	1.3961333333333334	18.5	17.103866666666665	23873.712890625	2294973.7109939884	0	1288	0.07412825326250605	56.705808468833794	111.3718918881695	313.0935974121094	313.0953674316406
901	313.15325927734375	10.0626					1	DETECTED	313.1533 m/z @10.06 [N1287_1.mzXML]	313.15325927734375	10.0626	10.002566666666667	10.138233333333334	0.13566666666666727	6716.19384765625	37167.95525677472	0	1288	0.09340818276489493	1.1299278178789645	1.344881531603716	313.152099609375	313.1535339355469
902	313.1650085449219	12.430333333333333					1	DETECTED	313.1650 m/z @12.43 [N1287_1.mzXML]	313.1650085449219	12.430333333333333	12.271866666666666	13.089416666666667	0.8175500000000007	34883.37890625	631093.4922187505	0	1288	0.2781053480096496	2.5795645771981386	1.304990078990255	313.1623229980469	313.1660461425781
903	313.271240234375	13.743716666666668					1	DETECTED	313.2712 m/z @13.74 [N1287_1.mzXML]	313.271240234375	13.743716666666668	0.18536666666666665	19.986333333333334	19.800966666666667	940163.6875	2.1381666628284957E7	1	1288	0.26259040024416613	1.4265147006743315	1.4267221613690955	313.2684631347656	313.27734375
904	313.7821350097656	2.451916666666667					1	DETECTED	313.7821 m/z @2.45 [N1287_1.mzXML]	313.7821350097656	2.451916666666667	2.2406833333333336	10.153699999999999	7.913016666666666	13426.880859375	869310.1483229065	0	1288	0.367993306196845	18.74520486133104	29.74512268809794	313.77642822265625	313.7839050292969
905	314.0942077636719	2.15495					1	DETECTED	314.0942 m/z @2.15 [N1287_1.mzXML]	314.0942077636719	2.15495	1.95725	2.2690333333333332	0.3117833333333333	8972.6630859375	113778.46835351552	0	1288	0.08851336653188868	0.7885263867813185	0.577052773562637	314.0928955078125	314.0946044921875
906	314.1941833496094	11.934066666666666					1	DETECTED	314.1942 m/z @11.93 [N1287_1.mzXML]	314.1941833496094	11.934066666666666	11.87555	12.007316666666666	0.1317666666666657	4846.1142578125	34258.94734387183	0	1288	2.4234112835706156	1.125890059812026	1.2517801196240523	314.1928405761719	314.1946716308594
907	314.23004150390625	10.997216666666667					1	DETECTED	314.2300 m/z @11.00 [N1287_1.mzXML]	314.23004150390625	10.997216666666667	10.811100000000001	11.26985	0.45874999999999844	445209.59375	3592117.258536126	1	1288	0.13561493884426845	0.9560399320731688	0.9908955123931245	314.2296142578125	314.2306213378906
908	314.33935546875	12.096983333333332					1	DETECTED	314.3394 m/z @12.10 [N1287_1.mzXML]	314.33935546875	12.096983333333332	12.051583333333333	12.175716666666666	0.12413333333333298	12144.1767578125	53833.670842651554	0	1288	0.11767087111788754	1.3671071953010543	1.4112021974318123	314.3392028808594	314.3396911621094
909	315.0369567871094	2.382833333333333					1	DETECTED	315.0370 m/z @2.38 [N1287_1.mzXML]	315.0369567871094	2.382833333333333	2.326	8.98405	6.658049999999999	7188.0908203125	1085660.9229276732	0	1288	0.23655961257385938	58.57521994134924	116.15043988269849	315.02752685546875	315.0445556640625
910	315.0569152832031	2.603266666666667					1	DETECTED	315.0569 m/z @2.60 [N1287_1.mzXML]	315.0569152832031	2.603266666666667	1.4133666666666669	9.585216666666668	8.171850000000001	18734.56640625	1375247.2814428098	0	1288	1.1942985936411348	3.3452504732625323	5.768509947003204	315.048095703125	315.06658935546875
911	315.0772399902344	2.5070166666666664					1	DETECTED	315.0772 m/z @2.51 [N1287_1.mzXML]	315.0772399902344	2.5070166666666664	0.10111666666666667	20.003333333333334	19.902216666666668	5054458.5	3.804676951832448E8	1	1288	0.5058538098677885	3.1665535987155518	11.047764620442887	315.0767822265625	315.0864562988281
912	315.1311950683594	11.346283333333334					1	DETECTED	315.1312 m/z @11.35 [N1287_1.mzXML]	315.1311950683594	11.346283333333334	2.4381833333333334	11.919316666666667	9.481133333333334	35233.14453125	1977587.3603955694	0	1288	0.1816466362845599	0.5217842186673395	0.055077628894005956	315.1224670410156	315.13519287109375
913	315.1600036621094	12.41505					1	DETECTED	315.1600 m/z @12.42 [N1287_1.mzXML]	315.1600036621094	12.41505	2.4105666666666665	13.729983333333333	11.319416666666667	15083.248046875	2300665.3026243895	0	1288	0.17335247516175833	0.5657172034537848	0.1311534127258439	315.1515808105469	315.1619873046875
914	315.2334289550781	10.997216666666667					1	DETECTED	315.2334 m/z @11.00 [N1287_1.mzXML]	315.2334289550781	10.997216666666667	10.8589	11.1037	0.24479999999999968	74089.5859375	570434.243912596	0	1288	0.15009271342469077	0.8940238420324822	0.8074407347051624	315.2332763671875	315.2340087890625
915	315.27789306640625	13.75735					1	DETECTED	315.2779 m/z @13.76 [N1287_1.mzXML]	315.27789306640625	13.75735	13.616016666666667	14.056733333333334	0.44071666666666687	20845.82421875	281346.46155249036	0	1288	0.06224674680978559	1.5591391509433923	2.1182783018867846	315.2773132324219	315.2787780761719
916	316.0813293457031	2.4933					1	DETECTED	316.0813 m/z @2.49 [N1287_1.mzXML]	316.0813293457031	2.4933	0.16836666666666666	19.919333333333334	19.750966666666667	429508.59375	3.737827404725051E7	0	1288	0.5434813503054623	1.2436459315977435	3.0569656007104067	316.0801696777344	316.0818786621094
917	316.2456359863281	11.133849999999999					1	DETECTED	316.2456 m/z @11.13 [N1287_1.mzXML]	316.2456359863281	11.133849999999999	10.936283333333334	12.066766666666666	1.1304833333333324	716765.8125	4802065.2844550945	1	1288	0.10088338054541879	2.050955425884162	2.9299898142037697	316.2364196777344	316.24603271484375
918	316.3802795410156	2.2123833333333334					1	DETECTED	316.3803 m/z @2.21 [N1287_1.mzXML]	316.3802795410156	2.2123833333333334	2.0978499999999998	9.060516666666667	6.962666666666667	4919.5810546875	655054.7515664672	0	1288	6.893186890883374	30.395809080325893	59.79161816065178	316.3798828125	316.3817138671875
919	317.0540466308594	15.261500000000002					1	DETECTED	317.0540 m/z @15.26 [N1287_1.mzXML]	317.0540466308594	15.261500000000002	0.35540000000000005	18.795833333333334	18.440433333333335	10021.3623046875	2832211.8214424434	0	1288	0.7855917743257219	0.6185532544841821	0.2371065089683641	317.05340576171875	317.0549621582031
920	317.0824279785156	2.46575					1	DETECTED	317.0824 m/z @2.47 [N1287_1.mzXML]	317.0824279785156	2.46575	0.15155	20.003333333333334	19.851783333333334	67531.5546875	5435138.017112298	0	1288	0.4048209764442765	1.4513696675193013	3.000381526151964	317.08056640625	317.08453369140625
921	317.1126708984375	1.6376166666666667					1	DETECTED	317.1127 m/z @1.64 [N1287_1.mzXML]	317.1126708984375	1.6376166666666667	0.8788166666666667	12.569883333333333	11.691066666666666	26821.72265625	3354308.419664092	0	1288	0.004940103930593631	7.703654893691794	14.407309787383587	317.10333251953125	317.1190185546875
922	317.1762390136719	13.499					1	DETECTED	317.1762 m/z @13.50 [N1287_1.mzXML]	317.1762390136719	13.499	7.405783333333333	13.616016666666667	6.210233333333334	57372.51953125	1990273.64998816	0	1288	0.18527552922831347	0.5404524365190273	0.0825475608400041	317.1685485839844	317.17657470703125
923	317.24920654296875	11.133849999999999					1	DETECTED	317.2492 m/z @11.13 [N1287_1.mzXML]	317.24920654296875	11.133849999999999	5.08105	14.279583333333333	9.198533333333334	117918.15625	2.1948595952676285E7	0	1288	0.09140463647829655	0.7376869562419571	0.44257432382243755	317.2417907714844	317.2493591308594
924	317.5215148925781	1.5782833333333335					1	DETECTED	317.5215 m/z @1.58 [N1287_1.mzXML]	317.5215148925781	1.5782833333333335	1.5782833333333335	10.276183333333334	8.6979	23390.259765625	1420661.876563201	0	1288	1.1185049005105003	null	null	317.5215148925781	317.5296936035156
925	318.06304931640625	16.01485					1	DETECTED	318.0630 m/z @16.01 [N1287_1.mzXML]	318.06304931640625	16.01485	10.107766666666667	19.288333333333334	9.180566666666667	4739.57763671875	1074631.4351601566	0	1288	1.7113359901212846	0.7770811878394585	0.5541623756789169	318.06170654296875	318.0643310546875
926	318.1798400878906	13.513083333333332					1	DETECTED	318.1798 m/z @13.51 [N1287_1.mzXML]	318.1798400878906	13.513083333333332	9.320433333333334	13.616016666666667	4.295583333333333	9345.669921875	1242308.8866734623	0	1288	3.46944698218104	0.5122754502919794	0.03013025428315603	318.178955078125	318.1896667480469
927	318.2975158691406	11.346283333333334					1	DETECTED	318.2975 m/z @11.35 [N1287_1.mzXML]	318.2975158691406	11.346283333333334	11.30165	18.911166666666666	7.609516666666666	456899.09375	4072755.413755943	1	1288	0.10119807616672283	2.666130795377138	5.638312677869029	318.29718017578125	318.2993469238281
928	318.96771240234375	1.9711					1	DETECTED	318.9677 m/z @1.97 [N1287_1.mzXML]	318.96771240234375	1.9711	1.5045333333333335	2.3118	0.8072666666666664	23422.884765625	391204.4289808349	0	1288	0.09579731035360539	0.8766071462329891	0.7286676888109286	318.9664611816406	318.9693908691406
929	319.0590515136719	16.161433333333335					1	DETECTED	319.0591 m/z @16.16 [N1287_1.mzXML]	319.0590515136719	16.161433333333335	9.81075	19.272	9.461249999999998	3923.82470703125	1093129.8047084955	0	1288	0.35491625340792154	0.7449001551014193	0.3227580147854596	319.0556945800781	319.0629577636719
930	319.1270446777344	10.61175					1	DETECTED	319.1270 m/z @10.61 [N1287_1.mzXML]	319.1270446777344	10.61175	9.407266666666667	10.761033333333334	1.353766666666667	9492.169921875	187386.88598877	0	1288	0.2648544712657763	0.5619698625966872	0.1239397251933744	319.1261291503906	319.13525390625
931	319.1664123535156	11.223766666666668					1	DETECTED	319.1664 m/z @11.22 [N1287_1.mzXML]	319.1664123535156	11.223766666666668	9.555433333333333	11.992600000000001	2.437166666666668	12441.3798828125	948836.5974240727	0	1288	2.3888537021352434	0.7304195804195802	0.49044106264437237	319.1630554199219	319.1673278808594
932	319.1922607421875	14.421533333333334					1	DETECTED	319.1923 m/z @14.42 [N1287_1.mzXML]	319.1922607421875	14.421533333333334	10.777716666666667	16.51985	5.742133333333335	207281.515625	8406180.937534299	0	1288	0.4121145485871178	1.221220788880998	3.4908831951450816	319.1846008300781	319.19415283203125
933	319.3009033203125	11.346283333333334					1	DETECTED	319.3009 m/z @11.35 [N1287_1.mzXML]	319.3009033203125	11.346283333333334	11.332066666666666	11.6618	0.32973333333333343	95126.65625	723364.6365981466	0	1288	0.08720591098858144	11.596717467759861	21.027787240153263	319.2929382324219	319.3013000488281
934	320.19537353515625	14.379283333333332					1	DETECTED	320.1954 m/z @14.38 [N1287_1.mzXML]	320.19537353515625	14.379283333333332	14.086316666666667	16.063683333333334	1.9773666666666667	32668.95703125	1306610.3547914443	0	1288	0.7251724342736576	2.5739520366723347	3.532607884131697	320.193115234375	320.196533203125
935	320.86798095703125	1.62275					1	DETECTED	320.8680 m/z @1.62 [N1287_1.mzXML]	320.86798095703125	1.62275	1.5486333333333335	1.6376166666666667	0.08898333333333319	17543.490234375	67436.90902832034	0	1288	0.09182918845359289	0.6002923319091535	0.18241766259512499	320.8675537109375	320.8680725097656
936	320.99981689453125	15.7389					1	DETECTED	320.9998 m/z @15.74 [N1287_1.mzXML]	320.99981689453125	15.7389	10.122983333333334	18.615333333333336	8.492350000000002	2149.096435546875	560019.5792776796	0	1288	0.7620776306509587	0.7560965114036002	0.5121930228072005	320.99755859375	321.00146484375
937	321.2076416015625	12.7521					1	DETECTED	321.2076 m/z @12.75 [N1287_1.mzXML]	321.2076416015625	12.7521	1.4899	16.4544	14.9645	44533.57421875	2555151.647833741	0	1288	0.21556924491014584	0.6643684182486548	0.6009223465558245	321.1988830566406	321.2093200683594
938	321.3124084472656	12.601583333333334					1	DETECTED	321.3124 m/z @12.60 [N1287_1.mzXML]	321.3124084472656	12.601583333333334	12.352583333333333	12.737333333333334	0.38475000000000037	20346.25	245056.81831994656	0	1288	0.1442750772845489	0.7725903614457822	0.5451807228915643	321.3123474121094	321.3133239746094
939	323.0194091796875	11.576916666666667					1	DETECTED	323.0194 m/z @11.58 [N1287_1.mzXML]	323.0194091796875	11.576916666666667	1.9005	11.691033333333333	9.790533333333332	13859.2021484375	4270126.973811158	0	1288	9.507607987401435	0.5058966387350688	0.011793277470137805	323.0161437988281	323.0194091796875
940	323.1617126464844	10.550033333333333					1	DETECTED	323.1617 m/z @10.55 [N1287_1.mzXML]	323.1617126464844	10.550033333333333	9.79585	12.096983333333332	2.3011333333333326	10871.1767578125	435698.2873317259	0	1288	1.5776809567977246	1.5255795452034198	3.609163311358883	323.16082763671875	323.1656799316406
941	323.1746520996094	14.7839					1	DETECTED	323.1747 m/z @14.78 [N1287_1.mzXML]	323.1746520996094	14.7839	11.178500000000001	19.586000000000002	8.4075	7920.025390625	1657399.1019209584	0	1288	4.47693549893175	1.1659593942419713	1.2063188107340956	323.1746520996094	323.1820068359375
942	323.2232666015625	14.071499999999999					1	DETECTED	323.2233 m/z @14.07 [N1287_1.mzXML]	323.2232666015625	14.071499999999999	11.783283333333333	15.1358	3.3525166666666664	34055.6875	1531849.7412780763	0	1288	0.2977425048301736	0.7325610191342607	1.75553733957566	323.22210693359375	323.2250061035156
943	323.9992980957031	11.977966666666667					1	DETECTED	323.9993 m/z @11.98 [N1287_1.mzXML]	323.9992980957031	11.977966666666667	0.32133333333333336	20.003333333333334	19.682000000000002	14425.5859375	3956756.8453357536	0	1288	4.18611657124122	1.4479044182880385	2.792223540659384	323.9976806640625	324.001220703125
944	324.0410461425781	8.891166666666667					1	DETECTED	324.0410 m/z @8.89 [N1287_1.mzXML]	324.0410461425781	8.891166666666667	8.783366666666666	8.95295	0.16958333333333364	4431.81982421875	30249.38140185557	0	1288	0.11699395033797089	0.7865646258503343	0.5731292517006684	324.04052734375	324.0411376953125
945	324.1774597167969	16.340933333333332					1	DETECTED	324.1775 m/z @16.34 [N1287_1.mzXML]	324.1774597167969	16.340933333333332	0.23628333333333332	19.9695	19.733216666666667	16640.3671875	5031014.528507505	0	1288	1.9787435440722962	0.6126558685431434	0.5115280374709317	324.176025390625	324.1783752441406
946	324.18994140625	9.735833333333334					1	DETECTED	324.1899 m/z @9.74 [N1287_1.mzXML]	324.18994140625	9.735833333333334	9.675749999999999	9.81075	0.13500000000000156	22378.923828125	125998.95349340806	0	1288	0.09475700357874395	1.1234396671289728	1.16639648898497	324.1896667480469	324.1902160644531
947	325.05328369140625	1.8146333333333333					1	DETECTED	325.0533 m/z @1.81 [N1287_1.mzXML]	325.05328369140625	1.8146333333333333	1.8006	11.619033333333334	9.818433333333335	18376.572265625	3565714.986146241	0	1288	9.789099890947638	349.82541567695944	698.6508313539189	325.05255126953125	325.0579833984375
948	325.17388916015625	15.868466666666666					1	DETECTED	325.1739 m/z @15.87 [N1287_1.mzXML]	325.17388916015625	15.868466666666666	3.4017333333333335	19.986333333333334	16.584600000000002	23686.84765625	6168154.828034964	0	1288	2.745583007426241	0.7964757056657079	0.5883597608084247	325.1717224121094	325.1833801269531
949	325.2029113769531	13.854533333333334					1	DETECTED	325.2029 m/z @13.85 [N1287_1.mzXML]	325.2029113769531	13.854533333333334	9.705666666666668	14.421533333333334	4.715866666666667	11443.8369140625	1377952.0468540043	0	1288	0.617362001678341	0.5683319139363361	0.1366638278726721	325.19342041015625	325.2113952636719
950	325.2324523925781	13.034699999999999					1	DETECTED	325.2325 m/z @13.03 [N1287_1.mzXML]	325.2324523925781	13.034699999999999	12.911216666666666	13.484866666666667	0.5736500000000007	60983.578125	541897.138526612	0	1288	0.09957793278484495	2.322783101633163	0.8907120661601595	325.23077392578125	325.232666015625
951	325.94073486328125	1.5045333333333335					1	DETECTED	325.9407 m/z @1.50 [N1287_1.mzXML]	325.94073486328125	1.5045333333333335	1.4604833333333334	1.5191000000000001	0.05861666666666676	4451.296875	12775.197445068345	0	1288	0.04909119771966841	0.6653424139235706	0.3306848278471412	325.93853759765625	325.9416809082031
952	326.3757629394531	11.814533333333333					1	DETECTED	326.3758 m/z @11.81 [N1287_1.mzXML]	326.3757629394531	11.814533333333333	11.814533333333333	11.87555	0.06101666666666716	5781.8486328125	16062.05225024439	0	1288	0.04857014741032728	null	null	326.3753967285156	326.3761901855469
953	326.8475646972656	2.183483333333333					1	DETECTED	326.8476 m/z @2.18 [N1287_1.mzXML]	326.8475646972656	2.183483333333333	2.0692166666666667	2.297683333333333	0.22846666666666637	9321.5341796875	95817.37261132801	0	1288	0.10758688579957099	0.9997082847141191	0.9994165694282381	326.847412109375	326.848876953125
954	327.0065002441406	6.2445					1	DETECTED	327.0065 m/z @6.24 [N1287_1.mzXML]	327.0065002441406	6.2445	0.10111666666666667	19.986333333333334	19.88521666666667	8479.021484375	5477490.5158707285	0	1288	7.074784782412316	1.6184255147136621	0.4971331090328829	327.00482177734375	327.0076599121094
955	327.0504150390625	11.563116666666668					1	DETECTED	327.0504 m/z @11.56 [N1287_1.mzXML]	327.0504150390625	11.563116666666668	1.6078333333333332	11.8304	10.222566666666665	103664.9140625	1.0057103775042478E7	0	1288	10.092063411003206	0.5116950561932365	2.8227702153154564	327.0487976074219	327.05084228515625
956	327.1723327636719	16.405716666666667					1	DETECTED	327.1723 m/z @16.41 [N1287_1.mzXML]	327.1723327636719	16.405716666666667	9.957866666666666	18.56566666666667	8.607800000000003	7197.74560546875	1996729.3376359867	0	1288	0.7220762714534459	0.6674938157680469	0.3349876315360937	327.1705627441406	327.1727294921875
957	327.2269592285156	14.0125					1	DETECTED	327.2270 m/z @14.01 [N1287_1.mzXML]	327.2269592285156	14.0125	12.320699999999999	14.637033333333333	2.3163333333333345	43809.8203125	1905575.2812490244	0	1288	1.5838575045810313	0.6885069139722315	0.35845712342069425	327.21759033203125	327.22760009765625
958	327.2503967285156	12.223883333333333					1	DETECTED	327.2504 m/z @12.22 [N1287_1.mzXML]	327.2503967285156	12.223883333333333	5.416266666666667	12.47555	7.059283333333333	9878.970703125	2717068.1876782225	0	1288	0.11701331191429709	0.5184841978470194	0.03696839569403883	327.24993896484375	327.25640869140625
959	328.2093200683594	12.021866666666666					1	DETECTED	328.2093 m/z @12.02 [N1287_1.mzXML]	328.2093200683594	12.021866666666666	11.992600000000001	12.15985	0.16724999999999923	26414.234375	177176.53271386647	0	1288	0.13495361778969617	2.85734624145803	4.71469248291606	328.209228515625	328.2097473144531
960	328.2301940917969	13.998016666666667					1	DETECTED	328.2302 m/z @14.00 [N1287_1.mzXML]	328.2301940917969	13.998016666666667	6.1468	14.421533333333334	8.274733333333334	12535.4677734375	2590069.6740772715	0	1288	0.24516728057632342	0.5269714035828842	0.05394280716576852	328.2274475097656	328.2314758300781
961	328.245849609375	11.133849999999999					1	DETECTED	328.2458 m/z @11.13 [N1287_1.mzXML]	328.245849609375	11.133849999999999	0.6084166666666667	11.239033333333333	10.630616666666667	83780.90625	4216373.214832522	0	1288	0.10523281098235415	1.181158984050017	1.7011426982368747	328.2405090332031	328.2459716796875
962	328.89617919921875	1.5486333333333335					1	DETECTED	328.8962 m/z @1.55 [N1287_1.mzXML]	328.89617919921875	1.5486333333333335	1.4455166666666666	1.5930333333333333	0.14751666666666674	74934.1953125	404059.4425898433	0	1288	0.09916313991951253	0.7087107370348336	0.43874200191498675	328.8957824707031	328.8966979980469
963	328.9959411621094	1.7725833333333334					1	DETECTED	328.9959 m/z @1.77 [N1287_1.mzXML]	328.9959411621094	1.7725833333333334	0.10111666666666667	19.986333333333334	19.88521666666667	22474.123046875	5798311.896544128	0	1288	1.1594618240092982	4.415248645516236	5.125133252739565	328.9958190917969	329.00457763671875
964	329.05072021484375	11.534983333333335					1	DETECTED	329.0507 m/z @11.53 [N1287_1.mzXML]	329.05072021484375	11.534983333333335	11.520716666666667	11.691033333333333	0.17031666666666645	14060.1904296875	95744.00889013613	0	1288	0.15222033849845573	5.969042056074302	10.938084112148603	329.0498352050781	329.0511474609375
965	329.17474365234375	12.41505					1	DETECTED	329.1747 m/z @12.42 [N1287_1.mzXML]	329.17474365234375	12.41505	12.036883333333332	13.198283333333334	1.1614000000000022	21949.720703125	575271.2191386727	0	1288	0.46837186367310046	1.5355663287791923	0.59196151566509	329.1694030761719	329.1759033203125
966	329.24505615234375	13.854533333333334					1	DETECTED	329.2451 m/z @13.85 [N1287_1.mzXML]	329.24505615234375	13.854533333333334	11.088233333333333	14.843233333333334	3.755000000000001	123193.9296875	3814982.6632954096	0	1288	0.295212378973142	0.6101373362608822	0.2600344572285525	329.2418518066406	329.24981689453125
967	330.24798583984375	13.743716666666668					1	DETECTED	330.2480 m/z @13.74 [N1287_1.mzXML]	330.24798583984375	13.743716666666668	11.7061	13.826600000000001	2.1205000000000016	23236.603515625	1485597.2911267085	0	1288	2.040631999425484	0.5203383037372092	0.04067660747441854	330.2433166503906	330.2483215332031
968	330.33392333984375	11.87555					1	DETECTED	330.3339 m/z @11.88 [N1287_1.mzXML]	330.33392333984375	11.87555	11.8456	12.066766666666666	0.22116666666666696	18911.494140625	143281.8148503416	0	1288	0.09369995940910947	3.69226488592083	6.38452977184166	330.333740234375	330.3348388671875
969	331.0517883300781	2.46575					1	DETECTED	331.0518 m/z @2.47 [N1287_1.mzXML]	331.0517883300781	2.46575	0.11768333333333333	20.003333333333334	19.885650000000002	603610.5625	3.2674390262973666E7	1	1288	0.4532590504999128	1.8776881448887015	1.876229235013867	331.04278564453125	331.05322265625
970	331.1855163574219	12.128183333333334					1	DETECTED	331.1855 m/z @12.13 [N1287_1.mzXML]	331.1855163574219	12.128183333333334	12.096983333333332	12.4601	0.3631166666666683	25470.375	295957.78049462906	0	1288	0.18338798746364837	5.819177350427024	10.638354700854048	331.18304443359375	331.186279296875
971	331.2026062011719	11.178500000000001					1	DETECTED	331.2026 m/z @11.18 [N1287_1.mzXML]	331.2026062011719	11.178500000000001	11.1037	11.239033333333333	0.13533333333333353	32454.890625	199281.44697412156	0	1288	0.1180403842703317	0.9046345811051522	0.8092691622103042	331.2023620605469	331.20269775390625
972	331.22393798828125	11.012116666666666					1	DETECTED	331.2239 m/z @11.01 [N1287_1.mzXML]	331.22393798828125	11.012116666666666	10.997216666666667	11.088233333333333	0.09101666666666652	12870.6396484375	56571.35174243178	0	1288	0.47489419873136285	3.0542505592843114	5.108501118568623	331.22393798828125	331.22454833984375
973	331.2604064941406	11.476116666666666					1	DETECTED	331.2604 m/z @11.48 [N1287_1.mzXML]	331.2604064941406	11.476116666666666	11.30165	16.373133333333335	5.071483333333335	19267.224609375	1822630.8633551928	0	1288	3.589508690885758	14.534250466102879	24.7892776721669	331.2524108886719	331.26214599609375
974	331.2817077636719	13.743716666666668					1	DETECTED	331.2817 m/z @13.74 [N1287_1.mzXML]	331.2817077636719	13.743716666666668	5.416266666666667	14.666416666666667	9.25015	630465.125	1.4866365883093739E7	1	1288	0.2745187728536713	1.3910727974457104	3.032722193917464	331.2815246582031	331.2833557128906
975	332.0555114746094	2.4933					1	DETECTED	332.0555 m/z @2.49 [N1287_1.mzXML]	332.0555114746094	2.4933	1.1893333333333334	9.510966666666667	8.321633333333333	56448.8046875	3343981.381091186	0	1288	0.8905848071850251	3.4022370808942073	1.0958135383408099	332.0462951660156	332.05670166015625
976	332.16217041015625	10.138233333333334					1	DETECTED	332.1622 m/z @10.14 [N1287_1.mzXML]	332.16217041015625	10.138233333333334	8.393066666666666	19.041833333333333	10.648766666666667	144145.28125	5406441.822623297	0	1288	0.37886098231082244	1.2319064957035097	2.980931725700018	332.1603088378906	332.167236328125
977	332.25927734375	11.8902					1	DETECTED	332.2593 m/z @11.89 [N1287_1.mzXML]	332.25927734375	11.8902	11.860666666666667	15.246	3.3853333333333335	6503.2197265625	812800.9613444825	0	1288	0.28711456147343917	57.313769751693286	113.62753950338657	332.2582702636719	332.2647399902344
978	332.2850646972656	13.75735					1	DETECTED	332.2851 m/z @13.76 [N1287_1.mzXML]	332.2850646972656	13.75735	11.37445	14.350933333333334	2.9764833333333343	123080.7421875	1.1612685206565673E7	0	1288	2.410498456260312	0.608812832243574	0.2039300580279656	332.28497314453125	332.29412841796875
979	332.3288879394531	11.783283333333333					1	DETECTED	332.3289 m/z @11.78 [N1287_1.mzXML]	332.3288879394531	11.783283333333333	11.752416666666667	11.8304	0.07798333333333218	12631.94140625	46225.60805175755	0	1288	0.10023185446505245	1.2632289416846585	1.526457883369317	332.32855224609375	332.3291931152344
980	332.9370422363281	9.585216666666668					1	DETECTED	332.9370 m/z @9.59 [N1287_1.mzXML]	332.9370422363281	9.585216666666668	1.5045333333333335	9.720650000000001	8.216116666666668	12000.4013671875	2578636.583744385	0	1288	0.13815158338298517	0.5083800668672822	0.01676013373456452	332.927734375	332.9455871582031
981	333.0496520996094	2.52075					1	DETECTED	333.0497 m/z @2.52 [N1287_1.mzXML]	333.0496520996094	2.52075	1.8719999999999999	9.8848	8.0128	38685.62890625	2201768.901704467	0	1288	1.3634711291136932	1.7081622061275648	2.3352146640736224	333.0486145019531	333.0509033203125
982	333.14874267578125	13.542483333333333					1	DETECTED	333.1487 m/z @13.54 [N1287_1.mzXML]	333.14874267578125	13.542483333333333	10.6609	15.69045	5.02955	24550.16796875	1779052.9737290964	0	1288	3.8219869877325934	0.7396705696617967	0.42072085371832724	333.1387939453125	333.1506652832031
983	333.1659240722656	10.138233333333334					1	DETECTED	333.1659 m/z @10.14 [N1287_1.mzXML]	333.1659240722656	10.138233333333334	9.870166666666668	17.362666666666666	7.492499999999998	19287.044921875	1756948.0023052674	0	1288	0.43884747532734103	13.975068390947555	26.95013678189511	333.16387939453125	333.1706237792969
984	333.1820068359375	12.11255					1	DETECTED	333.1820 m/z @12.11 [N1287_1.mzXML]	333.1820068359375	12.11255	11.676166666666667	13.674266666666666	1.998099999999999	19614.6015625	874813.4612453612	0	1288	0.44744100496247974	2.2893862429820855	3.5787724859641705	333.180419921875	333.1824951171875
985	333.20123291015625	12.47555					1	DETECTED	333.2012 m/z @12.48 [N1287_1.mzXML]	333.20123291015625	12.47555	12.320699999999999	12.537583333333334	0.21688333333333532	26274.87109375	226636.5675444339	0	1288	0.1747904184063973	0.7003013669142177	0.4006027338284355	333.20086669921875	333.20166015625
986	334.1379699707031	9.76595					1	DETECTED	334.1380 m/z @9.77 [N1287_1.mzXML]	334.1379699707031	9.76595	9.705666666666668	11.0426	1.3369333333333326	15109.2734375	296580.38726440433	0	1288	0.09841338750815964	11.088747580868256	19.4400990598813	334.1375732421875	334.1457214355469
987	334.912841796875	1.5782833333333335					1	DETECTED	334.9128 m/z @1.58 [N1287_1.mzXML]	334.912841796875	1.5782833333333335	1.5191000000000001	15.323749999999999	13.804649999999999	85256.84375	7342984.133562011	0	1288	0.07420653419388734	116.65239128210506	1.419993825403533	334.9126281738281	334.92169189453125
988	335.1644287109375	11.7061					1	DETECTED	335.1644 m/z @11.71 [N1287_1.mzXML]	335.1644287109375	11.7061	3.3587333333333333	15.8843	12.525566666666666	104710.453125	8858776.863561219	0	1288	3.182107815390914	1.5827395578101247	4.676913447156886	335.16278076171875	335.17138671875
989	335.2167663574219	12.553766666666666					1	DETECTED	335.2168 m/z @12.55 [N1287_1.mzXML]	335.2167663574219	12.553766666666666	12.368233333333334	12.692283333333334	0.3240499999999997	61512.56640625	462745.388206054	0	1288	0.10122147778155721	0.8732932087675226	1.243072541132487	335.2164001464844	335.2179870605469
990	336.07354736328125	16.29185					1	DETECTED	336.0735 m/z @16.29 [N1287_1.mzXML]	336.07354736328125	16.29185	15.355466666666667	19.5035	4.148033333333332	2798.608642578125	366228.2211800843	0	1288	1.0707856762233412	2.2149226634391175	3.429845326878235	336.07147216796875	336.0754089355469
991	336.1679992675781	11.520716666666667					1	DETECTED	336.1680 m/z @11.52 [N1287_1.mzXML]	336.1679992675781	11.520716666666667	11.02735	15.27725	4.2499	21441.6875	2054902.4685817868	0	1288	0.7002655033889909	4.276742491475176	7.66268633310617	336.1667785644531	336.1690368652344
992	336.2506103515625	12.175716666666666					1	DETECTED	336.2506 m/z @12.18 [N1287_1.mzXML]	336.2506103515625	12.175716666666666	12.021866666666666	12.271866666666666	0.25	15990.072265625	125492.74215686049	0	1288	0.1179065929143146	0.8124796880077985	0.6249593760155968	336.2505187988281	336.2521057128906
993	336.66156005859375	13.2662					1	DETECTED	336.6616 m/z @13.27 [N1287_1.mzXML]	336.66156005859375	13.2662	13.00715	14.13195	1.1248000000000005	44022.890625	1019989.8334990244	0	1288	0.3633290037436723	2.1393312197725787	3.857327892084987	336.6595153808594	336.6624450683594
994	337.0599670410156	2.3687					1	DETECTED	337.0600 m/z @2.37 [N1287_1.mzXML]	337.0599670410156	2.3687	1.6376166666666667	18.976333333333333	17.338716666666667	550603.375	2.179196016657269E7	1	1288	0.45497882840622106	1.0348118091879772	0.7432687232983222	337.0582580566406	337.0699462890625
995	337.1648254394531	14.365116666666667					1	DETECTED	337.1648 m/z @14.37 [N1287_1.mzXML]	337.1648254394531	14.365116666666667	10.951433333333334	15.577683333333333	4.626249999999999	37901.671875	2709380.3364082016	0	1288	0.299055215532956	0.6659270339407033	4.986579591626569	337.16290283203125	337.1661071777344
996	337.1798400878906	12.70735					1	DETECTED	337.1798 m/z @12.71 [N1287_1.mzXML]	337.1798400878906	12.70735	12.11255	13.2797	1.1671499999999995	227161.421875	3422271.603335207	0	1288	0.24331325972178242	1.4043218641469517	1.5154438938952892	337.1789855957031	337.1804504394531
997	338.22247314453125	12.4601					1	DETECTED	338.2225 m/z @12.46 [N1287_1.mzXML]	338.22247314453125	12.4601	0.10111666666666667	20.003333333333334	19.902216666666668	771949.875	2.32657945435704E7	0	1288	null	2.0615907458405247	0.5657554370476897	338.22247314453125	338.2318420410156
998	338.3392333984375	12.647966666666667					1	DETECTED	338.3392 m/z @12.65 [N1287_1.mzXML]	338.3392333984375	12.647966666666667	12.066766666666666	15.074066666666665	3.007299999999999	764333.8125	1.7902237434489995E7	1	1288	0.365778719233548	0.8894700667954119	0.679912423478875	338.33880615234375	338.3395690917969
999	339.1605224609375	14.421533333333334					1	DETECTED	339.1605 m/z @14.42 [N1287_1.mzXML]	339.1605224609375	14.421533333333334	9.555433333333333	15.104999999999999	5.549566666666665	15901.8837890625	1545217.1106423335	0	1288	0.29351205701755134	0.5702273552399935	0.14045471047998687	339.1562194824219	339.1609191894531
1000	339.1957092285156	11.768016666666666					1	DETECTED	339.1957 m/z @11.77 [N1287_1.mzXML]	339.1957092285156	11.768016666666666	11.46115	12.191699999999999	0.7305499999999991	22118.390625	436172.9049277342	0	1288	0.29203969279244824	1.19033782315881	1.38067564631762	339.194580078125	339.19647216796875
1001	339.23321533203125	12.383766666666666					1	DETECTED	339.2332 m/z @12.38 [N1287_1.mzXML]	339.23321533203125	12.383766666666666	0.5412	19.78533333333333	19.24413333333333	70492.359375	4476617.868226346	0	1288	0.23053280199056125	2.702059986815066	4.8542127438907094	339.22576904296875	339.23516845703125
1002	339.342529296875	12.647966666666667					1	DETECTED	339.3425 m/z @12.65 [N1287_1.mzXML]	339.342529296875	12.647966666666667	12.175716666666666	13.925099999999999	1.7493833333333324	181579.984375	3886451.632384034	0	1288	0.34792400813123336	0.8219563716871385	0.7122254475917376	339.333984375	339.3431396484375
1003	340.03558349609375	9.278033333333333					1	DETECTED	340.0356 m/z @9.28 [N1287_1.mzXML]	340.03558349609375	9.278033333333333	9.278033333333333	11.647533333333334	2.3695000000000004	10172.1494140625	1005710.3817321773	0	1288	2.37028933293157	null	null	340.03106689453125	340.03558349609375
1004	340.2457580566406	11.20865					1	DETECTED	340.2458 m/z @11.21 [N1287_1.mzXML]	340.2457580566406	11.20865	10.811100000000001	12.47555	1.6644499999999987	43210.59375	1496793.8638334952	0	1288	0.11038385787217209	2.093384479939634	14.865293393646494	340.23614501953125	340.2552795410156
1005	340.92950439453125	1.6376166666666667					1	DETECTED	340.9295 m/z @1.64 [N1287_1.mzXML]	340.92950439453125	1.6376166666666667	1.5486333333333335	1.6523166666666667	0.10368333333333313	53464.18359375	207664.1975263671	0	1288	0.0632453807771487	0.58259973777861	0.1617484102846659	340.9293212890625	340.929931640625
1006	341.02947998046875	11.563116666666668					1	DETECTED	341.0295 m/z @11.56 [N1287_1.mzXML]	341.02947998046875	11.563116666666668	11.506	11.9634	0.4573999999999998	193106.703125	1652356.8988682793	0	1288	0.1420546750638909	2.703959766695627	2.992953722858589	341.029052734375	341.0301818847656
1007	341.0524597167969	10.520516666666667					1	DETECTED	341.0525 m/z @10.52 [N1287_1.mzXML]	341.0524597167969	10.520516666666667	10.4764	18.43433333333333	7.957933333333331	4732.0751953125	1034370.2281450194	0	1288	5.291203685674498	90.19191537589558	156.5696853495295	341.0469970703125	341.052978515625
1008	341.17559814453125	12.737333333333334					1	DETECTED	341.1756 m/z @12.74 [N1287_1.mzXML]	341.17559814453125	12.737333333333334	12.143866666666666	15.465916666666667	3.322050000000001	26907.017578125	1131205.6815820313	0	1288	0.07794829271079351	2.7988513817119696	4.597702763423939	341.17425537109375	341.18536376953125
1009	341.2663269042969	11.992600000000001					1	DETECTED	341.2663 m/z @11.99 [N1287_1.mzXML]	341.2663269042969	11.992600000000001	11.934066666666666	12.767133333333334	0.8330666666666673	8518.392578125	257541.76194360372	0	1288	0.42060994310026345	7.116173120728747	13.232346241457494	341.26434326171875	341.2669982910156
1010	341.3499450683594	14.0125					1	DETECTED	341.3499 m/z @14.01 [N1287_1.mzXML]	341.3499450683594	14.0125	13.854533333333334	14.579516666666667	0.7249833333333324	30025.025390625	560011.361579223	0	1288	0.2954935346843133	1.9008521173629929	2.592251895553105	341.3492736816406	341.35137939453125
1011	342.0132141113281	8.98405					1	DETECTED	342.0132 m/z @8.98 [N1287_1.mzXML]	342.0132141113281	8.98405	0.10111666666666667	20.003333333333334	19.902216666666668	12398.1865234375	5063169.937709843	0	1288	5.308878235546062	0.9336658915811863	0.7225851215496074	342.01141357421875	342.01409912109375
1012	342.03265380859375	11.576916666666667					1	DETECTED	342.0327 m/z @11.58 [N1287_1.mzXML]	342.03265380859375	11.576916666666667	1.4133666666666669	11.691033333333333	10.277666666666667	26682.978515625	8117043.285737609	0	1288	0.7098965278309919	0.5056140161000175	0.011228032200035024	342.02587890625	342.033203125
1013	342.2610778808594	11.37445					1	DETECTED	342.2611 m/z @11.37 [N1287_1.mzXML]	342.2610778808594	11.37445	11.285683333333333	13.882683333333334	2.5970000000000013	148035.0625	1762092.2849151623	0	1288	0.11109459506915265	13.909187602481216	27.801544217318995	342.2604675292969	342.267333984375
1014	342.8661804199219	1.7283499999999998					1	DETECTED	342.8662 m/z @1.73 [N1287_1.mzXML]	342.8661804199219	1.7283499999999998	1.6822000000000001	1.8291833333333334	0.14698333333333324	23447.2265625	144019.68080151366	0	1288	0.6238179935881623	1.5924521487901866	2.184904297580373	342.86590576171875	342.8671569824219
1015	343.02899169921875	11.549033333333334					1	DETECTED	343.0290 m/z @11.55 [N1287_1.mzXML]	343.02899169921875	11.549033333333334	1.62275	11.647533333333334	10.024783333333334	12358.66796875	7381341.966231201	0	1288	10.130251010096393	0.5049615750776137	0.009923150155227578	343.02203369140625	343.02984619140625
1016	343.1903991699219	12.430333333333333					1	DETECTED	343.1904 m/z @12.43 [N1287_1.mzXML]	343.1903991699219	12.430333333333333	11.934066666666666	14.888399999999999	2.9543333333333326	160089.796875	3374939.4008353883	1	1288	0.2229483919490356	3.343347518167174	8.992223618548696	343.189453125	343.1929626464844
1017	343.2929992675781	12.066766666666666					1	DETECTED	343.2930 m/z @12.07 [N1287_1.mzXML]	343.2929992675781	12.066766666666666	12.051583333333333	12.128183333333334	0.07660000000000089	14778.662109375	55258.56789990218	0	1288	0.10960773074759977	2.5225027442372063	4.045005488474413	343.29278564453125	343.2930603027344
1018	344.0115661621094	10.951433333333334					1	DETECTED	344.0116 m/z @10.95 [N1287_1.mzXML]	344.0115661621094	10.951433333333334	0.32133333333333336	19.936	19.61466666666667	17880.384765625	4835146.153675723	1	1288	3.7670535157003293	1.7382141140540597	4.393372058876174	344.0098876953125	344.0188293457031
1019	344.19384765625	12.47555					1	DETECTED	344.1938 m/z @12.48 [N1287_1.mzXML]	344.19384765625	12.47555	12.28815	12.585833333333333	0.2976833333333335	26771.203125	291421.2616821287	0	1288	0.19978079862583265	0.7942458199928846	0.5884916399857693	344.1932678222656	344.1944274902344
1020	344.2768859863281	11.49105					1	DETECTED	344.2769 m/z @11.49 [N1287_1.mzXML]	344.2768859863281	11.49105	11.46115	12.781749999999999	1.3205999999999989	159027.1875	1699409.070383062	0	1288	0.08667643958352933	3.0036497283758123	4.555183457936478	344.27655029296875	344.2773742675781
1021	344.8633728027344	1.71275					1	DETECTED	344.8634 m/z @1.71 [N1287_1.mzXML]	344.8633728027344	1.71275	1.6822000000000001	1.8291833333333334	0.14698333333333324	16900.662109375	97594.45011474608	0	1288	0.07140573986751719	2.405619203491554	3.8112384069831076	344.8626708984375	344.86346435546875
1022	344.8736572265625	1.5486333333333335					1	DETECTED	344.8737 m/z @1.55 [N1287_1.mzXML]	344.8736572265625	1.5486333333333335	1.4455166666666666	1.7725833333333334	0.32706666666666684	104911.0625	733504.573601074	0	1288	0.10811552978213479	1.5859059317924642	0.6355784663020538	344.86370849609375	344.8740234375
1023	346.0067138671875	11.05785					1	DETECTED	346.0067 m/z @11.06 [N1287_1.mzXML]	346.0067138671875	11.05785	0.10111666666666667	20.003333333333334	19.902216666666668	252102.515625	7.449197285148373E7	1	1288	0.9560929207277837	0.6410716439243669	0.3378571761217201	346.0062561035156	346.00836181640625
1024	346.9066162109375	1.5486333333333335					1	DETECTED	346.9066 m/z @1.55 [N1287_1.mzXML]	346.9066162109375	1.5486333333333335	1.4752666666666667	1.5782833333333335	0.10301666666666676	16472.248046875	57522.67332812499	0	1288	0.10437841267165271	0.7020672421626527	0.4041344843253053	346.9058532714844	346.90673828125
1025	347.01531982421875	10.951433333333334					1	DETECTED	347.0153 m/z @10.95 [N1287_1.mzXML]	347.01531982421875	10.951433333333334	0.11768333333333333	19.986333333333334	19.868650000000002	74389.9765625	1.1490852835985415E7	0	1288	5.7944632110266046	6.868502069529182	14.140509216341698	347.0074462890625	347.0185546875
1026	347.2189025878906	11.133849999999999					1	DETECTED	347.2189 m/z @11.13 [N1287_1.mzXML]	347.2189025878906	11.133849999999999	11.072783333333332	11.133849999999999	0.06106666666666705	12209.30078125	34867.980996581726	0	1288	0.059700888445926026	0.5	null	347.2188415527344	347.2195129394531
1027	348.0186462402344	10.874699999999999					1	DETECTED	348.0186 m/z @10.87 [N1287_1.mzXML]	348.0186462402344	10.874699999999999	10.761033333333334	19.735333333333333	8.9743	10821.2666015625	1389673.1204340816	0	1288	0.1695772136517597	39.47639296187732	77.95278592375465	348.0098876953125	348.02056884765625
1028	348.0770568847656	1.7435					1	DETECTED	348.0771 m/z @1.74 [N1287_1.mzXML]	348.0770568847656	1.7435	1.6822000000000001	1.7725833333333334	0.09038333333333326	33423.08984375	151548.3617436524	0	1288	0.11454330967227411	0.7372213159325726	0.47444263186514507	348.076416015625	348.0774230957031
1029	348.3082580566406	13.771116666666668					1	DETECTED	348.3083 m/z @13.77 [N1287_1.mzXML]	348.3082580566406	13.771116666666668	13.499	14.293866666666666	0.7948666666666657	118622.7578125	2180904.9664182113	0	1288	0.2821479454717757	1.3294142728886862	1.508665641236604	348.30767822265625	348.3089599609375
1030	349.015380859375	15.3084					1	DETECTED	349.0154 m/z @15.31 [N1287_1.mzXML]	349.015380859375	15.3084	0.10111666666666667	20.003333333333334	19.902216666666668	15813.7275390625	5543817.858105829	0	1288	4.49544022636754	0.897669372572639	0.6983126451207627	349.01251220703125	349.0169982910156
1031	349.18121337890625	9.600583333333333					1	DETECTED	349.1812 m/z @9.60 [N1287_1.mzXML]	349.18121337890625	9.600583333333333	9.555433333333333	9.690783333333334	0.13535000000000075	13949.5166015625	77641.1301550288	0	1288	0.08968055746373871	1.4988925802879514	1.9977851605759027	349.1809997558594	349.181640625
1032	349.2320861816406	12.737333333333334					1	DETECTED	349.2321 m/z @12.74 [N1287_1.mzXML]	349.2320861816406	12.737333333333334	11.0426	12.868833333333333	1.8262333333333327	71287.0546875	946956.4580560294	0	1288	0.13243709752246424	1.1959687795234286	1.6729462136766116	349.2318420410156	349.235107421875
1033	350.2551574707031	13.771116666666668					1	DETECTED	350.2552 m/z @13.77 [N1287_1.mzXML]	350.2551574707031	13.771116666666668	13.645533333333333	14.161900000000001	0.5163666666666682	93230.890625	1235671.86080481	0	1288	0.2183455223482973	1.632052946623037	1.6187798764097403	350.25360107421875	350.2557678222656
1034	350.67779541015625	14.221466666666666					1	DETECTED	350.6778 m/z @14.22 [N1287_1.mzXML]	350.67779541015625	14.221466666666666	13.616016666666667	16.784	3.167983333333332	10289.9033203125	771577.1127370601	0	1288	0.15420095031780257	2.6162220937594642	4.2324441875189285	350.67254638671875	350.6827392578125
1035	350.89019775390625	1.5930333333333333					1	DETECTED	350.8902 m/z @1.59 [N1287_1.mzXML]	350.89019775390625	1.5930333333333333	1.5338833333333333	1.9432	0.4093166666666668	107124.2890625	632674.068670898	0	1288	0.05998600261547837	3.4599887292194973	0.7962603347558018	350.8900146484375	350.89959716796875
1036	351.0102844238281	14.99685					1	DETECTED	351.0103 m/z @15.00 [N1287_1.mzXML]	351.0102844238281	14.99685	0.11768333333333333	20.003333333333334	19.885650000000002	7000.74072265625	2471904.028565123	0	1288	2.7194899183032746	0.6682380285634277	0.6206949022047873	351.0086975097656	351.01507568359375
1037	351.2118835449219	12.430333333333333					1	DETECTED	351.2119 m/z @12.43 [N1287_1.mzXML]	351.2118835449219	12.430333333333333	11.814533333333333	12.585833333333333	0.7713000000000001	28612.623046875	328022.89936901804	0	1288	0.10070221833199966	0.6262585254952906	0.25251705099058125	351.2099304199219	351.2138366699219
1038	351.2269287109375	13.8407					1	DETECTED	351.2269 m/z @13.84 [N1287_1.mzXML]	351.2269287109375	13.8407	11.8304	15.513583333333335	3.6831833333333357	89064.3515625	2894201.203962583	0	1288	0.32381413972666984	0.7234976198641461	0.3386761152996984	351.2170715332031	351.2271728515625
1039	352.16363525390625	10.002566666666667					1	DETECTED	352.1636 m/z @10.00 [N1287_1.mzXML]	352.16363525390625	10.002566666666667	0.2531333333333333	19.602500000000003	19.34936666666667	20589.173828125	1246079.9881362	0	1288	0.0902425635360391	0.636072482640463	1.944767685658041	352.1618347167969	352.1708068847656
1040	352.2301330566406	13.743716666666668					1	DETECTED	352.2301 m/z @13.74 [N1287_1.mzXML]	352.2301330566406	13.743716666666668	12.239866666666668	13.998016666666667	1.7581499999999988	23867.5234375	1056080.2857331529	0	1288	0.09909735960402166	0.5845496558832327	0.1690993117664653	352.221923828125	352.2303771972656
1041	353.0337219238281	2.3543000000000003					1	DETECTED	353.0337 m/z @2.35 [N1287_1.mzXML]	353.0337219238281	2.3543000000000003	1.5486333333333335	17.625666666666667	16.077033333333333	158003.671875	7434220.05927301	0	1288	0.6653083569103801	0.847355592877559	0.790925365473215	353.0237731933594	353.0346984863281
1042	353.1764831542969	15.917116666666667					1	DETECTED	353.1765 m/z @15.92 [N1287_1.mzXML]	353.1764831542969	15.917116666666667	0.21910000000000002	17.9065	17.6874	5028.841796875	1846839.999248627	0	1288	0.9456687887446762	0.5633641617146964	0.09393011705663169	353.1665954589844	353.1822204589844
1043	353.2453918457031	1.7283499999999998					1	DETECTED	353.2454 m/z @1.73 [N1287_1.mzXML]	353.2453918457031	1.7283499999999998	1.7283499999999998	15.120466666666665	13.392116666666666	23097.787109375	9157053.710178956	0	1288	10.353893404812016	null	null	353.24090576171875	353.2453918457031
1044	353.2634582519531	13.743716666666668					1	DETECTED	353.2635 m/z @13.74 [N1287_1.mzXML]	353.2634582519531	13.743716666666668	7.095683333333333	15.593683333333333	8.498000000000001	1133921.875	2.4174946063622326E7	1	1288	0.28194157864909286	1.357357991807933	2.4572244401178267	353.25732421875	353.2652282714844
1045	354.1929626464844	9.349316666666665					1	DETECTED	354.1930 m/z @9.35 [N1287_1.mzXML]	354.1929626464844	9.349316666666665	9.320433333333334	9.436533333333333	0.11609999999999943	5234.46484375	19418.478381591878	0	1288	0.052980139750889776	2.009809578765289	3.019619157530578	354.19189453125	354.1947937011719
1046	355.00604248046875	12.081666666666667					1	DETECTED	355.0060 m/z @12.08 [N1287_1.mzXML]	355.00604248046875	12.081666666666667	0.10111666666666667	20.003333333333334	19.902216666666668	11462.375	3206728.3565636557	0	1288	16.361933995602374	1.1212441496599728	0.506104375426031	355.00604248046875	355.01336669921875
1047	355.0816650390625	12.036883333333332					1	DETECTED	355.0817 m/z @12.04 [N1287_1.mzXML]	355.0816650390625	12.036883333333332	12.007316666666666	12.15985	0.1525333333333343	14590.0029296875	96344.66460888741	0	1288	0.132984488839492	2.579481397970775	4.15896279594155	355.080078125	355.0816650390625
1048	355.1236877441406	10.794433333333334					1	DETECTED	355.1237 m/z @10.79 [N1287_1.mzXML]	355.1236877441406	10.794433333333334	10.7108	15.81965	5.108849999999999	12419.265625	602794.9758942873	0	1288	0.06456268922177344	30.543144679155073	1.4259701931636908	355.123046875	355.1329650878906
1049	355.1902770996094	12.70735					1	DETECTED	355.1903 m/z @12.71 [N1287_1.mzXML]	355.1902770996094	12.70735	12.207816666666668	12.911216666666666	0.7033999999999985	14050.4501953125	309466.2585598145	0	1288	0.14764718835817625	0.7040571199786471	0.408114239957294	355.1830749511719	355.19091796875
1050	355.2603759765625	12.28815					1	DETECTED	355.2604 m/z @12.29 [N1287_1.mzXML]	355.2603759765625	12.28815	8.70705	15.355466666666667	6.648416666666666	65067.34765625	2355455.2981375414	0	1288	0.12486429748354944	18.520847231890173	15.359310607775432	355.25054931640625	355.2703552246094
1051	355.281494140625	12.553766666666666					1	DETECTED	355.2815 m/z @12.55 [N1287_1.mzXML]	355.281494140625	12.553766666666666	12.490866666666667	12.70735	0.2164833333333327	29391.015625	236847.37029785194	0	1288	0.1594954466871954	1.7208532061473443	2.4417064122946885	355.2806396484375	355.2820129394531
1052	356.2766418457031	11.49105					1	DETECTED	356.2766 m/z @11.49 [N1287_1.mzXML]	356.2766418457031	11.49105	11.46115	11.647533333333334	0.18638333333333357	41371.42578125	224983.7485520035	0	1288	0.10136550482250506	3.1167781493868914	5.233556298773783	356.2765197753906	356.278076171875
1053	356.9072570800781	1.6078333333333332					1	DETECTED	356.9073 m/z @1.61 [N1287_1.mzXML]	356.9072570800781	1.6078333333333332	1.5486333333333335	1.6970833333333333	0.14844999999999975	92368.546875	428008.84504882817	0	1288	0.07643583800546061	1.2538006756756799	1.4666153964064095	356.9072265625	356.9075927734375
1054	357.1694641113281	12.399666666666667					1	DETECTED	357.1695 m/z @12.40 [N1287_1.mzXML]	357.1694641113281	12.399666666666667	12.337	12.537583333333334	0.20058333333333422	17519.62890625	150087.7196372065	0	1288	0.18975720054113587	1.6003989361702147	2.2007978723404293	357.1690368652344	357.1700744628906
1055	357.213134765625	9.320433333333334					1	DETECTED	357.2131 m/z @9.32 [N1287_1.mzXML]	357.213134765625	9.320433333333334	9.291983333333333	9.392833333333334	0.10085000000000122	4486.91357421875	18120.851608368044	0	1288	0.12312137419924873	1.7724077328646217	2.5448154657292434	357.2109069824219	357.21337890625
1056	357.27606201171875	12.662916666666666					1	DETECTED	357.2761 m/z @12.66 [N1287_1.mzXML]	357.27606201171875	12.662916666666666	11.9634	16.340933333333332	4.377533333333332	172252.8125	3382885.7493399642	0	1288	0.7005056172710109	0.4308007064626307	1.9680575360070096	357.2731628417969	357.2800598144531
1057	357.29705810546875	12.569883333333333					1	DETECTED	357.2971 m/z @12.57 [N1287_1.mzXML]	357.29705810546875	12.569883333333333	12.521616666666667	18.056500000000003	5.534883333333337	15140.9326171875	1367073.8747076718	0	1288	1.876122285979223	57.33649861878455	49.687829401583144	357.2965087890625	357.29827880859375
1058	358.2562255859375	11.05785					1	DETECTED	358.2562 m/z @11.06 [N1287_1.mzXML]	358.2562255859375	11.05785	10.628250000000001	11.163533333333334	0.5352833333333322	28362.767578125	202349.65232934573	0	1288	0.10442933948225885	1.1817095689592452	1.309784157081057	358.25579833984375	358.2579040527344
1059	358.2795715332031	12.67765					1	DETECTED	358.2796 m/z @12.68 [N1287_1.mzXML]	358.2795715332031	12.67765	11.8902	13.896749999999999	2.006549999999999	36102.421875	1145840.065216308	0	1288	0.1487871536770946	1.2740808940250172	1.5408293367758141	358.2742614746094	358.28277587890625
1060	358.2928771972656	11.59085					1	DETECTED	358.2929 m/z @11.59 [N1287_1.mzXML]	358.2928771972656	11.59085	11.549033333333334	14.161900000000001	2.612866666666667	73547.1953125	894507.6775078115	0	1288	0.11825793504346649	3.41142211535848	3.1728628069453477	358.29132080078125	358.30047607421875
1061	358.36553955078125	12.066766666666666					1	DETECTED	358.3655 m/z @12.07 [N1287_1.mzXML]	358.36553955078125	12.066766666666666	12.021866666666666	12.143866666666666	0.12199999999999989	34493.19921875	180725.01406908987	0	1288	0.18776585255978873	1.3585746102449827	1.7171492204899654	358.36474609375	358.36572265625
1062	358.9998779296875	13.252683333333332					1	DETECTED	358.9999 m/z @13.25 [N1287_1.mzXML]	358.9998779296875	13.252683333333332	0.8283666666666666	19.952833333333334	19.124466666666667	7922.47412109375	3805056.9255976863	0	1288	18.336117318469128	0.7696385716719498	0.49683527891596707	358.9998779296875	359.0069885253906
1063	359.041748046875	1.9146666666666665					1	DETECTED	359.0417 m/z @1.91 [N1287_1.mzXML]	359.041748046875	1.9146666666666665	1.6376166666666667	15.481683333333333	13.844066666666667	295072.84375	1.0950758990683047E7	0	1288	0.3126028081195018	1.7860582299567573	2.319552979638345	359.03961181640625	359.0443115234375
1064	359.3686828613281	12.066766666666666					1	DETECTED	359.3687 m/z @12.07 [N1287_1.mzXML]	359.3686828613281	12.066766666666666	12.051583333333333	12.11255	0.06096666666666728	8436.453125	26648.97682226566	0	1288	0.5949973398732915	2.0076838638859194	3.015367727771839	359.36859130859375	359.3694152832031
1065	360.23663330078125	4.14055					1	DETECTED	360.2366 m/z @4.14 [N1287_1.mzXML]	360.23663330078125	4.14055	3.3587333333333333	5.175833333333333	1.8171	5463.1455078125	308436.0477641602	0	1288	0.6472348206733338	1.1621010893431962	1.223073931789931	360.2347717285156	360.2380065917969
1066	360.3211669921875	12.647966666666667					1	DETECTED	360.3212 m/z @12.65 [N1287_1.mzXML]	360.3211669921875	12.647966666666667	6.211633333333333	13.00715	6.795516666666666	60998.51171875	2340597.4828290995	0	1288	0.3418626558199289	1.0374096883950534	1.1030378321449483	360.3186340332031	360.32183837890625
1067	361.1796875	12.223883333333333					1	DETECTED	361.1797 m/z @12.22 [N1287_1.mzXML]	361.1796875	12.223883333333333	4.861816666666667	12.352583333333333	7.490766666666667	17136.365234375	1899045.328849731	0	1288	0.1799138865653216	0.5087407521438727	0.017481504287745326	361.1745300292969	361.18011474609375
1068	361.1982116699219	11.178500000000001					1	DETECTED	361.1982 m/z @11.18 [N1287_1.mzXML]	361.1982116699219	11.178500000000001	11.118716666666668	12.569883333333333	1.4511666666666656	17681.212890625	871460.3632783204	0	1288	0.10025156111941946	12.136883189294583	23.273766378589166	361.1976013183594	361.2020568847656
1069	361.2706298828125	12.840200000000001					1	DETECTED	361.2706 m/z @12.84 [N1287_1.mzXML]	361.2706298828125	12.840200000000001	6.5051	12.883133333333335	6.378033333333335	12497.2294921875	1662548.4809519965	0	1288	0.07470095980190017	0.503388528463113	0.006777056926225935	361.2649230957031	361.2718811035156
1070	361.31036376953125	12.737333333333334					1	DETECTED	361.3104 m/z @12.74 [N1287_1.mzXML]	361.31036376953125	12.737333333333334	11.647533333333334	15.323749999999999	3.676216666666665	16071.5927734375	1114951.1177982788	0	1288	1.2352894588347816	1.6866473970759148	4.421671635116528	361.3079528808594	361.31195068359375
1071	361.32440185546875	12.647966666666667					1	DETECTED	361.3244 m/z @12.65 [N1287_1.mzXML]	361.32440185546875	12.647966666666667	6.620416666666667	12.767133333333334	6.146716666666666	18666.37109375	1907955.1384523928	0	1288	0.22962622424102364	0.5098851661675695	0.01977033233513893	361.3189392089844	361.3250427246094
1072	362.3236083984375	11.36025					1	DETECTED	362.3236 m/z @11.36 [N1287_1.mzXML]	362.3236083984375	11.36025	11.36025	14.191733333333334	2.831483333333333	65122.90625	1208691.3868770748	0	1288	0.07192065558549565	null	null	362.3148498535156	362.32421875
1073	362.923828125	1.6376166666666667					1	DETECTED	362.9238 m/z @1.64 [N1287_1.mzXML]	362.923828125	1.6376166666666667	1.5635000000000001	2.1980500000000003	0.6345500000000002	188125.140625	946246.9797866213	0	1288	0.05626470633584835	4.274104321333867	0.9042583782957895	362.9236755371094	362.93212890625
1074	363.1098327636719	1.4604833333333334					1	DETECTED	363.1098 m/z @1.46 [N1287_1.mzXML]	363.1098327636719	1.4604833333333334	1.3961333333333334	17.313333333333333	15.9172	11899.6943359375	2514049.952818817	0	1288	0.1061134926657552	113.04865350748925	224.2222935332508	363.1039123535156	363.1119079589844
1075	363.1607971191406	9.631016666666666					1	DETECTED	363.1608 m/z @9.63 [N1287_1.mzXML]	363.1607971191406	9.631016666666666	4.7229833333333335	9.675749999999999	4.952766666666665	6817.06884765625	651361.632571899	0	1288	0.08438628613151167	0.5045571545968853	0.00911430919377075	363.16058349609375	363.17010498046875
1076	363.2135925292969	11.346283333333334					1	DETECTED	363.2136 m/z @11.35 [N1287_1.mzXML]	363.2135925292969	11.346283333333334	11.02735	12.585833333333333	1.5584833333333332	76160.2421875	1170502.9590386967	0	1288	1.302033888202093	2.4432744565217357	15.395345801399964	363.20977783203125	363.2139587402344
1077	365.19696044921875	14.421533333333334					1	DETECTED	365.1970 m/z @14.42 [N1287_1.mzXML]	365.19696044921875	14.421533333333334	14.221466666666666	15.513583333333335	1.2921166666666686	11990.517578125	416858.0666776123	0	1288	0.540808274202055	3.8511033331637567	4.11646554114811	365.19677734375	365.1977233886719
1078	365.2077331542969	11.6618					1	DETECTED	365.2077 m/z @11.66 [N1287_1.mzXML]	365.2077331542969	11.6618	11.49105	15.8843	4.39325	17757.326171875	1449131.9906424556	0	1288	0.514542546315738	11.575034704132467	21.160521277607216	365.19775390625	365.2120056152344
1079	365.2297058105469	11.1486					1	DETECTED	365.2297 m/z @11.15 [N1287_1.mzXML]	365.2297058105469	11.1486	11.088233333333333	11.223766666666668	0.13553333333333484	7318.51513671875	49496.817744629276	0	1288	0.1425581491560468	1.1225842076201076	1.245168415240215	365.2288513183594	365.22991943359375
1080	366.8346252441406	2.11205					1	DETECTED	366.8346 m/z @2.11 [N1287_1.mzXML]	366.8346252441406	2.11205	2.0692166666666667	2.2548833333333334	0.18566666666666665	5592.74072265625	47738.699864257826	0	1288	0.0730830397135831	2.167315175097279	3.3346303501945576	366.8346252441406	366.83636474609375
1081	367.11859130859375	1.8719999999999999					1	DETECTED	367.1186 m/z @1.87 [N1287_1.mzXML]	367.11859130859375	1.8719999999999999	1.8576333333333332	2.0978499999999998	0.24021666666666652	45489.109375	196971.4363049317	0	1288	0.07497365847078674	8.360208816705347	15.720417633410696	367.1178894042969	367.1190490722656
1082	367.1544189453125	12.569883333333333					1	DETECTED	367.1544 m/z @12.57 [N1287_1.mzXML]	367.1544189453125	12.569883333333333	7.602066666666667	12.569883333333333	4.967816666666666	10098.240234375	1229505.1016943662	0	1288	4.354330209499686	0.5	null	367.147216796875	367.1544189453125
1083	367.19171142578125	13.8407					1	DETECTED	367.1917 m/z @13.84 [N1287_1.mzXML]	367.19171142578125	13.8407	8.066783333333333	14.176983333333334	6.110200000000001	31021.388671875	3723073.723393311	0	1288	0.18455736280805368	0.52912090291108	0.058241805822160146	367.1911926269531	367.2016296386719
1084	367.2425537109375	12.368233333333334					1	DETECTED	367.2426 m/z @12.37 [N1287_1.mzXML]	367.2425537109375	12.368233333333334	11.977966666666667	12.399666666666667	0.4216999999999995	17254.02734375	257013.65816284163	0	1288	0.33278062592249746	0.5402716091561311	0.0802773891043175	367.24188232421875	367.2435607910156
1085	367.98846435546875	11.239033333333333					1	DETECTED	367.9885 m/z @11.24 [N1287_1.mzXML]	367.98846435546875	11.239033333333333	0.10111666666666667	20.003333333333334	19.902216666666668	39744.18359375	1.0513404692730863E7	0	1288	4.386861452162414	1.3325335917249301	3.803984970350807	367.98431396484375	367.9910888671875
1086	368.27655029296875	11.506					1	DETECTED	368.2766 m/z @11.51 [N1287_1.mzXML]	368.27655029296875	11.506	0.6252	12.143866666666666	11.518666666666666	126583.6171875	1.1355424425633425E7	0	1288	0.10966245168211763	0.5081924539395212	0.012605219122126803	368.27630615234375	368.28131103515625
1087	368.868896484375	1.6822000000000001					1	DETECTED	368.8689 m/z @1.68 [N1287_1.mzXML]	368.868896484375	1.6822000000000001	1.6523166666666667	1.8006	0.14828333333333332	41978.12109375	167055.28716992209	0	1288	0.04202697180580972	2.4810373675404223	3.9620747350808445	368.8680114746094	368.86932373046875
1088	369.007080078125	2.2832166666666667					1	DETECTED	369.0071 m/z @2.28 [N1287_1.mzXML]	369.007080078125	2.2832166666666667	1.8719999999999999	17.032	15.16	11950.7802734375	2101396.8677373044	0	1288	0.1919156128493973	17.6913133832096	34.269308976828256	368.99713134765625	369.0082092285156
1089	369.0605773925781	12.021866666666666					1	DETECTED	369.0606 m/z @12.02 [N1287_1.mzXML]	369.0605773925781	12.021866666666666	11.992600000000001	12.175716666666666	0.18311666666666504	23094.046875	161603.34386938417	0	1288	0.1295276313364031	3.1284168564922017	8.534699523112415	369.0596618652344	369.0608825683594
1090	369.23712158203125	13.784883333333333					1	DETECTED	369.2371 m/z @13.78 [N1287_1.mzXML]	369.23712158203125	13.784883333333333	13.659983333333335	14.464599999999999	0.8046166666666643	38005.15625	671328.7971328113	0	1288	0.3000249961595447	2.690563681301198	2.6833440472185806	369.22821044921875	369.23773193359375
1091	369.3487548828125	12.692283333333334					1	DETECTED	369.3488 m/z @12.69 [N1287_1.mzXML]	369.3487548828125	12.692283333333334	0.10111666666666667	19.936	19.834883333333334	101639.21875	5040832.209907863	0	1288	0.3977468098860282	0.6363843792541748	0.6886238617721582	369.3468017578125	369.3518371582031
1092	370.2928161621094	11.647533333333334					1	DETECTED	370.2928 m/z @11.65 [N1287_1.mzXML]	370.2928161621094	11.647533333333334	11.576916666666667	13.998016666666667	2.421099999999999	151695.578125	1682765.7694028304	0	1288	0.12308266447504224	1.9432449490306576	2.2024161726157105	370.2914733886719	370.2983703613281
1093	370.3519287109375	12.647966666666667					1	DETECTED	370.3519 m/z @12.65 [N1287_1.mzXML]	370.3519287109375	12.647966666666667	0.2022	13.00715	12.80495	32617.609375	2096636.1267274166	0	1288	0.31749107558483836	0.5144299400331571	0.8074690204036172	370.3497314453125	370.3539733886719
1094	371.18597412109375	15.933266666666666					1	DETECTED	371.1860 m/z @15.93 [N1287_1.mzXML]	371.18597412109375	15.933266666666666	14.843233333333334	17.395666666666667	2.552433333333333	3794.33544921875	276138.8858568112	0	1288	0.9799188619759249	1.1708051741536964	1.3416103483073927	371.1849365234375	371.1895751953125
1095	371.2217712402344	11.799033333333334					1	DETECTED	371.2218 m/z @11.80 [N1287_1.mzXML]	371.2217712402344	11.799033333333334	9.705666666666668	14.709833333333334	5.004166666666666	19778.78125	1458047.6136885374	0	1288	2.2096188472072935	1.195243706310409	1.8273877613828133	371.2204895019531	371.2256164550781
1096	371.2961730957031	11.647533333333334					1	DETECTED	371.2962 m/z @11.65 [N1287_1.mzXML]	371.2961730957031	11.647533333333334	11.59085	15.198683333333333	3.6078333333333337	37402.80078125	2356315.814007872	0	1288	2.2306333240342546	28.344145841599193	45.11049314812434	371.2920227050781	371.29620361328125
1097	372.3083801269531	11.768016666666666					1	DETECTED	372.3084 m/z @11.77 [N1287_1.mzXML]	372.3083801269531	11.768016666666666	11.633333333333333	17.444833333333335	5.811500000000002	62859.96484375	1032206.3488030995	0	1288	0.1071894778531064	24.686365597945617	92.88707743751647	372.3003234863281	372.314453125
1098	372.7356872558594	1.95725					1	DETECTED	372.7357 m/z @1.96 [N1287_1.mzXML]	372.7356872558594	1.95725	1.9432	14.965266666666668	13.022066666666667	16755.900390625	1164269.408593567	0	1288	0.14740859168633302	463.4187425860058	925.8374851720117	372.7299499511719	372.7388610839844
1099	372.880859375	1.62275					1	DETECTED	372.8809 m/z @1.62 [N1287_1.mzXML]	372.880859375	1.62275	1.5486333333333335	1.6523166666666667	0.10368333333333313	32706.53125	130897.20385278312	0	1288	0.0768043985816651	0.6994603103215663	0.36905543412578035	372.88055419921875	372.8814697265625
1100	373.2707824707031	12.255966666666666					1	DETECTED	373.2708 m/z @12.26 [N1287_1.mzXML]	373.2707824707031	12.255966666666666	11.814533333333333	12.47555	0.6610166666666668	51395.44140625	603092.7367614745	0	1288	0.107352094595484	2.6002397432618363	1.2034788016553077	373.2702331542969	373.27215576171875
1101	373.3121032714844	11.752416666666667					1	DETECTED	373.3121 m/z @11.75 [N1287_1.mzXML]	373.3121032714844	11.752416666666667	11.737016666666667	11.799033333333334	0.06201666666666661	12953.4228515625	44302.20754833988	0	1288	0.09589072505391805	2.013528138528184	3.0270562770563685	373.31134033203125	373.312255859375
1102	375.01507568359375	1.8861333333333334					1	DETECTED	375.0151 m/z @1.89 [N1287_1.mzXML]	375.01507568359375	1.8861333333333334	1.62275	15.403066666666666	13.780316666666666	115661.078125	5505914.3408779595	0	1288	0.3694506133718718	1.835210245819126	2.628602941619011	375.00518798828125	375.0163879394531
1103	375.2168273925781	12.47555					1	DETECTED	375.2168 m/z @12.48 [N1287_1.mzXML]	375.2168273925781	12.47555	3.77675	12.585833333333333	8.809083333333334	24046.607421875	1623576.9927989503	0	1288	0.12939913540321157	0.5063389969497708	0.5616204583562637	375.21539306640625	375.2217712402344
1104	375.2860107421875	12.662916666666666					1	DETECTED	375.2860 m/z @12.66 [N1287_1.mzXML]	375.2860107421875	12.662916666666666	11.977966666666667	12.781749999999999	0.8037833333333317	17736.74609375	338367.2827431639	0	1288	0.7169420147508188	0.586745991191571	0.17349198238314198	375.2860107421875	375.28753662109375
1105	375.45013427734375	8.860466666666667					1	DETECTED	375.4501 m/z @8.86 [N1287_1.mzXML]	375.45013427734375	8.860466666666667	8.814266666666667	8.9064	0.09213333333333296	3584.90478515625	13920.396018432608	0	1288	0.07343990120704014	0.9971139971139783	0.9942279942279565	375.4496154785156	375.4511413574219
1106	376.6223449707031	10.61175					1	DETECTED	376.6223 m/z @10.61 [N1287_1.mzXML]	376.6223449707031	10.61175	10.216066666666668	11.012116666666666	0.7960499999999975	13007.3466796875	173641.08353100633	0	1288	0.18300811973498554	1.0059180320963723	0.5779354812973891	376.6212463378906	376.6233215332031
1107	376.89984130859375	1.5045333333333335					1	DETECTED	376.8998 m/z @1.50 [N1287_1.mzXML]	376.89984130859375	1.5045333333333335	1.4752666666666667	1.5635000000000001	0.08823333333333339	5328.2109375	20207.14517846678	0	1288	0.07387765305400973	1.5074031890660546	2.0148063781321093	376.8998107910156	376.90228271484375
1108	377.1394348144531	9.631016666666666					1	DETECTED	377.1394 m/z @9.63 [N1287_1.mzXML]	377.1394348144531	9.631016666666666	9.570333333333334	10.794433333333334	1.2241	7495.8642578125	182532.17734555044	0	1288	0.2351605341960461	10.085965394122773	4.319622036948209	377.1311950683594	377.14544677734375
1109	377.629150390625	12.271866666666666					1	DETECTED	377.6292 m/z @12.27 [N1287_1.mzXML]	377.629150390625	12.271866666666666	9.987333333333334	12.352583333333333	2.3652499999999996	8448.16796875	518654.92003906256	0	1288	2.27126475283918	0.5176658982140775	0.035224763427494386	377.6286926269531	377.6309509277344
1110	378.2376708984375	12.399666666666667					1	DETECTED	378.2377 m/z @12.40 [N1287_1.mzXML]	378.2376708984375	12.399666666666667	12.15985	13.29315	1.1333000000000002	95536.65625	1174099.3158564458	0	1288	0.11817807758346	2.8886928627357977	1.6245234839316887	378.23748779296875	378.2409362792969
1111	379.0811767578125	12.4601					1	DETECTED	379.0812 m/z @12.46 [N1287_1.mzXML]	379.0811767578125	12.4601	0.33849999999999997	12.616933333333332	12.278433333333332	23412.150390625	1629706.5875391236	0	1288	0.12968304978195277	0.5064691679866243	0.012938335973248694	379.0799255371094	379.0828857421875
1112	379.151611328125	12.320699999999999					1	DETECTED	379.1516 m/z @12.32 [N1287_1.mzXML]	379.151611328125	12.320699999999999	8.3786	12.320699999999999	3.942099999999998	6191.90087890625	360130.65521783446	0	1288	0.01620185784947381	0.5	null	379.1419982910156	379.151611328125
1113	379.24066162109375	12.399666666666667					1	DETECTED	379.2407 m/z @12.40 [N1287_1.mzXML]	379.24066162109375	12.399666666666667	11.814533333333333	13.910833333333333	2.0962999999999994	20043.529296875	657869.4861328128	0	1288	0.09214822571558123	1.7913011279480457	2.855726706255183	379.2402038574219	379.24951171875
1114	380.2530212402344	12.662916666666666					1	DETECTED	380.2530 m/z @12.66 [N1287_1.mzXML]	380.2530212402344	12.662916666666666	9.349316666666665	12.897133333333333	3.5478166666666677	147968.1875	1646392.31624301	0	1288	0.1152767680907143	1.6273951858891818	2.690739575142091	380.25030517578125	380.25323486328125
1115	381.02288818359375	1.6673499999999999					1	DETECTED	381.0229 m/z @1.67 [N1287_1.mzXML]	381.02288818359375	1.6673499999999999	1.6376166666666667	8.539966666666666	6.90235	149983.25	4772331.9131271355	0	1288	0.5044795171054997	14.554527925318073	25.98246082548997	381.02197265625	381.0242004394531
1116	381.3125	12.066766666666666					1	DETECTED	381.3125 m/z @12.07 [N1287_1.mzXML]	381.3125	12.066766666666666	12.036883333333332	12.223883333333333	0.18700000000000117	7155.6044921875	49948.44814196769	0	1288	0.15104409347676118	3.128834355828155	5.25766871165631	381.3114929199219	381.3129577636719
1117	382.2694396972656	12.840200000000001					1	DETECTED	382.2694 m/z @12.84 [N1287_1.mzXML]	382.2694396972656	12.840200000000001	12.767133333333334	12.911216666666666	0.14408333333333267	18379.447265625	96326.70258618188	0	1288	0.0867651793393307	0.9859717153284514	0.9719434306569028	382.2680358886719	382.2694396972656
1118	383.1131896972656	1.78665					1	DETECTED	383.1132 m/z @1.79 [N1287_1.mzXML]	383.1131896972656	1.78665	1.7435	2.4381833333333334	0.6946833333333333	181717.21875	2193297.902881347	0	1288	0.15939198116707676	6.9076824304205156	8.282087563705337	383.113037109375	383.1147766113281
1119	384.1128234863281	9.0307					1	DETECTED	384.1128 m/z @9.03 [N1287_1.mzXML]	384.1128234863281	9.0307	8.9064	9.120683333333334	0.21428333333333427	11467.5009765625	79936.7464969484	0	1288	0.08539435238186854	0.8619603110753601	0.7239206221507202	384.1126403808594	384.11358642578125
1120	385.20489501953125	9.750716666666667					1	DETECTED	385.2049 m/z @9.75 [N1287_1.mzXML]	385.20489501953125	9.750716666666667	9.720650000000001	9.825566666666667	0.1049166666666661	2417.431640625	11868.629234191812	0	1288	0.05491699029748354	1.7447339246119757	2.4894678492239515	385.2044372558594	385.206298828125
1121	385.3067626953125	11.934066666666666					1	DETECTED	385.3068 m/z @11.93 [N1287_1.mzXML]	385.3067626953125	11.934066666666666	10.032383333333334	17.428333333333335	7.395950000000001	48427.1875	6456326.660534759	0	1288	0.8989290045762885	2.962149543298664	4.964000651862271	385.30462646484375	385.3084411621094
1122	386.07806396484375	13.075566666666667					1	DETECTED	386.0781 m/z @13.08 [N1287_1.mzXML]	386.07806396484375	13.075566666666667	0.11768333333333333	20.003333333333334	19.885650000000002	5835.55859375	2243001.919503081	0	1288	7.687874761037364	0.7673186078487614	1.1154526107495928	386.0767822265625	386.0814208984375
1123	386.2870178222656	11.417166666666667					1	DETECTED	386.2870 m/z @11.42 [N1287_1.mzXML]	386.2870178222656	11.417166666666667	11.38855	11.49105	0.10249999999999915	36055.44140625	145626.49965136684	0	1288	0.06809059602237433	1.7909143855562113	2.5818287711124226	386.286376953125	386.2873840332031
1124	386.3104553222656	11.934066666666666					1	DETECTED	386.3105 m/z @11.93 [N1287_1.mzXML]	386.3104553222656	11.934066666666666	11.133849999999999	16.356916666666667	5.223066666666668	11369.197265625	1389619.5127927223	0	1288	1.0426252527813258	3.2635327932018385	5.4772240223431075	386.30755615234375	386.3122863769531
1125	386.3233642578125	12.737333333333334					1	DETECTED	386.3234 m/z @12.74 [N1287_1.mzXML]	386.3233642578125	12.737333333333334	11.8456	18.335500000000003	6.489900000000004	99102.6875	2590323.6469191904	0	1288	0.13890605428044367	30.81069525531087	1.810714871002919	386.3135681152344	386.3247375488281
1126	386.9222412109375	1.5782833333333335					1	DETECTED	386.9222 m/z @1.58 [N1287_1.mzXML]	386.9222412109375	1.5782833333333335	1.5486333333333335	1.62275	0.07411666666666639	13921.9482421875	46991.46998706042	0	1288	0.09869610634315151	1.2498594716132632	1.499718943226526	386.9221496582031	386.9227600097656
1127	387.1776428222656	11.563116666666668					1	DETECTED	387.1776 m/z @11.56 [N1287_1.mzXML]	387.1776428222656	11.563116666666668	8.768033333333333	19.421166666666668	10.653133333333335	413457.53125	9788073.448897693	1	1288	0.12127320965728572	0.5419073415937993	2.6960925587099864	387.1756896972656	387.1855163574219
1128	387.2503356933594	11.860666666666667					1	DETECTED	387.2503 m/z @11.86 [N1287_1.mzXML]	387.2503356933594	11.860666666666667	11.8456	17.642166666666665	5.796566666666665	27278.15625	1500178.74782959	0	1288	0.14725008291297748	192.36393805308447	383.72787610616894	387.2484130859375	387.254638671875
1129	387.3439025878906	12.320699999999999					1	DETECTED	387.3439 m/z @12.32 [N1287_1.mzXML]	387.3439025878906	12.320699999999999	11.346283333333334	12.585833333333333	1.2395499999999995	13126.6455078125	495148.08204223606	0	1288	0.42639363706207334	0.6360472077311222	0.2720944154622444	387.34356689453125	387.3492431640625
1130	388.0744323730469	13.868516666666666					1	DETECTED	388.0744 m/z @13.87 [N1287_1.mzXML]	388.0744323730469	13.868516666666666	0.16836666666666666	19.952833333333334	19.784466666666667	4577.6552734375	1996591.608091859	0	1288	6.5685257484140465	0.7220529215616861	0.9096167848996987	388.0744323730469	388.07867431640625
1131	388.1812744140625	11.576916666666667					1	DETECTED	388.1813 m/z @11.58 [N1287_1.mzXML]	388.1812744140625	11.576916666666667	11.576916666666667	11.9634	0.3864833333333326	92158.390625	476941.4481884752	0	1288	0.0632883971512328	null	null	388.18072509765625	388.1819152832031
1132	388.7097473144531	1.9849166666666667					1	DETECTED	388.7097 m/z @1.98 [N1287_1.mzXML]	388.7097473144531	1.9849166666666667	1.8861333333333334	2.183483333333333	0.2973499999999998	17743.068359375	186661.5662138671	0	1288	0.1397081312538213	1.5050615825881564	2.0101231651763127	388.7086486816406	388.7105712890625
1133	389.9703369140625	12.662916666666666					1	DETECTED	389.9703 m/z @12.66 [N1287_1.mzXML]	389.9703369140625	12.662916666666666	2.297683333333333	19.205666666666666	16.907983333333334	16604.86328125	3401232.493083433	0	1288	0.9738279550355813	1.3457019861062867	1.4823814741755093	389.9674377441406	389.9734802246094
1134	390.354736328125	13.743716666666668					1	DETECTED	390.3547 m/z @13.74 [N1287_1.mzXML]	390.354736328125	13.743716666666668	11.6618	14.176983333333334	2.5151833333333347	51188.9296875	1671129.261582032	0	1288	0.30416554308153465	0.6085660366171289	3.8207176872786293	390.35357666015625	390.35528564453125
1135	390.9890441894531	1.9005					1	DETECTED	390.9890 m/z @1.90 [N1287_1.mzXML]	390.9890441894531	1.9005	1.6673499999999999	2.46575	0.7984	18528.88671875	549897.8883749999	0	1288	0.5811022672828201	1.7122024447780384	2.424404889556077	390.9874267578125	390.9906311035156
1136	391.2813720703125	13.089416666666667					1	DETECTED	391.2814 m/z @13.09 [N1287_1.mzXML]	391.2813720703125	13.089416666666667	0.10111666666666667	20.003333333333334	19.902216666666668	18341.00390625	8025033.773536435	0	1288	19.194173319848044	0.8357515991257692	0.6717121873285189	391.27197265625	391.28424072265625
1137	391.35931396484375	13.771116666666668					1	DETECTED	391.3593 m/z @13.77 [N1287_1.mzXML]	391.35931396484375	13.771116666666668	13.68825	13.9537	0.2654499999999995	11373.2451171875	129331.31765283215	0	1288	0.18067970671038402	1.6016693483507403	2.2033386967014805	391.3571472167969	391.3596496582031
1138	392.79278564453125	1.7581					1	DETECTED	392.7928 m/z @1.76 [N1287_1.mzXML]	392.79278564453125	1.7581	1.6970833333333333	1.8861333333333334	0.18905000000000016	19293.43359375	163248.60108349612	0	1288	0.1156867204742702	1.5491668942911774	2.0983337885823548	392.7922668457031	392.7945251464844
1139	393.2074890136719	9.735833333333334					1	DETECTED	393.2075 m/z @9.74 [N1287_1.mzXML]	393.2074890136719	9.735833333333334	9.705666666666668	9.8848	0.1791333333333327	15751.701171875	92173.26319189405	0	1288	0.10404219744939347	2.9690607734806953	3.816295888288968	393.2070007324219	393.207763671875
1140	394.220947265625	8.334683333333334					1	DETECTED	394.2209 m/z @8.33 [N1287_1.mzXML]	394.220947265625	8.334683333333334	8.066783333333333	8.480333333333332	0.413549999999999	3199.758544921875	49008.49393713363	0	1288	0.33343188451169503	0.77183650615901	0.54367301231802	394.21923828125	394.22186279296875
1141	394.2926330566406	11.619033333333334					1	DETECTED	394.2926 m/z @11.62 [N1287_1.mzXML]	394.2926330566406	11.619033333333334	3.6316166666666665	11.721233333333334	8.089616666666668	28631.03125	2611476.6218753657	0	1288	0.12003235845015858	0.5063975628332064	0.012795125666412773	394.2919616699219	394.2935485839844
1142	394.8714294433594	1.6376166666666667					1	DETECTED	394.8714 m/z @1.64 [N1287_1.mzXML]	394.8714294433594	1.6376166666666667	1.5930333333333333	1.6673499999999999	0.07431666666666659	26783.3984375	65572.02998193362	0	1288	0.03178556646285524	0.8334579439252311	0.6669158878504623	394.8702087402344	394.8715515136719
1143	395.2734375	12.601583333333334					1	DETECTED	395.2734 m/z @12.60 [N1287_1.mzXML]	395.2734375	12.601583333333334	12.537583333333334	12.781749999999999	0.24416666666666487	34125.00390625	289423.30321240256	0	1288	0.15089941680828467	1.9075520833333175	2.815104166666635	395.27301025390625	395.27484130859375
1144	396.30810546875	11.7061					1	DETECTED	396.3081 m/z @11.71 [N1287_1.mzXML]	396.30810546875	11.7061	11.676166666666667	11.919316666666667	0.24314999999999998	26445.17578125	171579.72148852426	0	1288	0.21561004663220906	4.061525612472306	6.052626228002805	396.30645751953125	396.3094787597656
1145	396.8826904296875	1.5782833333333335					1	DETECTED	396.8827 m/z @1.58 [N1287_1.mzXML]	396.8826904296875	1.5782833333333335	1.5338833333333333	1.62275	0.08886666666666665	31743.66796875	111160.8357204588	0	1288	0.06626521736127478	1.0007507507507456	1.0015015015014914	396.8826599121094	396.88348388671875
1146	396.9965515136719	1.6673499999999999					1	DETECTED	396.9966 m/z @1.67 [N1287_1.mzXML]	396.9965515136719	1.6673499999999999	1.6523166666666667	16.60285	14.950533333333333	53574.3359375	3660146.8365050056	0	1288	0.17428503317789334	24.224953927545137	53.772854598210216	396.9962463378906	397.00421142578125
1147	397.28961181640625	12.553766666666666					1	DETECTED	397.2896 m/z @12.55 [N1287_1.mzXML]	397.28961181640625	12.553766666666666	12.521616666666667	12.662916666666666	0.14129999999999932	17581.36328125	113261.19346581954	0	1288	0.10307480591193752	2.1975116640746615	3.395023328149323	397.2891540527344	397.2900390625
1148	397.4119567871094	12.601583333333334					1	DETECTED	397.4120 m/z @12.60 [N1287_1.mzXML]	397.4119567871094	12.601583333333334	12.096983333333332	13.70255	1.6055666666666681	129253.7890625	2580875.29671765	0	1288	0.3083090146840295	0.9945386111140851	0.9902942757069507	397.41009521484375	397.4129333496094
1149	398.048828125	9.913916666666667					1	DETECTED	398.0488 m/z @9.91 [N1287_1.mzXML]	398.048828125	9.913916666666667	8.968466666666666	16.324516666666668	7.3560500000000015	5359.619140625	473375.84867846686	0	1288	0.08553287861746028	3.890237453064675	6.78047490612935	398.0474853515625	398.0498046875
1150	398.32391357421875	11.8304					1	DETECTED	398.3239 m/z @11.83 [N1287_1.mzXML]	398.32391357421875	11.8304	11.783283333333333	12.081666666666667	0.29838333333333367	86330.140625	615196.5117275411	0	1288	0.1211497120486591	2.774781576884583	4.829085684995532	398.3224182128906	398.3243103027344
1151	398.75848388671875	13.645533333333333					1	DETECTED	398.7585 m/z @13.65 [N1287_1.mzXML]	398.75848388671875	13.645533333333333	9.660983333333332	15.214366666666667	5.5533833333333344	24882.359375	2041282.2903900757	0	1288	0.8474370738270096	0.6489428086183726	1.3704532530614777	398.7515563964844	398.7604064941406
1152	399.2330322265625	8.860466666666667					1	DETECTED	399.2330 m/z @8.86 [N1287_1.mzXML]	399.2330322265625	8.860466666666667	8.844933333333334	9.540683333333334	0.6957500000000003	2971.16845703125	39395.993948791445	0	1288	0.0757711241947927	22.395386266093695	43.79077253218739	399.2326965332031	399.2362365722656
1153	399.3276062011719	11.8304					1	DETECTED	399.3276 m/z @11.83 [N1287_1.mzXML]	399.3276062011719	11.8304	11.799033333333334	16.047366666666665	4.248333333333331	17831.994140625	838525.788860931	0	1288	2.4945833737367558	67.72051009564605	93.89792364465163	399.3221130371094	399.3276062011719
1154	400.3392639160156	11.977966666666667					1	DETECTED	400.3393 m/z @11.98 [N1287_1.mzXML]	400.3392639160156	11.977966666666667	11.8304	12.521616666666667	0.6912166666666675	571394.875	4557132.997692509	1	1288	0.11188667223933813	2.67101973199737	2.950607827632254	400.32958984375	400.34063720703125
1155	400.825439453125	1.7581					1	DETECTED	400.8254 m/z @1.76 [N1287_1.mzXML]	400.825439453125	1.7581	1.6822000000000001	1.8291833333333334	0.14698333333333324	26012.541015625	167314.2080573731	0	1288	0.11144751720624657	0.968269653052263	1.040815408521814	400.8240966796875	400.825439453125
1156	401.62158203125	10.936283333333334					1	DETECTED	401.6216 m/z @10.94 [N1287_1.mzXML]	401.62158203125	10.936283333333334	10.261166666666666	11.05785	0.7966833333333341	9847.2119140625	116129.85673339851	0	1288	0.07679202375198102	0.5900338213148342	0.24158384520779555	401.62091064453125	401.6235046386719
1157	402.9000244140625	1.5782833333333335					1	DETECTED	402.9000 m/z @1.58 [N1287_1.mzXML]	402.9000244140625	1.5782833333333335	1.5338833333333333	1.62275	0.08886666666666665	62551.07421875	228480.43986645463	0	1288	0.07764644838844892	1.0007507507507456	0.9935571649141569	402.8996276855469	402.90045166015625
1158	403.0047912597656	1.6673499999999999					1	DETECTED	403.0048 m/z @1.67 [N1287_1.mzXML]	403.0047912597656	1.6673499999999999	1.6523166666666667	8.349216666666667	6.6969	185363.65625	4752591.00055591	0	1288	0.2988633656438713	26.032374467805983	64.72739256967358	403.004638671875	403.0061340332031
1159	404.2042541503906	11.576916666666667					1	DETECTED	404.2043 m/z @11.58 [N1287_1.mzXML]	404.2042541503906	11.576916666666667	11.520716666666667	11.752416666666667	0.23170000000000002	55954.43359375	382282.70717504673	0	1288	0.12456099010987742	2.787495639383603	2.5477682448219987	404.20294189453125	404.2054443359375
1160	404.33404541015625	12.304599999999999					1	DETECTED	404.3340 m/z @12.30 [N1287_1.mzXML]	404.33404541015625	12.304599999999999	12.096983333333332	12.368233333333334	0.271250000000002	8558.2041015625	76680.08349206597	0	1288	0.0751096986737032	0.6532471702657192	0.30649434053143837	404.33319091796875	404.3349304199219
1161	405.0804443359375	12.692283333333334					1	DETECTED	405.0804 m/z @12.69 [N1287_1.mzXML]	405.0804443359375	12.692283333333334	8.066783333333333	18.992833333333333	10.92605	6160.76318359375	1270301.6363108824	0	1288	4.413812589104603	1.181066911685223	1.1694233600436679	405.0705871582031	405.08416748046875
1162	405.13262939453125	10.5355					1	DETECTED	405.1326 m/z @10.54 [N1287_1.mzXML]	405.13262939453125	10.5355	10.491316666666668	12.320699999999999	1.8293833333333307	7852.42529296875	453016.7038273616	0	1288	0.08452210817253025	20.702187853640357	4.614640272548425	405.12457275390625	405.1345520019531
1163	405.2081298828125	11.619033333333334					1	DETECTED	405.2081 m/z @11.62 [N1287_1.mzXML]	405.2081298828125	11.619033333333334	11.534983333333335	11.6618	0.1268166666666648	10425.9306640625	61755.41961523389	0	1288	0.06925336287383921	0.7544120563156784	0.5088241126313567	405.20697021484375	405.2088928222656
1164	406.74462890625	12.47555					1	DETECTED	406.7446 m/z @12.48 [N1287_1.mzXML]	406.74462890625	12.47555	11.676166666666667	13.925099999999999	2.2489333333333317	23156.46875	1353209.2516053456	0	1288	0.7877363660420453	1.4066676396388877	1.8133352792777753	406.74237060546875	406.7543640136719
1165	406.75506591796875	13.470666666666666					1	DETECTED	406.7551 m/z @13.47 [N1287_1.mzXML]	406.75506591796875	13.470666666666666	13.428716666666666	13.616016666666667	0.18730000000000047	19326.560546875	146244.35920849707	0	1288	0.10242128772544135	2.232419547079866	3.4648390941597325	406.7547302246094	406.7559509277344
1166	408.7672119140625	1.7435					1	DETECTED	408.7672 m/z @1.74 [N1287_1.mzXML]	408.7672119140625	1.7435	1.6970833333333333	14.13195	12.434866666666666	26834.984375	4417849.8082714835	0	1288	0.09039818564337443	134.41379227611768	266.4438649551003	408.7659912109375	408.7730407714844
1167	408.916748046875	1.62275					1	DETECTED	408.9167 m/z @1.62 [N1287_1.mzXML]	408.916748046875	1.62275	1.5486333333333335	8.290650000000001	6.742016666666668	83769.8671875	7399165.506574097	0	1288	0.06794793013148781	42.68982009816452	90.70539785187621	408.9068908691406	408.9175720214844
1168	409.1595458984375	11.563116666666668					1	DETECTED	409.1595 m/z @11.56 [N1287_1.mzXML]	409.1595458984375	11.563116666666668	11.506	12.143866666666666	0.6378666666666657	341653.5625	2830970.0418737684	0	1288	0.12325873276185106	2.4386360286825766	3.0316874817144677	409.1585998535156	409.1604309082031
1169	409.1853942871094	9.222000000000001					1	DETECTED	409.1854 m/z @9.22 [N1287_1.mzXML]	409.1853942871094	9.222000000000001	9.151183333333334	12.28815	3.136966666666666	128868.5078125	1072435.003703916	0	1288	0.06665451019440916	23.38867896568483	1.3726548208969258	409.1776428222656	409.1860046386719
1170	409.3261413574219	12.239866666666668					1	DETECTED	409.3261 m/z @12.24 [N1287_1.mzXML]	409.3261413574219	12.239866666666668	11.992600000000001	13.557033333333333	1.5644333333333318	18496.29296875	817159.0801505127	0	1288	0.3746327557798619	3.1634537611215947	9.725645680398525	409.3239440917969	409.3274230957031
1171	410.1629638671875	11.549033333333334					1	DETECTED	410.1630 m/z @11.55 [N1287_1.mzXML]	410.1629638671875	11.549033333333334	11.520716666666667	11.8902	0.36948333333333316	87446.125	638816.519615475	0	1288	0.12311468874299081	5.549503698470303	6.410695179674484	410.16229248046875	410.1634216308594
1172	410.2513732910156	4.361683333333334					1	DETECTED	410.2514 m/z @4.36 [N1287_1.mzXML]	410.2513732910156	4.361683333333334	3.3020666666666667	5.1917	1.8896333333333333	4379.51025390625	249453.51267611695	0	1288	0.715459561350233	0.8916589332620285	0.783317866524057	410.2492980957031	410.2534484863281
1173	410.7586364746094	13.499					1	DETECTED	410.7586 m/z @13.50 [N1287_1.mzXML]	410.7586364746094	13.499	1.7283499999999998	14.709833333333334	12.981483333333333	32584.806640625	6865342.62786939	0	1288	0.4235761007381882	0.5491938693194549	0.10715466743714798	410.7571716308594	410.7648620605469
1174	410.8533935546875	1.6970833333333333					1	DETECTED	410.8534 m/z @1.70 [N1287_1.mzXML]	410.8533935546875	1.6970833333333333	1.6523166666666667	1.8006	0.14828333333333332	37245.63671875	198252.37360644544	0	1288	0.09111533078857836	1.6561801935964275	2.2245323290857915	410.8522644042969	410.8540954589844
1175	411.1941223144531	12.255966666666666					1	DETECTED	411.1941 m/z @12.26 [N1287_1.mzXML]	411.1941223144531	12.255966666666666	6.309200000000001	19.718666666666664	13.409466666666663	5596.2509765625	2135990.366563537	0	1288	0.24135042970737253	1.127458618969412	1.2549172379388238	411.1858215332031	411.2033386230469
1176	412.2823791503906	11.948716666666666					1	DETECTED	412.2824 m/z @11.95 [N1287_1.mzXML]	412.2823791503906	11.948716666666666	11.948716666666666	12.051583333333333	0.10286666666666733	10111.0703125	44380.210528320415	0	1288	0.09933188978985896	null	null	412.2808532714844	412.2823791503906
1177	412.3030700683594	11.563116666666668					1	DETECTED	412.3031 m/z @11.56 [N1287_1.mzXML]	412.3030700683594	11.563116666666668	11.520716666666667	18.959999999999997	7.43928333333333	17981.3046875	801725.4631269523	0	1288	0.21389147506125283	87.72739779874074	3.1633208802485178	412.30145263671875	412.30413818359375
1178	413.1402893066406	9.378283333333334					1	DETECTED	413.1403 m/z @9.38 [N1287_1.mzXML]	413.1402893066406	9.378283333333334	9.335183333333333	15.529599999999999	6.194416666666665	7713.98583984375	1096221.3555901793	0	1288	5.236052919303388	71.86098221190893	132.7713469374651	413.1328430175781	413.1408386230469
1179	413.2635803222656	1.6523166666666667					1	DETECTED	413.2636 m/z @1.65 [N1287_1.mzXML]	413.2635803222656	1.6523166666666667	0.10111666666666667	19.9025	19.801383333333334	19389.294921875	2949265.003022857	0	1288	11.418720365591707	3.44436192748771	5.478059881420758	413.2603759765625	413.2731628417969
1180	413.338134765625	12.11255					1	DETECTED	413.3381 m/z @12.11 [N1287_1.mzXML]	413.338134765625	12.11255	11.7061	16.4544	4.7483	8911.5732421875	1122766.7904888003	0	1288	0.9640957707376341	5.841185877721719	9.357198828466577	413.335693359375	413.3408508300781
1181	413.79156494140625	14.407466666666666					1	DETECTED	413.7916 m/z @14.41 [N1287_1.mzXML]	413.79156494140625	14.407466666666666	7.990083333333333	14.7536	6.763516666666668	8439.771484375	1535177.3297797851	0	1288	0.2343932054038511	0.5269684165145192	0.05393683302903846	413.7845458984375	413.7923889160156
1182	414.2972106933594	12.223883333333333					1	DETECTED	414.2972 m/z @12.22 [N1287_1.mzXML]	414.2972106933594	12.223883333333333	0.23628333333333332	16.373133333333335	16.136850000000003	97198.8125	6470679.513340882	0	1288	0.11035405003786458	4.3792139525856575	0.3773343816642413	414.2927551269531	414.3000183105469
1183	414.9954528808594	1.4604833333333334					1	DETECTED	414.9955 m/z @1.46 [N1287_1.mzXML]	414.9954528808594	1.4604833333333334	1.3269666666666666	1.4899	0.16293333333333337	3683.298828125	16241.049438049344	0	1288	0.1517274368203425	0.6101610285856945	0.22032205717138909	414.99212646484375	414.9969787597656
1184	415.2087097167969	11.87555					1	DETECTED	415.2087 m/z @11.88 [N1287_1.mzXML]	415.2087097167969	11.87555	11.8304	12.191699999999999	0.36129999999999995	300261.21875	2371472.560191902	1	1288	0.12830524424360057	4.027784209550089	4.419989496391281	415.20831298828125	415.20904541015625
1185	415.2337951660156	13.716333333333333					1	DETECTED	415.2338 m/z @13.72 [N1287_1.mzXML]	415.2337951660156	13.716333333333333	3.188483333333333	14.33675	11.148266666666668	107899.46875	7179980.942483399	0	1288	0.23912668842109674	0.5223699470814084	2.5578540049739478	415.2310791015625	415.234619140625
1186	415.2514953613281	9.8848					1	DETECTED	415.2515 m/z @9.88 [N1287_1.mzXML]	415.2514953613281	9.8848	9.84045	9.987333333333334	0.14688333333333325	7578.6416015625	37154.6416038206	0	1288	0.07093380141714967	1.6559564073656636	2.3119128147313273	415.2513732910156	415.25286865234375
1187	415.27874755859375	12.70735					1	DETECTED	415.2787 m/z @12.71 [N1287_1.mzXML]	415.27874755859375	12.70735	12.271866666666666	13.373850000000001	1.1019833333333349	43612.0	733282.015589355	0	1288	0.14767137985981726	1.2652416854835624	5.363759327328348	415.2769775390625	415.27923583984375
1188	415.30120849609375	12.207816666666668					1	DETECTED	415.3012 m/z @12.21 [N1287_1.mzXML]	415.30120849609375	12.207816666666668	11.647533333333334	15.852316666666667	4.204783333333333	28388.5234375	1366357.8802264403	0	1288	0.09681179941849649	3.7523723116280383	6.3106982887122385	415.3001708984375	415.3033142089844
1189	416.21221923828125	11.87555					1	DETECTED	416.2122 m/z @11.88 [N1287_1.mzXML]	416.21221923828125	11.87555	11.8304	12.15985	0.32945000000000135	70482.15625	558319.1941715103	0	1288	0.12901062353275705	3.5062640000385312	3.8683691534123517	416.21148681640625	416.2135009765625
1190	416.2373046875	13.743716666666668					1	DETECTED	416.2373 m/z @13.74 [N1287_1.mzXML]	416.2373046875	13.743716666666668	4.784633333333333	13.998016666666667	9.213383333333333	23571.8046875	1777701.7301702262	0	1288	9.137336059173062	0.5141923001795197	0.028384600359039572	416.230224609375	416.2376708984375
1191	416.28289794921875	12.692283333333334					1	DETECTED	416.2829 m/z @12.69 [N1287_1.mzXML]	416.28289794921875	12.692283333333334	6.081616666666666	12.722199999999999	6.640583333333333	11516.939453125	794329.651718872	0	1288	0.4980719512043681	0.5022627571601451	0.004525514320290192	416.2731628417969	416.2829895019531
1192	417.00054931640625	1.9146666666666665					1	DETECTED	417.0005 m/z @1.91 [N1287_1.mzXML]	417.00054931640625	1.9146666666666665	1.6822000000000001	2.52075	0.8385499999999999	59762.50390625	1531921.435621826	0	1288	0.4882416287057356	1.7159638917023534	2.4059480583715223	416.9991760253906	417.0020446777344
1193	417.2151794433594	11.860666666666667					1	DETECTED	417.2152 m/z @11.86 [N1287_1.mzXML]	417.2151794433594	11.860666666666667	11.860666666666667	11.948716666666666	0.08804999999999907	11414.869140625	44474.681694092	0	1288	0.08252449290900365	null	null	417.2136535644531	417.216064453125
1194	418.74456787109375	13.442633333333333					1	DETECTED	418.7446 m/z @13.44 [N1287_1.mzXML]	418.74456787109375	13.442633333333333	11.691033333333333	13.729983333333333	2.03895	13483.435546875	873324.1880441898	0	1288	1.784797472927801	0.582025005709066	0.164050011418132	418.7430725097656	418.7463684082031
1195	418.87744140625	1.5930333333333333					1	DETECTED	418.8774 m/z @1.59 [N1287_1.mzXML]	418.87744140625	1.5930333333333333	1.5338833333333333	1.6376166666666667	0.10373333333333346	66396.578125	265054.7694921875	0	1288	0.10751680052297052	0.8604110523205649	0.7656384648950219	418.87713623046875	418.87835693359375
1196	418.97882080078125	1.6822000000000001					1	DETECTED	418.9788 m/z @1.68 [N1287_1.mzXML]	418.97882080078125	1.6822000000000001	1.6523166666666667	2.3687	0.7163833333333334	48967.83203125	864395.1323247073	0	1288	0.15157633532925052	11.986335750139371	22.972671500278743	418.97821044921875	418.9801940917969
1197	419.27557373046875	13.034699999999999					1	DETECTED	419.2756 m/z @13.03 [N1287_1.mzXML]	419.27557373046875	13.034699999999999	12.980133333333333	13.089416666666667	0.10928333333333384	16963.4765625	72567.41453295933	0	1288	0.07025607321914862	1.0013744654856576	1.0027489309713151	419.27337646484375	419.2770690917969
1198	419.31298828125	12.368233333333334					1	DETECTED	419.3130 m/z @12.37 [N1287_1.mzXML]	419.31298828125	12.368233333333334	0.11768333333333333	19.986333333333334	19.868650000000002	7925.73291015625	1886312.657446961	0	1288	0.18503258334707695	0.9925093859054505	0.6661538077743004	419.3081970214844	419.3176574707031
1199	420.1560363769531	11.133849999999999					1	DETECTED	420.1560 m/z @11.13 [N1287_1.mzXML]	420.1560363769531	11.133849999999999	10.460749999999999	11.223766666666668	0.7630166666666689	11311.5576171875	134567.32321795693	0	1288	0.12709658354934206	0.5667929480513068	0.13966330952846703	420.15460205078125	420.1576232910156
1200	420.7597961425781	12.255966666666666					1	DETECTED	420.7598 m/z @12.26 [N1287_1.mzXML]	420.7597961425781	12.255966666666666	11.691033333333333	13.306683333333332	1.6156499999999987	13511.3837890625	801929.866788818	0	1288	0.6956084888129208	1.4299474864290784	1.8598949728581569	420.7584228515625	420.76947021484375
1201	420.8822326660156	1.6673499999999999					1	DETECTED	420.8822 m/z @1.67 [N1287_1.mzXML]	420.8822326660156	1.6673499999999999	1.6523166666666667	1.78665	0.13433333333333342	69105.0	205479.21008789094	0	1288	0.06774826253176691	4.467849223946818	7.957653469474346	420.88165283203125	420.8824157714844
1202	421.16571044921875	9.76595					1	DETECTED	421.1657 m/z @9.77 [N1287_1.mzXML]	421.16571044921875	9.76595	9.735833333333334	11.1486	1.4127666666666663	3234.787353515625	159887.7216042177	0	1288	0.04874039472688274	23.45489762036549	45.90979524073098	421.16021728515625	421.16754150390625
1203	421.7796325683594	14.379283333333332					1	DETECTED	421.7796 m/z @14.38 [N1287_1.mzXML]	421.7796325683594	14.379283333333332	14.161900000000001	15.371316666666667	1.209416666666666	49186.45703125	1113973.1178742673	0	1288	0.3206143844761602	2.0733599571820416	2.559033681274602	421.77801513671875	421.7821350097656
1204	422.1376647949219	9.349316666666665					1	DETECTED	422.1377 m/z @9.35 [N1287_1.mzXML]	422.1376647949219	9.349316666666665	5.7069	10.644433333333334	4.9375333333333336	3158.066162109375	471875.2632368471	0	1288	0.10127303235840479	0.6777826077009316	0.35556521540186303	422.1293029785156	422.1399230957031
1205	422.32391357421875	11.8304					1	DETECTED	422.3239 m/z @11.83 [N1287_1.mzXML]	422.32391357421875	11.8304	11.752416666666667	12.007316666666666	0.25489999999999924	30141.8203125	230263.86674487306	0	1288	0.11687192215571685	1.6343235734131416	2.2445092357056025	422.3216857910156	422.3243408203125
1206	423.7955322265625	14.308166666666667					1	DETECTED	423.7955 m/z @14.31 [N1287_1.mzXML]	423.7955322265625	14.308166666666667	13.998016666666667	14.768883333333333	0.7708666666666666	7068.85791015625	180058.3431854249	0	1288	0.40372490537717987	1.2427320113923364	1.4854640227846727	423.7940368652344	423.7972106933594
1207	424.33929443359375	11.919316666666667					1	DETECTED	424.3393 m/z @11.92 [N1287_1.mzXML]	424.33929443359375	11.919316666666667	11.8456	18.171666666666667	6.326066666666668	664417.0	5784056.319738976	1	1288	0.11081050788956759	2.2358126360763255	2.1753909241748404	424.3349914550781	424.3409423828125
1208	424.8941650390625	1.6078333333333332					1	DETECTED	424.8942 m/z @1.61 [N1287_1.mzXML]	424.8941650390625	1.6078333333333332	1.5486333333333335	1.6523166666666667	0.10368333333333313	127438.640625	521777.32242187473	0	1288	0.08611408566945356	0.8668724443746075	0.7781949718741997	424.89361572265625	424.89483642578125
1209	425.13348388671875	11.549033333333334					1	DETECTED	425.1335 m/z @11.55 [N1287_1.mzXML]	425.13348388671875	11.549033333333334	10.628250000000001	11.6618	1.0335499999999982	20046.30859375	518920.53608825593	0	1288	0.09097875701752578	0.5612340941589583	0.12246818831791662	425.1324768066406	425.14178466796875
1210	425.34295654296875	11.9047					1	DETECTED	425.3430 m/z @11.90 [N1287_1.mzXML]	425.34295654296875	11.9047	11.87555	12.67765	0.8020999999999994	168506.921875	1632227.389898431	0	1288	0.2124301962767916	13.758147512864689	26.516295025729377	425.3373718261719	425.3432312011719
1211	426.3546142578125	12.021866666666666					1	DETECTED	426.3546 m/z @12.02 [N1287_1.mzXML]	426.3546142578125	12.021866666666666	11.934066666666666	12.767133333333334	0.8330666666666673	939854.6875	7106439.653087636	1	1288	0.10450622718136415	2.065682429074669	3.419907935886773	426.34552001953125	426.3557434082031
1212	426.8275451660156	1.6822000000000001					1	DETECTED	426.8275 m/z @1.68 [N1287_1.mzXML]	426.8275451660156	1.6822000000000001	1.6673499999999999	1.9005	0.2331500000000002	34042.73828125	213342.9807587892	0	1288	0.06297589206511756	7.850168350168223	8.537513993461168	426.8266296386719	426.8294677734375
1213	427.3582458496094	12.021866666666666					1	DETECTED	427.3582 m/z @12.02 [N1287_1.mzXML]	427.3582458496094	12.021866666666666	0.9998166666666666	12.352583333333333	11.352766666666668	248511.03125	2790605.912510125	0	1288	11.091295552437082	0.4878573645335464	0.013278523674140959	427.3490905761719	427.3673095703125
1214	427.42974853515625	12.722199999999999					1	DETECTED	427.4297 m/z @12.72 [N1287_1.mzXML]	427.42974853515625	12.722199999999999	11.9634	16.2108	4.247399999999999	12902.2158203125	1030327.139931518	0	1288	0.5206139465889645	2.798761201897736	4.597522403795472	427.42803955078125	427.43194580078125
1215	428.0345764160156	4.8153999999999995					1	DETECTED	428.0346 m/z @4.82 [N1287_1.mzXML]	428.0345764160156	4.8153999999999995	3.7477333333333336	7.990083333333333	4.242349999999999	1671.197998046875	232865.60501080318	0	1288	0.4675759959290495	1.986738994692477	2.973477989384954	428.0313415527344	428.03741455078125
1216	428.29779052734375	11.49105					1	DETECTED	428.2978 m/z @11.49 [N1287_1.mzXML]	428.29779052734375	11.49105	7.340683333333333	11.752416666666667	4.411733333333334	20735.716796875	1694460.7416301272	0	1288	0.10844096057011221	0.531487177839709	0.06297435567941806	428.2960510253906	428.3055419921875
1217	428.3707275390625	12.15985					1	DETECTED	428.3707 m/z @12.16 [N1287_1.mzXML]	428.3707275390625	12.15985	12.021866666666666	12.537583333333334	0.5157166666666679	153736.546875	1258508.2964824191	1	1288	0.11849453362911255	1.3505474128345296	1.6700785845900465	428.3611145019531	428.37139892578125
1218	428.8241882324219	1.6970833333333333					1	DETECTED	428.8242 m/z @1.70 [N1287_1.mzXML]	428.8241882324219	1.6970833333333333	1.6523166666666667	1.7725833333333334	0.12026666666666674	19855.3984375	108274.75323095713	0	1288	0.11621145114974896	1.3432613551749837	1.6865227103499671	428.82379150390625	428.8250427246094
1219	429.31591796875	13.333516666666666					1	DETECTED	429.3159 m/z @13.33 [N1287_1.mzXML]	429.31591796875	13.333516666666666	13.333516666666666	13.45665	0.12313333333333354	14612.5751953125	67650.12096044951	0	1288	0.13920959898530683	null	null	429.31475830078125	429.3164978027344
1220	429.3312072753906	13.729983333333333					1	DETECTED	429.3312 m/z @13.73 [N1287_1.mzXML]	429.3312072753906	13.729983333333333	11.814533333333333	15.6421	3.827566666666666	7686.796875	978000.8965588377	0	1288	0.32335297406134345	0.9991298824471184	0.8840261450486799	429.3311767578125	429.33642578125
1221	429.3743591308594	12.15985					1	DETECTED	429.3744 m/z @12.16 [N1287_1.mzXML]	429.3743591308594	12.15985	3.2169666666666665	13.743716666666668	10.526750000000002	40656.53515625	3889820.021728088	0	1288	0.10481297937641898	0.5885545862352374	0.01614512094894021	429.3686828613281	429.3744201660156
1222	429.7663269042969	14.407466666666666					1	DETECTED	429.7663 m/z @14.41 [N1287_1.mzXML]	429.7663269042969	14.407466666666666	11.783283333333333	15.151383333333333	3.3681	10371.1796875	890285.4083021852	0	1288	0.15838747378512075	0.6417425103683052	0.28348502073661036	429.76470947265625	429.768798828125
1223	430.2415771484375	9.646183333333333					1	DETECTED	430.2416 m/z @9.65 [N1287_1.mzXML]	430.2415771484375	9.646183333333333	9.600583333333333	10.216066666666668	0.6154833333333354	4982.193359375	49949.535749572875	0	1288	0.0640699680693686	6.748720760233895	12.49744152046779	430.2381896972656	430.24212646484375
1224	430.29107666015625	11.977966666666667					1	DETECTED	430.2911 m/z @11.98 [N1287_1.mzXML]	430.29107666015625	11.977966666666667	8.465666666666667	12.007316666666666	3.541649999999999	10157.521484375	351871.7012202148	0	1288	0.05404580621640598	0.5041781738461976	0.00835634769239504	430.2901306152344	430.2997131347656
1225	430.9107971191406	1.6376166666666667					1	DETECTED	430.9108 m/z @1.64 [N1287_1.mzXML]	430.9107971191406	1.6376166666666667	1.5635000000000001	1.6822000000000001	0.11870000000000003	219163.96875	727973.3240004885	0	1288	0.052194891599323334	0.8254474633771536	0.7256636489113483	430.91070556640625	430.911376953125
1226	431.1756896972656	12.647966666666667					1	DETECTED	431.1757 m/z @12.65 [N1287_1.mzXML]	431.1756896972656	12.647966666666667	9.222000000000001	14.47885	5.256849999999998	97877.234375	3879015.8929547104	0	1288	0.26327123583082823	0.538604463087873	0.7759626539971721	431.1666564941406	431.176513671875
1227	431.2060546875	13.729983333333333					1	DETECTED	431.2061 m/z @13.73 [N1287_1.mzXML]	431.2060546875	13.729983333333333	3.3446	14.086316666666667	10.741716666666667	45704.07421875	2460085.5741630853	0	1288	0.3808580659989875	0.5104822017503636	12.713156476012827	431.2044982910156	431.2144775390625
1228	431.27386474609375	12.271866666666666					1	DETECTED	431.2739 m/z @12.27 [N1287_1.mzXML]	431.27386474609375	12.271866666666666	9.120683333333334	12.585833333333333	3.4651499999999995	41690.31640625	746541.9833116449	0	1288	0.10727649165445463	0.5498172644138976	0.09963452882779512	431.2733459472656	431.2783203125
1229	432.1788330078125	12.70735					1	DETECTED	432.1788 m/z @12.71 [N1287_1.mzXML]	432.1788330078125	12.70735	8.11215	12.825666666666667	4.713516666666667	29852.478515625	1878609.439707824	0	1288	0.04838380553391808	0.5128739409238626	0.4459589360322988	432.1751403808594	432.1812744140625
1230	432.2352294921875	11.860666666666667					1	DETECTED	432.2352 m/z @11.86 [N1287_1.mzXML]	432.2352294921875	11.860666666666667	8.737266666666667	17.85666666666667	9.119400000000002	47904.36328125	2233825.7096222546	0	1288	0.12145478283977518	0.5425961603979833	0.07453406295823016	432.2274169921875	432.2366943359375
1231	432.30804443359375	12.223883333333333					1	DETECTED	432.3080 m/z @12.22 [N1287_1.mzXML]	432.30804443359375	12.223883333333333	11.6618	12.399666666666667	0.7378666666666671	84893.109375	850135.9549372564	0	1288	0.0995032659423245	0.6563676797627872	0.3190707443657865	432.3074035644531	432.3087158203125
1232	432.782958984375	13.68825					1	DETECTED	432.7830 m/z @13.69 [N1287_1.mzXML]	432.782958984375	13.68825	1.71275	14.146883333333333	12.434133333333333	24371.783203125	8224104.805796753	0	1288	0.18938345274138157	0.5191488177250776	4.4443849634659305	432.7731628417969	432.7839660644531
1233	432.9735107421875	1.9005					1	DETECTED	432.9735 m/z @1.90 [N1287_1.mzXML]	432.9735107421875	1.9005	1.6822000000000001	2.46575	0.7835499999999997	30963.8984375	804860.5820769042	0	1288	0.4948305808210882	1.814147512568451	2.579678250037563	432.9735107421875	432.9754333496094
1234	433.05859375	11.549033333333334					1	DETECTED	433.0586 m/z @11.55 [N1287_1.mzXML]	433.05859375	11.549033333333334	11.534983333333335	11.721233333333334	0.18624999999999936	13746.1826171875	84112.69149194282	0	1288	0.11579049741412994	6.628113879003899	12.256227758007798	433.05743408203125	433.05914306640625
1235	433.9671936035156	11.254316666666666					1	DETECTED	433.9672 m/z @11.25 [N1287_1.mzXML]	433.9671936035156	11.254316666666666	3.3020666666666667	17.11466666666667	13.812600000000002	9150.0322265625	1805253.3491872558	0	1288	0.5840665186484806	0.8684711873997927	0.7369423747995854	433.96575927734375	433.9719543457031
1236	435.3310852050781	11.633333333333333					1	DETECTED	435.3311 m/z @11.63 [N1287_1.mzXML]	435.3310852050781	11.633333333333333	10.460749999999999	14.308166666666667	3.8474166666666676	11246.041015625	970927.6824204098	0	1288	1.1699188478429399	1.6405728093241416	2.2811456186482832	435.3296203613281	435.34014892578125
1237	436.855712890625	1.6673499999999999					1	DETECTED	436.8557 m/z @1.67 [N1287_1.mzXML]	436.855712890625	1.6673499999999999	1.6523166666666667	15.8362	14.183883333333334	30750.876953125	5850217.117117341	0	1288	0.05781745492142987	471.74778270510296	942.4955654102058	436.8534851074219	436.85675048828125
1238	437.19073486328125	11.87555					1	DETECTED	437.1907 m/z @11.88 [N1287_1.mzXML]	437.19073486328125	11.87555	11.814533333333333	12.271866666666666	0.4573333333333327	235657.75	1919696.764580328	0	1288	0.12247007873024884	2.3871046329766203	2.998992519557948	437.1877746582031	437.1914367675781
1239	437.23333740234375	9.855516666666666					1	DETECTED	437.2333 m/z @9.86 [N1287_1.mzXML]	437.23333740234375	9.855516666666666	8.783366666666666	9.957866666666666	1.1745	11148.8017578125	127287.90578921513	0	1288	0.08379885293168954	0.5473661636079385	0.09547813660779145	437.2244567871094	437.23516845703125
1240	438.23309326171875	10.276183333333334					1	DETECTED	438.2331 m/z @10.28 [N1287_1.mzXML]	438.23309326171875	10.276183333333334	1.4455166666666666	10.368466666666666	8.92295	2564.6962890625	554402.2148022158	0	1288	0.09734547152527817	0.5052251623131511	0.010450324626302196	438.2325439453125	438.24090576171875
1241	438.29559326171875	13.414983333333334					1	DETECTED	438.2956 m/z @13.41 [N1287_1.mzXML]	438.29559326171875	13.414983333333334	13.29315	13.542483333333333	0.24933333333333252	19040.71484375	184090.93862548773	0	1288	0.1294767245140882	1.0232558139534877	1.0465116279069755	438.29412841796875	438.2967834472656
1242	438.98175048828125	1.78665					1	DETECTED	438.9818 m/z @1.79 [N1287_1.mzXML]	438.98175048828125	1.78665	1.6822000000000001	18.66433333333333	16.98213333333333	39313.7109375	4180424.134178527	0	1288	0.2693429645417318	81.29312270623906	5.638029434141413	438.9811706542969	438.987060546875
1243	439.11859130859375	11.133849999999999					1	DETECTED	439.1186 m/z @11.13 [N1287_1.mzXML]	439.11859130859375	11.133849999999999	4.9551	11.178500000000001	6.223400000000002	5408.3125	645916.774044678	0	1288	0.7828893505522778	0.5036131903702207	0.007226380740441437	439.1173400878906	439.1215515136719
1244	440.8681335449219	1.6078333333333332					1	DETECTED	440.8681 m/z @1.61 [N1287_1.mzXML]	440.8681335449219	1.6078333333333332	1.5635000000000001	1.6376166666666667	0.07411666666666661	47024.99609375	143514.79498901384	0	1288	0.0808023098133881	0.8359022556391013	0.6472869167733425	440.8680114746094	440.8687438964844
1245	442.3138122558594	11.814533333333333					1	DETECTED	442.3138 m/z @11.81 [N1287_1.mzXML]	442.3138122558594	11.814533333333333	11.752416666666667	16.51985	4.767433333333335	25339.884765625	801776.5202859809	0	1288	0.2918734180653537	38.37483230480298	75.27523307296553	442.312255859375	442.318115234375
1246	443.4176940917969	12.28815					1	DETECTED	443.4177 m/z @12.29 [N1287_1.mzXML]	443.4176940917969	12.28815	12.096983333333332	12.569883333333333	0.472900000000001	19542.736328125	273103.30091821274	0	1288	0.21088719421788404	1.2368788142981657	1.892621082076008	443.41656494140625	443.41839599609375
1247	444.2361755371094	8.393066666666666					1	DETECTED	444.2362 m/z @8.39 [N1287_1.mzXML]	444.2361755371094	8.393066666666666	8.066783333333333	8.51015	0.443366666666666	3990.00341796875	50117.88894863896	0	1288	0.20820123563166248	0.6794197272309348	0.3588394544618696	444.23529052734375	444.2386474609375
1248	444.3650817871094	12.051583333333333					1	DETECTED	444.3651 m/z @12.05 [N1287_1.mzXML]	444.3650817871094	12.051583333333333	11.992600000000001	12.11255	0.11994999999999933	5044.72802734375	30476.577387451136	0	1288	0.12487661761991653	1.0168126589432207	1.0336253178864414	444.3611755371094	444.3670654296875
1249	445.3966979980469	12.430333333333333					1	DETECTED	445.3967 m/z @12.43 [N1287_1.mzXML]	445.3966979980469	12.430333333333333	11.8902	12.692283333333334	0.8020833333333339	30172.998046875	810704.8504760737	0	1288	0.2890436926272333	0.7424864231054066	0.48497284621081316	445.3955383300781	445.39825439453125
1250	446.25103759765625	11.563116666666668					1	DETECTED	446.2510 m/z @11.56 [N1287_1.mzXML]	446.25103759765625	11.563116666666668	8.844933333333334	12.239866666666668	3.3949333333333342	989712.875	9061896.265439916	1	1288	0.15376352425723994	2.0837143225687784	2.6680733364850693	446.2496643066406	446.2514343261719
1251	446.79815673828125	13.716333333333333					1	DETECTED	446.7982 m/z @13.72 [N1287_1.mzXML]	446.79815673828125	13.716333333333333	13.645533333333333	14.221466666666666	0.5759333333333334	21920.162109375	343649.8105926508	0	1288	0.31718089119753223	4.067325800376637	7.1346516007532745	446.7965393066406	446.7991943359375
1252	446.8849792480469	1.6376166666666667					1	DETECTED	446.8850 m/z @1.64 [N1287_1.mzXML]	446.8849792480469	1.6376166666666667	1.5635000000000001	1.6673499999999999	0.10384999999999978	121213.0546875	341260.31741406245	0	1288	0.04797835086625479	0.7172050613205447	0.5415180728796323	446.88421630859375	446.8854675292969
1253	447.25469970703125	11.576916666666667					1	DETECTED	447.2547 m/z @11.58 [N1287_1.mzXML]	447.25469970703125	11.576916666666667	0.6252	11.919316666666667	11.294116666666667	256891.09375	6.897723720294245E7	0	1288	11.013117240716062	0.5098713870182762	0.05566967297399017	447.2540283203125	447.2624206542969
1254	447.34356689453125	12.70735					1	DETECTED	447.3436 m/z @12.71 [N1287_1.mzXML]	447.34356689453125	12.70735	11.8304	15.868466666666666	4.038066666666667	12069.3310546875	1365351.0243820501	0	1288	1.8933948014441633	2.0173642060441406	3.0190114922412237	447.34063720703125	447.3478698730469
1255	448.2580261230469	11.576916666666667					1	DETECTED	448.2580 m/z @11.58 [N1287_1.mzXML]	448.2580261230469	11.576916666666667	11.563116666666668	11.7061	0.14298333333333169	42314.2734375	178403.88577929558	0	1288	0.12183944163383309	5.180555555555566	9.361111111111132	448.25689697265625	448.2583312988281
1256	448.3391418457031	11.9047					1	DETECTED	448.3391 m/z @11.90 [N1287_1.mzXML]	448.3391418457031	11.9047	11.860666666666667	12.081666666666667	0.22100000000000009	52880.8671875	347772.0898144534	0	1288	0.10794131706802368	2.509462528387597	4.018925056775194	448.3366394042969	448.3394775390625
1257	449.0098571777344	1.6673499999999999					1	DETECTED	449.0099 m/z @1.67 [N1287_1.mzXML]	449.0098571777344	1.6673499999999999	1.6523166666666667	1.7435	0.0911833333333334	34030.11328125	84844.82633325213	0	1288	0.03488429271525795	3.032705099778293	3.6501118201722287	449.0094909667969	449.0109558105469
1258	449.1983642578125	12.320699999999999					1	DETECTED	449.1984 m/z @12.32 [N1287_1.mzXML]	449.1983642578125	12.320699999999999	12.271866666666666	12.601583333333334	0.329716666666668	30417.1171875	441762.2637895515	0	1288	0.29223351327232194	3.375938566552964	5.751877133105928	449.1976623535156	449.1990051269531
1259	450.3187561035156	12.223883333333333					1	DETECTED	450.3188 m/z @12.22 [N1287_1.mzXML]	450.3187561035156	12.223883333333333	12.175716666666666	14.7243	2.548583333333333	42398.56640625	1341351.4700957024	0	1288	0.1321643969183537	26.45588235294104	51.91176470588208	450.3118591308594	450.3188171386719
1260	450.3545227050781	13.089416666666667					1	DETECTED	450.3545 m/z @13.09 [N1287_1.mzXML]	450.3545227050781	13.089416666666667	0.10111666666666667	20.003333333333334	19.902216666666668	138491.265625	4778718.261962126	0	1288	0.12843681905650683	0.8584059946481978	0.39842136895249236	450.350341796875	450.3583068847656
1261	452.3706359863281	12.11255					1	DETECTED	452.3706 m/z @12.11 [N1287_1.mzXML]	452.3706359863281	12.11255	9.392833333333334	12.15985	2.7670166666666667	23668.58203125	1186584.724730743	0	1288	0.10207489403974712	0.5086957587493796	0.017391517498759022	452.36712646484375	452.3710632324219
1262	453.16497802734375	11.8902					1	DETECTED	453.1650 m/z @11.89 [N1287_1.mzXML]	453.16497802734375	11.8902	11.8456	14.265233333333333	2.4196333333333335	17763.54296875	859354.6006979981	0	1288	0.1156177929250628	27.1259342301938	53.2518684603876	453.1639709472656	453.167724609375
1263	453.29498291015625	12.722199999999999					1	DETECTED	453.2950 m/z @12.72 [N1287_1.mzXML]	453.29498291015625	12.722199999999999	12.70735	12.854533333333334	0.14718333333333433	14126.2001953125	83527.6656506348	0	1288	0.1521690031771339	4.955667789001442	8.911335578002884	453.29302978515625	453.2952880859375
1264	453.34124755859375	10.5059					1	DETECTED	453.3412 m/z @10.51 [N1287_1.mzXML]	453.34124755859375	10.5059	10.032383333333334	17.511000000000003	7.478616666666669	152460.203125	2002044.555178713	0	1288	0.11560000272719684	1.9249724946305438	2.4378458520318125	453.33892822265625	453.3460388183594
1265	454.2900390625	13.089416666666667					1	DETECTED	454.2900 m/z @13.09 [N1287_1.mzXML]	454.2900390625	13.089416666666667	6.293066666666666	15.261500000000002	8.968433333333335	73924.375	3723075.4210900883	0	1288	0.12980754431086972	0.659797783614244	35.635286639239936	454.28509521484375	454.2920227050781
1266	454.3861083984375	12.191699999999999					1	DETECTED	454.3861 m/z @12.19 [N1287_1.mzXML]	454.3861083984375	12.191699999999999	12.143866666666666	12.352583333333333	0.20871666666666755	22811.19921875	181818.38952343806	0	1288	0.14080388558313572	2.181707317073187	3.3634146341463746	454.3848876953125	454.3865966796875
1267	454.9560852050781	1.78665					1	DETECTED	454.9561 m/z @1.79 [N1287_1.mzXML]	454.9560852050781	1.78665	1.6822000000000001	2.34015	0.6579499999999998	28177.291015625	473760.1832248531	0	1288	0.18348264400292202	3.1495931067496423	5.263492309308698	454.95440673828125	454.9577331542969
1268	456.327880859375	11.476116666666666					1	DETECTED	456.3279 m/z @11.48 [N1287_1.mzXML]	456.327880859375	11.476116666666666	11.431683333333332	11.549033333333334	0.11735000000000184	31417.109375	133596.73866943462	0	1288	0.060005887993893836	1.320517629407353	1.6410352588147061	456.327392578125	456.33038330078125
1269	456.40869140625	1.7435					1	DETECTED	456.4087 m/z @1.74 [N1287_1.mzXML]	456.40869140625	1.7435	1.7435	12.41505	10.67155	14967.638671875	6583020.885081053	0	1288	10.654055550383326	null	null	456.40087890625	456.40869140625
1270	458.34539794921875	11.59085					1	DETECTED	458.3454 m/z @11.59 [N1287_1.mzXML]	458.34539794921875	11.59085	11.563116666666668	11.676166666666667	0.11304999999999943	18522.21875	96859.61709960926	0	1288	0.09413500186054335	2.0381610576923914	3.076322115384783	458.3446044921875	458.34613037109375
1271	458.8539733886719	1.5486333333333335					1	DETECTED	458.8540 m/z @1.55 [N1287_1.mzXML]	458.8539733886719	1.5486333333333335	1.4455166666666666	1.5782833333333335	0.13276666666666692	33504.26171875	132878.72529162597	0	1288	0.059025958750933416	0.6466679672412557	0.3092084922024106	458.853515625	458.85577392578125
1272	459.2452087402344	13.252683333333332					1	DETECTED	459.2452 m/z @13.25 [N1287_1.mzXML]	459.2452087402344	13.252683333333332	13.00715	13.616016666666667	0.6088666666666676	46704.1484375	648071.133424072	0	1288	0.09466317781629918	0.8645228576570314	0.7155176600360208	459.2437438964844	459.24658203125
1273	459.27850341796875	10.002566666666667					1	DETECTED	459.2785 m/z @10.00 [N1287_1.mzXML]	459.27850341796875	10.002566666666667	9.94325	16.701666666666668	6.758416666666667	5095.80126953125	468960.0560403443	0	1288	0.07974548999523101	56.96895195279657	112.93790390559315	459.27740478515625	459.2794189453125
1274	460.96380615234375	1.7581					1	DETECTED	460.9638 m/z @1.76 [N1287_1.mzXML]	460.96380615234375	1.7581	1.6673499999999999	2.4105666666666665	0.7432166666666666	29402.23046875	466370.42789453117	0	1288	0.17947546717742258	4.094857667584935	6.477839285895476	460.9620666503906	460.9654541015625
1275	463.2107849121094	12.320699999999999					1	DETECTED	463.2108 m/z @12.32 [N1287_1.mzXML]	463.2107849121094	12.320699999999999	12.255966666666666	12.368233333333334	0.11226666666666851	8253.880859375	38598.98249243203	0	1288	0.10970084036025085	0.8671472708548094	0.7342945417096188	463.2081604003906	463.2114562988281
1276	463.3006896972656	13.034699999999999					1	DETECTED	463.3007 m/z @13.03 [N1287_1.mzXML]	463.3006896972656	13.034699999999999	12.966483333333334	13.116716666666667	0.15023333333333255	26780.517578125	151922.20376562563	0	1288	0.09884667728326946	1.1011483019790163	1.2022966039580325	463.2984924316406	463.3008117675781
1277	463.33636474609375	12.737333333333334					1	DETECTED	463.3364 m/z @12.74 [N1287_1.mzXML]	463.33636474609375	12.737333333333334	12.537583333333334	14.493133333333333	1.9555499999999988	11061.8603515625	761878.5422518308	0	1288	1.071316738046816	4.894993742177722	8.789987484355445	463.3345947265625	463.3382568359375
1278	464.153076171875	11.05785					1	DETECTED	464.1531 m/z @11.06 [N1287_1.mzXML]	464.153076171875	11.05785	0.10111666666666667	20.003333333333334	19.902216666666668	16157.05859375	3760877.4180877414	0	1288	0.16399957230305873	0.9598668931537141	0.8448103314473151	464.1507568359375	464.1572265625
1279	464.1881103515625	10.874699999999999					1	DETECTED	464.1881 m/z @10.87 [N1287_1.mzXML]	464.1881103515625	10.874699999999999	2.6169333333333333	10.889883333333334	8.27295	8341.6474609375	1457028.6824394532	0	1288	0.08196180750689486	0.5009193365437791	0.0018386730875581366	464.18646240234375	464.1938781738281
1280	464.2157287597656	10.595533333333332					1	DETECTED	464.2157 m/z @10.60 [N1287_1.mzXML]	464.2157287597656	10.595533333333332	8.51015	10.72755	2.2174000000000014	9739.4873046875	284279.8188164068	0	1288	0.11484029521332495	0.5316528535920659	0.10045958760581444	464.2136535644531	464.2167663574219
1281	466.31329345703125	11.977966666666667					1	DETECTED	466.3133 m/z @11.98 [N1287_1.mzXML]	466.31329345703125	11.977966666666667	11.919316666666667	12.368233333333334	0.4489166666666673	21430.0078125	175697.49328833068	0	1288	0.06671962855728886	3.827081557260585	6.65416311452117	466.313232421875	466.3160400390625
1282	466.3271484375	12.11255					1	DETECTED	466.3271 m/z @12.11 [N1287_1.mzXML]	466.3271484375	12.11255	12.081666666666667	12.47555	0.39388333333333314	8712.2705078125	134665.2711746829	0	1288	0.04255192292947463	6.376956287101939	11.753912574203879	466.3255615234375	466.3271484375
1283	466.3488464355469	11.87555					1	DETECTED	466.3488 m/z @11.88 [N1287_1.mzXML]	466.3488464355469	11.87555	11.8456	11.9047	0.05910000000000082	5346.01806640625	14834.371816040262	0	1288	0.20660079117779162	0.9866444073455484	0.9732888146910966	466.3488464355469	466.3507995605469
1284	467.1501770019531	11.647533333333334					1	DETECTED	467.1502 m/z @11.65 [N1287_1.mzXML]	467.1501770019531	11.647533333333334	11.604916666666666	11.768016666666666	0.16310000000000002	10447.037109375	65316.72697168	0	1288	1.9744365017465242	1.913570590535751	2.827141181071502	467.14862060546875	467.15032958984375
1285	467.36895751953125	13.542483333333333					1	DETECTED	467.3690 m/z @13.54 [N1287_1.mzXML]	467.36895751953125	13.542483333333333	1.3961333333333334	14.13195	12.735816666666667	7326.59130859375	1568712.3728052976	0	1288	12.5860940497342	0.5242651770559331	0.04853035411186624	467.36053466796875	467.3785400390625
1286	468.3051452636719	12.70735					1	DETECTED	468.3051 m/z @12.71 [N1287_1.mzXML]	468.3051452636719	12.70735	12.490866666666667	13.428716666666666	0.9378499999999992	617087.5625	5099696.857034658	1	1288	0.11284189214529228	1.0701600411729315	1.0036769388235474	468.30322265625	468.30657958984375
1287	469.3256530761719	12.175716666666666					1	DETECTED	469.3257 m/z @12.18 [N1287_1.mzXML]	469.3256530761719	12.175716666666666	11.619033333333334	15.323749999999999	3.7047166666666644	16840.83984375	1359683.0284001466	0	1288	2.630296860649718	3.1594081800886413	5.205063752747878	469.32427978515625	469.3293762207031
1288	469.3854064941406	12.430333333333333					1	DETECTED	469.3854 m/z @12.43 [N1287_1.mzXML]	469.3854064941406	12.430333333333333	12.255966666666666	13.896749999999999	1.6407833333333333	29122.857421875	1042957.3636669928	0	1288	0.21217910810133667	4.704979927356119	8.409959854712238	469.3845520019531	469.3901062011719
1289	470.3109130859375	12.692283333333334					1	DETECTED	470.3109 m/z @12.69 [N1287_1.mzXML]	470.3109130859375	12.692283333333334	5.144233333333333	12.767133333333334	7.6229000000000005	20328.017578125	3227034.7262832033	0	1288	0.10548410754047133	0.504958234245931	0.009916468491862087	470.31072998046875	470.31475830078125
1290	470.88702392578125	1.5782833333333335					1	DETECTED	470.8870 m/z @1.58 [N1287_1.mzXML]	470.88702392578125	1.5782833333333335	1.5486333333333335	1.6376166666666667	0.08898333333333319	25732.291015625	103747.08534863278	0	1288	0.1527901416424431	1.5005621135469365	2.001124227093873	470.8865966796875	470.88751220703125
[truncated: 141 more rows]
