# Supplementary material for: MSFC: a new feature construction method for accurate diagnosis of mass spectrometry data
Source: Sci Rep. 2023 Sep 21;13:15694. doi: 10.1038/s41598-023-42395-5 (PMC10514077; doi:10.1038/s41598-023-42395-5)
Supplement: Supplementary file 1 — Supplementary Information. [file 41598_2023_42395_MOESM1_ESM.zip › dataset/CHD dataset/1-batch/N/N1295_1.mzXML_chromatograms.csv]

row ID	row m/z	row retention time	row identity (main ID)	row identity (all IDs)	row identity (main ID + details)	row comment	row number of detected peaks	N1295_1.mzXML Peak status	N1295_1.mzXML Peak name	N1295_1.mzXML Peak m/z	N1295_1.mzXML Peak RT	N1295_1.mzXML Peak RT start	N1295_1.mzXML Peak RT end	N1295_1.mzXML Peak duration time	N1295_1.mzXML Peak height	N1295_1.mzXML Peak area	N1295_1.mzXML Peak charge	N1295_1.mzXML Peak # data points	N1295_1.mzXML Peak FWHM	N1295_1.mzXML Peak tailing factor	N1295_1.mzXML Peak asymmetry factor	N1295_1.mzXML Peak m/z min	N1295_1.mzXML Peak m/z max
1	54.06112289428711	11.4084					1	DETECTED	54.0611 m/z @11.41 [N1295_1.mzXML]	54.06112289428711	11.4084	0.25193333333333334	18.911	18.659066666666668	6234.6123046875	1660874.2444712683	0	1279	10.751396699788087	0.8362444501544695	2.4521899211013194	54.05202865600586	54.06967544555664
2	55.05380630493164	11.214633333333333					1	DETECTED	55.0538 m/z @11.21 [N1295_1.mzXML]	55.05380630493164	11.214633333333333	0.10083333333333333	19.945666666666668	19.844833333333334	2938.25	1332772.2191546	0	1279	8.27041387506069	0.8928014420510237	3.101602450718976	55.045875549316406	55.063167572021484
3	60.08028793334961	14.810433333333332					1	DETECTED	60.0803 m/z @14.81 [N1295_1.mzXML]	60.08028793334961	14.810433333333332	0.10083333333333333	19.9955	19.894666666666666	285629.625	6.604773754825943E7	0	1279	3.036295821296733	2.1327794377195413	3.7118911999439157	60.079994201660156	60.080535888671875
4	61.03915023803711	1.8413499999999998					1	DETECTED	61.0392 m/z @1.84 [N1295_1.mzXML]	61.03915023803711	1.8413499999999998	0.11728333333333334	19.979	19.861716666666666	172981.578125	2875445.7583809216	0	1279	0.05064816192775368	0.786144574467818	0.4309301022484983	61.03008270263672	61.03940200805664
5	61.08370590209961	12.4796					1	DETECTED	61.0837 m/z @12.48 [N1295_1.mzXML]	61.08370590209961	12.4796	0.2687833333333333	19.698333333333334	19.429550000000003	6294.2216796875	2170295.6012030626	0	1279	6.27570667822447	1.4446330830775758	0.9465564995199229	61.07536315917969	61.09299850463867
6	68.9818115234375	1.4898166666666666					1	DETECTED	68.9818 m/z @1.49 [N1295_1.mzXML]	68.9818115234375	1.4898166666666666	1.4290999999999998	13.401833333333334	11.972733333333334	8307.1015625	1269527.839539795	0	1279	0.14880165199103024	98.59511391710116	196.19022783420232	68.97367095947266	68.98990631103516
7	69.03305053710938	1.9249666666666667					1	DETECTED	69.0331 m/z @1.92 [N1295_1.mzXML]	69.03305053710938	1.9249666666666667	1.8831166666666665	11.913450000000001	10.030333333333335	12832.9150390625	935599.5965159609	0	1279	0.2539995328407698	119.83671843886852	238.67343687773703	69.03296661376953	69.03824615478516
8	69.06926727294922	11.4084					1	DETECTED	69.0693 m/z @11.41 [N1295_1.mzXML]	69.06926727294922	11.4084	0.10083333333333333	19.9955	19.894666666666666	7802.3193359375	4035529.979980955	0	1279	5.384061514143099	0.8797059196349347	1.8835292258854244	69.06221008300781	69.07223510742188
9	70.98005676269531	1.4898166666666666					1	DETECTED	70.9801 m/z @1.49 [N1295_1.mzXML]	70.98005676269531	1.4898166666666666	0.10083333333333333	18.911	18.810166666666667	10293.8349609375	1662639.497160797	0	1279	0.0569468434627296	6.771199558430028	12.542399116860055	70.97147369384766	70.98609924316406
10	72.04862213134766	12.92965					1	DETECTED	72.0486 m/z @12.93 [N1295_1.mzXML]	72.04862213134766	12.92965	0.7092833333333334	19.863333333333333	19.15405	4057.06494140625	1424241.842662048	0	1279	6.073979889503958	0.7836937516877562	0.426887845160084	72.03998565673828	72.05320739746094
11	72.08026885986328	1.9391					1	DETECTED	72.0803 m/z @1.94 [N1295_1.mzXML]	72.08026885986328	1.9391	1.4290999999999998	12.182716666666666	10.753616666666666	48693.3046875	1547829.9311998603	0	1279	0.15004548096409076	1.293699935555136	9.063641938107578	72.0707778930664	72.08840942382812
12	73.0449447631836	13.810766666666666					1	DETECTED	73.0449 m/z @13.81 [N1295_1.mzXML]	73.0449447631836	13.810766666666666	0.11728333333333334	19.9955	19.878216666666667	10940.548828125	3588745.478711058	0	1279	2.8867223047048167	0.7317875981834578	1.2596276335623033	73.044677734375	73.05020141601562
13	75.94730377197266	2.4755666666666665					1	DETECTED	75.9473 m/z @2.48 [N1295_1.mzXML]	75.94730377197266	2.4755666666666665	0.18471666666666667	19.879833333333334	19.695116666666667	4576.634765625	1864302.3231591186	0	1279	0.37714065099189353	4.298648245556599	7.597296491113198	75.94488525390625	75.95706176757812
14	80.94725036621094	1.7415166666666666					1	DETECTED	80.9473 m/z @1.74 [N1295_1.mzXML]	80.94725036621094	1.7415166666666666	1.6522833333333333	18.927333333333333	17.27505	209146.875	5625024.056444029	0	1279	0.22879583756008515	4.1682115822785235	5.977189321709413	80.93795776367188	80.95549774169922
15	81.0691909790039	13.753633333333333					1	DETECTED	81.0692 m/z @13.75 [N1295_1.mzXML]	81.0691909790039	13.753633333333333	0.10083333333333333	19.9955	19.894666666666666	4643.70947265625	2072510.639441315	0	1279	13.20712108045586	0.7285929137856948	0.40233680781702147	81.0599594116211	81.06973266601562
16	82.94432067871094	1.7415166666666666					1	DETECTED	82.9443 m/z @1.74 [N1295_1.mzXML]	82.94432067871094	1.7415166666666666	1.6814333333333333	16.903333333333332	15.2219	78995.84375	2700683.9502369696	0	1279	0.07535266395535056	5.574483708810459	8.755124432956231	82.93653106689453	82.94657897949219
17	83.02091217041016	1.8271833333333334					1	DETECTED	83.0209 m/z @1.83 [N1295_1.mzXML]	83.02091217041016	1.8271833333333334	0.10083333333333333	19.96216666666667	19.861333333333334	2068151.5	1.0652849216762897E7	0	1279	0.057028589524175555	1.864751784675192	2.3011659531022093	83.02091217041016	83.02259826660156
18	83.08487701416016	11.276116666666667					1	DETECTED	83.0849 m/z @11.28 [N1295_1.mzXML]	83.08487701416016	11.276116666666667	0.10083333333333333	19.9955	19.894666666666666	31854.291015625	5130635.2638102425	0	1279	0.27398072442969656	0.7255920509897531	1.3157242738853216	83.08457946777344	83.08533477783203
19	84.02433013916016	1.813					1	DETECTED	84.0243 m/z @1.81 [N1295_1.mzXML]	84.02433013916016	1.813	0.6075666666666667	2.4476	1.8400333333333334	14792.654296875	585394.3112409057	0	1279	0.05004978649816749	0.763224843071648	0.5264496861432958	84.0180435180664	84.02513885498047
20	84.04391479492188	2.2655000000000003					1	DETECTED	84.0439 m/z @2.27 [N1295_1.mzXML]	84.04391479492188	2.2655000000000003	0.3705666666666667	19.979	19.608433333333334	18032.712890625	2540991.1028187866	0	1279	1.2614530442537784	8.268529590081993	3.984045558039085	84.03651428222656	84.04840087890625
21	84.95902252197266	1.4751833333333333					1	DETECTED	84.9590 m/z @1.48 [N1295_1.mzXML]	84.95902252197266	1.4751833333333333	0.11728333333333334	19.9955	19.878216666666667	936701.5	1.8637993043937292E7	0	1279	0.1381157467145897	78.6339415582417	3.095846326720056	84.9556655883789	84.96652221679688
22	85.02790069580078	1.8969999999999998					1	DETECTED	85.0279 m/z @1.90 [N1295_1.mzXML]	85.02790069580078	1.8969999999999998	0.2856166666666667	7.7123	7.426683333333333	52002.48046875	2405836.843470582	0	1279	0.2528827903081694	1.439925738968963	1.1047269751502833	85.02550506591797	85.03341674804688
23	85.06434631347656	6.400566666666666					1	DETECTED	85.0643 m/z @6.40 [N1295_1.mzXML]	85.06434631347656	6.400566666666666	0.11728333333333334	19.979	19.861716666666666	4347.203125	2305307.1897911085	0	1279	18.577864797793836	1.5805205346461642	1.7261747174822184	85.06411743164062	85.06454467773438
24	86.05960845947266	2.7519833333333334					1	DETECTED	86.0596 m/z @2.75 [N1295_1.mzXML]	86.05960845947266	2.7519833333333334	0.13408333333333333	19.979	19.844916666666666	14100.8759765625	2243085.347906709	0	1279	0.38976593134912507	2.246642595080106	3.3867088503970084	86.05927276611328	86.05990600585938
25	86.09597778320312	4.10885					1	DETECTED	86.0960 m/z @4.11 [N1295_1.mzXML]	86.09597778320312	4.10885	1.4603499999999998	17.855666666666664	16.395316666666666	96622.3046875	7385064.530708069	1	1279	0.9488870384959172	0.6989776926336002	0.718524276761634	86.0890121459961	86.09611511230469
26	87.07998657226562	6.334866666666667					1	DETECTED	87.0800 m/z @6.33 [N1295_1.mzXML]	87.07998657226562	6.334866666666667	0.10083333333333333	19.9955	19.894666666666666	99816.8203125	4.891571586888766E7	1	1279	4.709436469520468	1.0382208139525484	1.4682371697422736	87.07968139648438	87.08010864257812
27	88.03883361816406	2.8489500000000003					1	DETECTED	88.0388 m/z @2.85 [N1295_1.mzXML]	88.03883361816406	2.8489500000000003	0.7598	19.1895	18.4297	7102.6689453125	1735329.526719818	0	1279	0.6788132567996437	4.410813010075868	0.8646496130166405	88.038330078125	88.03897857666016
28	88.07530975341797	8.931000000000001					1	DETECTED	88.0753 m/z @8.93 [N1295_1.mzXML]	88.07530975341797	8.931000000000001	0.10083333333333333	19.9955	19.894666666666666	6049.30712890625	3440253.2227742607	0	1279	12.363745360312599	1.1265170532832525	1.1759694417312145	88.06610870361328	88.08361053466797
29	88.11148071289062	12.001633333333332					1	DETECTED	88.1115 m/z @12.00 [N1295_1.mzXML]	88.11148071289062	12.001633333333332	0.3025	19.681833333333334	19.379333333333335	4113.02294921875	2620591.8418374937	0	1279	6.61891107601677	0.8282379891387968	0.6564759782775934	88.10324096679688	88.11750030517578
30	88.95210266113281	1.4751833333333333					1	DETECTED	88.9521 m/z @1.48 [N1295_1.mzXML]	88.95210266113281	1.4751833333333333	1.4290999999999998	17.988333333333333	16.559233333333335	18808.353515625	2344465.2813446354	0	1279	0.1255218847830264	179.6661844484624	358.3323688969247	88.95193481445312	88.95223236083984
31	88.96784973144531	13.578916666666666					1	DETECTED	88.9678 m/z @13.58 [N1295_1.mzXML]	88.96784973144531	13.578916666666666	0.7937833333333334	19.8965	19.102716666666666	47106.36328125	3672545.4104980757	0	1279	2.2069549375934763	0.5141371495800968	0.3141500420366589	88.96768188476562	88.96810913085938
32	89.05929565429688	10.224033333333333					1	DETECTED	89.0593 m/z @10.22 [N1295_1.mzXML]	89.05929565429688	10.224033333333333	0.10083333333333333	19.9955	19.894666666666666	15831.5859375	4854156.384808413	0	1279	1.1369530803109154	1.2507641231089892	0.961584549027756	89.05899047851562	89.05975341796875
33	89.96961975097656	2.3079166666666664					1	DETECTED	89.9696 m/z @2.31 [N1295_1.mzXML]	89.96961975097656	2.3079166666666664	2.3079166666666664	19.140666666666668	16.83275	19957.32421875	5679758.866734131	0	1279	9.4382643848148	null	null	89.96023559570312	89.96961975097656
34	90.05438995361328	1.813					1	DETECTED	90.0544 m/z @1.81 [N1295_1.mzXML]	90.05438995361328	1.813	0.10083333333333333	19.979	19.878166666666665	165805.875	5415408.886407404	0	1279	0.15179021753106214	5.3771615150838175	9.441932879597019	90.04600524902344	90.05953216552734
35	90.97600555419922	1.6667999999999998					1	DETECTED	90.9760 m/z @1.67 [N1295_1.mzXML]	90.97600555419922	1.6667999999999998	1.5338	4.093666666666667	2.5598666666666663	625350.75	8536431.838495117	0	1279	0.14414049453062816	1.594468165029704	2.4636963513659036	90.97338104248047	90.97650909423828
36	91.03854370117188	9.86015					1	DETECTED	91.0385 m/z @9.86 [N1295_1.mzXML]	91.03854370117188	9.86015	0.10083333333333333	19.9955	19.894666666666666	48330.1640625	2.6316441777781043E7	0	1279	10.673271241039027	1.019265351570038	0.40173479074245233	91.03680419921875	91.03866577148438
37	91.05379486083984	9.2205					1	DETECTED	91.0538 m/z @9.22 [N1295_1.mzXML]	91.05379486083984	9.2205	0.11728333333333334	19.9955	19.878216666666667	123862.3828125	1.3805545966179011E7	0	1279	0.07345330271595962	15.468525730398833	0.9496048005759455	91.04428100585938	91.05577850341797
38	92.05721282958984	9.206583333333333					1	DETECTED	92.0572 m/z @9.21 [N1295_1.mzXML]	92.05721282958984	9.206583333333333	3.81035	19.37	15.559650000000001	6613.75927734375	844179.5912530211	0	1279	0.9614659738648363	1.5018920694859923	0.0227264017733751	92.05695343017578	92.05941772460938
39	93.06951904296875	8.410416666666666					1	DETECTED	93.0695 m/z @8.41 [N1295_1.mzXML]	93.06951904296875	8.410416666666666	0.15091666666666667	19.96216666666667	19.81125	10874.953125	1573684.0405747078	0	1279	0.27071862727716756	1.485021557424989	0.6819069568864766	93.06803131103516	93.0738296508789
40	94.04098510742188	8.39575					1	DETECTED	94.0410 m/z @8.40 [N1295_1.mzXML]	94.04098510742188	8.39575	0.2687833333333333	19.780666666666665	19.511883333333333	15245.978515625	1643080.6213063665	0	1279	0.1359007851262053	0.5286600564799796	0.03884848527433342	94.0317153930664	94.04994201660156
41	95.01556396484375	2.008766666666667					1	DETECTED	95.0156 m/z @2.01 [N1295_1.mzXML]	95.01556396484375	2.008766666666667	1.9667833333333333	9.665233333333333	7.698449999999999	6255.63525390625	687584.7367588806	0	1279	0.510140477726611	91.68459706232598	182.36919412465198	95.015380859375	95.0163803100586
42	95.04881286621094	8.351716666666666					1	DETECTED	95.0488 m/z @8.35 [N1295_1.mzXML]	95.04881286621094	8.351716666666666	0.7428833333333333	17.8725	17.129616666666664	11615.9345703125	1501749.311046754	0	1279	0.32183770831885283	0.4166627717172951	0.09614500463164068	95.04816436767578	95.05204010009766
43	95.0847396850586	13.669166666666666					1	DETECTED	95.0847 m/z @13.67 [N1295_1.mzXML]	95.0847396850586	13.669166666666666	0.11728333333333334	19.9955	19.878216666666667	7762.04833984375	1669449.1451301267	0	1279	7.659108774753537	0.6568574838986222	0.29924238673164893	95.0843734741211	95.08900451660156
44	96.92113494873047	1.7415166666666666					1	DETECTED	96.9211 m/z @1.74 [N1295_1.mzXML]	96.92113494873047	1.7415166666666666	1.6522833333333333	7.062783333333333	5.4105	185098.296875	3046357.2731894534	0	1279	0.1003245080881825	3.9468169379717133	6.028205833590562	96.9188232421875	96.92138671875
45	97.02792358398438	2.503016666666667					1	DETECTED	97.0279 m/z @2.50 [N1295_1.mzXML]	97.02792358398438	2.503016666666667	0.3025	18.697666666666667	18.395166666666668	8681.310546875	2007989.7106875912	0	1279	0.21980719024300654	4.179738091811771	0.5946681330747681	97.0276107788086	97.03199005126953
46	97.06404113769531	12.707116666666668					1	DETECTED	97.0640 m/z @12.71 [N1295_1.mzXML]	97.06404113769531	12.707116666666668	0.10083333333333333	19.9955	19.894666666666666	3657.821044921875	2296976.8500649096	0	1279	10.67432942157098	0.7890774045218191	0.5781548090436381	97.05643463134766	97.06465911865234
47	97.10054016113281	11.73125					1	DETECTED	97.1005 m/z @11.73 [N1295_1.mzXML]	97.10054016113281	11.73125	0.3025	19.979	19.6765	8906.392578125	2252319.9710992426	0	1279	0.273501383726801	0.6841355810486003	1.7178925538810155	97.09221649169922	97.10908508300781
48	98.9180908203125	1.7415166666666666					1	DETECTED	98.9181 m/z @1.74 [N1295_1.mzXML]	98.9180908203125	1.7415166666666666	0.84455	5.044216666666667	4.199666666666667	49405.5	2392956.364567871	0	1279	0.23033144117333415	2.34103831431863	41.69559296764835	98.91114807128906	98.91866302490234
49	98.98363494873047	2.0795333333333335					1	DETECTED	98.9836 m/z @2.08 [N1295_1.mzXML]	98.98363494873047	2.0795333333333335	0.10083333333333333	19.9955	19.894666666666666	47157.57421875	7051431.589493334	0	1279	0.20502987587510924	7.520357084995101	22.897253667997152	98.97492980957031	98.98394775390625
50	98.99493408203125	1.8271833333333334					1	DETECTED	98.9949 m/z @1.83 [N1295_1.mzXML]	98.99493408203125	1.8271833333333334	1.5485499999999999	6.9626166666666665	5.414066666666667	153162.453125	3605695.083302245	0	1279	0.05967212404920286	0.5074132165472954	0.1300086712306442	98.98635864257812	99.0039291381836
51	99.04342651367188	1.9667833333333333					1	DETECTED	99.0434 m/z @1.97 [N1295_1.mzXML]	99.04342651367188	1.9667833333333333	0.6583166666666667	18.5015	17.843183333333332	22358.65625	2434025.454304504	0	1279	0.8467196181472236	2.907121291558676	7.126412081320684	99.0356674194336	99.05236053466797
52	100.07524871826172	8.852766666666668					1	DETECTED	100.0752 m/z @8.85 [N1295_1.mzXML]	100.07524871826172	8.852766666666668	0.13408333333333333	19.929333333333332	19.79525	34089.8671875	1652127.775091889	0	1279	0.14582381117549836	0.5336493919843591	0.4990989759346209	100.07250213623047	100.07957458496094
53	100.56396484375	14.398733333333332					1	DETECTED	100.5640 m/z @14.40 [N1295_1.mzXML]	100.56396484375	14.398733333333332	1.4452833333333333	14.398733333333332	12.95345	9194.947265625	4364616.461509765	0	1279	12.929789390026214	0.5	null	100.56396484375	100.56703186035156
54	101.00763702392578	1.4898166666666666					1	DETECTED	101.0076 m/z @1.49 [N1295_1.mzXML]	101.00763702392578	1.4898166666666666	0.13408333333333333	19.979	19.844916666666666	1009571.0	1.3485187922039086E7	1	1279	0.11972550020532968	1.6212977430641675	2.323106586774979	101.00271606445312	101.00824737548828
55	101.05612182617188	12.46475					1	DETECTED	101.0561 m/z @12.46 [N1295_1.mzXML]	101.05612182617188	12.46475	1.1875166666666668	19.451833333333333	18.264316666666666	9889.7236328125	5224120.939304993	0	1279	10.548109571616255	0.8097871227280923	0.6195742454561846	101.05612182617188	101.05938720703125
56	101.09524536132812	11.276116666666667					1	DETECTED	101.0952 m/z @11.28 [N1295_1.mzXML]	101.09524536132812	11.276116666666667	0.10083333333333333	19.9955	19.894666666666666	30129.259765625	9272044.02339698	0	1279	4.398900891176185	2.0811422580149137	2.7276272764234957	101.09518432617188	101.09585571289062
57	102.00869750976562	1.4898166666666666					1	DETECTED	102.0087 m/z @1.49 [N1295_1.mzXML]	102.00869750976562	1.4898166666666666	1.3952	17.625166666666665	16.229966666666666	81939.5	8040555.25095685	0	1279	0.13010711829314991	87.2655466184336	206.2597936304607	102.00851440429688	102.00881958007812
58	102.05439758300781	2.0654333333333335					1	DETECTED	102.0544 m/z @2.07 [N1295_1.mzXML]	102.05439758300781	2.0654333333333335	0.10083333333333333	19.665333333333333	19.5645	26337.73828125	3898216.1832466745	0	1279	0.7310751521123402	4.070196317257127	6.386040305735628	102.04581451416016	102.0547866821289
59	102.09061431884766	1.8554333333333333					1	DETECTED	102.0906 m/z @1.86 [N1295_1.mzXML]	102.09061431884766	1.8554333333333333	0.11728333333333334	19.979	19.861716666666666	8565.025390625	2519307.822597444	0	1279	9.222788717046537	5.657564150570194	10.163672512888057	102.09060668945312	102.0912094116211
60	102.12699890136719	12.104933333333333					1	DETECTED	102.1270 m/z @12.10 [N1295_1.mzXML]	102.12699890136719	12.104933333333333	0.13408333333333333	19.9955	19.861416666666667	8213.9072265625	2372510.0812563784	0	1279	4.014321783764569	0.7782779106736394	0.7085367605134327	102.12155151367188	102.12764739990234
61	102.96968078613281	1.4898166666666666					1	DETECTED	102.9697 m/z @1.49 [N1295_1.mzXML]	102.96968078613281	1.4898166666666666	0.18471666666666667	14.60075	14.416033333333333	349713.0625	5709265.110242465	0	1279	0.15029181179859719	2.616683157338788	2.599525089757675	102.96949768066406	102.9699478149414
62	103.03829193115234	2.008766666666667					1	DETECTED	103.0383 m/z @2.01 [N1295_1.mzXML]	103.03829193115234	2.008766666666667	0.3025	19.979	19.6765	87310.859375	5612437.408942319	0	1279	0.2899908274920391	2.178543241685978	1.0497514704620312	103.03797912597656	103.03872680664062
63	103.05368041992188	8.39575					1	DETECTED	103.0537 m/z @8.40 [N1295_1.mzXML]	103.05368041992188	8.39575	3.3008499999999996	8.696283333333334	5.395433333333334	252485.515625	9913129.410439465	1	1279	0.23658093510139722	0.5275672810142499	0.4776617927953516	103.05363464355469	103.05470275878906
64	103.07463836669922	11.034016666666668					1	DETECTED	103.0746 m/z @11.03 [N1295_1.mzXML]	103.07463836669922	11.034016666666668	0.10083333333333333	19.9955	19.894666666666666	94869.8515625	1.5207992512264043E7	0	1279	0.446412633912578	0.5947868737935947	0.4402382985131999	103.07438659667969	103.07500457763672
65	104.05717468261719	8.351716666666666					1	DETECTED	104.0572 m/z @8.35 [N1295_1.mzXML]	104.05717468261719	8.351716666666666	7.745383333333334	9.6204	1.8750166666666663	15532.2138671875	430566.5173529056	0	1279	0.27468733557716973	1.8096299375403482	0.6336774626038572	104.0489273071289	104.06529235839844
66	104.07481384277344	13.6974					1	DETECTED	104.0748 m/z @13.70 [N1295_1.mzXML]	104.07481384277344	13.6974	0.2014166666666667	19.681833333333334	19.480416666666667	14837.48828125	3378479.1837871075	0	1279	2.067004376884368	0.7942840315446523	1.0489682219043128	104.06718444824219	104.07852172851562
67	104.10629272460938	1.7709833333333334					1	DETECTED	104.1063 m/z @1.77 [N1295_1.mzXML]	104.10629272460938	1.7709833333333334	1.3604833333333335	15.248216666666668	13.887733333333335	777089.125	5996827.022163758	1	1279	0.04976092082950778	3.0465834192001093	3.4080045690865393	104.10607147216797	104.11570739746094
68	104.96259307861328	13.578916666666666					1	DETECTED	104.9626 m/z @13.58 [N1295_1.mzXML]	104.96259307861328	13.578916666666666	0.11728333333333334	19.9955	19.878216666666667	43054.11328125	8675915.661133818	0	1279	9.027889552631652	0.7380465874499971	0.5100713462680846	104.95755004882812	104.96581268310547
69	105.00270080566406	1.5191333333333332					1	DETECTED	105.0027 m/z @1.52 [N1295_1.mzXML]	105.00270080566406	1.5191333333333332	1.41255	1.6522833333333333	0.23973333333333335	46216.453125	349195.96922314464	0	1279	0.16570107773097043	1.0825899287158391	1.2502179855716893	105.0025634765625	105.0028076171875
70	105.07106018066406	13.9117					1	DETECTED	105.0711 m/z @13.91 [N1295_1.mzXML]	105.07106018066406	13.9117	0.10083333333333333	19.9955	19.894666666666666	50850.50390625	1.15735441726809E7	0	1279	3.08070214269981	0.9045102147768885	1.1310434950331671	105.06929016113281	105.07279968261719
71	106.04925537109375	1.9249666666666667					1	DETECTED	106.0493 m/z @1.92 [N1295_1.mzXML]	106.04925537109375	1.9249666666666667	0.13408333333333333	19.929333333333332	19.79525	13534.916015625	1351726.6644168089	0	1279	0.1250190445824073	1.6504156478116587	2.2666263807895515	106.04890441894531	106.04962158203125
72	106.06451416015625	12.94385					1	DETECTED	106.0645 m/z @12.94 [N1295_1.mzXML]	106.06451416015625	12.94385	0.21828333333333333	19.8965	19.678216666666668	8362.4775390625	1849522.502347015	0	1279	5.748611347734823	1.211771339399311	0.5986890412233222	106.06398010253906	106.07447052001953
73	106.94991302490234	1.6522833333333333					1	DETECTED	106.9499 m/z @1.65 [N1295_1.mzXML]	106.94991302490234	1.6522833333333333	1.5632833333333334	11.25995	9.696666666666667	97721.5390625	4064684.00971582	0	1279	0.14104945987663786	2.0271154770194255	2.131480260495089	106.94084930419922	106.950439453125
74	107.04815673828125	11.436866666666667					1	DETECTED	107.0482 m/z @11.44 [N1295_1.mzXML]	107.04815673828125	11.436866666666667	0.13408333333333333	19.863333333333333	19.72925	7943.49951171875	1886145.97181723	0	1279	14.93307630099984	1.4067752091762429	1.7181977756497215	107.03942108154297	107.05614471435547
75	108.08557891845703	12.587266666666666					1	DETECTED	108.0856 m/z @12.59 [N1295_1.mzXML]	108.08557891845703	12.587266666666666	0.10083333333333333	19.929333333333332	19.8285	3459.22265625	1792824.2867632753	0	1279	9.957149779293092	0.794001756573134	1.073733986810242	108.0797119140625	108.08557891845703
76	109.06434631347656	8.38115					1	DETECTED	109.0643 m/z @8.38 [N1295_1.mzXML]	109.06434631347656	8.38115	1.6083	19.945666666666668	18.337366666666668	7822.36669921875	1599238.730326355	0	1279	0.22959552129520056	0.5301001553980826	0.8524413748036949	109.0616226196289	109.06468963623047
77	109.10186004638672	11.436866666666667					1	DETECTED	109.1019 m/z @11.44 [N1295_1.mzXML]	109.10186004638672	11.436866666666667	0.13408333333333333	19.9955	19.861416666666667	6062.998046875	1714017.9914127816	0	1279	1.3963420665223119	1.1376834566219582	1.294403286493122	109.09980010986328	109.11050415039062
78	110.05943298339844	2.4894499999999997					1	DETECTED	110.0594 m/z @2.49 [N1295_1.mzXML]	110.05943298339844	2.4894499999999997	0.2856166666666667	19.731166666666663	19.445549999999997	5111.9892578125	1349638.7802607422	0	1279	0.4396302708185962	4.411756031157831	2.530877168898166	110.05913543701172	110.05998229980469
79	111.04340362548828	1.9529					1	DETECTED	111.0434 m/z @1.95 [N1295_1.mzXML]	111.04340362548828	1.9529	0.10083333333333333	19.9955	19.894666666666666	10311.818359375	3242390.723520049	0	1279	1.5282033053238457	4.274336663601883	9.248292979513662	111.0427017211914	111.0528793334961
80	112.0362777709961	1.7709833333333334					1	DETECTED	112.0363 m/z @1.77 [N1295_1.mzXML]	112.0362777709961	1.7709833333333334	0.15091666666666667	14.856933333333334	14.706016666666667	185757.578125	2658740.4964124453	0	1279	0.09407340403461761	74.66017882662	3.0739493075008855	112.02747344970703	112.0410385131836
81	112.89503479003906	1.7264166666666665					1	DETECTED	112.8950 m/z @1.73 [N1295_1.mzXML]	112.89503479003906	1.7264166666666665	1.6522833333333333	13.3878	11.735516666666667	154327.59375	4947702.430073975	0	1279	0.12612323814112303	3.754064543095052	4.28639599671279	112.89497375488281	112.9019775390625
82	113.02029418945312	2.2796000000000003					1	DETECTED	113.0203 m/z @2.28 [N1295_1.mzXML]	113.02029418945312	2.2796000000000003	0.33658333333333335	19.9955	19.658916666666666	308459.84375	1.1089135218282927E7	0	1279	0.664205074938073	1.0724623749538433	3.31948167201421	113.01322937011719	113.02647399902344
83	113.03755187988281	11.4084					1	DETECTED	113.0376 m/z @11.41 [N1295_1.mzXML]	113.03755187988281	11.4084	1.3952	18.171	16.7758	7309.94970703125	1876304.609920411	0	1279	10.391254306346022	0.7280298791034883	8.75988508844907	113.03392791748047	113.03784942626953
84	114.05432891845703	3.0025833333333334					1	DETECTED	114.0543 m/z @3.00 [N1295_1.mzXML]	114.05432891845703	3.0025833333333334	0.10083333333333333	19.9955	19.894666666666666	38461.734375	5687361.141248325	0	1279	0.48465437456715366	3.1803290568410376	2.296261536413133	114.05409240722656	114.05477905273438
85	114.06549835205078	1.8271833333333334					1	DETECTED	114.0655 m/z @1.83 [N1295_1.mzXML]	114.06549835205078	1.8271833333333334	1.7849833333333334	18.253333333333334	16.46835	547163.8125	6102056.764286314	0	1279	0.06174964991250964	6.4216115390765225	5.931540586996466	114.06549835205078	114.06591796875
86	114.0909423828125	9.725083333333334					1	DETECTED	114.0909 m/z @9.73 [N1295_1.mzXML]	114.0909423828125	9.725083333333334	0.15091666666666667	19.945666666666668	19.79475	7421.90087890625	1900466.3445458382	0	1279	0.10654185180079168	1.0337583775785535	1.070269757807334	114.09052276611328	114.09649658203125
87	114.89186096191406	1.7415166666666666					1	DETECTED	114.8919 m/z @1.74 [N1295_1.mzXML]	114.89186096191406	1.7415166666666666	1.6814333333333333	14.212716666666667	12.531283333333334	42166.1953125	3015266.4986403203	0	1279	0.2682783359374048	104.28252427184479	6.225566459570413	114.88923645019531	114.8972396850586
88	114.98710632324219	1.5191333333333332					1	DETECTED	114.9871 m/z @1.52 [N1295_1.mzXML]	114.98710632324219	1.5191333333333332	1.41255	1.6377333333333333	0.2251833333333333	45516.984375	362100.785946289	0	1279	0.11338749085458977	1.0563721657544962	1.0940898973623243	114.98696899414062	114.98722076416016
89	115.03596496582031	1.8554333333333333					1	DETECTED	115.0360 m/z @1.86 [N1295_1.mzXML]	115.03596496582031	1.8554333333333333	0.35351666666666665	19.91283333333333	19.559316666666664	158841.109375	2228941.7054505926	0	1279	0.041063801620998985	0.5608103827880087	4.372107344888307	115.0356216430664	115.03884887695312
90	115.05379486083984	9.206583333333333					1	DETECTED	115.0538 m/z @9.21 [N1295_1.mzXML]	115.05379486083984	9.206583333333333	2.83515	16.213183333333333	13.378033333333333	66642.7109375	1860856.8407546063	0	1279	0.09122082156167366	2.046901423090315	2.4362721372280447	115.05323028564453	115.0623779296875
91	115.06895446777344	1.8271833333333334					1	DETECTED	115.0690 m/z @1.83 [N1295_1.mzXML]	115.06895446777344	1.8271833333333334	0.3025	19.96216666666667	19.65966666666667	20084.4296875	2243309.8128124685	0	1279	8.204787607545207	2.876883425060079	4.469985316831828	115.06739807128906	115.07518768310547
92	115.11112976074219	11.76215					1	DETECTED	115.1111 m/z @11.76 [N1295_1.mzXML]	115.11112976074219	11.76215	0.11728333333333334	19.945666666666668	19.828383333333335	8758.7705078125	2656478.6252656523	0	1279	0.20172835385436017	0.6913836010494182	2.8906451459847156	115.11050415039062	115.11165618896484
93	116.04871368408203	9.2205					1	DETECTED	116.0487 m/z @9.22 [N1295_1.mzXML]	116.04871368408203	9.2205	9.178016666666668	9.305200000000001	0.12718333333333298	5720.52099609375	33240.450106201075	0	1279	0.0909352975599873	1.496861514319404	1.9937230286388077	116.04871368408203	116.05733489990234
94	116.06971740722656	1.8554333333333333					1	DETECTED	116.0697 m/z @1.86 [N1295_1.mzXML]	116.06971740722656	1.8554333333333333	0.10083333333333333	19.9955	19.894666666666666	2927763.5	1.883466578484377E7	1	1279	0.031705080711945444	0.6563585410868442	0.10038732351780724	116.06136322021484	116.07056427001953
95	116.43582916259766	1.4898166666666666					1	DETECTED	116.4358 m/z @1.49 [N1295_1.mzXML]	116.43582916259766	1.4898166666666666	1.4290999999999998	1.5485499999999999	0.11945000000000006	8499.53125	45009.56482196046	0	1279	0.11563232486207697	0.983667307164424	0.967334614328848	116.43570709228516	116.43587493896484
96	116.70112609863281	12.357633333333332					1	DETECTED	116.7011 m/z @12.36 [N1295_1.mzXML]	116.70112609863281	12.357633333333332	0.99805	14.0163	13.01825	16809.572265625	8500213.529266357	0	1279	12.54165130050046	0.5730073726295712	0.14601474525914246	116.6915512084961	116.7090835571289
97	116.98512268066406	1.4898166666666666					1	DETECTED	116.9851 m/z @1.49 [N1295_1.mzXML]	116.98512268066406	1.4898166666666666	0.10083333333333333	19.9955	19.894666666666666	2677105.75	4.949231981327827E7	0	1279	0.12716782578769714	68.09272173350975	2.2867403470178482	116.98493194580078	116.98562622070312
98	117.05681610107422	9.2205					1	DETECTED	117.0568 m/z @9.22 [N1295_1.mzXML]	117.05681610107422	9.2205	0.16776666666666668	19.48483333333333	19.317066666666665	151589.625	1.0955198172810543E7	0	1279	0.07164480936179274	0.5365290662470704	0.018087497127858662	117.05390930175781	117.05916595458984
99	117.09022521972656	11.45185					1	DETECTED	117.0902 m/z @11.45 [N1295_1.mzXML]	117.09022521972656	11.45185	1.0668499999999999	19.599666666666668	18.53281666666667	95133.921875	4862037.988269317	0	1279	0.3056091509903247	2.702646510451766	5.010428891166519	117.0900650024414	117.09921264648438
100	117.98863220214844	1.5191333333333332					1	DETECTED	117.9886 m/z @1.52 [N1295_1.mzXML]	117.98863220214844	1.5191333333333332	1.4603499999999998	17.542666666666666	16.082316666666667	29124.255859375	3775830.6260547787	0	1279	0.18721425372660527	136.79316699744808	272.58633399489617	117.9881362915039	117.98910522460938
101	118.06422424316406	9.2205					1	DETECTED	118.0642 m/z @9.22 [N1295_1.mzXML]	118.06422424316406	9.2205	0.3025	19.599666666666668	19.29716666666667	1771309.5	1.6783065133895777E7	1	1279	0.08290232114161533	1.3730399458362115	1.4880270380992338	118.05741119384766	118.06477355957031
102	118.08538055419922	1.9391					1	DETECTED	118.0854 m/z @1.94 [N1295_1.mzXML]	118.08538055419922	1.9391	0.10083333333333333	19.9955	19.894666666666666	1379362.25	5.461092010406581E7	1	1279	0.2156806478426807	2.7239805999846727	3.735780428930753	118.08529663085938	118.08595275878906
103	118.97826385498047	12.214599999999999					1	DETECTED	118.9783 m/z @12.21 [N1295_1.mzXML]	118.97826385498047	12.214599999999999	0.15091666666666667	19.979	19.828083333333332	54056.89453125	6684403.434301273	0	1279	2.0226816667301595	0.6208535583644342	0.09458591601419448	118.97784423828125	118.98136901855469
104	119.0181884765625	1.5191333333333332					1	DETECTED	119.0182 m/z @1.52 [N1295_1.mzXML]	119.0181884765625	1.5191333333333332	1.3952	15.937616666666665	14.542416666666664	315928.8125	3737957.605270478	0	1279	0.13851337894423388	1.2660154965514596	1.4843935582437817	119.01803588867188	119.01863098144531
105	119.04852294921875	3.9144333333333337					1	DETECTED	119.0485 m/z @3.91 [N1295_1.mzXML]	119.04852294921875	3.9144333333333337	3.272383333333333	4.600366666666667	1.327983333333334	7588.0634765625	221833.0076259461	0	1279	0.39799027807894305	1.0341743893258566	0.390826585240995	119.048095703125	119.0488052368164
106	119.06787872314453	9.2205					1	DETECTED	119.0679 m/z @9.22 [N1295_1.mzXML]	119.06787872314453	9.2205	4.94635	9.67995	4.7336	95858.2421875	928071.645530821	0	1279	0.08084368420487209	0.5911164064122414	0.13204820615974439	119.05835723876953	119.07279968261719
107	119.0888671875	1.9391					1	DETECTED	119.0889 m/z @1.94 [N1295_1.mzXML]	119.0888671875	1.9391	0.18471666666666667	19.0095	18.824783333333333	57654.28515625	3191776.5263594054	0	1279	0.19628263272544388	2.124083313381983	0.7612113942711815	119.08071899414062	119.08942413330078
108	119.15367889404297	14.810433333333332					1	DETECTED	119.1537 m/z @14.81 [N1295_1.mzXML]	119.15367889404297	14.810433333333332	0.10083333333333333	19.979	19.878166666666665	71249.640625	1.5908037117063113E7	0	1279	1.9921084055005327	0.6739940940451533	0.9390956684820225	119.15324401855469	119.15978240966797
109	119.5091323852539	8.38115					1	DETECTED	119.5091 m/z @8.38 [N1295_1.mzXML]	119.5091323852539	8.38115	8.158466666666666	8.410416666666666	0.2519500000000008	3342.08740234375	31436.78617932138	0	1279	0.48561652255215826	0.5657136441883087	0.13142728837661746	119.50895690917969	119.50933837890625
110	120.06483459472656	1.8554333333333333					1	DETECTED	120.0648 m/z @1.86 [N1295_1.mzXML]	120.06483459472656	1.8554333333333333	1.2047166666666667	10.146883333333333	8.942166666666667	66506.0546875	1783237.205722963	0	1279	0.13359083134702554	1.4678796894520196	9.841507236829024	120.06442260742188	120.0693588256836
111	120.07999420166016	8.39575					1	DETECTED	120.0800 m/z @8.40 [N1295_1.mzXML]	120.07999420166016	8.39575	7.7123	19.9955	12.2832	935823.5	2.165634469351076E7	1	1279	0.2465393245159877	0.7972899201772428	0.4750823759950321	120.07963562011719	120.08750915527344
112	120.96542358398438	2.008766666666667					1	DETECTED	120.9654 m/z @2.01 [N1295_1.mzXML]	120.96542358398438	2.008766666666667	1.8271833333333334	19.780666666666665	17.95348333333333	21430.619140625	5969551.703654114	0	1279	0.30844010324356863	49.43593391463971	97.87186782927942	120.9579086303711	120.96563720703125
113	120.98014831542969	1.4898166666666666					1	DETECTED	120.9801 m/z @1.49 [N1295_1.mzXML]	120.98014831542969	1.4898166666666666	1.3952	19.33716666666667	17.94196666666667	51519.703125	6635659.598967834	0	1279	0.14252406078936852	101.58584513086724	245.41909804060882	120.97039794921875	120.9832534790039
114	121.02759552001953	12.4796					1	DETECTED	121.0276 m/z @12.48 [N1295_1.mzXML]	121.02759552001953	12.4796	0.4893	19.945666666666668	19.456366666666668	35648.16015625	7197639.021079104	0	1279	0.1112983988445162	0.6922163745904798	0.37307022512139376	121.01876068115234	121.03440856933594
115	121.07127380371094	1.8413499999999998					1	DETECTED	121.0713 m/z @1.84 [N1295_1.mzXML]	121.07127380371094	1.8413499999999998	0.10083333333333333	19.979	19.878166666666665	538238.9375	8218000.103517362	0	1279	0.05485855249441851	0.7815388089408098	0.4054154307736617	121.063720703125	121.07173919677734
116	121.08364868164062	8.39575					1	DETECTED	121.0836 m/z @8.40 [N1295_1.mzXML]	121.08364868164062	8.39575	7.296383333333334	8.696283333333334	1.3998999999999997	52111.45703125	1126258.2336828627	0	1279	0.27193576782448226	0.6170967342960904	0.581393884533747	121.08354949951172	121.08942413330078
117	121.98644256591797	11.569766666666668					1	DETECTED	121.9864 m/z @11.57 [N1295_1.mzXML]	121.98644256591797	11.569766666666668	8.0677	16.524683333333332	8.456983333333332	22745.220703125	2988295.48672052	0	1279	1.1576901893431621	1.2074275189887869	7.330951482852133	121.98589324951172	121.98845672607422
118	122.09574127197266	12.736600000000001					1	DETECTED	122.0957 m/z @12.74 [N1295_1.mzXML]	122.09574127197266	12.736600000000001	0.21828333333333333	19.9955	19.777216666666668	11320.392578125	3649264.8860761104	0	1279	2.887463571677598	0.798904883132676	1.668134647231865	122.0862808227539	122.09637451171875
119	122.92374420166016	1.6522833333333333					1	DETECTED	122.9237 m/z @1.65 [N1295_1.mzXML]	122.92374420166016	1.6522833333333333	1.5632833333333334	19.075	17.511716666666665	69468.5546875	5582520.831974032	0	1279	0.12022457376516349	58.11261158169857	128.82291668919834	122.92355346679688	122.92916870117188
120	123.04354095458984	3.8698833333333336					1	DETECTED	123.0435 m/z @3.87 [N1295_1.mzXML]	123.04354095458984	3.8698833333333336	0.18471666666666667	19.879833333333334	19.695116666666667	4336.84716796875	1841097.0665924386	0	1279	0.3109161723697218	2.67221518701099	0.8760873528701677	123.03543853759766	123.04865264892578
121	123.05455017089844	3.1580500000000002					1	DETECTED	123.0546 m/z @3.16 [N1295_1.mzXML]	123.05455017089844	3.1580500000000002	0.7092833333333334	8.589483333333334	7.8802	4175.044921875	570594.88447464	0	1279	0.2902045405506257	1.6090140615003472	2.2456020156070937	123.05435943603516	123.06169128417969
122	123.98194885253906	12.403799999999999					1	DETECTED	123.9819 m/z @12.40 [N1295_1.mzXML]	123.98194885253906	12.403799999999999	10.6722	15.43705	4.764849999999999	12419.7490234375	1423182.551988648	0	1279	0.8381391425067068	1.3567028564927865	1.7122216300584072	123.9814682006836	123.9824447631836
123	124.03612518310547	1.9249666666666667					1	DETECTED	124.0361 m/z @1.92 [N1295_1.mzXML]	124.03612518310547	1.9249666666666667	0.6244	14.996766666666668	14.372366666666668	19548.837890625	1070749.197076416	0	1279	1.3163710369708892	2.148109519775197	0.37196828332279075	124.03560638427734	124.04586791992188
124	124.97535705566406	1.4898166666666666					1	DETECTED	124.9754 m/z @1.49 [N1295_1.mzXML]	124.97535705566406	1.4898166666666666	1.4452833333333333	10.4548	9.009516666666666	4227.615234375	852084.3892504883	0	1279	0.06588279962762944	101.15475299401201	201.30950598802406	124.97334289550781	124.97537994384766
125	124.99893188476562	13.041733333333333					1	DETECTED	124.9989 m/z @13.04 [N1295_1.mzXML]	124.99893188476562	13.041733333333333	12.357633333333332	13.986233333333333	1.6286000000000005	14911.27734375	594377.3514327388	0	1279	0.7084457724718032	1.190323052185352	1.157172890451983	124.99827575683594	124.99932861328125
126	125.0202407836914	1.7989333333333335					1	DETECTED	125.0202 m/z @1.80 [N1295_1.mzXML]	125.0202407836914	1.7989333333333335	0.16776666666666668	19.9955	19.827733333333335	21371.283203125	2191022.845074768	0	1279	0.14756718254093304	4.541340098831342	5.599734193629399	125.01677703857422	125.02688598632812
127	126.05184936523438	1.8554333333333333					1	DETECTED	126.0518 m/z @1.86 [N1295_1.mzXML]	126.05184936523438	1.8554333333333333	0.15091666666666667	19.649	19.498083333333334	24358.662109375	1375659.7911654664	0	1279	0.09064162746492088	4.259699272923966	0.3618514126835455	126.05171203613281	126.05738067626953
128	126.09091186523438	9.133233333333333					1	DETECTED	126.0909 m/z @9.13 [N1295_1.mzXML]	126.09091186523438	9.133233333333333	2.8627333333333334	17.641833333333334	14.779100000000001	7693.33642578125	1850556.4887999878	0	1279	0.10314951527984206	1.1784626425324936	98.72421055485404	126.08564758300781	126.09429168701172
129	127.03821563720703	10.85185					1	DETECTED	127.0382 m/z @10.85 [N1295_1.mzXML]	127.03821563720703	10.85185	0.11728333333333334	19.979	19.861716666666666	39419.73828125	3955304.913127564	0	1279	8.881853573791446	0.5483273232147095	0.05599456903966993	127.03433227539062	127.04769134521484
130	128.00997924804688	1.7849833333333334					1	DETECTED	128.0100 m/z @1.78 [N1295_1.mzXML]	128.00997924804688	1.7849833333333334	1.7264166666666665	19.83	18.103583333333333	16795.64453125	2503309.6284252037	0	1279	0.07037011217871814	145.2997126211699	283.74794807450354	128.00479125976562	128.0172576904297
131	128.06996154785156	2.36385					1	DETECTED	128.0700 m/z @2.36 [N1295_1.mzXML]	128.06996154785156	2.36385	0.16776666666666668	19.8965	19.728733333333334	24890.7734375	3498031.010549318	0	1279	0.4947621030291476	1.9144487080507753	2.577016445036233	128.06117248535156	128.07801818847656
132	129.01376342773438	1.813					1	DETECTED	129.0138 m/z @1.81 [N1295_1.mzXML]	129.01376342773438	1.813	1.41255	19.8965	18.48395	10587.78125	5338912.843320612	0	1279	16.033382266993033	23.078973654638535	45.15794730927707	129.00970458984375	129.020263671875
133	129.05381774902344	1.8831166666666665					1	DETECTED	129.0538 m/z @1.88 [N1295_1.mzXML]	129.05381774902344	1.8831166666666665	0.10083333333333333	19.9955	19.894666666666666	69061.8828125	7937563.240786194	0	1279	0.2831896303833974	6.455501685559813	1.927636869721087	129.0509490966797	129.0597381591797
134	130.0315399169922	8.821216666666666					1	DETECTED	130.0315 m/z @8.82 [N1295_1.mzXML]	130.0315399169922	8.821216666666666	8.758333333333333	8.899933333333333	0.1416000000000004	5998.05615234375	39298.840986816416	0	1279	0.1547696809047281	1.1258945136496137	1.2517890272992271	130.031494140625	130.0317840576172
135	130.0491485595703	3.32945					1	DETECTED	130.0491 m/z @3.33 [N1295_1.mzXML]	130.0491485595703	3.32945	0.11728333333333334	19.9955	19.878216666666667	38081.6953125	3944283.2974094544	0	1279	0.38125747051800296	1.4992679379294143	0.1871283234148655	130.04421997070312	130.0499267578125
136	130.06417846679688	10.544983333333333					1	DETECTED	130.0642 m/z @10.54 [N1295_1.mzXML]	130.06417846679688	10.544983333333333	0.33658333333333335	19.698333333333334	19.36175	366697.40625	4890864.902296135	1	1279	0.07367874660764251	0.6607875552338246	0.27364262567333786	130.0546112060547	130.07144165039062
137	130.0854949951172	1.9249666666666667					1	DETECTED	130.0855 m/z @1.92 [N1295_1.mzXML]	130.0854949951172	1.9249666666666667	0.15091666666666667	19.879833333333334	19.728916666666667	44407.15234375	4890083.143882357	0	1279	0.5855380640292058	2.6795869013942544	12.288668661472371	130.08468627929688	130.0860595703125
138	130.93226623535156	1.5338					1	DETECTED	130.9323 m/z @1.53 [N1295_1.mzXML]	130.93226623535156	1.5338	1.4452833333333333	1.5632833333333334	0.1180000000000001	11587.0107421875	51635.75174414061	0	1279	0.07509278189496627	0.6665411410280546	0.32073295837354765	130.9317626953125	130.93243408203125
139	130.9641876220703	1.4898166666666666					1	DETECTED	130.9642 m/z @1.49 [N1295_1.mzXML]	130.9641876220703	1.4898166666666666	0.10083333333333333	19.9955	19.894666666666666	1133609.625	1.5804862551397955E7	0	1279	0.15827421493730864	2.2580521075423037	2.388238988631756	130.9569549560547	130.96539306640625
140	131.01812744140625	1.5044833333333334					1	DETECTED	131.0181 m/z @1.50 [N1295_1.mzXML]	131.01812744140625	1.5044833333333334	1.4290999999999998	1.6232333333333335	0.1941333333333337	34827.73046875	265425.2205219728	0	1279	0.12593639282244018	1.2876409462745948	1.5752818925491896	131.0181121826172	131.01829528808594
141	131.06773376464844	10.5299					1	DETECTED	131.0677 m/z @10.53 [N1295_1.mzXML]	131.06773376464844	10.5299	1.1359	19.56683333333333	18.430933333333332	26416.810546875	1867880.9030319208	0	1279	0.0745800814435782	0.8325341756438576	0.11686458905699736	131.06715393066406	131.0701446533203
142	131.080810546875	2.6547833333333335					1	DETECTED	131.0808 m/z @2.65 [N1295_1.mzXML]	131.080810546875	2.6547833333333335	2.2796000000000003	8.852766666666668	6.573166666666667	7011.35400390625	863369.9774770202	0	1279	0.9523975921603038	7.281139249841573	13.467956192619782	131.08018493652344	131.0854949951172
143	131.4483184814453	16.623916666666666					1	DETECTED	131.4483 m/z @16.62 [N1295_1.mzXML]	131.4483184814453	16.623916666666666	3.5173666666666668	16.623916666666666	13.106549999999999	5922.46484375	3159906.315323181	0	1279	12.084177579470332	0.5	null	131.4418487548828	131.4483184814453
144	131.9567108154297	5.255716666666667					1	DETECTED	131.9567 m/z @5.26 [N1295_1.mzXML]	131.9567108154297	5.255716666666667	0.10083333333333333	19.8965	19.795666666666666	28402.041015625	7343767.646423952	0	1279	11.653002918152572	0.7808886469877591	3.2734778521913297	131.94912719726562	131.9610595703125
145	132.04379272460938	9.530183333333333					1	DETECTED	132.0438 m/z @9.53 [N1295_1.mzXML]	132.04379272460938	9.530183333333333	9.163216666666667	10.4548	1.2915833333333335	65614.2734375	591070.5110120849	0	1279	0.08355147298810195	1.1787164604096854	10.908423464086923	132.0340576171875	132.04403686523438
146	132.064697265625	2.7657666666666665					1	DETECTED	132.0647 m/z @2.77 [N1295_1.mzXML]	132.064697265625	2.7657666666666665	0.11728333333333334	19.9955	19.878216666666667	204180.640625	2.541312438361276E7	0	1279	1.0037925288540035	2.5668591418124675	2.4074752208963672	132.0588836669922	132.06509399414062
147	132.07574462890625	1.8554333333333333					1	DETECTED	132.0757 m/z @1.86 [N1295_1.mzXML]	132.07574462890625	1.8554333333333333	1.813	10.688733333333333	8.875733333333333	1635730.5	1.2268797390628055E7	1	1279	0.036356104970455716	91.87162921769927	194.1686591396538	132.06959533691406	132.08567810058594
148	132.08779907226562	3.8849					1	DETECTED	132.0878 m/z @3.88 [N1295_1.mzXML]	132.08779907226562	3.8849	3.6924	4.523266666666667	0.8308666666666671	2257.82763671875	80628.18008349609	0	1279	0.8298809385850214	2.1580952380952403	3.3161904761904806	132.08653259277344	132.0906219482422
149	132.10098266601562	3.8849					1	DETECTED	132.1010 m/z @3.88 [N1295_1.mzXML]	132.10098266601562	3.8849	2.8909333333333334	19.48483333333333	16.593899999999998	1501237.625	9.457328917716326E7	1	1279	1.0477126051072911	1.1046315786310963	1.1350678320729648	132.09353637695312	132.1014862060547
150	132.12533569335938	5.613866666666667					1	DETECTED	132.1253 m/z @5.61 [N1295_1.mzXML]	132.12533569335938	5.613866666666667	3.7658666666666667	5.613866666666667	1.8479999999999999	26680.546875	997671.1673245847	0	1279	2.0181489875314154	0.5	null	132.1154022216797	132.12799072265625
151	132.76889038085938	10.772283333333332					1	DETECTED	132.7689 m/z @10.77 [N1295_1.mzXML]	132.76889038085938	10.772283333333332	3.531833333333333	16.45905	12.927216666666668	23684.072265625	1.2201102856738526E7	0	1279	12.282892623678336	0.8927080959516791	0.7884862681159778	132.76417541503906	132.77407836914062
152	132.95709228515625	13.578916666666666					1	DETECTED	132.9571 m/z @13.58 [N1295_1.mzXML]	132.95709228515625	13.578916666666666	0.10083333333333333	19.9955	19.894666666666666	1447806.25	6.0227857956891745E7	0	1279	0.18671484680970885	0.5779075970996962	0.026128635635154506	132.95693969726562	132.96273803710938
153	132.99754333496094	1.4898166666666666					1	DETECTED	132.9975 m/z @1.49 [N1295_1.mzXML]	132.99754333496094	1.4898166666666666	1.41255	18.171	16.75845	34816.93359375	1.4238834092685789E7	0	1279	0.11869917612678993	103.46646180380141	218.9761841177502	132.997314453125	133.0051727294922
154	133.033447265625	1.5191333333333332					1	DETECTED	133.0334 m/z @1.52 [N1295_1.mzXML]	133.033447265625	1.5191333333333332	0.5231166666666667	19.846833333333333	19.323716666666666	1337978.0	2.376698453329242E7	1	1279	0.1087350561608218	1.27149144227137	1.3729379831214636	133.03343200683594	133.03424072265625
155	133.0487060546875	2.0654333333333335					1	DETECTED	133.0487 m/z @2.07 [N1295_1.mzXML]	133.0487060546875	2.0654333333333335	1.9529	7.909483333333333	5.956583333333333	13981.8095703125	971822.6499935304	0	1279	0.4110249366988965	26.465861966824633	51.931723933649266	133.0467987060547	133.04905700683594
156	133.0681610107422	2.5993500000000003					1	DETECTED	133.0682 m/z @2.60 [N1295_1.mzXML]	133.0681610107422	2.5993500000000003	2.57185	19.173333333333336	16.601483333333334	11445.8603515625	1466816.0945177	0	1279	0.24310205057443746	38.631960365359696	168.35664961395725	133.06759643554688	133.0685272216797
157	133.07916259765625	1.8413499999999998					1	DETECTED	133.0792 m/z @1.84 [N1295_1.mzXML]	133.07916259765625	1.8413499999999998	1.8413499999999998	19.583166666666667	17.74181666666667	55706.43359375	2678085.173466187	0	1279	0.024748400252124325	null	null	133.0718231201172	133.0838623046875
158	133.10433959960938	3.943833333333333					1	DETECTED	133.1043 m/z @3.94 [N1295_1.mzXML]	133.10433959960938	3.943833333333333	1.4898166666666666	18.187166666666666	16.69735	68877.2734375	6166609.296330439	0	1279	3.0242389352992145	1.0612764048963732	0.5420126306448327	133.09596252441406	133.10606384277344
159	133.95790100097656	11.338533333333334					1	DETECTED	133.9579 m/z @11.34 [N1295_1.mzXML]	133.95790100097656	11.338533333333334	0.25193333333333334	19.879833333333334	19.6279	15858.7978515625	3191953.8281791997	0	1279	0.7260356448805076	0.8985663329167045	0.7612027383841727	133.9518585205078	133.9656524658203
160	134.0178985595703	1.7849833333333334					1	DETECTED	134.0179 m/z @1.78 [N1295_1.mzXML]	134.0178985595703	1.7849833333333334	1.6961333333333333	2.0373	0.34116666666666684	36778.68359375	269917.1436817629	0	1279	0.058446707480538596	1.9199024573250787	2.8398049146501574	134.0176544189453	134.01806640625
161	134.03465270996094	1.4898166666666666					1	DETECTED	134.0347 m/z @1.49 [N1295_1.mzXML]	134.03465270996094	1.4898166666666666	0.10083333333333333	19.96216666666667	19.861333333333334	113009.4375	3341097.944137543	0	1279	0.13603873529326482	5.26275233010903	19.282984890159682	134.03350830078125	134.04446411132812
162	134.05929565429688	10.238816666666667					1	DETECTED	134.0593 m/z @10.24 [N1295_1.mzXML]	134.05929565429688	10.238816666666667	3.1439833333333334	17.46033333333333	14.316349999999998	18625.498046875	1586768.814553039	0	1279	0.39432264206941525	7.433121373150961	0.9827906831569686	134.05892944335938	134.06619262695312
163	134.10548400878906	3.9734					1	DETECTED	134.1055 m/z @3.97 [N1295_1.mzXML]	134.10548400878906	3.9734	3.4017	4.585	1.1833	4521.060546875	203928.32010198987	0	1279	0.7004316533903032	1.0348959244358933	1.0697918488717864	134.10499572753906	134.1079864501953
164	134.95755004882812	13.578916666666666					1	DETECTED	134.9576 m/z @13.58 [N1295_1.mzXML]	134.95755004882812	13.578916666666666	0.10083333333333333	19.9955	19.894666666666666	87900.203125	1.2583764564612025E7	0	1279	2.511867619574982	1.5911170110713129	0.3677684497315438	134.95713806152344	134.9583740234375
165	134.99566650390625	1.4898166666666666					1	DETECTED	134.9957 m/z @1.49 [N1295_1.mzXML]	134.99566650390625	1.4898166666666666	1.3952	19.764166666666664	18.368966666666665	196942.375	4264408.5028297715	0	1279	0.10257363153398891	5.871660201762843	11.691975758725782	134.9926300048828	135.00381469726562
166	135.03118896484375	1.5191333333333332					1	DETECTED	135.0312 m/z @1.52 [N1295_1.mzXML]	135.03118896484375	1.5191333333333332	1.5044833333333334	19.96216666666667	18.457683333333335	132116.8125	3940834.829811279	0	1279	0.10127986582072968	367.6913393089555	739.958054520396	135.03021240234375	135.0320281982422
167	135.04336547851562	10.162416666666667					1	DETECTED	135.0434 m/z @10.16 [N1295_1.mzXML]	135.04336547851562	10.162416666666667	6.8962666666666665	19.533833333333334	12.637566666666668	6116.4599609375	1162296.6006576228	0	1279	0.1143809394308537	1.9346274155606242	2.8692548311212485	135.0428009033203	135.04388427734375
168	135.06256103515625	10.070016666666668					1	DETECTED	135.0626 m/z @10.07 [N1295_1.mzXML]	135.06256103515625	10.070016666666668	0.13408333333333333	19.8965	19.762416666666667	2812.17041015625	1354086.3126508796	0	1279	9.362290739273693	0.9944922134474867	0.9889844268949736	135.06199645996094	135.0631103515625
169	135.10089111328125	9.3932					1	DETECTED	135.1009 m/z @9.39 [N1295_1.mzXML]	135.10089111328125	9.3932	7.5131499999999996	9.635516666666666	2.1223666666666663	4356.16259765625	234672.3874166261	0	1279	0.08512098965672799	0.564444208044112	0.12888841608822402	135.10081481933594	135.1086883544922
170	136.04718017578125	1.813					1	DETECTED	136.0472 m/z @1.81 [N1295_1.mzXML]	136.04718017578125	1.813	1.7849833333333334	2.2655000000000003	0.4805166666666669	231435.0625	1027225.4276123035	0	1279	0.10623561003295978	3.62253815201033	5.380020876915044	136.0469207763672	136.0472412109375
171	136.0748291015625	3.958483333333333					1	DETECTED	136.0748 m/z @3.96 [N1295_1.mzXML]	136.0748291015625	3.958483333333333	0.10083333333333333	19.879833333333334	19.779	16947.068359375	2054298.0658706664	0	1279	0.40939115562805783	1.1457518170573173	1.3481153851692433	136.07431030273438	136.0757293701172
172	136.95298767089844	13.578916666666666					1	DETECTED	136.9530 m/z @13.58 [N1295_1.mzXML]	136.95298767089844	13.578916666666666	0.2014166666666667	19.8965	19.695083333333333	33558.69140625	4862777.969784238	0	1279	0.6935527687787317	0.7131408693156545	0.38863784742945456	136.9523468017578	136.95388793945312
173	136.9685821533203	1.6232333333333335					1	DETECTED	136.9686 m/z @1.62 [N1295_1.mzXML]	136.9685821533203	1.6232333333333335	1.5338	1.6961333333333333	0.16233333333333322	34548.48828125	215843.82356738276	0	1279	0.10849137896029015	0.9075661572866174	0.8371603557741104	136.9684600830078	136.96871948242188
174	137.0169219970703	10.224033333333333					1	DETECTED	137.0169 m/z @10.22 [N1295_1.mzXML]	137.0169219970703	10.224033333333333	10.224033333333333	15.232533333333333	5.0085	3407.6689453125	455905.8023773803	0	1279	0.05551387710362299	null	null	137.01675415039062	137.0170440673828
175	137.0286407470703	1.5191333333333332					1	DETECTED	137.0286 m/z @1.52 [N1295_1.mzXML]	137.0286407470703	1.5191333333333332	1.4452833333333333	18.137666666666668	16.692383333333336	7464.24951171875	4523494.454120849	0	1279	16.67730797756096	113.01545926427448	225.03091852854897	137.022216796875	137.0287628173828
176	137.0592041015625	9.348483333333332					1	DETECTED	137.0592 m/z @9.35 [N1295_1.mzXML]	137.0592041015625	9.348483333333332	2.4476	10.94375	8.49615	4205.02001953125	711709.1375389098	0	1279	0.891892002066184	0.6155842368006029	0.23116847360120574	137.0587158203125	137.05946350097656
177	137.13156127929688	13.753633333333333					1	DETECTED	137.1316 m/z @13.75 [N1295_1.mzXML]	137.13156127929688	13.753633333333333	0.10083333333333333	19.9955	19.894666666666666	6873.0146484375	3344208.2094117412	0	1279	14.936191180464057	0.7285929137856948	0.9020165239556288	137.13116455078125	137.13226318359375
178	138.05162048339844	1.8554333333333333					1	DETECTED	138.0516 m/z @1.86 [N1295_1.mzXML]	138.05162048339844	1.8554333333333333	0.45558333333333334	19.879833333333334	19.42425	413952.96875	4543981.040603579	0	1279	0.05111894562641828	0.6644138626809578	0.0738472946342297	138.05148315429688	138.05491638183594
179	139.04116821289062	14.370366666666666					1	DETECTED	139.0412 m/z @14.37 [N1295_1.mzXML]	139.04116821289062	14.370366666666666	0.18471666666666667	19.945666666666668	19.76095	112878.2890625	1.7579014735152252E7	0	1279	3.156986254016056	0.7894244539599357	0.5758659329805454	139.03567504882812	139.05052185058594
180	140.0408172607422	14.856933333333334					1	DETECTED	140.0408 m/z @14.86 [N1295_1.mzXML]	140.0408172607422	14.856933333333334	9.163216666666667	16.6074	7.444183333333331	6477.4892578125	1328060.052412108	0	1279	0.3594770606018649	0.6122783736657287	0.24952385302232388	140.0403289794922	140.04901123046875
181	140.06719970703125	1.7709833333333334					1	DETECTED	140.0672 m/z @1.77 [N1295_1.mzXML]	140.06719970703125	1.7709833333333334	0.15091666666666667	19.91283333333333	19.761916666666664	882352.375	7195725.963168641	1	1279	0.06205336284218932	4.458644012643869	6.959487974926188	140.06649780273438	140.0703125
182	141.0374298095703	13.711350000000001					1	DETECTED	141.0374 m/z @13.71 [N1295_1.mzXML]	141.0374298095703	13.711350000000001	2.503016666666667	15.937616666666665	13.434599999999998	6539.58984375	1692330.4766660163	0	1279	11.125357543516543	0.5993130111524162	0.1802415987467053	141.03004455566406	141.04031372070312
183	141.05169677734375	9.348483333333332					1	DETECTED	141.0517 m/z @9.35 [N1295_1.mzXML]	141.05169677734375	9.348483333333332	0.21828333333333333	16.903333333333332	16.68505	29095.693359375	1729031.4906192012	0	1279	0.09820491279624477	0.67174955143042	1.5723527470866279	141.05081176757812	141.05615234375
184	141.08970642089844	10.755566666666665					1	DETECTED	141.0897 m/z @10.76 [N1295_1.mzXML]	141.08970642089844	10.755566666666665	0.10083333333333333	19.979	19.878166666666665	2381.791259765625	1445370.0785078737	0	1279	18.280991781456205	0.9328326690484982	0.8656653380969963	141.0880126953125	141.09083557128906
185	142.04647827148438	1.8271833333333334					1	DETECTED	142.0465 m/z @1.83 [N1295_1.mzXML]	142.04647827148438	1.8271833333333334	1.7264166666666665	16.344666666666665	14.618249999999998	36041.140625	1113177.8479094848	0	1279	0.15081214342643356	72.5351472047633	3.2739253617434225	142.04452514648438	142.05149841308594
186	142.06439208984375	9.2205					1	DETECTED	142.0644 m/z @9.22 [N1295_1.mzXML]	142.06439208984375	9.2205	3.648483333333333	10.500866666666667	6.852383333333334	109908.328125	1095284.3520413183	0	1279	0.08236233603468968	1.3615083777110257	1.6326982374708385	142.06422424316406	142.0728302001953
187	142.94705200195312	1.6814333333333333					1	DETECTED	142.9471 m/z @1.68 [N1295_1.mzXML]	142.94705200195312	1.6814333333333333	1.5338	14.513816666666665	12.980016666666666	35669.62109375	2171159.565135468	0	1279	0.5092392654196451	36.739606778315846	6.895857203675629	142.93719482421875	142.94956970214844
188	143.03050231933594	1.7989333333333335					1	DETECTED	143.0305 m/z @1.80 [N1295_1.mzXML]	143.03050231933594	1.7989333333333335	0.15091666666666667	19.698333333333334	19.547416666666667	299899.6875	4973962.648325715	0	1279	0.126644394913614	56.85129157160677	2.9295988021355073	143.02821350097656	143.03675842285156
189	143.05294799804688	1.8271833333333334					1	DETECTED	143.0529 m/z @1.83 [N1295_1.mzXML]	143.05294799804688	1.8271833333333334	1.813	18.600666666666665	16.787666666666667	588742.5	3.203643087266065E7	0	1279	0.052025515314386706	591.8096357226749	1182.6192714453496	143.05101013183594	143.06256103515625
190	143.07228088378906	9.2205					1	DETECTED	143.0723 m/z @9.22 [N1295_1.mzXML]	143.07228088378906	9.2205	0.10083333333333333	19.9955	19.894666666666666	105829.7265625	4770549.2032748405	0	1279	0.08550016129364657	0.515967140520806	0.01731673587442925	143.06446838378906	143.08108520507812
191	143.10580444335938	11.094933333333334					1	DETECTED	143.1058 m/z @11.09 [N1295_1.mzXML]	143.10580444335938	11.094933333333334	0.7261166666666666	19.599666666666668	18.87355	7265.48828125	2469863.088452515	0	1279	0.10160707019348081	0.9101110862859632	0.8251455341427162	143.1009521484375	143.114501953125
192	144.0437469482422	9.2205					1	DETECTED	144.0437 m/z @9.22 [N1295_1.mzXML]	144.0437469482422	9.2205	1.7709833333333334	9.545566666666668	7.774583333333334	28428.365234375	3169395.372549438	0	1279	0.08452357133202604	0.5127795101070232	0.013354570153994563	144.03399658203125	144.04397583007812
193	144.06491088867188	2.2935833333333333					1	DETECTED	144.0649 m/z @2.29 [N1295_1.mzXML]	144.06491088867188	2.2935833333333333	0.15091666666666667	19.9955	19.844583333333333	3734.48779296875	1369533.940819732	0	1279	6.3969007956058626	4.630814405724953	7.094641314526144	144.06410217285156	144.06524658203125
194	144.07981872558594	9.2205					1	DETECTED	144.0798 m/z @9.22 [N1295_1.mzXML]	144.07981872558594	9.2205	0.8105666666666667	19.156833333333335	18.34626666666667	1264198.75	8368154.530181739	0	1279	0.08702825549455717	1.3896946642541634	1.5659520257172632	144.07916259765625	144.0838623046875
195	144.10098266601562	1.8694					1	DETECTED	144.1010 m/z @1.87 [N1295_1.mzXML]	144.10098266601562	1.8694	0.13408333333333333	19.61616666666667	19.482083333333335	92610.15625	3757703.427818116	0	1279	0.0318679075432331	0.5615683860560852	0.16694851950889847	144.10025024414062	144.10182189941406
196	144.13743591308594	10.92825					1	DETECTED	144.1374 m/z @10.93 [N1295_1.mzXML]	144.13743591308594	10.92825	10.897383333333332	11.048933333333334	0.15155000000000207	6132.560546875	35968.08177331559	0	1279	0.17152151084104084	2.4549136069113624	3.909827213822725	144.1370086669922	144.13746643066406
197	144.97976684570312	13.5331					1	DETECTED	144.9798 m/z @13.53 [N1295_1.mzXML]	144.97976684570312	13.5331	10.070016666666668	18.665166666666668	8.59515	4683.5908203125	916417.7995439151	0	1279	5.924256722757351	1.2409678273215108	0.8663313278584446	144.97914123535156	144.98081970214844
198	144.9911346435547	1.8271833333333334					1	DETECTED	144.9911 m/z @1.83 [N1295_1.mzXML]	144.9911346435547	1.8271833333333334	1.41255	18.567999999999998	17.15545	118179.0	3.2546398037675995E7	0	1279	0.07473847047206839	48.7002114288737	77.49299353308098	144.99082946777344	144.99139404296875
199	145.048583984375	1.9667833333333333					1	DETECTED	145.0486 m/z @1.97 [N1295_1.mzXML]	145.048583984375	1.9667833333333333	0.11728333333333334	19.945666666666668	19.828383333333335	168918.703125	1.0011216139542837E7	0	1279	0.2732788144058036	1.6708637533446569	1.078096389596714	145.04611206054688	145.05174255371094
200	145.0834197998047	9.2205					1	DETECTED	145.0834 m/z @9.22 [N1295_1.mzXML]	145.0834197998047	9.2205	9.163216666666667	18.714	9.550783333333332	125210.5078125	1057334.1987440472	0	1279	0.06795970936276241	1.6819853183699847	1.53017802078291	145.0830535888672	145.08554077148438
201	146.02633666992188	8.805483333333333					1	DETECTED	146.0263 m/z @8.81 [N1295_1.mzXML]	146.02633666992188	8.805483333333333	8.727366666666667	9.009333333333332	0.2819666666666656	3128.56494140625	32203.049410644435	0	1279	0.16267061106667846	1.804779176445487	2.609558352890974	146.02622985839844	146.0264434814453
202	146.05906677246094	9.2205					1	DETECTED	146.0591 m/z @9.22 [N1295_1.mzXML]	146.05906677246094	9.2205	0.2687833333333333	19.8965	19.627716666666668	1472538.375	1.118406777863975E7	1	1279	0.08652879974224525	1.41066783768735	1.5974449957321724	146.05177307128906	146.059814453125
203	146.0802001953125	1.9806333333333332					1	DETECTED	146.0802 m/z @1.98 [N1295_1.mzXML]	146.0802001953125	1.9806333333333332	0.3025	19.698333333333334	19.395833333333336	148351.203125	8621755.894378543	0	1279	0.6223489122960697	1.6322897990212306	0.7239323903793673	146.07489013671875	146.08802795410156
204	146.11666870117188	1.8271833333333334					1	DETECTED	146.1167 m/z @1.83 [N1295_1.mzXML]	146.11666870117188	1.8271833333333334	1.813	9.29095	7.477950000000001	83080.359375	1.055893048901129E7	0	1279	0.04726249228994739	258.03076238398876	519.2725457762834	146.1162109375	146.1171112060547
205	147.01300048828125	1.5191333333333332					1	DETECTED	147.0130 m/z @1.52 [N1295_1.mzXML]	147.01300048828125	1.5191333333333332	1.3952	19.40266666666667	18.00746666666667	330172.5	6454709.446969331	0	1279	0.14589903328179732	44.05099056164324	101.1254800473932	147.0070037841797	147.013427734375
206	147.06268310546875	9.2205					1	DETECTED	147.0627 m/z @9.22 [N1295_1.mzXML]	147.06268310546875	9.2205	0.11728333333333334	19.9955	19.878216666666667	119575.1171875	3432150.770121888	0	1279	0.08781597316344047	0.517348337813787	1.6461171384961886	147.05294799804688	147.06484985351562
207	147.07553100585938	1.8554333333333333					1	DETECTED	147.0755 m/z @1.86 [N1295_1.mzXML]	147.07553100585938	1.8554333333333333	1.813	18.552	16.739	186948.890625	5489952.553551032	0	1279	0.2041485388329778	11.056333365876672	19.24491675235681	147.0688934326172	147.07681274414062
208	147.11192321777344	1.5933333333333333					1	DETECTED	147.1119 m/z @1.59 [N1295_1.mzXML]	147.11192321777344	1.5933333333333333	1.0325	17.82283333333333	16.790333333333333	222937.84375	5245385.959315216	0	1279	0.1447462009341307	2.3601013432688287	3.784827287321069	147.1038360595703	147.11634826660156
209	148.01402282714844	1.4898166666666666					1	DETECTED	148.0140 m/z @1.49 [N1295_1.mzXML]	148.01402282714844	1.4898166666666666	1.0668499999999999	9.575583333333332	8.508733333333332	38854.734375	3813531.919753296	0	1279	0.06283206146683185	10.058397036803528	87.71878386123434	148.0084686279297	148.0161590576172
210	148.0386199951172	9.964566666666666					1	DETECTED	148.0386 m/z @9.96 [N1295_1.mzXML]	148.0386199951172	9.964566666666666	0.5903333333333334	19.698333333333334	19.108	48514.4140625	3246138.786578122	0	1279	8.024259779077408	0.5518321073890011	1.2509938664377418	148.03805541992188	148.0421142578125
211	148.0594940185547	1.8271833333333334					1	DETECTED	148.0595 m/z @1.83 [N1295_1.mzXML]	148.0594940185547	1.8271833333333334	0.9808166666666666	9.305200000000001	8.324383333333335	35757.32421875	2262980.6670830385	0	1279	0.9720773392511822	4.917716907565673	8.835433815131346	148.0589141845703	148.0662841796875
212	148.08163452148438	16.442666666666664					1	DETECTED	148.0816 m/z @16.44 [N1295_1.mzXML]	148.08163452148438	16.442666666666664	8.292383333333333	19.8965	11.604116666666666	4578.3935546875	1375117.4715857545	0	1279	2.030390338185807	0.7118842494228219	0.3544216485485868	148.07505798339844	148.08204650878906
213	148.93429565429688	1.7264166666666665					1	DETECTED	148.9343 m/z @1.73 [N1295_1.mzXML]	148.93429565429688	1.7264166666666665	1.6667999999999998	13.518216666666666	11.851416666666665	110843.5	2.2289734874119624E7	0	1279	0.12836126820241156	99.3968409281521	3.7698883864994293	148.9329071044922	148.93446350097656
214	148.96295166015625	2.6823333333333332					1	DETECTED	148.9630 m/z @2.68 [N1295_1.mzXML]	148.96295166015625	2.6823333333333332	1.9391	15.0908	13.1517	37544.359375	1.5040345960886354E7	0	1279	13.142261461711428	8.847625241063822	19.0278819222755	148.9569091796875	148.96295166015625
215	149.0113067626953	1.4898166666666666					1	DETECTED	149.0113 m/z @1.49 [N1295_1.mzXML]	149.0113067626953	1.4898166666666666	0.6414166666666666	19.96216666666667	19.32075	334346.15625	1.5164864132181216E7	0	1279	0.11582169470162174	15.487430191770388	159.74622344352193	149.00132751464844	149.0115203857422
216	149.02236938476562	12.46475					1	DETECTED	149.0224 m/z @12.46 [N1295_1.mzXML]	149.02236938476562	12.46475	0.10083333333333333	19.9955	19.894666666666666	277985.9375	6.076900667578617E7	1	1279	0.13903159144609845	0.521302333325785	0.02865188159225731	149.02207946777344	149.0228271484375
217	150.01451110839844	1.5191333333333332					1	DETECTED	150.0145 m/z @1.52 [N1295_1.mzXML]	150.01451110839844	1.5191333333333332	1.4452833333333333	1.5632833333333334	0.1180000000000001	10968.5595703125	51066.00939477539	0	1279	0.04992157288754484	0.7989167230873402	0.5978334461746805	150.0142822265625	150.0148162841797
218	150.02577209472656	12.4796					1	DETECTED	150.0258 m/z @12.48 [N1295_1.mzXML]	150.02577209472656	12.4796	0.10083333333333333	19.9955	19.894666666666666	22697.087890625	5385209.3884084495	0	1279	0.12146762503538966	1.1271570773233002	0.22738443724757013	150.02532958984375	150.02635192871094
219	150.0576171875	2.73805					1	DETECTED	150.0576 m/z @2.74 [N1295_1.mzXML]	150.0576171875	2.73805	1.75615	9.650416666666667	7.894266666666667	34231.38671875	1927695.309459961	0	1279	6.9763064897939575	4.002156855916035	32.55265051886084	150.05149841308594	150.05795288085938
220	150.9678192138672	13.578916666666666					1	DETECTED	150.9678 m/z @13.58 [N1295_1.mzXML]	150.9678192138672	13.578916666666666	0.23506666666666665	19.91283333333333	19.677766666666663	25051.033203125	3196925.896108462	0	1279	8.166002275512408	0.7542767860654706	2.4031806776175033	150.96697998046875	150.97642517089844
221	151.04432678222656	1.5191333333333332					1	DETECTED	151.0443 m/z @1.52 [N1295_1.mzXML]	151.04432678222656	1.5191333333333332	1.1359	15.937616666666665	14.801716666666666	19420.99609375	1789524.098378479	0	1279	9.409761161409213	42.74598361682685	89.76428826094076	151.03440856933594	151.04823303222656
222	152.0210723876953	1.813					1	DETECTED	152.0211 m/z @1.81 [N1295_1.mzXML]	152.0210723876953	1.813	1.7849833333333334	10.958766666666666	9.173783333333333	146848.875	1537740.3896934197	0	1279	0.045962081952360956	6.61628959419349	4.671221914161312	152.01486206054688	152.03106689453125
223	152.03114318847656	2.1795					1	DETECTED	152.0311 m/z @2.18 [N1295_1.mzXML]	152.03114318847656	2.1795	2.1795	9.755733333333334	7.576233333333334	9414.056640625	695024.7267807008	0	1279	0.03106364566184805	null	null	152.0310821533203	152.0356903076172
224	152.0461883544922	11.626383333333333					1	DETECTED	152.0462 m/z @11.63 [N1295_1.mzXML]	152.0461883544922	11.626383333333333	0.10083333333333333	19.96216666666667	19.861333333333334	5059.7421875	2287323.7736528935	0	1279	18.77471306813838	0.8616219327204921	2.6298161321689144	152.04483032226562	152.0471649169922
225	152.94618225097656	1.5933333333333333					1	DETECTED	152.9462 m/z @1.59 [N1295_1.mzXML]	152.94618225097656	1.5933333333333333	1.5191333333333332	1.7989333333333335	0.27980000000000027	126589.5546875	1045768.0965478516	0	1279	0.1110698100451184	1.961706527262322	2.6682190984399843	152.9460906982422	152.9463653564453
226	153.0040283203125	1.4603499999999998					1	DETECTED	153.0040 m/z @1.46 [N1295_1.mzXML]	153.0040283203125	1.4603499999999998	1.4290999999999998	17.971833333333333	16.542733333333334	5899.83935546875	2541489.484376648	0	1279	0.1480271302834253	264.68373333333335	528.3674666666667	153.00376892089844	153.0044708251953
227	153.05667114257812	13.624683333333333					1	DETECTED	153.0567 m/z @13.62 [N1295_1.mzXML]	153.05667114257812	13.624683333333333	2.8489500000000003	18.943833333333334	16.094883333333335	127982.9140625	2.00711254686369E7	0	1279	2.535057506110892	0.6642073607397284	0.31302118578180976	153.05133056640625	153.06556701660156
228	154.02561950683594	1.8554333333333333					1	DETECTED	154.0256 m/z @1.86 [N1295_1.mzXML]	154.02561950683594	1.8554333333333333	1.813	2.2084166666666665	0.3954166666666665	67782.1953125	349866.032586914	0	1279	0.08331826608959902	4.659269442262372	8.318538884524743	154.01930236816406	154.02590942382812
229	154.0830841064453	3.943833333333333					1	DETECTED	154.0831 m/z @3.94 [N1295_1.mzXML]	154.0830841064453	3.943833333333333	0.5399333333333334	19.353666666666665	18.81373333333333	3123.652099609375	904448.4434900512	0	1279	0.38816362050446607	2.7635555294417187	4.527111058883437	154.0823516845703	154.08572387695312
230	154.2921600341797	14.355866666666666					1	DETECTED	154.2922 m/z @14.36 [N1295_1.mzXML]	154.2921600341797	14.355866666666666	5.957133333333333	19.813666666666666	13.856533333333333	5616.13916015625	1367622.7831329654	0	1279	4.963044836321139	0.8249180431969901	0.8733540457906912	154.2849578857422	154.2930450439453
231	154.87933349609375	1.7415166666666666					1	DETECTED	154.8793 m/z @1.74 [N1295_1.mzXML]	154.87933349609375	1.7415166666666666	1.6961333333333333	2.15095	0.45481666666666665	15232.138671875	237382.26558666988	0	1279	0.2779519773359198	5.010833639368344	9.021667278736688	154.87924194335938	154.8796844482422
232	154.95474243164062	11.25995					1	DETECTED	154.9547 m/z @11.26 [N1295_1.mzXML]	154.95474243164062	11.25995	1.6083	19.386333333333333	17.778033333333333	13037.2333984375	2710400.6661764528	0	1279	0.8296915337115642	0.9209841495150225	24.591874018336394	154.95054626464844	154.9638214111328
233	155.0274658203125	2.7243					1	DETECTED	155.0275 m/z @2.72 [N1295_1.mzXML]	155.0274658203125	2.7243	2.2371333333333334	19.698333333333334	17.4612	21127.02734375	2361629.142947815	0	1279	0.1781169038324797	6.813303030353048	12.803501210874138	155.02720642089844	155.0311279296875
234	155.0672607421875	10.024783333333334					1	DETECTED	155.0673 m/z @10.02 [N1295_1.mzXML]	155.0672607421875	10.024783333333334	9.305200000000001	10.376133333333334	1.0709333333333326	8394.4892578125	137261.77142578133	0	1279	0.08671892978984097	0.7441343370005793	0.48826867400115864	155.06707763671875	155.06768798828125
235	155.078125	1.6814333333333333					1	DETECTED	155.0781 m/z @1.68 [N1295_1.mzXML]	155.078125	1.6814333333333333	1.5933333333333333	2.4755666666666665	0.8822333333333332	37214.875	775989.3955703124	0	1279	0.08008266733762714	5.006999621642069	9.013999243284138	155.07797241210938	155.07887268066406
236	155.12986755371094	14.810433333333332					1	DETECTED	155.1299 m/z @14.81 [N1295_1.mzXML]	155.12986755371094	14.810433333333332	0.10083333333333333	19.9955	19.894666666666666	1831678.625	3.423645784385501E8	1	1279	2.8897407498690235	1.8152344450904183	0.7805288527592888	155.12960815429688	155.13040161132812
237	155.9744110107422	14.398733333333332					1	DETECTED	155.9744 m/z @14.40 [N1295_1.mzXML]	155.9744110107422	14.398733333333332	8.544283333333334	19.123833333333334	10.57955	4736.962890625	1332778.6018115233	0	1279	5.421587111522346	0.9035477286508555	0.8767409226888823	155.97157287597656	155.97535705566406
238	156.04112243652344	1.7709833333333334					1	DETECTED	156.0411 m/z @1.77 [N1295_1.mzXML]	156.04112243652344	1.7709833333333334	1.7415166666666666	10.36005	8.618533333333332	479483.78125	2844627.326577333	0	1279	0.05191806428295598	1.6910240406994572	2.077633307559253	156.0410614013672	156.04281616210938
239	156.07579040527344	1.9391					1	DETECTED	156.0758 m/z @1.94 [N1295_1.mzXML]	156.07579040527344	1.9391	1.5485499999999999	12.27815	10.7296	40837.8515625	1752847.924622499	0	1279	0.4510762639654	1.1984349233712992	1.367322979513999	156.06710815429688	156.07650756835938
240	156.1334686279297	14.810433333333332					1	DETECTED	156.1335 m/z @14.81 [N1295_1.mzXML]	156.1334686279297	14.810433333333332	0.15091666666666667	19.979	19.828083333333332	83356.6171875	1.7347625585630856E7	0	1279	4.734047526283584	0.6960429206766734	0.8780323809441516	156.1328125	156.13404846191406
241	157.126953125	14.810433333333332					1	DETECTED	157.1270 m/z @14.81 [N1295_1.mzXML]	157.126953125	14.810433333333332	0.10083333333333333	19.9955	19.894666666666666	511088.0	9.391789686066176E7	0	1279	0.6922555363047191	0.8980061177568317	0.8059255421628289	157.12660217285156	157.12783813476562
242	158.1304473876953	14.810433333333332					1	DETECTED	158.1304 m/z @14.81 [N1295_1.mzXML]	158.1304473876953	14.810433333333332	0.2687833333333333	19.9955	19.72671666666667	25126.89453125	5967332.144857304	0	1279	4.984161404047256	0.6793620377335465	0.8412762312419002	158.12046813964844	158.1388702392578
243	158.15296936035156	11.71585					1	DETECTED	158.1530 m/z @11.72 [N1295_1.mzXML]	158.15296936035156	11.71585	0.8274333333333334	11.809216666666666	10.981783333333333	19667.326171875	1249620.4636030884	0	1279	0.42068869666821307	0.5042874308324595	0.008574861664919116	158.15286254882812	158.15353393554688
244	158.96299743652344	1.6522833333333333					1	DETECTED	158.9630 m/z @1.65 [N1295_1.mzXML]	158.96299743652344	1.6522833333333333	1.5485499999999999	12.8269	11.27835	581958.125	9321163.92730078	0	1279	0.08872912709227232	1.3861889615299574	1.7219842963540912	158.96255493164062	158.9632568359375
245	159.07569885253906	3.04495					1	DETECTED	159.0757 m/z @3.04 [N1295_1.mzXML]	159.07569885253906	3.04495	0.15091666666666667	19.61616666666667	19.46525	5816.8310546875	1697367.208495239	0	1279	1.9184841159908692	3.362996855599452	1.1684742623028805	159.0748291015625	159.07614135742188
246	159.0909423828125	9.2205					1	DETECTED	159.0909 m/z @9.22 [N1295_1.mzXML]	159.0909423828125	9.2205	9.133233333333333	19.1075	9.974266666666669	140033.84375	1270977.9499517486	0	1279	0.08607709707530908	1.3308177580571765	1.6302861847787018	159.0897979736328	159.1003875732422
247	159.14381408691406	1.4751833333333333					1	DETECTED	159.1438 m/z @1.48 [N1295_1.mzXML]	159.14381408691406	1.4751833333333333	1.4751833333333333	9.086916666666667	7.6117333333333335	12902.9931640625	3141310.2152532646	0	1279	7.409838893243446	null	null	159.14381408691406	159.14903259277344
248	159.98130798339844	13.578916666666666					1	DETECTED	159.9813 m/z @13.58 [N1295_1.mzXML]	159.98130798339844	13.578916666666666	1.2390833333333333	17.88883333333333	16.649749999999997	14289.5224609375	3374897.7262207344	0	1279	5.946421506113188	0.6746343143478436	0.34926862869568726	159.98085021972656	159.98190307617188
249	160.0595245361328	2.7657666666666665					1	DETECTED	160.0595 m/z @2.77 [N1295_1.mzXML]	160.0595245361328	2.7657666666666665	0.10083333333333333	19.9955	19.894666666666666	411510.25	5.091353619880331E7	1	1279	0.9545195671954447	6.510679476222798	8.512683238371043	160.05917358398438	160.05995178222656
250	160.07504272460938	9.2205					1	DETECTED	160.0750 m/z @9.22 [N1295_1.mzXML]	160.07504272460938	9.2205	4.930083333333333	9.2767	4.346616666666667	53893.3828125	3452371.0238983133	0	1279	0.10169428535378344	0.5065494804311936	0.013098960862387213	160.0748748779297	160.0750732421875
251	160.1323699951172	1.8694					1	DETECTED	160.1324 m/z @1.87 [N1295_1.mzXML]	160.1323699951172	1.8694	1.8554333333333333	10.1931	8.337666666666665	77708.8984375	7620765.825755249	0	1279	0.05555894736169842	297.8295843981243	591.3849601681751	160.13226318359375	160.132568359375
252	161.0113983154297	1.4751833333333333					1	DETECTED	161.0114 m/z @1.48 [N1295_1.mzXML]	161.0113983154297	1.4751833333333333	1.3952	5.288266666666667	3.893066666666667	12527.74609375	603974.8051748963	0	1279	0.11666812125719472	24.33673682017088	44.51999177879911	161.0111541748047	161.01181030273438
253	161.02305603027344	12.104933333333333					1	DETECTED	161.0231 m/z @12.10 [N1295_1.mzXML]	161.02305603027344	12.104933333333333	1.5485499999999999	15.953716666666667	14.405166666666666	72652.65625	1.01706924640528E7	0	1279	1.4751159410734154	2.345666938071103	5.320369411815471	161.0227813720703	161.0286407470703
254	161.0397491455078	1.8413499999999998					1	DETECTED	161.0397 m/z @1.84 [N1295_1.mzXML]	161.0397491455078	1.8413499999999998	1.41255	15.62925	14.216700000000001	12520.1728515625	7239249.074349487	0	1279	14.152850055229763	16.577308768656724	31.179118589283107	161.03964233398438	161.04901123046875
255	161.06295776367188	2.6823333333333332					1	DETECTED	161.0630 m/z @2.68 [N1295_1.mzXML]	161.06295776367188	2.6823333333333332	0.13408333333333333	19.9955	19.861416666666667	26412.607421875	3431527.2098161033	0	1279	0.8295696120763676	5.047621005279322	0.7553948166901612	161.05813598632812	161.0635223388672
256	161.98040771484375	0.16776666666666668					1	DETECTED	161.9804 m/z @0.17 [N1295_1.mzXML]	161.98040771484375	0.16776666666666668	0.10083333333333333	19.979	19.878166666666665	2435.994384765625	1296470.9234309087	0	1279	19.044990514706857	148.492280876494	295.984561752988	161.97091674804688	161.98733520507812
257	162.0970458984375	15.232533333333333					1	DETECTED	162.0970 m/z @15.23 [N1295_1.mzXML]	162.0970458984375	15.232533333333333	1.4898166666666666	18.86116666666667	17.371350000000003	8112.66845703125	2540076.528921783	0	1279	1.1482804677521479	0.8563081481449717	0.7135944561946278	162.08790588378906	162.09786987304688
258	162.11119079589844	1.8413499999999998					1	DETECTED	162.1112 m/z @1.84 [N1295_1.mzXML]	162.11119079589844	1.8413499999999998	1.75615	10.055283333333334	8.299133333333334	3165791.75	2.6932371010706525E7	1	1279	0.09951237761111598	2.327322000666943	2.4025355767037775	162.10556030273438	162.11228942871094
259	162.9904327392578	1.4898166666666666					1	DETECTED	162.9904 m/z @1.49 [N1295_1.mzXML]	162.9904327392578	1.4898166666666666	1.3779833333333333	19.9955	18.617516666666667	625825.875	9670929.3283641	0	1279	0.10129061322879074	2.9238136379331516	2.4208888486237328	162.98281860351562	162.9966278076172
260	163.0177001953125	12.262216666666665					1	DETECTED	163.0177 m/z @12.26 [N1295_1.mzXML]	163.0177001953125	12.262216666666665	8.727366666666667	19.764166666666664	11.036799999999998	8737.52734375	4171731.1845035395	0	1279	9.956229695636374	1.5611412082549474	2.122282416509895	163.01287841796875	163.0263671875
261	163.03811645507812	11.824933333333332					1	DETECTED	163.0381 m/z @11.82 [N1295_1.mzXML]	163.03811645507812	11.824933333333332	0.10083333333333333	19.9955	19.894666666666666	38130.55078125	5669681.814384155	0	1279	0.1169349173615295	0.8425437486920357	0.7653150132851146	163.02825927734375	163.04464721679688
262	163.05960083007812	10.912983333333333					1	DETECTED	163.0596 m/z @10.91 [N1295_1.mzXML]	163.05960083007812	10.912983333333333	0.2856166666666667	18.811666666666667	18.52605	101651.875	8913696.13692798	0	1279	0.35476516420919424	0.545840504053076	0.04196446576122841	163.0590362548828	163.059814453125
263	163.07431030273438	11.541666666666666					1	DETECTED	163.0743 m/z @11.54 [N1295_1.mzXML]	163.07431030273438	11.541666666666666	0.3874	11.6556	11.2682	24677.708984375	4312515.67564795	0	1279	0.12230865279235026	0.5051071637758945	0.010214327551788882	163.0732879638672	163.07595825195312
264	163.09347534179688	14.794816666666666					1	DETECTED	163.0935 m/z @14.79 [N1295_1.mzXML]	163.09347534179688	14.794816666666666	0.35351666666666665	19.255166666666664	18.901649999999997	15864.60546875	4822142.478326294	0	1279	2.5017763145090797	0.9287231709669099	0.8590303216544742	163.0925750732422	163.10194396972656
265	163.11483764648438	1.7989333333333335					1	DETECTED	163.1148 m/z @1.80 [N1295_1.mzXML]	163.11483764648438	1.7989333333333335	0.3025	19.5175	19.215	151091.09375	8705373.227638977	0	1279	0.13124692105112756	3.4641960707199404	15.408576098744282	163.1097869873047	163.12054443359375
266	163.9758758544922	0.6414166666666666					1	DETECTED	163.9759 m/z @0.64 [N1295_1.mzXML]	163.9758758544922	0.6414166666666666	0.10083333333333333	19.9955	19.894666666666666	32096.345703125	9929164.841651917	0	1279	18.512021954801355	8.93038554346753	7.267159406474341	163.9744110107422	163.97650146484375
267	163.99395751953125	1.5191333333333332					1	DETECTED	163.9940 m/z @1.52 [N1295_1.mzXML]	163.99395751953125	1.5191333333333332	1.4603499999999998	16.9525	15.49215	15449.96484375	5124286.337848852	0	1279	10.173042848881217	118.3668976858587	254.7278769368569	163.98631286621094	164.0
268	164.0596923828125	14.513816666666665					1	DETECTED	164.0597 m/z @14.51 [N1295_1.mzXML]	164.0596923828125	14.513816666666665	4.898483333333333	14.513816666666665	9.615333333333332	10046.4814453125	2069568.974379699	0	1279	3.527284075734526	0.5	null	164.05902099609375	164.0625
269	164.09083557128906	1.9806333333333332					1	DETECTED	164.0908 m/z @1.98 [N1295_1.mzXML]	164.09083557128906	1.9806333333333332	1.8831166666666665	6.4992833333333335	4.6161666666666665	21114.576171875	870789.4914917301	0	1279	0.3688606275832562	8.813433163962424	null	164.08995056152344	164.0915069580078
270	164.9290771484375	1.6814333333333333					1	DETECTED	164.9291 m/z @1.68 [N1295_1.mzXML]	164.9290771484375	1.6814333333333333	1.6083	2.3079166666666664	0.6996166666666663	50245.18359375	1071576.978214844	0	1279	0.4604364613995122	4.810482026540731	5.999588923549318	164.91969299316406	164.9292755126953
271	164.98342895507812	13.578916666666666					1	DETECTED	164.9834 m/z @13.58 [N1295_1.mzXML]	164.98342895507812	13.578916666666666	0.10083333333333333	19.979	19.878166666666665	445128.0	2.1984525909946144E7	0	1279	1.8895619256018286	0.658224523141901	0.035027646299108685	164.97576904296875	164.98426818847656
272	165.05398559570312	3.8849					1	DETECTED	165.0540 m/z @3.88 [N1295_1.mzXML]	165.05398559570312	3.8849	3.1439833333333334	10.94375	7.799766666666667	10020.8115234375	1262632.4117413939	0	1279	7.334769195961772	5.263592396805759	0.6472608802818719	165.05316162109375	165.05665588378906
273	165.0747833251953	1.8969999999999998					1	DETECTED	165.0748 m/z @1.90 [N1295_1.mzXML]	165.0747833251953	1.8969999999999998	1.8694	9.979366666666666	8.109966666666665	52739.39453125	1528070.4237558292	0	1279	0.5782087170837855	89.26721908681903	184.03875992889616	165.06509399414062	165.07534790039062
274	165.1588897705078	14.313133333333333					1	DETECTED	165.1589 m/z @14.31 [N1295_1.mzXML]	165.1588897705078	14.313133333333333	0.33658333333333335	19.9955	19.658916666666666	25309.587890625	8123251.350243496	0	1279	5.319035363182227	0.703380631109587	0.900434734182626	165.15660095214844	165.15966796875
275	166.025146484375	1.4452833333333333					1	DETECTED	166.0251 m/z @1.45 [N1295_1.mzXML]	166.025146484375	1.4452833333333333	0.10083333333333333	19.979	19.878166666666665	47582.80078125	6374507.404300354	0	1279	0.08507553368333332	34.4131877591642	43.677937895891446	166.015869140625	166.02601623535156
276	166.0526123046875	2.641					1	DETECTED	166.0526 m/z @2.64 [N1295_1.mzXML]	166.0526123046875	2.641	1.9529	8.425066666666668	6.472166666666668	15641.6845703125	2155331.0484451293	0	1279	0.7600789809376622	4.557117423230678	8.245494006110517	166.05209350585938	166.06170654296875
277	166.0712890625	8.38115					1	DETECTED	166.0713 m/z @8.38 [N1295_1.mzXML]	166.0712890625	8.38115	8.1736	8.529233333333334	0.35563333333333347	4773.45751953125	56330.60296325674	0	1279	0.26928144605253834	0.8567413474664765	0.713482694932953	166.06326293945312	166.0745849609375
278	166.08523559570312	8.38115					1	DETECTED	166.0852 m/z @8.38 [N1295_1.mzXML]	166.08523559570312	8.38115	0.15091666666666667	19.37	19.219083333333334	2444531.0	6.160860080531161E7	1	1279	0.29797201653239647	0.857343315037336	0.5265467728641634	166.0782012939453	166.09030151367188
279	166.10179138183594	14.1532					1	DETECTED	166.1018 m/z @14.15 [N1295_1.mzXML]	166.10179138183594	14.1532	8.0677	14.1532	6.0855	21286.583984375	3947980.1252021478	0	1279	5.825151734577476	0.5	null	166.09576416015625	166.1105499267578
280	166.12205505371094	8.574283333333334					1	DETECTED	166.1221 m/z @8.57 [N1295_1.mzXML]	166.12205505371094	8.574283333333334	8.218083333333333	8.635266666666666	0.4171833333333339	3199.259765625	47290.47943078619	0	1279	0.2917263177372025	0.5856026576829485	0.17120531536589703	166.11224365234375	166.12252807617188
281	166.5836639404297	8.410416666666666					1	DETECTED	166.5837 m/z @8.41 [N1295_1.mzXML]	166.5836639404297	8.410416666666666	8.128	8.499433333333334	0.37143333333333395	6397.0791015625	96820.57513043242	0	1279	0.2901972464174314	0.6575981115373285	0.3151962230746571	166.58323669433594	166.58370971679688
282	166.98388671875	12.4796					1	DETECTED	166.9839 m/z @12.48 [N1295_1.mzXML]	166.98388671875	12.4796	0.10083333333333333	19.9955	19.894666666666666	109428.5	1.4418271937465115E7	0	1279	1.8383170878082957	0.7892002235239832	1.1229710052874464	166.98297119140625	166.98512268066406
283	167.02096557617188	8.410416666666666					1	DETECTED	167.0210 m/z @8.41 [N1295_1.mzXML]	167.02096557617188	8.410416666666666	8.082733333333334	8.514383333333333	0.4316499999999994	9066.640625	136184.27627380384	0	1279	0.31889627823187183	0.6586389298611465	0.31727785972229294	167.02088928222656	167.0215606689453
284	167.03314208984375	9.6204					1	DETECTED	167.0331 m/z @9.62 [N1295_1.mzXML]	167.03314208984375	9.6204	1.4290999999999998	10.283583333333333	8.854483333333333	147068.921875	2162351.9440549947	1	1279	0.08296911449679634	0.5098133564619557	0.014266207899689668	167.02748107910156	167.04205322265625
285	167.06704711914062	10.391783333333333					1	DETECTED	167.0670 m/z @10.39 [N1295_1.mzXML]	167.06704711914062	10.391783333333333	2.336	10.8049	8.4689	4205.44775390625	573820.9532911072	0	1279	0.20129962812846713	0.5256409991165767	0.051281998233153485	167.05902099609375	167.07150268554688
286	167.0888214111328	8.39575					1	DETECTED	167.0888 m/z @8.40 [N1295_1.mzXML]	167.0888214111328	8.39575	7.76185	9.515133333333333	1.753283333333333	162187.734375	3195636.1960449857	0	1279	0.29279324790339345	0.8598816760198587	0.5012213900444228	167.0808563232422	167.08926391601562
287	168.03659057617188	9.60545					1	DETECTED	168.0366 m/z @9.61 [N1295_1.mzXML]	168.03659057617188	9.60545	9.560566666666666	18.005166666666664	8.444599999999998	9815.86328125	543007.3592246705	0	1279	0.09749354912797159	94.07278128481327	187.14556256962655	168.03622436523438	168.0368194580078
288	168.0924072265625	8.366433333333333					1	DETECTED	168.0924 m/z @8.37 [N1295_1.mzXML]	168.0924072265625	8.366433333333333	7.942433333333333	10.866833333333334	2.924400000000001	6038.11962890625	298391.8185161135	0	1279	0.15365296264872086	3.448584905660376	5.897169811320752	168.0894317626953	168.09495544433594
289	168.97921752929688	11.352533333333334					1	DETECTED	168.9792 m/z @11.35 [N1295_1.mzXML]	168.97921752929688	11.352533333333334	0.15091666666666667	19.9955	19.844583333333333	42218.36328125	5647714.1182475025	0	1279	1.2644833713559827	6.2324561365838145	3.544896436917153	168.97889709472656	168.98031616210938
290	169.0347137451172	3.0025833333333334					1	DETECTED	169.0347 m/z @3.00 [N1295_1.mzXML]	169.0347137451172	3.0025833333333334	1.9249666666666667	19.747833333333332	17.822866666666666	174879.484375	7492670.788474393	1	1279	0.37730133387475595	0.9932278493670281	0.7118656970556283	169.03245544433594	169.03555297851562
291	169.04833984375	10.85185					1	DETECTED	169.0483 m/z @10.85 [N1295_1.mzXML]	169.04833984375	10.85185	0.13408333333333333	19.813666666666666	19.679583333333333	707317.875	9109319.14912077	1	1279	0.10584002442499951	0.5108948268356979	0.01734700629887013	169.0463104248047	169.0576629638672
292	169.0938720703125	1.6814333333333333					1	DETECTED	169.0939 m/z @1.68 [N1295_1.mzXML]	169.0938720703125	1.6814333333333333	1.5933333333333333	8.774133333333333	7.1808	37799.11328125	7402448.543203919	0	1279	0.1754498148019641	40.42543426460511	80.02280099700555	169.09371948242188	169.0968475341797
293	170.03817749023438	2.9746333333333337					1	DETECTED	170.0382 m/z @2.97 [N1295_1.mzXML]	170.03817749023438	2.9746333333333337	1.9667833333333333	3.17255	1.2057666666666669	9631.48828125	340947.5910476685	0	1279	0.21522181281449182	0.598187560979643	0.19637512195928605	170.0377197265625	170.04132080078125
294	170.0592803955078	9.2205					1	DETECTED	170.0593 m/z @9.22 [N1295_1.mzXML]	170.0592803955078	9.2205	9.148616666666667	11.019066666666667	1.87045	284442.40625	2754170.7104283394	0	1279	0.08765480473316956	1.4263188461444143	23.992266330649887	170.0517578125	170.05967712402344
295	170.09556579589844	11.45185					1	DETECTED	170.0956 m/z @11.45 [N1295_1.mzXML]	170.09556579589844	11.45185	0.10083333333333333	19.9955	19.894666666666666	11346.310546875	6560425.43142506	0	1279	9.668279341567494	0.8763385364893893	0.7526770729787787	170.0914306640625	170.09628295898438
296	170.9768524169922	11.436866666666667					1	DETECTED	170.9769 m/z @11.44 [N1295_1.mzXML]	170.9768524169922	11.436866666666667	8.366433333333333	13.083983333333332	4.717549999999999	7967.1904296875	1366946.108147339	0	1279	3.313952311435523	0.7682221836222898	0.5364443672445796	170.97653198242188	170.9786376953125
297	171.06271362304688	9.2205					1	DETECTED	171.0627 m/z @9.22 [N1295_1.mzXML]	171.06271362304688	9.2205	9.163216666666667	10.866833333333334	1.703616666666667	26944.158203125	638531.9099189448	0	1279	0.1167705592814503	14.870090194937674	28.74018038987535	171.05279541015625	171.0629119873047
298	171.1484375	0.7937833333333334					1	DETECTED	171.1484 m/z @0.79 [N1295_1.mzXML]	171.1484375	0.7937833333333334	0.11728333333333334	19.9955	19.878216666666667	9055.755859375	6310498.776872071	0	1279	18.260292541843906	14.691956146834194	28.383912293668388	171.1424560546875	171.14883422851562
299	172.03628540039062	9.530183333333333					1	DETECTED	172.0363 m/z @9.53 [N1295_1.mzXML]	172.03628540039062	9.530183333333333	9.484966666666667	9.635516666666666	0.15054999999999907	14444.404296875	75718.10547143547	0	1279	0.07320859657281353	1.6647622558053707	2.2838111850860585	172.03623962402344	172.03643798828125
300	172.07481384277344	10.85185					1	DETECTED	172.0748 m/z @10.85 [N1295_1.mzXML]	172.07481384277344	10.85185	1.7989333333333335	16.508133333333333	14.7092	9865.2470703125	5009770.885658814	0	1279	0.08279220825576239	0.8124011598471947	0.6248023196943894	172.0680694580078	172.0814666748047
301	172.13255310058594	10.253666666666668					1	DETECTED	172.1326 m/z @10.25 [N1295_1.mzXML]	172.13255310058594	10.253666666666668	10.1778	11.019066666666667	0.8412666666666677	13173.7021484375	174484.91838537628	0	1279	0.10631230913273093	5.544376098418181	8.713247434373761	172.1316375732422	172.13291931152344
302	173.0198516845703	14.810433333333332					1	DETECTED	173.0199 m/z @14.81 [N1295_1.mzXML]	173.0198516845703	14.810433333333332	8.852766666666668	19.96216666666667	11.1094	8173.78662109375	2072452.9778176872	0	1279	6.889477127651899	0.9323616628433955	0.7934211231800508	173.01870727539062	173.02096557617188
303	173.0412139892578	1.8831166666666665					1	DETECTED	173.0412 m/z @1.88 [N1295_1.mzXML]	173.0412139892578	1.8831166666666665	1.8831166666666665	8.821216666666666	6.9381	9933.0966796875	609797.4280111084	0	1279	0.09685099161019117	null	null	173.03700256347656	173.04129028320312
304	173.96046447753906	11.244733333333333					1	DETECTED	173.9605 m/z @11.24 [N1295_1.mzXML]	173.96046447753906	11.244733333333333	0.11728333333333334	19.9955	19.878216666666667	13358.3916015625	2791761.085281497	0	1279	1.0278470687755359	0.7346492543223313	0.6196421302865898	173.9506378173828	173.96119689941406
305	174.07789611816406	15.342649999999999					1	DETECTED	174.0779 m/z @15.34 [N1295_1.mzXML]	174.07789611816406	15.342649999999999	9.7712	18.681333333333335	8.910133333333334	8841.8505859375	2167039.228523589	0	1279	2.0499085763389377	0.7996242749493702	0.48013745620030773	174.07704162597656	174.0783233642578
306	174.1264190673828	13.711350000000001					1	DETECTED	174.1264 m/z @13.71 [N1295_1.mzXML]	174.1264190673828	13.711350000000001	0.15091666666666667	19.945666666666668	19.79475	4374.4443359375	2107057.048585784	0	1279	9.360738425907257	0.7298715871911664	0.725312248728487	174.1259765625	174.12791442871094
307	174.9370574951172	1.6667999999999998					1	DETECTED	174.9371 m/z @1.67 [N1295_1.mzXML]	174.9370574951172	1.6667999999999998	1.57845	1.8969999999999998	0.3185499999999999	165038.34375	1152795.5053984371	0	1279	0.09929862538112566	1.802773061686475	2.506585915863232	174.9369354248047	174.93724060058594
308	174.9906463623047	1.4751833333333333					1	DETECTED	174.9906 m/z @1.48 [N1295_1.mzXML]	174.9906463623047	1.4751833333333333	0.18471666666666667	19.91283333333333	19.728116666666665	49995.0078125	3074773.630493133	0	1279	0.811338716661469	38.17692185672149	16.27659161775482	174.98992919921875	174.99192810058594
309	175.00747680664062	14.07715					1	DETECTED	175.0075 m/z @14.08 [N1295_1.mzXML]	175.00747680664062	14.07715	9.635516666666666	18.943833333333334	9.308316666666668	6800.96826171875	1571312.1178381331	0	1279	1.565338408504008	1.0478483891061097	1.0951589326313744	175.0068817138672	175.01052856445312
310	175.0229034423828	3.32945					1	DETECTED	175.0229 m/z @3.33 [N1295_1.mzXML]	175.0229034423828	3.32945	1.4290999999999998	19.63266666666667	18.20356666666667	17718.955078125	1899521.3661333928	0	1279	0.2675710515823333	0.7169499752890458	18.958759006449508	175.0182342529297	175.03173828125
311	175.0391387939453	12.618233333333334					1	DETECTED	175.0391 m/z @12.62 [N1295_1.mzXML]	175.0391387939453	12.618233333333334	9.694733333333334	18.960166666666666	9.265433333333332	6163.83203125	2005151.2812520138	0	1279	3.164888383663696	1.5846473975257962	2.1692947950515924	175.0334014892578	175.0391387939453
312	175.07431030273438	15.31145					1	DETECTED	175.0743 m/z @15.31 [N1295_1.mzXML]	175.07431030273438	15.31145	9.545566666666668	19.9955	10.449933333333332	12681.392578125	2745238.593820681	0	1279	2.7295809671336393	0.905430753898114	0.5253572684564141	175.06492614746094	175.07498168945312
313	175.1179962158203	1.7709833333333334					1	DETECTED	175.1180 m/z @1.77 [N1295_1.mzXML]	175.1179962158203	1.7709833333333334	1.5933333333333333	2.4060833333333336	0.8127500000000003	48961.3671875	793465.1352292479	0	1279	0.29856057751619436	2.1096751507891867	3.0897981972936632	175.11785888671875	175.11834716796875
314	176.0696258544922	10.559483333333333					1	DETECTED	176.0696 m/z @10.56 [N1295_1.mzXML]	176.0696258544922	10.559483333333333	8.836933333333333	16.7715	7.934566666666667	246766.828125	2367440.668455655	1	1279	0.07934882266859056	0.5806396999741851	0.06985609424386899	176.0692138671875	176.07408142089844
315	176.96994018554688	1.5191333333333332					1	DETECTED	176.9699 m/z @1.52 [N1295_1.mzXML]	176.96994018554688	1.5191333333333332	1.4290999999999998	16.002383333333334	14.573283333333334	29936.890625	7326496.8552894285	0	1279	0.15261800550173765	80.93271010736758	160.86542021473517	176.96963500976562	176.97579956054688
316	176.9989776611328	15.62925					1	DETECTED	176.9990 m/z @15.63 [N1295_1.mzXML]	176.9989776611328	15.62925	1.4290999999999998	18.104499999999998	16.6754	4770.49365234375	2515483.433071164	0	1279	2.0087246652035766	0.5871557694813082	0.1743115389626164	176.9982452392578	177.0065155029297
317	177.06002807617188	1.6667999999999998					1	DETECTED	177.0600 m/z @1.67 [N1295_1.mzXML]	177.06002807617188	1.6667999999999998	1.5632833333333334	2.19365	0.6303666666666665	33727.9765625	352453.8344659423	0	1279	0.11177894967429225	3.044759298019647	5.089518596039294	177.059326171875	177.06016540527344
318	177.072998046875	10.544983333333333					1	DETECTED	177.0730 m/z @10.54 [N1295_1.mzXML]	177.072998046875	10.544983333333333	1.9110333333333334	18.976499999999998	17.065466666666666	25913.955078125	3256162.6739206547	0	1279	8.622012332196704	0.5101585224308647	0.029788446120253855	177.0728759765625	177.07962036132812
319	177.08633422851562	4.446					1	DETECTED	177.0863 m/z @4.45 [N1295_1.mzXML]	177.08633422851562	4.446	0.11728333333333334	19.9955	19.878216666666667	19304.763671875	4534905.914292172	0	1279	5.261604947979269	1.259499454142232	1.6606122221354744	177.085693359375	177.0906219482422
320	177.15895080566406	18.649166666666666					1	DETECTED	177.1590 m/z @18.65 [N1295_1.mzXML]	177.15895080566406	18.649166666666666	0.3025	19.979	19.6765	4828.5703125	2415412.3850147403	0	1279	2.845039427706787	0.536241824127907	0.07248364825581394	177.158203125	177.1617889404297
321	178.96278381347656	13.578916666666666					1	DETECTED	178.9628 m/z @13.58 [N1295_1.mzXML]	178.96278381347656	13.578916666666666	0.23506666666666665	19.533833333333334	19.298766666666666	11141.6826171875	2513279.6163324593	0	1279	7.633970222731733	0.7230225505909827	0.47593323139341115	178.9530487060547	178.96371459960938
322	179.03929138183594	1.5338					1	DETECTED	179.0393 m/z @1.53 [N1295_1.mzXML]	179.03929138183594	1.5338	1.4290999999999998	17.312	15.882900000000001	18824.689453125	3833051.2347015385	0	1279	0.1803212099763516	75.8495702005729	150.6991404011458	179.03240966796875	179.0489501953125
323	179.053466796875	14.810433333333332					1	DETECTED	179.0535 m/z @14.81 [N1295_1.mzXML]	179.053466796875	14.810433333333332	9.845583333333334	18.600666666666665	8.755083333333332	5404.15625	1257864.668481506	0	1279	1.8292672924068878	0.8817067316568813	0.5722290249749659	179.05067443847656	179.05496215820312
324	179.06951904296875	10.5299					1	DETECTED	179.0695 m/z @10.53 [N1295_1.mzXML]	179.06951904296875	10.5299	0.10083333333333333	19.9955	19.894666666666666	49586.59375	2223108.4176237746	0	1279	0.09659436317994263	0.5061568501825483	1.7377287167914415	179.06210327148438	179.07041931152344
325	180.0648651123047	9.725083333333334					1	DETECTED	180.0649 m/z @9.73 [N1295_1.mzXML]	180.0648651123047	9.725083333333334	0.9129666666666666	10.588833333333334	9.675866666666668	21203.666015625	968296.6102050788	0	1279	0.08909970304586423	1.586411903241891	2.90852224425893	180.06259155273438	180.07318115234375
326	180.08709716796875	8.86855					1	DETECTED	180.0871 m/z @8.87 [N1295_1.mzXML]	180.08709716796875	8.86855	0.18471666666666667	19.8965	19.711783333333333	3260.359619140625	1359277.0024045408	0	1279	0.09410737483016973	1.13497015526937	1.2699403105387403	180.07894897460938	180.0879364013672
327	180.9028778076172	1.6667999999999998					1	DETECTED	180.9029 m/z @1.67 [N1295_1.mzXML]	180.9028778076172	1.6667999999999998	1.6377333333333333	2.3079166666666664	0.6701833333333331	24653.34765625	447003.452029419	0	1279	0.10882091861157406	11.528383027522969	20.231908320388154	180.90228271484375	180.90330505371094
328	180.96038818359375	12.151033333333334					1	DETECTED	180.9604 m/z @12.15 [N1295_1.mzXML]	180.96038818359375	12.151033333333334	11.626383333333333	14.212716666666667	2.586333333333334	7217.47119140625	509992.5871391603	0	1279	0.399802771311192	2.4648178150512994	3.9296356301025983	180.95639038085938	180.96092224121094
329	181.04849243164062	12.4796					1	DETECTED	181.0485 m/z @12.48 [N1295_1.mzXML]	181.04849243164062	12.4796	0.11728333333333334	19.9955	19.878216666666667	19038.142578125	2456557.1772177406	0	1279	0.0875466676485317	0.7912174658624284	0.35822556334750183	181.04751586914062	181.0494384765625
330	181.0712890625	9.071533333333333					1	DETECTED	181.0713 m/z @9.07 [N1295_1.mzXML]	181.0712890625	9.071533333333333	0.8105666666666667	11.079566666666667	10.269	14257.263671875	1138389.011281586	0	1279	1.8299192329554526	0.621537431051249	0.012634359077052024	181.06137084960938	181.07220458984375
331	181.08450317382812	11.569766666666668					1	DETECTED	181.0845 m/z @11.57 [N1295_1.mzXML]	181.08450317382812	11.569766666666668	3.7069166666666664	19.96216666666667	16.255250000000004	1791011.5	1.506083992581794E7	1	1279	0.10490451461820527	1.7345612022678354	2.1553554245134463	181.07778930664062	181.0858154296875
332	182.08026123046875	3.8849					1	DETECTED	182.0803 m/z @3.88 [N1295_1.mzXML]	182.08026123046875	3.8849	2.008766666666667	11.641033333333333	9.632266666666666	164181.0	1.2344929910700927E7	1	1279	7.8723876052250015	0.66140167873937	0.3850478704671814	182.0792236328125	182.08816528320312
333	182.1492156982422	16.9525					1	DETECTED	182.1492 m/z @16.95 [N1295_1.mzXML]	182.1492156982422	16.9525	0.10083333333333333	19.9955	19.894666666666666	76882.2421875	2.341824198482574E7	0	1279	4.160497843911328	0.6722269275292996	0.1895216298090316	182.14817810058594	182.14964294433594
334	183.1573944091797	12.449433333333333					1	DETECTED	183.1574 m/z @12.45 [N1295_1.mzXML]	183.1573944091797	12.449433333333333	0.15091666666666667	19.9955	19.844583333333333	15889.716796875	3359429.256640412	0	1279	7.768514553303669	0.7900448498862948	2.0180803666062777	183.1515655517578	183.1573944091797
335	184.07217407226562	12.985883333333334					1	DETECTED	184.0722 m/z @12.99 [N1295_1.mzXML]	184.07217407226562	12.985883333333334	10.85185	15.2956	4.44375	122148.3671875	4273035.804820921	0	1279	0.21243446404304578	1.2995055850139379	2.076849021681743	184.07142639160156	184.081298828125
336	184.0933074951172	1.7989333333333335					1	DETECTED	184.0933 m/z @1.80 [N1295_1.mzXML]	184.0933074951172	1.7989333333333335	1.75615	10.283583333333333	8.527433333333333	507440.15625	6606550.44896756	0	1279	0.04983268383740769	99.15660801163818	204.26610867848015	184.09320068359375	184.0968017578125
337	184.9984893798828	1.4751833333333333					1	DETECTED	184.9985 m/z @1.48 [N1295_1.mzXML]	184.9984893798828	1.4751833333333333	1.41255	11.214633333333333	9.802083333333334	15221.197265625	1538297.9369329223	0	1279	0.08538541545061973	78.2497339010112	155.4994678020224	184.99325561523438	184.99891662597656
338	185.0432891845703	10.238816666666667					1	DETECTED	185.0433 m/z @10.24 [N1295_1.mzXML]	185.0432891845703	10.238816666666667	0.7261166666666666	18.993	18.266883333333332	508752.25	8910915.42911977	1	1279	8.38298460811612	0.508513796550422	0.013065002660523592	185.03970336914062	185.04440307617188
339	185.1277618408203	9.133233333333333					1	DETECTED	185.1278 m/z @9.13 [N1295_1.mzXML]	185.1277618408203	9.133233333333333	9.040366666666667	14.031216666666667	4.99085	35336.24609375	741113.11837909	0	1279	0.2199719256028203	2.004618048053066	1.9152680110381575	185.1182403564453	185.12815856933594
340	186.0469512939453	10.238816666666667					1	DETECTED	186.0470 m/z @10.24 [N1295_1.mzXML]	186.0469512939453	10.238816666666667	9.575583333333332	15.452933333333334	5.877350000000002	34585.265625	801346.9936112685	0	1279	0.1133906546896899	4.430831281097648	7.860707892982876	186.0387420654297	186.04734802246094
341	186.0726318359375	1.8969999999999998					1	DETECTED	186.0726 m/z @1.90 [N1295_1.mzXML]	186.0726318359375	1.8969999999999998	0.11728333333333334	19.945666666666668	19.828383333333335	68169.734375	2020984.0547883916	0	1279	0.30371869274444396	2.144642502527956	1.3357424425104536	186.07211303710938	186.0757598876953
342	186.22064208984375	11.45185					1	DETECTED	186.2206 m/z @11.45 [N1295_1.mzXML]	186.22064208984375	11.45185	10.055283333333334	11.4968	1.4415166666666668	11508.8134765625	521179.4744421996	0	1279	1.2793614786720777	0.5160930376876626	0.03218607537532523	186.21922302246094	186.2211151123047
343	186.91079711914062	1.6667999999999998					1	DETECTED	186.9108 m/z @1.67 [N1295_1.mzXML]	186.91079711914062	1.6667999999999998	1.6377333333333333	1.7115833333333332	0.07384999999999997	29390.21875	78406.32965136717	0	1279	0.07521468167555967	1.2703555045871595	1.7737035176294562	186.91064453125	186.9109344482422
344	186.921875	1.5338					1	DETECTED	186.9219 m/z @1.53 [N1295_1.mzXML]	186.921875	1.5338	1.4452833333333333	8.143383333333334	6.698100000000001	13885.3779296875	2159873.5936247557	0	1279	0.10597776279643911	37.83524759932211	74.67049519864422	186.92141723632812	186.9246063232422
345	186.95135498046875	9.2205					1	DETECTED	186.9514 m/z @9.22 [N1295_1.mzXML]	186.95135498046875	9.2205	9.163216666666667	9.348483333333332	0.18526666666666536	19978.9296875	102571.44364245585	0	1279	0.08115045195149051	1.6171079429735364	2.234215885947073	186.9508514404297	186.951904296875
346	187.05653381347656	1.8694					1	DETECTED	187.0565 m/z @1.87 [N1295_1.mzXML]	187.05653381347656	1.8694	1.8413499999999998	10.313433333333334	8.472083333333334	858210.375	7131720.231853032	0	1279	0.0568265571068538	4.4808350014350244	5.150680123163121	187.04747009277344	187.05787658691406
347	187.07061767578125	2.73805					1	DETECTED	187.0706 m/z @2.74 [N1295_1.mzXML]	187.07061767578125	2.73805	0.10083333333333333	19.979	19.878166666666665	24684.859375	5149384.564327277	0	1279	1.131321446158291	2.3706513373344746	3.1987040716756234	187.0698699951172	187.0802459716797
348	187.12545776367188	16.344666666666665					1	DETECTED	187.1255 m/z @16.34 [N1295_1.mzXML]	187.12545776367188	16.344666666666665	0.11728333333333334	19.9955	19.878216666666667	5189.0859375	3206466.3830800783	0	1279	1.8877615478167051	0.6124898961939849	0.2249797923879698	187.1245574951172	187.13182067871094
349	187.47183227539062	9.2205					1	DETECTED	187.4718 m/z @9.22 [N1295_1.mzXML]	187.47183227539062	9.2205	9.163216666666667	9.408700000000001	0.24548333333333439	14799.3740234375	88212.45906652819	0	1279	0.08288157571594112	2.1427116671516275	1.8267746206006463	187.47157287597656	187.48092651367188
350	188.03419494628906	2.0654333333333335					1	DETECTED	188.0342 m/z @2.07 [N1295_1.mzXML]	188.03419494628906	2.0654333333333335	2.0373	9.2767	7.2394	5651.82421875	1302634.2447769775	0	1279	0.2376125055255467	128.66232227488146	256.3246445497629	188.03125	188.0390167236328
351	188.05825805664062	9.2483					1	DETECTED	188.0583 m/z @9.25 [N1295_1.mzXML]	188.05825805664062	9.2483	9.178016666666668	9.305200000000001	0.12718333333333298	20688.4453125	54146.74078832989	0	1279	0.232813029959118	0.8619130646564427	0.5529145361837408	188.048583984375	188.05825805664062
352	188.06948852539062	9.2205					1	DETECTED	188.0695 m/z @9.22 [N1295_1.mzXML]	188.06948852539062	9.2205	1.9249666666666667	12.198649999999999	10.273683333333333	5703723.5	3.522874068858647E7	1	1279	0.08715638576493134	1.4289396750753576	1.6130047650078176	188.0596160888672	188.07835388183594
353	188.10182189941406	9.206583333333333					1	DETECTED	188.1018 m/z @9.21 [N1295_1.mzXML]	188.10182189941406	9.206583333333333	9.178016666666668	17.608833333333333	8.430816666666665	5630.3916015625	735353.3331864929	0	1279	0.08157104796617531	147.56388564761843	245.01040614538303	188.09326171875	188.10768127441406
354	188.67013549804688	9.2205					1	DETECTED	188.6701 m/z @9.22 [N1295_1.mzXML]	188.67013549804688	9.2205	9.163216666666667	13.15385	3.9906333333333333	15034.3037109375	727047.8936519773	0	1279	0.08182796350394206	34.83241198719867	1.5375686019800292	188.66331481933594	188.670166015625
355	188.95501708984375	1.5191333333333332					1	DETECTED	188.9550 m/z @1.52 [N1295_1.mzXML]	188.95501708984375	1.5191333333333332	1.4603499999999998	1.5338	0.07345000000000024	4262.65478515625	16107.495244751015	0	1279	0.05408607623635442	0.6247519138077698	0.2495038276155397	188.9541473388672	188.95521545410156
356	189.02284240722656	13.5481					1	DETECTED	189.0228 m/z @13.55 [N1295_1.mzXML]	189.02284240722656	13.5481	1.4290999999999998	16.821	15.391900000000001	10882.287109375	2734126.307373902	0	1279	0.4893642052307321	0.5750119872030226	0.14934912240541795	189.0216827392578	189.0237274169922
357	189.0728759765625	9.2205					1	DETECTED	189.0729 m/z @9.22 [N1295_1.mzXML]	189.0728759765625	9.2205	9.148616666666667	9.545566666666668	0.39695000000000036	565483.25	3216878.2863954967	0	1279	0.08424282658227078	1.4243579460671392	1.5683055879172136	189.07286071777344	189.07337951660156
358	189.08599853515625	2.7243					1	DETECTED	189.0860 m/z @2.72 [N1295_1.mzXML]	189.08599853515625	2.7243	0.10083333333333333	19.9955	19.894666666666666	82511.671875	1.8344238633452747E7	0	1279	1.7912778602730022	11.788925584319964	9.050782853667782	189.0853271484375	189.09027099609375
359	189.13356018066406	1.813					1	DETECTED	189.1336 m/z @1.81 [N1295_1.mzXML]	189.13356018066406	1.813	1.7709833333333334	1.8969999999999998	0.12601666666666644	21597.59765625	114992.45580566395	0	1279	0.07879692839976626	1.4996033320111068	1.9992066640222135	189.13319396972656	189.13388061523438
360	189.1585235595703	1.7264166666666665					1	DETECTED	189.1585 m/z @1.73 [N1295_1.mzXML]	189.1585235595703	1.7264166666666665	1.7115833333333332	15.01235	13.300766666666666	15735.474609375	3753173.982287354	0	1279	0.17642545445895252	448.34044943820464	878.4015719008952	189.1583709716797	189.16329956054688
361	189.1977081298828	9.2205					1	DETECTED	189.1977 m/z @9.22 [N1295_1.mzXML]	189.1977081298828	9.2205	9.178016666666668	12.310166666666667	3.1321499999999993	18593.39453125	809250.4191007074	0	1279	0.09049345990817237	36.863279717537935	2.4214183416310497	189.19740295410156	189.20156860351562
362	190.0849151611328	10.821216666666666					1	DETECTED	190.0849 m/z @10.82 [N1295_1.mzXML]	190.0849151611328	10.821216666666666	0.3705666666666667	19.945666666666668	19.575100000000003	107575.7421875	3851145.9911689432	1	1279	0.07845840360742962	0.585351356703269	0.03239098221696657	190.0767059326172	190.09011840820312
363	190.1428985595703	10.376133333333334					1	DETECTED	190.1429 m/z @10.38 [N1295_1.mzXML]	190.1428985595703	10.376133333333334	10.100183333333332	10.605133333333333	0.5049500000000009	21959.556640625	356484.4410841675	0	1279	0.2521233694966387	0.9065131705099926	0.8398727816638704	190.14259338378906	190.14315795898438
364	190.96714782714844	13.60955					1	DETECTED	190.9671 m/z @13.61 [N1295_1.mzXML]	190.96714782714844	13.60955	0.11728333333333334	19.1895	19.072216666666666	9140.744140625	1938574.0745140987	0	1279	2.080192278988166	0.7067832684401928	0.12316926340924866	190.96182250976562	190.96847534179688
365	191.03912353515625	1.7989333333333335					1	DETECTED	191.0391 m/z @1.80 [N1295_1.mzXML]	191.03912353515625	1.7989333333333335	1.41255	19.91283333333333	18.500283333333332	116268.65625	5600909.614346009	0	1279	1.3535676117772604	1.0613595879420228	0.4089583517724223	191.0301055908203	191.04779052734375
366	191.07545471191406	1.6814333333333333					1	DETECTED	191.0755 m/z @1.68 [N1295_1.mzXML]	191.07545471191406	1.6814333333333333	1.5632833333333334	10.772283333333332	9.209	123356.1796875	2204188.846061828	0	1279	0.07992152388201457	82.9076382150867	309.1477274582195	191.06886291503906	191.0758514404297
367	191.97105407714844	1.1875166666666668					1	DETECTED	191.9711 m/z @1.19 [N1295_1.mzXML]	191.97105407714844	1.1875166666666668	0.11728333333333334	19.83	19.712716666666665	2971.95361328125	1160361.1860318298	0	1279	0.37222512918099715	9.209541532999033	17.419083065998066	191.97059631347656	191.97230529785156
368	192.00714111328125	11.3664					1	DETECTED	192.0071 m/z @11.37 [N1295_1.mzXML]	192.00714111328125	11.3664	0.10083333333333333	19.9955	19.894666666666666	10305.482421875	2332134.1367276	0	1279	1.065493905063839	0.8487436130747738	0.8199956404394194	191.99716186523438	192.0130157470703
369	192.03134155273438	1.9249666666666667					1	DETECTED	192.0313 m/z @1.92 [N1295_1.mzXML]	192.03134155273438	1.9249666666666667	1.8554333333333333	2.9325666666666668	1.0771333333333335	12635.4892578125	339681.4814348144	0	1279	0.8419490295229706	7.745445829338435	14.49089165867687	192.02268981933594	192.03216552734375
370	192.06448364257812	11.125566666666666					1	DETECTED	192.0645 m/z @11.13 [N1295_1.mzXML]	192.06448364257812	11.125566666666666	6.3023	11.125566666666666	4.823266666666666	4644.30224609375	388339.4446210937	0	1279	3.4492017372254544	0.5	null	192.06407165527344	192.0684814453125
371	192.96035766601562	2.2513					1	DETECTED	192.9604 m/z @2.25 [N1295_1.mzXML]	192.96035766601562	2.2513	2.0654333333333335	19.33716666666667	17.271733333333334	16313.150390625	1153882.4037336425	0	1279	0.17990978186339923	46.46269727403158	91.92539454806315	192.96026611328125	192.9641571044922
372	193.03323364257812	3.315166666666667					1	DETECTED	193.0332 m/z @3.32 [N1295_1.mzXML]	193.03323364257812	3.315166666666667	1.6814333333333333	5.0767	3.395266666666666	10775.1357421875	566119.6099640504	0	1279	0.2402138195990653	1.039112870317473	0.2107645756663788	193.03292846679688	193.03411865234375
373	193.0849609375	10.500866666666667					1	DETECTED	193.0850 m/z @10.50 [N1295_1.mzXML]	193.0849609375	10.500866666666667	1.4290999999999998	10.755566666666665	9.326466666666665	41968.59375	2859580.9316541418	0	1279	0.10028634354810073	0.5137846463509184	4.435251174835986	193.07778930664062	193.0899658203125
374	193.15345764160156	1.8554333333333333					1	DETECTED	193.1535 m/z @1.86 [N1295_1.mzXML]	193.15345764160156	1.8554333333333333	1.7989333333333335	15.4055	13.606566666666666	9237.8974609375	6182800.1456841435	0	1279	12.522217499757204	120.41209439528072	227.2796527631268	193.15341186523438	193.15841674804688
375	194.0080108642578	11.3803					1	DETECTED	194.0080 m/z @11.38 [N1295_1.mzXML]	194.0080108642578	11.3803	1.4290999999999998	11.45185	10.02275	28478.53125	8336538.562646972	0	1279	9.988494182017952	0.5035950438138114	0.007190087627622822	194.00376892089844	194.0100555419922
376	194.03228759765625	15.872383333333334					1	DETECTED	194.0323 m/z @15.87 [N1295_1.mzXML]	194.03228759765625	15.872383333333334	9.086916666666667	19.945666666666668	10.85875	3678.473876953125	993112.0805247813	0	1279	0.42224930892687773	0.8001476194219018	0.6002952388438035	194.031982421875	194.03347778320312
377	194.9574737548828	2.1795					1	DETECTED	194.9575 m/z @2.18 [N1295_1.mzXML]	194.9574737548828	2.1795	1.8694	15.549033333333334	13.679633333333333	7017.9462890625	3054885.360242372	0	1279	12.819726964995088	22.05680963130173	43.11361926260346	194.95741271972656	194.96304321289062
378	194.97596740722656	12.2303					1	DETECTED	194.9760 m/z @12.23 [N1295_1.mzXML]	194.97596740722656	12.2303	11.214633333333333	13.60955	2.394916666666667	21929.20703125	1311662.1437177723	0	1279	0.7338949293132071	1.1789875287167713	1.1735228057272304	194.9751434326172	194.97616577148438
379	195.02908325195312	16.78783333333333					1	DETECTED	195.0291 m/z @16.79 [N1295_1.mzXML]	195.02908325195312	16.78783333333333	0.11728333333333334	19.9955	19.878216666666667	6785.85498046875	2499537.9111232325	0	1279	2.4862211452130705	0.5962075836330135	0.19244338407097675	195.02850341796875	195.02984619140625
380	195.0855712890625	10.85185					1	DETECTED	195.0856 m/z @10.85 [N1295_1.mzXML]	195.0855712890625	10.85185	0.10083333333333333	19.9955	19.894666666666666	29022.95703125	6967386.852186155	0	1279	9.796191873729944	6.185338339901074	8.952285016231265	195.07659912109375	195.08753967285156
381	195.10009765625	11.291950000000002					1	DETECTED	195.1001 m/z @11.29 [N1295_1.mzXML]	195.10009765625	11.291950000000002	5.97375	12.900833333333333	6.927083333333333	117209.78125	4050721.8787723454	0	1279	0.0720273593558538	0.5823303664072296	7.4901331006407235	195.09054565429688	195.10142517089844
382	195.11216735839844	9.348483333333332					1	DETECTED	195.1122 m/z @9.35 [N1295_1.mzXML]	195.11216735839844	9.348483333333332	5.483583333333333	9.3932	3.9096166666666674	9671.9267578125	1101489.8392300105	0	1279	0.13948950716891595	0.5057849707193806	0.01156994143876112	195.11195373535156	195.1121826171875
383	196.05978393554688	8.946516666666668					1	DETECTED	196.0598 m/z @8.95 [N1295_1.mzXML]	196.05978393554688	8.946516666666668	8.86855	17.691	8.822449999999998	6045.43408203125	1071927.078755462	0	1279	6.59022213370363	56.57834544677206	112.15669089354412	196.05947875976562	196.06805419921875
384	196.8640594482422	1.9529					1	DETECTED	196.8641 m/z @1.95 [N1295_1.mzXML]	196.8640594482422	1.9529	1.7115833333333332	2.3499833333333333	0.6384000000000001	27737.19921875	510039.32042712433	0	1279	0.27914560399538346	1.2860268030726314	1.510676937338189	196.8634033203125	196.8643798828125
385	196.9550323486328	11.71585					1	DETECTED	196.9550 m/z @11.72 [N1295_1.mzXML]	196.9550323486328	11.71585	6.449916666666667	17.8725	11.422583333333332	6981.8125	1615865.4431672972	0	1279	0.21628460346835965	1.0845734849156212	1.1691469698312422	196.95436096191406	196.9564208984375
386	197.0637969970703	15.232533333333333					1	DETECTED	197.0638 m/z @15.23 [N1295_1.mzXML]	197.0637969970703	15.232533333333333	1.6083	19.879833333333334	18.271533333333334	11727.3154296875	3752730.9541210337	0	1279	2.109670454030997	0.8069323957796785	0.628684881696462	197.06239318847656	197.07057189941406
387	197.09954833984375	1.7415166666666666					1	DETECTED	197.0995 m/z @1.74 [N1295_1.mzXML]	197.09954833984375	1.7415166666666666	1.6961333333333333	13.069816666666666	11.373683333333332	38769.44921875	2681935.9782817382	0	1279	0.061420207450817665	4.877004958900171	8.477462988103323	197.099365234375	197.10653686523438
388	197.12754821777344	9.755733333333334					1	DETECTED	197.1275 m/z @9.76 [N1295_1.mzXML]	197.12754821777344	9.755733333333334	7.12965	9.875133333333334	2.7454833333333344	25632.673828125	445401.8638279734	0	1279	0.09531606773179746	0.6684931814600086	0.2941430786700485	197.1274871826172	197.134765625
389	198.05154418945312	10.559483333333333					1	DETECTED	198.0515 m/z @10.56 [N1295_1.mzXML]	198.05154418945312	10.559483333333333	8.143383333333334	10.705466666666666	2.562083333333332	75626.7421875	663965.6469894407	0	1279	0.07596322815105516	1.1585851698441045	1.1663018431312158	198.05136108398438	198.05555725097656
390	198.08363342285156	1.8271833333333334					1	DETECTED	198.0836 m/z @1.83 [N1295_1.mzXML]	198.08363342285156	1.8271833333333334	1.7989333333333335	14.284799999999999	12.485866666666665	21181.0625	2050677.456980835	0	1279	0.06961359976246762	220.98879056047284	440.9775811209457	198.0832977294922	198.0883331298828
391	198.86109924316406	1.9391					1	DETECTED	198.8611 m/z @1.94 [N1295_1.mzXML]	198.86109924316406	1.9391	1.7115833333333332	2.322	0.6104166666666668	30886.171875	471346.7437271729	0	1279	0.1804217076926189	1.341476814885356	1.3279626319724094	198.86090087890625	198.86178588867188
392	198.9390869140625	1.5191333333333332					1	DETECTED	198.9391 m/z @1.52 [N1295_1.mzXML]	198.9390869140625	1.5191333333333332	1.41255	1.6522833333333333	0.23973333333333335	259527.328125	1617771.5937438963	0	1279	0.11113215118347264	1.2044651693048836	1.2473605196462272	198.93896484375	198.93927001953125
393	199.00997924804688	11.700616666666667					1	DETECTED	199.0100 m/z @11.70 [N1295_1.mzXML]	199.00997924804688	11.700616666666667	8.18835	19.042166666666667	10.853816666666667	3223.873779296875	1075961.4456082762	0	1279	7.344888366271137	1.5451299255941082	2.0902598511882164	199.0084686279297	199.017333984375
394	199.05482482910156	10.559483333333333					1	DETECTED	199.0548 m/z @10.56 [N1295_1.mzXML]	199.05482482910156	10.559483333333333	10.328766666666667	11.1552	0.826433333333334	7564.71875	178007.6961517334	0	1279	0.5990240698803984	1.7910135086325285	2.582027017265057	199.05482482910156	199.05958557128906
395	200.03939819335938	1.7264166666666665					1	DETECTED	200.0394 m/z @1.73 [N1295_1.mzXML]	200.03939819335938	1.7264166666666665	1.6522833333333333	1.9249666666666667	0.2726833333333334	52389.953125	349437.2037861328	0	1279	0.0814881027369585	1.8391411870503642	null	200.0392608642578	200.03982543945312
396	200.12693786621094	2.0373					1	DETECTED	200.1269 m/z @2.04 [N1295_1.mzXML]	200.12693786621094	2.0373	1.9391	18.237000000000002	16.297900000000002	11656.9052734375	1443850.8003634033	0	1279	0.41391610163335346	82.98319755600811	3.541091665809748	200.119384765625	200.1280975341797
397	200.93663024902344	1.5191333333333332					1	DETECTED	200.9366 m/z @1.52 [N1295_1.mzXML]	200.93663024902344	1.5191333333333332	1.4452833333333333	1.57845	0.13316666666666666	30424.396484375	177209.125430664	0	1279	0.1136686170186143	0.9016023470999777	0.8032046941999554	200.9364776611328	200.9368133544922
398	200.97201538085938	1.5191333333333332					1	DETECTED	200.9720 m/z @1.52 [N1295_1.mzXML]	200.97201538085938	1.5191333333333332	1.4452833333333333	10.638433333333333	9.19315	79800.546875	3466716.252720093	0	1279	0.08324359644455814	62.242044685172665	0.9657328492221572	200.97198486328125	200.97525024414062
399	201.01478576660156	1.8969999999999998					1	DETECTED	201.0148 m/z @1.90 [N1295_1.mzXML]	201.01478576660156	1.8969999999999998	1.75615	1.9667833333333333	0.21063333333333323	46016.8984375	315121.93797070335	0	1279	0.06651831387422513	0.7477221630576275	0.4954443261152551	201.0145263671875	201.01499938964844
400	201.11070251464844	0.10083333333333333					1	DETECTED	201.1107 m/z @0.10 [N1295_1.mzXML]	201.11070251464844	0.10083333333333333	0.10083333333333333	19.9955	19.894666666666666	48126.390625	3.2743493583037063E7	0	1279	4.084395106167513	null	null	201.1104278564453	201.11163330078125
401	202.1145477294922	1.1703666666666666					1	DETECTED	202.1145 m/z @1.17 [N1295_1.mzXML]	202.1145477294922	1.1703666666666666	0.16776666666666668	19.9955	19.827733333333335	5013.3056640625	3509331.111121458	0	1279	14.977664240503133	9.888157457277746	18.776314914555492	202.10601806640625	202.1153106689453
402	202.96974182128906	1.5191333333333332					1	DETECTED	202.9697 m/z @1.52 [N1295_1.mzXML]	202.96974182128906	1.5191333333333332	1.4452833333333333	1.57845	0.13316666666666666	24620.623046875	114898.84801538085	0	1279	0.2168090315869602	0.9016023470999777	0.7362393550015234	202.9693603515625	202.97015380859375
403	203.05116271972656	1.7989333333333335					1	DETECTED	203.0512 m/z @1.80 [N1295_1.mzXML]	203.05116271972656	1.7989333333333335	1.6232333333333335	19.2225	17.599266666666665	2427863.25	3.037312857340352E7	1	1279	0.14885432684086197	4.048770308938109	4.689458215054192	203.04969787597656	203.0526885986328
404	203.10565185546875	12.182716666666666					1	DETECTED	203.1057 m/z @12.18 [N1295_1.mzXML]	203.10565185546875	12.182716666666666	0.21828333333333333	19.91283333333333	19.69455	6211.22607421875	1597233.4943124694	0	1279	0.09303532643545687	0.8230456659042218	0.6460913318084434	203.10037231445312	203.11517333984375
405	203.82281494140625	9.2205					1	DETECTED	203.8228 m/z @9.22 [N1295_1.mzXML]	203.82281494140625	9.2205	9.148616666666667	9.319533333333334	0.17091666666666683	20288.54296875	110625.045838867	0	1279	0.0876623723697385	1.167418786332133	1.4227755584648691	203.82240295410156	203.82354736328125
406	204.0546417236328	1.7989333333333335					1	DETECTED	204.0546 m/z @1.80 [N1295_1.mzXML]	204.0546417236328	1.7989333333333335	1.7415166666666666	10.65535	8.913833333333333	134999.96875	3021162.9957166766	0	1279	0.09027463157428706	5.20536036924436	7.1127473097599045	204.044677734375	204.0646209716797
407	204.10398864746094	10.772283333333332					1	DETECTED	204.1040 m/z @10.77 [N1295_1.mzXML]	204.10398864746094	10.772283333333332	10.544983333333333	10.882266666666668	0.3372833333333354	19035.900390625	145129.095110963	0	1279	0.11073635458988562	0.7419343012171931	0.48386860243438606	204.10362243652344	204.1042938232422
408	204.12156677246094	1.8831166666666665					1	DETECTED	204.1216 m/z @1.88 [N1295_1.mzXML]	204.12156677246094	1.8831166666666665	1.8554333333333333	8.774133333333333	6.9187	2168476.25	1.5720844233847786E7	1	1279	0.05637192670693336	9.431719522669635	9.631836231036571	204.12156677246094	204.122802734375
409	204.41531372070312	9.2205					1	DETECTED	204.4153 m/z @9.22 [N1295_1.mzXML]	204.41531372070312	9.2205	3.4303666666666666	9.3339	5.903533333333334	15752.1357421875	451047.14305764745	0	1279	0.083302999436631	1.2568627147109424	1.6441820685910435	204.4127197265625	204.42247009277344
410	204.95584106445312	1.6232333333333335					1	DETECTED	204.9558 m/z @1.62 [N1295_1.mzXML]	204.95584106445312	1.6232333333333335	1.5338	1.6667999999999998	0.13299999999999979	63540.25	340338.46461962885	0	1279	0.09690094950796757	0.7264720692249629	0.487545344264913	204.95571899414062	204.9560546875
411	205.0465087890625	9.348483333333332					1	DETECTED	205.0465 m/z @9.35 [N1295_1.mzXML]	205.0465087890625	9.348483333333332	1.8554333333333333	9.423983333333332	7.568549999999999	19688.109375	1522819.4842370604	0	1279	0.061541174676980503	0.5050380018817437	0.011457765908788158	205.0463409423828	205.0557098388672
412	205.06150817871094	9.206583333333333					1	DETECTED	205.0615 m/z @9.21 [N1295_1.mzXML]	205.06150817871094	9.206583333333333	9.192200000000001	9.2483	0.05609999999999893	4866.78662109375	14058.563671386677	0	1279	0.06003228490215662	1.9501738122829875	2.900347624565975	205.0593719482422	205.06362915039062
413	205.07464599609375	9.2205					1	DETECTED	205.0746 m/z @9.22 [N1295_1.mzXML]	205.07464599609375	9.2205	9.163216666666667	9.2767	0.11348333333333294	5591.87548828125	27886.73618920876	0	1279	0.06601666771605608	0.9905440791387954	0.9810881582775908	205.06593322753906	205.07464599609375
414	205.08477783203125	12.4796					1	DETECTED	205.0848 m/z @12.48 [N1295_1.mzXML]	205.08477783203125	12.4796	0.2014166666666667	19.945666666666668	19.74425	23314.412109375	5147319.900378965	0	1279	10.55032821047982	0.6398345398239492	0.31552096381769634	205.07643127441406	205.08538818359375
415	205.09600830078125	9.2205					1	DETECTED	205.0960 m/z @9.22 [N1295_1.mzXML]	205.09600830078125	9.2205	9.117816666666666	10.5299	1.4120833333333334	5905784.0	3.6221401409233026E7	1	1279	0.08932365094234385	1.4550668344023328	1.5975383064671416	205.0959014892578	205.09652709960938
416	205.1251678466797	1.8831166666666665					1	DETECTED	205.1252 m/z @1.88 [N1295_1.mzXML]	205.1251678466797	1.8831166666666665	1.8413499999999998	9.305200000000001	7.463850000000001	176736.796875	2832743.860013551	0	1279	0.051440389793169894	6.209294734604238	7.152619360946005	205.11517333984375	205.1307830810547
417	205.9864044189453	13.578916666666666					1	DETECTED	205.9864 m/z @13.58 [N1295_1.mzXML]	205.9864044189453	13.578916666666666	0.10083333333333333	19.9955	19.894666666666666	39220.06640625	6202448.139838895	0	1279	2.7209016211527004	0.6687679141266168	1.0808192588623176	205.98223876953125	205.99420166015625
418	206.08023071289062	10.328766666666667					1	DETECTED	206.0802 m/z @10.33 [N1295_1.mzXML]	206.08023071289062	10.328766666666667	4.5695500000000004	19.813666666666666	15.244116666666667	54240.2578125	2478470.5689420453	0	1279	0.087566431941422	0.5138367326484751	1.730650720225118	206.0800018310547	206.0890655517578
419	206.099365234375	9.2205					1	DETECTED	206.0994 m/z @9.22 [N1295_1.mzXML]	206.099365234375	9.2205	2.5856500000000002	9.920250000000001	7.334600000000001	599056.125	5615557.172335315	0	1279	0.08675671005042851	1.4461133868992333	1.6222390260683732	206.0894012451172	206.09988403320312
420	206.8926239013672	1.7415166666666666					1	DETECTED	206.8926 m/z @1.74 [N1295_1.mzXML]	206.8926239013672	1.7415166666666666	1.6667999999999998	2.0513500000000002	0.3845500000000004	103833.59375	827836.8195893557	0	1279	0.0991788505419462	2.340344300637553	3.7736240310724694	206.89247131347656	206.89334106445312
421	206.990234375	16.78783333333333					1	DETECTED	206.9902 m/z @16.79 [N1295_1.mzXML]	206.990234375	16.78783333333333	0.2014166666666667	19.96216666666667	19.76075	7363.5615234375	2777257.771705659	0	1279	7.585551888975676	0.595690750965901	0.18192173156031005	206.98562622070312	206.99078369140625
422	207.02549743652344	10.238816666666667					1	DETECTED	207.0255 m/z @10.24 [N1295_1.mzXML]	207.02549743652344	10.238816666666667	1.3952	15.201066666666666	13.805866666666667	73642.0703125	3894671.9703658447	0	1279	0.6662008447615086	0.7435734674354282	0.22706093538428224	207.0155029296875	207.02578735351562
423	207.10328674316406	9.2205					1	DETECTED	207.1033 m/z @9.22 [N1295_1.mzXML]	207.10328674316406	9.2205	9.071533333333333	14.197916666666666	5.126383333333333	25652.71484375	1304327.749450927	0	1279	0.11946820621639276	1.0845510400570055	0.8956407736218233	207.09439086914062	207.1123046875
424	208.04820251464844	15.905066666666666					1	DETECTED	208.0482 m/z @15.91 [N1295_1.mzXML]	208.04820251464844	15.905066666666666	9.3932	19.945666666666668	10.552466666666668	13272.55859375	3252252.3843770726	0	1279	2.7994192794573056	0.8102489813468745	2.7445747793519812	208.0474853515625	208.0522918701172
425	208.13241577148438	8.774133333333333					1	DETECTED	208.1324 m/z @8.77 [N1295_1.mzXML]	208.13241577148438	8.774133333333333	8.366433333333333	8.931000000000001	0.5645666666666678	5210.265625	67791.63172485358	0	1279	0.1339962618108146	0.692380017987083	1.548309170873195	208.13211059570312	208.1330108642578
426	208.88958740234375	1.7415166666666666					1	DETECTED	208.8896 m/z @1.74 [N1295_1.mzXML]	208.88958740234375	1.7415166666666666	1.6814333333333333	2.008766666666667	0.3273333333333335	64829.21875	522494.06199560594	0	1279	0.09582234572941406	2.723994452149796	3.853813849094997	208.88929748535156	208.8901824951172
427	208.93431091308594	2.1223					1	DETECTED	208.9343 m/z @2.12 [N1295_1.mzXML]	208.93431091308594	2.1223	2.0795333333333335	2.3918000000000004	0.3122666666666669	9756.8056640625	98118.9226256104	0	1279	0.11436625575551762	3.6508183943881596	6.301636788776319	208.93406677246094	208.93495178222656
428	208.97775268554688	14.061316666666666					1	DETECTED	208.9778 m/z @14.06 [N1295_1.mzXML]	208.97775268554688	14.061316666666666	11.583716666666668	15.43705	3.8533333333333317	11490.052734375	1121742.991550293	0	1279	0.6925740428012919	0.7776342697233882	0.5552685394467765	208.9770965576172	208.978271484375
429	209.03219604492188	1.4452833333333333					1	DETECTED	209.0322 m/z @1.45 [N1295_1.mzXML]	209.03219604492188	1.4452833333333333	1.3952	5.1581	3.7629	25539.875	626643.8558015137	0	1279	0.12300295667029104	37.56638935108159	3.370077791130849	209.03211975097656	209.03262329101562
430	209.04449462890625	15.31145					1	DETECTED	209.0445 m/z @15.31 [N1295_1.mzXML]	209.04449462890625	15.31145	0.11728333333333334	19.979	19.861716666666666	25578.326171875	6689295.459282687	0	1279	7.303559863840151	0.8646133294320024	0.7168036067041921	209.04388427734375	209.0455780029297
431	209.09117126464844	7.695583333333333					1	DETECTED	209.0912 m/z @7.70 [N1295_1.mzXML]	209.09117126464844	7.695583333333333	5.8909	8.514383333333333	2.6234833333333327	12425.625	761098.8664678653	0	1279	0.93691278673331	0.6123466488997883	0.28817040409916655	209.09056091308594	209.09201049804688
432	209.1159210205078	12.045533333333333					1	DETECTED	209.1159 m/z @12.05 [N1295_1.mzXML]	209.1159210205078	12.045533333333333	11.214633333333333	12.403799999999999	1.1891666666666652	544105.3125	4546000.55012623	1	1279	0.11622932509008344	0.6983238437625495	2.5546236965786884	209.1127166748047	209.11688232421875
433	210.9046173095703	1.6961333333333333					1	DETECTED	210.9046 m/z @1.70 [N1295_1.mzXML]	210.9046173095703	1.6961333333333333	1.6667999999999998	1.75615	0.08935000000000026	17072.939453125	74887.98982128911	0	1279	0.08430364557815495	1.523011363636363	2.046022727272726	210.9042510986328	210.90487670898438
434	210.9345703125	11.276116666666667					1	DETECTED	210.9346 m/z @11.28 [N1295_1.mzXML]	210.9345703125	11.276116666666667	2.165233333333333	19.599666666666668	17.434433333333335	11402.3505859375	2854002.4963119505	0	1279	0.46114837247604434	0.9567916027168972	0.9135832054337945	210.9307403564453	210.934814453125
435	210.97064208984375	12.2303					1	DETECTED	210.9706 m/z @12.23 [N1295_1.mzXML]	210.97064208984375	12.2303	11.3664	15.565216666666666	4.198816666666666	10712.1201171875	1174197.4069713133	0	1279	0.39238778264766516	2.430152023768185	3.8603040475363692	210.96743774414062	210.97117614746094
436	211.04100036621094	2.5856500000000002					1	DETECTED	211.0410 m/z @2.59 [N1295_1.mzXML]	211.04100036621094	2.5856500000000002	2.19365	17.345000000000002	15.151350000000003	18128.95703125	1531971.8535697935	0	1279	0.10819189191715717	19.325701530612232	1.2498526039973379	211.03981018066406	211.0421905517578
437	211.07913208007812	14.1532					1	DETECTED	211.0791 m/z @14.15 [N1295_1.mzXML]	211.07913208007812	14.1532	11.019066666666667	17.180999999999997	6.16193333333333	9420.724609375	1173499.1607465816	0	1279	0.49134209570787846	0.8876330397793255	0.7710677841235001	211.07835388183594	211.08006286621094
438	211.13162231445312	12.135383333333333					1	DETECTED	211.1316 m/z @12.14 [N1295_1.mzXML]	211.13162231445312	12.135383333333333	0.11728333333333334	19.9955	19.878216666666667	12684.9609375	4266479.045291995	0	1279	9.071769676810153	0.8270116185864099	0.5792603362307476	211.12176513671875	211.13284301757812
439	211.14328002929688	10.298533333333333					1	DETECTED	211.1433 m/z @10.30 [N1295_1.mzXML]	211.14328002929688	10.298533333333333	3.5759666666666665	10.423116666666665	6.847149999999999	18416.51953125	1170437.6865321044	0	1279	0.1164738892411119	0.509266054136069	0.01853210827213791	211.14300537109375	211.14781188964844
440	212.0184326171875	11.352533333333334					1	DETECTED	212.0184 m/z @11.35 [N1295_1.mzXML]	212.0184326171875	11.352533333333334	0.33658333333333335	11.71585	11.379266666666666	382505.8125	1.5301076741374504E7	1	1279	0.08561747922615481	0.5078363893105448	3.277101776925325	212.01834106445312	212.01889038085938
441	212.06680297851562	10.821216666666666					1	DETECTED	212.0668 m/z @10.82 [N1295_1.mzXML]	212.06680297851562	10.821216666666666	10.8049	11.1552	0.3503000000000007	17518.51171875	129588.53393402112	0	1279	0.07361659029941947	10.734422880490404	20.46884576098081	212.06663513183594	212.06739807128906
442	212.837646484375	1.9391					1	DETECTED	212.8376 m/z @1.94 [N1295_1.mzXML]	212.837646484375	1.9391	1.7115833333333332	2.3079166666666664	0.5963333333333332	22253.07421875	382192.9575466311	0	1279	0.3978030354069664	1.31052670134056	2.516722765193345	212.8374786376953	212.8382568359375
443	213.03555297851562	13.725266666666666					1	DETECTED	213.0356 m/z @13.73 [N1295_1.mzXML]	213.03555297851562	13.725266666666666	11.019066666666667	18.104499999999998	7.085433333333331	2893.152587890625	755057.2035762945	0	1279	4.070271358741051	1.3091111768038823	1.618222353607765	213.03106689453125	213.03555297851562
444	213.1770477294922	10.5299					1	DETECTED	213.1770 m/z @10.53 [N1295_1.mzXML]	213.1770477294922	10.5299	0.6244	10.605133333333333	9.980733333333333	10299.5107421875	875627.1919759209	0	1279	0.06858284806597581	0.5037975535476924	0.007595107095384712	213.17660522460938	213.18426513671875
445	213.9578399658203	19.206333333333337					1	DETECTED	213.9578 m/z @19.21 [N1295_1.mzXML]	213.9578399658203	19.206333333333337	0.15091666666666667	19.929333333333332	19.778416666666665	1743.6558837890625	871388.6833626099	0	1279	0.6671149027953973	0.5189709837535258	0.037941967507051554	213.95677185058594	213.9589080810547
446	214.02548217773438	10.559483333333333					1	DETECTED	214.0255 m/z @10.56 [N1295_1.mzXML]	214.02548217773438	10.559483333333333	3.1580500000000002	10.621316666666667	7.463266666666667	8796.3076171875	1038667.1767389526	0	1279	0.0561041264280604	0.5041771188463496	0.008354237692699292	214.025390625	214.03530883789062
447	214.83511352539062	1.9249666666666667					1	DETECTED	214.8351 m/z @1.92 [N1295_1.mzXML]	214.83511352539062	1.9249666666666667	1.7115833333333332	1.9667833333333333	0.2552000000000001	21570.904296875	193211.50908911155	0	1279	0.2128000237768417	0.5979848473014135	0.19596969460282707	214.83404541015625	214.8353271484375
448	214.9164581298828	1.5191333333333332					1	DETECTED	214.9165 m/z @1.52 [N1295_1.mzXML]	214.9164581298828	1.5191333333333332	1.41255	13.4887	12.07615	582248.5	7671944.394031861	0	1279	0.12813388652846958	1.2392616690792055	1.3577571658517535	214.906982421875	214.91665649414062
449	214.98768615722656	1.5191333333333332					1	DETECTED	214.9877 m/z @1.52 [N1295_1.mzXML]	214.98768615722656	1.5191333333333332	1.4452833333333333	1.5632833333333334	0.1180000000000001	92994.0234375	415768.01809960953	0	1279	0.07791353098610698	0.7989167230873402	0.5562702334763554	214.98765563964844	214.98794555664062
450	215.0150146484375	1.9945333333333333					1	DETECTED	215.0150 m/z @1.99 [N1295_1.mzXML]	215.0150146484375	1.9945333333333333	1.9391	10.588833333333334	8.649733333333334	60046.875	1842299.8663012695	0	1279	0.184078592239574	15.186452417626494	28.500014572644023	215.01443481445312	215.02239990234375
451	215.12657165527344	11.1552					1	DETECTED	215.1266 m/z @11.16 [N1295_1.mzXML]	215.12657165527344	11.1552	0.11728333333333334	17.230166666666666	17.112883333333333	5802.38134765625	1162449.716738861	0	1279	0.08981346584346994	0.7751862896832885	0.5503725793665771	215.11807250976562	215.12728881835938
452	215.1412811279297	15.043783333333332					1	DETECTED	215.1413 m/z @15.04 [N1295_1.mzXML]	215.1412811279297	15.043783333333332	14.934883333333334	18.286	3.351116666666668	2396.69921875	217405.68740969864	0	1279	0.6461366108738815	15.38621059075627	29.77242118151254	215.14080810546875	215.1421661376953
453	215.919921875	1.5485499999999999					1	DETECTED	215.9199 m/z @1.55 [N1295_1.mzXML]	215.919921875	1.5485499999999999	1.4452833333333333	1.5933333333333333	0.14805000000000001	18433.365234375	108609.74535546865	0	1279	0.09668059505478221	0.7168334409296324	0.4336668818592649	215.91943359375	215.92010498046875
454	215.98809814453125	1.5191333333333332					1	DETECTED	215.9881 m/z @1.52 [N1295_1.mzXML]	215.98809814453125	1.5191333333333332	1.4603499999999998	1.5191333333333332	0.05878333333333341	18347.8359375	47418.135847656245	0	1279	0.0559352855425177	0.5	null	215.98809814453125	215.98867797851562
455	216.06552124023438	10.20915					1	DETECTED	216.0655 m/z @10.21 [N1295_1.mzXML]	216.06552124023438	10.20915	10.055283333333334	16.9525	6.897216666666667	4934.52490234375	745195.6753855592	0	1279	0.06524631380691659	22.412965771230642	43.825931542461284	216.05604553222656	216.06594848632812
456	216.9213409423828	1.7115833333333332					1	DETECTED	216.9213 m/z @1.71 [N1295_1.mzXML]	216.9213409423828	1.7115833333333332	1.4452833333333333	18.697666666666667	17.252383333333334	323158.375	1.2505875020547546E7	0	1279	0.12225375307362141	null	null	216.91265869140625	216.92822265625
457	216.9495086669922	1.5191333333333332					1	DETECTED	216.9495 m/z @1.52 [N1295_1.mzXML]	216.9495086669922	1.5191333333333332	1.3779833333333333	6.7639000000000005	5.385916666666667	226641.9375	3229889.259882965	0	1279	0.10142060572652101	1.1545423501735146	1.1779576646733267	216.9455108642578	216.95729064941406
458	217.04591369628906	10.912983333333333					1	DETECTED	217.0459 m/z @10.91 [N1295_1.mzXML]	217.04591369628906	10.912983333333333	5.80945	17.740666666666666	11.931216666666666	10107.1123046875	1391001.18307605	0	1279	0.1262426468480271	1.1689172860632502	1.3378345721265006	217.04420471191406	217.0532684326172
459	217.08071899414062	1.8694					1	DETECTED	217.0807 m/z @1.87 [N1295_1.mzXML]	217.08071899414062	1.8694	1.2909166666666667	17.608833333333333	16.317916666666665	34612.9765625	3397652.8276504227	0	1279	0.3901386113584342	5.1473961946044815	4.801261423876851	217.08029174804688	217.09063720703125
460	217.12066650390625	0.13408333333333333					1	DETECTED	217.1207 m/z @0.13 [N1295_1.mzXML]	217.12066650390625	0.13408333333333333	0.10083333333333333	19.9955	19.894666666666666	13301.5322265625	3754476.837134522	0	1279	0.5627875761517316	233.38842558902962	484.1379585498602	217.11099243164062	217.12139892578125
461	217.22613525390625	11.746716666666666					1	DETECTED	217.2261 m/z @11.75 [N1295_1.mzXML]	217.22613525390625	11.746716666666666	5.093	13.181316666666667	8.088316666666667	7645.40966796875	2003809.6980898436	0	1279	0.24406342610146936	0.6078044100665544	0.2156088201331088	217.22547912597656	217.227783203125
462	218.08030700683594	9.2205					1	DETECTED	218.0803 m/z @9.22 [N1295_1.mzXML]	218.08030700683594	9.2205	9.206583333333333	15.985883333333334	6.779300000000001	6245.234375	872081.6211814578	0	1279	0.053820561588988625	243.5676646706564	486.1353293413128	218.07977294921875	218.08480834960938
463	218.1373748779297	1.9806333333333332					1	DETECTED	218.1374 m/z @1.98 [N1295_1.mzXML]	218.1373748779297	1.9806333333333332	0.11728333333333334	19.9955	19.878216666666667	39214.60546875	4448881.503899724	0	1279	1.475946244518071	3.505919768105617	9.567709401159572	218.13699340820312	218.1385498046875
464	218.21043395996094	10.407666666666668					1	DETECTED	218.2104 m/z @10.41 [N1295_1.mzXML]	218.21043395996094	10.407666666666668	10.376133333333334	10.515433333333334	0.13930000000000042	6743.853515625	34573.87764440937	0	1279	0.08666227152460593	2.2087737843551496	3.4175475687102996	218.21022033691406	218.21067810058594
465	218.947265625	1.5338					1	DETECTED	218.9473 m/z @1.53 [N1295_1.mzXML]	218.947265625	1.5338	1.4603499999999998	1.5933333333333333	0.13298333333333345	28265.55859375	164698.2083198242	0	1279	0.12754581009942867	0.905264352167005	0.8105287043340098	218.94696044921875	218.9473419189453
466	218.96888732910156	9.755733333333334					1	DETECTED	218.9689 m/z @9.76 [N1295_1.mzXML]	218.96888732910156	9.755733333333334	9.530183333333333	10.36005	0.8298666666666659	13645.07421875	357246.576635193	0	1279	0.45371829618043513	1.8852562918792986	2.630559199666818	218.9685821533203	218.96932983398438
467	218.98265075683594	1.5191333333333332					1	DETECTED	218.9827 m/z @1.52 [N1295_1.mzXML]	218.98265075683594	1.5191333333333332	1.4290999999999998	13.971200000000001	12.542100000000001	46728.03515625	4678122.560595215	0	1279	0.06749575203927516	70.63809386731737	149.96858098118472	218.9755401611328	218.9828338623047
468	219.0250701904297	1.7709833333333334					1	DETECTED	219.0251 m/z @1.77 [N1295_1.mzXML]	219.0250701904297	1.7709833333333334	1.6961333333333333	17.2955	15.599366666666667	1976527.25	1.728917378572193E7	1	1279	0.06483604276463106	3.727250332880981	4.808547317857616	219.0152587890625	219.02593994140625
469	219.04275512695312	8.727366666666667					1	DETECTED	219.0428 m/z @8.73 [N1295_1.mzXML]	219.04275512695312	8.727366666666667	8.336933333333333	11.1552	2.818266666666668	12107.134765625	646104.3044621886	0	1279	2.3773698713448095	3.609152224024583	8.544006542870793	219.04232788085938	219.0464324951172
470	219.11630249023438	15.043783333333332					1	DETECTED	219.1163 m/z @15.04 [N1295_1.mzXML]	219.11630249023438	15.043783333333332	0.10083333333333333	19.9955	19.894666666666666	17934.5546875	3290623.764505279	0	1279	0.4887171204783112	0.8500697049695707	0.670108648254642	219.10902404785156	219.1173095703125
471	219.17308044433594	12.262216666666665					1	DETECTED	219.1731 m/z @12.26 [N1295_1.mzXML]	219.17308044433594	12.262216666666665	0.11728333333333334	19.979	19.861716666666666	33901.87109375	2435050.0833748477	0	1279	0.985195084073931	0.8129477071306309	0.9596425583021444	219.17018127441406	219.1751251220703
472	220.028564453125	1.7709833333333334					1	DETECTED	220.0286 m/z @1.77 [N1295_1.mzXML]	220.028564453125	1.7709833333333334	1.75615	2.3079166666666664	0.5517666666666663	108629.8671875	822429.5137470701	0	1279	null	4.793301771153407	23.34835529929133	220.0284423828125	220.03636169433594
473	220.1171417236328	8.931000000000001					1	DETECTED	220.1171 m/z @8.93 [N1295_1.mzXML]	220.1171417236328	8.931000000000001	8.805483333333333	15.532983333333334	6.727500000000001	12844.2158203125	574576.8560006104	0	1279	0.1261363393980215	26.79922984995328	0.6477857823013223	220.11289978027344	220.1197967529297
474	220.16793823242188	12.79675					1	DETECTED	220.1679 m/z @12.80 [N1295_1.mzXML]	220.16793823242188	12.79675	12.27815	12.871649999999999	0.5934999999999988	12497.267578125	253514.51015478533	0	1279	0.07232927691547175	0.5722136521403776	0.14442730428075515	220.1676788330078	220.17640686035156
475	220.9332733154297	1.6232333333333335					1	DETECTED	220.9333 m/z @1.62 [N1295_1.mzXML]	220.9332733154297	1.6232333333333335	1.5338	1.7264166666666665	0.19261666666666644	161727.84375	1009940.6370102537	0	1279	0.10076131682418987	1.0621127330295412	1.482107779717728	220.93307495117188	220.93359375
476	220.98011779785156	1.5191333333333332					1	DETECTED	220.9801 m/z @1.52 [N1295_1.mzXML]	220.98011779785156	1.5191333333333332	1.4751833333333333	1.5485499999999999	0.07336666666666658	12127.3662109375	40475.40737597659	0	1279	0.10858832094686988	0.8346605991657189	0.6693211983314378	220.97483825683594	220.98036193847656
477	220.99600219726562	1.4603499999999998					1	DETECTED	220.9960 m/z @1.46 [N1295_1.mzXML]	220.99600219726562	1.4603499999999998	1.3952	18.27	16.8748	5288.26806640625	1616759.5393862308	0	1279	14.537406633183476	129.50729086722984	101.79501157814039	220.9956817626953	221.00599670410156
478	221.02345275878906	1.7709833333333334					1	DETECTED	221.0235 m/z @1.77 [N1295_1.mzXML]	221.02345275878906	1.7709833333333334	1.7415166666666666	11.899133333333333	10.157616666666666	120167.125	2459000.4337495733	0	1279	0.06850009112610023	5.932746562262296	9.567121543666326	221.0203094482422	221.02488708496094
479	221.05209350585938	11.569766666666668					1	DETECTED	221.0521 m/z @11.57 [N1295_1.mzXML]	221.05209350585938	11.569766666666668	11.527133333333333	11.76215	0.23501666666666665	40259.0859375	218738.52847302193	0	1279	0.09739704469027721	2.7562548866300958	2.4464405453826323	221.05172729492188	221.05218505859375
480	221.07981872558594	10.500866666666667					1	DETECTED	221.0798 m/z @10.50 [N1295_1.mzXML]	221.07981872558594	10.500866666666667	10.4861	12.449433333333333	1.963333333333333	15855.47265625	344505.39823852474	0	1279	0.08524309618545267	null	413.7799579627952	221.0795440673828	221.08363342285156
481	221.0913848876953	8.6202					1	DETECTED	221.0914 m/z @8.62 [N1295_1.mzXML]	221.0913848876953	8.6202	5.109616666666667	9.305200000000001	4.195583333333334	6817.78857421875	371460.3113139343	0	1279	0.1602179520060769	0.5975621335485556	0.04401008323559694	221.0907440185547	221.092041015625
482	221.1159210205078	12.2303					1	DETECTED	221.1159 m/z @12.23 [N1295_1.mzXML]	221.1159210205078	12.2303	0.18471666666666667	19.979	19.794283333333333	9775.2529296875	3299394.586377807	0	1279	7.8691026847503895	0.8216407120175444	0.6432814240350889	221.11471557617188	221.1205596923828
483	221.15223693847656	12.9153					1	DETECTED	221.1522 m/z @12.92 [N1295_1.mzXML]	221.15223693847656	12.9153	6.48285	14.13805	7.6552	21312.94140625	1202146.275069061	0	1279	1.0287325167790602	0.9854681625794657	1.0811741839121394	221.15170288085938	221.15362548828125
484	222.063720703125	15.0908					1	DETECTED	222.0637 m/z @15.09 [N1295_1.mzXML]	222.063720703125	15.0908	9.117816666666666	19.40266666666667	10.284850000000002	15092.046875	3261041.368182984	0	1279	1.973958770573308	0.894976101564433	0.636535583007349	222.06312561035156	222.0645294189453
485	222.8665313720703	1.7115833333333332					1	DETECTED	222.8665 m/z @1.71 [N1295_1.mzXML]	222.8665313720703	1.7115833333333332	1.6814333333333333	18.714	17.032566666666664	92980.9765625	5770337.048006592	0	1279	0.09086567954185143	4.516545078742628	5.139221787830433	222.85995483398438	222.86732482910156
486	222.99310302734375	13.624683333333333					1	DETECTED	222.9931 m/z @13.62 [N1295_1.mzXML]	222.99310302734375	13.624683333333333	11.527133333333333	14.689783333333333	3.1626499999999993	64212.62109375	3383583.091518919	0	1279	0.7069359076085941	0.7801284489278273	0.781930975389557	222.9925537109375	222.99391174316406
487	223.06011962890625	15.421349999999999					1	DETECTED	223.0601 m/z @15.42 [N1295_1.mzXML]	223.06011962890625	15.421349999999999	0.2856166666666667	19.747833333333332	19.462216666666666	28965.328125	7516700.624979254	0	1279	2.4609845663487953	0.6064560768433578	0.6261447622994732	223.05926513671875	223.06512451171875
488	223.09506225585938	11.569766666666668					1	DETECTED	223.0951 m/z @11.57 [N1295_1.mzXML]	223.09506225585938	11.569766666666668	0.11728333333333334	19.9955	19.878216666666667	946705.5625	1.1447639439918421E7	1	1279	0.10283806477438162	0.5086745845263548	0.013782893134040509	223.09088134765625	223.09585571289062
489	223.13133239746094	11.338533333333334					1	DETECTED	223.1313 m/z @11.34 [N1295_1.mzXML]	223.13133239746094	11.338533333333334	11.307516666666666	18.894333333333336	7.586816666666669	50507.328125	3599389.4465009775	0	1279	0.10797121678628407	122.30225685115086	3.8069839822113214	223.13125610351562	223.1329345703125
490	224.0985107421875	11.555766666666667					1	DETECTED	224.0985 m/z @11.56 [N1295_1.mzXML]	224.0985107421875	11.555766666666667	1.5933333333333333	17.971833333333333	16.3785	94782.0625	6074979.056883542	0	1279	9.723227579446824	0.8223852306319505	0.6469840197212388	224.09556579589844	224.0985870361328
491	224.94984436035156	11.685433333333332					1	DETECTED	224.9498 m/z @11.69 [N1295_1.mzXML]	224.94984436035156	11.685433333333332	10.912983333333333	15.3271	4.414116666666667	39749.8671875	2654866.1170267332	0	1279	0.8605928511443732	3.094383948959995	3.174312296768276	224.94921875	224.95095825195312
492	225.0333251953125	1.7989333333333335					1	DETECTED	225.0333 m/z @1.80 [N1295_1.mzXML]	225.0333251953125	1.7989333333333335	1.7709833333333334	15.201066666666666	13.430083333333332	68406.9453125	3507688.3747563474	0	1279	0.095077519107851	240.2519379844949	479.50387596898975	225.02650451660156	225.0419921875
493	225.10691833496094	1.8694					1	DETECTED	225.1069 m/z @1.87 [N1295_1.mzXML]	225.10691833496094	1.8694	1.8554333333333333	13.0557	11.200266666666666	53143.92578125	6602198.091959961	0	1279	0.10089480396344253	400.9642004773265	800.9867846241482	225.10006713867188	225.10707092285156
494	225.14735412597656	12.403799999999999					1	DETECTED	225.1474 m/z @12.40 [N1295_1.mzXML]	225.14735412597656	12.403799999999999	11.76215	18.779333333333334	7.0171833333333336	42624.60546875	1732350.2379664308	0	1279	0.13283802428150082	5.468077092911517	0.22911841787525508	225.14659118652344	225.14768981933594
495	225.1587677001953	8.39575					1	DETECTED	225.1588 m/z @8.40 [N1295_1.mzXML]	225.1587677001953	8.39575	5.255716666666667	8.529233333333334	3.2735166666666666	3649.379638671875	213964.83069171142	0	1279	0.9657497588789887	0.521255082217811	0.04251016443562202	225.1587677001953	225.1666259765625
496	226.04396057128906	2.0795333333333335					1	DETECTED	226.0440 m/z @2.08 [N1295_1.mzXML]	226.04396057128906	2.0795333333333335	2.0227666666666666	16.213183333333333	14.190416666666668	28546.7734375	2295082.6159065855	0	1279	0.14746154362152986	124.98899001761556	2.9655859319438145	226.04364013671875	226.05172729492188
497	226.1180877685547	8.18835					1	DETECTED	226.1181 m/z @8.19 [N1295_1.mzXML]	226.1180877685547	8.18835	8.0677	10.313433333333334	2.245733333333334	1773.603271484375	201547.66936297607	0	1279	0.09285965824672893	9.306810332918953	17.613620665837907	226.11163330078125	226.1180877685547
498	226.95004272460938	1.6522833333333333					1	DETECTED	226.9500 m/z @1.65 [N1295_1.mzXML]	226.95004272460938	1.6522833333333333	1.41255	18.187166666666666	16.774616666666667	843356.3125	1.366864465282559E7	0	1279	0.08242895745288403	1.2887609424992774	2.0504035971837418	226.94482421875	226.95263671875
499	227.0536651611328	10.882266666666668					1	DETECTED	227.0537 m/z @10.88 [N1295_1.mzXML]	227.0536651611328	10.882266666666668	10.882266666666668	15.839983333333333	4.9577166666666646	3811.0244140625	511577.66394506826	0	1279	0.12825898765120414	null	null	227.04794311523438	227.05404663085938
500	227.07814025878906	9.2205					1	DETECTED	227.0781 m/z @9.22 [N1295_1.mzXML]	227.07814025878906	9.2205	9.148616666666667	9.348483333333332	0.19986666666666508	56883.42578125	358304.40692089696	0	1279	0.1033386211288736	1.390215627173672	1.8427137521789672	227.07814025878906	227.07850646972656
501	227.08978271484375	10.788533333333334					1	DETECTED	227.0898 m/z @10.79 [N1295_1.mzXML]	227.08978271484375	10.788533333333334	10.788533333333334	10.866833333333334	0.07830000000000048	10842.533203125	37528.78421215796	0	1279	0.05271283214082878	null	null	227.08975219726562	227.0906524658203
502	227.12391662597656	1.8413499999999998					1	DETECTED	227.1239 m/z @1.84 [N1295_1.mzXML]	227.12391662597656	1.8413499999999998	1.8271833333333334	13.222433333333333	11.395249999999999	46496.59375	2430147.2952044676	0	1279	0.04752747531153023	402.1852941176535	9.57532624783948	227.11865234375	227.12405395507812
503	227.17442321777344	9.801350000000001					1	DETECTED	227.1744 m/z @9.80 [N1295_1.mzXML]	227.17442321777344	9.801350000000001	0.33658333333333335	19.797	19.460416666666667	117374.8203125	3057851.2961490173	0	1279	0.14878542091913616	1.2706177879190197	0.9879350305653091	227.16461181640625	227.17532348632812
504	228.0620880126953	10.328766666666667					1	DETECTED	228.0621 m/z @10.33 [N1295_1.mzXML]	228.0620880126953	10.328766666666667	10.283583333333333	10.376133333333334	0.09255000000000102	21251.994140625	88828.52062597641	0	1279	0.09073634779881878	1.0241608262633672	1.0483216525267345	228.0620880126953	228.06228637695312
505	228.1941680908203	11.4968					1	DETECTED	228.1942 m/z @11.50 [N1295_1.mzXML]	228.1941680908203	11.4968	11.481733333333333	12.618233333333334	1.1365000000000016	89919.5546875	853873.6600816693	0	1279	0.0679436908175095	14.289546072235083	51.74130805478	228.19354248046875	228.19522094726562
506	229.1417999267578	0.10083333333333333					1	DETECTED	229.1418 m/z @0.10 [N1295_1.mzXML]	229.1417999267578	0.10083333333333333	0.10083333333333333	19.9955	19.894666666666666	92109.6640625	6.855050030845992E7	1	1279	3.4309042803573533	null	null	229.13302612304688	229.1427459716797
507	229.15342712402344	1.8969999999999998					1	DETECTED	229.1534 m/z @1.90 [N1295_1.mzXML]	229.15342712402344	1.8969999999999998	1.8694	2.0227666666666666	0.15336666666666665	59608.87890625	382462.10746582027	0	1279	0.061500163627299154	2.7783816425120924	4.556763285024185	229.15292358398438	229.15350341796875
508	230.14553833007812	1.1185666666666667					1	DETECTED	230.1455 m/z @1.12 [N1295_1.mzXML]	230.14553833007812	1.1185666666666667	0.3705666666666667	19.929333333333332	19.558766666666667	11171.0986328125	8386104.548372321	0	1279	3.829992289904565	13.074041889483066	25.148083778966132	230.14451599121094	230.14613342285156
509	230.24620056152344	11.3943					1	DETECTED	230.2462 m/z @11.39 [N1295_1.mzXML]	230.24620056152344	11.3943	11.352533333333334	11.884816666666667	0.5322833333333339	259367.25	1814866.6164160161	1	1279	0.09577033427361137	2.5509531442623135	3.603912818452462	230.24594116210938	230.24679565429688
510	230.96507263183594	1.5338					1	DETECTED	230.9651 m/z @1.53 [N1295_1.mzXML]	230.96507263183594	1.5338	1.4290999999999998	1.6377333333333333	0.20863333333333345	242104.0	1445153.5381206058	0	1279	0.09656432934176085	1.03421032490352	0.8838935384130356	230.96475219726562	230.96534729003906
511	230.9884796142578	1.9806333333333332					1	DETECTED	230.9885 m/z @1.98 [N1295_1.mzXML]	230.9884796142578	1.9806333333333332	1.9391	2.093716666666667	0.15461666666666685	10151.607421875	62590.962721069394	0	1279	0.28825736189550866	1.8613563402889326	2.722712680577865	230.98831176757812	230.98944091796875
512	231.13589477539062	15.248216666666668					1	DETECTED	231.1359 m/z @15.25 [N1295_1.mzXML]	231.13589477539062	15.248216666666668	0.13408333333333333	19.9955	19.861416666666667	410172.0	4.339420407712895E7	1	1279	0.8428828909429633	1.9148736604931074	2.395658085877063	231.135009765625	231.1456756591797
513	232.13951110839844	15.0908					1	DETECTED	232.1395 m/z @15.09 [N1295_1.mzXML]	232.13951110839844	15.0908	0.33658333333333335	19.979	19.642416666666666	26206.208984375	4084218.7117734104	0	1279	0.6437607075968934	0.7874479739501975	0.5249934839860415	232.13490295410156	232.1402587890625
514	232.15347290039062	8.454916666666668					1	DETECTED	232.1535 m/z @8.45 [N1295_1.mzXML]	232.15347290039062	8.454916666666668	8.02165	9.024633333333332	1.002983333333333	77308.046875	1103133.505004272	0	1279	0.18319324954749305	0.9303691992353148	0.7322543154798574	232.15321350097656	232.15399169921875
515	232.8952178955078	1.7115833333333332					1	DETECTED	232.8952 m/z @1.71 [N1295_1.mzXML]	232.8952178955078	1.7115833333333332	1.6522833333333333	1.9249666666666667	0.2726833333333334	237195.703125	1590407.952106691	0	1279	0.11297263685949344	1.4786379734537527	1.6767001815815648	232.89468383789062	232.89547729492188
516	232.92706298828125	1.5338					1	DETECTED	232.9271 m/z @1.53 [N1295_1.mzXML]	232.92706298828125	1.5338	1.4290999999999998	1.6377333333333333	0.20863333333333345	87942.8671875	573013.2564178467	0	1279	0.11890119753415984	0.9978806693857724	1.069862220094927	232.92630004882812	232.92735290527344
517	232.98411560058594	10.85185					1	DETECTED	232.9841 m/z @10.85 [N1295_1.mzXML]	232.98411560058594	10.85185	10.500866666666667	17.312	6.811133333333334	18709.064453125	1386060.549170777	0	1279	0.2949540571347864	9.702929863716218	26.58947300886251	232.98373413085938	232.9872589111328
518	232.9980926513672	1.5191333333333332					1	DETECTED	232.9981 m/z @1.52 [N1295_1.mzXML]	232.9980926513672	1.5191333333333332	1.4290999999999998	1.6083	0.17920000000000025	37410.765625	214172.7111185304	0	1279	0.08545945827938928	0.9990133525070287	1.054907986167204	232.9978485107422	232.9984130859375
519	233.03004455566406	16.475550000000002					1	DETECTED	233.0300 m/z @16.48 [N1295_1.mzXML]	233.03004455566406	16.475550000000002	9.650416666666667	18.187166666666666	8.53675	2747.2685546875	764928.6783872988	0	1279	1.9008910099004908	0.6253907127577482	0.25078142551549626	233.02915954589844	233.03079223632812
520	233.11227416992188	2.6268666666666665					1	DETECTED	233.1123 m/z @2.63 [N1295_1.mzXML]	233.11227416992188	2.6268666666666665	0.35351666666666665	19.929333333333332	19.575816666666665	6355.93408203125	1921988.621414947	0	1279	1.2957915626431964	4.305499959677715	1.7004632839986578	233.11123657226562	233.11373901367188
521	233.1319580078125	15.0908					1	DETECTED	233.1320 m/z @15.09 [N1295_1.mzXML]	233.1319580078125	15.0908	9.60545	19.8965	10.29105	17928.41015625	2252754.20610095	0	1279	0.6812741096332129	0.9657388813910422	0.6641507339884775	233.12510681152344	233.13601684570312
522	233.14610290527344	14.810433333333332					1	DETECTED	233.1461 m/z @14.81 [N1295_1.mzXML]	233.14610290527344	14.810433333333332	9.423983333333332	19.48483333333333	10.060849999999999	10689.029296875	1913520.292119079	0	1279	3.3858279818939536	0.935299090202612	0.9567047452726303	233.14453125	233.152587890625
523	233.15684509277344	8.454916666666668					1	DETECTED	233.1568 m/z @8.45 [N1295_1.mzXML]	233.15684509277344	8.454916666666668	8.322116666666666	8.60505	0.28293333333333415	8349.4921875	87406.46028796388	0	1279	0.1665414952169897	1.065261044176699	1.130522088353398	233.15652465820312	233.15696716308594
524	233.99903869628906	1.5191333333333332					1	DETECTED	233.9990 m/z @1.52 [N1295_1.mzXML]	233.99903869628906	1.5191333333333332	1.41255	1.57845	0.16589999999999994	11978.2412109375	52664.619155273445	0	1279	0.06278136244434362	0.7782642689601253	0.5565285379202508	233.99441528320312	233.99903869628906
525	235.067626953125	11.899133333333333					1	DETECTED	235.0676 m/z @11.90 [N1295_1.mzXML]	235.067626953125	11.899133333333333	11.583716666666668	12.016449999999999	0.4327333333333314	39929.34765625	308964.2519451901	0	1279	0.107884599743576	1.3223967965613563	1.5689115491256225	235.06280517578125	235.068115234375
526	235.09132385253906	2.877083333333333					1	DETECTED	235.0913 m/z @2.88 [N1295_1.mzXML]	235.09132385253906	2.877083333333333	0.10083333333333333	19.9955	19.894666666666666	122946.7734375	3.463325816484643E7	1	1279	4.714554331248362	5.121386267928188	5.069035785494162	235.08995056152344	235.09182739257812
527	235.16793823242188	12.294099999999998					1	DETECTED	235.1679 m/z @12.29 [N1295_1.mzXML]	235.16793823242188	12.294099999999998	0.7261166666666666	18.352666666666668	17.62655	19992.056640625	1670936.9835909123	0	1279	0.14805182070901957	0.7618678853559899	0.5237357707119797	235.16729736328125	235.1688690185547
528	236.07933044433594	14.794816666666666					1	DETECTED	236.0793 m/z @14.79 [N1295_1.mzXML]	236.07933044433594	14.794816666666666	10.43905	17.774	7.334950000000001	4968.0888671875	1156584.5553752743	0	1279	0.9803629252710326	0.8419815111002276	0.6839630222004551	236.07858276367188	236.08023071289062
529	236.09454345703125	2.5856500000000002					1	DETECTED	236.0945 m/z @2.59 [N1295_1.mzXML]	236.09454345703125	2.5856500000000002	0.11728333333333334	19.979	19.861716666666666	9945.4384765625	3376942.277858153	0	1279	6.417126689444697	3.5857272567205034	11.902632097043886	236.09378051757812	236.09591674804688
530	236.90719604492188	1.6522833333333333					1	DETECTED	236.9072 m/z @1.65 [N1295_1.mzXML]	236.90719604492188	1.6522833333333333	1.5338	13.578916666666666	12.045116666666667	15482.142578125	5378233.40335498	0	1279	0.08886198815354218	50.830426220284174	100.66085244056835	236.90679931640625	236.9126739501953
531	236.969970703125	12.27815					1	DETECTED	236.9700 m/z @12.28 [N1295_1.mzXML]	236.969970703125	12.27815	7.429766666666667	13.069816666666666	5.64005	8698.046875	1037577.0557358703	0	1279	0.37180590014631143	0.5816423343863761	0.1632846687727523	236.9695587158203	236.97970581054688
532	236.9967041015625	1.9806333333333332					1	DETECTED	236.9967 m/z @1.98 [N1295_1.mzXML]	236.9967041015625	1.9806333333333332	1.9249666666666667	8.48465	6.559683333333334	32784.578125	950635.4940885926	0	1279	0.1621629896370993	58.919311377245656	116.83862275449131	236.99661254882812	236.9995880126953
533	237.07565307617188	14.981183333333332					1	DETECTED	237.0757 m/z @14.98 [N1295_1.mzXML]	237.07565307617188	14.981183333333332	9.801350000000001	18.7465	8.94515	9282.6982421875	2745514.957540406	0	1279	1.0932131628620958	0.8744432323019007	0.7738345713640133	237.07374572753906	237.0802459716797
534	237.11045837402344	11.276116666666667					1	DETECTED	237.1105 m/z @11.28 [N1295_1.mzXML]	237.11045837402344	11.276116666666667	0.18471666666666667	19.9955	19.810783333333333	45138.5625	3202956.4456271683	0	1279	0.5896340215741684	32.85932349825883	2.447802744818225	237.10748291015625	237.11293029785156
535	238.10580444335938	14.1532					1	DETECTED	238.1058 m/z @14.15 [N1295_1.mzXML]	238.10580444335938	14.1532	1.5191333333333332	19.780666666666665	18.261533333333333	15120.810546875	3117902.8115408015	0	1279	0.8357024172289833	1.1142962140160406	1.0077618251878107	238.09678649902344	238.1072540283203
536	238.84033203125	1.7415166666666666					1	DETECTED	238.8403 m/z @1.74 [N1295_1.mzXML]	238.84033203125	1.7415166666666666	1.6814333333333333	1.813	0.1315666666666666	35766.72265625	167066.82297143573	0	1279	0.056384902507132795	1.0948682385575597	1.1025633413505387	238.83963012695312	238.84169006347656
537	238.9654083251953	13.578916666666666					1	DETECTED	238.9654 m/z @13.58 [N1295_1.mzXML]	238.9654083251953	13.578916666666666	8.0677	19.091333333333335	11.023633333333335	147578.921875	9701609.977208607	1	1279	0.18647168406252135	0.5997991889373855	0.013665066706557157	238.9606170654297	238.97030639648438
538	239.0625	1.8554333333333333					1	DETECTED	239.0625 m/z @1.86 [N1295_1.mzXML]	239.0625	1.8554333333333333	1.5485499999999999	11.824933333333332	10.276383333333332	110787.8046875	1558479.9069657593	0	1279	0.043727996586818696	1.13126488065301	3.5436885546906938	239.05706787109375	239.06883239746094
539	239.08978271484375	10.5299					1	DETECTED	239.0898 m/z @10.53 [N1295_1.mzXML]	239.08978271484375	10.5299	10.4548	11.1997	0.7448999999999995	970137.8125	6172743.396320032	1	1279	0.09285463102735392	1.406144127938929	1.807214149732153	239.08937072753906	239.09036254882812
540	239.23538208007812	13.711350000000001					1	DETECTED	239.2354 m/z @13.71 [N1295_1.mzXML]	239.23538208007812	13.711350000000001	0.8105666666666667	15.645666666666667	14.8351	41674.28125	3564329.9458330385	0	1279	0.25090576425206734	0.5178487571634834	5.085054089283887	239.2348175048828	239.2371368408203
541	239.96478271484375	13.578916666666666					1	DETECTED	239.9648 m/z @13.58 [N1295_1.mzXML]	239.96478271484375	13.578916666666666	7.909483333333333	17.691	9.781516666666665	10913.4658203125	2857649.019286163	0	1279	5.944526480319409	0.8626538219575147	0.7253076439150297	239.95957946777344	239.9696807861328
542	240.09361267089844	10.5299					1	DETECTED	240.0936 m/z @10.53 [N1295_1.mzXML]	240.09361267089844	10.5299	8.292383333333333	14.212716666666667	5.920333333333334	99927.8984375	5860066.60089401	0	1279	0.09309264099729297	1.184637773131126	1.2341898206243558	240.08935546875	240.10171508789062
543	240.23898315429688	13.810766666666666					1	DETECTED	240.2390 m/z @13.81 [N1295_1.mzXML]	240.23898315429688	13.810766666666666	13.6974	13.941466666666667	0.24406666666666688	8379.55859375	80361.69196533196	0	1279	0.038825875165239054	1.0764481034989786	1.1528962069979571	240.2379913330078	240.23939514160156
544	240.96600341796875	12.2303					1	DETECTED	240.9660 m/z @12.23 [N1295_1.mzXML]	240.96600341796875	12.2303	3.4595833333333332	18.07133333333333	14.611749999999999	19364.544921875	1980488.6387957155	0	1279	0.6142851478694684	0.8329849518188365	0.6659699036376729	240.9611358642578	240.96714782714844
545	241.02444458007812	8.758333333333333					1	DETECTED	241.0244 m/z @8.76 [N1295_1.mzXML]	241.02444458007812	8.758333333333333	8.514383333333333	18.022	9.507616666666665	6809.037109375	810392.5521359253	0	1279	0.16609018453212343	19.486814237890286	28.811157662520674	241.02395629882812	241.03077697753906
546	241.09393310546875	10.5299					1	DETECTED	241.0939 m/z @10.53 [N1295_1.mzXML]	241.09393310546875	10.5299	10.4861	10.605133333333333	0.11903333333333244	6205.5126953125	29196.87615447964	0	1279	0.07912193263869582	1.3588280060882956	1.717656012176591	241.09326171875	241.09439086914062
547	241.10560607910156	11.569766666666668					1	DETECTED	241.1056 m/z @11.57 [N1295_1.mzXML]	241.10560607910156	11.569766666666668	1.8694	11.8556	9.9862	314694.78125	4326942.714662899	0	1279	0.0962960518887126	0.5097584699826119	2.3772685805627622	241.09783935546875	241.11358642578125
548	241.14198303222656	11.352533333333334					1	DETECTED	241.1420 m/z @11.35 [N1295_1.mzXML]	241.14198303222656	11.352533333333334	11.1997	19.764166666666664	8.564466666666664	41551.44921875	4703642.010592529	0	1279	0.10595080444413618	28.018974918211505	55.03794983642301	241.13429260253906	241.14254760742188
549	241.1533203125	1.9249666666666667					1	DETECTED	241.1533 m/z @1.92 [N1295_1.mzXML]	241.1533203125	1.9249666666666667	0.21828333333333333	10.298533333333333	10.08025	8851.7548828125	982276.6891633912	0	1279	1.926882162523186	2.953169402642552	4.920122610546798	241.15216064453125	241.15695190429688
550	242.01808166503906	2.0795333333333335					1	DETECTED	242.0181 m/z @2.08 [N1295_1.mzXML]	242.01808166503906	2.0795333333333335	2.0795333333333335	19.386333333333333	17.3068	5996.29052734375	1332377.986270112	0	1279	0.04392420015789744	null	null	242.01608276367188	242.0277099609375
551	242.10879516601562	11.555766666666667					1	DETECTED	242.1088 m/z @11.56 [N1295_1.mzXML]	242.10879516601562	11.555766666666667	8.884366666666667	11.555766666666667	2.6714	27568.248046875	2213530.346216706	0	1279	2.672477405175666	0.5	null	242.09881591796875	242.10879516601562
552	242.209716796875	11.4968					1	DETECTED	242.2097 m/z @11.50 [N1295_1.mzXML]	242.209716796875	11.4968	1.7989333333333335	12.648083333333334	10.84915	24597.845703125	7965610.264117674	0	1279	10.290295420108565	0.5593575563010422	0.11871511260208435	242.20343017578125	242.2104034423828
553	242.92391967773438	1.6522833333333333					1	DETECTED	242.9239 m/z @1.65 [N1295_1.mzXML]	242.92391967773438	1.6522833333333333	1.5632833333333334	12.182716666666666	10.619433333333333	358996.125	1.2304612716249023E7	0	1279	0.07585523303205322	1.2707317223665584	1.4290614445420016	242.92381286621094	242.924560546875
554	242.99403381347656	1.4751833333333333					1	DETECTED	242.9940 m/z @1.48 [N1295_1.mzXML]	242.99403381347656	1.4751833333333333	1.4290999999999998	9.484966666666667	8.055866666666667	19859.783203125	946650.2869411011	0	1279	0.04450854734737808	87.40542495479177	0.6746866924414655	242.99331665039062	243.0012969970703
555	243.02249145507812	14.71945					1	DETECTED	243.0225 m/z @14.72 [N1295_1.mzXML]	243.02249145507812	14.71945	11.048933333333334	18.762833333333333	7.713899999999999	2659.533935546875	739827.3840823361	0	1279	5.188676481220991	1.0507921228164974	1.1015842456329945	243.01361083984375	243.024658203125
556	243.20941162109375	12.075066666666666					1	DETECTED	243.2094 m/z @12.08 [N1295_1.mzXML]	243.20941162109375	12.075066666666666	12.030949999999999	12.166933333333333	0.1359833333333338	8571.5810546875	48353.04766870125	0	1279	0.058393970329360556	1.5411786928598183	2.0823573857196367	243.2086639404297	243.2098846435547
557	244.11709594726562	9.545566666666668					1	DETECTED	244.1171 m/z @9.55 [N1295_1.mzXML]	244.11709594726562	9.545566666666668	9.515133333333333	9.590499999999999	0.0753666666666657	3592.863037109375	10084.74901550279	0	1279	0.048795919460605575	1.2382256297918255	1.476451259583651	244.1164093017578	244.11740112304688
558	244.1886749267578	11.45185					1	DETECTED	244.1887 m/z @11.45 [N1295_1.mzXML]	244.1886749267578	11.45185	11.436866666666667	11.583716666666668	0.1468500000000006	37669.546875	155250.13559240825	0	1279	0.06259076780080441	4.900444938820927	8.800889877641854	244.1885528564453	244.18968200683594
559	244.20101928710938	9.133233333333333					1	DETECTED	244.2010 m/z @9.13 [N1295_1.mzXML]	244.20101928710938	9.133233333333333	9.071533333333333	17.378	8.306466666666667	50815.19140625	831033.5862948918	0	1279	0.10202448463734193	2.5137631436228283	3.6262090616169584	244.19863891601562	244.2015838623047
560	244.9222869873047	1.6232333333333335					1	DETECTED	244.9223 m/z @1.62 [N1295_1.mzXML]	244.9222869873047	1.6232333333333335	1.5632833333333334	1.7264166666666665	0.16313333333333313	24129.505859375	134040.36731579574	0	1279	0.08079241283844762	1.360578259660823	1.7211565193216458	244.92147827148438	244.9270782470703
561	244.97837829589844	9.88985					1	DETECTED	244.9784 m/z @9.89 [N1295_1.mzXML]	244.97837829589844	9.88985	9.694733333333334	10.070016666666668	0.37528333333333386	3404.681396484375	47502.01666162111	0	1279	0.28952475443755965	0.9616895874263333	0.9233791748526665	244.97769165039062	244.9787139892578
562	245.2249755859375	14.60075					1	DETECTED	245.2250 m/z @14.60 [N1295_1.mzXML]	245.2249755859375	14.60075	0.9640333333333333	18.960166666666666	17.996133333333333	46817.51171875	3368608.9924172694	0	1279	0.5515780252441065	0.686186459232469	0.23183862615352238	245.22291564941406	245.2261505126953
563	246.13223266601562	1.9667833333333333					1	DETECTED	246.1322 m/z @1.97 [N1295_1.mzXML]	246.13223266601562	1.9667833333333333	1.8554333333333333	2.4199166666666665	0.5644833333333332	16670.59375	288767.4134488527	0	1279	0.31438477706906887	2.534725340517885	4.06945068103577	246.1312713623047	246.13255310058594
564	246.15086364746094	11.870316666666668					1	DETECTED	246.1509 m/z @11.87 [N1295_1.mzXML]	246.15086364746094	11.870316666666668	10.500866666666667	12.030949999999999	1.530083333333332	35546.265625	879501.8417116693	0	1279	0.19586708858185098	0.5586488492947284	0.09973861739879675	246.14784240722656	246.15133666992188
565	246.16903686523438	9.2483					1	DETECTED	246.1690 m/z @9.25 [N1295_1.mzXML]	246.16903686523438	9.2483	0.16776666666666668	19.929333333333332	19.761566666666667	73121.0078125	4578727.966714418	0	1279	0.09133369143952486	0.7817909452465782	1.240937962169846	246.16787719726562	246.1700897216797
566	246.22830200195312	14.441383333333333					1	DETECTED	246.2283 m/z @14.44 [N1295_1.mzXML]	246.22830200195312	14.441383333333333	14.255833333333333	15.71065	1.454816666666666	8913.7392578125	319683.72628778056	0	1279	0.15456584879118296	3.9202820443726005	6.840564088745201	246.2279052734375	246.22897338867188
567	246.24127197265625	10.958766666666666					1	DETECTED	246.2413 m/z @10.96 [N1295_1.mzXML]	246.24127197265625	10.958766666666666	10.92825	11.079566666666667	0.15131666666666632	15137.3125	85674.12891992158	0	1279	0.1333333061911457	2.4792463134899925	3.9584926269799845	246.2411346435547	246.24183654785156
568	246.94276428222656	1.5338					1	DETECTED	246.9428 m/z @1.53 [N1295_1.mzXML]	246.94276428222656	1.5338	1.4290999999999998	13.739383333333334	12.310283333333334	97753.265625	7818194.284553589	0	1279	0.10346438097602295	58.846319718266265	0.8235363680249885	246.9333953857422	246.94288635253906
569	247.04515075683594	14.0163					1	DETECTED	247.0452 m/z @14.02 [N1295_1.mzXML]	247.04515075683594	14.0163	13.839516666666666	16.7715	2.931983333333333	6154.69140625	299275.2868047485	0	1279	0.14649992978538684	8.292589799189237	15.585179598378474	247.04428100585938	247.0464630126953
570	247.09144592285156	2.5856500000000002					1	DETECTED	247.0914 m/z @2.59 [N1295_1.mzXML]	247.09144592285156	2.5856500000000002	0.10083333333333333	19.9955	19.894666666666666	145424.015625	2.235534464559885E7	0	1279	1.1600858441971473	4.439073373483153	3.243219184489954	247.087646484375	247.095947265625
571	247.12908935546875	12.46475					1	DETECTED	247.1291 m/z @12.46 [N1295_1.mzXML]	247.12908935546875	12.46475	8.440233333333333	13.78195	5.341716666666667	11365.00390625	1995203.0489255374	0	1279	1.336494745541728	0.6636469803827374	0.32729396076547485	247.12640380859375	247.12928771972656
572	247.1431427001953	9.234316666666667					1	DETECTED	247.1431 m/z @9.23 [N1295_1.mzXML]	247.1431427001953	9.234316666666667	9.163216666666667	9.469766666666667	0.30654999999999966	57170.30078125	327446.88520788494	0	1279	0.08505249707557994	1.4514335793391406	1.7878317448109946	247.14256286621094	247.14334106445312
573	247.24057006835938	12.707116666666668					1	DETECTED	247.2406 m/z @12.71 [N1295_1.mzXML]	247.24057006835938	12.707116666666668	10.958766666666666	15.500916666666665	4.5421499999999995	19189.189453125	1145535.444110077	0	1279	0.1650702058404807	1.2989818972173748	1.5979637944347493	247.2396697998047	247.24468994140625
574	248.0947723388672	2.6130833333333334					1	DETECTED	248.0948 m/z @2.61 [N1295_1.mzXML]	248.0947723388672	2.6130833333333334	0.11728333333333334	19.945666666666668	19.828383333333335	14078.9521484375	2647858.390815338	0	1279	3.284601979121024	1.9466636636255443	2.4364019611980794	248.09048461914062	248.095703125
575	248.1466522216797	9.2205					1	DETECTED	248.1467 m/z @9.22 [N1295_1.mzXML]	248.1466522216797	9.2205	2.1366500000000004	9.2483	7.11165	8318.9912109375	1483877.803426392	0	1279	0.319434480147633	0.5019622098152842	0.003924419630568256	248.14625549316406	248.14842224121094
576	248.8690948486328	1.7264166666666665					1	DETECTED	248.8691 m/z @1.73 [N1295_1.mzXML]	248.8690948486328	1.7264166666666665	1.6522833333333333	1.7849833333333334	0.13270000000000004	68053.71875	374180.50933691434	0	1279	0.11461412926675196	0.8950089928057577	0.7545508886683437	248.86883544921875	248.86920166015625
577	248.97573852539062	1.5485499999999999					1	DETECTED	248.9757 m/z @1.55 [N1295_1.mzXML]	248.97573852539062	1.5485499999999999	1.4452833333333333	2.2084166666666665	0.7631333333333332	12554.58984375	320746.5933923341	0	1279	0.6208187673524885	3.6949644932214345	6.389928986442869	248.97471618652344	248.97607421875
578	249.00201416015625	11.612083333333334					1	DETECTED	249.0020 m/z @11.61 [N1295_1.mzXML]	249.00201416015625	11.612083333333334	10.882266666666668	18.828	7.945733333333331	10827.8876953125	1372193.4075828549	0	1279	0.7294420014721474	5.443650231793374	9.887300463586747	249.00140380859375	249.00497436523438
579	249.156494140625	9.815949999999999					1	DETECTED	249.1565 m/z @9.82 [N1295_1.mzXML]	249.156494140625	9.815949999999999	1.8413499999999998	10.100183333333332	8.258833333333332	21906.943359375	1358873.8621207885	0	1279	0.1424602009015814	1.1307387456222213	1.2523820296902344	249.1544952392578	249.162353515625
580	249.21632385253906	10.36005					1	DETECTED	249.2163 m/z @10.36 [N1295_1.mzXML]	249.21632385253906	10.36005	10.115666666666668	10.973666666666666	0.8579999999999988	12606.005859375	233685.13821972636	0	1279	0.2210268066101726	1.7554388597149384	2.447154252117394	249.2158966064453	249.21986389160156
581	251.12631225585938	12.030949999999999					1	DETECTED	251.1263 m/z @12.03 [N1295_1.mzXML]	251.12631225585938	12.030949999999999	0.10083333333333333	19.9955	19.894666666666666	153731.1875	1.342602731116149E7	0	1279	10.417523854833087	0.9047658690849234	0.0480974723894405	251.12278747558594	251.12705993652344
582	252.12974548339844	12.030949999999999					1	DETECTED	252.1297 m/z @12.03 [N1295_1.mzXML]	252.12974548339844	12.030949999999999	0.13408333333333333	19.929333333333332	19.79525	21845.169921875	2835022.4789722594	0	1279	0.47532857492567615	2.135717916780469	1.9539093509444763	252.12060546875	252.12998962402344
583	253.03543090820312	11.569766666666668					1	DETECTED	253.0354 m/z @11.57 [N1295_1.mzXML]	253.03543090820312	11.569766666666668	11.527133333333333	11.746716666666666	0.21958333333333258	23947.55859375	153645.63020446722	0	1279	0.09281863344673447	2.5752541047692636	3.103156390826765	253.0345916748047	253.03573608398438
584	253.04574584960938	1.6083					1	DETECTED	253.0457 m/z @1.61 [N1295_1.mzXML]	253.04574584960938	1.6083	1.3084333333333333	19.9955	18.687066666666666	11619.5244140625	4175049.226382541	0	1279	16.227092633409857	30.897859204150368	59.50279168666496	253.04574584960938	253.05307006835938
585	254.13499450683594	13.711350000000001					1	DETECTED	254.1350 m/z @13.71 [N1295_1.mzXML]	254.13499450683594	13.711350000000001	10.912983333333333	14.031216666666667	3.1182333333333343	18150.9375	776235.8274094234	0	1279	0.13372277106317476	0.557152386511179	0.11747547067194465	254.13427734375	254.137939453125
586	254.17442321777344	14.092283333333334					1	DETECTED	254.1744 m/z @14.09 [N1295_1.mzXML]	254.17442321777344	14.092283333333334	9.117816666666666	18.84466666666667	9.726850000000002	6792.0068359375	1410619.2187861025	0	1279	0.7729485933872837	0.9776776739885013	0.9561423344922333	254.16940307617188	254.17543029785156
587	254.82249450683594	1.9806333333333332					1	DETECTED	254.8225 m/z @1.98 [N1295_1.mzXML]	254.82249450683594	1.9806333333333332	1.7115833333333332	2.2226333333333335	0.5110500000000002	23601.8125	280391.09271301294	0	1279	0.07756424175935739	0.9497305333581123	0.8728499220610584	254.8144073486328	254.82305908203125
588	254.94105529785156	11.229683333333332					1	DETECTED	254.9411 m/z @11.23 [N1295_1.mzXML]	254.94105529785156	11.229683333333332	11.004199999999999	11.793316666666668	0.7891166666666685	6465.13232421875	199769.09942272952	0	1279	0.7946348101334966	1.7498336905905896	2.499667381181179	254.9403076171875	254.9414825439453
589	254.99346923828125	10.882266666666668					1	DETECTED	254.9935 m/z @10.88 [N1295_1.mzXML]	254.99346923828125	10.882266666666668	2.322	11.079566666666667	8.757566666666666	10897.9306640625	2329247.7430598754	0	1279	0.10802933266433712	0.5115241737017537	0.0230483474035075	254.99322509765625	254.99400329589844
590	255.12109375	11.276116666666667					1	DETECTED	255.1211 m/z @11.28 [N1295_1.mzXML]	255.12109375	11.276116666666667	10.688733333333333	11.8556	1.1668666666666674	142127.90625	1758952.2357124682	1	1279	0.29127672857283926	0.8858571290679814	6.893576898292899	255.1115264892578	255.12142944335938
591	255.17088317871094	14.182933333333333					1	DETECTED	255.1709 m/z @14.18 [N1295_1.mzXML]	255.17088317871094	14.182933333333333	9.725083333333334	19.56683333333333	9.841749999999998	23817.271484375	3194078.519748384	0	1279	0.8259645903269277	0.9751476280042362	0.7957058190148971	255.16941833496094	255.17190551757812
592	256.2619323730469	11.3664					1	DETECTED	256.2619 m/z @11.37 [N1295_1.mzXML]	256.2619323730469	11.3664	0.10083333333333333	19.8965	19.795666666666666	108365.828125	5841587.391508603	0	1279	0.08818957565279817	0.8785916968224708	0.19751943935690403	256.2613830566406	256.263671875
593	256.8193054199219	1.9806333333333332					1	DETECTED	256.8193 m/z @1.98 [N1295_1.mzXML]	256.8193054199219	1.9806333333333332	1.7115833333333332	2.1795	0.46791666666666676	25205.453125	374903.47705126967	0	1279	0.18270277180798167	0.869571950690702	0.739143901381404	256.8111877441406	256.8198547363281
594	257.0733337402344	2.3499833333333333					1	DETECTED	257.0733 m/z @2.35 [N1295_1.mzXML]	257.0733337402344	2.3499833333333333	1.8413499999999998	18.633	16.79165	12293.1240234375	2521029.492177643	0	1279	0.18451704502569966	7.418689084517037	13.215464340145479	257.06341552734375	257.08233642578125
595	257.2249450683594	12.016449999999999					1	DETECTED	257.2249 m/z @12.02 [N1295_1.mzXML]	257.2249450683594	12.016449999999999	11.972183333333334	15.43705	3.4648666666666657	7897.1298828125	480145.50695858744	0	1279	0.08892738537053368	39.13629518072405	77.2725903614481	257.2243347167969	257.22564697265625
596	257.2458190917969	13.711350000000001					1	DETECTED	257.2458 m/z @13.71 [N1295_1.mzXML]	257.2458190917969	13.711350000000001	0.23506666666666665	19.813666666666666	19.578599999999998	25319.6171875	3040340.2637232346	0	1279	0.3329684207152255	0.8320816586209033	0.04358534807166477	257.24530029296875	257.2538757324219
597	257.9797058105469	10.238816666666667					1	DETECTED	257.9797 m/z @10.24 [N1295_1.mzXML]	257.9797058105469	10.238816666666667	9.9057	10.574016666666667	0.6683166666666676	6690.400390625	155872.08024639892	0	1279	0.4098354516570879	1.003127032571171	0.9410625985535676	257.9790344238281	257.980224609375
598	258.0288391113281	14.107316666666666					1	DETECTED	258.0288 m/z @14.11 [N1295_1.mzXML]	258.0288391113281	14.107316666666666	0.15091666666666667	19.979	19.828083333333332	6758.56298828125	2118741.244027068	0	1279	4.596651548366719	0.7103580913893746	1.2917953399334554	258.02655029296875	258.0301208496094
599	258.8163146972656	1.9391					1	DETECTED	258.8163 m/z @1.94 [N1295_1.mzXML]	258.8163146972656	1.9391	1.9110333333333334	6.285983333333333	4.37495	12565.66015625	785993.7345333252	0	1279	0.09615962956892221	77.938539192399	154.877078384798	258.8157653808594	258.82568359375
600	258.8977355957031	1.6522833333333333					1	DETECTED	258.8977 m/z @1.65 [N1295_1.mzXML]	258.8977355957031	1.6522833333333333	1.57845	1.7415166666666666	0.1630666666666667	69420.640625	342316.9307395019	0	1279	0.06906108778197773	1.046731391657485	0.861300779553746	258.8974914550781	258.8982238769531
601	258.94268798828125	1.4751833333333333					1	DETECTED	258.9427 m/z @1.48 [N1295_1.mzXML]	258.94268798828125	1.4751833333333333	1.41255	1.5632833333333334	0.15073333333333339	7585.32470703125	51258.949675598145	0	1279	0.12832356734072126	1.2032996274614163	1.3201327814498465	258.9423522949219	258.9428405761719
602	258.9713134765625	1.4751833333333333					1	DETECTED	258.9713 m/z @1.48 [N1295_1.mzXML]	258.9713134765625	1.4751833333333333	1.4290999999999998	16.673333333333332	15.244233333333332	16120.119140625	5174654.229348632	0	1279	0.05477159947285415	165.39855334538825	329.7971066907765	258.9710693359375	258.9785461425781
603	259.02587890625	14.001216666666666					1	DETECTED	259.0259 m/z @14.00 [N1295_1.mzXML]	259.02587890625	14.001216666666666	1.75615	17.955166666666667	16.199016666666665	6875.92626953125	3007391.7948609004	0	1279	1.499899587669784	0.6614507339009995	0.32290146780199924	259.0244140625	259.0274963378906
604	259.0926513671875	11.824933333333332					1	DETECTED	259.0927 m/z @11.82 [N1295_1.mzXML]	259.0926513671875	11.824933333333332	11.777566666666667	12.403799999999999	0.6262333333333316	20927.845703125	244701.5369511717	0	1279	0.12132213448223261	6.610485573539944	2.76626934157081	259.09222412109375	259.0968933105469
605	259.65533447265625	13.195					1	DETECTED	259.6553 m/z @13.20 [N1295_1.mzXML]	259.65533447265625	13.195	0.2856166666666667	13.594016666666667	13.3084	19974.482421875	3433004.2521298826	0	1279	0.40086139961252343	0.5154545208072164	0.030909041614432885	259.64727783203125	259.6573791503906
606	260.0221252441406	10.5299					1	DETECTED	260.0221 m/z @10.53 [N1295_1.mzXML]	260.0221252441406	10.5299	3.7805666666666666	15.169416666666667	11.38885	7535.25927734375	2169673.140105835	0	1279	6.821837629896265	0.8437018470960096	0.6874036941920191	260.020751953125	260.0303649902344
607	260.1661071777344	12.104933333333333					1	DETECTED	260.1661 m/z @12.10 [N1295_1.mzXML]	260.1661071777344	12.104933333333333	12.030949999999999	13.291383333333332	1.2604333333333333	10779.91015625	511581.1551762695	0	1279	0.11408775671773519	8.518359990988838	16.036719981977676	260.1572570800781	260.1666564941406
608	260.1844787597656	9.9057					1	DETECTED	260.1845 m/z @9.91 [N1295_1.mzXML]	260.1844787597656	9.9057	9.709866666666667	19.0095	9.299633333333333	61560.3125	790593.1734736325	0	1279	0.07794263001974322	1.0194863254597744	1.470444657558061	260.1836853027344	260.1854553222656
609	260.6555480957031	13.711350000000001					1	DETECTED	260.6555 m/z @13.71 [N1295_1.mzXML]	260.6555480957031	13.711350000000001	10.131216666666667	14.13805	4.006833333333333	8811.251953125	773124.8512262572	0	1279	3.8339465620740576	0.5595927525976684	0.11918550519533679	260.6544494628906	260.65631103515625
610	261.0096740722656	1.7989333333333335					1	DETECTED	261.0097 m/z @1.80 [N1295_1.mzXML]	261.0096740722656	1.7989333333333335	1.4452833333333333	11.73125	10.285966666666667	48244.859375	2460761.123053955	0	1279	0.3005384407144469	1.2730171016029692	1.5054218409348883	261.00396728515625	261.0189208984375
611	261.14349365234375	9.545566666666668					1	DETECTED	261.1435 m/z @9.55 [N1295_1.mzXML]	261.14349365234375	9.545566666666668	0.10083333333333333	19.3205	19.219666666666665	64493.85546875	5227602.714585784	0	1279	0.07810203647193958	0.922353143215272	22.481648108718517	261.1422119140625	261.14715576171875
612	261.18792724609375	9.9057					1	DETECTED	261.1879 m/z @9.91 [N1295_1.mzXML]	261.18792724609375	9.9057	0.11728333333333334	19.9955	19.878216666666667	7919.64501953125	1680613.2684597776	0	1279	0.08222101759957035	5.464164508401888	5.643235898814046	261.18280029296875	261.1886291503906
613	262.1468811035156	9.545566666666668					1	DETECTED	262.1469 m/z @9.55 [N1295_1.mzXML]	262.1468811035156	9.545566666666668	9.484966666666667	9.590499999999999	0.10553333333333192	6352.80078125	28073.007871703867	0	1279	0.09443421364611737	0.8707370737073465	0.7414741474146931	262.1466064453125	262.1471252441406
614	262.2515563964844	12.403799999999999					1	DETECTED	262.2516 m/z @12.40 [N1295_1.mzXML]	262.2515563964844	12.403799999999999	12.357633333333332	12.525883333333333	0.16825000000000045	14379.232421875	85571.56402929705	0	1279	0.07509099401879382	1.8222021660650036	2.6444043321300073	262.25030517578125	262.2518310546875
615	263.0176696777344	11.569766666666668					1	DETECTED	263.0177 m/z @11.57 [N1295_1.mzXML]	263.0176696777344	11.569766666666668	11.0643	17.444166666666668	6.379866666666668	20178.392578125	1529051.8179040838	0	1279	0.9784069878544823	6.310867844895782	11.621735689791564	263.01708984375	263.0192565917969
616	263.0872802734375	11.569766666666668					1	DETECTED	263.0873 m/z @11.57 [N1295_1.mzXML]	263.0872802734375	11.569766666666668	0.33658333333333335	19.386333333333333	19.04975	604223.1875	1.1442373631379869E7	1	1279	0.11220435032683085	0.51069231283786	0.01502351910283856	263.08306884765625	263.09271240234375
617	263.13800048828125	9.67995					1	DETECTED	263.1380 m/z @9.68 [N1295_1.mzXML]	263.13800048828125	9.67995	9.650416666666667	9.725083333333334	0.07466666666666733	12926.83984375	41692.684328125135	0	1279	0.06811365361203059	1.264108352144487	1.5282167042889736	263.1378479003906	263.13836669921875
618	263.235595703125	14.355866666666666					1	DETECTED	263.2356 m/z @14.36 [N1295_1.mzXML]	263.235595703125	14.355866666666666	0.35351666666666665	19.61616666666667	19.26265	123161.8828125	7923349.5404305495	0	1279	3.5209594770730455	1.0155756718028623	0.36861446307830426	263.23077392578125	263.2380676269531
619	264.0907287597656	11.569766666666668					1	DETECTED	264.0907 m/z @11.57 [N1295_1.mzXML]	264.0907287597656	11.569766666666668	1.8271833333333334	18.220333333333333	16.39315	72274.671875	1.5446092003910156E7	0	1279	0.12167677012543265	0.5131572133726966	0.021041251154048913	264.0862121582031	264.0911865234375
620	264.1696472167969	9.2205					1	DETECTED	264.1696 m/z @9.22 [N1295_1.mzXML]	264.1696472167969	9.2205	9.148616666666667	9.439083333333334	0.2904666666666671	40961.5859375	242609.42541387858	0	1279	0.09458890275533527	1.5114715190726598	1.7814508923885213	264.1695251464844	264.1707763671875
621	264.2389831542969	14.5861					1	DETECTED	264.2390 m/z @14.59 [N1295_1.mzXML]	264.2389831542969	14.5861	11.45185	16.180783333333334	4.728933333333334	17518.05859375	2268549.1304804687	0	1279	3.9151644131050105	0.6757707000304299	0.29931955502705865	264.23822021484375	264.23974609375
622	265.0216979980469	1.813					1	DETECTED	265.0217 m/z @1.81 [N1295_1.mzXML]	265.0216979980469	1.813	1.7264166666666665	16.377366666666667	14.65095	48649.80859375	2599290.957586945	0	1279	0.07367142908754487	57.87791773969668	11.968250043552567	265.01220703125	265.0223693847656
623	265.0838623046875	19.1895					1	DETECTED	265.0839 m/z @19.19 [N1295_1.mzXML]	265.0838623046875	19.1895	0.13408333333333333	19.9955	19.861416666666667	6456.2421875	1798709.2970170279	0	1279	1.118672953547481	0.5211488421927274	0.07938218831007673	265.0738830566406	265.0854187011719
624	265.1171875	9.725083333333334					1	DETECTED	265.1172 m/z @9.73 [N1295_1.mzXML]	265.1171875	9.725083333333334	9.650416666666667	10.224033333333333	0.5736166666666662	175392.8125	1091421.2024448302	1	1279	0.08972013636621945	1.8785402666387248	2.1725419241620996	265.1168212890625	265.1175842285156
625	265.1416015625	11.291950000000002					1	DETECTED	265.1416 m/z @11.29 [N1295_1.mzXML]	265.1416015625	11.291950000000002	11.244733333333333	12.449433333333333	1.2047000000000008	21785.775390625	585941.2052155768	0	1279	1.1160028136583726	12.757147899752255	24.51429579950451	265.13763427734375	265.1427917480469
626	265.2508544921875	12.6921					1	DETECTED	265.2509 m/z @12.69 [N1295_1.mzXML]	265.2508544921875	12.6921	0.5399333333333334	19.929333333333332	19.3894	42628.44921875	2776365.137765778	0	1279	0.18377849186985706	0.622856218828906	0.18106297492604284	265.2428894042969	265.2529602050781
627	265.9800109863281	10.238816666666667					1	DETECTED	265.9800 m/z @10.24 [N1295_1.mzXML]	265.9800109863281	10.238816666666667	10.1931	10.328766666666667	0.13566666666666727	18103.0390625	83139.71067236344	0	1279	0.08277234441186643	1.4837768866204748	2.116950855451149	265.9795227050781	265.9801025390625
628	266.07049560546875	16.1162					1	DETECTED	266.0705 m/z @16.12 [N1295_1.mzXML]	266.07049560546875	16.1162	9.3932	19.846833333333333	10.453633333333332	6331.36376953125	1671347.8698209845	0	1279	1.8575403573973297	0.7774530219644009	0.5045563439816452	266.06951904296875	266.0716247558594
629	266.1206359863281	9.725083333333334					1	DETECTED	266.1206 m/z @9.73 [N1295_1.mzXML]	266.1206359863281	9.725083333333334	9.665233333333333	9.830716666666666	0.16548333333333254	21128.998046875	122928.92141986117	0	1279	0.10391621200306922	1.3577896154960292	2.0328792648874825	266.1203308105469	266.12152099609375
630	266.60784912109375	12.900833333333333					1	DETECTED	266.6078 m/z @12.90 [N1295_1.mzXML]	266.60784912109375	12.900833333333333	6.36765	12.971733333333333	6.604083333333333	12542.404296875	2250204.226929229	0	1279	0.09908736231168014	0.5054261449880226	0.010852289976045364	266.6024169921875	266.6083679199219
631	266.926025390625	1.57845					1	DETECTED	266.9260 m/z @1.58 [N1295_1.mzXML]	266.926025390625	1.57845	1.5191333333333332	1.6522833333333333	0.1331500000000001	50035.30078125	228344.03113427747	0	1279	0.07674935239759062	1.0659072211858056	1.2448148516775022	266.92578125	266.9263916015625
632	267.0667419433594	16.344666666666665					1	DETECTED	267.0667 m/z @16.34 [N1295_1.mzXML]	267.0667419433594	16.344666666666665	1.9110333333333334	19.9955	18.084466666666668	8243.365234375	3108853.3790539554	0	1279	2.806458506638716	0.626469657674552	0.48745570131286053	267.05682373046875	267.0685119628906
633	267.6454162597656	13.291383333333332					1	DETECTED	267.6454 m/z @13.29 [N1295_1.mzXML]	267.6454162597656	13.291383333333332	12.971733333333333	15.027783333333334	2.056050000000001	347771.09375	7206758.780819945	2	1279	0.3033010667092224	1.2635166724918812	1.2920232072773743	267.6446228027344	267.6458740234375
634	267.9779968261719	10.238816666666667					1	DETECTED	267.9780 m/z @10.24 [N1295_1.mzXML]	267.9779968261719	10.238816666666667	10.1778	10.313433333333334	0.1356333333333346	15364.3291015625	77302.03461462438	0	1279	0.08329978606840704	1.0960726220700565	1.2633924331076694	267.9773254394531	267.9783630371094
635	268.9563903808594	11.45185					1	DETECTED	268.9564 m/z @11.45 [N1295_1.mzXML]	268.9563903808594	11.45185	1.5485499999999999	19.140666666666668	17.59211666666667	14516.3359375	2991622.6396012874	0	1279	0.7441030539171614	0.6970868826773733	0.48767649297675636	268.94677734375	268.95806884765625
636	268.9957275390625	10.253666666666668					1	DETECTED	268.9957 m/z @10.25 [N1295_1.mzXML]	268.9957275390625	10.253666666666668	9.2205	10.328766666666667	1.1082666666666672	3981.436767578125	97204.06278869635	0	1279	null	0.5363445717051132	1.190648491499223	268.9857482910156	268.99627685546875
637	269.0467224121094	1.9110333333333334					1	DETECTED	269.0467 m/z @1.91 [N1295_1.mzXML]	269.0467224121094	1.9110333333333334	1.8271833333333334	11.972183333333334	10.145	12239.8515625	1671078.3288411256	0	1279	0.38946311438073167	60.494931425164	119.989862850328	269.04400634765625	269.0482177734375
638	269.0856018066406	1.5044833333333334					1	DETECTED	269.0856 m/z @1.50 [N1295_1.mzXML]	269.0856018066406	1.5044833333333334	1.41255	1.5338	0.12125000000000008	7139.7548828125	39382.166798584025	0	1279	0.10667534976708826	0.6594452501812906	0.31889050036258115	269.0856018066406	269.0862731933594
639	269.1368103027344	12.045533333333333					1	DETECTED	269.1368 m/z @12.05 [N1295_1.mzXML]	269.1368103027344	12.045533333333333	11.986933333333333	12.310166666666667	0.32323333333333437	68760.2578125	506491.3257529315	0	1279	0.1133115694985598	2.010720183462812	2.3527895788259894	269.1361999511719	269.1372375488281
640	269.2249450683594	14.07715					1	DETECTED	269.2249 m/z @14.08 [N1295_1.mzXML]	269.2249450683594	14.07715	13.882433333333333	15.07515	1.1927166666666675	55533.9453125	1317442.5836165764	0	1279	0.31374777026960565	2.382280549355444	2.8420710506410423	269.22412109375	269.2256774902344
641	270.14031982421875	12.075066666666666					1	DETECTED	270.1403 m/z @12.08 [N1295_1.mzXML]	270.14031982421875	12.075066666666666	12.001633333333332	14.644883333333333	2.64325	11762.8955078125	1076261.7790085452	0	1279	0.0917934054706464	17.997616886064318	34.995233772128636	270.13470458984375	270.14471435546875
642	270.22784423828125	14.07715					1	DETECTED	270.2278 m/z @14.08 [N1295_1.mzXML]	270.22784423828125	14.07715	13.986233333333333	14.60075	0.6145166666666668	12946.298828125	222236.92932556203	0	1279	0.32425307017724414	3.3795600366636087	4.926487905548217	270.2275085449219	270.2290344238281
643	271.0384216308594	1.7849833333333334					1	DETECTED	271.0384 m/z @1.78 [N1295_1.mzXML]	271.0384216308594	1.7849833333333334	1.7264166666666665	15.8074	14.080983333333332	65683.1171875	8349304.534960449	0	1279	0.08819464334385096	120.21328969834902	233.40575073640284	271.0382080078125	271.0465393066406
644	271.26153564453125	12.648083333333334					1	DETECTED	271.2615 m/z @12.65 [N1295_1.mzXML]	271.26153564453125	12.648083333333334	0.10083333333333333	19.9955	19.894666666666666	51906.03515625	5275088.7926192675	0	1279	0.15858309194602604	0.7212309364778557	1.2338090870931753	271.2536926269531	271.2629699707031
645	271.6563720703125	12.94385					1	DETECTED	271.6564 m/z @12.94 [N1295_1.mzXML]	271.6563720703125	12.94385	12.88635	13.3324	0.4460499999999996	41079.66015625	428249.1824667963	0	1279	0.1503240543638107	3.8786956521739624	6.757391304347925	271.64849853515625	271.6567077636719
646	272.6644287109375	13.3324					1	DETECTED	272.6644 m/z @13.33 [N1295_1.mzXML]	272.6644287109375	13.3324	13.263816666666665	14.3274	1.0635833333333355	19440.927734375	470038.55150512746	0	1279	0.08316563167025492	7.753948967193074	14.507897934386149	272.656494140625	272.66522216796875
647	272.79290771484375	1.9391					1	DETECTED	272.7929 m/z @1.94 [N1295_1.mzXML]	272.79290771484375	1.9391	1.8831166666666665	2.322	0.4388833333333335	19119.4375	240030.48448590105	0	1279	0.2054929738843494	3.919767788032143	4.674822523201529	272.79266357421875	272.7942810058594
648	272.942626953125	1.6232333333333335					1	DETECTED	272.9426 m/z @1.62 [N1295_1.mzXML]	272.942626953125	1.6232333333333335	1.4898166666666666	1.6667999999999998	0.17698333333333327	81554.5	385710.7435878907	0	1279	0.08224598322094745	0.7764191742543067	0.5867446623504706	272.9419250488281	272.94317626953125
649	273.6637878417969	14.046233333333333					1	DETECTED	273.6638 m/z @14.05 [N1295_1.mzXML]	273.6637878417969	14.046233333333333	13.882433333333333	14.934883333333334	1.0524500000000003	8121.7900390625	197438.79618847638	0	1279	0.1450421272856346	3.2126068376068355	5.054019468466148	273.66217041015625	273.6722412109375
650	274.00146484375	11.214633333333333					1	DETECTED	274.0015 m/z @11.21 [N1295_1.mzXML]	274.00146484375	11.214633333333333	8.915416666666665	17.641833333333334	8.726416666666669	12729.3798828125	1457070.5987863457	0	1279	1.1053860074073576	1.644772550152432	1.7617418952581934	273.99298095703125	274.0068054199219
651	274.2716979980469	11.352533333333334					1	DETECTED	274.2717 m/z @11.35 [N1295_1.mzXML]	274.2716979980469	11.352533333333334	11.307516666666666	15.758999999999999	4.451483333333332	4551290.0	2.6588261846745215E7	1	1279	0.0770092947892227	2.3545834927111335	3.1637445033095264	274.2715148925781	274.2751159667969
652	274.6233215332031	12.79675					1	DETECTED	274.6233 m/z @12.80 [N1295_1.mzXML]	274.6233215332031	12.79675	12.766866666666665	12.9153	0.14843333333333497	30534.6953125	158020.90870263858	0	1279	0.13553403189967206	2.4835471277188663	3.9670942554377326	274.6231994628906	274.6238708496094
653	274.87921142578125	1.7415166666666666					1	DETECTED	274.8792 m/z @1.74 [N1295_1.mzXML]	274.87921142578125	1.7415166666666666	1.6522833333333333	10.0848	8.432516666666666	42814.3046875	2393464.6415454103	0	1279	0.11274585523050606	47.24981322375797	0.7724847933396877	274.8707580566406	274.8829040527344
654	274.94049072265625	1.6377333333333333					1	DETECTED	274.9405 m/z @1.64 [N1295_1.mzXML]	274.94049072265625	1.6377333333333333	1.4290999999999998	1.6377333333333333	0.20863333333333345	10602.826171875	63473.40373394773	0	1279	0.19824717485336318	0.5	null	274.9402160644531	274.9494323730469
655	274.99822998046875	11.1847					1	DETECTED	274.9982 m/z @11.18 [N1295_1.mzXML]	274.99822998046875	11.1847	10.224033333333333	19.40266666666667	9.178633333333336	16745.625	1929766.681827606	0	1279	1.1037203722991826	3.029257099230125	15.294744353254206	274.9954528808594	275.0030212402344
656	275.019775390625	1.4751833333333333					1	DETECTED	275.0198 m/z @1.48 [N1295_1.mzXML]	275.019775390625	1.4751833333333333	1.4290999999999998	1.4898166666666666	0.06071666666666675	6731.3759765625	16386.453886352538	0	1279	0.04927700930339318	0.658770343580469	0.3175406871609381	275.0195617675781	275.0200500488281
657	275.198974609375	12.388583333333335					1	DETECTED	275.1990 m/z @12.39 [N1295_1.mzXML]	275.198974609375	12.388583333333335	7.778283333333333	12.449433333333333	4.67115	8615.7490234375	907405.4744945068	0	1279	0.10147527353181474	0.5065993536212392	0.013198707242478472	275.1983947753906	275.20391845703125
658	275.2754211425781	11.352533333333334					1	DETECTED	275.2754 m/z @11.35 [N1295_1.mzXML]	275.2754211425781	11.352533333333334	11.307516666666666	11.71585	0.4083333333333332	652247.5625	3837946.0226816298	0	1279	0.07832541407967675	2.46567940665656	3.322315273760937	275.2750549316406	275.2760009765625
659	275.6313171386719	13.15385					1	DETECTED	275.6313 m/z @13.15 [N1295_1.mzXML]	275.6313171386719	13.15385	11.840466666666666	13.63965	1.7991833333333336	230830.625	3632183.2047836874	0	1279	0.1760594976478025	1.1637901647710165	1.494516596000957	275.6307373046875	275.6318664550781
660	276.13275146484375	13.195					1	DETECTED	276.1328 m/z @13.20 [N1295_1.mzXML]	276.13275146484375	13.195	10.470333333333334	13.882433333333333	3.412099999999999	59732.29296875	2090108.8953486339	0	1279	0.09319494446896393	0.6261499877660875	1.3236304966390067	276.1253662109375	276.1366882324219
661	276.650634765625	13.250133333333334					1	DETECTED	276.6506 m/z @13.25 [N1295_1.mzXML]	276.650634765625	13.250133333333334	13.09825	13.624683333333333	0.5264333333333333	66149.421875	930310.116308106	0	1279	0.23804378897910716	1.733018764402494	2.466037528804988	276.6499328613281	276.65069580078125
662	276.95281982421875	1.5338					1	DETECTED	276.9528 m/z @1.53 [N1295_1.mzXML]	276.95281982421875	1.5338	1.4452833333333333	1.5632833333333334	0.1180000000000001	5157.80810546875	23636.8291154785	0	1279	0.19583701989007185	0.6665411410280546	0.3330822820561091	276.9522399902344	276.9532165527344
663	276.9833068847656	1.8271833333333334					1	DETECTED	276.9833 m/z @1.83 [N1295_1.mzXML]	276.9833068847656	1.8271833333333334	1.4751833333333333	19.1895	17.714316666666665	18644.171875	2001644.3992718193	0	1279	0.17203295396907414	12.25677757340026	41.559983452862795	276.9749755859375	276.9931640625
664	277.0371398925781	10.515433333333334					1	DETECTED	277.0371 m/z @10.52 [N1295_1.mzXML]	277.0371398925781	10.515433333333334	10.4861	10.605133333333333	0.11903333333333244	8724.2607421875	32724.952506164245	0	1279	0.07067634840010761	2.0289772727272353	3.9309135352751503	277.03631591796875	277.03741455078125
665	277.1025085449219	11.25995					1	DETECTED	277.1025 m/z @11.26 [N1295_1.mzXML]	277.1025085449219	11.25995	11.229683333333332	11.913450000000001	0.6837666666666689	89007.015625	972854.9518479063	0	1279	0.18952275904415572	9.564541725382526	20.39705409743015	277.1017150878906	277.10382080078125
666	277.1517333984375	13.195					1	DETECTED	277.1517 m/z @13.20 [N1295_1.mzXML]	277.1517333984375	13.195	9.009333333333332	19.979	10.969666666666667	24083.677734375	2438110.918936156	0	1279	5.323359467339259	1.2638916724341813	1.3852685411347891	277.1517333984375	277.15850830078125
667	277.17803955078125	12.2303					1	DETECTED	277.1780 m/z @12.23 [N1295_1.mzXML]	277.17803955078125	12.2303	0.21828333333333333	19.140666666666668	18.922383333333336	17043.240234375	2084399.1515228574	0	1279	0.09144560326803663	0.7876439010379885	0.5752878020759769	277.176513671875	277.1796569824219
668	278.1842956542969	9.117816666666666					1	DETECTED	278.1843 m/z @9.12 [N1295_1.mzXML]	278.1842956542969	9.117816666666666	9.055816666666667	9.133233333333333	0.07741666666666625	5995.7314453125	22029.01717260739	0	1279	0.11195113307389448	0.62432795698925	0.24865591397850012	278.1842346191406	278.1846008300781
669	278.6260681152344	12.94385					1	DETECTED	278.6261 m/z @12.94 [N1295_1.mzXML]	278.6260681152344	12.94385	12.842033333333335	13.083983333333332	0.24194999999999744	53679.56640625	411117.642986328	0	1279	0.16589497874793402	1.1881650024554071	1.8844178272885546	278.6251525878906	278.62677001953125
670	278.98028564453125	1.8969999999999998					1	DETECTED	278.9803 m/z @1.90 [N1295_1.mzXML]	278.98028564453125	1.8969999999999998	1.8969999999999998	19.238666666666667	17.34166666666667	9581.37890625	3725707.8235736387	0	1279	13.861889761584482	null	null	278.9792175292969	278.982421875
671	279.0823669433594	10.515433333333334					1	DETECTED	279.0824 m/z @10.52 [N1295_1.mzXML]	279.0823669433594	10.515433333333334	4.850733333333333	19.500999999999998	14.650266666666663	245247.046875	5774982.888253993	1	1279	0.08981936569870363	0.9928891106059462	2.1910301077550147	279.0821533203125	279.0921936035156
672	279.1572265625	12.4796					1	DETECTED	279.1572 m/z @12.48 [N1295_1.mzXML]	279.1572265625	12.4796	0.10083333333333333	19.9955	19.894666666666666	178836.421875	3.8314064333539516E7	1	1279	0.15812115947580274	0.5366489659932723	0.08643587711235612	279.15667724609375	279.1583251953125
673	279.2298278808594	13.4741					1	DETECTED	279.2298 m/z @13.47 [N1295_1.mzXML]	279.2298278808594	13.4741	11.777566666666667	14.5861	2.808533333333333	48042.22265625	1868647.1658162833	0	1279	0.10989193543838205	0.7204836107096748	0.6026989621534344	279.2287902832031	279.2306823730469
674	279.64495849609375	12.9579					1	DETECTED	279.6450 m/z @12.96 [N1295_1.mzXML]	279.64495849609375	12.9579	12.79675	13.725266666666666	0.9285166666666669	147196.078125	1730922.7536135279	0	1279	0.17977224245115586	1.8069428427960914	4.149342588304477	279.64447021484375	279.6457824707031
675	280.0902099609375	1.7415166666666666					1	DETECTED	280.0902 m/z @1.74 [N1295_1.mzXML]	280.0902099609375	1.7415166666666666	1.6667999999999998	19.091333333333335	17.424533333333336	181255.90625	6538727.361513672	0	1279	0.08658166373923626	93.22867749618287	0.7580068862250081	280.0849609375	280.0911560058594
676	280.14666748046875	12.985883333333334					1	DETECTED	280.1467 m/z @12.99 [N1295_1.mzXML]	280.14666748046875	12.985883333333334	9.348483333333332	13.041733333333333	3.693250000000001	46135.29296875	5728857.986211916	0	1279	3.607560195178255	0.5076771870017045	0.015354374003408888	280.1463928222656	280.15380859375
677	280.1607971191406	12.4796					1	DETECTED	280.1608 m/z @12.48 [N1295_1.mzXML]	280.1607971191406	12.4796	0.10083333333333333	19.979	19.878166666666665	33582.36328125	6765019.818258175	0	1279	0.18271747162017782	0.8926268133460121	1.4712078290887232	280.1588439941406	280.1619873046875
678	280.652587890625	13.359883333333332					1	DETECTED	280.6526 m/z @13.36 [N1295_1.mzXML]	280.652587890625	13.359883333333332	12.9579	14.398733333333332	1.440833333333332	171015.765625	2611416.8960591475	0	1279	0.20334967611125876	1.3812936903709057	2.2172245110552984	280.6483154296875	280.65386962890625
679	281.0823974609375	15.421349999999999					1	DETECTED	281.0824 m/z @15.42 [N1295_1.mzXML]	281.0823974609375	15.421349999999999	8.96195	19.3205	10.35855	16358.537109375	3426582.8259629826	0	1279	2.4251804194086564	0.8018198284670404	0.7619406934743227	281.08160400390625	281.0828857421875
680	281.15435791015625	13.5331					1	DETECTED	281.1544 m/z @13.53 [N1295_1.mzXML]	281.15435791015625	13.5331	6.995983333333333	19.813666666666666	12.817683333333333	13939.498046875	3301321.5481239622	0	1279	10.433660107723904	0.9803774344958405	0.9607548689916809	281.15350341796875	281.1643371582031
681	281.2457580566406	14.513816666666665					1	DETECTED	281.2458 m/z @14.51 [N1295_1.mzXML]	281.2457580566406	14.513816666666665	0.35351666666666665	18.828	18.474483333333332	189486.90625	1.1356137695870664E7	0	1279	3.473192284571308	0.7029856102521358	0.3547713038116266	281.24468994140625	281.2474365234375
682	281.6607360839844	14.1532					1	DETECTED	281.6607 m/z @14.15 [N1295_1.mzXML]	281.6607360839844	14.1532	11.71585	16.099683333333335	4.383833333333335	105661.0546875	4727686.397037478	0	1279	0.17498195296295194	0.8993032049835548	8.429109410623372	281.6542053222656	281.66143798828125
683	282.2204284667969	18.616833333333332					1	DETECTED	282.2204 m/z @18.62 [N1295_1.mzXML]	282.2204284667969	18.616833333333332	0.16776666666666668	19.979	19.811233333333334	4751.46435546875	3322736.322867796	0	1279	12.65697444829624	0.5369169533418131	0.07383390668362629	282.2144470214844	282.2214050292969
684	282.2489929199219	14.384433333333334					1	DETECTED	282.2490 m/z @14.38 [N1295_1.mzXML]	282.2489929199219	14.384433333333334	10.882266666666668	15.953716666666667	5.071449999999999	35412.078125	3824467.916673155	0	1279	3.4633975922122637	0.726808522622654	0.3073899365408948	282.2481384277344	282.25848388671875
685	282.27728271484375	13.956166666666666					1	DETECTED	282.2773 m/z @13.96 [N1295_1.mzXML]	282.27728271484375	13.956166666666666	11.840466666666666	14.313133333333333	2.472666666666667	90199.78125	2435094.8004162605	0	1279	0.3705153758893136	0.5843644208694713	2.744636692871225	282.276123046875	282.2779235839844
686	282.9032897949219	1.5933333333333333					1	DETECTED	282.9033 m/z @1.59 [N1295_1.mzXML]	282.9032897949219	1.5933333333333333	1.5338	1.6522833333333333	0.11848333333333327	90226.3984375	366410.3734970705	0	1279	0.06610869728991786	0.9951007838745816	1.1075560537427291	282.90301513671875	282.90374755859375
687	282.9721374511719	11.6704					1	DETECTED	282.9721 m/z @11.67 [N1295_1.mzXML]	282.9721374511719	11.6704	10.973666666666666	15.07515	4.101483333333334	14367.6328125	1012516.4236654661	0	1279	0.7286447783211951	2.9433666634771756	0.9566217801984441	282.9709167480469	282.9727783203125
688	283.00634765625	10.238816666666667					1	DETECTED	283.0063 m/z @10.24 [N1295_1.mzXML]	283.00634765625	10.238816666666667	10.1931	10.36005	0.16694999999999993	15168.5712890625	81401.68383129891	0	1279	0.08291278943940306	1.8259205249726318	2.6518410499452636	283.00616455078125	283.00689697265625
689	283.1520690917969	12.030949999999999					1	DETECTED	283.1521 m/z @12.03 [N1295_1.mzXML]	283.1520690917969	12.030949999999999	12.001633333333332	13.3324	1.3307666666666673	26226.48828125	488486.5749357918	0	1279	0.10958743440067487	22.696418419556757	44.392836839113514	283.15167236328125	283.1524658203125
690	283.2610778808594	12.707116666666668					1	DETECTED	283.2611 m/z @12.71 [N1295_1.mzXML]	283.2610778808594	12.707116666666668	0.11728333333333334	19.96216666666667	19.844883333333335	89880.4609375	3454104.9325085157	0	1279	0.1942850364924844	0.6270954049363686	7.496666014193548	283.2518310546875	283.2632141113281
691	283.280517578125	13.971200000000001					1	DETECTED	283.2805 m/z @13.97 [N1295_1.mzXML]	283.280517578125	13.971200000000001	13.839516666666666	14.55715	0.7176333333333336	17239.337890625	382289.37116223125	0	1279	0.3694046344403219	2.724844956334609	4.470736634272263	283.2794189453125	283.28143310546875
692	284.2930908203125	12.662833333333333					1	DETECTED	284.2931 m/z @12.66 [N1295_1.mzXML]	284.2930908203125	12.662833333333333	0.25193333333333334	19.91283333333333	19.660899999999998	30707.4140625	2474288.9232426444	0	1279	0.08492073266558009	0.7920819602123939	13.808825676993001	284.29241943359375	284.29449462890625
693	284.3292541503906	11.884816666666667					1	DETECTED	284.3293 m/z @11.88 [N1295_1.mzXML]	284.3292541503906	11.884816666666667	11.8556	12.119716666666667	0.26411666666666633	18984.056640625	143253.78568969667	0	1279	0.10745254779645386	4.519965772960633	8.322507301417815	284.3288269042969	284.3300476074219
694	284.67523193359375	13.167583333333333					1	DETECTED	284.6752 m/z @13.17 [N1295_1.mzXML]	284.67523193359375	13.167583333333333	13.09825	13.318666666666667	0.22041666666666693	11962.8515625	114136.99389941414	0	1279	0.19812426943010664	1.5895432692307834	2.1790865384615667	284.6697692871094	284.6752624511719
695	284.908203125	1.6814333333333333					1	DETECTED	284.9082 m/z @1.68 [N1295_1.mzXML]	284.908203125	1.6814333333333333	1.6667999999999998	1.7849833333333334	0.11818333333333353	50042.29296875	232966.0098339846	0	1279	0.12411790864187067	4.038154897494266	7.076309794988533	284.9079284667969	284.9083557128906
696	285.0044250488281	10.238816666666667					1	DETECTED	285.0044 m/z @10.24 [N1295_1.mzXML]	285.0044250488281	10.238816666666667	10.1931	10.36005	0.16694999999999993	15275.1923828125	78639.55173449713	0	1279	0.08503974908374978	1.8259205249726318	2.6518410499452636	285.0042419433594	285.0046081542969
697	285.0632019042969	1.4751833333333333					1	DETECTED	285.0632 m/z @1.48 [N1295_1.mzXML]	285.0632019042969	1.4751833333333333	1.3952	16.01875	14.623550000000002	14883.6826171875	1976678.8412651673	0	1279	0.18413499036054892	91.41623254844765	10.683655975671218	285.06109619140625	285.0696105957031
698	285.2403869628906	13.02765					1	DETECTED	285.2404 m/z @13.03 [N1295_1.mzXML]	285.2403869628906	13.02765	9.086916666666667	13.15385	4.066933333333333	36830.25	1036590.1928077383	0	1279	0.10090874269437577	0.5160122481433237	0.03202449628664736	285.2402038574219	285.24078369140625
699	285.2777404785156	5.7767333333333335					1	DETECTED	285.2777 m/z @5.78 [N1295_1.mzXML]	285.2777404785156	5.7767333333333335	0.15091666666666667	19.83	19.67908333333333	2766.088623046875	1267162.8304373166	0	1279	2.1883084134211863	1.748997923264474	2.497995846528948	285.27606201171875	285.2791748046875
700	286.1421203613281	11.928033333333333					1	DETECTED	286.1421 m/z @11.93 [N1295_1.mzXML]	286.1421203613281	11.928033333333333	2.82125	12.045533333333333	9.224283333333332	23146.712890625	2530743.262743407	0	1279	0.005590876973540659	0.5064512350683648	0.01290247013672955	286.1372985839844	286.14215087890625
701	286.1999816894531	10.36005					1	DETECTED	286.2000 m/z @10.36 [N1295_1.mzXML]	286.1999816894531	10.36005	9.7712	10.897383333333332	1.1261833333333318	86952.2890625	2360966.4053527187	0	1279	0.11153685133168167	0.7159650002511199	0.28877075069837466	286.193115234375	286.2005615234375
702	286.2477722167969	9.815949999999999					1	DETECTED	286.2478 m/z @9.82 [N1295_1.mzXML]	286.2477722167969	9.815949999999999	8.774133333333333	19.8965	11.122366666666666	77408.046875	2088839.210063446	0	1279	0.6903706168034844	0.9187826852907971	0.9404091803530229	286.24456787109375	286.2491149902344
703	286.63311767578125	12.9579					1	DETECTED	286.6331 m/z @12.96 [N1295_1.mzXML]	286.63311767578125	12.9579	2.51665	13.263816666666665	10.747166666666665	21375.41015625	5894223.028478515	0	1279	0.10742382973305276	0.5146494273514505	0.029298854702900976	286.62347412109375	286.63470458984375
704	286.9305725097656	1.9249666666666667					1	DETECTED	286.9306 m/z @1.92 [N1295_1.mzXML]	286.9305725097656	1.9249666666666667	1.8969999999999998	2.2796000000000003	0.3826000000000005	10220.970703125	128064.39234362802	0	1279	0.20055377623347392	6.840286054827123	12.680572109654246	286.9295654296875	286.93231201171875
705	287.0119934082031	1.7709833333333334					1	DETECTED	287.0120 m/z @1.77 [N1295_1.mzXML]	287.0119934082031	1.7709833333333334	1.7415166666666666	1.8694	0.12788333333333335	25993.697265625	128940.49898828127	0	1279	0.08061570394880047	2.16996606334841	3.3399321266968207	287.01177978515625	287.0126953125
706	287.0990295410156	9.74055					1	DETECTED	287.0990 m/z @9.74 [N1295_1.mzXML]	287.0990295410156	9.74055	9.67995	10.055283333333334	0.37533333333333374	129549.1953125	1447256.0265460857	0	1279	0.09355006800511134	3.0968096809680556	5.193619361936111	287.0987854003906	287.0992736816406
707	287.2032775878906	10.36005					1	DETECTED	287.2033 m/z @10.36 [N1295_1.mzXML]	287.2032775878906	10.36005	10.313433333333334	12.089766666666666	1.7763333333333318	14095.6826171875	396489.9653793939	0	1279	1.4712292011237906	19.052556310333085	34.82153757253579	287.197265625	287.20361328125
708	287.2676086425781	11.555766666666667					1	DETECTED	287.2676 m/z @11.56 [N1295_1.mzXML]	287.2676086425781	11.555766666666667	11.4968	12.198649999999999	0.7018499999999985	23573.71484375	262317.31366821285	0	1279	0.10188177061993287	5.9512436404748374	10.902487280949675	287.2665710449219	287.26788330078125
709	287.631103515625	12.94385					1	DETECTED	287.6311 m/z @12.94 [N1295_1.mzXML]	287.631103515625	12.94385	12.246333333333332	13.373816666666666	1.127483333333334	262146.4375	2824195.2206928753	2	1279	0.13231816533604146	1.0152056594774055	2.902496315517828	287.6304016113281	287.632080078125
710	288.10247802734375	9.74055					1	DETECTED	288.1025 m/z @9.74 [N1295_1.mzXML]	288.10247802734375	9.74055	9.694733333333334	9.755733333333334	0.06099999999999994	18452.607421875	53325.67040185671	0	1279	0.08636825897161593	0.6656966169516124	0.33139323390322484	288.10211181640625	288.10247802734375
711	288.21539306640625	10.6722					1	DETECTED	288.2154 m/z @10.67 [N1295_1.mzXML]	288.21539306640625	10.6722	0.15091666666666667	19.9955	19.844583333333333	205484.515625	3584164.0582189257	1	1279	0.09385949526497583	2.1008609678187726	2.2850603101466063	288.21356201171875	288.2169494628906
712	288.638916015625	13.401833333333334					1	DETECTED	288.6389 m/z @13.40 [N1295_1.mzXML]	288.638916015625	13.401833333333334	13.09825	13.63965	0.5413999999999994	195011.640625	1050793.7273359362	0	1279	0.21073161842941524	0.8051943838982775	0.5275613392058246	288.6376647949219	288.6393127441406
713	288.92022705078125	1.5933333333333333					1	DETECTED	288.9202 m/z @1.59 [N1295_1.mzXML]	288.92022705078125	1.5933333333333333	1.5338	1.7115833333333332	0.17778333333333318	330023.15625	1969630.0148496095	0	1279	0.09880826886031557	1.5169879199620744	2.707636642394798	288.9200439453125	288.92047119140625
714	289.1741027832031	1.2390833333333333					1	DETECTED	289.1741 m/z @1.24 [N1295_1.mzXML]	289.1741027832031	1.2390833333333333	0.11728333333333334	19.96216666666667	19.844883333333335	6262.14501953125	1743120.4113849185	0	1279	4.108852372049853	8.84510756522256	2.8130660795021583	289.1731262207031	289.1761169433594
715	289.64691162109375	11.73125					1	DETECTED	289.6469 m/z @11.73 [N1295_1.mzXML]	289.64691162109375	11.73125	10.94375	15.137833333333333	4.194083333333333	33212.4296875	2067580.5979064333	0	1279	0.6418656775463241	2.5543504896081295	5.112816284959374	289.63848876953125	289.6482238769531
716	289.65771484375	13.359883333333332					1	DETECTED	289.6577 m/z @13.36 [N1295_1.mzXML]	289.65771484375	13.359883333333332	13.291383333333332	13.518216666666666	0.22683333333333344	19857.162109375	171876.31906298883	0	1279	0.11135428684827176	1.655717761557173	2.311435523114346	289.6575012207031	289.6584167480469
717	290.62554931640625	12.88635					1	DETECTED	290.6255 m/z @12.89 [N1295_1.mzXML]	290.62554931640625	12.88635	0.6754333333333334	12.94385	12.268416666666665	29521.65234375	3307541.9365339344	0	1279	0.1063482395580202	0.5023544505940722	0.004708901188144424	290.6222229003906	290.6263122558594
718	290.6661376953125	14.168033333333334					1	DETECTED	290.6661 m/z @14.17 [N1295_1.mzXML]	290.6661376953125	14.168033333333334	11.612083333333334	19.37	7.757916666666667	15304.7451171875	1359999.104716919	0	1279	0.4196088936433551	1.5176190196730508	4.0663307508861095	290.6625061035156	290.6669921875
719	290.8529968261719	1.7415166666666666					1	DETECTED	290.8530 m/z @1.74 [N1295_1.mzXML]	290.8529968261719	1.7415166666666666	0.43861666666666665	1.7989333333333335	1.3603166666666668	34766.84765625	559338.8603078617	0	1279	1.346959480527988	0.5220341801622024	0.04406836032440471	290.8511047363281	290.8536071777344
720	290.9237060546875	2.7657666666666665					1	DETECTED	290.9237 m/z @2.77 [N1295_1.mzXML]	290.9237060546875	2.7657666666666665	0.10083333333333333	19.979	19.878166666666665	63451.11328125	9832900.726514379	0	1279	0.8534884101315501	10.661454340719258	9.121747954872445	290.9211120605469	290.9256591796875
721	291.11834716796875	12.045533333333333					1	DETECTED	291.1183 m/z @12.05 [N1295_1.mzXML]	291.11834716796875	12.045533333333333	11.986933333333333	17.82283333333333	5.835899999999999	270210.59375	3332581.856492437	0	1279	0.11305237661282241	5.304457853513156	2.10219901075903	291.1165466308594	291.1192321777344
722	291.64495849609375	12.871649999999999					1	DETECTED	291.6450 m/z @12.87 [N1295_1.mzXML]	291.64495849609375	12.871649999999999	2.83515	13.0557	10.22055	43217.796875	1619804.1641776124	0	1279	0.05964458194972444	0.5091690330294426	1.5984222762970988	291.6438903808594	291.6465148925781
723	291.9338073730469	2.7657666666666665					1	DETECTED	291.9338 m/z @2.77 [N1295_1.mzXML]	291.9338073730469	2.7657666666666665	0.11728333333333334	19.96216666666667	19.844883333333335	45059.5	6330635.022305368	0	1279	0.9418745992819701	5.139363471000425	2.5997959722510644	291.93243408203125	291.9356689453125
724	292.0668640136719	16.262583333333332					1	DETECTED	292.0669 m/z @16.26 [N1295_1.mzXML]	292.0668640136719	16.262583333333332	9.979366666666666	18.681333333333335	8.701966666666669	3281.05810546875	925383.7039346313	0	1279	1.2503837694966293	0.6924770486454658	0.3849540972909316	292.06536865234375	292.0677185058594
725	292.1216735839844	12.045533333333333					1	DETECTED	292.1217 m/z @12.05 [N1295_1.mzXML]	292.1216735839844	12.045533333333333	1.9806333333333332	12.214599999999999	10.233966666666666	38860.06640625	6244827.024936647	0	1279	0.10127534383539327	0.5093114350066653	0.017491799725596426	292.112548828125	292.12213134765625
726	292.5069274902344	11.125566666666666					1	DETECTED	292.5069 m/z @11.13 [N1295_1.mzXML]	292.5069274902344	11.125566666666666	2.3918000000000004	16.55725	14.16545	18304.76953125	5623699.448902679	0	1279	13.828671258951278	0.9253587132710913	0.7291743508023261	292.50677490234375	292.5166320800781
727	292.8778076171875	2.7104					1	DETECTED	292.8778 m/z @2.71 [N1295_1.mzXML]	292.8778076171875	2.7104	2.57185	7.794700000000001	5.222850000000001	6357.33984375	499229.73211074836	0	1279	0.35399324758133055	18.8482497293396	36.6964994586792	292.8697204589844	292.88525390625
728	292.9306335449219	2.7243					1	DETECTED	292.9306 m/z @2.72 [N1295_1.mzXML]	292.9306335449219	2.7243	0.6244	8.0677	7.443300000000001	7672.2431640625	782684.6424356382	0	1279	0.34804031654703405	1.473112135055178	0.7118681897496181	292.92340087890625	292.938232421875
729	292.9574279785156	2.5856500000000002					1	DETECTED	292.9574 m/z @2.59 [N1295_1.mzXML]	292.9574279785156	2.5856500000000002	2.36385	8.082733333333334	5.718883333333334	7519.08544921875	590942.87694104	0	1279	0.7071624356442712	12.891982266305957	9.092339508166773	292.9483947753906	292.9653625488281
730	292.9681396484375	2.6823333333333332					1	DETECTED	292.9681 m/z @2.68 [N1295_1.mzXML]	292.9681396484375	2.6823333333333332	1.10155	7.98975	6.888199999999999	7437.59619140625	708865.1064792789	0	1279	0.8111934610528078	2.1787299545583942	1.5477247269721053	292.9680480957031	292.9726257324219
731	292.9837341308594	2.82125					1	DETECTED	292.9837 m/z @2.82 [N1295_1.mzXML]	292.9837341308594	2.82125	2.4199166666666665	8.589483333333334	6.169566666666667	7642.216796875	656092.9691195375	0	1279	0.49821095278952043	7.686337209302322	3.7735292856056577	292.9754333496094	292.98480224609375
732	292.99505615234375	2.9186833333333335					1	DETECTED	292.9951 m/z @2.92 [N1295_1.mzXML]	292.99505615234375	2.9186833333333335	2.377866666666667	15.5169	13.139033333333334	8909.908203125	1393505.770020386	0	1279	0.7017469711921622	12.147400536226076	5.225046263035809	292.987060546875	292.9996643066406
733	293.01031494140625	2.5580833333333337					1	DETECTED	293.0103 m/z @2.56 [N1295_1.mzXML]	293.01031494140625	2.5580833333333337	0.5735833333333333	11.481733333333333	10.90815	9891.90625	1542626.3910232536	0	1279	1.0783530286796772	1.7506465639231985	0.9589405515065365	293.0009460449219	293.0107727050781
734	293.021728515625	2.5856500000000002					1	DETECTED	293.0217 m/z @2.59 [N1295_1.mzXML]	293.021728515625	2.5856500000000002	0.84455	19.863333333333333	19.01878333333333	14890.283203125	1880870.0341397387	0	1279	0.34394199836382233	2.1987738711595712	1.168245844307309	293.01348876953125	293.0224914550781
735	293.0329284667969	2.7657666666666665					1	DETECTED	293.0329 m/z @2.77 [N1295_1.mzXML]	293.0329284667969	2.7657666666666665	0.25193333333333334	19.173333333333336	18.921400000000002	16979.494140625	2248937.571131378	0	1279	0.14260398953811615	1.809314027533792	2.335094117364839	293.0242919921875	293.0339050292969
736	293.04443359375	2.7104					1	DETECTED	293.0444 m/z @2.71 [N1295_1.mzXML]	293.04443359375	2.7104	0.18471666666666667	19.945666666666668	19.76095	18303.443359375	2516436.946545409	0	1279	0.8187462829556673	2.9171995128892085	1.8373764902508611	293.0356750488281	293.04486083984375
737	293.0556335449219	2.6823333333333332					1	DETECTED	293.0556 m/z @2.68 [N1295_1.mzXML]	293.0556335449219	2.6823333333333332	0.11728333333333334	19.8965	19.779216666666667	27143.2734375	3652979.583816864	0	1279	0.25992211920507424	2.0157471410202277	1.6582173503575757	293.04736328125	293.0655822753906
738	293.07769775390625	2.6268666666666665					1	DETECTED	293.0777 m/z @2.63 [N1295_1.mzXML]	293.07769775390625	2.6268666666666665	0.10083333333333333	19.979	19.878166666666665	64967.0234375	6509117.726910891	0	1279	0.7520298151459013	5.438366477315733	2.117799402681097	293.0694885253906	293.08099365234375
739	293.0958557128906	2.7657666666666665					1	DETECTED	293.0959 m/z @2.77 [N1295_1.mzXML]	293.0958557128906	2.7657666666666665	0.10083333333333333	19.9955	19.894666666666666	1.716997E7	2.3258667730967865E9	1	1279	1.0124202934452553	8.9794131168593	8.49591756657529	293.0899353027344	293.0970458984375
740	293.1139221191406	2.6961333333333335					1	DETECTED	293.1139 m/z @2.70 [N1295_1.mzXML]	293.1139221191406	2.6961333333333335	0.11728333333333334	19.9955	19.878216666666667	56151.46875	6202055.147674347	0	1279	2.2332389322564854	2.413538664847536	2.208169441610393	293.1097106933594	293.1224365234375
741	293.12542724609375	2.7243					1	DETECTED	293.1254 m/z @2.72 [N1295_1.mzXML]	293.12542724609375	2.7243	0.11728333333333334	19.979	19.861716666666666	33069.6796875	3774666.7394956048	0	1279	0.22425265333257638	1.854580582542465	7.396535148690471	293.1243591308594	293.1350402832031
742	293.1403503417969	2.6961333333333335					1	DETECTED	293.1404 m/z @2.70 [N1295_1.mzXML]	293.1403503417969	2.6961333333333335	0.13408333333333333	19.945666666666668	19.811583333333335	20535.54296875	3914374.811802856	0	1279	0.6081056822423903	2.2476176364681786	2.474649441596823	293.13543701171875	293.1407775878906
743	293.1508483886719	9.88985					1	DETECTED	293.1508 m/z @9.89 [N1295_1.mzXML]	293.1508483886719	9.88985	0.16776666666666668	19.681833333333334	19.51406666666667	666971.0	2.4045848064674925E7	0	1279	0.43401529545725737	1.2709911309426478	1.3433704784280835	293.140869140625	293.1598205566406
744	293.1767578125	13.7962					1	DETECTED	293.1768 m/z @13.80 [N1295_1.mzXML]	293.1767578125	13.7962	0.35351666666666665	19.33716666666667	18.98365	41227.7578125	4434648.70996991	0	1279	11.242216252886081	0.823771501393385	0.5236580623889866	293.1667785644531	293.1865234375
745	293.1895446777344	2.9048333333333334					1	DETECTED	293.1895 m/z @2.90 [N1295_1.mzXML]	293.1895446777344	2.9048333333333334	2.36385	9.7712	7.407350000000001	9871.39453125	891238.6098903809	0	1279	0.4193758481872867	2.92635929256331	2.7931125174382494	293.18695068359375	293.19891357421875
746	293.20953369140625	12.4194					1	DETECTED	293.2095 m/z @12.42 [N1295_1.mzXML]	293.20953369140625	12.4194	0.16776666666666668	14.71945	14.551683333333333	9045.4150390625	1766910.5937045906	0	1279	9.395138793502834	0.6753061734350927	0.35418807399958274	293.19989013671875	293.21942138671875
747	293.2236633300781	2.793266666666667					1	DETECTED	293.2237 m/z @2.79 [N1295_1.mzXML]	293.2236633300781	2.793266666666667	2.4894499999999997	10.01005	7.5206	7317.96484375	687333.3257164919	0	1279	0.6159175194463367	12.376872017115568	8.646942378347118	293.2195739746094	293.22845458984375
748	293.2390441894531	2.5856500000000002					1	DETECTED	293.2390 m/z @2.59 [N1295_1.mzXML]	293.2390441894531	2.5856500000000002	0.6244	12.736600000000001	12.112200000000001	8025.19287109375	1687554.3017156068	0	1279	0.19079525309550593	1.2303921327936544	1.444124379713448	293.2293701171875	293.2488708496094
749	293.2535095214844	2.73805					1	DETECTED	293.2535 m/z @2.74 [N1295_1.mzXML]	293.2535095214844	2.73805	2.4614666666666665	5.581316666666667	3.1198500000000005	6925.01708984375	339413.21515911876	0	1279	0.17057964976550632	5.639981922265742	6.50998678087758	293.2491760253906	293.26226806640625
750	293.2648010253906	2.960583333333333					1	DETECTED	293.2648 m/z @2.96 [N1295_1.mzXML]	293.2648010253906	2.960583333333333	2.57185	8.977816666666666	6.405966666666666	4783.25927734375	489632.3565395812	0	1279	0.7927548451893842	8.239538672611905	15.479077345223809	293.2645263671875	293.2735595703125
751	293.31146240234375	2.7104					1	DETECTED	293.3115 m/z @2.71 [N1295_1.mzXML]	293.31146240234375	2.7104	2.336	8.931000000000001	6.595000000000001	7518.8974609375	629413.9127232971	0	1279	0.513177367809968	2.938739330305145	4.840681162416991	293.3025207519531	293.31842041015625
752	293.68011474609375	2.5856500000000002					1	DETECTED	293.6801 m/z @2.59 [N1295_1.mzXML]	293.68011474609375	2.5856500000000002	2.4337500000000003	10.070016666666668	7.636266666666668	8226.0888671875	701283.3986687318	0	1279	0.5743649748212083	25.135834979152968	14.723731322112311	293.6711120605469	293.6827087402344
753	294.0988464355469	2.7657666666666665					1	DETECTED	294.0988 m/z @2.77 [N1295_1.mzXML]	294.0988464355469	2.7657666666666665	0.10083333333333333	19.9955	19.894666666666666	1764467.875	2.1482385959855878E8	0	1279	1.0064433059796993	6.451494626814453	6.059866906713674	294.0986022949219	294.10040283203125
754	294.2648010253906	2.7657666666666665					1	DETECTED	294.2648 m/z @2.77 [N1295_1.mzXML]	294.2648010253906	2.7657666666666665	1.1185666666666667	19.91283333333333	18.794266666666665	43862.79296875	6537202.804215698	0	1279	1.091842389667785	4.930386889108585	1.5643916819097459	294.26416015625	294.265869140625
755	294.9367370605469	1.6522833333333333					1	DETECTED	294.9367 m/z @1.65 [N1295_1.mzXML]	294.9367370605469	1.6522833333333333	1.5632833333333334	1.6814333333333333	0.11814999999999998	134904.359375	582531.3358876948	0	1279	0.08266370312807503	0.6674492460594894	0.3827158073028766	294.9367370605469	294.93695068359375
756	294.95062255859375	11.422616666666666					1	DETECTED	294.9506 m/z @11.42 [N1295_1.mzXML]	294.95062255859375	11.422616666666666	11.004199999999999	16.754833333333334	5.750633333333335	8263.8251953125	668133.5553554997	0	1279	5.816019544779811	6.87189802828121	12.695421431827311	294.95062255859375	294.9540100097656
757	295.1003112792969	2.6685333333333334					1	DETECTED	295.1003 m/z @2.67 [N1295_1.mzXML]	295.1003112792969	2.6685333333333334	0.10083333333333333	19.9955	19.894666666666666	199733.5	2.6666331302168503E7	0	1279	0.9337623067953569	3.815819471488126	7.75833294030872	295.09564208984375	295.102294921875
758	295.1271667480469	9.650416666666667					1	DETECTED	295.1272 m/z @9.65 [N1295_1.mzXML]	295.1271667480469	9.650416666666667	9.635516666666666	9.694733333333334	0.059216666666667805	29474.869140625	91903.2035341798	0	1279	0.0819231454538869	1.9871364653243162	2.9742729306486324	295.12701416015625	295.1273193359375
759	295.1471862792969	9.86015					1	DETECTED	295.1472 m/z @9.86 [N1295_1.mzXML]	295.1471862792969	9.86015	9.60545	10.01005	0.4046000000000003	23619.09765625	449954.44147558516	0	1279	0.4221144812825912	0.7942677659992107	0.5885355319984215	295.146728515625	295.147216796875
760	295.1921691894531	13.725266666666666					1	DETECTED	295.1922 m/z @13.73 [N1295_1.mzXML]	295.1921691894531	13.725266666666666	1.4290999999999998	16.148533333333333	14.719433333333333	36699.5078125	3800742.4336041855	0	1279	1.4155532556231947	0.58188059722854	0.1526020413408455	295.1860046386719	295.197509765625
761	295.29241943359375	2.7657666666666665					1	DETECTED	295.2924 m/z @2.77 [N1295_1.mzXML]	295.29241943359375	2.7657666666666665	0.11728333333333334	19.96216666666667	19.844883333333335	60943.2578125	8536115.831844911	0	1279	0.9560664524128457	4.456982018532335	2.470436826735353	295.2916259765625	295.2945251464844
762	296.0638732910156	1.7415166666666666					1	DETECTED	296.0639 m/z @1.74 [N1295_1.mzXML]	296.0638732910156	1.7415166666666666	1.6667999999999998	1.7989333333333335	0.13213333333333366	159114.625	697725.2211589365	0	1279	0.07822373375805203	0.8685343984081556	0.779168329263003	296.0635681152344	296.06402587890625
763	296.1501159667969	9.7712					1	DETECTED	296.1501 m/z @9.77 [N1295_1.mzXML]	296.1501159667969	9.7712	9.6204	10.131216666666667	0.5108166666666669	3720.130615234375	68569.23501373288	0	1279	0.25574614783696425	1.6936892130857626	2.387378426171525	296.14959716796875	296.1510314941406
764	296.1837463378906	11.840466666666666					1	DETECTED	296.1837 m/z @11.84 [N1295_1.mzXML]	296.1837463378906	11.840466666666666	10.01005	19.156833333333335	9.146783333333335	41925.98828125	2468370.920985657	0	1279	0.09589552167951787	2.4492015428019682	4.405725434018827	296.1813659667969	296.1837463378906
765	296.2564697265625	13.4887					1	DETECTED	296.2565 m/z @13.49 [N1295_1.mzXML]	296.2564697265625	13.4887	13.430033333333334	13.6547	0.2246666666666659	21833.3125	162027.76065795837	0	1279	0.14744042474220365	1.9147727272727577	2.4925326275172903	296.2554016113281	296.2565612792969
766	296.9876403808594	11.71585					1	DETECTED	296.9876 m/z @11.72 [N1295_1.mzXML]	296.9876403808594	11.71585	9.845583333333334	17.774	7.928416666666667	12622.6728515625	1370452.6421246948	0	1279	0.3308866585254897	2.119595244884866	3.2391904897697317	296.98626708984375	296.9921875
767	297.1168212890625	1.4751833333333333					1	DETECTED	297.1168 m/z @1.48 [N1295_1.mzXML]	297.1168212890625	1.4751833333333333	1.3952	9.67995	8.284749999999999	12778.5400390625	2147394.504630188	0	1279	0.0896506384702378	51.08505250149686	103.02067358424355	297.10791015625	297.12628173828125
768	297.1513977050781	1.813					1	DETECTED	297.1514 m/z @1.81 [N1295_1.mzXML]	297.1513977050781	1.813	1.7989333333333335	9.469766666666667	7.670833333333333	24218.419921875	2195311.0830579842	0	1279	0.02413766316439836	272.69358465064977	540.2242633234124	297.142333984375	297.1522216796875
769	297.17877197265625	14.197916666666666					1	DETECTED	297.1788 m/z @14.20 [N1295_1.mzXML]	297.17877197265625	14.197916666666666	10.055283333333334	19.48483333333333	9.429549999999997	13932.099609375	2567627.1304350575	0	1279	2.201940145771191	1.0821013271969384	0.9758853443528899	297.1771545410156	297.18646240234375
770	298.2718811035156	14.370366666666666					1	DETECTED	298.2719 m/z @14.37 [N1295_1.mzXML]	298.2718811035156	14.370366666666666	10.9888	17.394333333333336	6.405533333333336	140583.15625	6403372.683341859	0	1279	0.4301864797308532	0.731467242778009	4.263289972188783	298.27166748046875	298.2735290527344
771	299.1369323730469	12.9153					1	DETECTED	299.1369 m/z @12.92 [N1295_1.mzXML]	299.1369323730469	12.9153	10.1778	15.953716666666667	5.775916666666667	140161.21875	7089444.376060921	0	1279	1.848597138231165	0.6625538825342293	0.33246536454850234	299.1358642578125	299.137939453125
772	299.2756652832031	14.370366666666666					1	DETECTED	299.2757 m/z @14.37 [N1295_1.mzXML]	299.2756652832031	14.370366666666666	14.168033333333334	15.839983333333333	1.671949999999999	27131.837890625	872647.8744252316	0	1279	15.8812795594116	3.37080423232934	4.416556340749334	299.27471923828125	299.27630615234375
773	299.2960510253906	12.871649999999999					1	DETECTED	299.2961 m/z @12.87 [N1295_1.mzXML]	299.2960510253906	12.871649999999999	0.10083333333333333	19.91283333333333	19.811999999999998	116973.90625	1.4665496043735897E7	0	1279	15.452154680698104	0.5215150753953128	0.06317150888635104	299.2906799316406	299.2960510253906
774	300.1783142089844	11.569766666666668					1	DETECTED	300.1783 m/z @11.57 [N1295_1.mzXML]	300.1783142089844	11.569766666666668	9.60545	11.840466666666666	2.2350166666666667	213730.71875	1733688.1869201036	0	1279	0.0949882391185497	1.756727542367886	2.49975082983641	300.177734375	300.1827697753906
775	300.19647216796875	11.422616666666666					1	DETECTED	300.1965 m/z @11.42 [N1295_1.mzXML]	300.19647216796875	11.422616666666666	8.836933333333333	11.422616666666666	2.5856833333333338	13414.9208984375	1317336.4553188477	0	1279	2.6845055403564437	0.5	null	300.1963806152344	300.1976318359375
776	300.21533203125	10.574016666666667					1	DETECTED	300.2153 m/z @10.57 [N1295_1.mzXML]	300.21533203125	10.574016666666667	10.5299	10.6722	0.14230000000000054	9025.248046875	64660.44907739274	0	1279	0.09762078997336943	1.6127691726482578	2.2255383452965156	300.2149963378906	300.21551513671875
777	301.11590576171875	10.772283333333332					1	DETECTED	301.1159 m/z @10.77 [N1295_1.mzXML]	301.11590576171875	10.772283333333332	7.446383333333333	10.85185	3.4054666666666673	57184.17578125	2331868.525554689	0	1279	0.09357716096662116	0.5119616745342116	0.8510174715554715	301.10699462890625	301.1167297363281
778	301.13897705078125	12.4796					1	DETECTED	301.1390 m/z @12.48 [N1295_1.mzXML]	301.13897705078125	12.4796	0.3705666666666667	19.9955	19.624933333333335	222927.421875	1.5092228518558837E7	1	1279	11.06850652933582	0.806723731301902	0.027822563252145615	301.13787841796875	301.1399230957031
779	301.1819763183594	11.569766666666668					1	DETECTED	301.1820 m/z @11.57 [N1295_1.mzXML]	301.1819763183594	11.569766666666668	11.527133333333333	11.612083333333334	0.08495000000000097	30209.55078125	120996.14406445302	0	1279	0.06033137171647418	0.9962861610633117	0.9925723221266234	301.1814270019531	301.18231201171875
780	301.21148681640625	13.4741					1	DETECTED	301.2115 m/z @13.47 [N1295_1.mzXML]	301.21148681640625	13.4741	7.942433333333333	13.63965	5.697216666666667	59289.3046875	6391593.910354491	0	1279	0.16222674799276682	0.5149638445314854	0.029927689062970705	301.2023010253906	301.2117004394531
781	302.01739501953125	11.25995					1	DETECTED	302.0174 m/z @11.26 [N1295_1.mzXML]	302.01739501953125	11.25995	0.10083333333333333	19.9955	19.894666666666666	51751.77734375	1.405857547001686E7	0	1279	3.517454115795598	1.5520196215822573	0.31041947845655654	302.016357421875	302.01861572265625
782	302.142333984375	12.46475					1	DETECTED	302.1423 m/z @12.46 [N1295_1.mzXML]	302.142333984375	12.46475	0.6075666666666667	19.56683333333333	18.959266666666664	42292.41015625	5181148.541155457	0	1279	0.14664207790171346	2.013816173084833	0.708136867785313	302.1402282714844	302.1436767578125
783	302.23016357421875	10.821216666666666					1	DETECTED	302.2302 m/z @10.82 [N1295_1.mzXML]	302.23016357421875	10.821216666666666	10.755566666666665	11.094933333333334	0.3393666666666686	22193.91796875	185044.98745971735	0	1279	0.12237372162813642	2.5846661589235387	4.169332317847077	302.2299499511719	302.2310485839844
784	302.3031005859375	11.6704					1	DETECTED	302.3031 m/z @11.67 [N1295_1.mzXML]	302.3031005859375	11.6704	11.641033333333333	11.913450000000001	0.2724166666666683	35268.828125	245723.1148793953	0	1279	0.14276609508702087	4.638195232689927	4.596934340371977	302.30291748046875	302.30377197265625
785	303.0258483886719	1.4603499999999998					1	DETECTED	303.0258 m/z @1.46 [N1295_1.mzXML]	303.0258483886719	1.4603499999999998	0.3705666666666667	19.979	19.608433333333334	11880.07421875	1985346.279274047	0	1279	0.04096184106226164	147.8384176580251	385.55362783789457	303.0185546875	303.0258483886719
786	303.07275390625	9.74055					1	DETECTED	303.0728 m/z @9.74 [N1295_1.mzXML]	303.07275390625	9.74055	9.665233333333333	9.875133333333334	0.20990000000000109	15660.7919921875	93899.33678537056	0	1279	0.08898067258106579	1.3351438657342813	1.1046641299791644	303.0722961425781	303.0765380859375
787	303.227294921875	14.4273					1	DETECTED	303.2273 m/z @14.43 [N1295_1.mzXML]	303.227294921875	14.4273	9.86015	17.262666666666668	7.402516666666667	493988.34375	2.043505213565043E7	1	1279	0.4429602202437053	0.6641086560216974	0.29356885935036	303.2262268066406	303.2306823730469
788	303.2509765625	13.02765					1	DETECTED	303.2510 m/z @13.03 [N1295_1.mzXML]	303.2509765625	13.02765	12.999683333333333	13.083983333333332	0.08429999999999893	17348.30078125	77814.85192626926	0	1279	0.13970167604862382	1.5071513706793955	2.014302741358791	303.25042724609375	303.2513122558594
789	303.644775390625	12.871649999999999					1	DETECTED	303.6448 m/z @12.87 [N1295_1.mzXML]	303.644775390625	12.871649999999999	12.79675	16.524683333333332	3.7279333333333327	13981.1318359375	989751.9775120849	0	1279	0.06290826885189027	24.886070315977012	48.772140631954024	303.6351623535156	303.6451110839844
790	304.04730224609375	16.78783333333333					1	DETECTED	304.0473 m/z @16.79 [N1295_1.mzXML]	304.04730224609375	16.78783333333333	0.11728333333333334	19.698333333333334	19.58105	3210.181396484375	1581900.0576346137	0	1279	8.008883294651108	0.5872946603441399	0.1745893206882798	304.04534912109375	304.0491943359375
791	304.1272277832031	9.7865					1	DETECTED	304.1272 m/z @9.79 [N1295_1.mzXML]	304.1272277832031	9.7865	9.7712	9.86015	0.08895000000000053	2525.1865234375	8804.173191833428	0	1279	0.07959632144534368	2.9068627450980813	4.813725490196163	304.1271667480469	304.1282043457031
792	304.2103271484375	10.100183333333332					1	DETECTED	304.2103 m/z @10.10 [N1295_1.mzXML]	304.2103271484375	10.100183333333332	10.039833333333332	10.5299	0.4900666666666673	38826.7734375	307586.2985296636	0	1279	0.1726170157420377	2.3628626489561584	3.198353658814903	304.2100524902344	304.210693359375
793	304.2308654785156	14.370366666666666					1	DETECTED	304.2309 m/z @14.37 [N1295_1.mzXML]	304.2308654785156	14.370366666666666	10.574016666666667	16.442666666666664	5.868649999999997	98383.3046875	5018404.831386202	0	1279	0.4087048053061686	0.6941898346611315	0.3725125197729779	304.2299499511719	304.2317199707031
794	304.2977294921875	11.541666666666666					1	DETECTED	304.2977 m/z @11.54 [N1295_1.mzXML]	304.2977294921875	11.541666666666666	11.4968	12.525883333333333	1.0290833333333325	20659.658203125	403337.1748310547	0	1279	0.054210189840896206	11.468239227340499	21.936478454680998	304.29730224609375	304.30157470703125
795	304.8939514160156	1.6377333333333333					1	DETECTED	304.8940 m/z @1.64 [N1295_1.mzXML]	304.8939514160156	1.6377333333333333	0.43861666666666665	19.304166666666667	18.86555	122522.4921875	5325710.851591858	0	1279	0.0945061653665813	1.2805706067768237	1.0230124680271835	304.8937072753906	304.90313720703125
796	305.037353515625	13.6974					1	DETECTED	305.0374 m/z @13.70 [N1295_1.mzXML]	305.037353515625	13.6974	9.964566666666666	19.780666666666665	9.816099999999999	17297.5703125	3098232.944981628	0	1279	6.437754099741092	1.1504910777959267	1.105352588260361	305.037353515625	305.0450439453125
797	305.156005859375	9.423983333333332					1	DETECTED	305.1560 m/z @9.42 [N1295_1.mzXML]	305.156005859375	9.423983333333332	9.423983333333332	9.484966666666667	0.0609833333333345	2078.676025390625	5613.585046325721	0	1279	0.04631893965046707	null	null	305.1552734375	305.156005859375
798	305.2427978515625	12.6921					1	DETECTED	305.2428 m/z @12.69 [N1295_1.mzXML]	305.2427978515625	12.6921	0.16776666666666668	15.62925	15.461483333333334	234151.203125	9141829.05157754	1	1279	0.16910845614516212	0.5663350356838206	11.886722813077103	305.233642578125	305.2459411621094
799	306.08203125	15.3271					1	DETECTED	306.0820 m/z @15.33 [N1295_1.mzXML]	306.08203125	15.3271	9.3339	18.335833333333333	9.001933333333334	6084.44189453125	1369012.3416511232	0	1279	2.423743227151741	0.7510122583372266	0.4221903708699187	306.08038330078125	306.08319091796875
800	306.99169921875	11.140366666666667					1	DETECTED	306.9917 m/z @11.14 [N1295_1.mzXML]	306.99169921875	11.140366666666667	1.8271833333333334	11.1997	9.372516666666666	6651.306640625	2051878.9240804445	0	1279	0.2705141248556657	0.5031854485845334	0.006370897169066755	306.99072265625	306.99212646484375
801	307.0782165527344	15.678066666666666					1	DETECTED	307.0782 m/z @15.68 [N1295_1.mzXML]	307.0782165527344	15.678066666666666	3.1580500000000002	18.120833333333334	14.962783333333334	5044.6904296875	2796389.149532226	0	1279	14.266194625195945	0.5975544494749075	0.21094972032457485	307.0772705078125	307.0826110839844
802	307.1658020019531	11.019066666666667					1	DETECTED	307.1658 m/z @11.02 [N1295_1.mzXML]	307.1658020019531	11.019066666666667	8.96195	19.979	11.01705	1142973.0	3.627994574083614E7	1	1279	0.4750318485534262	1.3750910536176104	0.5630952673998311	307.1654357910156	307.16864013671875
803	308.1698913574219	10.94375					1	DETECTED	308.1699 m/z @10.94 [N1295_1.mzXML]	308.1698913574219	10.94375	9.725083333333334	17.82283333333333	8.097749999999998	133174.296875	5179496.151846258	0	1279	0.39836616197274743	2.177895018453043	2.4172983102922627	308.1694030761719	308.17181396484375
804	308.87701416015625	2.1366500000000004					1	DETECTED	308.8770 m/z @2.14 [N1295_1.mzXML]	308.87701416015625	2.1366500000000004	2.1366500000000004	2.322	0.18534999999999968	8683.71484375	66787.21312109366	0	1279	0.1777623352329285	null	null	308.87646484375	308.8778381347656
805	309.08001708984375	11.555766666666667					1	DETECTED	309.0800 m/z @11.56 [N1295_1.mzXML]	309.08001708984375	11.555766666666667	1.8271833333333334	11.612083333333334	9.7849	12519.2275390625	1883379.9672968446	0	1279	0.10363958212906077	0.515443654452379	0.03113402400034519	309.0740051269531	309.08056640625
806	309.14825439453125	12.37325					1	DETECTED	309.1483 m/z @12.37 [N1295_1.mzXML]	309.14825439453125	12.37325	9.29095	13.986233333333333	4.695283333333332	8034.83984375	1191293.0550052489	0	1279	4.518278543670483	0.7616525538288506	0.5919507795923289	309.1453552246094	309.1496276855469
807	309.1622314453125	11.034016666666668					1	DETECTED	309.1622 m/z @11.03 [N1295_1.mzXML]	309.1622314453125	11.034016666666668	8.232933333333333	19.123833333333334	10.8909	42424.55078125	2433493.1809438486	0	1279	0.3931777918099346	1.3002262804001794	0.5114574728246083	309.158935546875	309.1696472167969
808	309.2012023925781	12.79675					1	DETECTED	309.2012 m/z @12.80 [N1295_1.mzXML]	309.2012023925781	12.79675	11.466733333333334	12.88635	1.4196166666666663	15485.8798828125	447431.04803662165	0	1279	0.785000464071878	0.5336837884237043	0.06736757684740859	309.2005615234375	309.2042236328125
809	310.16546630859375	10.9888					1	DETECTED	310.1655 m/z @10.99 [N1295_1.mzXML]	310.16546630859375	10.9888	10.866833333333334	12.525883333333333	1.6590499999999988	6878.119140625	517724.6814814454	0	1279	0.2740303681466987	6.8012435091555705	12.602487018311141	310.165283203125	310.16827392578125
810	310.19976806640625	10.621316666666667					1	DETECTED	310.1998 m/z @10.62 [N1295_1.mzXML]	310.19976806640625	10.621316666666667	4.9949666666666666	15.8235	10.828533333333333	24627.64453125	1588979.0578339836	0	1279	0.11122663104431396	14.419594005278574	28.607397764871024	310.196533203125	310.1998596191406
811	310.8743591308594	2.1795					1	DETECTED	310.8744 m/z @2.18 [N1295_1.mzXML]	310.8743591308594	2.1795	2.0654333333333335	2.2226333333333335	0.1572	10844.4423828125	70370.13156689453	0	1279	0.06806288048582765	0.68907071887785	0.3781414377557	310.8736572265625	310.8746032714844
812	310.9106750488281	1.6522833333333333					1	DETECTED	310.9107 m/z @1.65 [N1295_1.mzXML]	310.9106750488281	1.6522833333333333	1.5632833333333334	1.7709833333333334	0.2077	105330.140625	545347.2144707029	0	1279	0.07495470389710768	1.16685393258427	0.9035675154974936	310.9103698730469	310.91156005859375
813	311.0030822753906	12.151033333333334					1	DETECTED	311.0031 m/z @12.15 [N1295_1.mzXML]	311.0030822753906	12.151033333333334	9.994983333333332	18.335833333333333	8.340850000000001	7417.57275390625	1475218.6783747247	0	1279	4.2120767508530434	1.934289557292269	2.3711256714825106	311.002197265625	311.0080871582031
814	311.077880859375	11.569766666666668					1	DETECTED	311.0779 m/z @11.57 [N1295_1.mzXML]	311.077880859375	11.569766666666668	11.555766666666667	11.641033333333333	0.08526666666666571	14454.5068359375	45344.332819091855	0	1279	0.07836816048118145	3.045238095237817	5.090476190475634	311.07684326171875	311.07806396484375
815	311.1222839355469	8.774133333333333					1	DETECTED	311.1223 m/z @8.77 [N1295_1.mzXML]	311.1222839355469	8.774133333333333	8.544283333333334	8.836933333333333	0.2926499999999983	19033.78125	151108.33097265605	0	1279	0.2949791045809569	0.6366108331520548	0.2637035911494351	311.1219482421875	311.12274169921875
816	311.1646423339844	12.388583333333335					1	DETECTED	311.1646 m/z @12.39 [N1295_1.mzXML]	311.1646423339844	12.388583333333335	3.8995333333333333	17.148333333333333	13.2488	122844.71875	4009690.6703357897	0	1279	0.2695643429514778	1.5468378596818833	2.4959100326662442	311.1626892089844	311.17425537109375
817	311.1877136230469	13.882433333333333					1	DETECTED	311.1877 m/z @13.88 [N1295_1.mzXML]	311.1877136230469	13.882433333333333	12.135383333333333	17.444166666666668	5.308783333333334	6715.9970703125	705128.8928054505	0	1279	0.08486392880692861	1.5193564389494676	1.2065745867421716	311.1868591308594	311.19647216796875
818	311.63079833984375	12.842033333333335					1	DETECTED	311.6308 m/z @12.84 [N1295_1.mzXML]	311.63079833984375	12.842033333333335	12.781749999999999	12.9579	0.17615000000000158	36981.93359375	248182.01041699213	0	1279	0.12946773652997123	1.4610174177494615	1.922034835498923	311.63031005859375	311.63165283203125
819	312.027099609375	13.15385					1	DETECTED	312.0271 m/z @13.15 [N1295_1.mzXML]	312.027099609375	13.15385	11.125566666666666	19.025666666666666	7.9001	72210.8046875	2815238.4605451953	0	1279	0.10132699010972246	2.7861492066360496	0.22552210511052695	312.02081298828125	312.0284118652344
820	312.1328125	12.8269					1	DETECTED	312.1328 m/z @12.83 [N1295_1.mzXML]	312.1328125	12.8269	8.821216666666666	12.871649999999999	4.050433333333332	14644.8505859375	2018804.8508197016	0	1279	4.029750394192694	0.5055858134899994	0.011533987648219378	312.1285705566406	312.13372802734375
821	312.2145690917969	10.772283333333332					1	DETECTED	312.2146 m/z @10.77 [N1295_1.mzXML]	312.2145690917969	10.772283333333332	10.131216666666667	10.958766666666666	0.8275499999999987	23715.42578125	239709.3631990056	0	1279	0.10144658459214106	0.645447691347754	1.2976101991330842	312.2137756347656	312.2153015136719
822	312.3603210449219	12.104933333333333					1	DETECTED	312.3603 m/z @12.10 [N1295_1.mzXML]	312.3603210449219	12.104933333333333	12.045533333333333	12.214599999999999	0.1690666666666658	25264.927734375	158869.50530786195	0	1279	0.10628518809635956	1.4231200897867464	2.203983631976951	312.3597106933594	312.36090087890625
823	312.65704345703125	2.4060833333333336					1	DETECTED	312.6570 m/z @2.41 [N1295_1.mzXML]	312.65704345703125	2.4060833333333336	1.0668499999999999	10.313433333333334	9.246583333333334	15826.6826171875	1181126.022745788	0	1279	0.48531796942810823	3.0225898273144747	4.616624695617508	312.6543273925781	312.6656799316406
824	313.09423828125	1.4603499999999998					1	DETECTED	313.0942 m/z @1.46 [N1295_1.mzXML]	313.09423828125	1.4603499999999998	1.3952	19.61616666666667	18.22096666666667	21012.67578125	5406069.252207824	0	1279	10.623260879033891	135.91722858376298	281.4125008207351	313.0930480957031	313.1025390625
825	313.1532897949219	10.039833333333332					1	DETECTED	313.1533 m/z @10.04 [N1295_1.mzXML]	313.1532897949219	10.039833333333332	10.024783333333334	10.224033333333333	0.19924999999999926	6580.96044921875	34142.08895962547	0	1279	0.10832247449970644	6.619601328904213	12.239202657808425	313.15167236328125	313.1533508300781
826	313.1650695800781	12.388583333333335					1	DETECTED	313.1651 m/z @12.39 [N1295_1.mzXML]	313.1650695800781	12.388583333333335	9.515133333333333	12.618233333333334	3.1031000000000013	27721.80859375	1209153.737515931	0	1279	0.4403491134207851	0.5399606744505733	0.07992134890114647	313.15863037109375	313.1655578613281
827	313.2712707519531	13.739383333333334					1	DETECTED	313.2713 m/z @13.74 [N1295_1.mzXML]	313.2712707519531	13.739383333333334	0.16776666666666668	19.979	19.811233333333334	638318.875	1.4486205261702927E7	1	1279	0.27943634583324695	1.361256956705319	1.454804750987786	313.2695617675781	313.2742004394531
828	313.7823486328125	2.4337500000000003					1	DETECTED	313.7823 m/z @2.43 [N1295_1.mzXML]	313.7823486328125	2.4337500000000003	1.9249666666666667	10.039833333333332	8.114866666666666	12043.318359375	808908.2072870785	0	1279	0.5511028262190965	7.327361069222404	14.245895969286373	313.7816162109375	313.784423828125
829	314.027099609375	13.126100000000001					1	DETECTED	314.0271 m/z @13.13 [N1295_1.mzXML]	314.027099609375	13.126100000000001	11.71585	13.373816666666666	1.6579666666666668	16275.62109375	648903.3348847649	0	1279	0.10984136679805978	0.5878272173964422	0.17565443479288442	314.0267028808594	314.02972412109375
830	314.23028564453125	10.973666666666666					1	DETECTED	314.2303 m/z @10.97 [N1295_1.mzXML]	314.23028564453125	10.973666666666666	10.8049	11.229683333333332	0.4247833333333322	280706.84375	2381505.6293166494	1	1279	0.11955646272771325	1.099797694000809	1.6099538882295361	314.2297668457031	314.2305908203125
831	314.7769775390625	2.008766666666667					1	DETECTED	314.7770 m/z @2.01 [N1295_1.mzXML]	314.7769775390625	2.008766666666667	1.9529	2.2084166666666665	0.2555166666666664	11185.0224609375	91424.44521813955	0	1279	0.03013539835292156	2.286843675417656	3.573687350835312	314.7759704589844	314.77825927734375
832	315.06048583984375	2.51665					1	DETECTED	315.0605 m/z @2.52 [N1295_1.mzXML]	315.06048583984375	2.51665	1.41255	9.86015	8.447600000000001	17464.244140625	1714291.13877713	0	1279	8.417165445344812	3.8255592790508115	6.651118558101623	315.0512390136719	315.0660400390625
833	315.0770568847656	2.4614666666666665					1	DETECTED	315.0771 m/z @2.46 [N1295_1.mzXML]	315.0770568847656	2.4614666666666665	0.10083333333333333	19.9955	19.894666666666666	4735599.5	3.366469526007552E8	1	1279	0.44494301981485007	1.7561262160253828	11.286241371261033	315.0769958496094	315.08648681640625
834	315.13134765625	11.338533333333334					1	DETECTED	315.1313 m/z @11.34 [N1295_1.mzXML]	315.13134765625	11.338533333333334	2.336	11.986933333333333	9.650933333333333	37064.88671875	2516728.6810970465	0	1279	0.04799771778817785	0.5266620566914539	0.0519840066337026	315.12225341796875	315.1331481933594
835	315.1595153808594	13.578916666666666					1	DETECTED	315.1595 m/z @13.58 [N1295_1.mzXML]	315.1595153808594	13.578916666666666	2.4337500000000003	13.594016666666667	11.160266666666667	19998.037109375	3909368.2549023433	0	1279	1.2463078297845627	0.5006774236963707	0.0014856656264513291	315.1561584472656	315.1609802246094
836	315.23370361328125	11.004199999999999					1	DETECTED	315.2337 m/z @11.00 [N1295_1.mzXML]	315.23370361328125	11.004199999999999	10.866833333333334	11.0643	0.19746666666666535	49007.09765625	343329.473161864	0	1279	0.12443075421611738	0.7144296398097589	0.521759651805834	315.2335510253906	315.2341613769531
837	315.27801513671875	13.78195					1	DETECTED	315.2780 m/z @13.78 [N1295_1.mzXML]	315.27801513671875	13.78195	12.648083333333334	13.882433333333333	1.2343499999999992	14818.216796875	489309.22744946275	0	1279	0.12200618635304927	0.5443100305738475	0.08862006114769498	315.277099609375	315.2874755859375
838	316.0811462402344	2.4614666666666665					1	DETECTED	316.0811 m/z @2.46 [N1295_1.mzXML]	316.0811462402344	2.4614666666666665	0.10083333333333333	19.846833333333333	19.746	414966.40625	3.211822589019275E7	0	1279	0.4023243339375502	1.2914517440464517	4.729880468858213	316.0806884765625	316.0820617675781
839	316.24591064453125	11.1552					1	DETECTED	316.2459 m/z @11.16 [N1295_1.mzXML]	316.24591064453125	11.1552	10.92825	11.597900000000001	0.6696500000000007	399324.09375	2835882.0279788803	1	1279	0.09708125203402851	0.6223098972939634	1.9664640984694293	316.2360534667969	316.24664306640625
840	317.0540466308594	15.122083333333334					1	DETECTED	317.0540 m/z @15.12 [N1295_1.mzXML]	317.0540466308594	15.122083333333334	0.15091666666666667	19.879833333333334	19.728916666666667	8197.8388671875	2863761.914127867	0	1279	2.1431201571620004	0.6588971022075768	0.3462348214282836	317.0520935058594	317.0634460449219
841	317.08203125	2.4614666666666665					1	DETECTED	317.0820 m/z @2.46 [N1295_1.mzXML]	317.08203125	2.4614666666666665	0.16776666666666668	19.96216666666667	19.794400000000003	57226.59765625	4712612.776156132	0	1279	0.49220430365589696	null	11.343290891945603	317.0809020996094	317.0860290527344
842	317.112548828125	1.6522833333333333					1	DETECTED	317.1125 m/z @1.65 [N1295_1.mzXML]	317.112548828125	1.6522833333333333	1.3084333333333333	12.525883333333333	11.21745	31923.392578125	4567481.339421325	0	1279	null	19.234473189205907	35.81764700969915	317.1124267578125	317.1154479980469
843	317.1763916015625	13.4741					1	DETECTED	317.1764 m/z @13.47 [N1295_1.mzXML]	317.1763916015625	13.4741	5.0767	13.6974	8.6207	42308.64453125	2089617.6677410582	0	1279	0.14883512556052736	0.5132957820277704	0.172412799221168	317.1693420410156	317.1777648925781
844	317.531494140625	1.5933333333333333					1	DETECTED	317.5315 m/z @1.59 [N1295_1.mzXML]	317.531494140625	1.5933333333333333	1.5933333333333333	19.780666666666665	18.18733333333333	23576.119140625	1856070.2390143438	0	1279	0.7299842894497446	null	null	317.5253601074219	317.531494140625
845	318.0633239746094	16.148533333333333					1	DETECTED	318.0633 m/z @16.15 [N1295_1.mzXML]	318.0633239746094	16.148533333333333	10.01005	18.714	8.703949999999999	4109.2783203125	917076.9812591556	0	1279	0.9719272822651028	0.708965841182268	0.41793168236453615	318.06146240234375	318.0644226074219
846	318.18963623046875	9.363083333333332					1	DETECTED	318.1896 m/z @9.36 [N1295_1.mzXML]	318.18963623046875	9.363083333333332	9.319533333333334	13.624683333333333	4.305149999999999	4252.328125	750860.7516637571	0	1279	0.780028346186155	49.42766934558208	97.85533869116416	318.17974853515625	318.18994140625
847	318.2977600097656	11.3664					1	DETECTED	318.2978 m/z @11.37 [N1295_1.mzXML]	318.2977600097656	11.3664	11.323133333333335	12.707116666666668	1.3839833333333331	492645.90625	3122536.668710927	1	1279	0.07651332188182103	2.48488578229128	3.0985268028326	318.2971496582031	318.2997741699219
848	318.96783447265625	1.9391					1	DETECTED	318.9678 m/z @1.94 [N1295_1.mzXML]	318.96783447265625	1.9391	1.7415166666666666	2.2935833333333333	0.5520666666666667	25508.150390625	332777.22605883796	0	1279	0.20440327498412492	1.39704765921552	1.3038456540650605	318.96685791015625	318.9684753417969
849	319.0586242675781	16.344666666666665					1	DETECTED	319.0586 m/z @16.34 [N1295_1.mzXML]	319.0586242675781	16.344666666666665	9.7712	19.173333333333336	9.402133333333335	3955.5869140625	873674.3700161743	0	1279	0.7543562557136916	0.7151579075475146	0.4184284882015543	319.0575866699219	319.0606384277344
850	319.1275329589844	10.638433333333333					1	DETECTED	319.1275 m/z @10.64 [N1295_1.mzXML]	319.1275329589844	10.638433333333333	10.313433333333334	10.755566666666665	0.4421333333333308	8383.1708984375	97174.43178912319	0	1279	7.393178203785809	0.6802051282051258	0.4118204176057708	319.1261291503906	319.1276550292969
851	319.1636657714844	9.575583333333332					1	DETECTED	319.1637 m/z @9.58 [N1295_1.mzXML]	319.1636657714844	9.575583333333332	9.545566666666668	9.694733333333334	0.149166666666666	18718.19921875	97898.00440338094	0	1279	0.08506634540145086	2.5772094282922393	3.5678914378930378	319.163330078125	319.1640319824219
852	319.1923828125	14.4273					1	DETECTED	319.1924 m/z @14.43 [N1295_1.mzXML]	319.1923828125	14.4273	1.4290999999999998	16.903333333333332	15.474233333333332	197301.84375	8389675.34752679	0	1279	0.41695163339795016	1.6017656427734415	0.8003151794035716	319.1831970214844	319.1933288574219
853	319.301025390625	11.3664					1	DETECTED	319.3010 m/z @11.37 [N1295_1.mzXML]	319.301025390625	11.3664	11.323133333333335	11.626383333333333	0.30324999999999847	98250.6328125	664564.2947944313	0	1279	0.08523754963033348	3.5363324460135623	5.632630533166953	319.29290771484375	319.3013610839844
854	320.1954345703125	14.4273					1	DETECTED	320.1954 m/z @14.43 [N1295_1.mzXML]	320.1954345703125	14.4273	10.621316666666667	17.099333333333334	6.478016666666667	30701.109375	1877888.872698547	0	1279	0.7637185724575772	0.6326181606659635	0.26157227759768803	320.1949462890625	320.20416259765625
855	320.867919921875	1.6377333333333333					1	DETECTED	320.8679 m/z @1.64 [N1295_1.mzXML]	320.867919921875	1.6377333333333333	1.5933333333333333	1.6961333333333333	0.1028	26402.515625	104894.3214082031	0	1279	0.070314618797509	1.1576576576576578	1.3153153153153156	320.86700439453125	320.867919921875
856	320.9647521972656	1.7989333333333335					1	DETECTED	320.9648 m/z @1.80 [N1295_1.mzXML]	320.9647521972656	1.7989333333333335	1.7989333333333335	2.2655000000000003	0.4665666666666668	14796.5361328125	222900.21431640623	0	1279	0.18464895852785124	null	null	320.96270751953125	320.96527099609375
857	321.20758056640625	12.6921					1	DETECTED	321.2076 m/z @12.69 [N1295_1.mzXML]	321.20758056640625	12.6921	1.4603499999999998	15.059283333333333	13.598933333333333	46211.50390625	3733380.3349164426	0	1279	0.29037964301658903	0.5797969415335066	0.15670935338244837	321.1983337402344	321.2109069824219
858	321.3127136230469	12.4796					1	DETECTED	321.3127 m/z @12.48 [N1295_1.mzXML]	321.3127136230469	12.4796	9.560566666666666	12.7518	3.191233333333333	19004.193359375	672808.2330639644	0	1279	0.1601945710700381	0.5466250242660241	0.09325004853204821	321.30950927734375	321.3136291503906
859	322.6885070800781	9.515133333333333					1	DETECTED	322.6885 m/z @9.52 [N1295_1.mzXML]	322.6885070800781	9.515133333333333	9.469766666666667	9.530183333333333	0.060416666666666785	1602.049560546875	4734.360971618657	0	1279	0.06964535145132977	0.6658706833210937	0.3317413666421873	322.68707275390625	322.6893615722656
860	323.0185546875	11.569766666666668					1	DETECTED	323.0186 m/z @11.57 [N1295_1.mzXML]	323.0185546875	11.569766666666668	1.8271833333333334	11.685433333333332	9.858249999999998	19909.595703125	3530881.8030010974	0	1279	9.751714017672775	0.5059361394565095	0.011736019000104406	323.0096435546875	323.01995849609375
861	323.16455078125	11.777566666666667					1	DETECTED	323.1646 m/z @11.78 [N1295_1.mzXML]	323.16455078125	11.777566666666667	9.845583333333334	11.972183333333334	2.1266	6234.99072265625	354900.8305834656	0	1279	1.532934754163966	0.5503670666586151	0.12417490114047418	323.1603088378906	323.165771484375
862	323.1764831542969	13.6974					1	DETECTED	323.1765 m/z @13.70 [N1295_1.mzXML]	323.1764831542969	13.6974	8.96195	19.583166666666667	10.621216666666667	7911.951171875	1769134.5473053586	0	1279	7.728090618505883	1.121458009974413	1.2429160199488258	323.1764831542969	323.1829528808594
863	323.2236328125	14.07715					1	DETECTED	323.2236 m/z @14.08 [N1295_1.mzXML]	323.2236328125	14.07715	1.4290999999999998	14.981183333333332	13.552083333333332	26589.978515625	3353023.3837860133	0	1279	0.46902844941220145	0.6984769782454462	0.39880582926172686	323.2229309082031	323.22442626953125
864	323.9988098144531	12.166933333333333					1	DETECTED	323.9988 m/z @12.17 [N1295_1.mzXML]	323.9988098144531	12.166933333333333	0.4893	19.879833333333334	19.390533333333334	14342.8515625	3594854.3470101943	0	1279	3.1004860169830195	1.6572258100550474	2.242664443374676	323.99798583984375	324.0044250488281
865	324.1773681640625	15.7753					1	DETECTED	324.1774 m/z @15.78 [N1295_1.mzXML]	324.1773681640625	15.7753	0.33658333333333335	19.979	19.642416666666666	16029.7978515625	5163603.879178036	0	1279	2.3273850790482538	0.6353187512409307	0.7096455643599013	324.17626953125	324.17852783203125
866	324.19012451171875	9.725083333333334					1	DETECTED	324.1901 m/z @9.73 [N1295_1.mzXML]	324.19012451171875	9.725083333333334	6.8303666666666665	11.626383333333333	4.796016666666667	30965.53515625	2162558.2283673105	0	1279	0.08970614093406226	0.8284086525451538	0.03865358867497156	324.18927001953125	324.1929626464844
867	325.173828125	16.36093333333333					1	DETECTED	325.1738 m/z @16.36 [N1295_1.mzXML]	325.173828125	16.36093333333333	0.15091666666666667	19.9955	19.844583333333333	21889.59765625	6664001.794924319	0	1279	5.700484805405225	0.6121660644585901	0.4331300045274393	325.1720275878906	325.1744689941406
868	325.202880859375	13.711350000000001					1	DETECTED	325.2029 m/z @13.71 [N1295_1.mzXML]	325.202880859375	13.711350000000001	9.709866666666667	13.868150000000002	4.158283333333335	10796.884765625	1494940.0926600345	0	1279	4.0003708591272105	0.5195927343610078	0.0391854687220157	325.1934509277344	325.2031555175781
869	325.232421875	13.041733333333333					1	DETECTED	325.2324 m/z @13.04 [N1295_1.mzXML]	325.232421875	13.041733333333333	12.871649999999999	13.167583333333333	0.29593333333333405	66048.1171875	445912.3208759749	0	1279	0.097881542738401	0.8259737832431208	0.5768444312774866	325.231689453125	325.2332763671875
870	325.9406433105469	1.4898166666666666					1	DETECTED	325.9406 m/z @1.49 [N1295_1.mzXML]	325.9406433105469	1.4898166666666666	1.4751833333333333	1.5485499999999999	0.07336666666666658	5661.5888671875	17751.725173828137	0	1279	0.14364578869306222	2.5068337129840614	4.013667425968123	325.9396667480469	325.9411315917969
871	326.1761474609375	15.678066666666666					1	DETECTED	326.1761 m/z @15.68 [N1295_1.mzXML]	326.1761474609375	15.678066666666666	10.313433333333334	19.63266666666667	9.319233333333335	5235.86376953125	1600718.6689954833	0	1279	0.6538576198207604	0.8685806423551784	0.7371612847103568	326.1733093261719	326.1773986816406
872	327.0135498046875	1.7264166666666665					1	DETECTED	327.0135 m/z @1.73 [N1295_1.mzXML]	327.0135498046875	1.7264166666666665	0.11728333333333334	19.9955	19.878216666666667	10129.318359375	5019427.172361749	0	1279	6.70911088210162	6.176684136388118	4.644848246192564	327.00469970703125	327.02105712890625
873	327.0502014160156	11.569766666666668					1	DETECTED	327.0502 m/z @11.57 [N1295_1.mzXML]	327.0502014160156	11.569766666666668	1.5632833333333334	11.809216666666666	10.245933333333333	81644.5703125	5627618.1848681625	0	1279	10.008679226768933	0.5105252075241978	3.1348497722233772	327.0485534667969	327.0566101074219
874	327.1720275878906	15.374016666666668					1	DETECTED	327.1720 m/z @15.37 [N1295_1.mzXML]	327.1720275878906	15.374016666666668	10.100183333333332	19.764166666666664	9.663983333333332	7254.48828125	2198838.1418289808	0	1279	1.0865984596480942	0.9162200170653853	0.8324400341307704	327.17041015625	327.1733093261719
875	327.22454833984375	12.6921					1	DETECTED	327.2245 m/z @12.69 [N1295_1.mzXML]	327.22454833984375	12.6921	12.326133333333333	14.484900000000001	2.1587666666666685	29605.443359375	1602238.083522949	0	1279	0.17583353348591402	2.9494034065033246	6.860673088038634	327.2176208496094	327.2279968261719
876	327.25115966796875	12.262216666666665					1	DETECTED	327.2512 m/z @12.26 [N1295_1.mzXML]	327.25115966796875	12.262216666666665	12.198649999999999	12.494766666666667	0.29611666666666814	12019.6953125	136050.1800976565	0	1279	0.07453801705622176	2.3291819611956113	3.658363922391222	327.2490539550781	327.2514343261719
877	328.20965576171875	12.045533333333333					1	DETECTED	328.2097 m/z @12.05 [N1295_1.mzXML]	328.20965576171875	12.045533333333333	8.836933333333333	12.151033333333334	3.3141000000000016	50017.13671875	1306969.8397099627	0	1279	0.11182316399996672	0.516440191984043	1.8032290355692706	328.201904296875	328.20989990234375
878	328.2461242675781	11.140366666666667					1	DETECTED	328.2461 m/z @11.14 [N1295_1.mzXML]	328.2461242675781	11.140366666666667	11.079566666666667	11.641033333333333	0.5614666666666661	77896.3203125	844673.9900410147	0	1279	0.12001961906160297	4.512782098991693	8.334361786658704	328.24591064453125	328.25140380859375
879	328.8962097167969	1.5632833333333334					1	DETECTED	328.8962 m/z @1.56 [N1295_1.mzXML]	328.8962097167969	1.5632833333333334	1.4290999999999998	1.6232333333333335	0.1941333333333337	69458.078125	447603.09268197627	0	1279	0.09760998779436836	0.7364682474987104	0.5881906290135244	328.8954162597656	328.89654541015625
880	328.9967346191406	1.7989333333333335					1	DETECTED	328.9967 m/z @1.80 [N1295_1.mzXML]	328.9967346191406	1.7989333333333335	0.10083333333333333	19.9955	19.894666666666666	23602.0234375	5085116.6582390135	0	1279	0.1396259482211022	4.345702828751323	22.944266116442	328.9952087402344	329.0046691894531
881	329.05072021484375	11.597900000000001					1	DETECTED	329.0507 m/z @11.60 [N1295_1.mzXML]	329.05072021484375	11.597900000000001	11.555766666666667	11.6556	0.09983333333333277	11108.068359375	44518.310353759894	0	1279	0.2206766592103886	1.1847310126582018	1.3694620253164036	329.0500793457031	329.05108642578125
882	329.1756286621094	12.388583333333335					1	DETECTED	329.1756 m/z @12.39 [N1295_1.mzXML]	329.1756286621094	12.388583333333335	12.151033333333334	12.55655	0.4055166666666654	16231.0068359375	221003.6256547855	0	1279	0.07902696618001137	0.8535396056970415	0.7070792113940829	329.1700744628906	329.1760559082031
883	329.245361328125	13.810766666666666					1	DETECTED	329.2454 m/z @13.81 [N1295_1.mzXML]	329.245361328125	13.810766666666666	11.094933333333334	14.810433333333332	3.7154999999999987	64050.7890625	3085021.5761190183	0	1279	0.2903707870125434	0.651026018933886	null	329.2423095703125	329.2497863769531
884	330.24395751953125	11.746716666666666					1	DETECTED	330.2440 m/z @11.75 [N1295_1.mzXML]	330.24395751953125	11.746716666666666	11.71585	14.0163	2.3004499999999997	10123.5869140625	629601.6728098142	0	1279	0.1281542558650095	37.26430885529192	73.52861771058384	330.2433776855469	330.24755859375
885	330.2886962890625	11.1847					1	DETECTED	330.2887 m/z @11.18 [N1295_1.mzXML]	330.2886962890625	11.1847	11.1847	11.700616666666667	0.5159166666666675	8677.0712890625	182153.23245727562	0	1279	0.5015344594706779	null	null	330.2886962890625	330.2984619140625
886	330.3346862792969	11.899133333333333					1	DETECTED	330.3347 m/z @11.90 [N1295_1.mzXML]	330.3346862792969	11.899133333333333	11.824933333333332	12.001633333333332	0.1767000000000003	22564.39453125	130521.37863207942	0	1279	0.0929991595066042	1.1907008086253204	1.381401617250641	330.33331298828125	330.3350830078125
887	331.05169677734375	2.4614666666666665					1	DETECTED	331.0517 m/z @2.46 [N1295_1.mzXML]	331.05169677734375	2.4614666666666665	0.11728333333333334	19.9955	19.878216666666667	583646.9375	3.0119251220888652E7	1	1279	0.8273183257132903	1.5356166039835704	1.4417505104090902	331.04254150390625	331.052734375
888	331.185546875	12.135383333333333					1	DETECTED	331.1855 m/z @12.14 [N1295_1.mzXML]	331.185546875	12.135383333333333	12.119716666666667	12.357633333333332	0.23791666666666522	16478.57421875	162338.60154540982	0	1279	1.1713949321905002	7.593085106383123	14.186170212766246	331.1851501464844	331.18603515625
889	331.2244873046875	11.019066666666667					1	DETECTED	331.2245 m/z @11.02 [N1295_1.mzXML]	331.2244873046875	11.019066666666667	10.9888	11.555766666666667	0.5669666666666675	9040.791015625	195812.6168007814	0	1279	0.11063370152849394	9.366189427312447	17.732378854624894	331.22161865234375	331.2250061035156
890	331.2606201171875	11.481733333333333					1	DETECTED	331.2606 m/z @11.48 [N1295_1.mzXML]	331.2606201171875	11.481733333333333	11.1552	16.508133333333333	5.352933333333333	18233.255859375	1649233.149648224	0	1279	0.3101115798128653	7.030324550075677	11.792207112656031	331.25811767578125	331.26202392578125
891	331.2819519042969	13.711350000000001					1	DETECTED	331.2820 m/z @13.71 [N1295_1.mzXML]	331.2819519042969	13.711350000000001	0.6583166666666667	19.28783333333333	18.629516666666664	472254.34375	1.1767626311327416E7	1	1279	0.27746908150079896	1.454132587371165	2.4814822189569887	331.2809143066406	331.28302001953125
892	332.1620788574219	10.283583333333333					1	DETECTED	332.1621 m/z @10.28 [N1295_1.mzXML]	332.1620788574219	10.283583333333333	8.336933333333333	19.28783333333333	10.950899999999999	153429.203125	6002497.802512699	1	1279	0.4452457244047281	1.460875294076162	1.9854913055231709	332.1603088378906	332.1686096191406
893	332.2408142089844	10.772283333333332					1	DETECTED	332.2408 m/z @10.77 [N1295_1.mzXML]	332.2408142089844	10.772283333333332	10.7389	10.821216666666666	0.08231666666666726	40458.27734375	171026.5330859404	0	1279	0.08797318347166971	1.2329006490264778	1.4658012980529558	332.2406005859375	332.2409362792969
894	332.28521728515625	13.767833333333334					1	DETECTED	332.2852 m/z @13.77 [N1295_1.mzXML]	332.28521728515625	13.767833333333334	11.352533333333334	14.29895	2.946416666666666	91880.0625	7961474.147187742	0	1279	2.5076354657283915	0.584255106573201	0.2805399667022098	332.28472900390625	332.2940673828125
895	332.3291320800781	11.809216666666666					1	DETECTED	332.3291 m/z @11.81 [N1295_1.mzXML]	332.3291320800781	11.809216666666666	11.746716666666666	11.899133333333333	0.1524166666666673	14504.9404296875	80811.03542895481	0	1279	0.0880557197068157	1.2193333333333385	1.438666666666677	332.32861328125	332.3292236328125
896	333.04986572265625	2.4337500000000003					1	DETECTED	333.0499 m/z @2.43 [N1295_1.mzXML]	333.04986572265625	2.4337500000000003	1.8969999999999998	10.253666666666668	8.356666666666667	42630.97265625	1898480.00030301	0	1279	0.5711140690691265	1.9213923213191768	4.837676842096886	333.048583984375	333.0566101074219
897	333.1487121582031	13.578916666666666					1	DETECTED	333.1487 m/z @13.58 [N1295_1.mzXML]	333.1487121582031	13.578916666666666	10.688733333333333	16.887	6.198266666666667	47996.28125	1889192.066737641	0	1279	0.12345707418613117	0.5356475018616479	null	333.13873291015625	333.149658203125
898	333.1656799316406	10.283583333333333					1	DETECTED	333.1657 m/z @10.28 [N1295_1.mzXML]	333.1656799316406	10.283583333333333	9.348483333333332	16.312066666666666	6.963583333333334	21364.87890625	1742184.259388367	0	1279	0.541499810795786	3.7234431255124223	6.446886251024845	333.1648254394531	333.170166015625
899	333.18170166015625	11.942533333333333					1	DETECTED	333.1817 m/z @11.94 [N1295_1.mzXML]	333.18170166015625	11.942533333333333	11.809216666666666	12.246333333333332	0.4371166666666664	7486.51171875	141485.73683593736	0	1279	0.17231357286214788	1.6393924240529962	2.2787848481059925	333.180908203125	333.18267822265625
900	333.20135498046875	12.434583333333334					1	DETECTED	333.2014 m/z @12.43 [N1295_1.mzXML]	333.20135498046875	12.434583333333334	9.133233333333333	12.525883333333333	3.3926499999999997	17392.791015625	675597.621410889	0	1279	0.16594216060148703	0.51382767655656	0.02765535311311996	333.20098876953125	333.20562744140625
901	334.1380310058594	9.7712					1	DETECTED	334.1380 m/z @9.77 [N1295_1.mzXML]	334.1380310058594	9.7712	8.96195	9.845583333333334	0.8836333333333339	8334.5458984375	90386.20940567038	0	1279	0.08943470896984884	0.5459581917413243	1.1843528753071393	334.1374816894531	334.13861083984375
902	334.91290283203125	1.5933333333333333					1	DETECTED	334.9129 m/z @1.59 [N1295_1.mzXML]	334.91290283203125	1.5933333333333333	1.5191333333333332	1.6667999999999998	0.1476666666666666	75801.1796875	365977.6184548341	0	1279	0.08172357976886002	1.0231097857393288	1.1724429887937713	334.91253662109375	334.9139404296875
903	335.1644592285156	11.6704					1	DETECTED	335.1645 m/z @11.67 [N1295_1.mzXML]	335.1644592285156	11.6704	10.238816666666667	15.905066666666666	5.66625	101772.046875	6194920.447799075	0	1279	0.3864144580932578	2.03866245101626	4.742291323840357	335.1611022949219	335.16583251953125
904	336.0733337402344	16.229583333333334					1	DETECTED	336.0733 m/z @16.23 [N1295_1.mzXML]	336.0733337402344	16.229583333333334	9.484966666666667	19.46833333333333	9.983366666666663	2823.582275390625	780834.7875116882	0	1279	0.5532050120349066	0.740098893685581	0.48019778737116203	336.0716857910156	336.0760498046875
905	336.25091552734375	12.182716666666666					1	DETECTED	336.2509 m/z @12.18 [N1295_1.mzXML]	336.25091552734375	12.182716666666666	11.972183333333334	12.27815	0.3059666666666665	15232.0078125	144653.19118505807	0	1279	0.13660491745003434	0.7266466117796103	0.4532932235592207	336.2505798339844	336.251708984375
906	336.66217041015625	13.250133333333334					1	DETECTED	336.6622 m/z @13.25 [N1295_1.mzXML]	336.66217041015625	13.250133333333334	13.083983333333332	14.122566666666668	1.0385833333333352	42431.54296875	906760.8188591303	0	1279	0.37255966238460125	3.125438860467421	1.9317871773647006	336.6612854003906	336.6630859375
907	337.0597229003906	1.8694					1	DETECTED	337.0597 m/z @1.87 [N1295_1.mzXML]	337.0597229003906	1.8694	1.6814333333333333	19.304166666666667	17.622733333333333	821676.6875	2.2130390877916507E7	1	1279	0.5499470729073337	4.197923548381772	7.77605637773065	337.0589294433594	337.0697021484375
908	337.1649475097656	14.370366666666666					1	DETECTED	337.1649 m/z @14.37 [N1295_1.mzXML]	337.1649475097656	14.370366666666666	10.912983333333333	15.389633333333334	4.476650000000001	56243.875	2374848.105410341	0	1279	0.06593021793273302	0.6182771927443518	0.23650639958726313	337.1626281738281	337.1661071777344
909	337.17999267578125	12.721816666666665					1	DETECTED	337.1800 m/z @12.72 [N1295_1.mzXML]	337.17999267578125	12.721816666666665	11.913450000000001	13.578916666666666	1.6654666666666653	237331.515625	3580118.324272703	0	1279	0.2067520970100034	1.2158353560591069	1.4279151318203498	337.1796569824219	337.1804504394531
910	338.063232421875	1.8694					1	DETECTED	338.0632 m/z @1.87 [N1295_1.mzXML]	338.063232421875	1.8694	1.813	12.246333333333332	10.433333333333332	80408.3125	9013613.002021605	0	1279	0.6242757663978893	7.505841936752668	13.70617098256548	338.0554504394531	338.06402587890625
911	338.23028564453125	12.4796					1	DETECTED	338.2303 m/z @12.48 [N1295_1.mzXML]	338.23028564453125	12.4796	0.10083333333333333	19.9955	19.894666666666666	895666.0625	2.518937911186604E7	0	1279	2.373014587762679	2.3117746540488397	2.5675367794778996	338.22943115234375	338.2319030761719
912	338.33917236328125	12.662833333333333					1	DETECTED	338.3392 m/z @12.66 [N1295_1.mzXML]	338.33917236328125	12.662833333333333	12.294099999999998	13.15385	0.8597500000000018	982643.125	1.9179680102730457E7	1	1279	0.20376852342828222	0.9392903422693457	0.7334739395993356	338.3388977050781	338.3397521972656
913	339.1602783203125	14.370366666666666					1	DETECTED	339.1603 m/z @14.37 [N1295_1.mzXML]	339.1602783203125	14.370366666666666	10.9888	15.28	4.2912	13004.6396484375	1340314.923377198	0	1279	3.2990952703477756	0.6344988023302809	0.26899760466056183	339.1581726074219	339.16131591796875
914	339.1956787109375	11.809216666666666					1	DETECTED	339.1957 m/z @11.81 [N1295_1.mzXML]	339.1956787109375	11.809216666666666	11.1847	15.6132	4.428500000000001	19077.814453125	1585241.1539919432	0	1279	0.259572587044854	3.5455418857249623	6.091083771449925	339.19024658203125	339.2054748535156
915	339.2337341308594	12.525883333333333					1	DETECTED	339.2337 m/z @12.53 [N1295_1.mzXML]	339.2337341308594	12.525883333333333	0.2014166666666667	19.8965	19.695083333333333	74848.2109375	4793255.125599395	0	1279	34.554855891955725	1.8871683160397843	3.5482071483209663	339.2322082519531	339.2382507324219
916	339.2660827636719	12.030949999999999					1	DETECTED	339.2661 m/z @12.03 [N1295_1.mzXML]	339.2660827636719	12.030949999999999	11.986933333333333	15.043783333333332	3.056849999999999	25222.55859375	1389298.2817839351	0	1279	0.11480693102950923	34.7237788716401	68.4475577432802	339.2652282714844	339.2745056152344
917	339.342529296875	12.662833333333333					1	DETECTED	339.3425 m/z @12.66 [N1295_1.mzXML]	339.342529296875	12.662833333333333	12.214599999999999	13.346083333333333	1.1314833333333336	209080.34375	4553184.403590822	0	1279	0.37912094926764617	0.8827140108709364	0.5935512798176537	339.33642578125	339.34368896484375
918	340.2457275390625	11.229683333333332					1	DETECTED	340.2457 m/z @11.23 [N1295_1.mzXML]	340.2457275390625	11.229683333333332	10.376133333333334	11.307516666666666	0.9313833333333328	28615.740234375	320956.994087158	0	1279	0.09263052885412826	0.5455938921758154	0.7374383158079237	340.237548828125	340.2461853027344
919	340.3461608886719	12.633116666666666					1	DETECTED	340.3462 m/z @12.63 [N1295_1.mzXML]	340.3461608886719	12.633116666666666	12.37325	12.707116666666668	0.3338666666666672	24810.046875	349418.1521103514	0	1279	0.28207377620543994	0.6423807080554167	0.2847614161108335	340.3453369140625	340.34661865234375
920	340.9293212890625	1.6232333333333335					1	DETECTED	340.9293 m/z @1.62 [N1295_1.mzXML]	340.9293212890625	1.6232333333333335	1.5632833333333334	1.6814333333333333	0.11814999999999998	46347.69921875	221711.4968027344	0	1279	0.08830004486157073	0.9854045037531246	1.060042698838361	340.92864990234375	340.9298400878906
921	341.0293884277344	11.569766666666668					1	DETECTED	341.0294 m/z @11.57 [N1295_1.mzXML]	341.0293884277344	11.569766666666668	11.512233333333334	11.899133333333333	0.3868999999999989	184002.21875	1378132.6075753132	0	1279	0.11990522572220463	2.293271947361727	2.6445735185480173	341.0290222167969	341.0304870605469
922	341.1755676269531	12.7518					1	DETECTED	341.1756 m/z @12.75 [N1295_1.mzXML]	341.1755676269531	12.7518	12.662833333333333	13.6974	1.0345666666666666	18493.90625	405537.93190844764	0	1279	0.2697150532918897	5.814349943799221	10.628699887598442	341.17449951171875	341.1771240234375
923	341.3502502441406	13.941466666666667					1	DETECTED	341.3503 m/z @13.94 [N1295_1.mzXML]	341.3502502441406	13.941466666666667	13.839516666666666	14.615433333333334	0.7759166666666673	29301.732421875	598078.9107416987	0	1279	0.3474085235373625	3.8053784534902597	5.330450329086159	341.34881591796875	341.3509826660156
924	342.01336669921875	9.055816666666667					1	DETECTED	342.0134 m/z @9.06 [N1295_1.mzXML]	342.01336669921875	9.055816666666667	0.10083333333333333	19.9955	19.894666666666666	13107.5029296875	5616241.599305418	0	1279	2.2884499857077474	1.1108153932912588	0.6589020676685444	342.0119934082031	342.014404296875
925	342.0325622558594	11.555766666666667					1	DETECTED	342.0326 m/z @11.56 [N1295_1.mzXML]	342.0325622558594	11.555766666666667	1.41255	11.6704	10.257850000000001	28927.978515625	5473509.637246827	0	1279	0.09139449908843211	0.5056507386710002	0.011301477342000365	342.0273742675781	342.03314208984375
926	342.2615051269531	11.352533333333334					1	DETECTED	342.2615 m/z @11.35 [N1295_1.mzXML]	342.2615051269531	11.352533333333334	11.291950000000002	14.3416	3.049649999999998	116469.7421875	1716097.0031044881	0	1279	0.1564869305137151	20.82815293810925	41.35130150315827	342.2604675292969	342.26702880859375
927	342.8663635253906	1.7264166666666665					1	DETECTED	342.8664 m/z @1.73 [N1295_1.mzXML]	342.8663635253906	1.7264166666666665	1.6667999999999998	1.7989333333333335	0.13213333333333366	31813.568359375	183189.16268823264	0	1279	0.09869263471131329	1.10819122169416	1.2163824433883204	342.8658142089844	342.86651611328125
928	343.0295715332031	11.555766666666667					1	DETECTED	343.0296 m/z @11.56 [N1295_1.mzXML]	343.0295715332031	11.555766666666667	1.6083	11.612083333333334	10.003783333333335	14315.767578125	8036298.3333754875	0	1279	9.974792939542395	0.5028307039648287	0.005661407929657212	343.0233154296875	343.0295715332031
929	343.1905517578125	12.403799999999999					1	DETECTED	343.1906 m/z @12.40 [N1295_1.mzXML]	343.1905517578125	12.403799999999999	12.214599999999999	16.213183333333333	3.9985833333333343	177669.140625	3216983.7602122854	1	1279	0.18816736257571698	4.921260303569209	11.181879975395505	343.1846923828125	343.1940612792969
930	344.01190185546875	10.973666666666666					1	DETECTED	344.0119 m/z @10.97 [N1295_1.mzXML]	344.01190185546875	10.973666666666666	0.13408333333333333	19.979	19.844916666666666	14907.8515625	4773836.269407227	1	1279	5.017755834349318	1.6777144539981104	1.510638053868499	344.010009765625	344.0130920410156
931	344.1939392089844	12.403799999999999					1	DETECTED	344.1939 m/z @12.40 [N1295_1.mzXML]	344.1939392089844	12.403799999999999	12.27815	13.926333333333334	1.6481833333333338	26176.16015625	802895.5588112806	0	1279	0.21102139733953962	6.558628465313783	12.117256930627565	344.19256591796875	344.1948547363281
932	344.2767028808594	11.4968					1	DETECTED	344.2767 m/z @11.50 [N1295_1.mzXML]	344.2767028808594	11.4968	11.4084	11.700616666666667	0.29221666666666657	111832.0546875	732787.6499511733	0	1279	0.08494024886076268	1.652809200603317	1.4668108568839215	344.2695617675781	344.2777099609375
933	344.64862060546875	13.112233333333334					1	DETECTED	344.6486 m/z @13.11 [N1295_1.mzXML]	344.64862060546875	13.112233333333334	12.9579	13.401833333333334	0.44393333333333374	28954.630859375	383639.41851977527	0	1279	0.19919007830868019	1.4382289416846634	1.876457883369327	344.6470947265625	344.64892578125
934	344.87384033203125	1.5338					1	DETECTED	344.8738 m/z @1.53 [N1295_1.mzXML]	344.87384033203125	1.5338	1.4452833333333333	1.7709833333333334	0.3257000000000001	91296.3515625	687057.5710239258	0	1279	0.10429973500176382	1.8397665223121802	1.0413609653025944	344.8639831542969	344.8741149902344
935	346.00689697265625	11.019066666666667					1	DETECTED	346.0069 m/z @11.02 [N1295_1.mzXML]	346.00689697265625	11.019066666666667	0.10083333333333333	19.9955	19.894666666666666	230231.640625	7.630430585948984E7	1	1279	0.7158582692078941	1.0588993418629586	0.340797119997273	346.0052490234375	346.00830078125
936	346.9066162109375	1.5632833333333334					1	DETECTED	346.9066 m/z @1.56 [N1295_1.mzXML]	346.9066162109375	1.5632833333333334	1.4898166666666666	1.5933333333333333	0.1035166666666667	14725.9150390625	59887.0182250976	0	1279	0.0696778369507256	0.7045145190562604	0.4090290381125208	346.90570068359375	346.9073791503906
937	347.01531982421875	11.004199999999999					1	DETECTED	347.0153 m/z @11.00 [N1295_1.mzXML]	347.01531982421875	11.004199999999999	0.2687833333333333	19.945666666666668	19.676883333333336	77406.8671875	1.1712889874168562E7	0	1279	3.7756265731117846	0.8393983486097982	12.430140812786288	347.0079040527344	347.0187683105469
938	347.15777587890625	11.25995					1	DETECTED	347.1578 m/z @11.26 [N1295_1.mzXML]	347.15777587890625	11.25995	9.665233333333333	11.25995	1.5947166666666668	48511.52734375	1666774.3371416011	0	1279	2.8309061474395545	0.5	null	347.1573791503906	347.1587829589844
939	347.867919921875	8.39575					1	DETECTED	347.8679 m/z @8.40 [N1295_1.mzXML]	347.867919921875	8.39575	8.38115	8.454916666666668	0.07376666666666765	4778.37060546875	17695.554579224012	0	1279	0.10002762092771356	2.526255707762638	4.052511415525276	347.8665466308594	347.867919921875
940	348.0186767578125	11.0643					1	DETECTED	348.0187 m/z @11.06 [N1295_1.mzXML]	348.0186767578125	11.0643	7.379783333333333	19.28783333333333	11.90805	9866.1044921875	1831404.5932509156	0	1279	0.34585681880341035	1.6159582215668271	1.6427151824022959	348.01043701171875	348.0208435058594
941	348.308349609375	13.767833333333334					1	DETECTED	348.3083 m/z @13.77 [N1295_1.mzXML]	348.308349609375	13.767833333333334	13.4887	14.255833333333333	0.7671333333333337	88995.421875	1545195.9033479006	0	1279	0.26428646315416593	1.1908303720988014	2.2785198317158075	348.3076171875	348.3094787597656
942	349.01531982421875	14.87275					1	DETECTED	349.0153 m/z @14.87 [N1295_1.mzXML]	349.01531982421875	14.87275	0.10083333333333333	19.9955	19.894666666666666	15726.330078125	5955072.009008967	0	1279	2.104072038606077	0.7820161775108798	0.3662773893191796	349.01348876953125	349.017333984375
943	349.2347106933594	11.0643					1	DETECTED	349.2347 m/z @11.06 [N1295_1.mzXML]	349.2347106933594	11.0643	11.048933333333334	11.110416666666667	0.061483333333333334	3768.517822265625	10743.87285845935	0	1279	0.17055118830640836	2.000542299349432	3.0010845986988643	349.23443603515625	349.23663330078125
944	350.25506591796875	13.753633333333333					1	DETECTED	350.2551 m/z @13.75 [N1295_1.mzXML]	350.25506591796875	13.753633333333333	12.900833333333333	14.031216666666667	1.1303833333333344	54326.0703125	1016201.5826135265	0	1279	0.19758387147647838	0.6499071511594771	2.518496457844164	350.2509765625	350.2554626464844
945	350.6771240234375	14.197916666666666					1	DETECTED	350.6771 m/z @14.20 [N1295_1.mzXML]	350.6771240234375	14.197916666666666	13.624683333333333	15.500916666666665	1.8762333333333316	9541.2275390625	561946.4866038818	0	1279	0.12138910926578106	1.6365354422282963	2.2730708844565926	350.67681884765625	350.6836242675781
946	350.8083190917969	1.7264166666666665					1	DETECTED	350.8083 m/z @1.73 [N1295_1.mzXML]	350.8083190917969	1.7264166666666665	1.6961333333333333	17.213666666666665	15.517533333333331	25880.4296875	4449077.956411377	0	1279	0.09293961791213334	256.2058337919657	511.41166758393143	350.80340576171875	350.81494140625
947	350.8904724121094	1.5933333333333333					1	DETECTED	350.8905 m/z @1.59 [N1295_1.mzXML]	350.8904724121094	1.5933333333333333	1.5191333333333332	1.6667999999999998	0.1476666666666666	95379.7734375	417624.07451513695	0	1279	0.07556219371082395	1.0443031217402956	1.282377371266175	350.88909912109375	350.8910217285156
948	351.0108947753906	15.421349999999999					1	DETECTED	351.0109 m/z @15.42 [N1295_1.mzXML]	351.0108947753906	15.421349999999999	0.25193333333333334	19.96216666666667	19.710233333333335	6524.708984375	2549171.9507959005	0	1279	1.7874532721924048	0.6496701147594118	0.6013987899381023	351.00140380859375	351.0125427246094
949	351.2267761230469	13.767833333333334					1	DETECTED	351.2268 m/z @13.77 [N1295_1.mzXML]	351.2267761230469	13.767833333333334	12.736600000000001	15.43705	2.7004499999999982	45146.55859375	1546755.678539275	0	1279	0.282006193207442	1.133556352276976	1.0422357103181565	351.21746826171875	351.2348327636719
950	352.163818359375	10.01005					1	DETECTED	352.1638 m/z @10.01 [N1295_1.mzXML]	352.163818359375	10.01005	2.6130833333333334	18.07133333333333	15.458249999999998	13222.4462890625	1377665.1340353086	0	1279	0.09583827365345954	1.044904668129729	1.0898093362594576	352.1628112792969	352.1710510253906
951	352.22259521484375	12.262216666666665					1	DETECTED	352.2226 m/z @12.26 [N1295_1.mzXML]	352.22259521484375	12.262216666666665	12.246333333333332	14.903983333333334	2.657650000000002	18483.708984375	953189.9775421759	0	1279	0.08594851427003469	83.66159496327555	166.3231899265511	352.2213134765625	352.2307434082031
952	352.8952331542969	1.6814333333333333					1	DETECTED	352.8952 m/z @1.68 [N1295_1.mzXML]	352.8952331542969	1.6814333333333333	1.6377333333333333	1.7415166666666666	0.10378333333333334	76029.3828125	262859.45056701667	0	1279	0.05130234609479056	1.1855590276627561	1.467277481606461	352.88958740234375	352.8952331542969
953	353.0334777832031	1.8694					1	DETECTED	353.0335 m/z @1.87 [N1295_1.mzXML]	353.0334777832031	1.8694	1.75615	16.722	14.965850000000001	313817.40625	7777081.629775514	0	1279	0.46519976021506415	4.019060350211532	7.901968450463049	353.0237121582031	353.0342712402344
954	353.17559814453125	12.55655					1	DETECTED	353.1756 m/z @12.56 [N1295_1.mzXML]	353.17559814453125	12.55655	9.964566666666666	19.123833333333334	9.159266666666667	3677.364501953125	979771.9675050051	0	1279	8.96040780399838	1.7668452086240267	2.5336904172480534	353.1661071777344	353.1779479980469
955	353.2424621582031	12.119716666666667					1	DETECTED	353.2425 m/z @12.12 [N1295_1.mzXML]	353.2424621582031	12.119716666666667	11.094933333333334	15.565216666666666	4.470283333333333	12394.4736328125	1275746.2397012936	0	1279	1.1451105747819952	2.1810870590531324	2.7439321488806967	353.23291015625	353.2450866699219
956	353.2635803222656	13.711350000000001					1	DETECTED	353.2636 m/z @13.71 [N1295_1.mzXML]	353.2635803222656	13.711350000000001	13.415883333333333	15.726766666666666	2.310883333333333	794313.375	1.5742003593267055E7	1	1279	0.2847214924441719	1.4456819896041437	1.7039133766158896	353.2632141113281	353.2646179199219
957	355.0094909667969	19.140666666666668					1	DETECTED	355.0095 m/z @19.14 [N1295_1.mzXML]	355.0094909667969	19.140666666666668	0.10083333333333333	19.9955	19.894666666666666	8514.2578125	2433750.1703561083	0	1279	16.23110656088873	0.5338466460875091	0.08284054898485292	355.0075378417969	355.0117492675781
958	355.081787109375	12.030949999999999					1	DETECTED	355.0818 m/z @12.03 [N1295_1.mzXML]	355.081787109375	12.030949999999999	12.001633333333332	12.198649999999999	0.1970166666666664	25643.78515625	184623.64094934217	0	1279	0.13307483469034942	3.3601478112564176	5.720295622512835	355.0802307128906	355.081787109375
959	355.12469482421875	10.788533333333334					1	DETECTED	355.1247 m/z @10.79 [N1295_1.mzXML]	355.12469482421875	10.788533333333334	8.48465	16.229583333333334	7.744933333333334	5560.69384765625	615123.2025964663	0	1279	0.13135493353488137	1.6808432139937644	2.0260665252133356	355.121826171875	355.1346130371094
960	355.2606201171875	12.166933333333333					1	DETECTED	355.2606 m/z @12.17 [N1295_1.mzXML]	355.2606201171875	12.166933333333333	11.229683333333332	15.216983333333333	3.987300000000001	25727.15234375	1808413.1696154783	0	1279	0.3371623090620819	1.9964427848839676	2.9558205345583413	355.2509460449219	355.2705383300781
961	355.2817077636719	12.587266666666666					1	DETECTED	355.2817 m/z @12.59 [N1295_1.mzXML]	355.2817077636719	12.587266666666666	12.525883333333333	18.927333333333333	6.4014500000000005	25595.796875	3992297.027700684	0	1279	0.13870706027625523	52.14322563127865	103.2864512625573	355.28155517578125	355.2846374511719
962	356.276611328125	11.4968					1	DETECTED	356.2766 m/z @11.50 [N1295_1.mzXML]	356.276611328125	11.4968	11.45185	11.71585	0.26399999999999935	47713.20703125	245087.31016504014	0	1279	0.06839024773176838	2.936596218020012	2.1020542045940895	356.2753601074219	356.2778625488281
963	356.90704345703125	1.6232333333333335					1	DETECTED	356.9070 m/z @1.62 [N1295_1.mzXML]	356.90704345703125	1.6232333333333335	1.5485499999999999	12.494766666666667	10.946216666666666	101938.5703125	1.3778988712558595E7	0	1279	0.08327279486090111	72.4297535062912	154.81868053644027	356.90057373046875	356.90765380859375
964	357.0063781738281	19.0095					1	DETECTED	357.0064 m/z @19.01 [N1295_1.mzXML]	357.0063781738281	19.0095	0.10083333333333333	19.9955	19.894666666666666	5428.02880859375	1647656.5028845516	0	1279	16.27844042691184	0.5260727003490463	0.07442708841887545	357.00384521484375	357.0089111328125
965	357.2131042480469	9.3339					1	DETECTED	357.2131 m/z @9.33 [N1295_1.mzXML]	357.2131042480469	9.3339	9.26225	16.312066666666666	7.049816666666667	3781.18310546875	350968.0031685179	0	1279	0.07213781896269467	49.196208420562925	97.39241684112585	357.20751953125	357.21990966796875
966	357.2764892578125	12.016449999999999					1	DETECTED	357.2765 m/z @12.02 [N1295_1.mzXML]	357.2764892578125	12.016449999999999	11.527133333333333	15.31145	3.784316666666667	432198.96875	5884166.275040711	1	1279	0.1264935498580133	7.518919112189338	16.688422762514236	357.2752990722656	357.28179931640625
967	358.25640869140625	11.034016666666668					1	DETECTED	358.2564 m/z @11.03 [N1295_1.mzXML]	358.25640869140625	11.034016666666668	10.705466666666666	11.1847	0.4792333333333332	18329.958984375	176086.5967768557	0	1279	0.118555137141092	0.7293156800081125	0.4671799746735851	358.25616455078125	358.25860595703125
968	358.2926025390625	11.597900000000001					1	DETECTED	358.2926 m/z @11.60 [N1295_1.mzXML]	358.2926025390625	11.597900000000001	11.555766666666667	11.73125	0.17548333333333233	51292.82421875	299573.9335507808	0	1279	0.10126575813877103	2.150294181268259	3.0873058221632816	358.2923583984375	358.2929382324219
969	359.04156494140625	1.8694					1	DETECTED	359.0416 m/z @1.87 [N1295_1.mzXML]	359.04156494140625	1.8694	1.6377333333333333	16.887	15.249266666666667	452055.9375	1.0930515448032444E7	0	1279	0.43736411029136235	1.9410174249843566	3.630025617742093	359.0372619628906	359.0514221191406
970	359.2831726074219	12.045533333333333					1	DETECTED	359.2832 m/z @12.05 [N1295_1.mzXML]	359.2831726074219	12.045533333333333	4.914183333333333	17.230166666666666	12.315983333333332	14290.7900390625	2888628.600716614	0	1279	0.09781541166797858	0.8635099478593345	0.7270198957186693	359.2789306640625	359.28955078125
971	359.31341552734375	5.7767333333333335					1	DETECTED	359.3134 m/z @5.78 [N1295_1.mzXML]	359.31341552734375	5.7767333333333335	0.2014166666666667	8.99335	8.791933333333333	3627.795166015625	514518.33114166255	0	1279	2.2578576674613524	0.7884694142933585	6.276321722731524	359.31195068359375	359.3168640136719
972	360.2364807128906	4.3236					1	DETECTED	360.2365 m/z @4.32 [N1295_1.mzXML]	360.2364807128906	4.3236	3.48845	4.898483333333333	1.4100333333333332	5417.56884765625	260402.75665985094	0	1279	0.7814947921221842	0.8441796882795505	0.5286560995974491	360.23486328125	360.2372131347656
973	360.3211364746094	12.633116666666666					1	DETECTED	360.3211 m/z @12.63 [N1295_1.mzXML]	360.3211364746094	12.633116666666666	6.36765	12.92965	6.562	73725.5859375	3266573.0105045154	0	1279	2.482230708047812	0.5236641058926178	0.04971364431194906	360.3193664550781	360.32171630859375
974	360.8370056152344	1.7115833333333332					1	DETECTED	360.8370 m/z @1.71 [N1295_1.mzXML]	360.8370056152344	1.7115833333333332	1.6814333333333333	1.7709833333333334	0.08955000000000002	29392.509765625	121793.29206152356	0	1279	0.07662499573129589	1.485074626865677	1.9701492537313539	360.8370056152344	360.83758544921875
975	361.1799621582031	12.2303					1	DETECTED	361.1800 m/z @12.23 [N1295_1.mzXML]	361.1799621582031	12.2303	12.089766666666666	12.37325	0.28348333333333464	16973.36328125	186979.84916088838	0	1279	0.19818082661701553	1.0085981973434546	1.017196394686909	361.1797790527344	361.1807861328125
976	361.19842529296875	11.1997					1	DETECTED	361.1984 m/z @11.20 [N1295_1.mzXML]	361.19842529296875	11.1997	2.9746333333333337	12.403799999999999	9.429166666666665	19378.658203125	2206346.1625412595	0	1279	1.295736002574623	0.5731969751005057	15.312032564635919	361.1929931640625	361.2018737792969
977	361.3108215332031	13.041733333333333					1	DETECTED	361.3108 m/z @13.04 [N1295_1.mzXML]	361.3108215332031	13.041733333333333	11.777566666666667	15.043783333333332	3.266216666666665	12345.5009765625	1051622.8445817265	0	1279	1.336247413286408	1.2918457481872114	1.6420987775175235	361.3088684082031	361.3124084472656
978	361.3245849609375	12.633116666666666					1	DETECTED	361.3246 m/z @12.63 [N1295_1.mzXML]	361.3245849609375	12.633116666666666	12.37325	12.677416666666666	0.30416666666666536	18094.244140625	211115.41136743117	0	1279	0.18514806736238043	0.5852360184710107	0.17047203694202143	361.3240051269531	361.3251953125
979	362.9239196777344	1.6522833333333333					1	DETECTED	362.9239 m/z @1.65 [N1295_1.mzXML]	362.9239196777344	1.6522833333333333	1.57845	15.62925	14.0508	168371.53125	2094921.536659942	0	1279	0.07052627331659278	1.625915181343384	0.767991610407644	362.9235534667969	362.93267822265625
980	363.1099853515625	1.4751833333333333					1	DETECTED	363.1100 m/z @1.48 [N1295_1.mzXML]	363.1099853515625	1.4751833333333333	1.3952	17.774	16.378800000000002	12815.4306640625	1808174.062531555	0	1279	0.10949915916010533	102.38883100645974	200.72592965089586	363.1070556640625	363.11053466796875
981	363.2138366699219	11.352533333333334					1	DETECTED	363.2138 m/z @11.35 [N1295_1.mzXML]	363.2138366699219	11.352533333333334	8.774133333333333	11.45185	2.677716666666667	61545.7578125	1016798.1404970693	0	1279	0.16240248178076122	0.5192593598097011	0.038637126028367746	363.2046203613281	363.2151794433594
982	363.9954528808594	9.545566666666668					1	DETECTED	363.9955 m/z @9.55 [N1295_1.mzXML]	363.9954528808594	9.545566666666668	5.1581	18.120833333333334	12.962733333333333	2648.448486328125	835773.6486330872	0	1279	0.7548406052925998	1.4772457910411472	1.9544915820822946	363.9933166503906	363.9969482421875
983	365.1974792480469	14.41295					1	DETECTED	365.1975 m/z @14.41 [N1295_1.mzXML]	365.1974792480469	14.41295	11.76215	15.500916666666665	3.738766666666665	11035.57421875	981714.5148166501	0	1279	0.5749548345071975	0.7079084900163847	0.4081047922887634	365.19683837890625	365.2073669433594
984	365.2083435058594	11.569766666666668					1	DETECTED	365.2083 m/z @11.57 [N1295_1.mzXML]	365.2083435058594	11.569766666666668	11.569766666666668	12.27815	0.708383333333332	8742.8056640625	239727.69922717227	0	1279	0.6923557810814991	null	null	365.20770263671875	365.2138977050781
985	365.2297058105469	11.110416666666667					1	DETECTED	365.2297 m/z @11.11 [N1295_1.mzXML]	365.2297058105469	11.110416666666667	11.079566666666667	11.214633333333333	0.1350666666666669	12421.5546875	70425.01916577174	0	1279	0.1321273209050684	2.1890869800107424	3.378173960021485	365.2295837402344	365.2304382324219
986	366.20428466796875	9.423983333333332					1	DETECTED	366.2043 m/z @9.42 [N1295_1.mzXML]	366.20428466796875	9.423983333333332	9.408700000000001	14.41295	5.004249999999999	4084.09375	859177.7228077393	0	1279	0.07076462268606676	163.71592148312337	326.43184296624673	366.200439453125	366.2044677734375
987	367.11871337890625	1.8694					1	DETECTED	367.1187 m/z @1.87 [N1295_1.mzXML]	367.11871337890625	1.8694	1.8554333333333333	2.0513500000000002	0.19591666666666696	65920.8125	279837.6192263186	0	1279	0.04114977354828975	7.013723150357998	12.283943231209669	367.1177673339844	367.11907958984375
988	367.9888000488281	12.587266666666666					1	DETECTED	367.9888 m/z @12.59 [N1295_1.mzXML]	367.9888000488281	12.587266666666666	0.10083333333333333	19.9955	19.894666666666666	46036.265625	1.0297925757860262E7	0	1279	3.0548711818257015	0.7907154252534012	2.945070996784591	367.98779296875	367.9913635253906
989	368.2767028808594	11.4968					1	DETECTED	368.2767 m/z @11.50 [N1295_1.mzXML]	368.2767028808594	11.4968	0.11728333333333334	13.868150000000002	13.750866666666669	129487.2890625	1.1683143820280159E7	0	1279	0.08946615551361425	0.5077708090865888	2.2686064909138355	368.27252197265625	368.2774353027344
990	368.86865234375	1.6814333333333333					1	DETECTED	368.8687 m/z @1.68 [N1295_1.mzXML]	368.86865234375	1.6814333333333333	1.6522833333333333	1.7849833333333334	0.13270000000000004	60649.9453125	241514.4518789063	0	1279	0.08478336873710335	2.2761578044596913	4.73445474299227	368.8682556152344	368.86932373046875
991	369.00738525390625	1.8694					1	DETECTED	369.0074 m/z @1.87 [N1295_1.mzXML]	369.00738525390625	1.8694	1.7989333333333335	15.74285	13.943916666666667	26949.744140625	2125787.1394595336	0	1279	0.3100580067483152	5.451537507208214	9.621192618919302	368.9978332519531	369.00823974609375
992	369.0605163574219	12.060049999999999					1	DETECTED	369.0605 m/z @12.06 [N1295_1.mzXML]	369.0605163574219	12.060049999999999	12.001633333333332	12.198649999999999	0.1970166666666664	40581.26953125	309887.99253296043	0	1279	0.12203355867959687	1.6863052781740506	2.3726105563481013	369.06011962890625	369.0606689453125
993	369.2373046875	13.725266666666666					1	DETECTED	369.2373 m/z @13.73 [N1295_1.mzXML]	369.2373046875	13.725266666666666	13.63965	14.2415	0.6018500000000007	26309.927734375	425149.89741979935	0	1279	0.1760705669633218	3.514794627214331	5.5256883540929795	369.227783203125	369.23822021484375
994	369.3487243652344	12.707116666666668					1	DETECTED	369.3487 m/z @12.71 [N1295_1.mzXML]	369.3487243652344	12.707116666666668	0.13408333333333333	19.9955	19.861416666666667	178225.6875	8837368.435604306	0	1279	0.38895480324570997	0.6557933482586153	0.07575358056928543	369.3471374511719	369.35186767578125
995	370.2926940917969	11.641033333333333					1	DETECTED	370.2927 m/z @11.64 [N1295_1.mzXML]	370.2926940917969	11.641033333333333	11.583716666666668	13.986233333333333	2.4025166666666653	130922.796875	1598264.12392517	0	1279	0.11775780520143897	20.958272753708023	2.6896907180583685	370.2923889160156	370.2967224121094
996	370.3522644042969	12.633116666666666					1	DETECTED	370.3523 m/z @12.63 [N1295_1.mzXML]	370.3522644042969	12.633116666666666	0.35351666666666665	19.945666666666668	19.59215	50349.87109375	3949979.942194426	0	1279	0.4038008359326728	2.7877554949170085	4.766467823990158	370.35137939453125	370.3539733886719
997	371.2216796875	11.746716666666666					1	DETECTED	371.2217 m/z @11.75 [N1295_1.mzXML]	371.2216796875	11.746716666666666	7.6297	12.182716666666666	4.553016666666666	18942.896484375	846715.2985773927	0	1279	0.3490854118468967	0.6125417241768955	0.21089214575716617	371.2207946777344	371.230712890625
998	371.26202392578125	13.624683333333333					1	DETECTED	371.2620 m/z @13.62 [N1295_1.mzXML]	371.26202392578125	13.624683333333333	11.986933333333333	14.996766666666668	3.0098333333333347	33321.59765625	1376904.249546204	0	1279	0.4668860500785783	0.9287421499646228	0.41546476803414006	371.2537536621094	371.2638244628906
999	371.2960205078125	11.641033333333333					1	DETECTED	371.2960 m/z @11.64 [N1295_1.mzXML]	371.2960205078125	11.641033333333333	11.597900000000001	16.295583333333333	4.697683333333332	35493.22265625	2749382.661918579	0	1279	2.2152618753377133	54.455370942815044	53.78350973300982	371.29302978515625	371.29986572265625
1000	372.308349609375	11.76215					1	DETECTED	372.3083 m/z @11.76 [N1295_1.mzXML]	372.308349609375	11.76215	11.626383333333333	12.310166666666667	0.6837833333333343	51593.76953125	502055.0315114752	0	1279	0.09287652718114714	2.540705830534085	3.6397357467903544	372.29888916015625	372.30865478515625
1001	372.7362365722656	1.9391					1	DETECTED	372.7362 m/z @1.94 [N1295_1.mzXML]	372.7362365722656	1.9391	1.9110333333333334	11.809216666666666	9.898183333333332	14553.580078125	1736419.3940617677	0	1279	0.19667854617942582	176.33343230403787	351.6668646080758	372.7349548339844	372.7396545410156
1002	372.8807678222656	1.6232333333333335					1	DETECTED	372.8808 m/z @1.62 [N1295_1.mzXML]	372.8807678222656	1.6232333333333335	1.5632833333333334	4.338916666666666	2.7756333333333325	37092.515625	808723.1887778625	0	1279	0.14377598305570283	23.14956908534883	0.9985076465600716	372.8804626464844	372.88250732421875
1003	373.27142333984375	11.913450000000001					1	DETECTED	373.2714 m/z @11.91 [N1295_1.mzXML]	373.27142333984375	11.913450000000001	9.7712	12.541233333333334	2.770033333333334	14198.328125	653737.3097540896	0	1279	0.38062012581255367	0.6465242929941261	0.8717414897155628	373.2673034667969	373.2726745605469
1004	374.3602294921875	11.928033333333333					1	DETECTED	374.3602 m/z @11.93 [N1295_1.mzXML]	374.3602294921875	11.928033333333333	11.870316666666668	11.95715	0.08683333333333287	6093.759765625	26109.839580932192	0	1279	0.0909471411041185	0.7522379439792138	0.5044758879584277	374.3596496582031	374.36065673828125
1005	375.01513671875	1.8694					1	DETECTED	375.0151 m/z @1.87 [N1295_1.mzXML]	375.01513671875	1.8694	1.6667999999999998	17.262666666666668	15.595866666666668	194207.8125	5153000.965336639	0	1279	0.40944208033394225	2.268496146782021	3.8906660588085358	375.00543212890625	375.0180969238281
1006	375.21685791015625	12.4796					1	DETECTED	375.2169 m/z @12.48 [N1295_1.mzXML]	375.21685791015625	12.4796	12.326133333333333	12.633116666666666	0.30698333333333316	21251.15234375	203412.33780004844	0	1279	0.06922538181020421	1.0001629018245	1.0003258036490001	375.2156066894531	375.2174377441406
1007	375.28692626953125	12.045533333333333					1	DETECTED	375.2869 m/z @12.05 [N1295_1.mzXML]	375.28692626953125	12.045533333333333	11.972183333333334	12.707116666666668	0.7349333333333341	62721.2265625	680456.5397932131	0	1279	0.12152320261195726	5.009770506703056	2.0332058292700643	375.28594970703125	375.28717041015625
1008	376.62249755859375	10.588833333333334					1	DETECTED	376.6225 m/z @10.59 [N1295_1.mzXML]	376.62249755859375	10.588833333333334	10.1778	10.9888	0.8109999999999999	21789.845703125	211578.45463873306	0	1279	0.12190010242733429	0.7511223313609872	7.694324665859388	376.6211242675781	376.62310791015625
1009	376.89910888671875	1.5632833333333334					1	DETECTED	376.8991 m/z @1.56 [N1295_1.mzXML]	376.89910888671875	1.5632833333333334	1.4898166666666666	8.27755	6.787733333333334	7691.732421875	1696666.3147180174	0	1279	6.792740736558775	46.19600725952805	91.3920145190561	376.8922119140625	376.90087890625
1010	377.1437072753906	9.845583333333334					1	DETECTED	377.1437 m/z @9.85 [N1295_1.mzXML]	377.1437072753906	9.845583333333334	9.801350000000001	10.328766666666667	0.5274166666666655	20337.474609375	128708.23964917044	0	1279	0.09808781648237463	2.0221320217736674	3.009304850904812	377.1424560546875	377.14483642578125
1011	377.63006591796875	12.326133333333333					1	DETECTED	377.6301 m/z @12.33 [N1295_1.mzXML]	377.63006591796875	12.326133333333333	9.635516666666666	12.326133333333333	2.690616666666667	9654.3701171875	670418.4606156006	0	1279	1.2486218274332437	0.5	null	377.62744140625	377.6313781738281
1012	378.23785400390625	12.403799999999999					1	DETECTED	378.2379 m/z @12.40 [N1295_1.mzXML]	378.23785400390625	12.403799999999999	12.166933333333333	13.083983333333332	0.9170499999999997	84034.1484375	944356.8454735128	0	1279	0.12540167480416642	1.5127036235106617	5.423325655593681	378.23773193359375	378.2418518066406
1013	378.8974609375	1.6522833333333333					1	DETECTED	378.8975 m/z @1.65 [N1295_1.mzXML]	378.8974609375	1.6522833333333333	1.5933333333333333	1.7709833333333334	0.17765000000000009	108830.546875	498826.0308994135	0	1279	0.06574010726304569	1.5067854113655632	2.0135708227311264	378.8965759277344	378.89794921875
1014	379.24774169921875	13.578916666666666					1	DETECTED	379.2477 m/z @13.58 [N1295_1.mzXML]	379.24774169921875	13.578916666666666	11.555766666666667	13.63965	2.0838833333333326	50739.89453125	1096194.3169755854	0	1279	0.577774428349608	0.9363719553210116	0.014173037574727305	379.2394104003906	379.2506103515625
1015	380.25311279296875	12.662833333333333					1	DETECTED	380.2531 m/z @12.66 [N1295_1.mzXML]	380.25311279296875	12.662833333333333	12.182716666666666	13.304983333333332	1.1222666666666665	141161.046875	1449124.292963132	0	1279	0.11194784536238167	1.168743708126495	2.8381868463017397	380.24713134765625	380.2533874511719
1016	381.02294921875	1.8831166666666665					1	DETECTED	381.0229 m/z @1.88 [N1295_1.mzXML]	381.02294921875	1.8831166666666665	1.6522833333333333	2.4755666666666665	0.8232833333333331	178115.828125	3446251.955706544	0	1279	0.19087300416593522	1.718098809389052	1.9944853080497216	381.0224914550781	381.0242919921875
1017	381.9784851074219	13.222433333333333					1	DETECTED	381.9785 m/z @13.22 [N1295_1.mzXML]	381.9784851074219	13.222433333333333	0.13408333333333333	19.91283333333333	19.77875	3988.5732421875	1663492.7747934875	0	1279	19.08048864808152	0.7555860746388964	0.8396294775047015	381.9784851074219	381.98748779296875
1018	382.2685241699219	12.812233333333333					1	DETECTED	382.2685 m/z @12.81 [N1295_1.mzXML]	382.2685241699219	12.812233333333333	12.812233333333333	12.94385	0.13161666666666605	23577.4609375	106431.50208227457	0	1279	0.0648943335488692	null	null	382.2679748535156	382.2694396972656
1019	383.11346435546875	1.7849833333333334					1	DETECTED	383.1135 m/z @1.78 [N1295_1.mzXML]	383.11346435546875	1.7849833333333334	1.7264166666666665	2.3079166666666664	0.5814999999999999	235632.921875	2151824.016764649	0	1279	0.08284267665182976	3.6532133671206735	6.58042352116739	383.1125183105469	383.1143493652344
1020	383.18511962890625	12.721816666666665					1	DETECTED	383.1851 m/z @12.72 [N1295_1.mzXML]	383.18511962890625	12.721816666666665	11.16985	16.067083333333333	4.897233333333332	19629.568359375	1001809.9036987305	0	1279	0.07428622333046953	1.5777508107992022	2.223060984773106	383.1790466308594	383.1944274902344
1021	384.1132507324219	9.024633333333332					1	DETECTED	384.1133 m/z @9.02 [N1295_1.mzXML]	384.1132507324219	9.024633333333332	8.915416666666665	9.148616666666667	0.23320000000000185	9755.25	67379.68485122726	0	1279	0.09184659549684682	1.1689627722768108	1.1276817068174227	384.11187744140625	384.1138610839844
1022	384.842529296875	1.6814333333333333					1	DETECTED	384.8425 m/z @1.68 [N1295_1.mzXML]	384.842529296875	1.6814333333333333	1.6667999999999998	1.7415166666666666	0.07471666666666676	15940.8095703125	54154.55097998051	0	1279	0.07631439518645466	2.5529612756263984	4.105922551252797	384.8419494628906	384.8435363769531
1023	385.30706787109375	14.615433333333334					1	DETECTED	385.3071 m/z @14.62 [N1295_1.mzXML]	385.30706787109375	14.615433333333334	10.912983333333333	17.444166666666668	6.531183333333335	29395.720703125	4399043.858892392	0	1279	3.421348507441163	0.8232890801148313	0.6461267084097685	385.3052062988281	385.30859375
1024	386.0780944824219	12.842033333333335					1	DETECTED	386.0781 m/z @12.84 [N1295_1.mzXML]	386.0780944824219	12.842033333333335	0.10083333333333333	19.9955	19.894666666666666	8035.80712890625	2103627.060153717	0	1279	6.961692887936724	0.7828501893170294	2.538145109628478	386.07733154296875	386.0818176269531
1025	386.2873840332031	11.45185					1	DETECTED	386.2874 m/z @11.45 [N1295_1.mzXML]	386.2873840332031	11.45185	11.4084	11.626383333333333	0.21798333333333275	22550.578125	145252.64726806627	0	1279	0.08336515298939595	2.508438818565395	4.01687763713079	386.2865295410156	386.2882995605469
1026	386.3096008300781	14.571716666666667					1	DETECTED	386.3096 m/z @14.57 [N1295_1.mzXML]	386.3096008300781	14.571716666666667	11.942533333333333	16.854333333333333	4.9117999999999995	7470.53076171875	913834.8099036858	0	1279	0.8441959215818979	0.9340923353893159	0.8681846707786317	386.3071594238281	386.31292724609375
1027	387.1775207519531	11.569766666666668					1	DETECTED	387.1775 m/z @11.57 [N1295_1.mzXML]	387.1775207519531	11.569766666666668	11.512233333333334	12.089766666666666	0.5775333333333315	380220.625	2766636.0275071957	0	1279	0.10410378960117583	2.451295963529049	2.7024686760953838	387.1769104003906	387.1792297363281
1028	388.7093811035156	1.9391					1	DETECTED	388.7094 m/z @1.94 [N1295_1.mzXML]	388.7093811035156	1.9391	1.8694	5.7767333333333335	3.9073333333333338	19822.189453125	684914.8623723146	0	1279	0.21505020721395973	28.029650884744107	55.059301769488215	388.708251953125	388.7120361328125
1029	389.9704284667969	12.662833333333333					1	DETECTED	389.9704 m/z @12.66 [N1295_1.mzXML]	389.9704284667969	12.662833333333333	2.2084166666666665	19.4355	17.227083333333333	20085.962890625	3316772.4121932685	0	1279	0.6007956279217357	0.8894134854736376	1.246758344326095	389.9685974121094	389.973388671875
1030	390.3551025390625	13.711350000000001					1	DETECTED	390.3551 m/z @13.71 [N1295_1.mzXML]	390.3551025390625	13.711350000000001	11.6556	14.13805	2.48245	40114.17578125	1339927.3598122553	0	1279	0.25516595293609257	0.5972635341729167	4.5937008114535	390.3545227050781	390.3555908203125
1031	390.989013671875	1.8831166666666665					1	DETECTED	390.9890 m/z @1.88 [N1295_1.mzXML]	390.989013671875	1.8831166666666665	1.7989333333333335	2.4614666666666665	0.662533333333333	30465.419921875	566359.4089869384	0	1279	0.45235108859514694	3.93506236388835	6.8701247277767	390.98846435546875	390.9910888671875
1032	391.2810363769531	13.09825					1	DETECTED	391.2810 m/z @13.10 [N1295_1.mzXML]	391.2810363769531	13.09825	0.10083333333333333	19.9955	19.894666666666666	15971.544921875	7776763.915718627	0	1279	10.642867489998867	0.7653315722996237	0.5358479925945299	391.27728271484375	391.28363037109375
1033	391.3589782714844	13.739383333333334					1	DETECTED	391.3590 m/z @13.74 [N1295_1.mzXML]	391.3589782714844	13.739383333333334	13.725266666666666	14.0163	0.29103333333333303	9792.228515625	97811.11756115746	0	1279	0.08320869865386271	10.308146399054426	19.61629279810885	391.3580627441406	391.3597412109375
1034	392.7928771972656	1.7709833333333334					1	DETECTED	392.7929 m/z @1.77 [N1295_1.mzXML]	392.7928771972656	1.7709833333333334	1.7115833333333332	1.7849833333333334	0.07340000000000013	29173.126953125	93179.57713769554	0	1279	0.05908815608374418	0.6178451178451178	0.23569023569023542	392.7925109863281	392.79345703125
1035	394.2923889160156	11.641033333333333					1	DETECTED	394.2924 m/z @11.64 [N1295_1.mzXML]	394.2923889160156	11.641033333333333	11.583716666666668	11.777566666666667	0.1938499999999994	24910.201171875	147576.21582971205	0	1279	0.08426066836984525	1.6910439081128636	2.2425340816950965	394.2912902832031	394.2933349609375
1036	394.871826171875	1.6522833333333333					1	DETECTED	394.8718 m/z @1.65 [N1295_1.mzXML]	394.871826171875	1.6522833333333333	1.6232333333333335	1.7115833333333332	0.0883499999999997	29380.267578125	106690.12873535133	0	1279	0.06685924330146076	1.5206540447504358	2.0413080895008715	394.8711853027344	394.87200927734375
1037	395.273681640625	12.587266666666666					1	DETECTED	395.2737 m/z @12.59 [N1295_1.mzXML]	395.273681640625	12.587266666666666	6.979383333333333	17.509666666666664	10.530283333333331	28812.201171875	3066931.79153427	0	1279	0.2340095322403215	0.9388821688515867	0.8777643377031734	395.2642517089844	395.27459716796875
1038	396.3082580566406	11.71585					1	DETECTED	396.3083 m/z @11.72 [N1295_1.mzXML]	396.3082580566406	11.71585	9.74055	11.8556	2.11505	20420.3203125	1006880.2291126408	0	1279	0.12551898594105815	0.5353743735128844	0.07074874702576886	396.3078918457031	396.30975341796875
1039	396.88287353515625	1.57845					1	DETECTED	396.8829 m/z @1.58 [N1295_1.mzXML]	396.88287353515625	1.57845	1.5338	1.6232333333333335	0.08943333333333348	28409.11328125	99079.5054233399	0	1279	0.0629374760187893	1.001493094438228	1.002986188876456	396.8821105957031	396.8832092285156
1040	396.9970397949219	1.813					1	DETECTED	396.9970 m/z @1.81 [N1295_1.mzXML]	396.9970397949219	1.813	1.6667999999999998	16.1162	14.449399999999999	67191.9453125	3756493.8363579405	0	1279	0.1340903527887698	2.4378986986012325	3.837803097794423	396.9877014160156	397.0035705566406
1041	397.4125061035156	12.4796					1	DETECTED	397.4125 m/z @12.48 [N1295_1.mzXML]	397.4125061035156	12.4796	12.135383333333333	15.421349999999999	3.285966666666665	162497.890625	3706011.0398273906	1	1279	0.31183315176186355	1.7782276520113716	2.34732625310259	397.41107177734375	397.4150695800781
1042	398.0488586425781	9.9057					1	DETECTED	398.0489 m/z @9.91 [N1295_1.mzXML]	398.0488586425781	9.9057	9.875133333333334	10.100183333333332	0.22504999999999775	18588.986328125	100072.82791787705	0	1279	0.08018868618533403	2.726532797873656	4.144999906922967	398.04852294921875	398.0506286621094
1043	398.3240051269531	11.840466666666666					1	DETECTED	398.3240 m/z @11.84 [N1295_1.mzXML]	398.3240051269531	11.840466666666666	11.793316666666668	12.075066666666666	0.28174999999999883	71639.984375	488021.728431641	0	1279	0.10069899659474757	2.516077214127595	3.4641939839961284	398.3236389160156	398.3246154785156
1044	398.758544921875	13.5481					1	DETECTED	398.7585 m/z @13.55 [N1295_1.mzXML]	398.758544921875	13.5481	11.73125	15.905066666666666	4.173816666666667	35301.9296875	1863506.2982559507	0	1279	0.43060193112726	0.9346129766822875	2.0232376635823037	398.7566833496094	398.7615966796875
1045	399.233642578125	8.852766666666668					1	DETECTED	399.2336 m/z @8.85 [N1295_1.mzXML]	399.233642578125	8.852766666666668	8.78965	10.070016666666668	1.2803666666666675	9153.0185546875	118602.4605323486	0	1279	0.07209328339811272	10.142857142857	19.285714285714	399.23291015625	399.2372131347656
1046	399.7677001953125	13.415883333333333					1	DETECTED	399.7677 m/z @13.42 [N1295_1.mzXML]	399.7677001953125	13.415883333333333	3.4017	14.841583333333334	11.439883333333334	20138.013671875	4354377.498992309	0	1279	0.130492092308943	0.5711840373070861	0.06558353583074547	399.762939453125	399.7713623046875
1047	400.3395080566406	11.986933333333333					1	DETECTED	400.3395 m/z @11.99 [N1295_1.mzXML]	400.3395080566406	11.986933333333333	1.2390833333333333	12.403799999999999	11.164716666666665	341710.5625	5730559.006717153	1	1279	0.11302896981739075	2.5917591918328813	2.413574560968947	400.33856201171875	400.3438720703125
1048	401.622314453125	10.958766666666666					1	DETECTED	401.6223 m/z @10.96 [N1295_1.mzXML]	401.622314453125	10.958766666666666	3.4740666666666664	11.048933333333334	7.574866666666668	9874.25390625	717559.6828041382	0	1279	0.1364112718766446	0.5060233988447546	0.1266375763592367	401.6192932128906	401.6244812011719
1049	402.89996337890625	1.5933333333333333					1	DETECTED	402.9000 m/z @1.59 [N1295_1.mzXML]	402.89996337890625	1.5933333333333333	1.5338	1.6377333333333333	0.10393333333333321	65610.2421875	252216.97273364273	0	1279	0.07968401136778347	0.8648552962035418	0.7807413139784156	402.89959716796875	402.9001770019531
1050	403.0050964355469	1.8969999999999998					1	DETECTED	403.0051 m/z @1.90 [N1295_1.mzXML]	403.0050964355469	1.8969999999999998	1.6667999999999998	2.4614666666666665	0.7946666666666666	157712.5	2963889.404128174	0	1279	0.20923461731960957	1.591450917349384	1.923008888513814	403.00164794921875	403.0060119628906
1051	404.2041320800781	11.569766666666668					1	DETECTED	404.2041 m/z @11.57 [N1295_1.mzXML]	404.2041320800781	11.569766666666668	8.915416666666665	11.824933333333332	2.9095166666666668	48028.11328125	2030368.18282254	0	1279	0.09490324981645415	0.5247602073419823	0.06826048221205738	404.2034606933594	404.2053527832031
1052	405.078857421875	12.510583333333333					1	DETECTED	405.0789 m/z @12.51 [N1295_1.mzXML]	405.078857421875	12.510583333333333	10.912983333333333	19.91283333333333	8.999849999999999	7718.55029296875	1065879.5060315253	0	1279	1.9264881681389774	2.81667814221332	2.8014682412252334	405.0763244628906	405.0827941894531
1053	405.13360595703125	10.544983333333333					1	DETECTED	405.1336 m/z @10.54 [N1295_1.mzXML]	405.13360595703125	10.544983333333333	10.500866666666667	10.8049	0.30403333333333293	11506.203125	76801.196101135	0	1279	0.09717583657028683	3.445787684170831	3.2789639010226836	405.132568359375	405.13427734375
1054	406.7454528808594	13.401833333333334					1	DETECTED	406.7455 m/z @13.40 [N1295_1.mzXML]	406.7454528808594	13.401833333333334	11.214633333333333	14.031216666666667	2.816583333333334	28567.8828125	1788689.6607303468	0	1279	1.3711904015880663	0.6438787795659594	0.28775755913191886	406.7438659667969	406.7489013671875
1055	408.7671813964844	1.7709833333333334					1	DETECTED	408.7672 m/z @1.77 [N1295_1.mzXML]	408.7671813964844	1.7709833333333334	1.6961333333333333	14.107316666666666	12.411183333333332	31320.892578125	4804487.29341382	0	1279	0.08160871563258199	82.90703629481175	164.8140725896235	408.7655334472656	408.77398681640625
1056	408.9164733886719	1.6232333333333335					1	DETECTED	408.9165 m/z @1.62 [N1295_1.mzXML]	408.9164733886719	1.6232333333333335	1.5485499999999999	1.6667999999999998	0.11824999999999997	74011.046875	327249.12847363285	0	1279	0.07699050897856652	0.79571933000861	0.6341247917543797	408.9164733886719	408.91717529296875
1057	409.1593017578125	11.569766666666668					1	DETECTED	409.1593 m/z @11.57 [N1295_1.mzXML]	409.1593017578125	11.569766666666668	11.512233333333334	11.986933333333333	0.47469999999999857	309426.9375	2188137.5354475062	0	1279	0.101344580342694	2.2653195093140592	2.57991748756487	409.1583251953125	409.1602783203125
1058	409.185302734375	9.2205					1	DETECTED	409.1853 m/z @9.22 [N1295_1.mzXML]	409.185302734375	9.2205	9.163216666666667	12.246333333333332	3.0831166666666654	80800.1875	1199851.1970485824	0	1279	0.061952061722616136	1.2570843921460968	1.2346582779627733	409.1782531738281	409.18609619140625
1059	409.3255310058594	12.388583333333335					1	DETECTED	409.3255 m/z @12.39 [N1295_1.mzXML]	409.3255310058594	12.388583333333335	12.151033333333334	12.541233333333334	0.3902000000000001	14027.076171875	232148.19718945355	0	1279	0.35381421917283973	0.8213007787834122	0.6426015575668244	409.325439453125	409.3286437988281
1060	410.16278076171875	11.569766666666668					1	DETECTED	410.1628 m/z @11.57 [N1295_1.mzXML]	410.16278076171875	11.569766666666668	11.541666666666666	11.870316666666668	0.32865000000000144	74526.078125	433758.44652710063	0	1279	0.13243343742487923	5.847864768682881	4.749727101411686	410.161376953125	410.1632080078125
1061	410.2507629394531	4.018233333333333					1	DETECTED	410.2508 m/z @4.02 [N1295_1.mzXML]	410.2507629394531	4.018233333333333	3.315166666666667	4.94635	1.631183333333333	3858.892333984375	213429.16704159538	0	1279	0.7458996639055036	1.1600488336810173	1.3200976673620346	410.2503967285156	410.2544860839844
1062	410.759033203125	13.503449999999999					1	DETECTED	410.7590 m/z @13.50 [N1295_1.mzXML]	410.759033203125	13.503449999999999	13.013666666666667	15.8562	2.842533333333332	37087.35546875	1264904.2372577519	0	1279	0.44944963837917307	1.8565515062424014	3.0751698855155594	410.75732421875	410.76055908203125
1063	410.8536071777344	1.6814333333333333					1	DETECTED	410.8536 m/z @1.68 [N1295_1.mzXML]	410.8536071777344	1.6814333333333333	1.6667999999999998	1.7849833333333334	0.11818333333333353	47286.5234375	247172.2696191409	0	1279	0.10087865967009035	4.038154897494266	7.076309794988533	410.8526916503906	410.8538818359375
1064	411.1953430175781	12.045533333333333					1	DETECTED	411.1953 m/z @12.05 [N1295_1.mzXML]	411.1953430175781	12.045533333333333	11.793316666666668	12.310166666666667	0.5168499999999998	30692.95703125	318706.8442170411	0	1279	0.11855918514544683	1.0246150796273084	3.3636018630002433	411.1950378417969	411.1969299316406
1065	412.7745666503906	13.44495					1	DETECTED	412.7746 m/z @13.44 [N1295_1.mzXML]	412.7745666503906	13.44495	12.88635	14.749116666666668	1.8627666666666673	18734.75	760012.0807755732	0	1279	0.14014200133911636	1.6673529060747105	2.334705812149421	412.7720642089844	412.7762451171875
1066	412.97064208984375	1.8831166666666665					1	DETECTED	412.9706 m/z @1.88 [N1295_1.mzXML]	412.97064208984375	1.8831166666666665	0.7766	2.36385	1.5872499999999998	15020.6396484375	583407.477228668	0	1279	0.3612380380769491	0.7172282387673028	0.3934518799950503	412.9702453613281	412.972900390625
1067	413.2641296386719	1.75615					1	DETECTED	413.2641 m/z @1.76 [N1295_1.mzXML]	413.2641296386719	1.75615	0.13408333333333333	19.945666666666668	19.811583333333335	12554.6572265625	2946941.8152845744	0	1279	11.493196729168334	12.157635736367208	3.585421469067792	413.25921630859375	413.266845703125
1068	413.3377685546875	12.2303					1	DETECTED	413.3378 m/z @12.23 [N1295_1.mzXML]	413.3377685546875	12.2303	10.958766666666666	16.5742	5.6154333333333355	32443.171875	3053908.509241151	0	1279	2.3561282375665087	1.861835119689892	4.6479648061743735	413.336181640625	413.34075927734375
1069	414.2978210449219	12.2303					1	DETECTED	414.2978 m/z @12.23 [N1295_1.mzXML]	414.2978210449219	12.2303	11.641033333333333	16.410183333333332	4.76915	39717.31640625	1496606.5414539191	0	1279	0.5096016595879522	2.8365454162546397	4.776777291274829	414.2888488769531	414.2996520996094
1070	414.99554443359375	1.5044833333333334					1	DETECTED	414.9955 m/z @1.50 [N1295_1.mzXML]	414.99554443359375	1.5044833333333334	1.4290999999999998	18.253333333333334	16.824233333333336	3083.8017578125	1928301.6305399477	0	1279	16.81108283443765	111.59120053062092	222.18240106124182	414.9907531738281	414.99676513671875
1071	415.2088928222656	11.884816666666667					1	DETECTED	415.2089 m/z @11.88 [N1295_1.mzXML]	415.2088928222656	11.884816666666667	11.824933333333332	12.182716666666666	0.3577833333333338	451100.15625	3161386.058670405	1	1279	0.10436401095238956	null	2.6921980842348745	415.2087097167969	415.20916748046875
1072	415.2337951660156	13.711350000000001					1	DETECTED	415.2338 m/z @13.71 [N1295_1.mzXML]	415.2337951660156	13.711350000000001	6.3023	14.13805	7.83575	87078.9296875	2448895.2802958987	0	1279	0.2656940786332971	1.3395168111370874	1.6413444453083894	415.2330017089844	415.2371520996094
1073	415.2791748046875	12.075066666666666					1	DETECTED	415.2792 m/z @12.08 [N1295_1.mzXML]	415.2791748046875	12.075066666666666	12.060049999999999	12.79675	0.7367000000000008	44073.8125	733855.8359230974	0	1279	0.1411795410717147	24.529411764704076	21.338281280086505	415.2781982421875	415.2799072265625
1074	415.3010559082031	11.685433333333332					1	DETECTED	415.3011 m/z @11.69 [N1295_1.mzXML]	415.3010559082031	11.685433333333332	11.641033333333333	15.31145	3.670416666666668	11750.1015625	646197.4475864869	0	1279	0.09363225984004941	41.333521021021454	81.66704204204291	415.3003234863281	415.30194091796875
1075	415.35516357421875	12.388583333333335					1	DETECTED	415.3552 m/z @12.39 [N1295_1.mzXML]	415.35516357421875	12.388583333333335	12.37325	12.46475	0.09149999999999991	8890.5869140625	34670.66253295912	0	1279	0.07988796762005101	2.9836956521737203	4.967391304347441	415.3533020019531	415.3556213378906
1076	416.2125549316406	11.913450000000001					1	DETECTED	416.2126 m/z @11.91 [N1295_1.mzXML]	416.2125549316406	11.913450000000001	11.824933333333332	12.135383333333333	0.3104500000000012	88031.9921875	634489.5315053719	0	1279	0.16252517059553462	1.753624552814877	1.5473405658815622	416.2115173339844	416.2126159667969
1077	416.7984619140625	1.7415166666666666					1	DETECTED	416.7985 m/z @1.74 [N1295_1.mzXML]	416.7984619140625	1.7415166666666666	1.6961333333333333	1.75615	0.06001666666666683	38159.484375	114495.10236816408	0	1279	0.13555149572848246	0.6612192434814561	0.3224384869629122	416.7983093261719	416.7987976074219
1078	417.0002746582031	1.8694					1	DETECTED	417.0003 m/z @1.87 [N1295_1.mzXML]	417.0002746582031	1.8694	1.7709833333333334	2.4755666666666665	0.7045833333333331	75418.7734375	1485718.637869629	0	1279	0.18560351773077666	3.4657614290080394	6.026119570492318	416.9989318847656	417.0010986328125
1079	417.21502685546875	11.884816666666667					1	DETECTED	417.2150 m/z @11.88 [N1295_1.mzXML]	417.21502685546875	11.884816666666667	11.840466666666666	11.986933333333333	0.14646666666666697	18000.576171875	89163.92197045893	0	1279	0.10597770581535215	1.651258925216034	2.302517850432068	417.2142028808594	417.21710205078125
1080	418.7451477050781	13.578916666666666					1	DETECTED	418.7451 m/z @13.58 [N1295_1.mzXML]	418.7451477050781	13.578916666666666	11.6556	13.63965	1.9840499999999999	50594.828125	981755.9282480468	0	1279	0.485233942897203	0.5188382604261682	0.05874201369017659	418.74249267578125	418.7473449707031
1081	418.795166015625	1.7264166666666665					1	DETECTED	418.7952 m/z @1.73 [N1295_1.mzXML]	418.795166015625	1.7264166666666665	1.6961333333333333	1.75615	0.06001666666666683	47324.9140625	132101.70238476564	0	1279	0.04998838199653188	0.9909190974133251	0.9818381948266502	418.795166015625	418.7959289550781
1082	418.8774719238281	1.5933333333333333					1	DETECTED	418.8775 m/z @1.59 [N1295_1.mzXML]	418.8774719238281	1.5933333333333333	1.5485499999999999	1.6377333333333333	0.08918333333333339	61939.08984375	221293.96680078137	0	1279	0.0826545672872363	0.9957201339784139	0.9144538108054548	418.8771057128906	418.8777160644531
1083	418.97943115234375	1.8413499999999998					1	DETECTED	418.9794 m/z @1.84 [N1295_1.mzXML]	418.97943115234375	1.8413499999999998	1.6667999999999998	2.3079166666666664	0.6411166666666666	36400.11328125	760702.6783579104	0	1279	0.2160184366506499	1.83648429294376	2.67296858588752	418.974609375	418.980224609375
1084	418.9964904785156	1.9391					1	DETECTED	418.9965 m/z @1.94 [N1295_1.mzXML]	418.9964904785156	1.9391	1.9391	9.102266666666667	7.163166666666667	15338.2646484375	1384944.6968813473	0	1279	0.39268826038779525	null	null	418.9964599609375	418.9990234375
1085	419.310302734375	11.338533333333334					1	DETECTED	419.3103 m/z @11.34 [N1295_1.mzXML]	419.310302734375	11.338533333333334	0.11728333333333334	19.9955	19.878216666666667	8246.87890625	2162273.1935950015	0	1279	16.06688805707986	1.0093469466636278	0.6356722658553107	419.3102722167969	419.31658935546875
1086	420.15643310546875	11.140366666666667					1	DETECTED	420.1564 m/z @11.14 [N1295_1.mzXML]	420.15643310546875	11.140366666666667	8.821216666666666	12.602966666666667	3.7817500000000006	8203.6396484375	489643.4303031308	0	1279	0.657613973935117	0.8153310480132807	2.6298553061162595	420.1522216796875	420.1583557128906
1087	420.76153564453125	13.578916666666666					1	DETECTED	420.7615 m/z @13.58 [N1295_1.mzXML]	420.76153564453125	13.578916666666666	11.626383333333333	13.594016666666667	1.9676333333333336	23927.46875	1096276.2971986088	0	1279	1.0524252716305469	0.5038667713739416	0.0085138327397338	420.75872802734375	420.7625427246094
1088	420.88226318359375	1.6814333333333333					1	DETECTED	420.8823 m/z @1.68 [N1295_1.mzXML]	420.88226318359375	1.6814333333333333	1.6522833333333333	1.7989333333333335	0.14665000000000017	81513.7578125	300131.3784809571	0	1279	0.0413371225885657	2.5154373927958855	3.8039236956970406	420.8815002441406	420.883056640625
1089	421.7803955078125	14.313133333333333					1	DETECTED	421.7804 m/z @14.31 [N1295_1.mzXML]	421.7803955078125	14.313133333333333	5.663016666666667	15.31145	9.648433333333333	37997.5390625	2302703.3624165053	0	1279	0.39035118929848345	2.4429120087132112	3.428883777468874	421.7781066894531	421.7843322753906
1090	422.13677978515625	9.348483333333332					1	DETECTED	422.1368 m/z @9.35 [N1295_1.mzXML]	422.13677978515625	9.348483333333332	4.850733333333333	10.43905	5.588316666666667	2977.24755859375	449264.6990364684	0	1279	0.06655295592652521	0.621234691419784	0.24246938283956818	422.13543701171875	422.1458435058594
1091	422.32403564453125	11.824933333333332					1	DETECTED	422.3240 m/z @11.82 [N1295_1.mzXML]	422.32403564453125	11.824933333333332	11.76215	11.899133333333333	0.13698333333333323	21337.59375	126220.52471069267	0	1279	0.13223331597492383	1.0909211574197184	1.1818423148394368	422.3234558105469	422.32440185546875
1092	422.7588195800781	13.401833333333334					1	DETECTED	422.7588 m/z @13.40 [N1295_1.mzXML]	422.7588195800781	13.401833333333334	12.707116666666668	19.91283333333333	7.205716666666664	13391.1171875	1069223.602409058	0	1279	0.7524199783355403	5.186083055442267	9.372166110884534	422.7550964355469	422.76177978515625
1093	423.7960510253906	14.197916666666666					1	DETECTED	423.7961 m/z @14.20 [N1295_1.mzXML]	423.7960510253906	14.197916666666666	14.046233333333333	14.674983333333333	0.6287500000000001	10249.2822265625	137405.76538012704	0	1279	0.1445205416782489	2.072574442368979	3.1451488847379583	423.7945556640625	423.7974548339844
1094	424.33978271484375	11.928033333333333					1	DETECTED	424.3398 m/z @11.93 [N1295_1.mzXML]	424.33978271484375	11.928033333333333	11.8556	12.403799999999999	0.5481999999999978	508425.09375	3434205.535230445	1	1279	0.11266707238199913	1.877505195190565	1.9505587269663605	424.3386535644531	424.34014892578125
1095	424.89398193359375	1.6232333333333335					1	DETECTED	424.8940 m/z @1.62 [N1295_1.mzXML]	424.89398193359375	1.6232333333333335	1.5485499999999999	1.6667999999999998	0.11824999999999997	114454.2109375	542247.3696835937	0	1279	0.08252663858182552	0.7955880363728352	0.6318024327792936	424.8935852050781	424.8948059082031
1096	425.13348388671875	11.569766666666668					1	DETECTED	425.1335 m/z @11.57 [N1295_1.mzXML]	425.13348388671875	11.569766666666668	11.527133333333333	11.6556	0.12846666666666628	20948.330078125	91989.954408691	0	1279	0.06276565473214468	1.5066458170445156	2.0132916340890312	425.1326599121094	425.1348876953125
1097	426.35504150390625	12.045533333333333					1	DETECTED	426.3550 m/z @12.05 [N1295_1.mzXML]	426.35504150390625	12.045533333333333	11.870316666666668	19.533833333333334	7.663516666666666	525006.6875	5100472.374110387	1	1279	0.14830370395536363	1.3000243891493173	0.7870705573422162	426.3460998535156	426.3554992675781
1098	426.8273620605469	1.7264166666666665					1	DETECTED	426.8274 m/z @1.73 [N1295_1.mzXML]	426.8273620605469	1.7264166666666665	1.6667999999999998	1.7849833333333334	0.11818333333333353	34767.2109375	212729.25287402366	0	1279	0.11682578387499953	0.9911937377690822	0.9823874755381643	426.82684326171875	426.8277893066406
1099	427.42926025390625	12.6921					1	DETECTED	427.4293 m/z @12.69 [N1295_1.mzXML]	427.42926025390625	12.6921	2.82125	14.60075	11.779499999999999	11585.6220703125	2977205.3746550907	0	1279	0.08087022512416908	0.5966811368828417	0.19336227376568377	427.42779541015625	427.4327087402344
1100	428.0343017578125	5.56495					1	DETECTED	428.0343 m/z @5.56 [N1295_1.mzXML]	428.0343017578125	5.56495	3.3872666666666666	7.64645	4.259183333333333	1780.6575927734375	244595.76154641726	0	1279	1.535154845026672	0.9779161341180612	0.9558322682361227	428.0305480957031	428.0393981933594
1101	428.2969970703125	11.4968					1	DETECTED	428.2970 m/z @11.50 [N1295_1.mzXML]	428.2969970703125	11.4968	9.2767	11.569766666666668	2.293066666666668	19208.263671875	320481.2993070686	0	1279	0.05970082733118609	0.5164331936999838	0.032866387399967445	428.292724609375	428.30560302734375
1102	428.3707580566406	12.166933333333333					1	DETECTED	428.3708 m/z @12.17 [N1295_1.mzXML]	428.3707580566406	12.166933333333333	12.001633333333332	12.449433333333333	0.44780000000000086	116131.1171875	872867.0394067342	0	1279	0.11976598633510172	1.2279116205255245	0.9174846517340397	428.3609619140625	428.3712463378906
1103	429.22314453125	11.76215					1	DETECTED	429.2231 m/z @11.76 [N1295_1.mzXML]	429.22314453125	11.76215	11.685433333333332	11.840466666666666	0.1550333333333338	9512.6103515625	56794.087202148614	0	1279	0.1186316772449949	1.010427981751019	1.020855963502038	429.2214050292969	429.22314453125
1104	429.3157653808594	13.318666666666667					1	DETECTED	429.3158 m/z @13.32 [N1295_1.mzXML]	429.3157653808594	13.318666666666667	13.318666666666667	13.401833333333334	0.08316666666666706	9746.6728515625	39862.81267749023	0	1279	0.07936414670268732	null	null	429.3146057128906	429.3160705566406
1105	429.3748779296875	12.151033333333334					1	DETECTED	429.3749 m/z @12.15 [N1295_1.mzXML]	429.3748779296875	12.151033333333334	11.700616666666667	18.5015	6.800883333333333	27077.1171875	1411050.5449864797	0	1279	0.5442549873313638	7.549546716003689	0.7785485896999869	429.36566162109375	429.3748779296875
1106	430.24176025390625	9.650416666666667					1	DETECTED	430.2418 m/z @9.65 [N1295_1.mzXML]	430.24176025390625	9.650416666666667	9.60545	17.90533333333333	8.299883333333332	4054.336181640625	512179.84255841054	0	1279	0.07210109954040256	92.2892883617482	183.5785767234964	430.2414245605469	430.2510681152344
1107	430.37725830078125	13.4741					1	DETECTED	430.3773 m/z @13.47 [N1295_1.mzXML]	430.37725830078125	13.4741	7.6297	14.779616666666668	7.149916666666668	57492.96484375	2294884.3196443785	0	1279	0.21616728307625266	0.774466744023384	0.43735796580169595	430.3697509765625	430.3831481933594
1108	430.91107177734375	1.6522833333333333					1	DETECTED	430.9111 m/z @1.65 [N1295_1.mzXML]	430.91107177734375	1.6522833333333333	1.5632833333333334	9.484966666666667	7.921683333333333	194104.546875	5685159.486496581	0	1279	0.062317791986418625	47.91589238725385	0.6060726731039314	430.90716552734375	430.911865234375
1109	431.175537109375	12.662833333333333					1	DETECTED	431.1755 m/z @12.66 [N1295_1.mzXML]	431.175537109375	12.662833333333333	9.206583333333333	13.02765	3.821066666666667	65747.2734375	1939631.2389152835	0	1279	0.3145520863466249	0.5527763713080168	0.7618367524487146	431.1671447753906	431.1767578125
1110	431.2374267578125	12.104933333333333					1	DETECTED	431.2374 m/z @12.10 [N1295_1.mzXML]	431.2374267578125	12.104933333333333	11.777566666666667	13.181316666666667	1.4037500000000005	19327.099609375	720261.3409194341	0	1279	0.11196968296267862	2.1440026473882523	3.288005294776505	431.2372131347656	431.24713134765625
1111	431.3128356933594	12.766866666666665					1	DETECTED	431.3128 m/z @12.77 [N1295_1.mzXML]	431.3128356933594	12.766866666666665	12.707116666666668	12.8568	0.14968333333333206	39236.34375	233219.22670019517	0	1279	0.1156980716604874	1.2525801952580606	1.5051603905161215	431.3124084472656	431.31298828125
1112	432.2354736328125	11.884816666666667					1	DETECTED	432.2355 m/z @11.88 [N1295_1.mzXML]	432.2354736328125	11.884816666666667	11.840466666666666	15.678066666666666	3.8376	67271.0546875	1056169.3485482165	0	1279	0.10661549875846887	2.179442736685715	3.7424323951972727	432.23431396484375	432.2451171875
1113	432.3076171875	12.2303					1	DETECTED	432.3076 m/z @12.23 [N1295_1.mzXML]	432.3076171875	12.2303	11.641033333333333	12.812233333333333	1.1712000000000007	36726.1796875	692846.4557763675	0	1279	0.565262363114245	0.9937775766489422	0.3636969484765538	432.30731201171875	432.3163146972656
1114	432.97412109375	1.8694					1	DETECTED	432.9741 m/z @1.87 [N1295_1.mzXML]	432.97412109375	1.8694	1.75615	15.106616666666667	13.350466666666668	49395.04296875	2032529.182293213	0	1279	0.16045431713096403	3.0223500074257283	4.489210968349101	432.9735412597656	432.97857666015625
1115	433.0576171875	11.569766666666668					1	DETECTED	433.0576 m/z @11.57 [N1295_1.mzXML]	433.0576171875	11.569766666666668	11.555766666666667	11.626383333333333	0.0706166666666661	12448.5087890625	39399.03762915012	0	1279	0.0678709043582657	2.522023809523587	4.044047619047174	433.0576171875	433.0592041015625
1116	433.2392272949219	11.884816666666667					1	DETECTED	433.2392 m/z @11.88 [N1295_1.mzXML]	433.2392272949219	11.884816666666667	11.840466666666666	11.972183333333334	0.1317166666666676	16955.29296875	98333.61983715832	0	1279	0.12770168489938882	1.484968057121345	1.96993611424269	433.2385559082031	433.23974609375
1117	433.9681701660156	11.352533333333334					1	DETECTED	433.9682 m/z @11.35 [N1295_1.mzXML]	433.9681701660156	11.352533333333334	10.866833333333334	18.104499999999998	7.237666666666664	12832.326171875	1771486.5205949708	0	1279	0.6247711775037796	7.450758355637915	20.814542844448262	433.96588134765625	433.969970703125
1118	435.3308410644531	10.515433333333334					1	DETECTED	435.3308 m/z @10.52 [N1295_1.mzXML]	435.3308410644531	10.515433333333334	10.470333333333334	11.71585	1.2455166666666653	11797.6708984375	256634.55720886207	0	1279	0.09525702549139226	13.808388765705917	4.051658164769088	435.3298034667969	435.33251953125
1119	436.8560485839844	1.6667999999999998					1	DETECTED	436.8560 m/z @1.67 [N1295_1.mzXML]	436.8560485839844	1.6667999999999998	1.6522833333333333	6.466433333333333	4.81415	59722.01171875	2589216.874798645	0	1279	0.043588577609173784	165.81458094144838	330.6291618828967	436.8541564941406	436.8564453125
1120	437.1909484863281	11.884816666666667					1	DETECTED	437.1909 m/z @11.88 [N1295_1.mzXML]	437.1909484863281	11.884816666666667	6.532233333333334	12.37325	5.8410166666666665	299003.4375	6222706.964365598	0	1279	0.10902922085426425	3.872767958500828	2.864794224158198	437.19000244140625	437.1915283203125
1121	437.23089599609375	8.805483333333333					1	DETECTED	437.2309 m/z @8.81 [N1295_1.mzXML]	437.23089599609375	8.805483333333333	8.758333333333333	9.920250000000001	1.1619166666666683	8026.462890625	95312.2234917605	0	1279	0.13167717848512517	12.321491693177753	1.2888867999090212	437.2301330566406	437.2349853515625
1122	438.2940979003906	13.3878					1	DETECTED	438.2941 m/z @13.39 [N1295_1.mzXML]	438.2940979003906	13.3878	13.304983333333332	13.4595	0.15451666666666775	17360.794921875	116903.16070117263	0	1279	0.10791590776239524	0.9328838800563423	0.8657677601126846	438.2940979003906	438.29559326171875
1123	438.9820556640625	1.8831166666666665					1	DETECTED	438.9821 m/z @1.88 [N1295_1.mzXML]	438.9820556640625	1.8831166666666665	1.7264166666666665	2.4060833333333336	0.6796666666666671	39571.37890625	706658.4413773194	0	1279	0.1671579088174362	2.2435315935901214	3.148938649243657	438.9811706542969	438.9832763671875
1124	439.3268737792969	12.6921					1	DETECTED	439.3269 m/z @12.69 [N1295_1.mzXML]	439.3268737792969	12.6921	12.633116666666666	12.736600000000001	0.10348333333333493	10020.9111328125	41814.42062060589	0	1279	0.07392291957032171	0.8772252048601361	0.7544504097202721	439.3256530761719	439.3280334472656
1125	440.86810302734375	1.6232333333333335					1	DETECTED	440.8681 m/z @1.62 [N1295_1.mzXML]	440.86810302734375	1.6232333333333335	1.5632833333333334	3.1580500000000002	1.5947666666666669	52928.3828125	663812.6370683594	0	1279	0.09064863573815618	13.300806227411696	24.539515296555084	440.8658142089844	440.869384765625
1126	442.31365966796875	11.824933333333332					1	DETECTED	442.3137 m/z @11.82 [N1295_1.mzXML]	442.31365966796875	11.824933333333332	6.23675	11.986933333333333	5.750183333333333	28664.08984375	1001996.2705449217	0	1279	0.11278128963705392	0.5144948716189818	1.8473918080656033	442.3068542480469	442.31512451171875
1127	442.8764343261719	1.5338					1	DETECTED	442.8764 m/z @1.53 [N1295_1.mzXML]	442.8764343261719	1.5338	1.4898166666666666	5.027833333333334	3.538016666666667	16244.10546875	540114.3303205566	0	1279	0.06605298239998203	40.219969685486795	79.43993937097358	442.873779296875	442.8831481933594
1128	443.4183349609375	12.2303					1	DETECTED	443.4183 m/z @12.23 [N1295_1.mzXML]	443.4183349609375	12.2303	4.3236	12.587266666666666	8.263666666666666	19767.69921875	1008856.2481604922	0	1279	0.17073074716706493	0.522573682235741	2.485846000398254	443.4129943847656	443.4197692871094
1129	444.2364807128906	8.38115					1	DETECTED	444.2365 m/z @8.38 [N1295_1.mzXML]	444.2364807128906	8.38115	3.61935	8.635266666666666	5.015916666666667	2738.142578125	305653.57155932614	0	1279	0.3513933864032097	0.5266828370224145	0.05336567404482896	444.2339782714844	444.2456359863281
1130	445.3974609375	12.104933333333333					1	DETECTED	445.3975 m/z @12.10 [N1295_1.mzXML]	445.3974609375	12.104933333333333	11.870316666666668	12.662833333333333	0.7925166666666659	33443.78125	859372.7507016599	0	1279	0.4678392421235298	1.6889607160616653	2.1265559200954187	445.3955078125	445.398681640625
1131	446.2508544921875	11.569766666666668					1	DETECTED	446.2509 m/z @11.57 [N1295_1.mzXML]	446.2508544921875	11.569766666666668	8.805483333333333	12.089766666666666	3.2842833333333328	896607.25	6886909.277608449	1	1279	0.09709659708467377	1.9907591535715536	2.387884837927304	446.24847412109375	446.25225830078125
1132	446.79779052734375	13.711350000000001					1	DETECTED	446.7978 m/z @13.71 [N1295_1.mzXML]	446.79779052734375	13.711350000000001	13.63965	14.168033333333334	0.5283833333333341	22244.009765625	223172.64249548258	0	1279	0.025840427122568954	3.684681543468075	6.728558795603734	446.79632568359375	446.80047607421875
1133	446.88507080078125	1.6377333333333333					1	DETECTED	446.8851 m/z @1.64 [N1295_1.mzXML]	446.88507080078125	1.6377333333333333	1.5632833333333334	1.7115833333333332	0.14829999999999988	97584.9765625	409365.6393325191	0	1279	0.06509528736034498	1.1238965815887971	1.0824471449526802	446.8845520019531	446.8857421875
1134	447.3431091308594	11.291950000000002					1	DETECTED	447.3431 m/z @11.29 [N1295_1.mzXML]	447.3431091308594	11.291950000000002	11.291950000000002	15.43705	4.145099999999998	9779.7314453125	1153255.088485778	0	1279	0.6655675274253721	null	null	447.34161376953125	447.347412109375
1135	448.25665283203125	11.569766666666668					1	DETECTED	448.2567 m/z @11.57 [N1295_1.mzXML]	448.25665283203125	11.569766666666668	11.512233333333334	11.685433333333332	0.1731999999999978	29381.09765625	190262.88462255738	0	1279	0.1376674420919901	1.5052143684820118	2.0104287369640237	448.25665283203125	448.2578430175781
1136	448.33941650390625	11.928033333333333					1	DETECTED	448.3394 m/z @11.93 [N1295_1.mzXML]	448.33941650390625	11.928033333333333	11.870316666666668	12.030949999999999	0.1606333333333314	45362.5	283131.0115424779	0	1279	0.11592926513669433	1.3915680046202714	1.8114952094085537	448.3370056152344	448.3398132324219
1137	448.9002990722656	9.086916666666667					1	DETECTED	448.9003 m/z @9.09 [N1295_1.mzXML]	448.9002990722656	9.086916666666667	9.071533333333333	9.439083333333334	0.3675500000000014	5235.68017578125	89564.5327027588	0	1279	0.15661149217277526	11.946370530876951	22.892741061753902	448.89337158203125	448.90130615234375
1138	448.947509765625	1.8969999999999998					1	DETECTED	448.9475 m/z @1.90 [N1295_1.mzXML]	448.947509765625	1.8969999999999998	1.8969999999999998	2.2513	0.3543000000000003	9651.49609375	108939.96644299326	0	1279	0.25222181424514645	null	null	448.947509765625	448.9494934082031
1139	449.1991271972656	12.4194					1	DETECTED	449.1991 m/z @12.42 [N1295_1.mzXML]	449.1991271972656	12.4194	12.27815	13.624683333333333	1.3465333333333334	30877.466796875	1007020.3155927749	0	1279	0.20317893190660463	4.766489675516244	8.532979351032488	449.1919250488281	449.1997985839844
1140	450.3184814453125	12.294099999999998					1	DETECTED	450.3185 m/z @12.29 [N1295_1.mzXML]	450.3184814453125	12.294099999999998	11.422616666666666	12.434583333333334	1.0119666666666678	19880.134765625	505085.4156994637	0	1279	0.7209188094096888	0.5806001262215778	0.16120025244315547	450.31805419921875	450.32098388671875
1141	450.35491943359375	13.09825					1	DETECTED	450.3549 m/z @13.10 [N1295_1.mzXML]	450.35491943359375	13.09825	0.10083333333333333	19.9955	19.894666666666666	112751.2578125	4742331.947323672	0	1279	0.17044302932328925	0.8143989034676966	6.236533016325653	450.3464660644531	450.3582458496094
1142	452.3709716796875	12.075066666666666					1	DETECTED	452.3710 m/z @12.08 [N1295_1.mzXML]	452.3709716796875	12.075066666666666	12.045533333333333	12.214599999999999	0.1690666666666658	38353.69921875	223854.75145825272	0	1279	0.1045064124662396	2.862302483069977	4.724604966139954	452.3701477050781	452.372802734375
1143	453.16510009765625	11.884816666666667					1	DETECTED	453.1651 m/z @11.88 [N1295_1.mzXML]	453.16510009765625	11.884816666666667	11.840466666666666	12.001633333333332	0.16116666666666646	23082.44921875	133201.25349023365	0	1279	0.09981090251542923	1.8169860954527757	2.6339721909055513	453.16424560546875	453.1653747558594
1144	453.2939758300781	12.766866666666665					1	DETECTED	453.2940 m/z @12.77 [N1295_1.mzXML]	453.2939758300781	12.766866666666665	12.721816666666665	12.8568	0.13498333333333434	18572.166015625	96055.68127929732	0	1279	0.10184437119393763	1.4981502034776348	1.99630040695527	453.2927551269531	453.29595947265625
1145	453.34149169921875	10.515433333333334					1	DETECTED	453.3415 m/z @10.52 [N1295_1.mzXML]	453.34149169921875	10.515433333333334	9.650416666666667	17.641833333333334	7.991416666666668	186790.90625	2031229.8809825084	0	1279	0.09746317516327174	2.1231974103342037	2.453114402878868	453.3392333984375	453.3437194824219
1146	454.28985595703125	13.09825					1	DETECTED	454.2899 m/z @13.10 [N1295_1.mzXML]	454.28985595703125	13.09825	12.92965	15.421349999999999	2.491699999999998	50340.3515625	1025914.0906613761	0	1279	0.09218871904377401	7.3893831553974	17.429771308908954	454.2850646972656	454.2914123535156
1147	454.3862609863281	12.2303					1	DETECTED	454.3863 m/z @12.23 [N1295_1.mzXML]	454.3862609863281	12.2303	12.151033333333334	12.310166666666667	0.15913333333333313	19635.2265625	130337.47994311502	0	1279	0.14425970492818863	1.0037846930193577	1.0075693860387154	454.384521484375	454.3865966796875
1148	454.9564514160156	1.8694					1	DETECTED	454.9565 m/z @1.87 [N1295_1.mzXML]	454.9564514160156	1.8694	1.7415166666666666	2.3918000000000004	0.6502833333333338	29297.64453125	446705.8907672119	0	1279	0.1680159536020711	2.5424866414700915	3.474116372702233	454.95477294921875	454.9581298828125
1149	458.8538818359375	1.5338					1	DETECTED	458.8539 m/z @1.53 [N1295_1.mzXML]	458.8538818359375	1.5338	1.4603499999999998	7.844283333333333	6.383933333333333	22925.169921875	888482.6556280517	0	1279	0.1103505605242916	43.4576809621056	85.9153619242112	458.8520812988281	458.8548889160156
1150	459.2461853027344	13.167583333333333					1	DETECTED	459.2462 m/z @13.17 [N1295_1.mzXML]	459.2461853027344	13.167583333333333	3.1868	13.6547	10.4679	35961.1328125	2526572.6334812003	0	1279	0.0972273207347989	0.5244027272408478	0.023288885545811756	459.2389831542969	459.24700927734375
1151	460.9638671875	1.7709833333333334					1	DETECTED	460.9639 m/z @1.77 [N1295_1.mzXML]	460.9638671875	1.7709833333333334	1.6961333333333333	2.3079166666666664	0.6117833333333331	21697.392578125	343712.2062036133	0	1279	0.2721710269550792	4.0867290135827155	4.150366702637583	460.9621887207031	460.9656677246094
1152	462.8589172363281	1.6522833333333333					1	DETECTED	462.8589 m/z @1.65 [N1295_1.mzXML]	462.8589172363281	1.6522833333333333	1.6083	1.6667999999999998	0.058499999999999774	25284.876953125	62464.194432617034	0	1279	0.05683454083760253	0.6650246305418704	0.30573130536476106	462.85845947265625	462.8595886230469
1153	463.1571044921875	10.1931					1	DETECTED	463.1571 m/z @10.19 [N1295_1.mzXML]	463.1571044921875	10.1931	10.162416666666667	10.283583333333333	0.12116666666666553	1936.17529296875	11302.912055602981	0	1279	0.07146718403545549	1.9744703965236774	2.948940793047355	463.1534729003906	463.1571044921875
1154	463.2995300292969	13.02765					1	DETECTED	463.2995 m/z @13.03 [N1295_1.mzXML]	463.2995300292969	13.02765	4.184983333333333	13.126100000000001	8.941116666666668	20863.818359375	1521223.463301269	0	1279	0.05757169707619525	0.505566759650181	0.01113351930036205	463.2994079589844	463.30609130859375
1155	464.15155029296875	11.244733333333333					1	DETECTED	464.1516 m/z @11.24 [N1295_1.mzXML]	464.15155029296875	11.244733333333333	0.10083333333333333	19.9955	19.894666666666666	12027.1630859375	3759389.3946020813	0	1279	5.715580461859497	0.8949583030912662	0.7730684600013076	464.149658203125	464.15618896484375
1156	464.1889953613281	10.821216666666666					1	DETECTED	464.1890 m/z @10.82 [N1295_1.mzXML]	464.1889953613281	10.821216666666666	10.821216666666666	10.897383333333332	0.0761666666666656	8027.52880859375	29878.556070800245	0	1279	0.047817931490870436	null	null	464.18792724609375	464.1892395019531
1157	464.2161560058594	10.638433333333333					1	DETECTED	464.2162 m/z @10.64 [N1295_1.mzXML]	464.2161560058594	10.638433333333333	10.559483333333333	10.705466666666666	0.14598333333333358	8279.2666015625	51657.32154980464	0	1279	0.09976791003415109	0.9245302934346561	0.8490605868693123	464.21533203125	464.21661376953125
1158	464.30999755859375	13.4741					1	DETECTED	464.3100 m/z @13.47 [N1295_1.mzXML]	464.30999755859375	13.4741	13.44495	13.63965	0.1946999999999992	14609.087890625	76176.61050561529	0	1279	0.23910736701733093	3.3396226415094703	5.679245283018941	464.3081970214844	464.3116455078125
1159	464.87078857421875	1.57845					1	DETECTED	464.8708 m/z @1.58 [N1295_1.mzXML]	464.87078857421875	1.57845	1.5338	1.5933333333333333	0.059533333333333216	17539.421875	39212.96053918449	0	1279	0.05442411825520743	0.6666666666666675	0.3168522160656384	464.8690490722656	464.87078857421875
1160	467.1501159667969	11.597900000000001					1	DETECTED	467.1501 m/z @11.60 [N1295_1.mzXML]	467.1501159667969	11.597900000000001	11.583716666666668	13.195	1.6112833333333327	9302.0673828125	667133.4287067873	0	1279	0.03811624731824814	56.8019976498233	112.6039952996466	467.1485900878906	467.1507873535156
1161	468.30511474609375	12.662833333333333					1	DETECTED	468.3051 m/z @12.66 [N1295_1.mzXML]	468.30511474609375	12.662833333333333	8.336933333333333	13.09825	4.7613166666666675	401052.3125	7147210.475584226	1	1279	0.3260476341245866	1.1803776656016725	2.470502995755134	468.3013916015625	468.31158447265625
1162	469.32568359375	12.016449999999999					1	DETECTED	469.3257 m/z @12.02 [N1295_1.mzXML]	469.32568359375	12.016449999999999	11.700616666666667	15.059283333333333	3.3586666666666662	14295.8447265625	1020319.7421722405	0	1279	0.44785453615844695	5.317150395778385	8.916304975059	469.3238525390625	469.3290100097656
1163	469.3855285644531	12.403799999999999					1	DETECTED	469.3855 m/z @12.40 [N1295_1.mzXML]	469.3855285644531	12.403799999999999	3.4595833333333332	12.572083333333333	9.1125	26951.326171875	2124754.4572339794	0	1279	0.17473696758185575	0.5094073824240245	0.0188147648480491	469.38372802734375	469.3875427246094
1164	470.8869934082031	1.6083					1	DETECTED	470.8870 m/z @1.61 [N1295_1.mzXML]	470.8869934082031	1.6083	1.5632833333333334	9.024633333333332	7.461349999999999	29142.576171875	2664381.5978298336	0	1279	0.06597825835447857	82.87319511292105	164.7463902258421	470.8795471191406	470.8878479003906
1165	471.17315673828125	11.276116666666667					1	DETECTED	471.1732 m/z @11.28 [N1295_1.mzXML]	471.17315673828125	11.276116666666667	2.5993500000000003	14.212716666666667	11.613366666666668	9854.7265625	3243208.4374050293	0	1279	3.0210302182301305	0.669222022028175	0.3384440440563498	471.1651611328125	471.1766052246094
1166	472.24664306640625	11.569766666666668					1	DETECTED	472.2466 m/z @11.57 [N1295_1.mzXML]	472.24664306640625	11.569766666666668	11.512233333333334	11.685433333333332	0.1731999999999978	83187.1484375	473988.0890624984	0	1279	0.09204837947816458	1.5052143684820118	1.892338636815443	472.24603271484375	472.247314453125
1167	472.29998779296875	12.214599999999999					1	DETECTED	472.3000 m/z @12.21 [N1295_1.mzXML]	472.29998779296875	12.214599999999999	11.700616666666667	19.846833333333333	8.146216666666666	24667.3828125	2781292.1975487056	0	1279	0.7256279504149621	7.924592237102388	14.849184474204776	472.29852294921875	472.3067932128906
1168	472.3393249511719	11.928033333333333					1	DETECTED	472.3393 m/z @11.93 [N1295_1.mzXML]	472.3393249511719	11.928033333333333	11.884816666666667	11.942533333333333	0.05771666666666597	8266.8154296875	21303.527706542773	0	1279	0.37551989851640677	0.6677593521018146	0.3355187042036292	472.3379821777344	472.34112548828125
1169	474.28173828125	11.884816666666667					1	DETECTED	474.2817 m/z @11.88 [N1295_1.mzXML]	474.28173828125	11.884816666666667	11.809216666666666	12.662833333333333	0.8536166666666674	1348336.375	9881237.755707985	1	1279	0.10310257253566313	2.7617535876582684	2.538447026368038	474.2786865234375	474.2832336425781
1170	474.8311767578125	1.5338					1	DETECTED	474.8312 m/z @1.53 [N1295_1.mzXML]	474.8311767578125	1.5338	1.4603499999999998	1.5933333333333333	0.13298333333333345	19487.103515625	85930.42815600583	0	1279	0.06619024263864182	0.905264352167005	0.8105287043340098	474.82879638671875	474.83233642578125
1171	475.0121154785156	8.821216666666666					1	DETECTED	475.0121 m/z @8.82 [N1295_1.mzXML]	475.0121154785156	8.821216666666666	8.78965	9.709866666666667	0.9202166666666667	102242.375	662569.6602307458	0	1279	0.07991032414095578	5.538518061257149	17.763433482326988	475.00592041015625	475.01336669921875
1172	475.2856140136719	11.884816666666667					1	DETECTED	475.2856 m/z @11.88 [N1295_1.mzXML]	475.2856140136719	11.884816666666667	11.884816666666667	12.27815	0.39333333333333265	362508.1875	1924452.4793259085	0	1279	0.0689873404118444	null	null	475.284912109375	475.28607177734375
1173	475.3231201171875	10.515433333333334					1	DETECTED	475.3231 m/z @10.52 [N1295_1.mzXML]	475.3231201171875	10.515433333333334	10.100183333333332	10.897383333333332	0.7972000000000001	93682.0625	584574.3351682108	0	1279	0.09881934565721906	1.3138128050177136	1.740960423362526	475.31903076171875	475.32550048828125
1174	476.9038391113281	1.6377333333333333					1	DETECTED	476.9038 m/z @1.64 [N1295_1.mzXML]	476.9038391113281	1.6377333333333333	1.57845	15.580983333333334	14.002533333333334	22739.052734375	7239046.750568421	0	1279	0.07100749013293206	118.09839752600503	235.19679505201006	476.9003601074219	476.904296875
1175	476.9364929199219	1.813					1	DETECTED	476.9365 m/z @1.81 [N1295_1.mzXML]	476.9364929199219	1.813	1.7115833333333332	16.312066666666666	14.600483333333333	21213.23828125	2071961.4248894043	0	1279	0.14138264403957135	71.98266228430563	4.545084738925367	476.9352111816406	476.9462585449219
1176	477.9573669433594	11.291950000000002					1	DETECTED	477.9574 m/z @11.29 [N1295_1.mzXML]	477.9573669433594	11.291950000000002	11.019066666666667	17.493	6.473933333333331	9411.005859375	1523834.0286271975	0	1279	0.4011595159286987	11.862090026262695	22.72418005252539	477.9503173828125	477.9585266113281
1177	478.2894592285156	12.900833333333333					1	DETECTED	478.2895 m/z @12.90 [N1295_1.mzXML]	478.2894592285156	12.900833333333333	12.79675	12.999683333333333	0.20293333333333408	130142.9375	933589.2856318356	0	1279	0.11149793504425176	0.97485988791033	0.94971977582066	478.2890625	478.28973388671875
1178	478.3255920410156	13.167583333333333					1	DETECTED	478.3256 m/z @13.17 [N1295_1.mzXML]	478.3255920410156	13.167583333333333	11.626383333333333	15.374016666666668	3.7476333333333347	119984.78125	4123423.9586090078	0	1279	0.23822111847193383	0.9847816176671201	0.6416455900580234	478.32489013671875	478.32861328125
1179	478.9993896484375	1.8969999999999998					1	DETECTED	478.9994 m/z @1.90 [N1295_1.mzXML]	478.9993896484375	1.8969999999999998	1.8694	2.4060833333333336	0.5366833333333336	10523.49609375	169754.08189917	0	1279	0.3092663474205446	9.722524154589431	17.627729535511627	478.99908447265625	479.0030517578125
1180	479.2928466796875	12.900833333333333					1	DETECTED	479.2928 m/z @12.90 [N1295_1.mzXML]	479.2928466796875	12.900833333333333	12.8269	12.985883333333334	0.15898333333333348	46498.50390625	223177.03281640582	0	1279	0.060568195102611355	1.0751803426510467	1.1503606853020931	479.29205322265625	479.2934265136719
1181	480.3416442871094	13.4741					1	DETECTED	480.3416 m/z @13.47 [N1295_1.mzXML]	480.3416442871094	13.4741	13.359883333333332	14.484900000000001	1.125016666666669	197293.59375	2734771.6366628404	1	1279	0.20657242937346787	2.73947267066161	2.822222283510669	480.3412170410156	480.3427734375
1182	482.32110595703125	12.94385					1	DETECTED	482.3211 m/z @12.94 [N1295_1.mzXML]	482.32110595703125	12.94385	12.736600000000001	14.71945	1.9828499999999991	146318.265625	1906207.7534362786	0	1279	0.12866002335246662	4.783715319662279	0.819096538903873	482.31951904296875	482.32244873046875
1183	482.35736083984375	13.839516666666666					1	DETECTED	482.3574 m/z @13.84 [N1295_1.mzXML]	482.35736083984375	13.839516666666666	11.95715	15.28	3.322849999999999	165392.5	4208977.841798582	0	1279	0.29999687194909797	1.7486516898554998	2.0140301542724326	482.3548278808594	482.35968017578125
1184	483.32421875	12.94385					1	DETECTED	483.3242 m/z @12.94 [N1295_1.mzXML]	483.32421875	12.94385	12.8568	13.0557	0.19890000000000008	36783.72265625	254363.32897070269	0	1279	0.4040425728314201	1.142446869615169	1.2848937392303381	483.3240051269531	483.325439453125
1185	483.3607177734375	13.839516666666666					1	DETECTED	483.3607 m/z @13.84 [N1295_1.mzXML]	483.3607177734375	13.839516666666666	13.60955	14.470483333333334	0.8609333333333336	41152.30078125	936291.9429193116	0	1279	0.5319248108773902	1.8718654877518541	2.0139849761948123	483.3577880859375	483.3623046875
1186	486.86468505859375	1.5933333333333333					1	DETECTED	486.8647 m/z @1.59 [N1295_1.mzXML]	486.86468505859375	1.5933333333333333	1.5485499999999999	1.6522833333333333	0.10373333333333346	31662.765625	117836.54695410174	0	1279	0.0614101350343359	1.1581689616672866	1.264216054099441	486.8636779785156	486.86468505859375
1187	487.3179626464844	14.810433333333332					1	DETECTED	487.3180 m/z @14.81 [N1295_1.mzXML]	487.3179626464844	14.810433333333332	3.79535	16.213183333333333	12.417833333333334	15936.2412109375	2161540.6292830817	0	1279	0.573472266287256	0.5635359385065712	0.8467035644301059	487.3107604980469	487.3208312988281
1188	488.8697204589844	1.6667999999999998					1	DETECTED	488.8697 m/z @1.67 [N1295_1.mzXML]	488.8697204589844	1.6667999999999998	1.6522833333333333	1.7115833333333332	0.05929999999999991	22839.330078125	59235.18439233391	0	1279	0.04928330396159253	2.0424799081515688	3.0849598163031375	488.8687744140625	488.8707275390625
1189	490.28759765625	12.662833333333333					1	DETECTED	490.2876 m/z @12.66 [N1295_1.mzXML]	490.28759765625	12.662833333333333	12.55655	12.8269	0.27035000000000053	38877.125	332374.09117382776	0	1279	0.13627182641670998	1.2718362866551647	1.6264952098765935	490.2856750488281	490.2879638671875
1190	491.367919921875	12.4796					1	DETECTED	491.3679 m/z @12.48 [N1295_1.mzXML]	491.367919921875	12.4796	12.166933333333333	12.633116666666666	0.4661833333333334	18208.8203125	294574.8109191895	0	1279	0.3148053028102673	0.7454957356076756	0.490991471215351	491.3661193847656	491.3687744140625
1191	491.5565185546875	13.15385					1	DETECTED	491.5565 m/z @13.15 [N1295_1.mzXML]	491.5565185546875	13.15385	13.09825	13.882433333333333	0.784183333333333	48167.4296875	629981.0094716786	0	1279	0.18804805569530458	2.078584123557467	10.768163969702538	491.55194091796875	491.5565490722656
1192	493.7774963378906	13.15385					1	DETECTED	493.7775 m/z @13.15 [N1295_1.mzXML]	493.7774963378906	13.15385	13.126100000000001	13.5331	0.40699999999999825	33339.83984375	420282.7567631822	0	1279	0.19712958909158118	7.333333333333494	13.666666666666988	493.7754211425781	493.7774963378906
1193	494.32061767578125	12.812233333333333					1	DETECTED	494.3206 m/z @12.81 [N1295_1.mzXML]	494.32061767578125	12.812233333333333	12.618233333333334	13.195	0.576766666666666	565342.1875	5715188.368078635	1	1279	0.13760391100565705	1.1859695259093312	1.1348821945104473	494.320068359375	494.3230895996094
1194	496.33526611328125	13.181316666666667					1	DETECTED	496.3353 m/z @13.18 [N1295_1.mzXML]	496.33526611328125	13.181316666666667	0.35351666666666665	19.9955	19.641983333333332	1.3609662E7	2.0267654854118553E8	1	1279	0.24999513643060212	1.4926651164975249	1.4989836927258375	496.3274230957031	496.3404846191406
1195	497.3396301269531	13.181316666666667					1	DETECTED	497.3396 m/z @13.18 [N1295_1.mzXML]	497.3396301269531	13.181316666666667	10.9888	18.07133333333333	7.082533333333332	3007969.75	4.793668425043286E7	0	1279	0.1868510612251626	1.6151606601242092	3.4753761298552956	497.3386535644531	497.3451843261719
1196	498.3426513671875	13.181316666666667					1	DETECTED	498.3427 m/z @13.18 [N1295_1.mzXML]	498.3426513671875	13.181316666666667	5.402299999999999	14.55715	9.15485	432788.9375	2.556299087851971E7	0	1279	0.14438095474447543	0.5884323425625774	0.17686468512515494	498.34075927734375	498.3429870605469
1197	498.89862060546875	1.6377333333333333					1	DETECTED	498.8986 m/z @1.64 [N1295_1.mzXML]	498.89862060546875	1.6377333333333333	1.5933333333333333	8.574283333333334	6.98095	70077.953125	3370245.182413269	0	1279	0.042562142720121265	78.61430180180182	156.22860360360363	498.8973083496094	498.9067687988281
1198	499.3445129394531	13.195					1	DETECTED	499.3445 m/z @13.20 [N1295_1.mzXML]	499.3445129394531	13.195	13.02765	13.415883333333333	0.3882333333333339	54710.375	673636.7683217771	0	1279	0.19108081105363794	1.1599442286624801	1.811853808956402	499.3438415527344	499.3460998535156
1199	500.2779541015625	11.899133333333333					1	DETECTED	500.2780 m/z @11.90 [N1295_1.mzXML]	500.2779541015625	11.899133333333333	11.824933333333332	12.971733333333333	1.1468000000000007	76109.7578125	1059047.5268710917	0	1279	0.11403523232375079	2.5135370759201203	1.7829533441117924	500.2704772949219	500.2789306640625
1200	501.184326171875	13.181316666666667					1	DETECTED	501.1843 m/z @13.18 [N1295_1.mzXML]	501.184326171875	13.181316666666667	13.083983333333332	13.6547	0.5707166666666676	48690.36328125	682364.9427050778	0	1279	0.2245959233307584	2.9317636986300903	4.863527397260181	501.1833190917969	501.1878356933594
1201	502.28900146484375	12.871649999999999					1	DETECTED	502.2890 m/z @12.87 [N1295_1.mzXML]	502.28900146484375	12.871649999999999	11.884816666666667	12.92965	1.044833333333333	71989.1328125	742110.9442563463	0	1279	0.12034504228204845	0.6840732787539567	0.5536895311183585	502.28009033203125	502.2908935546875
1202	502.3245544433594	12.9579					1	DETECTED	502.3246 m/z @12.96 [N1295_1.mzXML]	502.3245544433594	12.9579	12.494766666666667	13.63965	1.1448833333333326	39831.06640625	984804.6798760974	0	1279	0.5076902514311961	1.2360191449546558	1.2775032425575172	502.32183837890625	502.32843017578125
1203	503.3116455078125	12.045533333333333					1	DETECTED	503.3116 m/z @12.05 [N1295_1.mzXML]	503.3116455078125	12.045533333333333	11.76215	14.031216666666667	2.2690666666666672	10411.392578125	520548.6698367916	0	1279	0.26687137255513704	4.003528789037233	7.007057578074466	503.30828857421875	503.31451416015625
1204	504.843505859375	1.6814333333333333					1	DETECTED	504.8435 m/z @1.68 [N1295_1.mzXML]	504.843505859375	1.6814333333333333	1.6522833333333333	1.7115833333333332	0.05929999999999991	17822.310546875	39912.40584741207	0	1279	0.11609061406995935	1.0171526586620907	1.0343053173241814	504.8424072265625	504.8458251953125
1205	506.3565673828125	13.624683333333333					1	DETECTED	506.3566 m/z @13.62 [N1295_1.mzXML]	506.3565673828125	13.624683333333333	11.094933333333334	15.8562	4.761266666666666	27065.173828125	1655551.1804849252	0	1279	0.020120118153824862	0.7483139701378743	0.8795784751425968	506.3531188964844	506.3620300292969
1206	507.32000732421875	13.181316666666667					1	DETECTED	507.3200 m/z @13.18 [N1295_1.mzXML]	507.32000732421875	13.181316666666667	5.1581	13.359883333333332	8.201783333333331	37297.22265625	2666214.9651076645	0	1279	0.07110431701940101	0.5111281219294838	0.022256243858967413	507.32000732421875	507.32568359375
1207	508.3367004394531	13.02765					1	DETECTED	508.3367 m/z @13.03 [N1295_1.mzXML]	508.3367004394531	13.02765	12.985883333333334	13.126100000000001	0.14021666666666732	25467.470703125	170601.05373291002	0	1279	0.12104923983723204	1.6785714285714697	2.3571428571429394	508.3355712890625	508.3372497558594
1208	508.3730773925781	14.07715					1	DETECTED	508.3731 m/z @14.08 [N1295_1.mzXML]	508.3730773925781	14.07715	12.214599999999999	16.002383333333334	3.7877833333333353	70301.875	2678114.700862427	0	1279	0.48718244089739393	0.7858148853381621	0.4236571161899056	508.37139892578125	508.3764343261719
1209	510.3519287109375	13.4741					1	DETECTED	510.3519 m/z @13.47 [N1295_1.mzXML]	510.3519287109375	13.4741	13.250133333333334	14.255833333333333	1.0056999999999992	180645.296875	3118565.0618181136	1	1279	0.240802461512704	1.6743535200009845	2.1338440532398755	510.35064697265625	510.3527526855469
1210	512.33154296875	11.986933333333333					1	DETECTED	512.3315 m/z @11.99 [N1295_1.mzXML]	512.33154296875	11.986933333333333	5.223233333333334	12.8269	7.603666666666666	69851.015625	2077729.669953825	0	1279	0.12371838679826475	1.5445599738179938	1.192692742372272	512.3301391601562	512.3323364257812
1211	514.872314453125	1.6522833333333333					1	DETECTED	514.8723 m/z @1.65 [N1295_1.mzXML]	514.872314453125	1.6522833333333333	1.6083	9.560566666666666	7.952266666666667	26468.990234375	1036655.993341278	0	1279	0.06418624546817897	90.40090943539234	179.80181887078467	514.8638916015625	514.8820190429688
1212	515.1339721679688	11.870316666666668					1	DETECTED	515.1340 m/z @11.87 [N1295_1.mzXML]	515.1339721679688	11.870316666666668	11.824933333333332	12.294099999999998	0.4691666666666663	12723.5283203125	197234.1696384277	0	1279	0.12629221266912793	5.168931325743434	8.071218784159301	515.13232421875	515.1369018554688
1213	515.3095703125	13.208716666666668					1	DETECTED	515.3096 m/z @13.21 [N1295_1.mzXML]	515.3095703125	13.208716666666668	13.013666666666667	13.5331	0.5194333333333319	129561.5078125	1495890.0892748993	0	1279	0.19167514200169933	1.3519065301042392	1.640105756441535	515.30810546875	515.3115234375
1214	516.3027954101562	12.812233333333333					1	DETECTED	516.3028 m/z @12.81 [N1295_1.mzXML]	516.3027954101562	12.812233333333333	12.677416666666666	12.971733333333333	0.294316666666667	65274.25390625	491088.4598938009	0	1279	0.7584565447431331	1.0915440721968053	1.1061227046214295	516.3013916015625	516.3035278320312
1215	517.3643188476562	15.342649999999999					1	DETECTED	517.3643 m/z @15.34 [N1295_1.mzXML]	517.3643188476562	15.342649999999999	14.794816666666666	16.132383333333333	1.3375666666666675	2834.769775390625	135512.44378384404	0	1279	0.8566486056462903	1.22077882567691	1.4415576513538202	517.3627319335938	517.3673095703125
1216	518.3181762695312	13.181316666666667					1	DETECTED	518.3182 m/z @13.18 [N1295_1.mzXML]	518.3181762695312	13.181316666666667	12.707116666666668	19.780666666666665	7.073549999999997	749403.5625	1.459916841542357E7	1	1279	0.21706867309936584	0.9178574181393078	2.0158093373619823	518.3124389648438	518.3197631835938
1217	518.45654296875	12.9579					1	DETECTED	518.4565 m/z @12.96 [N1295_1.mzXML]	518.45654296875	12.9579	11.641033333333333	14.981183333333332	3.3401499999999995	89714.9765625	6354122.980619629	0	1279	1.2962415473739206	1.2198355176354447	1.3651468406995462	518.45556640625	518.4589233398438
1218	519.3212280273438	13.181316666666667					1	DETECTED	519.3212 m/z @13.18 [N1295_1.mzXML]	519.3212280273438	13.181316666666667	13.013666666666667	13.4887	0.4750333333333323	191853.328125	2847193.111141597	0	1279	0.21534505474555488	1.4167412267620998	1.8334824535241998	519.3209228515625	519.322021484375
1219	520.33544921875	12.94385					1	DETECTED	520.3354 m/z @12.94 [N1295_1.mzXML]	520.33544921875	12.94385	11.746716666666666	18.681333333333335	6.934616666666669	4559437.0	4.388224009893758E7	1	1279	0.12352074561985837	1.1178978931568835	1.201080177977749	520.3350219726562	520.3405151367188
1220	521.3394775390625	12.94385					1	DETECTED	521.3395 m/z @12.94 [N1295_1.mzXML]	521.3394775390625	12.94385	8.650566666666666	14.4273	5.776733333333334	1157624.0	1.5220790846579032E7	0	1279	0.14133392964966696	0.6727640461651341	0.34552809233026816	521.3307495117188	521.33984375
1221	521.4158325195312	12.135383333333333					1	DETECTED	521.4158 m/z @12.14 [N1295_1.mzXML]	521.4158325195312	12.135383333333333	11.641033333333333	14.810433333333332	3.1693999999999996	9002.359375	726421.3108381957	0	1279	0.36018355103230704	3.2056235460705924	5.411247092141185	521.4144897460938	521.4190673828125
1222	522.3517456054688	13.3324					1	DETECTED	522.3517 m/z @13.33 [N1295_1.mzXML]	522.3517456054688	13.3324	11.913450000000001	17.740666666666666	5.827216666666665	1642707.875	2.78421170109162E7	1	1279	0.2246996903683378	1.979253290613756	2.014561085363734	522.3424072265625	522.3576049804688
1223	523.3549194335938	13.3324					1	DETECTED	523.3549 m/z @13.33 [N1295_1.mzXML]	523.3549194335938	13.3324	2.7243	14.45575	11.73145	453498.4375	1.4215249549708994E7	0	1279	0.2271066381390039	1.2990386369239202	1.800783018004669	523.3452758789062	523.3563232421875
1224	524.36669921875	14.197916666666666					1	DETECTED	524.3667 m/z @14.20 [N1295_1.mzXML]	524.36669921875	14.197916666666666	10.01005	18.220333333333333	8.210283333333333	2289683.75	1.0629059006220269E8	1	1279	0.4907585874004017	0.8196535347973065	0.43321176916407633	524.3568725585938	524.371826171875
1225	525.37109375	14.197916666666666					1	DETECTED	525.3711 m/z @14.20 [N1295_1.mzXML]	525.37109375	14.197916666666666	10.605133333333333	17.576	6.970866666666668	575027.875	3.454516924885851E7	0	1279	0.5926983399282832	1.1226644622503055	0.24958210999211705	525.3702392578125	525.37353515625
1226	526.2890014648438	12.8269					1	DETECTED	526.2890 m/z @12.83 [N1295_1.mzXML]	526.2890014648438	12.8269	12.6921	12.92965	0.2375500000000006	70357.171875	434429.19234521815	0	1279	0.10242189504951327	0.9022232195378314	0.931890589161187	526.2867431640625	526.291015625
1227	527.3764038085938	14.370366666666666					1	DETECTED	527.3764 m/z @14.37 [N1295_1.mzXML]	527.3764038085938	14.370366666666666	14.0163	17.2955	3.2792000000000012	15911.369140625	618384.7372476197	0	1279	0.251336138407952	4.630766334023731	2.095579571374458	527.3740234375	527.3782958984375
1228	528.31689453125	13.304983333333332					1	DETECTED	528.3169 m/z @13.30 [N1295_1.mzXML]	528.31689453125	13.304983333333332	13.250133333333334	13.44495	0.1948166666666662	47737.19140625	285030.5496684568	0	1279	0.11210373431137732	1.7759039805530745	2.3897396075227206	528.3159790039062	528.3175048828125
1229	528.4594116210938	12.403799999999999					1	DETECTED	528.4594 m/z @12.40 [N1295_1.mzXML]	528.4594116210938	12.403799999999999	12.045533333333333	12.721816666666665	0.6762833333333322	28607.56640625	518763.97145214863	0	1279	0.3493783623019784	0.9438267584666933	1.7723116964998873	528.4577026367188	528.4603271484375
1230	532.3329467773438	13.4887					1	DETECTED	532.3329 m/z @13.49 [N1295_1.mzXML]	532.3329467773438	13.4887	1.084	13.725266666666666	12.641266666666667	15087.2412109375	1968293.8828366084	0	1279	0.18868256050888021	0.5095353642839676	0.019070728567935267	532.3240966796875	532.3363037109375
1231	534.2924194335938	13.208716666666668					1	DETECTED	534.2924 m/z @13.21 [N1295_1.mzXML]	534.2924194335938	13.208716666666668	13.083983333333332	13.415883333333333	0.33190000000000097	47544.00390625	480033.6758535143	0	1279	0.13677944675426268	1.3304382683057034	1.660876536611407	534.291015625	534.293212890625
1232	535.1226196289062	11.555766666666667					1	DETECTED	535.1226 m/z @11.56 [N1295_1.mzXML]	535.1226196289062	11.555766666666667	6.204083333333333	11.612083333333334	5.408000000000001	24427.580078125	2165596.874478669	0	1279	0.07082466200413862	0.505261584361307	0.010523168722613904	535.121337890625	535.1318969726562
1233	535.294921875	12.999683333333333					1	DETECTED	535.2949 m/z @13.00 [N1295_1.mzXML]	535.294921875	12.999683333333333	5.957133333333333	13.167583333333333	7.21045	24700.662109375	2507361.4426767575	0	1279	0.0820397634418093	0.5119203981512378	0.023840796302475594	535.2901000976562	535.2974243164062
1234	536.46826171875	13.941466666666667					1	DETECTED	536.4683 m/z @13.94 [N1295_1.mzXML]	536.46826171875	13.941466666666667	9.515133333333333	14.470483333333334	4.955350000000001	5186.4404296875	737697.7869424134	0	1279	4.528240283958347	0.5597578883952106	0.11951577679042105	536.4652709960938	536.4765014648438
1235	540.3628540039062	12.27815					1	DETECTED	540.3629 m/z @12.28 [N1295_1.mzXML]	540.3628540039062	12.27815	9.7865	12.4194	2.6328999999999994	10052.509765625	444589.5960136716	0	1279	0.111054028565432	0.5283446712018139	0.05668934240362789	540.3616943359375	540.3682250976562
1236	542.31787109375	12.9579					1	DETECTED	542.3179 m/z @12.96 [N1295_1.mzXML]	542.31787109375	12.9579	12.55655	13.5481	0.9915500000000002	355603.78125	3786994.67243433	1	1279	0.13848559443838582	0.7685121080726132	0.48590038651313094	542.3162841796875	542.3215942382812
1237	544.3359985351562	12.88635					1	DETECTED	544.3360 m/z @12.89 [N1295_1.mzXML]	544.3359985351562	12.88635	12.4796	15.62925	3.149650000000001	658833.5	8372328.214013183	1	1279	0.13754786377475448	2.556445942981941	3.979738773098114	544.3314208984375	544.3375244140625
1238	546.3519287109375	13.09825					1	DETECTED	546.3519 m/z @13.10 [N1295_1.mzXML]	546.3519287109375	13.09825	10.866833333333334	16.426466666666666	5.559633333333332	148496.953125	5507746.871826631	0	1279	1.1592766472814926	0.630075535149558	1.1466855346142188	546.3455810546875	546.35498046875
1239	547.3550415039062	13.09825					1	DETECTED	547.3550 m/z @13.10 [N1295_1.mzXML]	547.3550415039062	13.09825	7.429766666666667	14.810433333333332	7.380666666666666	35305.203125	3096437.313059571	0	1279	1.757356190076436	0.6510265826543842	0.3020531653087684	547.3502807617188	547.3555297851562
1240	548.3671264648438	13.503449999999999					1	DETECTED	548.3671 m/z @13.50 [N1295_1.mzXML]	548.3671264648438	13.503449999999999	1.5338	14.528066666666666	12.994266666666666	39613.87890625	3229854.272354859	0	1279	0.1992130830519816	0.5428006109897393	0.024823652758330227	548.3588256835938	548.37451171875
1241	550.3842163085938	11.8556					1	DETECTED	550.3842 m/z @11.86 [N1295_1.mzXML]	550.3842163085938	11.8556	11.16985	15.248216666666668	4.078366666666668	9653.646484375	880480.2504804685	0	1279	0.4421224038243672	2.973654149957466	4.638146377864514	550.376953125	550.3865356445312
1242	550.4471435546875	12.9579					1	DETECTED	550.4471 m/z @12.96 [N1295_1.mzXML]	550.4471435546875	12.9579	12.326133333333333	14.3274	2.001266666666668	9120.5830078125	658774.8500263676	0	1279	1.5262695182254955	1.5838653511317458	2.1677307022634915	550.4432983398438	550.4495849609375
1243	555.4102172851562	13.15385					1	DETECTED	555.4102 m/z @13.15 [N1295_1.mzXML]	555.4102172851562	13.15385	13.139999999999999	13.359883333333332	0.21988333333333365	21470.029296875	165088.2079951174	0	1279	0.1366158686572092	7.938026474126725	14.87605294825345	555.40625	555.410888671875
1244	566.3176879882812	12.88635					1	DETECTED	566.3177 m/z @12.89 [N1295_1.mzXML]	566.3176879882812	12.88635	2.5303	19.813666666666666	17.283366666666666	63326.32421875	8323090.25610977	0	1279	0.13619900830303777	0.8344574749381601	108.28516666354504	566.31298828125	566.3184204101562
1245	567.4038696289062	12.37325					1	DETECTED	567.4039 m/z @12.37 [N1295_1.mzXML]	567.4038696289062	12.37325	12.310166666666667	12.572083333333333	0.26191666666666613	15531.30859375	139416.14849560603	0	1279	0.0871480777659066	2.075957727873185	3.15191545574637	567.4011840820312	567.4046020507812
1246	568.3355102539062	12.8568					1	DETECTED	568.3355 m/z @12.86 [N1295_1.mzXML]	568.3355102539062	12.8568	9.530183333333333	13.15385	3.623666666666667	174093.75	2841049.7736800853	0	1279	0.1480777858681872	1.1986529218482687	1.1611303060589915	568.3255615234375	568.3388061523438
1247	569.2918090820312	16.45905					1	DETECTED	569.2918 m/z @16.46 [N1295_1.mzXML]	569.2918090820312	16.45905	14.965633333333333	17.082833333333333	2.1172000000000004	1992.4825439453125	121506.13256933608	0	1279	1.4254810695360352	0.708844372523854	0.41768874504770803	569.2848510742188	569.29443359375
1248	583.2493896484375	11.3803					1	DETECTED	583.2494 m/z @11.38 [N1295_1.mzXML]	583.2493896484375	11.3803	10.65535	11.4968	0.84145	12959.3720703125	329011.13773556484	0	1279	0.661823148769983	0.5803503689909651	0.1717984895548656	583.2490844726562	583.2546997070312
1249	585.1866455078125	2.793266666666667					1	DETECTED	585.1866 m/z @2.79 [N1295_1.mzXML]	585.1866455078125	2.793266666666667	2.4894499999999997	5.9242	3.43475	8389.0595703125	365629.2483125	0	1279	0.5605249698509298	5.652668824400673	2.4257930024191987	585.1820068359375	585.1893310546875
1250	585.2671508789062	12.9153					1	DETECTED	585.2672 m/z @12.92 [N1295_1.mzXML]	585.2671508789062	12.9153	3.6779	13.711350000000001	10.033450000000002	42521.984375	2528944.3806957738	0	1279	0.2438967085595749	0.6539207614723993	0.955783054437345	585.2575073242188	585.2702026367188
1251	590.3173828125	12.871649999999999					1	DETECTED	590.3174 m/z @12.87 [N1295_1.mzXML]	590.3173828125	12.871649999999999	12.79675	12.9579	0.16115000000000101	17491.208984375	124558.30115210045	0	1279	0.14839342755744056	1.0757676902536852	1.1515353805073705	590.3129272460938	590.3182983398438
1252	591.3135375976562	11.76215					1	DETECTED	591.3135 m/z @11.76 [N1295_1.mzXML]	591.3135375976562	11.76215	4.756166666666667	11.928033333333333	7.171866666666666	4691.18896484375	546727.667961731	0	1279	1.3390519748105785	0.5118386902623709	0.023677380524741956	591.3118286132812	591.3184814453125
1253	599.4274291992188	12.403799999999999					1	DETECTED	599.4274 m/z @12.40 [N1295_1.mzXML]	599.4274291992188	12.403799999999999	12.342266666666665	14.856933333333334	2.5146666666666686	7839.79443359375	555611.8560171511	0	1279	1.894023065193407	20.43336944745401	39.86673889490802	599.4260864257812	599.4326171875
1254	619.0869140625	14.370366666666666					1	DETECTED	619.0869 m/z @14.37 [N1295_1.mzXML]	619.0869140625	14.370366666666666	0.45558333333333334	14.60075	14.145166666666666	4349.8310546875	1178917.1418965452	0	1279	0.14821773319327392	0.5082783658147749	0.01655673162954992	619.0775756835938	619.0913696289062
1255	619.4329223632812	12.721816666666665					1	DETECTED	619.4329 m/z @12.72 [N1295_1.mzXML]	619.4329223632812	12.721816666666665	11.276116666666667	12.842033333333335	1.5659166666666682	20580.57421875	770029.8250117187	0	1279	0.1844582840044282	0.5415773212515286	0.09494341042460555	619.4299926757812	619.4354858398438
1256	629.1499633789062	2.4476					1	DETECTED	629.1500 m/z @2.45 [N1295_1.mzXML]	629.1499633789062	2.4476	2.0227666666666666	5.320883333333333	3.298116666666666	14354.505859375	458458.45973748784	0	1279	0.17616374757110842	3.8816594743036474	10.432728347737495	629.1455078125	629.1530151367188
1257	633.2513427734375	11.746716666666666					1	DETECTED	633.2513 m/z @11.75 [N1295_1.mzXML]	633.2513427734375	11.746716666666666	11.6704	11.824933333333332	0.1545333333333314	12729.5048828125	83833.02549194318	0	1279	0.11686137991879875	1.0124481327800892	1.0248962655601783	633.2503662109375	633.2538452148438
1258	651.1312255859375	1.8694					1	DETECTED	651.1312 m/z @1.87 [N1295_1.mzXML]	651.1312255859375	1.8694	1.8413499999999998	2.51665	0.6753	7697.68701171875	169254.65327178963	0	1279	0.5280781653592801	12.037433155080159	23.074866310160317	651.1289672851562	651.1348876953125
1259	675.5379028320312	13.415883333333333					1	DETECTED	675.5379 m/z @13.42 [N1295_1.mzXML]	675.5379028320312	13.415883333333333	11.824933333333332	14.45575	2.630816666666668	13523.6142578125	700206.9325795291	0	1279	0.5155371215353739	0.8268068344909224	0.35045435183474566	675.533935546875	675.5452270507812
1260	685.8848266601562	9.50015					1	DETECTED	685.8848 m/z @9.50 [N1295_1.mzXML]	685.8848266601562	9.50015	0.31938333333333335	9.560566666666666	9.241183333333334	3007.183349609375	967891.2810180053	0	1279	0.13112566019127492	0.5032903933222715	0.006580786644543133	685.8804931640625	685.8907470703125
1261	701.5540771484375	12.618233333333334					1	DETECTED	701.5541 m/z @12.62 [N1295_1.mzXML]	701.5540771484375	12.618233333333334	12.182716666666666	13.126100000000001	0.943383333333335	41884.890625	1138297.1159370118	0	1279	0.39599022737251843	1.099560410787421	1.0183181144602598	701.5520629882812	701.5568237304688
1262	703.569580078125	13.4887					1	DETECTED	703.5696 m/z @13.49 [N1295_1.mzXML]	703.569580078125	13.4887	11.079566666666667	15.74285	4.663283333333334	82695.0	5022810.786291349	0	1279	0.5057857400073313	1.8808969453338915	0.7717238587331702	703.5670166015625	703.574462890625
1263	722.5226440429688	13.3878					1	DETECTED	722.5226 m/z @13.39 [N1295_1.mzXML]	722.5226440429688	13.3878	11.986933333333333	14.122566666666668	2.1356333333333346	15462.953125	803381.6972463381	0	1279	0.3968468082948746	0.7622543187550564	0.5245086375101129	722.5140991210938	722.5279541015625
1264	732.5468139648438	12.6921					1	DETECTED	732.5468 m/z @12.69 [N1295_1.mzXML]	732.5468139648438	12.6921	12.246333333333332	14.764266666666666	2.5179333333333336	13192.462890625	738815.8818988648	0	1279	0.405983010027267	2.8242727884543433	4.6485455769086865	732.54248046875	732.5543212890625
1265	756.5472412109375	12.633116666666666					1	DETECTED	756.5472 m/z @12.63 [N1295_1.mzXML]	756.5472412109375	12.633116666666666	2.9885499999999996	14.046233333333333	11.057683333333333	18178.310546875	2324780.3982652584	0	1279	0.26943528623126234	0.573259728275333	2.577527958185657	756.5438232421875	756.5542602539062
1266	758.5640258789062	13.711350000000001					1	DETECTED	758.5640 m/z @13.71 [N1295_1.mzXML]	758.5640258789062	13.711350000000001	1.1531	17.16466666666667	16.01156666666667	185650.140625	1.4779524947165199E7	0	1279	1.5144552423362292	0.8253507627921319	0.5924399152163717	758.5542602539062	758.5722045898438
1267	760.5794677734375	13.518216666666666					1	DETECTED	760.5795 m/z @13.52 [N1295_1.mzXML]	760.5794677734375	13.518216666666666	11.71585	15.263966666666667	3.548116666666667	64626.13671875	4198564.915243349	0	1279	0.46698917188364675	0.9342386265859278	0.9009802304640465	760.57666015625	760.5845947265625
1268	768.58349609375	12.677416666666666					1	DETECTED	768.5835 m/z @12.68 [N1295_1.mzXML]	768.58349609375	12.677416666666666	0.4893	17.2465	16.7572	18971.384765625	3094373.9931293936	0	1279	0.20620814595564418	0.687440088501505	0.37488017700300996	768.576416015625	768.5880126953125
1269	780.547119140625	12.677416666666666					1	DETECTED	780.5471 m/z @12.68 [N1295_1.mzXML]	780.547119140625	12.677416666666666	11.8556	14.615433333333334	2.759833333333333	27417.466796875	1665716.0418803704	0	1279	0.4962226269409875	1.679105234338562	2.4138780359753427	780.5429077148438	780.5541381835938
1270	782.564208984375	13.4887					1	DETECTED	782.5642 m/z @13.49 [N1295_1.mzXML]	782.564208984375	13.4887	7.379783333333333	15.469116666666668	8.089333333333336	132151.703125	7096971.119400999	0	1279	0.6352924997106797	0.8901053936862364	0.6761564767673739	782.5581665039062	782.5708618164062
1271	784.5787963867188	12.633116666666666					1	DETECTED	784.5788 m/z @12.63 [N1295_1.mzXML]	784.5787963867188	12.633116666666666	11.913450000000001	15.153583333333334	3.2401333333333326	34795.4765625	2449116.785940492	0	1279	0.3614215111393744	2.251134784622515	4.278235320163329	784.5736083984375	784.5828247070312
1272	786.5945434570312	12.766866666666665					1	DETECTED	786.5945 m/z @12.77 [N1295_1.mzXML]	786.5945434570312	12.766866666666665	11.641033333333333	15.678066666666666	4.0370333333333335	112328.0	6942895.956323728	0	1279	0.59367499274693	1.5141172582020983	1.921241654061336	786.5913696289062	786.6034545898438
1273	806.56298828125	12.662833333333333					1	DETECTED	806.5630 m/z @12.66 [N1295_1.mzXML]	806.56298828125	12.662833333333333	11.597900000000001	17.724	6.126099999999999	76828.1796875	3669670.595239199	0	1279	0.7257465957766591	1.862243171773435	2.9533639945457266	806.55810546875	806.5723266601562
1274	810.5960083007812	12.662833333333333					1	DETECTED	810.5960 m/z @12.66 [N1295_1.mzXML]	810.5960083007812	12.662833333333333	11.626383333333333	14.499433333333334	2.873050000000001	40188.2109375	1930730.7273383813	0	1279	0.5738363953229939	2.0842983759034084	2.2752436421965934	810.5912475585938	810.6017456054688
1275	812.611083984375	12.766866666666665					1	DETECTED	812.6111 m/z @12.77 [N1295_1.mzXML]	812.611083984375	12.766866666666665	12.119716666666667	14.355866666666666	2.2361499999999985	21057.982421875	1046702.0982425539	0	1279	0.5272897996740635	1.7276906435911343	2.2694242260390087	812.6036987304688	812.6146240234375
1276	991.6657104492188	13.167583333333333					1	DETECTED	991.6657 m/z @13.17 [N1295_1.mzXML]	991.6657104492188	13.167583333333333	6.4992833333333335	13.359883333333332	6.860599999999999	51093.18359375	1601731.5923955063	0	1279	0.1339493235391327	0.5183610573928661	2.930696978513919	991.6593017578125	991.6677856445312
1277	1133.226318359375	11.291950000000002					1	DETECTED	1133.2263 m/z @11.29 [N1295_1.mzXML]	1133.226318359375	11.291950000000002	0.10083333333333333	19.945666666666668	19.844833333333334	12663.7646484375	2641481.6071737055	0	1279	11.220014264734463	1.6087839835501125	5.825117343216483	1133.215087890625	1133.237548828125
1278	1223.0142822265625	3.988316666666667					1	DETECTED	1223.0143 m/z @3.99 [N1295_1.mzXML]	1223.0142822265625	3.988316666666667	3.6338166666666667	4.585	0.9511833333333333	1964.8699951171875	78328.7582539978	0	1279	0.6162307739558441	1.3415843911612588	1.6831687823225179	1223.0025634765625	1223.0167236328125
