# Supplementary material for: MSFC: a new feature construction method for accurate diagnosis of mass spectrometry data
Source: Sci Rep. 2023 Sep 21;13:15694. doi: 10.1038/s41598-023-42395-5 (PMC10514077; doi:10.1038/s41598-023-42395-5)
Supplement: Supplementary file 1 — Supplementary Information. [file 41598_2023_42395_MOESM1_ESM.zip › dataset/CHD dataset/1-batch/N/N1296_1.mzXML_chromatograms.csv]

row ID	row m/z	row retention time	row identity (main ID)	row identity (all IDs)	row identity (main ID + details)	row comment	row number of detected peaks	N1296_1.mzXML Peak status	N1296_1.mzXML Peak name	N1296_1.mzXML Peak m/z	N1296_1.mzXML Peak RT	N1296_1.mzXML Peak RT start	N1296_1.mzXML Peak RT end	N1296_1.mzXML Peak duration time	N1296_1.mzXML Peak height	N1296_1.mzXML Peak area	N1296_1.mzXML Peak charge	N1296_1.mzXML Peak # data points	N1296_1.mzXML Peak FWHM	N1296_1.mzXML Peak tailing factor	N1296_1.mzXML Peak asymmetry factor	N1296_1.mzXML Peak m/z min	N1296_1.mzXML Peak m/z max
1	55.05367660522461	13.309166666666666					1	DETECTED	55.0537 m/z @13.31 [N1296_1.mzXML]	55.05367660522461	13.309166666666666	0.13473333333333332	19.935833333333335	19.8011	4769.61572265625	1516312.737812562	0	1286	5.265938141611814	0.7514972180966671	0.46614217510562306	55.04702377319336	55.05472946166992
2	60.080291748046875	14.643699999999999					1	DETECTED	60.0803 m/z @14.64 [N1296_1.mzXML]	60.080291748046875	14.643699999999999	0.10153333333333332	20.002166666666668	19.900633333333335	227538.765625	6.72587978943978E7	0	1286	7.281103724843835	0.6934357347644684	3.3423553330106612	60.07988357543945	60.08940124511719
3	61.03915023803711	1.838					1	DETECTED	61.0392 m/z @1.84 [N1296_1.mzXML]	61.03915023803711	1.838	0.10153333333333332	20.002166666666668	19.900633333333335	195375.328125	3813319.5946961087	0	1286	0.04305537007048832	4.599783357241946	6.288200553757546	61.03706741333008	61.0483512878418
4	61.08366775512695	14.31325					1	DETECTED	61.0837 m/z @14.31 [N1296_1.mzXML]	61.08366775512695	14.31325	5.044866666666667	19.558	14.513133333333332	6646.244140625	2165199.8743889146	0	1286	5.042618267778886	0.7829376931971236	0.7682619453227892	61.08342742919922	61.09281539916992
5	68.98182678222656	1.4849166666666667					1	DETECTED	68.9818 m/z @1.48 [N1296_1.mzXML]	68.98182678222656	1.4849166666666667	1.4058333333333333	13.476633333333332	12.070799999999998	9204.7626953125	1228499.1576975705	0	1286	0.1059565099954991	76.3169652265542	151.6339304531084	68.97245025634766	68.98692321777344
6	69.03311157226562	1.97965					1	DETECTED	69.0331 m/z @1.98 [N1296_1.mzXML]	69.03311157226562	1.97965	1.93735	7.424283333333333	5.486933333333333	8126.61328125	497831.88984774787	0	1286	0.06223672085544418	64.85736800630417	128.71473601260834	69.0328598022461	69.03324127197266
7	69.06948852539062	6.400499999999999					1	DETECTED	69.0695 m/z @6.40 [N1296_1.mzXML]	69.06948852539062	6.400499999999999	0.10153333333333332	20.002166666666668	19.900633333333335	6739.4033203125	3966155.2277139905	0	1286	6.741351993769993	1.5796744439564165	1.559767215355709	69.06145477294922	69.06980895996094
8	70.97998809814453	1.4849166666666667					1	DETECTED	70.9800 m/z @1.48 [N1296_1.mzXML]	70.97998809814453	1.4849166666666667	1.4058333333333333	19.06683333333333	17.660999999999998	9232.8701171875	1421380.0589059147	0	1286	0.053283785276815765	111.66069546891455	217.0951270235652	70.9726791381836	70.98819732666016
9	72.0486068725586	11.29935					1	DETECTED	72.0486 m/z @11.30 [N1296_1.mzXML]	72.0486068725586	11.29935	3.0879666666666665	19.393166666666666	16.3052	5676.36669921875	1380314.0011637572	0	1286	5.282222354571839	0.9928412386869446	6.118952029437503	72.04095458984375	72.04955291748047
10	72.0802993774414	1.93735					1	DETECTED	72.0803 m/z @1.94 [N1296_1.mzXML]	72.0802993774414	1.93735	1.8669166666666668	19.657	17.79008333333333	63263.9140625	1806430.1147157894	0	1286	0.1760370378928484	6.981715907208279	9.29951143244912	72.0802230834961	72.0824966430664
11	73.04488372802734	11.3586					1	DETECTED	73.0449 m/z @11.36 [N1296_1.mzXML]	73.04488372802734	11.3586	0.10153333333333332	20.002166666666668	19.900633333333335	13241.4638671875	3453707.159295931	0	1286	3.7690263337989354	2.0238661406237104	3.280367050947135	73.04095458984375	73.05329132080078
12	73.39254760742188	12.510116666666667					1	DETECTED	73.3925 m/z @12.51 [N1296_1.mzXML]	73.39254760742188	12.510116666666667	0.5395	14.687883333333334	14.148383333333333	3448.5166015625	1271848.3114863588	0	1286	11.557895901107718	0.5909630108167638	0.18192602163352767	73.38414001464844	73.40193939208984
13	75.94729614257812	2.5981					1	DETECTED	75.9473 m/z @2.60 [N1296_1.mzXML]	75.94729614257812	2.5981	0.57315	16.5302	15.95705	5433.4375	1548889.8032937013	0	1286	14.190446063378667	3.940109632336601	6.880219264673202	75.93763732910156	75.95392608642578
14	77.04788208007812	14.29885					1	DETECTED	77.0479 m/z @14.30 [N1296_1.mzXML]	77.04788208007812	14.29885	4.2572833333333335	14.29885	10.041566666666666	1824.350830078125	654718.9972887572	0	1286	5.983549543095565	0.5	null	77.03801727294922	77.04788208007812
15	80.94725036621094	1.7379833333333332					1	DETECTED	80.9473 m/z @1.74 [N1296_1.mzXML]	80.94725036621094	1.7379833333333332	1.16545	19.360500000000002	18.195050000000002	182876.46875	4502489.9695474235	0	1286	0.16772747732848714	1.097515659973579	0.9743223640655151	80.93853759765625	80.95362854003906
16	81.06928253173828	13.798333333333334					1	DETECTED	81.0693 m/z @13.80 [N1296_1.mzXML]	81.06928253173828	13.798333333333334	0.11783333333333333	19.985833333333336	19.868000000000002	5602.4365234375	2183988.7743568122	0	1286	8.678206253666652	0.726143050327108	0.2288464366428881	81.06902313232422	81.06977081298828
17	82.94429779052734	1.7674166666666666					1	DETECTED	82.9443 m/z @1.77 [N1296_1.mzXML]	82.94429779052734	1.7674166666666666	1.6772333333333334	2.44695	0.7697166666666668	66684.9765625	1055142.5670551765	0	1286	0.1842655535957225	4.267510626501574	5.283194591819013	82.94426727294922	82.94451904296875
18	83.02088165283203	1.8237333333333334					1	DETECTED	83.0209 m/z @1.82 [N1296_1.mzXML]	83.02088165283203	1.8237333333333334	0.6404333333333334	20.002166666666668	19.361733333333333	2775982.25	1.5147282117698316E7	0	1286	0.059328093686719985	1.978167661004684	2.6626828438021084	83.0145263671875	83.02989196777344
19	83.08489227294922	11.252783333333333					1	DETECTED	83.0849 m/z @11.25 [N1296_1.mzXML]	83.08489227294922	11.252783333333333	0.11783333333333333	20.002166666666668	19.884333333333334	34023.8828125	5069213.267238773	0	1286	0.1853282354477077	0.8556304101165111	4.380463663348166	83.07820892333984	83.08531951904297
20	84.02439880371094	1.8237333333333334					1	DETECTED	84.0244 m/z @1.82 [N1296_1.mzXML]	84.02439880371094	1.8237333333333334	0.13473333333333332	18.4685	18.333766666666666	22129.447265625	4086806.3048966983	0	1286	0.05955487893274425	5.427402802447207	9.854805604894414	84.01933288574219	84.0325698852539
21	84.04401397705078	2.474416666666667					1	DETECTED	84.0440 m/z @2.47 [N1296_1.mzXML]	84.04401397705078	2.474416666666667	0.11783333333333333	20.002166666666668	19.884333333333334	23831.408203125	5689409.72981396	0	1286	1.065748209303909	2.621059638993315	6.5857142432535785	84.03649139404297	84.04823303222656
22	84.95909118652344	1.4995333333333332					1	DETECTED	84.9591 m/z @1.50 [N1296_1.mzXML]	84.95909118652344	1.4995333333333332	0.11783333333333333	20.002166666666668	19.884333333333334	852745.25	1.8091696884290047E7	0	1286	0.16289980327323317	1.7186242846724507	1.802340743431141	84.95891571044922	84.95948028564453
23	85.02787017822266	1.95165					1	DETECTED	85.0279 m/z @1.95 [N1296_1.mzXML]	85.02787017822266	1.95165	1.6035333333333335	18.027833333333334	16.4243	39254.16015625	3027035.52297113	0	1286	0.20385759783500546	5.878430433428557	5.318461938867559	85.01826477050781	85.02813720703125
24	85.0643081665039	6.400499999999999					1	DETECTED	85.0643 m/z @6.40 [N1296_1.mzXML]	85.0643081665039	6.400499999999999	0.13473333333333332	20.002166666666668	19.867433333333334	4533.48095703125	2394750.3207322387	0	1286	2.4161753178610397	1.5853952429338258	1.9496750749295009	85.05596923828125	85.06471252441406
25	85.96255493164062	1.4700833333333334					1	DETECTED	85.9626 m/z @1.47 [N1296_1.mzXML]	85.96255493164062	1.4700833333333334	1.4234	1.5885166666666668	0.1651166666666668	8534.17578125	52386.57541192634	0	1286	0.12031025779758475	1.7684755444484097	2.3301167272815566	85.96248626708984	85.962646484375
26	86.05963897705078	2.639283333333333					1	DETECTED	86.0596 m/z @2.64 [N1296_1.mzXML]	86.05963897705078	2.639283333333333	0.15196666666666667	19.969	19.817033333333335	15477.001953125	2642945.643269653	0	1286	0.5672814149825771	3.898820283235539	3.263624176342247	86.05934143066406	86.05988311767578
27	86.09590911865234	4.048066666666666					1	DETECTED	86.0959 m/z @4.05 [N1296_1.mzXML]	86.09590911865234	4.048066666666666	1.4995333333333332	14.120283333333333	12.62075	138819.328125	9316957.21719333	1	1286	0.9539826590399665	0.6778874931329015	0.7799730548344992	86.09394073486328	86.10372161865234
28	87.07994842529297	6.9262999999999995					1	DETECTED	87.0799 m/z @6.93 [N1296_1.mzXML]	87.07994842529297	6.9262999999999995	0.10153333333333332	20.002166666666668	19.900633333333335	92774.6015625	4.795395248698101E7	1	1286	5.227038307992617	0.9548850622965844	1.1203974527279161	87.07975006103516	87.08010864257812
29	88.08141326904297	12.636966666666666					1	DETECTED	88.0814 m/z @12.64 [N1296_1.mzXML]	88.08141326904297	12.636966666666666	0.10153333333333332	19.985833333333336	19.884300000000003	17070.60546875	3876880.2173797917	0	1286	11.000683043985342	0.9139833905198897	0.8611055234784104	88.07174682617188	88.08824157714844
30	88.11138916015625	14.226033333333334					1	DETECTED	88.1114 m/z @14.23 [N1296_1.mzXML]	88.11138916015625	14.226033333333334	1.9233166666666668	19.657	17.73368333333333	4916.8193359375	2418085.8044296866	0	1286	4.3263031474760165	0.7207222524022471	0.4414445048044944	88.1070327758789	88.11182403564453
31	88.95213317871094	1.4849166666666667					1	DETECTED	88.9521 m/z @1.48 [N1296_1.mzXML]	88.95213317871094	1.4849166666666667	1.4234	17.995	16.5716	17373.6015625	2490848.9699116214	0	1286	0.09471684982618456	134.69195340016256	268.3839068003251	88.95175170898438	88.9522476196289
32	88.96783447265625	11.561133333333334					1	DETECTED	88.9678 m/z @11.56 [N1296_1.mzXML]	88.96783447265625	11.561133333333334	0.5054166666666666	19.935833333333335	19.43041666666667	21286.4921875	3338452.60967041	0	1286	0.8569812743566789	0.8787497569130903	0.7574995138261804	88.96764373779297	88.96807098388672
33	89.0381851196289	9.225683333333334					1	DETECTED	89.0382 m/z @9.23 [N1296_1.mzXML]	89.0381851196289	9.225683333333334	0.21923333333333334	19.017999999999997	18.798766666666666	12177.4501953125	1540559.9609047845	0	1286	0.09226753117989794	1.0436279925312784	2.213031520206432	89.03228759765625	89.04137420654297
34	89.0593032836914	10.179683333333333					1	DETECTED	89.0593 m/z @10.18 [N1296_1.mzXML]	89.0593032836914	10.179683333333333	0.10153333333333332	20.002166666666668	19.900633333333335	15810.83984375	4718261.656991708	0	1286	1.3569812156288759	1.5741968271524416	4.179338566800132	89.05895233154297	89.0594482421875
35	89.96051025390625	12.286916666666666					1	DETECTED	89.9605 m/z @12.29 [N1296_1.mzXML]	89.96051025390625	12.286916666666666	0.15196666666666667	18.742	18.590033333333334	12175.216796875	3150551.130933045	0	1286	1.421036807347516	0.7659707429092553	0.5319414858185105	89.96007537841797	89.96880340576172
36	90.05439758300781	1.838					1	DETECTED	90.0544 m/z @1.84 [N1296_1.mzXML]	90.05439758300781	1.838	0.10153333333333332	20.002166666666668	19.900633333333335	145853.984375	5512993.963710733	0	1286	0.19559358179986375	4.317645653893457	6.742055018924051	90.04576110839844	90.05950927734375
37	90.97600555419922	1.6625166666666666					1	DETECTED	90.9760 m/z @1.66 [N1296_1.mzXML]	90.97600555419922	1.6625166666666666	1.5437166666666668	17.865333333333336	16.321616666666667	561695.6875	2.382497401042578E7	0	1286	0.1563094007353465	68.91209933383931	151.23939527467294	90.9758529663086	90.97828674316406
38	91.03855895996094	9.879850000000001					1	DETECTED	91.0386 m/z @9.88 [N1296_1.mzXML]	91.03855895996094	9.879850000000001	0.10153333333333332	20.002166666666668	19.900633333333335	46105.48046875	2.5947770920229975E7	0	1286	12.484151505563291	1.0175899396453718	0.41669464448698285	91.03821563720703	91.03866577148438
39	91.05381774902344	9.21175					1	DETECTED	91.0538 m/z @9.21 [N1296_1.mzXML]	91.05381774902344	9.21175	0.13473333333333332	20.002166666666668	19.867433333333334	122695.2421875	1.1836473819228241E7	0	1286	0.9327401533190329	9.011077862222706	0.28691017458572954	91.05367279052734	91.05653381347656
40	92.05718994140625	9.197833333333334					1	DETECTED	92.0572 m/z @9.20 [N1296_1.mzXML]	92.05718994140625	9.197833333333334	0.21923333333333334	18.791	18.57176666666667	8985.8525390625	1338309.94818692	0	1286	0.9963194970489742	1.034223969586944	1.8397233029766347	92.05342102050781	92.05901336669922
41	93.06946563720703	8.3879					1	DETECTED	93.0695 m/z @8.39 [N1296_1.mzXML]	93.06946563720703	8.3879	0.32011666666666666	19.95266666666667	19.632550000000002	9942.353515625	1722847.6693003546	0	1286	0.4296979527479543	2.0010881810100614	21.688103066219256	93.06464385986328	93.06988525390625
42	94.04093933105469	8.3879					1	DETECTED	94.0409 m/z @8.39 [N1296_1.mzXML]	94.04093933105469	8.3879	2.960083333333333	17.995	15.034916666666668	15118.6669921875	1461563.6776180414	0	1286	0.23260502562253116	3.5988826842646175	3.9912475279342465	94.04031372070312	94.04998779296875
43	95.04877471923828	8.402516666666667					1	DETECTED	95.0488 m/z @8.40 [N1296_1.mzXML]	95.04877471923828	8.402516666666667	1.0969499999999999	19.969	18.87205	11133.2900390625	1537444.3573790896	0	1286	0.38505567864479673	0.5354261356868559	0.07420819918210707	95.04017639160156	95.04886627197266
44	95.08482360839844	13.714433333333334					1	DETECTED	95.0848 m/z @13.71 [N1296_1.mzXML]	95.08482360839844	13.714433333333334	0.11783333333333333	20.002166666666668	19.884333333333334	9240.4345703125	1876843.9942317812	0	1286	1.1990120782008375	0.662334522194717	0.7968305266919992	95.08153533935547	95.0918197631836
45	96.92111206054688	1.7379833333333332					1	DETECTED	96.9211 m/z @1.74 [N1296_1.mzXML]	96.92111206054688	1.7379833333333332	1.6478833333333334	6.0881	4.440216666666666	176507.890625	3444842.460165832	0	1286	0.11330682067283049	3.931016278885367	6.4818426401655715	96.91183471679688	96.92137145996094
46	97.02796936035156	2.4606833333333333					1	DETECTED	97.0280 m/z @2.46 [N1296_1.mzXML]	97.02796936035156	2.4606833333333333	2.26545	16.15843333333333	13.892983333333332	12119.8291015625	1588747.7033859254	0	1286	0.36465578126705234	8.240407012251874	5.339441999971029	97.0258560180664	97.03573608398438
47	97.06446838378906	11.575233333333333					1	DETECTED	97.0645 m/z @11.58 [N1296_1.mzXML]	97.06446838378906	11.575233333333333	0.11783333333333333	19.985833333333336	19.868000000000002	3772.920654296875	2270810.766660858	0	1286	10.555740133278386	0.8670378969050571	0.7340757938101142	97.06375122070312	97.07435607910156
48	97.1005859375	11.7389					1	DETECTED	97.1006 m/z @11.74 [N1296_1.mzXML]	97.1005859375	11.7389	0.13473333333333332	19.985833333333336	19.851100000000002	7361.8115234375	2575017.641765868	0	1286	0.1275345523800926	0.8553436265709158	0.4035440749746038	97.0959243774414	97.1097412109375
49	98.91816711425781	1.7379833333333332					1	DETECTED	98.9182 m/z @1.74 [N1296_1.mzXML]	98.91816711425781	1.7379833333333332	1.6625166666666666	17.0355	15.372983333333332	53064.47265625	1973655.9502944336	0	1286	0.08265819292598686	101.85280477031814	199.1008823116577	98.9180908203125	98.92546081542969
50	98.98358917236328	2.021916666666667					1	DETECTED	98.9836 m/z @2.02 [N1296_1.mzXML]	98.98358917236328	2.021916666666667	0.10153333333333332	20.002166666666668	19.900633333333335	35309.31640625	6246662.23937366	0	1286	11.056205254827908	11.682571794699882	8.898657558062634	98.97490692138672	98.98405456542969
51	98.99491882324219	1.8237333333333334					1	DETECTED	98.9949 m/z @1.82 [N1296_1.mzXML]	98.99491882324219	1.8237333333333334	1.5585833333333334	14.658183333333334	13.0996	173839.96875	5933846.491883423	0	1286	0.07060927944303663	0.7536673635553934	0.47490466368665596	98.9884033203125	99.00469207763672
52	99.04351043701172	1.9656833333333334					1	DETECTED	99.0435 m/z @1.97 [N1296_1.mzXML]	99.04351043701172	1.9656833333333334	0.13473333333333332	19.738999999999997	19.604266666666664	16478.791015625	2298808.446801544	0	1286	2.240820462011313	5.353577833001082	9.707155666002164	99.04100799560547	99.04386901855469
53	100.07521057128906	8.844966666666666					1	DETECTED	100.0752 m/z @8.84 [N1296_1.mzXML]	100.07521057128906	8.844966666666666	0.18548333333333333	19.95266666666667	19.767183333333335	52722.12890625	2271477.7668647766	0	1286	0.145907684718928	1.2775889316522242	1.5046884549215729	100.07401275634766	100.07556915283203
54	100.11161041259766	9.82045					1	DETECTED	100.1116 m/z @9.82 [N1296_1.mzXML]	100.11161041259766	9.82045	0.13473333333333332	19.985833333333336	19.851100000000002	4377.91259765625	1129917.5936513671	0	1286	0.13337239939193068	1.024761547502078	1.049523095004156	100.11093139648438	100.1119384765625
55	101.00764465332031	1.4849166666666667					1	DETECTED	101.0076 m/z @1.48 [N1296_1.mzXML]	101.00764465332031	1.4849166666666667	0.13473333333333332	20.002166666666668	19.867433333333334	856661.0625	1.2933952155566918E7	1	1286	0.13085356532789238	1.6983685643253716	2.467162733951816	101.00418090820312	101.01182556152344
56	101.05934143066406	8.907350000000001					1	DETECTED	101.0593 m/z @8.91 [N1296_1.mzXML]	101.05934143066406	8.907350000000001	0.5564333333333333	19.360500000000002	18.804066666666667	7026.1796875	3337446.4711290286	0	1286	0.32566356754406733	1.125868417638782	1.2517368352775642	101.0591049194336	101.05941009521484
57	101.09548950195312	11.28365					1	DETECTED	101.0955 m/z @11.28 [N1296_1.mzXML]	101.09548950195312	11.28365	0.10153333333333332	20.002166666666668	19.900633333333335	25503.099609375	9116078.735995958	0	1286	4.269785053128505	2.4070713904688565	2.035238280452427	101.09249114990234	101.09606170654297
58	102.00861358642578	1.4849166666666667					1	DETECTED	102.0086 m/z @1.48 [N1296_1.mzXML]	102.00861358642578	1.4849166666666667	1.4234	18.66166666666667	17.238266666666668	77751.2734375	3334428.263736817	0	1286	0.11718623000687045	132.3033133320649	261.96799077128964	102.00592803955078	102.00889587402344
59	102.05431365966797	2.0791666666666666					1	DETECTED	102.0543 m/z @2.08 [N1296_1.mzXML]	102.05431365966797	2.0791666666666666	0.2531333333333333	19.83716666666667	19.584033333333334	32561.92578125	4173925.727352084	0	1286	0.8625598967572419	5.841619372251779	63.365751268125095	102.04584503173828	102.05471801757812
60	102.09074401855469	1.7954					1	DETECTED	102.0907 m/z @1.80 [N1296_1.mzXML]	102.09074401855469	1.7954	0.11783333333333333	20.002166666666668	19.884333333333334	9901.705078125	2139745.1737914425	0	1286	19.161467690202016	5.699140849817032	20.822689426083333	102.09060668945312	102.09901428222656
61	102.1269760131836	12.60555					1	DETECTED	102.1270 m/z @12.61 [N1296_1.mzXML]	102.1269760131836	12.60555	0.3539333333333333	19.95266666666667	19.598733333333335	11105.9013671875	2712948.074427341	0	1286	0.9455648500175649	1.256533840026031	1.704516613289551	102.12654113769531	102.12755584716797
62	102.96966552734375	1.4849166666666667					1	DETECTED	102.9697 m/z @1.48 [N1296_1.mzXML]	102.96966552734375	1.4849166666666667	0.9619	16.09415	15.132249999999999	307103.0	5736601.119264225	0	1286	0.14806565327994248	2.6942908818070075	2.5847402987608317	102.9694595336914	102.97005462646484
63	103.03838348388672	1.97965					1	DETECTED	103.0384 m/z @1.98 [N1296_1.mzXML]	103.03838348388672	1.97965	0.2699	19.820833333333333	19.550933333333333	80574.4375	5500211.521433106	0	1286	0.33077419782463124	2.194510149487038	0.7297886762188621	103.03819274902344	103.0387954711914
64	103.05360412597656	8.37325					1	DETECTED	103.0536 m/z @8.37 [N1296_1.mzXML]	103.05360412597656	8.37325	8.013866666666667	8.876166666666668	0.8623000000000012	265090.625	4530529.633666992	1	1286	0.24665508534374148	0.9300586945715971	0.49531992809662423	103.0535888671875	103.05384063720703
65	103.07465362548828	11.014416666666667					1	DETECTED	103.0747 m/z @11.01 [N1296_1.mzXML]	103.07465362548828	11.014416666666667	0.10153333333333332	20.002166666666668	19.900633333333335	94712.9453125	1.509113582528993E7	0	1286	0.3696928125004284	0.8570099163229209	3.794041069975759	103.07445526123047	103.07610321044922
66	104.05712890625	8.4175					1	DETECTED	104.0571 m/z @8.42 [N1296_1.mzXML]	104.05712890625	8.4175	7.934233333333333	8.876166666666668	0.9419333333333348	16364.2841796875	332020.06147320603	0	1286	0.2973684359669093	0.7277249049583508	0.6434928143057055	104.05699157714844	104.05720520019531
67	104.0746841430664	14.000683333333335					1	DETECTED	104.0747 m/z @14.00 [N1296_1.mzXML]	104.0746841430664	14.000683333333335	0.11783333333333333	19.8865	19.768666666666668	12339.478515625	3047109.313948913	0	1286	11.892149236105366	0.7080849446644577	0.39469016718720207	104.06977844238281	104.08282470703125
68	104.10624694824219	1.7814666666666668					1	DETECTED	104.1062 m/z @1.78 [N1296_1.mzXML]	104.10624694824219	1.7814666666666668	1.6035333333333335	16.15843333333333	14.554899999999998	916453.6875	7881814.61999329	1	1286	0.06277675316109321	2.3301477019551506	3.206346727739027	104.10604095458984	104.10670471191406
69	105.00283813476562	1.5141833333333332					1	DETECTED	105.0028 m/z @1.51 [N1296_1.mzXML]	105.00283813476562	1.5141833333333332	1.4058333333333333	19.935833333333335	18.53	32998.42578125	3317198.3378681643	0	1286	0.17178068929275758	82.69525141246218	176.91771369527666	105.0024642944336	105.00328063964844
70	105.03300476074219	9.729166666666666					1	DETECTED	105.0330 m/z @9.73 [N1296_1.mzXML]	105.03300476074219	9.729166666666666	1.5141833333333332	19.278833333333335	17.764650000000003	19926.40625	3011008.810146667	0	1286	0.09354916497045629	1.081234695140384	8.453097929195906	105.02790069580078	105.03923797607422
71	105.07098388671875	13.72835					1	DETECTED	105.0710 m/z @13.73 [N1296_1.mzXML]	105.07098388671875	13.72835	0.11783333333333333	20.002166666666668	19.884333333333334	56779.0546875	1.1603628744127534E7	0	1286	1.4330566816808865	0.8918889950125415	1.4112427455354273	105.06448364257812	105.07295989990234
72	106.04928588867188	1.93735					1	DETECTED	106.0493 m/z @1.94 [N1296_1.mzXML]	106.04928588867188	1.93735	0.11783333333333333	19.935833333333335	19.818	11940.9638671875	1353533.823238983	0	1286	0.0920948417145262	3.886195520545594	9.110700823147075	106.0487060546875	106.05445861816406
73	106.06443786621094	12.589566666666666					1	DETECTED	106.0644 m/z @12.59 [N1296_1.mzXML]	106.06443786621094	12.589566666666666	0.33694999999999997	19.903000000000002	19.56605	5364.1630859375	1765453.868158326	0	1286	2.4066316295482313	0.7984437337874767	2.4590005738773253	106.06382751464844	106.07443237304688
74	106.94985961914062	1.6625166666666666					1	DETECTED	106.9499 m/z @1.66 [N1296_1.mzXML]	106.94985961914062	1.6625166666666666	1.5585833333333334	1.8951333333333333	0.3365499999999999	98620.9765625	964603.8428007809	0	1286	0.14827156831789945	1.5471630261523055	1.9580666789256977	106.94982147216797	106.9500503540039
75	106.96261596679688	1.4700833333333334					1	DETECTED	106.9626 m/z @1.47 [N1296_1.mzXML]	106.96261596679688	1.4700833333333334	1.4234	12.222233333333332	10.79883333333333	7804.95751953125	1205988.30587854	0	1286	0.057733022877906714	115.66047840057101	230.32095680114205	106.96248626708984	106.9662094116211
76	107.05184936523438	5.1589833333333335					1	DETECTED	107.0518 m/z @5.16 [N1296_1.mzXML]	107.05184936523438	5.1589833333333335	0.16856666666666667	19.969	19.800433333333334	8780.794921875	1996068.7039285586	0	1286	0.5693497800117582	11.39606160844989	2.243559286423511	107.04817199707031	107.06050109863281
77	108.08013916015625	2.7643333333333335					1	DETECTED	108.0801 m/z @2.76 [N1296_1.mzXML]	108.08013916015625	2.7643333333333335	0.10153333333333332	20.002166666666668	19.900633333333335	2639.963134765625	1584706.4394179382	0	1286	19.02837369541824	3.7367870912823595	6.473574182564718	108.07428741455078	108.0833740234375
78	109.0644302368164	8.44695					1	DETECTED	109.0644 m/z @8.45 [N1296_1.mzXML]	109.0644302368164	8.44695	1.5885166666666668	19.869833333333336	18.28131666666667	7080.51611328125	1877087.0533562624	0	1286	0.29061691885003604	1.3327618552341889	0.7986176966254712	109.06106567382812	109.06710052490234
79	110.05945587158203	2.1932833333333335					1	DETECTED	110.0595 m/z @2.19 [N1296_1.mzXML]	110.05945587158203	2.1932833333333335	0.18548333333333333	19.755499999999998	19.570016666666664	8642.9912109375	1455969.8955545041	0	1286	0.3913495320811715	2.2878464835665744	2.1968592337563067	110.05897521972656	110.06073760986328
80	110.0707778930664	1.93735					1	DETECTED	110.0708 m/z @1.94 [N1296_1.mzXML]	110.0707778930664	1.93735	1.5585833333333334	10.315966666666666	8.757383333333333	9768.564453125	1258752.9648175049	0	1286	0.09064070919261646	11.5603933820294	22.120786764058796	110.06671142578125	110.07096862792969
81	111.04345703125	1.97965					1	DETECTED	111.0435 m/z @1.98 [N1296_1.mzXML]	111.04345703125	1.97965	0.11783333333333333	20.002166666666668	19.884333333333334	7764.8974609375	3221450.0753416778	0	1286	3.6303235216879757	5.340035270210995	13.454306956932669	111.04252624511719	111.0439453125
82	112.03620147705078	1.7814666666666668					1	DETECTED	112.0362 m/z @1.78 [N1296_1.mzXML]	112.03620147705078	1.7814666666666668	1.69235	15.250716666666667	13.558366666666668	203087.59375	2899484.447377198	0	1286	0.07910222595734862	76.07088086777627	1.833447820731026	112.03607940673828	112.04102325439453
83	112.89491271972656	1.7226					1	DETECTED	112.8949 m/z @1.72 [N1296_1.mzXML]	112.89491271972656	1.7226	1.6625166666666666	11.344600000000002	9.682083333333335	149286.890625	3871437.280542969	0	1286	0.10056729595960712	80.57212205270467	5.210725457684878	112.88582611083984	112.89521026611328
84	113.02027893066406	2.3075833333333335					1	DETECTED	113.0203 m/z @2.31 [N1296_1.mzXML]	113.02027893066406	2.3075833333333335	0.16856666666666667	19.903000000000002	19.734433333333335	350949.0	1.1550959137774678E7	0	1286	0.5152159042329985	0.9736736182011291	0.9078823513249799	113.01949310302734	113.02301788330078
85	113.03760528564453	13.391683333333333					1	DETECTED	113.0376 m/z @13.39 [N1296_1.mzXML]	113.03760528564453	13.391683333333333	1.3885	17.8165	16.428	5565.44921875	2441912.434846131	0	1286	2.5296048684576125	0.6843184655181751	0.2857774955039435	113.03314971923828	113.03809356689453
86	114.05437469482422	2.5844666666666667					1	DETECTED	114.0544 m/z @2.58 [N1296_1.mzXML]	114.05437469482422	2.5844666666666667	0.10153333333333332	20.002166666666668	19.900633333333335	41312.07421875	6603984.473377738	0	1286	0.5958072893057276	3.4795886598762262	3.8634191675339915	114.04460144042969	114.05508422851562
87	114.06542205810547	1.8237333333333334					1	DETECTED	114.0654 m/z @1.82 [N1296_1.mzXML]	114.06542205810547	1.8237333333333334	0.3539333333333333	16.2713	15.917366666666666	946626.8125	1.1301187330309143E7	0	1286	0.06673227123388359	6.870831891921745	6.965104169081236	114.05660247802734	114.06591033935547
88	114.08507537841797	2.861483333333333					1	DETECTED	114.0851 m/z @2.86 [N1296_1.mzXML]	114.08507537841797	2.861483333333333	0.37071666666666664	19.935833333333335	19.56511666666667	29467.888671875	6523977.623074981	0	1286	9.52650076739954	1.965755338794219	2.8839021224797263	114.08507537841797	114.09110260009766
89	114.8917465209961	1.7226					1	DETECTED	114.8917 m/z @1.72 [N1296_1.mzXML]	114.8917465209961	1.7226	1.6772333333333334	15.469716666666667	13.792483333333333	38032.28125	2734338.8392219236	0	1286	0.10022899499800109	152.0112049963266	303.0224099926532	114.89166259765625	114.89510345458984
90	114.98712921142578	1.4849166666666667					1	DETECTED	114.9871 m/z @1.48 [N1296_1.mzXML]	114.98712921142578	1.4849166666666667	1.4058333333333333	14.585700000000001	13.179866666666667	37317.265625	7803452.391050111	0	1286	0.1750748143223071	81.69020274941256	175.50896233111402	114.98683166503906	114.99658203125
91	115.03592681884766	1.838					1	DETECTED	115.0359 m/z @1.84 [N1296_1.mzXML]	115.03592681884766	1.838	0.13473333333333332	19.969	19.834266666666668	193623.40625	2868149.43616635	0	1286	0.05128559998737692	0.467677799778523	null	115.0357894897461	115.03883361816406
92	115.05382537841797	9.21175					1	DETECTED	115.0538 m/z @9.21 [N1296_1.mzXML]	115.05382537841797	9.21175	0.8434833333333334	15.981633333333333	15.13815	83454.6171875	1867121.9776083059	0	1286	0.12044696844350256	1.9198641310689497	40.899421691131586	115.0494155883789	115.05789184570312
93	115.06891632080078	1.8237333333333334					1	DETECTED	115.0689 m/z @1.82 [N1296_1.mzXML]	115.06891632080078	1.8237333333333334	0.33694999999999997	19.278833333333335	18.941883333333333	32994.546875	2297155.8878110657	0	1286	8.259609011769006	2.932363192669632	5.568564702374711	115.06876373291016	115.07730102539062
94	115.11109161376953	11.72335					1	DETECTED	115.1111 m/z @11.72 [N1296_1.mzXML]	115.11109161376953	11.72335	0.11783333333333333	20.002166666666668	19.884333333333334	6734.49462890625	2718169.222966609	0	1286	7.769912628863963	0.8566759199288845	0.5604385550099413	115.11076354980469	115.11162567138672
95	116.05723571777344	9.21175					1	DETECTED	116.0572 m/z @9.21 [N1296_1.mzXML]	116.05723571777344	9.21175	9.169316666666667	9.324966666666667	0.15564999999999962	10208.5849609375	41274.094501587024	0	1286	0.04513858612283883	1.8340534171248979	2.6681068342497958	116.04888916015625	116.05728912353516
96	116.06958770751953	1.8526333333333334					1	DETECTED	116.0696 m/z @1.85 [N1296_1.mzXML]	116.06958770751953	1.8526333333333334	0.10153333333333332	19.935833333333335	19.834300000000002	4855070.0	2.54174821676068E7	1	1286	0.03181943984706659	4.891385694328622	5.723927409937485	116.06958770751953	116.07923889160156
97	116.43619537353516	1.4849166666666667					1	DETECTED	116.4362 m/z @1.48 [N1296_1.mzXML]	116.43619537353516	1.4849166666666667	1.4394166666666666	1.5289499999999998	0.08953333333333324	10199.9208984375	38229.325757568346	0	1286	0.05586985829592672	0.9838827838827808	0.9677655677655617	116.43608093261719	116.43624877929688
98	116.98497772216797	1.4849166666666667					1	DETECTED	116.9850 m/z @1.48 [N1296_1.mzXML]	116.98497772216797	1.4849166666666667	0.11783333333333333	20.002166666666668	19.884333333333334	2431558.5	4.6638988954874635E7	0	1286	0.1397588296022123	75.05515966260312	2.307558151768463	116.98497772216797	116.98563385009766
99	117.05687713623047	9.21175					1	DETECTED	117.0569 m/z @9.21 [N1296_1.mzXML]	117.05687713623047	9.21175	0.5054166666666666	11.120049999999999	10.614633333333332	157970.234375	6484156.502364744	0	1286	0.09147170957987427	0.5173607205846047	0.020058051173324792	117.05390930175781	117.05863952636719
100	117.07312774658203	1.8526333333333334					1	DETECTED	117.0731 m/z @1.85 [N1296_1.mzXML]	117.07312774658203	1.8526333333333334	1.838	9.26795	7.429950000000001	138116.671875	3913590.8749910886	0	1286	0.03733794318641759	253.870728929386	4.555765979251761	117.06949615478516	117.07342529296875
101	117.0901870727539	11.488083333333332					1	DETECTED	117.0902 m/z @11.49 [N1296_1.mzXML]	117.0901870727539	11.488083333333332	1.3539333333333334	19.869833333333336	18.515900000000002	100603.734375	5194097.738021852	0	1286	0.2078612287868129	3.0303651819852826	0.49559085982373613	117.0901107788086	117.0948486328125
102	117.98868560791016	1.4995333333333332					1	DETECTED	117.9887 m/z @1.50 [N1296_1.mzXML]	117.98868560791016	1.4995333333333332	1.4394166666666666	17.8005	16.361083333333333	26733.466796875	2641770.1581491693	0	1286	0.16115978817601717	136.07776545605782	271.15553091211564	117.98824310302734	117.99150848388672
103	118.0642318725586	9.21175					1	DETECTED	118.0642 m/z @9.21 [N1296_1.mzXML]	118.0642318725586	9.21175	2.0933	9.549716666666665	7.456416666666665	1940909.625	1.5368299834434487E7	1	1286	0.09671434214999586	1.5453785645258569	1.9369146677715599	118.05726623535156	118.06474304199219
104	118.08534240722656	1.93735					1	DETECTED	118.0853 m/z @1.94 [N1296_1.mzXML]	118.08534240722656	1.93735	0.10153333333333332	20.002166666666668	19.900633333333335	2284172.25	6.722207838598591E7	1	1286	0.16391237490697286	2.668685453200789	3.72069888300044	118.08505249023438	118.08596801757812
105	118.97827911376953	11.53275					1	DETECTED	118.9783 m/z @11.53 [N1296_1.mzXML]	118.97827911376953	11.53275	0.13473333333333332	20.002166666666668	19.867433333333334	64452.36328125	5270462.805791172	0	1286	0.7538817458808165	0.7163510258055631	0.18781503700405114	118.97789001464844	118.9814224243164
106	119.01824188232422	1.4849166666666667					1	DETECTED	119.0182 m/z @1.48 [N1296_1.mzXML]	119.01824188232422	1.4849166666666667	1.3885	16.578983333333333	15.190483333333333	272396.0	7138740.43029959	0	1286	0.14491909268740644	2.1281134078852713	2.2103980483928996	119.01514434814453	119.02658081054688
107	119.06793975830078	9.21175					1	DETECTED	119.0679 m/z @9.21 [N1296_1.mzXML]	119.06793975830078	9.21175	4.4830000000000005	12.189983333333334	7.7069833333333335	105888.609375	2334567.47519339	0	1286	0.0860471873062707	1.595155527168044	0.16068030101625094	119.06781768798828	119.07759857177734
108	119.0888900756836	1.9656833333333334					1	DETECTED	119.0889 m/z @1.97 [N1296_1.mzXML]	119.0888900756836	1.9656833333333334	0.32011666666666666	19.853666666666665	19.533549999999998	81892.859375	3448557.7483500973	0	1286	0.14246111387354277	1.0365723443038244	0.5574078523237864	119.08102416992188	119.08959197998047
109	119.15367889404297	14.614650000000001					1	DETECTED	119.1537 m/z @14.61 [N1296_1.mzXML]	119.15367889404297	14.614650000000001	0.10153333333333332	20.002166666666668	19.900633333333335	59410.4375	1.5765936815540427E7	0	1286	6.579930799427126	0.6772926028381743	0.8610750770897283	119.15332794189453	119.15404510498047
110	119.50881958007812	8.358616666666666					1	DETECTED	119.5088 m/z @8.36 [N1296_1.mzXML]	119.50881958007812	8.358616666666666	8.195066666666667	8.432316666666667	0.23724999999999952	3397.88623046875	35535.66584277342	0	1286	0.19404376381048394	0.7253133598288016	0.4506267196576032	119.50879669189453	119.50926208496094
111	120.06476593017578	1.8237333333333334					1	DETECTED	120.0648 m/z @1.82 [N1296_1.mzXML]	120.06476593017578	1.8237333333333334	1.7674166666666666	10.22565	8.458233333333332	68708.3203125	1937658.7856291796	0	1286	0.18707350470704132	9.965155021901108	16.349064847929096	120.06298828125	120.06929779052734
112	120.07986450195312	8.37325					1	DETECTED	120.0799 m/z @8.37 [N1296_1.mzXML]	120.07986450195312	8.37325	7.655866666666666	19.935833333333335	12.279966666666668	979744.6875	2.0069067782798607E7	1	1286	0.27705260787755037	0.8695132407638185	0.5512987546180543	120.07313537597656	120.08657836914062
113	120.15713500976562	15.173216666666667					1	DETECTED	120.1571 m/z @15.17 [N1296_1.mzXML]	120.15713500976562	15.173216666666667	9.77425	19.213666666666665	9.439416666666665	3249.569580078125	1173924.3301821891	0	1286	3.0114624752378667	0.8741873444918471	0.7483746889836941	120.15648651123047	120.1575927734375
114	120.9654541015625	1.9656833333333334					1	DETECTED	120.9655 m/z @1.97 [N1296_1.mzXML]	120.9654541015625	1.9656833333333334	1.95165	19.624000000000002	17.67235	17606.859375	5747758.820037231	0	1286	0.2450017491465728	629.6561757719711	1258.3123515439422	120.9642333984375	120.96720886230469
115	121.02754211425781	12.494483333333333					1	DETECTED	121.0275 m/z @12.49 [N1296_1.mzXML]	121.02754211425781	12.494483333333333	0.21923333333333334	19.969	19.74976666666667	21761.599609375	6935448.010489743	0	1286	1.4378711064299363	0.8044547633109985	2.8987886801690825	121.02732849121094	121.03314208984375
116	121.07123565673828	1.838					1	DETECTED	121.0712 m/z @1.84 [N1296_1.mzXML]	121.07123565673828	1.838	0.10153333333333332	19.985833333333336	19.884300000000003	590827.0	7889194.281191586	0	1286	0.05014034998881334	0.6258316491161613	0.18581062314009214	121.0710220336914	121.0717544555664
117	121.08368682861328	8.402516666666667					1	DETECTED	121.0837 m/z @8.40 [N1296_1.mzXML]	121.08368682861328	8.402516666666667	4.467583333333334	19.278833333333335	14.811250000000001	59395.19921875	5124156.254714722	0	1286	0.24028464265502159	0.9185450591446727	0.40133783752817676	121.08224487304688	121.09283447265625
118	121.98644256591797	12.479133333333333					1	DETECTED	121.9864 m/z @12.48 [N1296_1.mzXML]	121.98644256591797	12.479133333333333	8.581316666666668	19.06683333333333	10.485516666666664	25345.79296875	2530611.381234222	0	1286	0.9206004558409049	1.345050006627642	4.449823545229283	121.98602294921875	121.98704528808594
119	122.05706787109375	8.844966666666666					1	DETECTED	122.0571 m/z @8.84 [N1296_1.mzXML]	122.05706787109375	8.844966666666666	0.3034166666666666	8.92325	8.619833333333332	3514.928955078125	480980.87361230474	0	1286	0.12548602391754393	0.5045825016146562	0.009165003229312393	122.05706787109375	122.05992126464844
120	122.095703125	13.36415					1	DETECTED	122.0957 m/z @13.36 [N1296_1.mzXML]	122.095703125	13.36415	0.18548333333333333	19.985833333333336	19.80035	9605.30859375	2947608.6239198656	0	1286	2.001658832130632	0.7424979304041007	1.2908327523524585	122.0865707397461	122.09619140625
121	122.92369842529297	1.6625166666666666					1	DETECTED	122.9237 m/z @1.66 [N1296_1.mzXML]	122.92369842529297	1.6625166666666666	1.5733166666666667	19.804333333333332	18.231016666666665	77842.015625	3517894.449543272	0	1286	0.1024576059263127	58.697863445364966	107.1170559728837	122.92367553710938	122.92941284179688
122	123.04358673095703	3.9442999999999997					1	DETECTED	123.0436 m/z @3.94 [N1296_1.mzXML]	123.04358673095703	3.9442999999999997	0.15196666666666667	20.002166666666668	19.8502	3925.430419921875	1328331.6519512632	0	1286	0.35506352291554544	2.6171486332073486	1.1236392702406262	123.03543853759766	123.04393005371094
123	123.05477905273438	3.3011					1	DETECTED	123.0548 m/z @3.30 [N1296_1.mzXML]	123.05477905273438	3.3011	2.9322166666666667	15.485899999999999	12.553683333333332	5546.66064453125	797144.4446677858	0	1286	0.3560005636325121	17.015790900465372	33.031581800930745	123.0461196899414	123.05536651611328
124	123.98210144042969	11.53275					1	DETECTED	123.9821 m/z @11.53 [N1296_1.mzXML]	123.98210144042969	11.53275	2.833833333333333	18.774833333333333	15.941	11186.1494140625	2372975.004718811	0	1286	1.1028982382804262	0.9162635194037572	12.815595247481172	123.97776794433594	123.98246765136719
125	124.03611755371094	1.9092					1	DETECTED	124.0361 m/z @1.91 [N1296_1.mzXML]	124.03611755371094	1.9092	0.57315	18.888666666666666	18.315516666666667	25514.173828125	1661443.660710968	0	1286	0.14761452086357085	1.725626467327911	0.3815822675848299	124.0351791381836	124.0412826538086
126	124.97537994384766	1.4849166666666667					1	DETECTED	124.9754 m/z @1.48 [N1296_1.mzXML]	124.97537994384766	1.4849166666666667	1.45505	17.392999999999997	15.937949999999997	4193.60205078125	1214882.6818473511	0	1286	0.03850472021603646	266.8183593749996	532.6367187499992	124.97319793701172	124.9788818359375
127	124.99909973144531	13.004583333333333					1	DETECTED	124.9991 m/z @13.00 [N1296_1.mzXML]	124.99909973144531	13.004583333333333	12.1419	14.44125	2.2993500000000004	13344.005859375	728228.878483643	0	1286	0.36487797957813584	1.3326732481984513	1.6653464963969027	124.99867248535156	124.99935150146484
128	125.02010345458984	1.93735					1	DETECTED	125.0201 m/z @1.94 [N1296_1.mzXML]	125.02010345458984	1.93735	0.11783333333333333	19.985833333333336	19.868000000000002	13990.693359375	2155306.916709381	0	1286	12.786240900733155	4.53834803396599	9.459460980953578	125.01984405517578	125.02630615234375
129	125.09545135498047	11.135066666666667					1	DETECTED	125.0955 m/z @11.14 [N1296_1.mzXML]	125.09545135498047	11.135066666666667	0.10153333333333332	11.149633333333332	11.048099999999998	3441.85205078125	555804.1927437742	0	1286	0.04231159010598162	0.5006601088802015	0.0013202177604030095	125.09062957763672	125.09612274169922
130	126.05186462402344	1.8526333333333334					1	DETECTED	126.0519 m/z @1.85 [N1296_1.mzXML]	126.05186462402344	1.8526333333333334	0.15196666666666667	19.558	19.406033333333333	31784.15625	1623732.9785061944	0	1286	0.22650223875076114	9.214938219939642	1.437021702065466	126.051513671875	126.05575561523438
131	127.00205993652344	9.609399999999999					1	DETECTED	127.0021 m/z @9.61 [N1296_1.mzXML]	127.00205993652344	9.609399999999999	9.5794	9.744083333333332	0.16468333333333263	3889.275390625	19511.165450439377	0	1286	0.09672237833674302	2.744722222222269	4.489444444444538	126.9959487915039	127.00235748291016
132	127.03814697265625	10.878616666666666					1	DETECTED	127.0381 m/z @10.88 [N1296_1.mzXML]	127.03814697265625	10.878616666666666	0.15196666666666667	20.002166666666668	19.8502	32015.705078125	3632731.550335816	0	1286	8.66576530340514	2.8147245121427247	0.08427570735527769	127.03411102294922	127.04718780517578
133	128.01002502441406	1.7814666666666668					1	DETECTED	128.0100 m/z @1.78 [N1296_1.mzXML]	128.01002502441406	1.7814666666666668	1.7379833333333332	19.91916666666667	18.181183333333337	17667.427734375	3300260.265116974	0	1286	0.058701439895636254	203.14659364057977	375.4727657275566	128.0096893310547	128.01748657226562
134	128.0698699951172	1.99375					1	DETECTED	128.0699 m/z @1.99 [N1296_1.mzXML]	128.0698699951172	1.99375	0.21923333333333334	20.002166666666668	19.782933333333336	35549.70703125	4153630.237319275	0	1286	0.7046570214766232	3.387380583910805	16.447744818450197	128.06031799316406	128.0705108642578
135	129.01316833496094	16.449383333333333					1	DETECTED	129.0132 m/z @16.45 [N1296_1.mzXML]	129.01316833496094	16.449383333333333	0.10153333333333332	19.558	19.456466666666667	11124.66015625	4275135.291713809	0	1286	2.4632110776536162	0.5954918542672821	0.19000494291481843	129.0125274658203	129.02059936523438
136	129.0538787841797	1.97965					1	DETECTED	129.0539 m/z @1.98 [N1296_1.mzXML]	129.0538787841797	1.97965	0.10153333333333332	20.002166666666668	19.900633333333335	43232.296875	6977521.046672243	0	1286	0.21752459684155157	7.308991985504027	3.4103252455367716	129.04916381835938	129.0543212890625
137	129.06500244140625	1.838					1	DETECTED	129.0650 m/z @1.84 [N1296_1.mzXML]	129.06500244140625	1.838	1.7954	12.050866666666668	10.255466666666667	190735.484375	5147704.002827392	0	1286	0.05187542888389629	121.04857220132861	2.757011462146486	129.05625915527344	129.0691375732422
138	130.049072265625	2.021916666666667					1	DETECTED	130.0491 m/z @2.02 [N1296_1.mzXML]	130.049072265625	2.021916666666667	0.11783333333333333	19.935833333333335	19.818	43885.765625	4450950.349756395	0	1286	1.2117375228717226	1.7882993008180867	1.4215451812270017	130.0485076904297	130.0498504638672
139	130.06411743164062	10.833783333333335					1	DETECTED	130.0641 m/z @10.83 [N1296_1.mzXML]	130.06411743164062	10.833783333333335	1.268	19.213666666666665	17.945666666666664	373726.3125	8020131.733085119	1	1286	0.41724685437904263	1.684887745537734	0.07666302765785425	130.06411743164062	130.0714874267578
140	130.08543395996094	1.9233166666666668					1	DETECTED	130.0854 m/z @1.92 [N1296_1.mzXML]	130.08543395996094	1.9233166666666668	0.18548333333333333	19.804333333333332	19.61885	43384.2421875	2837680.1049029846	0	1286	0.919597157310444	2.571643262647727	4.4242793067471915	130.08517456054688	130.08636474609375
141	130.96417236328125	1.4849166666666667					1	DETECTED	130.9642 m/z @1.48 [N1296_1.mzXML]	130.96417236328125	1.4849166666666667	0.10153333333333332	20.002166666666668	19.900633333333335	1012043.0	1.4992730886705406E7	0	1286	0.1372708733283703	1.987507892912938	2.366270325337418	130.95758056640625	130.96505737304688
142	131.01821899414062	1.4849166666666667					1	DETECTED	131.0182 m/z @1.48 [N1296_1.mzXML]	131.01821899414062	1.4849166666666667	1.4234	1.5733166666666667	0.1499166666666667	44815.17578125	268402.90399511735	0	1286	0.11148087872894119	1.2185044703332433	1.4370089406664868	131.01808166503906	131.018310546875
143	131.06747436523438	10.833783333333335					1	DETECTED	131.0675 m/z @10.83 [N1296_1.mzXML]	131.06747436523438	10.833783333333335	0.8434833333333334	19.082833333333333	18.23935	30214.171875	4275501.684529848	0	1286	0.36570589358147565	3.2334757737406266	27.10804058806045	131.0673828125	131.07398986816406
144	131.08071899414062	2.515533333333333					1	DETECTED	131.0807 m/z @2.52 [N1296_1.mzXML]	131.08071899414062	2.515533333333333	2.0791666666666666	19.00183333333333	16.922666666666665	6686.82666015625	1446009.8475391236	0	1286	1.2650753766816227	19.390420899854874	7.934602191725664	131.08018493652344	131.08499145507812
145	131.4425811767578	4.137166666666666					1	DETECTED	131.4426 m/z @4.14 [N1296_1.mzXML]	131.4425811767578	4.137166666666666	3.4885	4.6522499999999996	1.1637499999999994	6774.24755859375	353476.4935774536	0	1286	0.9962201989533344	0.8970323741007195	0.794064748201439	131.4419403076172	131.44259643554688
146	131.9605712890625	11.237883333333334					1	DETECTED	131.9606 m/z @11.24 [N1296_1.mzXML]	131.9605712890625	11.237883333333334	0.13473333333333332	19.95266666666667	19.817933333333336	20695.005859375	3534270.484407134	0	1286	1.0493458943697878	1.3411301997156315	0.6966966618611906	131.96006774902344	131.9610137939453
147	131.97679138183594	3.017033333333333					1	DETECTED	131.9768 m/z @3.02 [N1296_1.mzXML]	131.97679138183594	3.017033333333333	1.4234	3.017033333333333	1.593633333333333	143371.09375	6234188.760333129	0	1286	1.6883525467573401	0.5	null	131.96742248535156	131.97679138183594
148	132.043701171875	9.534766666666666					1	DETECTED	132.0437 m/z @9.53 [N1296_1.mzXML]	132.043701171875	9.534766666666666	4.0183333333333335	10.688799999999999	6.670466666666665	42982.203125	1275925.394861146	0	1286	0.08533476135830043	0.5549355261109498	0.0970525824254142	132.03416442871094	132.05355834960938
149	132.0647735595703	2.6533					1	DETECTED	132.0648 m/z @2.65 [N1296_1.mzXML]	132.0647735595703	2.6533	0.10153333333333332	20.002166666666668	19.900633333333335	194858.421875	2.5784240133849114E7	0	1286	0.9601254305482789	5.2670258804248045	7.710581685420162	132.0577850341797	132.06512451171875
150	132.07589721679688	1.838					1	DETECTED	132.0759 m/z @1.84 [N1296_1.mzXML]	132.07589721679688	1.838	1.8237333333333334	10.70505	8.881316666666667	330661.0	9950826.633133663	0	1286	7.391099947334007	6.809858647075044	8.933651682133364	132.07371520996094	132.0856475830078
151	132.08984375	4.16725					1	DETECTED	132.0898 m/z @4.17 [N1296_1.mzXML]	132.08984375	4.16725	3.6780833333333334	4.467583333333334	0.7895000000000003	4387.541015625	109871.60454003913	0	1286	0.37325827111510446	0.8069846678023852	0.6139693356047704	132.08642578125	132.09005737304688
152	132.1009063720703	3.95895					1	DETECTED	132.1009 m/z @3.96 [N1296_1.mzXML]	132.1009063720703	3.95895	0.57315	19.804333333333332	19.231183333333334	2096653.375	1.2911430238839488E8	1	1286	0.9986080683880201	0.9677996452894377	0.9890520239884661	132.0936737060547	132.1105499267578
153	132.11936950683594	5.306116666666667					1	DETECTED	132.1194 m/z @5.31 [N1296_1.mzXML]	132.11936950683594	5.306116666666667	3.5616833333333333	5.306116666666667	1.7444333333333337	31609.7734375	858811.1370339971	0	1286	1.1895224493151968	0.5	null	132.11093139648438	132.12576293945312
154	132.7596435546875	14.929166666666667					1	DETECTED	132.7596 m/z @14.93 [N1296_1.mzXML]	132.7596435546875	14.929166666666667	3.4736833333333332	14.929166666666667	11.455483333333333	15558.2060546875	5452719.813911743	0	1286	10.906490290774936	0.5	null	132.7596435546875	132.76499938964844
155	132.95729064941406	11.647733333333333					1	DETECTED	132.9573 m/z @11.65 [N1296_1.mzXML]	132.95729064941406	11.647733333333333	0.10153333333333332	20.002166666666668	19.900633333333335	495533.09375	4.968930475677889E7	0	1286	1.424599455949263	4.591592089593328	2.489291610454645	132.9571533203125	132.9606475830078
156	132.9974365234375	1.4995333333333332					1	DETECTED	132.9974 m/z @1.50 [N1296_1.mzXML]	132.9974365234375	1.4995333333333332	1.4234	17.654	16.2306	31791.31640625	1.10156525499104E7	0	1286	0.13984197495617856	106.59325744308254	201.55542312080715	132.98764038085938	132.99758911132812
157	133.03347778320312	1.4849166666666667					1	DETECTED	133.0335 m/z @1.48 [N1296_1.mzXML]	133.03347778320312	1.4849166666666667	0.21923333333333334	18.581500000000002	18.36226666666667	1153504.25	2.0600459472838838E7	1	1286	0.11782883083662843	1.7029021225964802	2.5290287420692192	133.0334014892578	133.03419494628906
158	133.0486602783203	2.0362					1	DETECTED	133.0487 m/z @2.04 [N1296_1.mzXML]	133.0486602783203	2.0362	0.4215	10.893550000000001	10.472050000000001	13581.0361328125	1806643.507581574	0	1286	0.021174874113912612	1.9332634207562958	2.9594494991817184	133.0483856201172	133.04922485351562
159	133.06800842285156	2.8756333333333335					1	DETECTED	133.0680 m/z @2.88 [N1296_1.mzXML]	133.06800842285156	2.8756333333333335	0.21923333333333334	19.788	19.56876666666667	10277.9873046875	1801185.826093719	0	1286	0.1136341901331206	1.1033447308528845	1.1046959829541954	133.06387329101562	133.0688018798828
160	133.07919311523438	1.838					1	DETECTED	133.0792 m/z @1.84 [N1296_1.mzXML]	133.07919311523438	1.838	1.31935	9.339366666666667	8.020016666666667	15757.0205078125	2456300.5314079593	0	1286	7.980597979837029	7.734118736377977	14.436208953969377	133.0712432861328	133.08544921875
161	133.10433959960938	4.048066666666666					1	DETECTED	133.1043 m/z @4.05 [N1296_1.mzXML]	133.10433959960938	4.048066666666666	0.6068	16.384766666666668	15.777966666666668	100763.5703125	8441806.378013736	0	1286	0.9621917748055755	0.7649381057077218	0.39690429364308544	133.09576416015625	133.10491943359375
162	133.95785522460938	11.517933333333334					1	DETECTED	133.9579 m/z @11.52 [N1296_1.mzXML]	133.95785522460938	11.517933333333334	0.18548333333333333	19.903000000000002	19.71751666666667	12288.763671875	2572959.285984833	0	1286	0.9631600803865528	0.8863435817170954	0.7756080371608545	133.9573211669922	133.96607971191406
163	134.01779174804688	1.7674166666666666					1	DETECTED	134.0178 m/z @1.77 [N1296_1.mzXML]	134.01779174804688	1.7674166666666666	1.7226	1.95165	0.2290500000000002	34781.10546875	204050.62824511746	0	1286	0.07921717770251346	2.5554109334325017	4.110821866865003	134.01779174804688	134.0182342529297
164	134.0346221923828	1.5141833333333332					1	DETECTED	134.0346 m/z @1.51 [N1296_1.mzXML]	134.0346221923828	1.5141833333333332	0.2531333333333333	19.95266666666667	19.699533333333335	106696.6875	3285025.8322212542	0	1286	0.15395632369447076	2.6503317707179783	4.956878555471122	134.03419494628906	134.04454040527344
165	134.059326171875	10.103433333333333					1	DETECTED	134.0593 m/z @10.10 [N1296_1.mzXML]	134.059326171875	10.103433333333333	6.07155	19.2625	13.190949999999999	18756.859375	1318659.4117635195	0	1286	0.5054442805405	14.196169804330394	1.5751251857374553	134.0587158203125	134.0660400390625
166	134.10528564453125	3.95895					1	DETECTED	134.1053 m/z @3.96 [N1296_1.mzXML]	134.10528564453125	3.95895	3.102	5.6484	2.5463999999999998	6231.15673828125	414124.7350393678	0	1286	1.0094048456870506	1.4857342902152977	0.7784185701205457	134.1050567626953	134.10780334472656
167	134.95773315429688	11.589516666666666					1	DETECTED	134.9577 m/z @11.59 [N1296_1.mzXML]	134.95773315429688	11.589516666666666	0.10153333333333332	20.002166666666668	19.900633333333335	72914.0390625	1.0498523599705027E7	0	1286	1.876624489046188	0.786777673348473	3.3300705453086015	134.95204162597656	134.95838928222656
168	135.00343322753906	1.4849166666666667					1	DETECTED	135.0034 m/z @1.48 [N1296_1.mzXML]	135.00343322753906	1.4849166666666667	1.4058333333333333	10.393166666666668	8.987333333333334	169427.25	3086466.7270657974	0	1286	0.144431184041089	6.14532585957801	11.959285833750691	134.9952850341797	135.00413513183594
169	135.03128051757812	1.5289499999999998					1	DETECTED	135.0313 m/z @1.53 [N1296_1.mzXML]	135.03128051757812	1.5289499999999998	1.5289499999999998	19.640333333333334	18.111383333333336	99726.0	2981768.469778748	0	1286	0.08390011271630615	null	null	135.03060913085938	135.03250122070312
170	135.0433349609375	10.179683333333333					1	DETECTED	135.0433 m/z @10.18 [N1296_1.mzXML]	135.0433349609375	10.179683333333333	0.4043	19.657	19.2527	5729.912109375	1679085.252767212	0	1286	0.1020056097426778	0.9847542210620897	0.9695084421241792	135.04257202148438	135.05191040039062
171	135.0624237060547	10.028166666666667					1	DETECTED	135.0624 m/z @10.03 [N1296_1.mzXML]	135.0624237060547	10.028166666666667	0.23600000000000002	19.788	19.552	2080.99267578125	1205129.3941784059	0	1286	9.50668809228612	0.9983490204755502	0.9966980409511004	135.06199645996094	135.06301879882812
172	135.07949829101562	11.60375					1	DETECTED	135.0795 m/z @11.60 [N1296_1.mzXML]	135.07949829101562	11.60375	10.559883333333334	11.976383333333333	1.4164999999999992	17292.9921875	447162.91627688584	0	1286	0.045954972213536394	0.6784870353812746	0.3569740707625492	135.07923889160156	135.08030700683594
173	135.10098266601562	9.4286					1	DETECTED	135.1010 m/z @9.43 [N1296_1.mzXML]	135.10098266601562	9.4286	1.25085	9.624966666666667	8.374116666666668	3290.537841796875	805037.8389991455	0	1286	0.1248832570967906	0.512006154912211	0.02401230982442211	135.10076904296875	135.10365295410156
174	136.04713439941406	1.8237333333333334					1	DETECTED	136.0471 m/z @1.82 [N1296_1.mzXML]	136.04713439941406	1.8237333333333334	1.7814666666666668	10.179683333333333	8.398216666666666	425718.875	3066356.580582641	0	1286	0.06713854310300427	2.4476623732318434	3.3363918491048015	136.04222106933594	136.047607421875
175	136.07489013671875	3.9885499999999996					1	DETECTED	136.0749 m/z @3.99 [N1296_1.mzXML]	136.07489013671875	3.9885499999999996	0.18548333333333333	19.985833333333336	19.80035	15587.0322265625	1974252.7521608293	0	1286	0.6880311425959058	2.425433052851436	1.6150199349961871	136.07418823242188	136.0755157470703
176	136.9531707763672	11.7545					1	DETECTED	136.9532 m/z @11.75 [N1296_1.mzXML]	136.9531707763672	11.7545	0.16856666666666667	19.853666666666665	19.6851	30055.193359375	4513551.951456482	0	1286	1.85421703561307	2.23693282335075	2.668643279809757	136.95277404785156	136.9539337158203
177	136.96861267089844	1.5733166666666667					1	DETECTED	136.9686 m/z @1.57 [N1296_1.mzXML]	136.96861267089844	1.5733166666666667	1.5289499999999998	1.7226	0.1936500000000001	33294.8203125	218503.367525879	0	1286	0.10895939440487035	2.182381667918848	2.4349807668174837	136.9684295654297	136.96876525878906
178	137.05062866210938	1.8237333333333334					1	DETECTED	137.0506 m/z @1.82 [N1296_1.mzXML]	137.05062866210938	1.8237333333333334	1.2850833333333334	10.179683333333333	8.8946	16641.45703125	1964309.4790077212	0	1286	8.130021850797016	8.256381694978186	3.9001001320435833	137.05062866210938	137.0592041015625
179	137.1317596435547	7.158666666666666					1	DETECTED	137.1318 m/z @7.16 [N1296_1.mzXML]	137.1317596435547	7.158666666666666	0.11783333333333333	20.002166666666668	19.884333333333334	6179.3720703125	3240519.8155428744	0	1286	3.5167258944392117	1.412072434607646	1.221542736931822	137.131103515625	137.13221740722656
180	138.051513671875	1.8526333333333334					1	DETECTED	138.0515 m/z @1.85 [N1296_1.mzXML]	138.051513671875	1.8526333333333334	0.23600000000000002	19.95266666666667	19.71666666666667	967122.125	5523916.714368678	1	1286	0.05133449570634152	3.0688463288608654	4.872182313992072	138.04339599609375	138.05496215820312
181	138.90542602539062	1.93735					1	DETECTED	138.9054 m/z @1.94 [N1296_1.mzXML]	138.90542602539062	1.93735	1.6772333333333334	8.551216666666667	6.873983333333333	38673.0703125	2386459.9358295896	0	1286	0.2482812013154232	13.21326968667906	25.091318477555756	138.9051513671875	138.9132537841797
182	138.98829650878906	1.4700833333333334					1	DETECTED	138.9883 m/z @1.47 [N1296_1.mzXML]	138.98829650878906	1.4700833333333334	1.0969499999999999	1.4995333333333332	0.4025833333333333	4433.34765625	25978.831915435785	0	1286	0.11506102287018205	0.5394631052349469	0.6055746272483191	138.9800567626953	138.98876953125
183	139.04112243652344	14.284600000000001					1	DETECTED	139.0411 m/z @14.28 [N1296_1.mzXML]	139.04112243652344	14.284600000000001	0.38758333333333334	19.969	19.58141666666667	120016.6875	1.7132094944726627E7	0	1286	1.5454381927319982	0.7749484749644538	0.5961714490009641	139.03372192382812	139.04876708984375
184	140.0487823486328	9.21175					1	DETECTED	140.0488 m/z @9.21 [N1296_1.mzXML]	140.0487823486328	9.21175	3.35845	16.75766666666667	13.39921666666667	6047.6416015625	1751043.8527653208	0	1286	5.476557880346283	1.1445865295360453	112.78765089966456	140.04002380371094	140.05593872070312
185	140.06707763671875	1.7814666666666668					1	DETECTED	140.0671 m/z @1.78 [N1296_1.mzXML]	140.06707763671875	1.7814666666666668	0.11783333333333333	19.327833333333334	19.21	1488784.875	1.1348243285381872E7	1	1286	0.06724653201383135	4.870389262100497	4.519376078069804	140.06703186035156	140.0729522705078
186	141.03785705566406	14.120283333333333					1	DETECTED	141.0379 m/z @14.12 [N1296_1.mzXML]	141.03785705566406	14.120283333333333	1.4995333333333332	16.206433333333333	14.7069	4677.38818359375	2110477.526647828	0	1286	12.62204534545445	0.5826476239526177	0.16529524790523542	141.03750610351562	141.04043579101562
187	141.05145263671875	9.354283333333333					1	DETECTED	141.0515 m/z @9.35 [N1296_1.mzXML]	141.05145263671875	9.354283333333333	2.6807166666666666	18.758666666666667	16.07795	130914.2265625	2462980.330813265	0	1286	0.09969351351613653	0.7106250807559054	0.3738065494562635	141.05087280273438	141.05905151367188
188	141.09011840820312	10.80305					1	DETECTED	141.0901 m/z @10.80 [N1296_1.mzXML]	141.09011840820312	10.80305	0.15196666666666667	19.969	19.817033333333335	3208.51220703125	1369179.6029475096	0	1286	11.323928343453876	0.9302825221221629	0.8492435999836331	141.0878448486328	141.09129333496094
189	142.0465545654297	1.8094333333333334					1	DETECTED	142.0466 m/z @1.81 [N1296_1.mzXML]	142.0465545654297	1.8094333333333334	1.3539333333333334	19.624000000000002	18.27006666666667	44168.45703125	1547348.3489047852	0	1286	0.15629890134093571	1.1854355076749146	0.6838897949909749	142.04637145996094	142.04965209960938
190	142.0644989013672	9.21175					1	DETECTED	142.0645 m/z @9.21 [N1296_1.mzXML]	142.0644989013672	9.21175	9.12455	12.9908	3.866250000000001	102532.390625	1106262.4952668757	0	1286	0.09300071707575519	1.7119910958640752	1.956570708137985	142.0548095703125	142.06976318359375
191	142.94700622558594	1.6772333333333334					1	DETECTED	142.9470 m/z @1.68 [N1296_1.mzXML]	142.94700622558594	1.6772333333333334	1.4700833333333334	18.709999999999997	17.239916666666662	26129.34765625	3329544.79606958	0	1286	0.4324377721660444	41.515003970476705	3.1672922065465414	142.9380340576172	142.94993591308594
192	143.03048706054688	1.7954					1	DETECTED	143.0305 m/z @1.80 [N1296_1.mzXML]	143.03048706054688	1.7954	0.7756833333333333	19.771666666666665	18.99598333333333	226193.171875	4413010.1831477955	0	1286	0.1507100199826621	57.54388264442454	2.9553060339261283	143.0214080810547	143.0381317138672
193	143.0529327392578	1.838					1	DETECTED	143.0529 m/z @1.84 [N1296_1.mzXML]	143.0529327392578	1.838	1.8094333333333334	17.832666666666668	16.023233333333334	924288.6875	7.234527162007374E7	0	1286	0.04976595820286844	280.45332555425944	559.9066511085189	143.04776000976562	143.06214904785156
194	143.07229614257812	9.225683333333334					1	DETECTED	143.0723 m/z @9.23 [N1296_1.mzXML]	143.07229614257812	9.225683333333334	0.10153333333333332	20.002166666666668	19.900633333333335	120320.296875	5019426.78949676	0	1286	0.08899092974878009	0.5124127743123996	0.01680098744911746	143.0631561279297	143.08106994628906
195	143.10585021972656	11.105016666666668					1	DETECTED	143.1059 m/z @11.11 [N1296_1.mzXML]	143.10585021972656	11.105016666666668	9.879850000000001	19.591	9.71115	9516.3349609375	1182625.3190437015	0	1286	0.08992087838558582	3.963195483607673	6.926390967215346	143.10520935058594	143.1060791015625
196	144.04368591308594	9.225683333333334					1	DETECTED	144.0437 m/z @9.23 [N1296_1.mzXML]	144.04368591308594	9.225683333333334	1.7674166666666666	9.443666666666667	7.6762500000000005	32229.44921875	2902977.129447631	0	1286	0.09364804253400472	0.5146135384450363	1.2570747616823985	144.0337371826172	144.052734375
197	144.05636596679688	1.838					1	DETECTED	144.0564 m/z @1.84 [N1296_1.mzXML]	144.05636596679688	1.838	0.13473333333333332	20.002166666666668	19.867433333333334	12557.791015625	1704067.6106517955	0	1286	5.630599829051945	7.052569393433839	31.48771312076157	144.05636596679688	144.06558227539062
198	144.07984924316406	9.21175					1	DETECTED	144.0798 m/z @9.21 [N1296_1.mzXML]	144.07984924316406	9.21175	0.8095666666666667	19.278833333333335	18.46926666666667	1362275.125	1.1333282176616933E7	0	1286	0.09320476713951642	1.6097771008365054	1.9289755759298872	144.07887268066406	144.0842742919922
199	144.10092163085938	1.8669166666666668					1	DETECTED	144.1009 m/z @1.87 [N1296_1.mzXML]	144.10092163085938	1.8669166666666668	0.38758333333333334	19.985833333333336	19.598250000000004	424048.15625	9566633.964535978	0	1286	0.0382838831761696	0.5842624639890317	0.1138825403872528	144.1006317138672	144.10183715820312
200	144.13734436035156	10.938866666666666					1	DETECTED	144.1373 m/z @10.94 [N1296_1.mzXML]	144.13734436035156	10.938866666666666	10.893550000000001	12.709383333333333	1.815833333333332	5536.1142578125	290777.09004644735	0	1286	0.10433955860054844	20.03493931592584	39.06987863185168	144.13433837890625	144.13766479492188
201	144.9910888671875	1.8237333333333334					1	DETECTED	144.9911 m/z @1.82 [N1296_1.mzXML]	144.9910888671875	1.8237333333333334	1.4058333333333333	19.06683333333333	17.660999999999998	149170.578125	6387005.417507964	0	1286	0.2259450061197854	160.74891262458326	43.114393200145095	144.9906005859375	144.99154663085938
202	145.04861450195312	2.021916666666667					1	DETECTED	145.0486 m/z @2.02 [N1296_1.mzXML]	145.04861450195312	2.021916666666667	0.10153333333333332	19.8865	19.78496666666667	161762.65625	9672364.021595258	0	1286	0.3515695328366575	1.5179261759663303	0.4866773854069961	145.04222106933594	145.05535888671875
203	145.08343505859375	9.225683333333334					1	DETECTED	145.0834 m/z @9.23 [N1296_1.mzXML]	145.08343505859375	9.225683333333334	1.131	16.07805	14.94705	123084.5625	1799125.7596701668	0	1286	0.09455385567754782	0.5116021043542297	0.18864163073255094	145.0832061767578	145.0855255126953
204	145.1065216064453	3.102					1	DETECTED	145.1065 m/z @3.10 [N1296_1.mzXML]	145.1065216064453	3.102	1.95165	17.978833333333334	16.027183333333333	35776.9453125	7107723.20398413	0	1286	10.97158339598705	5.563477533599982	7.571837355589089	145.0966339111328	145.1146697998047
205	146.05909729003906	9.21175					1	DETECTED	146.0591 m/z @9.21 [N1296_1.mzXML]	146.05909729003906	9.21175	0.18548333333333333	19.853666666666665	19.66818333333333	1603694.75	1.2928668357744815E7	1	1286	0.09067283988320618	1.62153686447725	1.9668519981409291	146.05201721191406	146.0679473876953
206	146.08029174804688	1.99375					1	DETECTED	146.0803 m/z @1.99 [N1296_1.mzXML]	146.08029174804688	1.99375	0.11783333333333333	19.820833333333333	19.703	189393.734375	9330963.865082815	0	1286	0.3732942044379228	1.3579025836658307	0.6013889560688095	146.0733184814453	146.0808868408203
207	146.1166229248047	1.838					1	DETECTED	146.1166 m/z @1.84 [N1296_1.mzXML]	146.1166229248047	1.838	1.8237333333333334	13.377833333333333	11.5541	67585.7890625	1.4750115446234249E7	0	1286	8.371210419622432	251.56707914289078	502.4495455251774	146.1166229248047	146.12362670898438
208	147.01303100585938	1.4849166666666667					1	DETECTED	147.0130 m/z @1.48 [N1296_1.mzXML]	147.01303100585938	1.4849166666666667	1.45505	19.640333333333334	18.185283333333334	285102.21875	5755416.348489722	0	1286	0.15231275055075888	173.55977058573026	347.4458171364559	147.0040740966797	147.01356506347656
209	147.04331970214844	3.9442999999999997					1	DETECTED	147.0433 m/z @3.94 [N1296_1.mzXML]	147.04331970214844	3.9442999999999997	3.7954999999999997	8.120066666666666	4.324566666666667	4643.6533203125	793632.2130164795	0	1286	3.01980812799698	14.531474014336913	28.062948028673823	147.04310607910156	147.05239868164062
210	147.062744140625	9.21175					1	DETECTED	147.0627 m/z @9.21 [N1296_1.mzXML]	147.062744140625	9.21175	0.15196666666666667	20.002166666666668	19.8502	132031.9375	3727724.0198248895	0	1286	0.09137734668887454	1.5255650689465707	2.0990013664782086	147.05316162109375	147.06504821777344
211	147.07554626464844	1.9656833333333334					1	DETECTED	147.0755 m/z @1.97 [N1296_1.mzXML]	147.07554626464844	1.9656833333333334	1.7814666666666668	18.0765	16.295033333333333	207334.828125	6685404.184877717	0	1286	0.23723428192566431	2.439124518988989	3.202222799392253	147.06607055664062	147.0841522216797
212	147.1118621826172	1.6035333333333335					1	DETECTED	147.1119 m/z @1.60 [N1296_1.mzXML]	147.1118621826172	1.6035333333333335	1.0294333333333332	19.492166666666666	18.462733333333333	218855.796875	4917421.831707062	0	1286	0.13775768729659732	2.335889371728361	3.337915321626782	147.10321044921875	147.12026977539062
213	148.01397705078125	1.5141833333333332					1	DETECTED	148.0140 m/z @1.51 [N1296_1.mzXML]	148.01397705078125	1.5141833333333332	1.4234	1.5885166666666668	0.1651166666666668	35584.63671875	231049.19473144558	0	1286	0.21186469000214814	0.9093996695428695	0.8187993390857391	148.01380920410156	148.01397705078125
214	148.04180908203125	2.0791666666666666					1	DETECTED	148.0418 m/z @2.08 [N1296_1.mzXML]	148.04180908203125	2.0791666666666666	0.4550666666666666	17.719333333333335	17.264266666666668	48362.81640625	3467331.4564880696	0	1286	7.986894011980445	2.553068802031342	3.508940428450689	148.03628540039062	148.04217529296875
215	148.0594482421875	1.838					1	DETECTED	148.0594 m/z @1.84 [N1296_1.mzXML]	148.0594482421875	1.838	0.16856666666666667	9.77425	9.605683333333333	36285.9921875	1868989.8335088803	0	1286	0.08236757469359746	2.876929297366372	4.409012842841931	148.0592041015625	148.06614685058594
216	148.08177185058594	17.44183333333333					1	DETECTED	148.0818 m/z @17.44 [N1296_1.mzXML]	148.08177185058594	17.44183333333333	0.11783333333333333	19.91916666666667	19.801333333333336	4277.263671875	1942687.0666119691	0	1286	3.8735584488868664	0.5715000384822598	0.08749377594973694	148.0742950439453	148.08206176757812
217	148.09857177734375	13.566083333333333					1	DETECTED	148.0986 m/z @13.57 [N1296_1.mzXML]	148.09857177734375	13.566083333333333	0.4043	19.360500000000002	18.956200000000003	44157.59375	1.1447264401222443E7	0	1286	17.405497400127807	0.7548509922299022	0.5127492942561688	148.09133911132812	148.09857177734375
218	148.93423461914062	1.7531					1	DETECTED	148.9342 m/z @1.75 [N1296_1.mzXML]	148.93423461914062	1.7531	1.3712833333333334	12.573833333333333	11.202549999999999	98835.5390625	6172196.623054931	0	1286	0.13175564889027536	14.670064166921295	0.5210904905204862	148.9342041015625	148.9399871826172
219	148.97496032714844	1.5289499999999998					1	DETECTED	148.9750 m/z @1.53 [N1296_1.mzXML]	148.97496032714844	1.5289499999999998	1.3885	8.611866666666666	7.223366666666665	133254.421875	7366314.114445376	0	1286	0.17165242643566359	26.655820689983393	57.70541371290633	148.97479248046875	148.97537231445312
220	149.0112762451172	1.4849166666666667					1	DETECTED	149.0113 m/z @1.48 [N1296_1.mzXML]	149.0112762451172	1.4849166666666667	0.13473333333333332	20.002166666666668	19.867433333333334	283237.25	1.5034489892471278E7	0	1286	0.16204488048113075	1.9428144725998848	155.20082831109042	149.0015411376953	149.01158142089844
221	149.0222930908203	12.479133333333333					1	DETECTED	149.0223 m/z @12.48 [N1296_1.mzXML]	149.0222930908203	12.479133333333333	0.10153333333333332	20.002166666666668	19.900633333333335	196513.4375	5.814406444969189E7	1	1286	0.1469054455220693	0.5234863640265545	0.037918972803094676	149.02183532714844	149.03134155273438
222	150.01466369628906	1.4849166666666667					1	DETECTED	150.0147 m/z @1.48 [N1296_1.mzXML]	150.01466369628906	1.4849166666666667	1.4394166666666666	1.5585833333333334	0.11916666666666687	10511.7529296875	42489.8889067383	0	1286	0.04334053067379484	1.3095238095238089	1.619047619047618	150.0143585205078	150.01510620117188
223	150.02565002441406	12.479133333333333					1	DETECTED	150.0257 m/z @12.48 [N1296_1.mzXML]	150.02565002441406	12.479133333333333	0.10153333333333332	20.002166666666668	19.900633333333335	15898.0869140625	5168655.421723882	0	1286	19.19864582174988	0.803897093674595	1.342895752700145	150.02520751953125	150.02626037597656
224	150.05763244628906	2.7503499999999996					1	DETECTED	150.0576 m/z @2.75 [N1296_1.mzXML]	150.05763244628906	2.7503499999999996	1.6625166666666666	9.654816666666667	7.9923	45790.43359375	2802398.025621734	0	1286	0.18785713354798617	11.861913803052357	20.55308446507307	150.0515594482422	150.0577392578125
225	150.9313201904297	1.7674166666666666					1	DETECTED	150.9313 m/z @1.77 [N1296_1.mzXML]	150.9313201904297	1.7674166666666666	1.6772333333333334	11.7545	10.077266666666667	32027.580078125	4501901.2444643555	0	1286	0.10141058037143935	55.87100351136577	2.3512823418218076	150.92315673828125	150.931640625
226	150.96786499023438	11.488083333333332					1	DETECTED	150.9679 m/z @11.49 [N1296_1.mzXML]	150.96786499023438	11.488083333333332	0.18548333333333333	18.807000000000002	18.62151666666667	21826.328125	4068635.341170047	0	1286	10.138672945555378	0.8268820142102836	0.6506812214645533	150.967529296875	150.97621154785156
227	151.04441833496094	1.4849166666666667					1	DETECTED	151.0444 m/z @1.48 [N1296_1.mzXML]	151.04441833496094	1.4849166666666667	1.4058333333333333	10.968966666666667	9.563133333333333	15913.0966796875	1998031.1650034795	0	1286	9.44857650359074	58.840445455946416	122.27483554013658	151.03793334960938	151.04441833496094
228	151.07447814941406	11.28365					1	DETECTED	151.0745 m/z @11.28 [N1296_1.mzXML]	151.07447814941406	11.28365	2.9885333333333337	19.2625	16.273966666666666	24237.849609375	5650800.232135011	0	1286	0.12141051100948275	7.130964696749809	14.418149287180253	151.0662078857422	151.07484436035156
229	152.02108764648438	1.8094333333333334					1	DETECTED	152.0211 m/z @1.81 [N1296_1.mzXML]	152.02108764648438	1.8094333333333334	1.7814666666666668	10.954	9.172533333333334	276148.8125	2671580.516784057	0	1286	0.1080988365287383	5.668789045604754	4.333246776803456	152.01524353027344	152.0310821533203
230	152.04666137695312	19.69					1	DETECTED	152.0467 m/z @19.69 [N1296_1.mzXML]	152.04666137695312	19.69	0.10153333333333332	20.002166666666668	19.900633333333335	3226.666748046875	1657585.239106566	0	1286	18.515852677851118	0.5079681241002358	0.015936248200471684	152.04544067382812	152.05381774902344
231	152.94618225097656	1.6035333333333335					1	DETECTED	152.9462 m/z @1.60 [N1296_1.mzXML]	152.94618225097656	1.6035333333333335	1.5289499999999998	1.7814666666666668	0.25251666666666694	139878.71875	927848.514978516	0	1286	0.10222854881894894	1.6387350169246444	1.9937355600408038	152.94595336914062	152.9463348388672
232	153.05677795410156	13.784283333333333					1	DETECTED	153.0568 m/z @13.78 [N1296_1.mzXML]	153.05677795410156	13.784283333333333	3.70725	18.2075	14.50025	124266.09375	1.936438563158582E7	0	1286	2.4455702326962907	0.6749032690366379	0.28469786081893095	153.05133056640625	153.065673828125
233	154.02548217773438	1.8526333333333334					1	DETECTED	154.0255 m/z @1.85 [N1296_1.mzXML]	154.02548217773438	1.8526333333333334	1.7954	2.0791666666666666	0.2837666666666665	138848.703125	632173.430013183	0	1286	0.6489927386737051	2.2390290983463674	1.9841314175196896	154.01913452148438	154.0257568359375
234	154.0603485107422	13.88365					1	DETECTED	154.0603 m/z @13.88 [N1296_1.mzXML]	154.0603485107422	13.88365	8.750966666666667	17.344333333333335	8.593366666666668	7174.724609375	1521905.649275391	0	1286	2.2517902110529953	0.8371222330100243	0.6742444660200485	154.05230712890625	154.06199645996094
235	154.0831756591797	3.6491					1	DETECTED	154.0832 m/z @3.65 [N1296_1.mzXML]	154.0831756591797	3.6491	3.2721500000000003	17.8005	14.52835	4443.27685546875	1335477.3878638612	0	1286	0.12562248795570552	19.270924525799206	37.541849051598405	154.08282470703125	154.08543395996094
236	154.29217529296875	14.614650000000001					1	DETECTED	154.2922 m/z @14.61 [N1296_1.mzXML]	154.29217529296875	14.614650000000001	4.729683333333333	19.853666666666665	15.123983333333332	6239.49609375	1719446.736433166	0	1286	0.9240059760673542	0.7649992075508599	0.8562350171491684	154.29147338867188	154.2947998046875
237	154.95489501953125	11.1644					1	DETECTED	154.9549 m/z @11.16 [N1296_1.mzXML]	154.95489501953125	11.1644	10.954	12.319783333333334	1.365783333333333	9386.052734375	396260.1872542726	0	1286	0.8189566683604248	3.245682826362484	5.491365652724968	154.95445251464844	154.96327209472656
238	155.02760314941406	2.7919					1	DETECTED	155.0276 m/z @2.79 [N1296_1.mzXML]	155.02760314941406	2.7919	1.9233166666666668	19.8865	17.963183333333333	19799.26171875	2318486.685284484	0	1286	0.0754360550298645	4.098162947041293	7.066166567189174	155.02670288085938	155.03118896484375
239	155.06710815429688	10.013516666666668					1	DETECTED	155.0671 m/z @10.01 [N1296_1.mzXML]	155.06710815429688	10.013516666666668	9.26795	15.0514	5.783449999999998	11005.8271484375	709824.79368988	0	1286	0.26672115328523205	3.878559932042739	0.18907872740867895	155.0596160888672	155.0677490234375
240	155.1067352294922	14.1052					1	DETECTED	155.1067 m/z @14.11 [N1296_1.mzXML]	155.1067352294922	14.1052	0.32011666666666666	19.935833333333335	19.615716666666668	2614.53955078125	1943317.3520233452	0	1286	7.56985492520753	0.7114834271344026	0.4229668542688052	155.09722900390625	155.10723876953125
241	155.12974548339844	14.614650000000001					1	DETECTED	155.1297 m/z @14.61 [N1296_1.mzXML]	155.12974548339844	14.614650000000001	0.10153333333333332	20.002166666666668	19.900633333333335	1796829.5	3.5689509029463863E8	1	1286	1.0666914232137987	0.6895866093864973	0.8703976822487416	155.12945556640625	155.130615234375
242	155.97445678710938	14.717533333333334					1	DETECTED	155.9745 m/z @14.72 [N1296_1.mzXML]	155.97445678710938	14.717533333333334	8.844966666666666	19.442333333333334	10.597366666666668	5061.34228515625	1522656.2648033758	0	1286	6.22382694265394	0.9022772552603348	0.8840269803245521	155.9713897705078	155.9752655029297
243	156.04107666015625	1.7814666666666668					1	DETECTED	156.0411 m/z @1.78 [N1296_1.mzXML]	156.04107666015625	1.7814666666666668	1.7379833333333332	10.347216666666666	8.609233333333332	734986.375	6987561.659591187	0	1286	0.05900393368194501	2.1853641994237165	2.7549147421360685	156.0410614013672	156.0415496826172
244	156.07582092285156	1.93735					1	DETECTED	156.0758 m/z @1.94 [N1296_1.mzXML]	156.07582092285156	1.93735	1.4995333333333332	9.047266666666667	7.547733333333334	37136.67578125	1624038.8551710814	0	1286	0.5341559393371955	8.02867394159783	1.6811827767117833	156.07566833496094	156.0764923095703
245	156.1334228515625	14.614650000000001					1	DETECTED	156.1334 m/z @14.61 [N1296_1.mzXML]	156.1334228515625	14.614650000000001	0.11783333333333333	20.002166666666668	19.884333333333334	88240.7578125	1.8759077290730525E7	0	1286	4.6369771433304265	0.6816021983211348	0.8520880725751453	156.13304138183594	156.13414001464844
246	157.12696838378906	14.614650000000001					1	DETECTED	157.1270 m/z @14.61 [N1296_1.mzXML]	157.12696838378906	14.614650000000001	0.10153333333333332	20.002166666666668	19.900633333333335	483435.125	9.79940246553651E7	0	1286	2.735192891597105	0.686725412386403	2.5831640947569317	157.1261444091797	157.1276397705078
247	158.13047790527344	14.600166666666667					1	DETECTED	158.1305 m/z @14.60 [N1296_1.mzXML]	158.13047790527344	14.600166666666667	0.13473333333333332	19.935833333333335	19.8011	26095.470703125	6272339.233597289	0	1286	4.769771665790072	0.6881774709913104	0.8418649519544253	158.1299591064453	158.1310272216797
248	158.15298461914062	11.7545					1	DETECTED	158.1530 m/z @11.75 [N1296_1.mzXML]	158.15298461914062	11.7545	11.692450000000001	11.800333333333333	0.10788333333333178	15772.4912109375	80880.85096337841	0	1286	0.07571230449405597	0.8693258125167852	0.7386516250335704	158.15289306640625	158.1531219482422
249	158.9629669189453	1.6625166666666666					1	DETECTED	158.9630 m/z @1.66 [N1296_1.mzXML]	158.9629669189453	1.6625166666666666	1.5585833333333334	13.462433333333333	11.90385	590652.375	8796604.700839354	0	1286	0.20403416175498768	1.3627481381431825	1.5386696438735397	158.9613800048828	158.9632568359375
250	159.01290893554688	1.4849166666666667					1	DETECTED	159.0129 m/z @1.48 [N1296_1.mzXML]	159.01290893554688	1.4849166666666667	1.4058333333333333	2.722566666666667	1.3167333333333335	13371.2900390625	483811.5124011231	0	1286	0.9569382201621872	8.3249736564805	15.649947312961002	159.0128173828125	159.0136260986328
251	159.0758514404297	2.5844666666666667					1	DETECTED	159.0759 m/z @2.58 [N1296_1.mzXML]	159.0758514404297	2.5844666666666667	0.2531333333333333	19.508333333333333	19.2552	8362.9189453125	1674507.6693593147	0	1286	0.9166103048048133	1.425281240445727	2.717550781040322	159.0748291015625	159.07669067382812
252	159.0909881591797	9.21175					1	DETECTED	159.0910 m/z @9.21 [N1296_1.mzXML]	159.0909881591797	9.21175	0.15196666666666667	16.2713	16.119333333333334	157908.703125	3677534.696565122	0	1286	0.0979455015395736	4.355267362212031	21.697943872316955	159.08126831054688	159.1008758544922
253	159.14854431152344	8.828949999999999					1	DETECTED	159.1485 m/z @8.83 [N1296_1.mzXML]	159.14854431152344	8.828949999999999	8.750966666666667	12.949233333333332	4.198266666666665	8848.142578125	731953.2152719117	0	1286	0.2100323429628439	0.09316991714399353	4.420458944248055	159.14830017089844	159.1515350341797
254	159.98135375976562	11.223133333333333					1	DETECTED	159.9814 m/z @11.22 [N1296_1.mzXML]	159.98135375976562	11.223133333333333	0.7082833333333334	19.83716666666667	19.128883333333334	10913.0390625	2603972.5621045833	0	1286	1.177768838973483	0.9096127540256559	0.8192255080513118	159.9806671142578	159.981689453125
255	160.0335235595703	1.8526333333333334					1	DETECTED	160.0335 m/z @1.85 [N1296_1.mzXML]	160.0335235595703	1.8526333333333334	1.838	11.7389	9.9009	66989.7421875	8074174.118431641	0	1286	0.041852454679665474	338.2995444191357	675.5990888382714	160.03347778320312	160.0343780517578
256	160.05967712402344	2.5844666666666667					1	DETECTED	160.0597 m/z @2.58 [N1296_1.mzXML]	160.05967712402344	2.5844666666666667	0.10153333333333332	20.002166666666668	19.900633333333335	405082.21875	5.261441838984329E7	1	1286	0.8895562434703268	11.67401116439768	13.774670834310381	160.05908203125	160.0599365234375
257	160.07504272460938	9.225683333333334					1	DETECTED	160.0750 m/z @9.23 [N1296_1.mzXML]	160.07504272460938	9.225683333333334	4.870083333333333	9.9691	5.0990166666666665	69445.96875	6811384.247249999	0	1286	0.1088869955820897	0.5853403281599165	0.17068065631983298	160.07496643066406	160.0751953125
258	160.13211059570312	1.8669166666666668					1	DETECTED	160.1321 m/z @1.87 [N1296_1.mzXML]	160.13211059570312	1.8669166666666668	1.8669166666666668	13.309166666666666	11.44225	28354.494140625	8838455.619628783	0	1286	8.22277547494219	null	null	160.13082885742188	160.13267517089844
259	161.01129150390625	1.4394166666666666					1	DETECTED	161.0113 m/z @1.44 [N1296_1.mzXML]	161.01129150390625	1.4394166666666666	1.4058333333333333	1.5885166666666668	0.18268333333333353	13585.478515625	98692.66560009772	0	1286	0.10157435064574893	2.719851116625316	4.439702233250632	161.01124572753906	161.011474609375
260	161.0230712890625	12.126283333333333					1	DETECTED	161.0231 m/z @12.13 [N1296_1.mzXML]	161.0230712890625	12.126283333333333	10.938866666666666	18.59733333333333	7.658466666666666	67743.6875	8360425.169020264	0	1286	2.2759231813744876	2.3611734884386806	3.5142559195460654	161.01412963867188	161.0237274169922
261	161.06304931640625	2.7643333333333335					1	DETECTED	161.0630 m/z @2.76 [N1296_1.mzXML]	161.06304931640625	2.7643333333333335	0.15196666666666667	19.95266666666667	19.800700000000003	27697.19140625	3799311.223898378	0	1286	0.4191138214397241	3.329929229991237	1.7985287078371128	161.0583038330078	161.07032775878906
262	161.0782928466797	9.2397					1	DETECTED	161.0783 m/z @9.24 [N1296_1.mzXML]	161.0782928466797	9.2397	9.169316666666667	18.693833333333334	9.524516666666667	8680.5966796875	696257.5332581179	0	1286	0.08801785815139773	67.66173336490762	0.7269626462639923	161.07781982421875	161.0804901123047
263	161.9806671142578	0.10153333333333332					1	DETECTED	161.9807 m/z @0.10 [N1296_1.mzXML]	161.9806671142578	0.10153333333333332	0.10153333333333332	19.985833333333336	19.884300000000003	2708.481201171875	1238974.3759653931	0	1286	19.683654198536594	null	null	161.97267150878906	161.98741149902344
264	162.04934692382812	2.021916666666667					1	DETECTED	162.0493 m/z @2.02 [N1296_1.mzXML]	162.04934692382812	2.021916666666667	1.8669166666666668	9.998700000000001	8.131783333333335	24889.86328125	1351951.6714512943	0	1286	4.047374111086615	7.228757768126277	49.627544486760975	162.04917907714844	162.05795288085938
265	162.09719848632812	15.021133333333333					1	DETECTED	162.0972 m/z @15.02 [N1296_1.mzXML]	162.09719848632812	15.021133333333333	1.4995333333333332	18.742	17.24246666666667	7845.70947265625	2532448.809099183	0	1286	2.4008830856646224	0.6375897329704573	0.8295035260516985	162.088134765625	162.0976104736328
266	162.111328125	1.7954					1	DETECTED	162.1113 m/z @1.80 [N1296_1.mzXML]	162.111328125	1.7954	1.7379833333333332	11.014416666666667	9.276433333333333	1356481.375	1.4838743707270788E7	1	1286	0.17303480362547363	4.3712681615322255	5.662059755234253	162.1112823486328	162.11801147460938
267	162.9904327392578	1.4849166666666667					1	DETECTED	162.9904 m/z @1.48 [N1296_1.mzXML]	162.9904327392578	1.4849166666666667	0.11783333333333333	19.985833333333336	19.868000000000002	508986.65625	9942297.513821235	0	1286	0.17082009723853342	2.490268041097184	2.3187978682977843	162.9825897216797	163.0
268	163.0380859375	10.938866666666666					1	DETECTED	163.0381 m/z @10.94 [N1296_1.mzXML]	163.0380859375	10.938866666666666	0.10153333333333332	20.002166666666668	19.900633333333335	49362.6328125	5759435.06359815	0	1286	1.5577650750050243	0.9254924666973368	0.12032366223632329	163.02838134765625	163.04763793945312
269	163.05946350097656	10.924000000000001					1	DETECTED	163.0595 m/z @10.92 [N1296_1.mzXML]	163.05946350097656	10.924000000000001	0.67455	19.673333333333336	18.998783333333336	187431.8125	9806439.409060178	1	1286	0.2082680387007425	0.5210384698341691	0.03489330150596003	163.0590362548828	163.0670623779297
270	163.07440185546875	11.546933333333333					1	DETECTED	163.0744 m/z @11.55 [N1296_1.mzXML]	163.07440185546875	11.546933333333333	11.53275	11.647733333333333	0.114983333333333	20310.4296875	84838.99653393516	0	1286	0.07300402989077348	4.0534665099882075	7.106933019976415	163.07432556152344	163.07460021972656
271	163.09356689453125	15.1122					1	DETECTED	163.0936 m/z @15.11 [N1296_1.mzXML]	163.09356689453125	15.1122	7.2417	19.213666666666665	11.971966666666665	16256.154296875	3660745.5760463886	0	1286	1.416608868482788	0.8835217114707021	0.814288514085794	163.08474731445312	163.09620666503906
272	163.1148223876953	1.7954					1	DETECTED	163.1148 m/z @1.80 [N1296_1.mzXML]	163.1148223876953	1.7954	1.7814666666666668	12.30305	10.521583333333334	88616.6015625	3934950.6048131105	0	1286	0.11660037391579192	377.5687799043057	752.7449612657376	163.11058044433594	163.1150665283203
273	163.97593688964844	1.0632833333333334					1	DETECTED	163.9759 m/z @1.06 [N1296_1.mzXML]	163.97593688964844	1.0632833333333334	0.10153333333333332	20.002166666666668	19.900633333333335	29931.99609375	8822228.718356784	0	1286	17.903759311677398	4.857124978289974	8.692058579025849	163.97535705566406	163.98065185546875
274	163.9939727783203	1.4849166666666667					1	DETECTED	163.9940 m/z @1.48 [N1296_1.mzXML]	163.9939727783203	1.4849166666666667	1.45505	17.392999999999997	15.937949999999997	14934.6220703125	3227955.4073569654	0	1286	0.05400543257160062	243.65633025805994	477.2951662950137	163.986083984375	163.994140625
275	164.05923461914062	10.924000000000001					1	DETECTED	164.0592 m/z @10.92 [N1296_1.mzXML]	164.05923461914062	10.924000000000001	0.7927166666666667	11.1644	10.371683333333333	18638.83203125	1805272.6301061395	0	1286	0.16870255529151557	0.5118642422726966	0.016972798685159295	164.05438232421875	164.0633544921875
276	164.0907745361328	2.021916666666667					1	DETECTED	164.0908 m/z @2.02 [N1296_1.mzXML]	164.0907745361328	2.021916666666667	1.9233166666666668	15.981633333333333	14.058316666666666	28497.76953125	1523617.672246399	0	1286	0.40552889231745715	7.729259396582651	12.66435264605746	164.09059143066406	164.09141540527344
277	164.9083709716797	1.7531					1	DETECTED	164.9084 m/z @1.75 [N1296_1.mzXML]	164.9083709716797	1.7531	1.6772333333333334	1.7954	0.11816666666666675	29736.26953125	170116.2887138673	0	1286	0.20613279356130398	0.7787785588752194	0.5575571177504388	164.90811157226562	164.90841674804688
278	164.92901611328125	1.93735					1	DETECTED	164.9290 m/z @1.94 [N1296_1.mzXML]	164.92901611328125	1.93735	1.63325	2.26545	0.6321999999999999	46442.6796875	888762.8867275388	0	1286	0.21286159094676727	1.0394607037158834	1.0789214074317668	164.92881774902344	164.9373016357422
279	164.9834747314453	11.252783333333333					1	DETECTED	164.9835 m/z @11.25 [N1296_1.mzXML]	164.9834747314453	11.252783333333333	0.11783333333333333	20.002166666666668	19.884333333333334	212948.21875	1.8558381204595868E7	0	1286	1.0384357156857078	3.383304304678803	6.741414921311238	164.97923278808594	164.98699951171875
280	165.05638122558594	10.878616666666666					1	DETECTED	165.0564 m/z @10.88 [N1296_1.mzXML]	165.05638122558594	10.878616666666666	2.4606833333333333	19.755499999999998	17.294816666666666	12063.16015625	2510413.400318756	0	1286	7.194417290402415	1.0272602539023832	1.3248491370276843	165.05020141601562	165.05918884277344
281	165.07460021972656	1.9092					1	DETECTED	165.0746 m/z @1.91 [N1296_1.mzXML]	165.07460021972656	1.9092	1.9092	10.22565	8.31645	25205.203125	988966.2293676757	0	1286	0.21099238483942329	null	null	165.07020568847656	165.07601928710938
282	165.15890502929688	16.17438333333333					1	DETECTED	165.1589 m/z @16.17 [N1296_1.mzXML]	165.15890502929688	16.17438333333333	0.15196666666666667	20.002166666666668	19.8502	27799.171875	8859796.970453316	0	1286	3.1857844262535444	0.7347861927232988	0.4275369100506615	165.15586853027344	165.1668701171875
283	165.5804901123047	10.22565					1	DETECTED	165.5805 m/z @10.23 [N1296_1.mzXML]	165.5804901123047	10.22565	8.120066666666666	10.438816666666666	2.3187499999999996	7029.1904296875	733985.2256279907	0	1286	2.0444620041925283	0.5506193849685359	0.10123876993707177	165.57168579101562	165.58924865722656
284	166.0253448486328	1.4394166666666666					1	DETECTED	166.0253 m/z @1.44 [N1296_1.mzXML]	166.0253448486328	1.4394166666666666	0.23600000000000002	19.853666666666665	19.617666666666665	52169.69140625	4361608.763131656	0	1286	0.12420482074718087	3.6121735299102333	43.82287455331852	166.0248260498047	166.02601623535156
285	166.05247497558594	2.6117666666666666					1	DETECTED	166.0525 m/z @2.61 [N1296_1.mzXML]	166.05247497558594	2.6117666666666666	1.95165	13.391683333333333	11.440033333333332	21006.23828125	3353108.0864952076	0	1286	0.5679402785472547	8.665160198954732	8.789711491659215	166.0439453125	166.0538787841797
286	166.0650177001953	12.752516666666667					1	DETECTED	166.0650 m/z @12.75 [N1296_1.mzXML]	166.0650177001953	12.752516666666667	8.13505	14.470033333333333	6.334983333333334	78172.9453125	1.2303169868736874E7	0	1286	6.227721894558819	0.6954812764746741	0.39269812069036353	166.05706787109375	166.07460021972656
287	166.0851593017578	8.358616666666666					1	DETECTED	166.0852 m/z @8.36 [N1296_1.mzXML]	166.0851593017578	8.358616666666666	0.8434833333333334	14.600166666666667	13.756683333333333	2799942.75	5.726360950801517E7	1	1286	0.27109088570597883	0.8777287552323312	0.6089073455585609	166.08187866210938	166.08592224121094
288	166.1089630126953	8.402516666666667					1	DETECTED	166.1090 m/z @8.40 [N1296_1.mzXML]	166.1089630126953	8.402516666666667	8.16525	8.476316666666667	0.31106666666666705	3455.82275390625	33951.92332525634	0	1286	0.26377727649201077	0.6555212138241086	0.311042427648217	166.1085662841797	166.1168975830078
289	166.5834503173828	8.358616666666666					1	DETECTED	166.5835 m/z @8.36 [N1296_1.mzXML]	166.5834503173828	8.358616666666666	8.0444	8.506183333333333	0.461783333333333	7310.9130859375	115907.70696954356	0	1286	0.2716869231568406	0.7348167400413719	0.4696334800827437	166.58334350585938	166.58375549316406
290	166.98390197753906	11.252783333333333					1	DETECTED	166.9839 m/z @11.25 [N1296_1.mzXML]	166.98390197753906	11.252783333333333	0.10153333333333332	20.002166666666668	19.900633333333335	117568.1015625	1.3251398757911287E7	0	1286	0.7415364645998981	0.8357625632120774	0.2969338162846474	166.98281860351562	166.98475646972656
291	167.02099609375	8.358616666666666					1	DETECTED	167.0210 m/z @8.36 [N1296_1.mzXML]	167.02099609375	8.358616666666666	1.4394166666666666	8.506183333333333	7.066766666666666	10273.794921875	555487.3189865723	0	1286	0.2342318859546424	0.5106635641885381	0.4620940286954509	167.02084350585938	167.0216522216797
292	167.03305053710938	9.609399999999999					1	DETECTED	167.0331 m/z @9.61 [N1296_1.mzXML]	167.03305053710938	9.609399999999999	1.7674166666666666	10.589966666666667	8.82255	192293.15625	2888129.973439453	1	1286	0.09213713951303326	1.8244125539873077	0.016320377803038813	167.0300750732422	167.04185485839844
293	167.06719970703125	10.393166666666668					1	DETECTED	167.0672 m/z @10.39 [N1296_1.mzXML]	167.06719970703125	10.393166666666668	5.2735	12.157900000000001	6.884400000000001	4320.44677734375	792949.5793323364	0	1286	0.17060905845502816	0.6723484601862101	0.34469692037242017	167.06629943847656	167.0697479248047
294	167.08871459960938	8.37325					1	DETECTED	167.0887 m/z @8.37 [N1296_1.mzXML]	167.08871459960938	8.37325	7.787533333333333	9.519733333333333	1.7321999999999997	177901.25	3494087.6455452293	0	1286	0.2797209839073851	0.902382052292275	0.5939440491937995	167.08035278320312	167.08932495117188
295	168.09231567382812	8.402516666666667					1	DETECTED	168.0923 m/z @8.40 [N1296_1.mzXML]	168.09231567382812	8.402516666666667	8.013866666666667	10.878616666666666	2.864749999999999	6793.9111328125	259461.98745074455	0	1286	0.18292138735892394	3.68551395857455	0.4173946563396693	168.08938598632812	168.0958251953125
296	168.97915649414062	11.473233333333333					1	DETECTED	168.9792 m/z @11.47 [N1296_1.mzXML]	168.97915649414062	11.473233333333333	0.11783333333333333	20.002166666666668	19.884333333333334	39265.140625	5281483.945352236	0	1286	1.4765227132910326	0.8794697904432527	4.701655427512341	168.9788818359375	168.9801025390625
297	169.0348663330078	3.03115					1	DETECTED	169.0349 m/z @3.03 [N1296_1.mzXML]	169.0348663330078	3.03115	1.99375	18.774833333333333	16.781083333333335	202488.796875	7954715.321112787	1	1286	0.33587976739019787	0.8743508274559944	0.6060697698880441	169.0320281982422	169.037353515625
298	169.04832458496094	10.878616666666666					1	DETECTED	169.0483 m/z @10.88 [N1296_1.mzXML]	169.04832458496094	10.878616666666666	0.10153333333333332	19.903000000000002	19.80146666666667	607801.375	1.1156533389424525E7	1	1286	0.09448696615091379	1.7374950889851057	0.012812068478840678	169.04637145996094	169.0575714111328
299	169.0937957763672	1.6625166666666666					1	DETECTED	169.0938 m/z @1.66 [N1296_1.mzXML]	169.0937957763672	1.6625166666666666	1.5885166666666668	8.860516666666665	7.2719999999999985	50455.796875	7782637.641784299	0	1286	0.15936863535316648	48.641150535447494	94.52093385263679	169.09368896484375	169.09674072265625
300	170.02059936523438	9.9544					1	DETECTED	170.0206 m/z @9.95 [N1296_1.mzXML]	170.02059936523438	9.9544	9.939116666666667	9.998700000000001	0.05958333333333421	3214.05859375	10613.641498413213	0	1286	0.1074655561858826	1.9492911668485347	2.8985823336970693	170.02047729492188	170.0206756591797
301	170.04148864746094	1.8094333333333334					1	DETECTED	170.0415 m/z @1.81 [N1296_1.mzXML]	170.04148864746094	1.8094333333333334	1.8094333333333334	3.9442999999999997	2.1348666666666665	11517.39453125	570374.2180319213	0	1286	1.3017827703582825	null	null	170.03787231445312	170.04148864746094
302	170.05929565429688	9.21175					1	DETECTED	170.0593 m/z @9.21 [N1296_1.mzXML]	170.05929565429688	9.21175	9.139983333333333	10.984166666666665	1.8441833333333317	326224.59375	2972423.451560546	0	1286	0.08845881868008121	1.615017125137109	27.27995801308385	170.05186462402344	170.05958557128906
303	170.09146118164062	1.8669166666666668					1	DETECTED	170.0915 m/z @1.87 [N1296_1.mzXML]	170.09146118164062	1.8669166666666668	0.11783333333333333	20.002166666666668	19.884333333333334	18583.142578125	6810567.838185554	0	1286	0.40897147130231803	5.684215541474105	29.20362015281553	170.09124755859375	170.09609985351562
304	171.06277465820312	9.21175					1	DETECTED	171.0628 m/z @9.21 [N1296_1.mzXML]	171.06277465820312	9.21175	9.154933333333334	12.399666666666667	3.2447333333333326	38703.578125	600498.1782617187	0	1286	0.09148830809894193	28.55441478439443	1.839883811924074	171.06163024902344	171.06292724609375
305	171.1371307373047	12.157900000000001					1	DETECTED	171.1371 m/z @12.16 [N1296_1.mzXML]	171.1371307373047	12.157900000000001	8.551216666666667	19.574166666666667	11.02295	8743.2333984375	2212367.939782196	0	1286	0.050854431197164374	1.5281283358209985	2.056256671641997	171.1358642578125	171.13758850097656
306	171.14862060546875	11.2678					1	DETECTED	171.1486 m/z @11.27 [N1296_1.mzXML]	171.14862060546875	11.2678	0.11783333333333333	20.002166666666668	19.884333333333334	10859.9296875	6171582.9687058125	0	1286	9.539724274170998	0.8916768062086883	0.41809450584060304	171.14260864257812	171.1501922607422
307	172.02340698242188	15.518133333333333					1	DETECTED	172.0234 m/z @15.52 [N1296_1.mzXML]	172.02340698242188	15.518133333333333	9.38395	19.83716666666667	10.453216666666668	4933.44677734375	1603446.7651744992	0	1286	0.9932630139217888	0.852046319667655	0.7040926393353099	172.02301025390625	172.0242462158203
308	172.03627014160156	9.534766666666666					1	DETECTED	172.0363 m/z @9.53 [N1296_1.mzXML]	172.03627014160156	9.534766666666666	9.504666666666667	9.609399999999999	0.10473333333333201	9326.84765625	40250.82467431665	0	1286	0.0768527366487568	1.739756367663373	2.479512735326746	172.0361328125	172.03636169433594
309	172.07470703125	10.833783333333335					1	DETECTED	172.0747 m/z @10.83 [N1296_1.mzXML]	172.07470703125	10.833783333333335	1.8094333333333334	10.984166666666665	9.174733333333332	34935.3828125	3666299.186824219	0	1286	9.073441351204156	0.5084820053945649	2.6087529252100965	172.06826782226562	172.07493591308594
310	172.13265991210938	10.240450000000001					1	DETECTED	172.1327 m/z @10.24 [N1296_1.mzXML]	172.13265991210938	10.240450000000001	10.164066666666667	19.738999999999997	9.57493333333333	14294.71875	1486432.4736351927	0	1286	0.10250579865577514	3.0082563369779427	5.99471255093171	172.13189697265625	172.1331024169922
311	172.9860382080078	1.45505					1	DETECTED	172.9860 m/z @1.46 [N1296_1.mzXML]	172.9860382080078	1.45505	1.4394166666666666	1.5437166666666668	0.10430000000000028	5310.4716796875	27223.11879760746	0	1286	0.25331950692670424	3.3358208955223856	5.671641791044771	172.97738647460938	172.9864959716797
312	173.01998901367188	16.142166666666665					1	DETECTED	173.0200 m/z @16.14 [N1296_1.mzXML]	173.01998901367188	16.142166666666665	0.4215	19.985833333333336	19.564333333333337	6820.46533203125	2599586.2416365924	0	1286	7.267524572253233	0.6222488444086343	0.43438900759752563	173.01512145996094	173.02061462402344
313	173.9605712890625	11.237883333333334					1	DETECTED	173.9606 m/z @11.24 [N1296_1.mzXML]	173.9605712890625	11.237883333333334	0.11783333333333333	19.985833333333336	19.868000000000002	8027.56103515625	2619662.05425415	0	1286	10.7504981220657	7.368936483495264	8.887768575825097	173.957275390625	173.96124267578125
314	174.0778350830078	15.021133333333333					1	DETECTED	174.0778 m/z @15.02 [N1296_1.mzXML]	174.0778350830078	15.021133333333333	9.789950000000001	18.9695	9.179549999999999	10327.6953125	2214177.0238587647	0	1286	1.6807745774706913	0.9514650784417996	0.633410859368217	174.07725524902344	174.07838439941406
315	174.12730407714844	17.832666666666668					1	DETECTED	174.1273 m/z @17.83 [N1296_1.mzXML]	174.12730407714844	17.832666666666668	0.18548333333333333	19.83716666666667	19.651683333333335	2306.453125	1702001.01455429	0	1286	13.32282715817511	0.5567937659550958	0.11358753191019152	174.12625122070312	174.127685546875
316	174.93704223632812	1.6625166666666666					1	DETECTED	174.9370 m/z @1.66 [N1296_1.mzXML]	174.93704223632812	1.6625166666666666	1.5437166666666668	1.838	0.29428333333333323	138785.578125	1099681.087335937	0	1286	0.0991424094550537	1.3337163715822107	1.7009839101156758	174.9369354248047	174.93739318847656
317	174.99063110351562	1.45505					1	DETECTED	174.9906 m/z @1.46 [N1296_1.mzXML]	174.99063110351562	1.45505	0.11783333333333333	19.985833333333336	19.868000000000002	58404.22265625	3588595.048100312	0	1286	0.9929528024309253	1.2196817557888813	22.035128498539954	174.9901885986328	174.99842834472656
318	175.007568359375	13.68625					1	DETECTED	175.0076 m/z @13.69 [N1296_1.mzXML]	175.007568359375	13.68625	7.0087	18.839333333333332	11.830633333333331	9324.2900390625	1751071.4601333926	0	1286	0.6245566818398895	0.8858513476749207	1.1105513921842645	175.00523376464844	175.00856018066406
319	175.02305603027344	3.3295000000000003					1	DETECTED	175.0231 m/z @3.33 [N1296_1.mzXML]	175.02305603027344	3.3295000000000003	1.4849166666666667	19.804333333333332	18.319416666666665	14384.3037109375	2131837.3975584717	0	1286	0.37185119238685616	0.7518969782481072	13.034256688997502	175.01828002929688	175.03121948242188
320	175.07432556152344	14.732166666666666					1	DETECTED	175.0743 m/z @14.73 [N1296_1.mzXML]	175.07432556152344	14.732166666666666	9.519733333333333	19.853666666666665	10.333933333333333	12638.673828125	2593732.702382418	0	1286	2.6538081705964576	0.9050209159374811	0.77380404031325	175.07347106933594	175.0751495361328
321	175.11801147460938	1.7674166666666666					1	DETECTED	175.1180 m/z @1.77 [N1296_1.mzXML]	175.11801147460938	1.7674166666666666	1.5437166666666668	11.905100000000001	10.361383333333334	56534.95703125	2378155.1231647953	0	1286	0.1127139626846545	23.159104455371804	1.7431050043772203	175.11102294921875	175.11911010742188
322	176.06976318359375	10.559883333333334					1	DETECTED	176.0698 m/z @10.56 [N1296_1.mzXML]	176.06976318359375	10.559883333333334	9.000850000000002	11.60375	2.602899999999998	89621.3984375	933094.2155504155	0	1286	0.10693809359777084	0.6002780021021399	0.23177122480589846	176.06263732910156	176.0735626220703
323	176.96966552734375	1.4849166666666667					1	DETECTED	176.9697 m/z @1.48 [N1296_1.mzXML]	176.96966552734375	1.4849166666666667	1.4058333333333333	18.532666666666668	17.126833333333334	29860.6484375	4283813.816696258	0	1286	0.1620066874534387	108.28345626975756	215.56691253951513	176.96337890625	176.97732543945312
324	176.99893188476562	16.013683333333333					1	DETECTED	176.9989 m/z @16.01 [N1296_1.mzXML]	176.99893188476562	16.013683333333333	9.909283333333333	17.67	7.760716666666669	4296.69775390625	1017659.1907359316	0	1286	2.0531865891723697	0.6356658039010115	0.2713316078020229	176.9982452392578	176.99981689453125
325	177.06011962890625	1.6625166666666666					1	DETECTED	177.0601 m/z @1.66 [N1296_1.mzXML]	177.06011962890625	1.6625166666666666	1.61835	1.9233166666666668	0.30496666666666683	42569.68359375	317767.6871994628	0	1286	0.10851327143481537	3.4524528301886797	5.904905660377359	177.05978393554688	177.06011962890625
326	177.07485961914062	1.9092					1	DETECTED	177.0749 m/z @1.91 [N1296_1.mzXML]	177.07485961914062	1.9092	1.8951333333333333	10.63975	8.744616666666666	9253.0791015625	988636.2917357178	0	1286	0.22198441935869906	310.82760663507094	620.6552132701419	177.07298278808594	177.0751190185547
327	177.0863037109375	7.90205					1	DETECTED	177.0863 m/z @7.90 [N1296_1.mzXML]	177.0863037109375	7.90205	0.10153333333333332	19.969	19.86746666666667	18346.138671875	4437069.58208527	0	1286	5.194115149932523	0.6197024137164364	0.26395287708188253	177.0856170654297	177.09388732910156
328	177.16241455078125	12.60555					1	DETECTED	177.1624 m/z @12.61 [N1296_1.mzXML]	177.16241455078125	12.60555	0.18548333333333333	19.985833333333336	19.80035	6221.03955078125	2609267.0778110665	0	1286	6.734492002423215	0.7971112608091209	0.5942225216182417	177.15811157226562	177.1624298095703
329	178.96267700195312	11.330266666666667					1	DETECTED	178.9627 m/z @11.33 [N1296_1.mzXML]	178.96267700195312	11.330266666666667	0.15196666666666667	19.969	19.817033333333335	7243.66455078125	2319575.7571747433	0	1286	0.7103511082800189	0.8864064004961996	0.8691808737766804	178.9619598388672	178.97056579589844
330	179.03924560546875	1.5141833333333332					1	DETECTED	179.0392 m/z @1.51 [N1296_1.mzXML]	179.03924560546875	1.5141833333333332	1.4234	4.980616666666666	3.5572166666666662	20925.611328125	1473361.8489047852	0	1286	0.10687281266731863	19.59179364787959	36.654183976209225	179.03187561035156	179.03944396972656
331	179.05410766601562	10.878616666666666					1	DETECTED	179.0541 m/z @10.88 [N1296_1.mzXML]	179.05410766601562	10.878616666666666	10.028166666666667	18.452333333333335	8.424166666666668	5840.927734375	1144644.7800419927	0	1286	4.7021768264186115	4.952770102102817	7.251855977177598	179.05239868164062	179.0553436279297
332	179.0695343017578	10.515616666666666					1	DETECTED	179.0695 m/z @10.52 [N1296_1.mzXML]	179.0695343017578	10.515616666666666	0.11783333333333333	20.002166666666668	19.884333333333334	31889.857421875	2281176.3419167763	0	1286	0.09589368771370488	1.8263943432741707	2.26011453452548	179.0618438720703	179.06993103027344
333	180.06454467773438	9.729166666666666					1	DETECTED	180.0645 m/z @9.73 [N1296_1.mzXML]	180.06454467773438	9.729166666666666	2.0362	10.589966666666667	8.553766666666668	239041.171875	3585742.0544072795	1	1286	0.08793738391169725	1.8141741915758445	2.0261085823748672	180.06451416015625	180.07386779785156
334	180.08010864257812	11.315433333333335					1	DETECTED	180.0801 m/z @11.32 [N1296_1.mzXML]	180.08010864257812	11.315433333333335	0.86075	19.804333333333332	18.943583333333333	9787.7041015625	1757849.212621277	0	1286	10.956193902411188	0.9059855152634941	1.8802751005833784	180.07891845703125	180.08749389648438
335	180.10096740722656	11.8157					1	DETECTED	180.1010 m/z @11.82 [N1296_1.mzXML]	180.10096740722656	11.8157	5.452916666666667	11.961966666666665	6.5090499999999984	8881.6982421875	1809828.259465698	0	1286	0.1826755624588614	0.5114939216852163	0.022987843370432595	180.10067749023438	180.1015625
336	180.90289306640625	1.6625166666666666					1	DETECTED	180.9029 m/z @1.66 [N1296_1.mzXML]	180.90289306640625	1.6625166666666666	1.63325	2.2221166666666665	0.5888666666666664	23621.240234375	374719.3071915282	0	1286	0.0759045622812522	10.060364464692519	19.120728929385038	180.9024658203125	180.9032745361328
337	180.96047973632812	11.7545					1	DETECTED	180.9605 m/z @11.75 [N1296_1.mzXML]	180.96047973632812	11.7545	8.0899	12.30305	4.213150000000001	6921.5849609375	527382.2080746155	0	1286	0.4029343877174121	0.5748444577852972	0.14968891557059447	180.95993041992188	180.9635467529297
338	181.00094604492188	1.5437166666666668					1	DETECTED	181.0009 m/z @1.54 [N1296_1.mzXML]	181.00094604492188	1.5437166666666668	1.4058333333333333	5.322383333333334	3.9165500000000004	10420.8466796875	955129.3355742799	0	1286	0.19250381828187524	14.202405415206067	27.14302344927974	181.00067138671875	181.00341796875
339	181.04830932617188	12.447633333333332					1	DETECTED	181.0483 m/z @12.45 [N1296_1.mzXML]	181.04830932617188	12.447633333333332	0.10153333333333332	19.985833333333336	19.884300000000003	13557.43359375	2729583.0980444383	0	1286	5.674651659018986	0.6529519956084209	0.4877875166311657	181.04769897460938	181.05209350585938
340	181.06809997558594	9.729166666666666					1	DETECTED	181.0681 m/z @9.73 [N1296_1.mzXML]	181.06809997558594	9.729166666666666	9.000850000000002	11.1644	2.163549999999999	21725.9609375	648045.4038734736	0	1286	0.09328735952051836	12.037042444903813	1.9857024609668297	181.05995178222656	181.07156372070312
341	181.08473205566406	11.561133333333334					1	DETECTED	181.0847 m/z @11.56 [N1296_1.mzXML]	181.08473205566406	11.561133333333334	10.530416666666667	12.110700000000001	1.580283333333334	1037785.3125	8487340.520929735	1	1286	0.0951268859626282	2.2292860621517647	2.6122896605757666	181.0845184326172	181.08538818359375
342	182.08016967773438	3.95895					1	DETECTED	182.0802 m/z @3.96 [N1296_1.mzXML]	182.08016967773438	3.95895	1.97965	13.596133333333334	11.616483333333335	149152.640625	1.6787710524323456E7	1	1286	0.36364422609520464	0.6555920772861153	0.19616148133125683	182.074951171875	182.08824157714844
343	182.14903259277344	15.628783333333333					1	DETECTED	182.1490 m/z @15.63 [N1296_1.mzXML]	182.14903259277344	15.628783333333333	0.10153333333333332	20.002166666666668	19.900633333333335	78155.0859375	2.1796707431636173E7	0	1286	2.9251898140096984	0.7935866368207718	0.3005939511774724	182.14837646484375	182.149658203125
344	183.04827880859375	16.062066666666666					1	DETECTED	183.0483 m/z @16.06 [N1296_1.mzXML]	183.04827880859375	16.062066666666666	9.154933333333334	19.935833333333335	10.7809	5965.36083984375	1671298.8029502558	0	1286	3.7084844460097184	0.7804178289111741	0.47493286512567073	183.04360961914062	183.0494842529297
345	183.15232849121094	15.901316666666666					1	DETECTED	183.1523 m/z @15.90 [N1296_1.mzXML]	183.15232849121094	15.901316666666666	0.11783333333333333	20.002166666666668	19.884333333333334	5355.89111328125	2102072.1303275144	0	1286	4.911274290532898	0.6299095362346082	0.5570658954365882	183.14431762695312	183.1532440185547
346	184.07205200195312	13.018716666666668					1	DETECTED	184.0721 m/z @13.02 [N1296_1.mzXML]	184.07205200195312	13.018716666666668	0.9450166666666667	15.4537	14.508683333333332	137632.546875	5284029.968054023	0	1286	0.2080730853830275	1.0550468850915262	1.3691631708138248	184.07150268554688	184.08114624023438
347	184.09326171875	1.7954					1	DETECTED	184.0933 m/z @1.80 [N1296_1.mzXML]	184.09326171875	1.7954	1.7674166666666666	10.393166666666668	8.62575	271209.90625	3196667.8703533625	0	1286	0.05613257918969805	154.1229898749248	307.2459797498496	184.0852508544922	184.09608459472656
348	184.99862670898438	1.4849166666666667					1	DETECTED	184.9986 m/z @1.48 [N1296_1.mzXML]	184.99862670898438	1.4849166666666667	1.4058333333333333	12.254416666666666	10.848583333333332	11163.6767578125	3511599.705020996	0	1286	0.10058566533544289	68.58956796628023	136.17913593256048	184.99464416503906	184.99888610839844
349	185.0434112548828	10.240450000000001					1	DETECTED	185.0434 m/z @10.24 [N1296_1.mzXML]	185.0434112548828	10.240450000000001	0.3034166666666666	19.197166666666664	18.893749999999997	390245.25	9001920.220001528	1	1286	8.334522815015328	0.6313903510369716	0.013073249404091677	185.03419494628906	185.04466247558594
350	185.12777709960938	9.12455					1	DETECTED	185.1278 m/z @9.12 [N1296_1.mzXML]	185.12777709960938	9.12455	1.1137166666666665	11.372583333333333	10.258866666666666	36305.92578125	1299843.209302673	0	1286	0.09771111195048654	1.87891142230158	4.5258742997345935	185.1177978515625	185.12966918945312
351	186.0724639892578	1.9092					1	DETECTED	186.0725 m/z @1.91 [N1296_1.mzXML]	186.0724639892578	1.9092	1.7379833333333332	19.91916666666667	18.181183333333337	102577.96875	2369987.930516388	0	1286	13.46212064315029	1.2970396538074438	0.2701384234420945	186.0723114013672	186.0764617919922
352	186.2206573486328	11.443233333333334					1	DETECTED	186.2207 m/z @11.44 [N1296_1.mzXML]	186.2206573486328	11.443233333333334	10.042983333333332	15.853283333333334	5.810300000000002	14850.0908203125	2461553.4240765376	0	1286	1.3702436043434982	2.0747366541688965	3.143943634039798	186.21971130371094	186.2208709716797
353	186.92164611816406	1.5437166666666668					1	DETECTED	186.9216 m/z @1.54 [N1296_1.mzXML]	186.92164611816406	1.5437166666666668	1.45505	1.5885166666666668	0.13346666666666684	16061.603515625	63461.778892578215	0	1286	0.07908573791239482	0.7526315789473675	0.505263157894735	186.92149353027344	186.92208862304688
354	186.95115661621094	9.21175					1	DETECTED	186.9512 m/z @9.21 [N1296_1.mzXML]	186.95115661621094	9.21175	9.169316666666667	9.339366666666667	0.1700499999999998	20016.408203125	115953.15084912122	0	1286	0.09174251464749972	2.1027303162140134	2.865897208220972	186.9510498046875	186.9515380859375
355	187.0444793701172	9.324966666666667					1	DETECTED	187.0445 m/z @9.32 [N1296_1.mzXML]	187.0444793701172	9.324966666666667	9.310733333333333	16.692666666666664	7.381933333333331	2322.303955078125	430051.2405544432	0	1286	0.09189921786808775	259.31850117096036	517.6370023419207	187.03543090820312	187.04457092285156
356	187.0565185546875	1.8669166666666668					1	DETECTED	187.0565 m/z @1.87 [N1296_1.mzXML]	187.0565185546875	1.8669166666666668	1.8526333333333334	10.300866666666668	8.448233333333334	541942.4375	5785058.4393558055	0	1286	0.05801985170404711	8.18534264818109	9.296861500620196	187.0474395751953	187.0569305419922
357	187.07052612304688	2.6117666666666666					1	DETECTED	187.0705 m/z @2.61 [N1296_1.mzXML]	187.07052612304688	2.6117666666666666	0.32011666666666666	19.229833333333332	18.909716666666665	25122.724609375	5221014.383010316	0	1286	1.2646111927998178	2.7813836583016998	3.850666027531582	187.06961059570312	187.08009338378906
358	187.12489318847656	13.74225					1	DETECTED	187.1249 m/z @13.74 [N1296_1.mzXML]	187.12489318847656	13.74225	0.10153333333333332	20.002166666666668	19.900633333333335	6292.0146484375	3539661.052306583	0	1286	6.060499400150881	0.7294570299947585	0.45891405998951673	187.123779296875	187.1324920654297
359	187.4718475341797	9.21175					1	DETECTED	187.4718 m/z @9.21 [N1296_1.mzXML]	187.4718475341797	9.21175	9.154933333333334	9.310733333333333	0.15579999999999927	16246.7080078125	89354.44829028296	0	1286	0.16085719373844398	1.371076562041657	1.7558038843589614	187.4716033935547	187.4718780517578
360	188.03431701660156	2.1219166666666665					1	DETECTED	188.0343 m/z @2.12 [N1296_1.mzXML]	188.03431701660156	2.1219166666666665	1.99375	13.956166666666666	11.962416666666666	6972.1533203125	2331305.185409485	0	1286	7.255849533023849	46.667425227568316	92.33485045513663	188.0266876220703	188.04290771484375
361	188.06956481933594	9.21175					1	DETECTED	188.0696 m/z @9.21 [N1296_1.mzXML]	188.06956481933594	9.21175	1.8810333333333333	19.00183333333333	17.120799999999996	6025003.0	4.304766335250599E7	1	1286	0.09414218355785842	1.6088575140801087	1.9157790587186838	188.0598602294922	188.07859802246094
362	188.08285522460938	9.21175					1	DETECTED	188.0829 m/z @9.21 [N1296_1.mzXML]	188.08285522460938	9.21175	9.169316666666667	16.823	7.653683333333333	14707.5859375	919502.0059344483	0	1286	0.08762562238858251	90.18479968578164	179.36959937156328	188.0827178955078	188.0927734375
363	188.17457580566406	1.8094333333333334					1	DETECTED	188.1746 m/z @1.81 [N1296_1.mzXML]	188.17457580566406	1.8094333333333334	1.7814666666666668	9.197833333333334	7.416366666666667	10537.4306640625	1705830.9778864747	0	1286	0.04175612144179763	132.59296781883182	264.1859356376636	188.17160034179688	188.17526245117188
364	188.67015075683594	9.21175					1	DETECTED	188.6702 m/z @9.21 [N1296_1.mzXML]	188.67015075683594	9.21175	9.169316666666667	9.339366666666667	0.1700499999999998	15332.1591796875	88630.27342449978	0	1286	0.15057944301734416	2.1140161310263497	2.8479717613907347	188.6699981689453	188.67030334472656
365	188.9546356201172	1.4995333333333332					1	DETECTED	188.9546 m/z @1.50 [N1296_1.mzXML]	188.9546356201172	1.4995333333333332	1.4700833333333334	1.5289499999999998	0.0588666666666664	4846.17041015625	14717.834910888654	0	1286	0.11600396186269246	0.9994340690435806	0.998868138087161	188.9546356201172	188.9549102783203
366	189.02297973632812	13.926799999999998					1	DETECTED	189.0230 m/z @13.93 [N1296_1.mzXML]	189.02297973632812	13.926799999999998	12.892933333333334	16.400850000000002	3.5079166666666683	9874.76171875	734931.7068240964	0	1286	0.5245376328844706	1.6965034175909248	2.3930068351818496	189.0221405029297	189.02395629882812
367	189.03616333007812	10.878616666666666					1	DETECTED	189.0362 m/z @10.88 [N1296_1.mzXML]	189.03616333007812	10.878616666666666	1.4234	12.907	11.4836	13712.708984375	5563178.153578001	0	1286	0.031317676170147024	0.6072626574747979	0.21452531494959584	189.03030395507812	189.04600524902344
368	189.0728759765625	9.21175					1	DETECTED	189.0729 m/z @9.21 [N1296_1.mzXML]	189.0728759765625	9.21175	9.139983333333333	11.53275	2.3927666666666667	634585.625	4808542.561796993	0	1286	0.09255698502304277	1.5310481658289892	1.860008422703943	189.06845092773438	189.0732879638672
369	189.08615112304688	2.6117666666666666					1	DETECTED	189.0862 m/z @2.61 [N1296_1.mzXML]	189.08615112304688	2.6117666666666666	0.10153333333333332	20.002166666666668	19.900633333333335	89507.9140625	1.878988234554643E7	0	1286	1.298314122464968	13.071730773211481	11.799414163107702	189.08534240722656	189.09024047851562
370	189.1584014892578	1.69235					1	DETECTED	189.1584 m/z @1.69 [N1296_1.mzXML]	189.1584014892578	1.69235	1.5733166666666667	16.09415	14.520833333333332	20443.041015625	4861780.253647003	0	1286	12.867137060234562	56.13015633751308	111.35216796553311	189.1584014892578	189.16326904296875
371	189.19813537597656	9.21175					1	DETECTED	189.1981 m/z @9.21 [N1296_1.mzXML]	189.19813537597656	9.21175	9.169316666666667	11.488083333333332	2.318766666666665	20001.451171875	520883.7473265992	0	1286	0.09147753669303249	27.322466614296925	53.64493322859385	189.1964111328125	189.19813537597656
372	190.08494567871094	10.833783333333335					1	DETECTED	190.0849 m/z @10.83 [N1296_1.mzXML]	190.08494567871094	10.833783333333335	0.28668333333333335	18.758666666666667	18.471983333333334	428510.0625	7440575.00473417	1	1286	0.0993490075869019	0.5505246643768198	0.07173620977323401	190.0767059326172	190.09010314941406
373	190.142822265625	10.377883333333333					1	DETECTED	190.1428 m/z @10.38 [N1296_1.mzXML]	190.142822265625	10.377883333333333	0.4718	15.933449999999999	15.461649999999999	25357.611328125	1397283.9788989865	0	1286	0.17545645916774966	0.7804118681281703	20.893043929324786	190.1426544189453	190.14328002929688
374	191.03903198242188	1.7674166666666666					1	DETECTED	191.0390 m/z @1.77 [N1296_1.mzXML]	191.03903198242188	1.7674166666666666	1.4234	11.0291	9.605699999999999	123279.4140625	4268791.56729364	0	1286	0.3019824691393944	1.6949976263910518	2.3008810290485355	191.03018188476562	191.04849243164062
375	191.07546997070312	1.69235					1	DETECTED	191.0755 m/z @1.69 [N1296_1.mzXML]	191.07546997070312	1.69235	1.5585833333333334	10.753616666666666	9.195033333333333	153532.15625	1.910304418592636E7	0	1286	0.06466050305242677	34.4729031507619	77.10932084030921	191.06912231445312	191.0775909423828
376	191.08827209472656	10.848933333333333					1	DETECTED	191.0883 m/z @10.85 [N1296_1.mzXML]	191.08827209472656	10.848933333333333	10.786333333333333	10.924000000000001	0.13766666666666794	48829.1328125	240612.30090234504	0	1286	0.1423631019587166	1.0995740149094924	1.1991480298189847	191.08827209472656	191.08853149414062
377	191.100341796875	1.7226					1	DETECTED	191.1003 m/z @1.72 [N1296_1.mzXML]	191.100341796875	1.7226	1.7226	11.933449999999999	10.210849999999999	93555.625	2.418637217277707E7	0	1286	10.864127616345682	null	null	191.09153747558594	191.10592651367188
378	192.0073699951172	11.223133333333333					1	DETECTED	192.0074 m/z @11.22 [N1296_1.mzXML]	192.0073699951172	11.223133333333333	0.11783333333333333	20.002166666666668	19.884333333333334	6684.09814453125	1821173.1798559874	0	1286	0.5919509323735852	0.8880988467468695	0.7754009693773178	192.0066375732422	192.00843811035156
379	192.0316162109375	2.5844666666666667					1	DETECTED	192.0316 m/z @2.58 [N1296_1.mzXML]	192.0316162109375	2.5844666666666667	1.1827666666666665	10.878616666666666	9.69585	11081.787109375	1539138.1973485106	0	1286	0.27914608325542334	3.4586038381964754	5.91720767639295	192.0251007080078	192.03399658203125
380	192.06459045410156	7.803866666666667					1	DETECTED	192.0646 m/z @7.80 [N1296_1.mzXML]	192.06459045410156	7.803866666666667	5.4040333333333335	9.519733333333333	4.1156999999999995	3105.418212890625	290553.7844579162	0	1286	2.2942332322660652	0.8574970484061392	0.7149940968122783	192.06381225585938	192.0681610107422
381	192.96063232421875	2.1503666666666663					1	DETECTED	192.9606 m/z @2.15 [N1296_1.mzXML]	192.96063232421875	2.1503666666666663	0.6915166666666667	17.784499999999998	17.092983333333333	19172.01953125	2830266.911384704	0	1286	0.16579707125487086	5.858375889684799	10.716751779369597	192.95181274414062	192.96437072753906
382	193.0010986328125	1.4849166666666667					1	DETECTED	193.0011 m/z @1.48 [N1296_1.mzXML]	193.0010986328125	1.4849166666666667	1.4058333333333333	17.13383333333333	15.727999999999998	12620.236328125	2998564.9368694145	0	1286	0.14135383351667596	99.43940990516325	182.6093910199232	192.9992218017578	193.0089111328125
383	193.03378295898438	1.6772333333333334					1	DETECTED	193.0338 m/z @1.68 [N1296_1.mzXML]	193.03378295898438	1.6772333333333334	1.6478833333333334	16.676	15.028116666666666	11723.595703125	1188734.1420300293	0	1286	1.7658967328092248	256.01561612720053	69.71575605669474	193.03277587890625	193.03659057617188
384	193.08493041992188	10.530416666666667					1	DETECTED	193.0849 m/z @10.53 [N1296_1.mzXML]	193.08493041992188	10.530416666666667	10.470066666666666	12.110700000000001	1.6406333333333354	28134.796875	386871.2362920537	0	1286	0.12246978067682157	1.7886926239384773	1.95613309099185	193.08441162109375	193.08538818359375
385	193.1538543701172	1.8810333333333333					1	DETECTED	193.1539 m/z @1.88 [N1296_1.mzXML]	193.1538543701172	1.8810333333333333	1.8237333333333334	15.405883333333332	13.582149999999999	6106.0029296875	3744991.0673692613	0	1286	12.570134446294867	118.5178883071555	236.035776614311	193.1535186767578	193.15830993652344
386	193.99334716796875	9.108816666666666					1	DETECTED	193.9933 m/z @9.11 [N1296_1.mzXML]	193.99334716796875	9.108816666666666	0.8095666666666667	9.108816666666666	8.299249999999999	1632.2744140625	388216.91596725467	0	1286	0.050469471672210275	0.5	null	193.98634338378906	193.99334716796875
387	194.00807189941406	11.344600000000002					1	DETECTED	194.0081 m/z @11.34 [N1296_1.mzXML]	194.00807189941406	11.344600000000002	1.4058333333333333	19.869833333333336	18.464000000000002	23432.0	7696360.349807126	0	1286	9.956375550767554	0.9288474620328213	0.8580093180034598	194.0035400390625	194.00807189941406
388	194.03021240234375	11.861283333333335					1	DETECTED	194.0302 m/z @11.86 [N1296_1.mzXML]	194.03021240234375	11.861283333333335	1.7379833333333332	19.969	18.23101666666667	11303.044921875	3528139.1648026416	0	1286	6.872932679619179	2.7527545262962785	2.1838486183963353	194.03021240234375	194.033447265625
389	194.08023071289062	10.42335					1	DETECTED	194.0802 m/z @10.42 [N1296_1.mzXML]	194.08023071289062	10.42335	1.4234	10.606233333333334	9.182833333333335	4917.92431640625	760706.1487664797	0	1286	9.13464196829899	0.5101602416309722	0.020320483261944196	194.0798797607422	194.0897979736328
390	194.95770263671875	2.16465					1	DETECTED	194.9577 m/z @2.16 [N1296_1.mzXML]	194.95770263671875	2.16465	2.0507666666666666	17.572166666666664	15.521399999999998	6291.49755859375	1972177.5494253538	0	1286	12.813947626601415	68.1460559051661	135.2921118103322	194.95701599121094	194.9627685546875
391	194.97564697265625	12.238316666666666					1	DETECTED	194.9756 m/z @12.24 [N1296_1.mzXML]	194.97564697265625	12.238316666666666	11.502833333333333	13.476633333333332	1.9737999999999989	15601.1513671875	879400.353077881	0	1286	0.583995217068118	1.3418387001744887	1.6836774003489772	194.97488403320312	194.9762725830078
392	195.0167999267578	1.4849166666666667					1	DETECTED	195.0168 m/z @1.48 [N1296_1.mzXML]	195.0167999267578	1.4849166666666667	1.4234	1.5733166666666667	0.1499166666666667	6648.21484375	43609.92894683841	0	1286	0.12863594948834467	1.2185044703332433	1.4370089406664868	195.01620483398438	195.01699829101562
393	195.02911376953125	17.409					1	DETECTED	195.0291 m/z @17.41 [N1296_1.mzXML]	195.02911376953125	17.409	0.43823333333333336	19.985833333333336	19.547600000000003	6698.2939453125	2301578.377583925	0	1286	1.7914216886074001	0.5759197679146297	0.11511976794693225	195.02804565429688	195.0297393798828
394	195.08560180664062	10.878616666666666					1	DETECTED	195.0856 m/z @10.88 [N1296_1.mzXML]	195.08560180664062	10.878616666666666	0.10153333333333332	20.002166666666668	19.900633333333335	47707.67578125	7399100.592108576	0	1286	0.1762203917676679	0.7560454223798672	4.277238236439287	195.08551025390625	195.09548950195312
395	195.10052490234375	11.561133333333334					1	DETECTED	195.1005 m/z @11.56 [N1296_1.mzXML]	195.10052490234375	11.561133333333334	11.223133333333333	13.448216666666667	2.225083333333334	34993.87890625	1596194.3073167724	0	1286	0.7997289479948453	3.2915433925049227	0.825445337594298	195.0984344482422	195.1009521484375
396	195.1120147705078	9.339366666666667					1	DETECTED	195.1120 m/z @9.34 [N1296_1.mzXML]	195.1120147705078	9.339366666666667	9.282399999999999	17.44183333333333	8.159433333333332	17590.7578125	1915271.6003061526	0	1286	0.09979060105725601	71.61585722644688	142.23171445289375	195.11163330078125	195.1202392578125
397	195.13694763183594	12.126283333333333					1	DETECTED	195.1369 m/z @12.13 [N1296_1.mzXML]	195.13694763183594	12.126283333333333	12.126283333333333	12.238316666666666	0.11203333333333276	17464.373046875	54717.10312695302	0	1286	0.029033349086780902	null	null	195.13641357421875	195.13694763183594
398	196.05975341796875	8.954783333333333					1	DETECTED	196.0598 m/z @8.95 [N1296_1.mzXML]	196.05975341796875	8.954783333333333	8.782283333333334	18.125833333333333	9.343549999999999	9381.8037109375	1088519.8270050045	0	1286	0.08042535229277448	26.30398756969855	50.213806652388115	196.0587615966797	196.0680389404297
399	196.86404418945312	1.95165					1	DETECTED	196.8640 m/z @1.95 [N1296_1.mzXML]	196.86404418945312	1.95165	1.7073	7.9666500000000005	6.25935	32370.48046875	1048899.6368969728	0	1286	0.19029662479698817	1.2327929797530484	1.3861982053070376	196.8617706298828	196.86422729492188
400	196.95571899414062	11.589516666666666					1	DETECTED	196.9557 m/z @11.59 [N1296_1.mzXML]	196.95571899414062	11.589516666666666	11.208516666666666	12.126283333333333	0.9177666666666671	5277.87060546875	203749.7220057374	0	1286	0.5513928706834399	1.2044181977252841	1.4088363954505683	196.95484924316406	196.95579528808594
401	197.06378173828125	15.1122					1	DETECTED	197.0638 m/z @15.11 [N1296_1.mzXML]	197.06378173828125	15.1122	3.2867666666666664	19.8865	16.599733333333337	12490.107421875	3143657.1139905383	0	1286	2.2830641298434724	0.6737655087503703	0.7020303334521389	197.05816650390625	197.0647430419922
402	197.07960510253906	11.044016666666666					1	DETECTED	197.0796 m/z @11.04 [N1296_1.mzXML]	197.07960510253906	11.044016666666666	10.42335	11.1644	0.7410500000000013	14633.5087890625	206441.88458813544	0	1286	0.056992209914668024	0.5969790547798077	0.5977584332262305	197.07684326171875	197.08262634277344
403	197.0995330810547	1.7531					1	DETECTED	197.0995 m/z @1.75 [N1296_1.mzXML]	197.0995330810547	1.7531	1.63325	19.853666666666665	18.220416666666665	45893.61328125	5387185.100999085	0	1286	0.05889809965156312	76.01341955221804	151.02683910443608	197.0933074951172	197.1062469482422
404	197.11627197265625	11.149633333333332					1	DETECTED	197.1163 m/z @11.15 [N1296_1.mzXML]	197.11627197265625	11.149633333333332	11.105016666666668	11.91925	0.8142333333333323	4690.306640625	209039.9583001706	0	1286	0.06117824354244661	9.124766529697848	17.249533059395695	197.1157989501953	197.1165771484375
405	197.12762451171875	9.744083333333332					1	DETECTED	197.1276 m/z @9.74 [N1296_1.mzXML]	197.12762451171875	9.744083333333332	7.374700000000001	9.879850000000001	2.5051500000000004	20334.40625	276757.5772349849	0	1286	0.10100042504334183	1.2616561287332542	2.9168892021413777	197.12704467773438	197.1280059814453
406	198.0514373779297	10.545283333333334					1	DETECTED	198.0514 m/z @10.55 [N1296_1.mzXML]	198.0514373779297	10.545283333333334	10.515616666666666	10.63975	0.12413333333333298	32047.666015625	139996.6257359618	0	1286	0.07788290628698746	2.3052559185684864	3.0539613568375046	198.0514373779297	198.05174255371094
407	198.08355712890625	1.8669166666666668					1	DETECTED	198.0836 m/z @1.87 [N1296_1.mzXML]	198.08355712890625	1.8669166666666668	1.7814666666666668	13.336450000000001	11.554983333333334	35834.41796875	1948552.1714859314	0	1286	8.537174994019454	42.96620052727658	86.47042918218065	198.0750274658203	198.0873260498047
408	198.8610382080078	1.9656833333333334					1	DETECTED	198.8610 m/z @1.97 [N1296_1.mzXML]	198.8610382080078	1.9656833333333334	1.7073	2.3497833333333333	0.6424833333333333	27017.9140625	486719.66585961886	0	1286	0.18233874881286094	1.2432754950654707	1.1792706672254614	198.860595703125	198.8615264892578
409	198.9390869140625	1.5437166666666668					1	DETECTED	198.9391 m/z @1.54 [N1296_1.mzXML]	198.9390869140625	1.5437166666666668	1.4234	12.336083333333333	10.912683333333334	207550.65625	4360779.062594972	0	1286	0.11508452210220366	0.8915080687249667	0.7443482573647575	198.93472290039062	198.93923950195312
410	199.01129150390625	12.766449999999999					1	DETECTED	199.0113 m/z @12.77 [N1296_1.mzXML]	199.01129150390625	12.766449999999999	9.12455	18.59733333333333	9.472783333333332	4466.8759765625	1048949.0832131035	0	1286	7.654772266872545	1.3005276549786284	1.466639018880596	199.00537109375	199.01695251464844
411	199.0955810546875	10.559883333333334					1	DETECTED	199.0956 m/z @10.56 [N1296_1.mzXML]	199.0955810546875	10.559883333333334	10.559883333333334	10.672133333333333	0.11224999999999952	6022.39990234375	22425.623541046352	0	1286	0.051683523282687105	null	null	199.0955352783203	199.0957794189453
412	199.14324951171875	9.83525					1	DETECTED	199.1432 m/z @9.84 [N1296_1.mzXML]	199.14324951171875	9.83525	3.82535	17.002666666666666	13.177316666666666	3366.7578125	954460.5162425232	0	1286	6.028123496563921	1.096300825859554	1.1926016517191078	199.1428985595703	199.150146484375
413	200.03936767578125	1.69235					1	DETECTED	200.0394 m/z @1.69 [N1296_1.mzXML]	200.03936767578125	1.69235	1.5885166666666668	2.6117666666666666	1.0232499999999998	68448.9765625	656802.3239432371	0	1286	0.07592322133808005	1.596385436909243	2.755743037342108	200.0392303466797	200.0432891845703
414	200.06712341308594	1.7814666666666668					1	DETECTED	200.0671 m/z @1.78 [N1296_1.mzXML]	200.06712341308594	1.7814666666666668	1.7674166666666666	8.766416666666666	6.999	119723.296875	3186219.293651611	0	1286	0.052026083160493286	1.7952787640517627	9.733776308230707	200.05799865722656	200.07049560546875
415	200.12705993652344	2.0650500000000003					1	DETECTED	200.1271 m/z @2.07 [N1296_1.mzXML]	200.12705993652344	2.0650500000000003	1.95165	10.999283333333333	9.047633333333332	13672.9755859375	1053803.0857894288	0	1286	0.20915258255347857	39.89256319811869	78.78512639623737	200.1268310546875	200.1282958984375
416	200.93679809570312	1.5289499999999998					1	DETECTED	200.9368 m/z @1.53 [N1296_1.mzXML]	200.93679809570312	1.5289499999999998	1.4700833333333334	1.5585833333333334	0.08850000000000002	28632.30078125	127179.05968945319	0	1286	0.11881970647908058	0.7516987542468893	0.5033975084937784	200.93641662597656	200.93698120117188
417	200.9722442626953	1.5141833333333332					1	DETECTED	200.9722 m/z @1.51 [N1296_1.mzXML]	200.9722442626953	1.5141833333333332	1.4394166666666666	1.63325	0.19383333333333352	57170.76171875	360245.7416208499	0	1286	0.10595319935098857	1.3331844999289462	1.4063826258709409	200.97174072265625	200.97225952148438
418	201.01480102539062	1.8951333333333333					1	DETECTED	201.0148 m/z @1.90 [N1296_1.mzXML]	201.01480102539062	1.8951333333333333	1.7674166666666666	8.4175	6.650083333333334	57044.93359375	3801133.8559760437	0	1286	0.36201700788205815	26.034516507895074	51.06903301579015	201.00645446777344	201.01507568359375
419	201.11090087890625	0.10153333333333332					1	DETECTED	201.1109 m/z @0.10 [N1296_1.mzXML]	201.11090087890625	0.10153333333333332	0.10153333333333332	20.002166666666668	19.900633333333335	44805.5625	3.2892096617696308E7	0	1286	11.166286778100453	null	null	201.1105499267578	201.111572265625
420	202.04660034179688	9.744083333333332					1	DETECTED	202.0466 m/z @9.74 [N1296_1.mzXML]	202.04660034179688	9.744083333333332	1.7814666666666668	10.087866666666667	8.3064	79074.1796875	7018115.81180896	0	1286	0.09343454538312557	0.5215873341468572	0.04324115733091575	202.04611206054688	202.04747009277344
421	202.10633850097656	2.021916666666667					1	DETECTED	202.1063 m/z @2.02 [N1296_1.mzXML]	202.10633850097656	2.021916666666667	0.10153333333333332	19.985833333333336	19.884300000000003	6343.5947265625	3667307.373835879	0	1286	15.00908105602148	5.177169488730549	9.354338977461097	202.1061553955078	202.11502075195312
422	202.96975708007812	1.5437166666666668					1	DETECTED	202.9698 m/z @1.54 [N1296_1.mzXML]	202.96975708007812	1.5437166666666668	1.4394166666666666	1.5885166666666668	0.14910000000000023	16892.451171875	102031.25649121105	0	1286	0.09440139186914576	0.7147651006711401	0.42953020134228026	202.96875	202.97019958496094
423	203.0303955078125	1.8810333333333333					1	DETECTED	203.0304 m/z @1.88 [N1296_1.mzXML]	203.0303955078125	1.8810333333333333	1.4234	9.4286	8.005199999999999	109350.6328125	2962244.3792196047	0	1286	0.22610672459757475	8.586901776029148	16.41602215043097	203.02182006835938	203.0371856689453
424	203.05120849609375	1.7814666666666668					1	DETECTED	203.0512 m/z @1.78 [N1296_1.mzXML]	203.05120849609375	1.7814666666666668	1.5141833333333332	18.953500000000002	17.43931666666667	2170825.0	3.1258761342235662E7	1	1286	0.19341561290550757	5.41381208708271	7.796973996083103	203.0494842529297	203.05850219726562
425	203.14906311035156	1.8526333333333334					1	DETECTED	203.1491 m/z @1.85 [N1296_1.mzXML]	203.14906311035156	1.8526333333333334	1.8237333333333334	1.97965	0.15591666666666648	77172.2578125	266549.8866098628	0	1286	0.06414449382163845	2.69752018454441	2.5565125553185117	203.1488037109375	203.14913940429688
426	203.82260131835938	9.21175					1	DETECTED	203.8226 m/z @9.21 [N1296_1.mzXML]	203.82260131835938	9.21175	9.139983333333333	9.324966666666667	0.18498333333333328	21284.875	130481.3781367192	0	1286	0.098310612839553	1.288783093358099	1.5775661867161979	203.82257080078125	203.82278442382812
427	204.05471801757812	1.7954					1	DETECTED	204.0547 m/z @1.80 [N1296_1.mzXML]	204.05471801757812	1.7954	1.7531	10.688799999999999	8.935699999999999	125927.171875	2727332.684105652	0	1286	0.20925556526566713	6.995108491088618	10.449456222405686	204.0452423095703	204.06471252441406
428	204.1040802001953	10.753616666666666					1	DETECTED	204.1041 m/z @10.75 [N1296_1.mzXML]	204.1040802001953	10.753616666666666	10.737449999999999	13.309166666666666	2.571716666666667	14893.1162109375	1263947.9526047364	0	1286	0.08379346991254977	79.53762886597832	22.436102683061403	204.10044860839844	204.10427856445312
429	204.1217498779297	1.8669166666666668					1	DETECTED	204.1217 m/z @1.87 [N1296_1.mzXML]	204.1217498779297	1.8669166666666668	1.8526333333333334	13.227300000000001	11.374666666666668	919659.5625	1.0034922413970886E7	0	1286	0.10065073913913292	20.905053262275242	32.82516039788817	204.11221313476562	204.12258911132812
430	204.4154510498047	9.225683333333334					1	DETECTED	204.4155 m/z @9.23 [N1296_1.mzXML]	204.4154510498047	9.225683333333334	9.154933333333334	9.282399999999999	0.12746666666666506	15655.443359375	85514.72137133725	0	1286	0.1009205252147769	0.9008244994110566	0.7486391027542036	204.41526794433594	204.4154510498047
431	204.95591735839844	1.6035333333333335					1	DETECTED	204.9559 m/z @1.60 [N1296_1.mzXML]	204.95591735839844	1.6035333333333335	1.5289499999999998	1.6772333333333334	0.14828333333333354	61447.10546875	325421.44178515626	0	1286	0.10606158412655686	0.9934966706871384	1.0767973556129322	204.95556640625	204.9560546875
432	204.99505615234375	12.270616666666665					1	DETECTED	204.9951 m/z @12.27 [N1296_1.mzXML]	204.99505615234375	12.270616666666665	1.4394166666666666	12.319783333333334	10.880366666666667	6938.7236328125	2272255.981040162	0	1286	0.18023601905161613	0.5022696777211513	0.00453935544230262	204.98849487304688	204.99583435058594
433	205.05535888671875	1.7954					1	DETECTED	205.0554 m/z @1.80 [N1296_1.mzXML]	205.05535888671875	1.7954	1.7531	9.894533333333333	8.141433333333334	21370.4921875	1687225.8713895264	0	1286	7.637689522667383	96.23443656422378	176.91069935625643	205.04592895507812	205.06326293945312
434	205.0746612548828	9.26795					1	DETECTED	205.0747 m/z @9.27 [N1296_1.mzXML]	205.0746612548828	9.26795	8.735116666666666	18.22416666666667	9.489050000000002	6604.2939453125	915163.7596489869	0	1286	0.4531759054964919	8.904332186424758	16.808664372849517	205.06576538085938	205.0749053955078
435	205.08534240722656	9.2397					1	DETECTED	205.0853 m/z @9.24 [N1296_1.mzXML]	205.08534240722656	9.2397	0.10153333333333332	19.985833333333336	19.884300000000003	21489.109375	5009451.804919493	0	1286	9.881119328861795	1.4670435654227003	1.2035014332654228	205.08108520507812	205.0857391357422
436	205.0960693359375	9.21175					1	DETECTED	205.0961 m/z @9.21 [N1296_1.mzXML]	205.0960693359375	9.21175	1.7073	11.488083333333332	9.780783333333332	6293841.5	4.684616729912042E7	1	1286	0.10078845715324825	1.6209747387693094	1.9143369891682946	205.0911865234375	205.0966033935547
437	205.12515258789062	1.8810333333333333					1	DETECTED	205.1252 m/z @1.88 [N1296_1.mzXML]	205.12515258789062	1.8810333333333333	1.8526333333333334	9.339366666666667	7.4867333333333335	93849.015625	1651744.7783176876	0	1286	0.08264768012675439	9.894897197135725	13.974895474436874	205.1153564453125	205.12840270996094
438	205.9883575439453	1.9233166666666668					1	DETECTED	205.9884 m/z @1.92 [N1296_1.mzXML]	205.9883575439453	1.9233166666666668	0.10153333333333332	20.002166666666668	19.900633333333335	49166.5546875	1.061049075737728E7	0	1286	10.268401803519248	3.9588191465932856	15.270542105775062	205.98580932617188	205.994384765625
439	206.08033752441406	10.315966666666666					1	DETECTED	206.0803 m/z @10.32 [N1296_1.mzXML]	206.08033752441406	10.315966666666666	4.6522499999999996	18.921	14.26875	80955.953125	1965309.464849671	0	1286	0.10015132639658653	0.5256628597753662	2.514676977585162	206.07998657226562	206.08932495117188
440	206.099365234375	9.225683333333334					1	DETECTED	206.0994 m/z @9.23 [N1296_1.mzXML]	206.099365234375	9.225683333333334	9.12455	10.042983333333332	0.9184333333333328	638934.1875	4508426.282723503	0	1286	0.09946141272827447	1.3386454339046565	1.3951371005210258	206.099365234375	206.0998992919922
441	206.892578125	1.7379833333333332					1	DETECTED	206.8926 m/z @1.74 [N1296_1.mzXML]	206.892578125	1.7379833333333332	1.6772333333333334	2.1219166666666665	0.4446833333333331	95804.4296875	848221.0500244756	0	1286	0.15167196302307828	2.8857958270284985	4.221703747911573	206.89236450195312	206.89292907714844
442	206.9900360107422	15.518133333333333					1	DETECTED	206.9900 m/z @15.52 [N1296_1.mzXML]	206.9900360107422	15.518133333333333	0.11783333333333333	19.985833333333336	19.868000000000002	7950.1904296875	2828584.0219834596	0	1286	3.12689552969659	0.6450523691096928	0.6465916721336126	206.986083984375	206.99073791503906
443	207.01345825195312	1.9656833333333334					1	DETECTED	207.0135 m/z @1.97 [N1296_1.mzXML]	207.01345825195312	1.9656833333333334	1.9656833333333334	14.120283333333333	12.1546	12148.7587890625	3085847.2529934086	0	1286	0.06346057875289168	null	null	207.0095977783203	207.01541137695312
444	207.0254669189453	9.609399999999999					1	DETECTED	207.0255 m/z @9.61 [N1296_1.mzXML]	207.0254669189453	9.609399999999999	1.4058333333333333	15.234883333333332	13.829049999999999	68634.59375	4996433.873378361	0	1286	0.7074112583228267	0.8213633664595188	34.38428041968018	207.01548767089844	207.03138732910156
445	207.10342407226562	9.21175					1	DETECTED	207.1034 m/z @9.21 [N1296_1.mzXML]	207.10342407226562	9.21175	9.06265	10.028166666666667	0.9655166666666677	27587.53125	305030.4664922182	0	1286	0.083756832512341	1.0588673894251985	0.7797613891959422	207.09967041015625	207.1120147705078
446	208.0481719970703	15.469716666666667					1	DETECTED	208.0482 m/z @15.47 [N1296_1.mzXML]	208.0481719970703	15.469716666666667	1.8094333333333334	19.985833333333336	18.1764	12810.203125	4789186.731999572	0	1286	2.4547587743263968	0.6653009881444626	0.33060197628892535	208.0476531982422	208.05484008789062
447	208.13235473632812	8.813466666666667					1	DETECTED	208.1324 m/z @8.81 [N1296_1.mzXML]	208.13235473632812	8.813466666666667	7.325133333333333	8.92325	1.5981166666666669	11478.5478515625	169879.00716098025	0	1286	0.14501867055835582	0.6433010904885181	0.35273680822859854	208.12991333007812	208.13253784179688
448	208.8896026611328	1.7379833333333332					1	DETECTED	208.8896 m/z @1.74 [N1296_1.mzXML]	208.8896026611328	1.7379833333333332	1.6772333333333334	2.007833333333333	0.3305999999999998	58233.75390625	524607.7678896486	0	1286	0.14393973874195942	2.720987654320992	4.230133463742219	208.8894805908203	208.8898468017578
449	208.9339141845703	2.1219166666666665					1	DETECTED	208.9339 m/z @2.12 [N1296_1.mzXML]	208.9339141845703	2.1219166666666665	2.0791666666666666	3.1305666666666667	1.0514000000000001	9612.3837890625	213592.111336792	0	1286	0.19088132424272253	12.29707602339186	23.59415204678372	208.92747497558594	208.93467712402344
450	208.9772491455078	13.581116666666667					1	DETECTED	208.9772 m/z @13.58 [N1296_1.mzXML]	208.9772491455078	13.581116666666667	11.933449999999999	16.062066666666666	4.128616666666668	13515.53125	1018235.8307986149	0	1286	0.6315696146425829	1.2528676916852108	1.505735383370422	208.97689819335938	208.97886657714844
451	209.03240966796875	1.4700833333333334					1	DETECTED	209.0324 m/z @1.47 [N1296_1.mzXML]	209.03240966796875	1.4700833333333334	1.4058333333333333	1.5585833333333334	0.15275000000000016	35553.4765625	202503.18667968758	0	1286	0.09735446520719515	1.1887159533073917	1.3178621633691223	209.03211975097656	209.032470703125
452	209.04454040527344	15.772933333333333					1	DETECTED	209.0445 m/z @15.77 [N1296_1.mzXML]	209.04454040527344	15.772933333333333	0.23600000000000002	20.002166666666668	19.766166666666667	25249.951171875	6318403.727252871	0	1286	2.96242564868831	0.8145952293641621	0.586294788630049	209.04405212402344	209.04518127441406
453	209.09130859375	7.738383333333333					1	DETECTED	209.0913 m/z @7.74 [N1296_1.mzXML]	209.09130859375	7.738383333333333	5.843016666666667	8.703833333333334	2.8608166666666666	19977.34375	1133287.6152449031	0	1286	0.6756756377694639	0.6525574628932908	0.3245135948807376	209.0899658203125	209.0919189453125
454	209.11593627929688	12.065616666666667					1	DETECTED	209.1159 m/z @12.07 [N1296_1.mzXML]	209.11593627929688	12.065616666666667	3.7517333333333336	12.510116666666667	8.758383333333333	350441.34375	6729306.95789826	1	1286	0.11193919423242882	0.6043700058155083	0.1192300181487528	209.1130828857422	209.11776733398438
455	209.1639404296875	9.82045					1	DETECTED	209.1639 m/z @9.82 [N1296_1.mzXML]	209.1639404296875	9.82045	9.534766666666666	15.597000000000001	6.062233333333335	8595.96875	791818.6564139711	0	1286	0.10329725226366371	10.610057756256941	20.220115512513882	209.163818359375	209.16537475585938
456	210.9044189453125	1.7073					1	DETECTED	210.9044 m/z @1.71 [N1296_1.mzXML]	210.9044189453125	1.7073	1.6478833333333334	1.7954	0.14751666666666674	13635.64453125	94099.16881152347	0	1286	0.1937695280204914	1.2413744740532964	1.4827489481065927	210.90415954589844	210.90504455566406
457	210.9344024658203	11.208516666666666					1	DETECTED	210.9344 m/z @11.21 [N1296_1.mzXML]	210.9344024658203	11.208516666666666	2.1219166666666665	12.399666666666667	10.277750000000001	7147.921875	2284831.3973299568	0	1286	0.0865701431578163	0.5655443180067352	0.13108863601347043	210.9312744140625	210.93495178222656
458	210.97103881835938	11.800333333333333					1	DETECTED	210.9710 m/z @11.80 [N1296_1.mzXML]	210.97103881835938	11.800333333333333	11.60375	19.4755	7.8717500000000005	6124.9326171875	1278926.1427661742	0	1286	0.13265948779554826	20.021407376006827	39.042814752013655	210.96832275390625	210.97125244140625
459	211.04112243652344	2.3356500000000002					1	DETECTED	211.0411 m/z @2.34 [N1296_1.mzXML]	211.04112243652344	2.3356500000000002	1.4394166666666666	16.921166666666668	15.481750000000002	17068.123046875	1709883.066212738	0	1286	0.5677449721437675	8.637120169598688	0.8189392143626281	211.0399169921875	211.04159545898438
460	211.05699157714844	9.38395					1	DETECTED	211.0570 m/z @9.38 [N1296_1.mzXML]	211.05699157714844	9.38395	9.368816666666667	9.474033333333333	0.1052166666666654	6985.0888671875	29458.86472229	0	1286	0.05790846663121485	3.476321585903119	5.952643171806238	211.056640625	211.05723571777344
461	211.0791473388672	14.166283333333332					1	DETECTED	211.0791 m/z @14.17 [N1296_1.mzXML]	211.0791473388672	14.166283333333332	13.74225	17.198666666666668	3.4564166666666676	8199.1728515625	575592.388323883	0	1286	0.44418213460707534	4.07564263815739	5.507320055658286	211.07839965820312	211.08035278320312
462	211.09519958496094	12.02145					1	DETECTED	211.0952 m/z @12.02 [N1296_1.mzXML]	211.09519958496094	12.02145	8.299433333333333	15.173216666666667	6.873783333333334	16398.62890625	1533407.4242586368	0	1286	0.0804103439062338	0.9233950233072573	0.8467900466145146	211.0856475830078	211.10348510742188
463	211.13168334960938	12.126283333333333					1	DETECTED	211.1317 m/z @12.13 [N1296_1.mzXML]	211.13168334960938	12.126283333333333	0.11783333333333333	20.002166666666668	19.884333333333334	14711.3603515625	4185095.9246614366	0	1286	0.1540948869865808	0.9715463707644608	0.4036407558010202	211.12173461914062	211.13284301757812
464	211.143310546875	10.300866666666668					1	DETECTED	211.1433 m/z @10.30 [N1296_1.mzXML]	211.143310546875	10.300866666666668	10.240450000000001	10.438816666666666	0.19836666666666503	21943.435546875	163774.51114355432	0	1286	0.1367637065630749	1.6416551724137762	2.4328920516015717	211.14285278320312	211.14332580566406
465	211.1682891845703	14.427050000000001					1	DETECTED	211.1683 m/z @14.43 [N1296_1.mzXML]	211.1682891845703	14.427050000000001	14.284600000000001	15.097133333333334	0.8125333333333327	6378.23388671875	144114.40418115206	0	1286	0.3134237183656605	2.8519948519948457	4.703989703989691	211.16748046875	211.16908264160156
466	212.01846313476562	11.344600000000002					1	DETECTED	212.0185 m/z @11.34 [N1296_1.mzXML]	212.01846313476562	11.344600000000002	11.315433333333335	11.76965	0.4542166666666656	269693.125	1886640.733968986	0	1286	0.10211563179755245	3.898782457813462	5.561408909325858	212.0182342529297	212.01901245117188
467	212.06700134277344	10.848933333333333					1	DETECTED	212.0670 m/z @10.85 [N1296_1.mzXML]	212.06700134277344	10.848933333333333	10.786333333333333	11.089516666666666	0.30318333333333314	76671.8203125	468259.91983166675	0	1286	0.10971459600699518	1.6691309697132517	1.6717624898371681	212.06689453125	212.0673065185547
468	212.83787536621094	2.021916666666667					1	DETECTED	212.8379 m/z @2.02 [N1296_1.mzXML]	212.83787536621094	2.021916666666667	1.69235	7.90205	6.2097	20609.056640625	740722.3302194825	0	1286	0.27977667458538646	9.421007383432787	0.8610513123277811	212.83348083496094	212.8448486328125
469	212.99832153320312	1.9092					1	DETECTED	212.9983 m/z @1.91 [N1296_1.mzXML]	212.99832153320312	1.9092	1.8669166666666668	2.0507666666666666	0.18384999999999985	31368.869140625	172072.8639589845	0	1286	0.05813449825002248	2.174024438312972	3.3480488766259433	212.99815368652344	212.99850463867188
470	213.1113739013672	10.606233333333334					1	DETECTED	213.1114 m/z @10.61 [N1296_1.mzXML]	213.1113739013672	10.606233333333334	0.13473333333333332	17.344333333333335	17.209600000000002	5964.9501953125	1746399.6065425721	0	1286	0.06512198926589186	0.821735185980996	0.6434703719619921	213.1111602783203	213.12078857421875
471	213.15838623046875	10.769633333333333					1	DETECTED	213.1584 m/z @10.77 [N1296_1.mzXML]	213.15838623046875	10.769633333333333	2.2795	15.2816	13.002099999999999	9976.3212890625	2383015.8415914923	0	1286	0.48677689923615475	0.7657182454928073	0.5297392919860792	213.1563262939453	213.16311645507812
472	213.17691040039062	10.530416666666667					1	DETECTED	213.1769 m/z @10.53 [N1296_1.mzXML]	213.17691040039062	10.530416666666667	0.59005	19.558	18.96795	9615.94140625	1986990.0079195863	0	1286	0.07966627869994625	0.9540870390428252	0.9081740780856505	213.17391967773438	213.18548583984375
473	214.0548095703125	1.7379833333333332					1	DETECTED	214.0548 m/z @1.74 [N1296_1.mzXML]	214.0548095703125	1.7379833333333332	0.28668333333333335	2.29365	2.0069666666666666	14123.484375	542392.1354431153	0	1286	0.6134933758577763	0.6914375617262685	0.38287512345253694	214.045654296875	214.05838012695312
474	214.9164581298828	1.5437166666666668					1	DETECTED	214.9165 m/z @1.54 [N1296_1.mzXML]	214.9164581298828	1.5437166666666668	1.4234	13.596133333333334	12.172733333333333	687652.125	2.3793787351468634E7	0	1286	0.10945656674735438	0.9153818531575676	0.726515123351257	214.91612243652344	214.91668701171875
475	214.98789978027344	1.5141833333333332					1	DETECTED	214.9879 m/z @1.51 [N1296_1.mzXML]	214.98789978027344	1.5141833333333332	1.4394166666666666	1.5733166666666667	0.13390000000000013	64325.29296875	338072.6687666018	0	1286	0.09673808876130119	0.8954525189478388	0.7275305406691563	214.9876251220703	214.9879608154297
476	215.01507568359375	1.9656833333333334					1	DETECTED	215.0151 m/z @1.97 [N1296_1.mzXML]	215.01507568359375	1.9656833333333334	1.9233166666666668	10.500966666666667	8.57765	88525.2109375	1893872.416790955	0	1286	0.15298060315177286	9.490174097751101	10.003837806018163	215.01446533203125	215.02220153808594
477	215.1417694091797	15.1122					1	DETECTED	215.1418 m/z @15.11 [N1296_1.mzXML]	215.1417694091797	15.1122	1.0124	17.051666666666666	16.039266666666666	2922.18603515625	1551181.6698249204	0	1286	0.2123700568045237	0.5687763892632046	0.13755277852640932	215.1383056640625	215.1424102783203
478	215.16299438476562	12.206016666666667					1	DETECTED	215.1630 m/z @12.21 [N1296_1.mzXML]	215.16299438476562	12.206016666666667	6.4990499999999995	19.115666666666666	12.616616666666665	9972.767578125	3021843.7201865846	0	1286	0.25758434968914656	1.1053697527583244	1.210739505516649	215.1600341796875	215.16334533691406
479	216.05941772460938	3.6200833333333335					1	DETECTED	216.0594 m/z @3.62 [N1296_1.mzXML]	216.05941772460938	3.6200833333333335	3.6200833333333335	19.327833333333334	15.70775	4575.96728515625	2069428.7944417116	0	1286	6.635407135196866	null	null	216.0494384765625	216.0657501220703
480	216.12161254882812	2.0507666666666666					1	DETECTED	216.1216 m/z @2.05 [N1296_1.mzXML]	216.12161254882812	2.0507666666666666	1.95165	10.559883333333334	8.608233333333333	8860.521484375	1815853.3398503417	0	1286	8.564158564936614	43.42475197578617	85.84950395157236	216.12144470214844	216.1221466064453
481	216.92129516601562	1.69235					1	DETECTED	216.9213 m/z @1.69 [N1296_1.mzXML]	216.92129516601562	1.69235	1.4700833333333334	1.93735	0.4672666666666665	266361.53125	2385512.903437012	0	1286	0.14409868621092348	1.4245269222238637	4.857248269800918	216.91256713867188	216.9214324951172
482	216.94961547851562	1.5437166666666668					1	DETECTED	216.9496 m/z @1.54 [N1296_1.mzXML]	216.94961547851562	1.5437166666666668	1.4234	1.63325	0.2098500000000001	189071.375	1246771.0249099128	0	1286	0.10843825394322226	0.8793840346907613	0.9347093175861357	216.94923400878906	216.94973754882812
483	217.08059692382812	1.8669166666666668					1	DETECTED	217.0806 m/z @1.87 [N1296_1.mzXML]	217.08059692382812	1.8669166666666668	1.8669166666666668	19.2625	17.39558333333333	34695.12109375	3010304.219941772	0	1286	0.7539942816288019	null	null	217.0804901123047	217.0821533203125
484	217.12071228027344	19.903000000000002					1	DETECTED	217.1207 m/z @19.90 [N1296_1.mzXML]	217.12071228027344	19.903000000000002	0.10153333333333332	20.002166666666668	19.900633333333335	9565.552734375	3677254.8954915483	0	1286	8.263972684980843	0.5025040232710034	0.021405930600505423	217.1116180419922	217.12179565429688
485	217.22608947753906	11.72335					1	DETECTED	217.2261 m/z @11.72 [N1296_1.mzXML]	217.22608947753906	11.72335	11.707533333333334	11.800333333333333	0.09279999999999866	5345.07177734375	23044.170814453035	0	1286	0.13581919860223834	2.9336143308747005	4.867228661749401	217.22608947753906	217.22666931152344
486	217.949951171875	1.5437166666666668					1	DETECTED	217.9500 m/z @1.54 [N1296_1.mzXML]	217.949951171875	1.5437166666666668	1.4394166666666666	1.5437166666666668	0.10430000000000028	16853.662109375	82531.85191967787	0	1286	0.14190919098939303	0.5	null	217.949951171875	217.95042419433594
487	218.0206298828125	9.714233333333334					1	DETECTED	218.0206 m/z @9.71 [N1296_1.mzXML]	218.0206298828125	9.714233333333334	6.4990499999999995	17.247166666666665	10.748116666666665	8117.04345703125	1182781.2958895261	0	1286	0.09780568804235124	1.6714624878830122	2.342924975766025	218.01817321777344	218.02749633789062
488	218.0801239013672	9.21175					1	DETECTED	218.0801 m/z @9.21 [N1296_1.mzXML]	218.0801239013672	9.21175	9.169316666666667	18.581500000000002	9.412183333333335	4904.966796875	767124.2072054446	0	1286	0.2012096024849246	110.90553809897884	220.81107619795768	218.07997131347656	218.08509826660156
489	218.13748168945312	1.99375					1	DETECTED	218.1375 m/z @1.99 [N1296_1.mzXML]	218.13748168945312	1.99375	0.10153333333333332	20.002166666666668	19.900633333333335	37470.671875	3918532.574687195	0	1286	0.21621653502151217	4.8902963944282405	15.535987763304377	218.1367645263672	218.13848876953125
490	218.21054077148438	10.42335					1	DETECTED	218.2105 m/z @10.42 [N1296_1.mzXML]	218.21054077148438	10.42335	10.393166666666668	10.545283333333334	0.15211666666666623	11231.2861328125	51918.94621179141	0	1286	0.08124959778223406	2.5198785201547422	3.4775051465371543	218.21022033691406	218.21185302734375
491	218.96888732910156	9.82045					1	DETECTED	218.9689 m/z @9.82 [N1296_1.mzXML]	218.96888732910156	9.82045	9.549716666666665	10.347216666666666	0.7975000000000012	10695.232421875	246022.3380390017	0	1286	0.3490334873295531	1.146742650110134	1.2671928069889093	218.9686279296875	218.9693145751953
492	218.9827117919922	1.5141833333333332					1	DETECTED	218.9827 m/z @1.51 [N1296_1.mzXML]	218.9827117919922	1.5141833333333332	1.4234	13.941383333333333	12.517983333333333	32754.6796875	4173597.108232483	0	1286	0.11418140754658612	68.9442812557372	136.88856251147436	218.9820556640625	218.99180603027344
493	219.02496337890625	1.7814666666666668					1	DETECTED	219.0250 m/z @1.78 [N1296_1.mzXML]	219.02496337890625	1.7814666666666668	1.7073	17.21466666666667	15.50736666666667	2014340.75	1.748207416144655E7	1	1286	0.06091261672348902	3.324834064777868	4.137381895035408	219.01507568359375	219.0262451171875
494	219.04251098632812	8.735116666666666					1	DETECTED	219.0425 m/z @8.74 [N1296_1.mzXML]	219.04251098632812	8.735116666666666	8.269666666666668	11.179033333333333	2.9093666666666653	7638.744140625	415190.971486206	0	1286	2.4965628895164826	3.125326744727331	5.250653489454662	219.0421600341797	219.0465545654297
495	219.1163787841797	15.03605					1	DETECTED	219.1164 m/z @15.04 [N1296_1.mzXML]	219.1163787841797	15.03605	9.56455	19.69	10.12545	17063.404296875	2487609.41178299	0	1286	1.1752070530228345	0.8132016897488975	0.8935342617370723	219.11329650878906	219.11703491210938
496	219.17295837402344	12.270616666666665					1	DETECTED	219.1730 m/z @12.27 [N1296_1.mzXML]	219.17295837402344	12.270616666666665	0.10153333333333332	20.002166666666668	19.900633333333335	30017.875	2735438.8033656003	0	1286	0.9951154645246234	0.7826233260646115	4.176529184232986	219.17221069335938	219.1759033203125
497	219.20924377441406	13.784283333333333					1	DETECTED	219.2092 m/z @13.78 [N1296_1.mzXML]	219.20924377441406	13.784283333333333	0.6236166666666667	17.703	17.079383333333332	8510.4052734375	3354070.3278540345	0	1286	0.22665429314791297	0.6488798693075326	0.2977597386150651	219.20884704589844	219.21746826171875
498	220.0283966064453	1.7674166666666666					1	DETECTED	220.0284 m/z @1.77 [N1296_1.mzXML]	220.0283966064453	1.7674166666666666	1.7379833333333332	2.3217166666666667	0.5837333333333334	132714.359375	975974.9623591307	0	1286	0.04875983369439418	7.937855568213129	11.128243660946046	220.02554321289062	220.03614807128906
499	220.1172332763672	8.92325					1	DETECTED	220.1172 m/z @8.92 [N1296_1.mzXML]	220.1172332763672	8.92325	2.9322166666666667	16.41721666666667	13.485000000000001	11702.658203125	1401883.631659576	0	1286	0.17322583024815685	1.1254318954437468	63.17795205176416	220.1167449951172	220.1201629638672
500	220.16796875	12.780383333333333					1	DETECTED	220.1680 m/z @12.78 [N1296_1.mzXML]	220.16796875	12.780383333333333	12.709383333333333	12.836383333333334	0.12700000000000067	12915.544921875	61503.383142334285	0	1286	0.06890203217545654	0.8943661971831067	0.7887323943662133	220.16770935058594	220.16847229003906
501	220.9333038330078	1.6035333333333335					1	DETECTED	220.9333 m/z @1.60 [N1296_1.mzXML]	220.9333038330078	1.6035333333333335	1.5289499999999998	1.7379833333333332	0.2090333333333334	186283.59375	975045.7324765623	0	1286	0.10360451307293728	1.4086667388428227	1.7050513928896702	220.9330291748047	220.9336395263672
502	220.99615478515625	1.45505					1	DETECTED	220.9962 m/z @1.46 [N1296_1.mzXML]	220.99615478515625	1.45505	1.31935	17.995	16.67565	4533.44140625	1751595.1492133169	0	1286	14.238508022250892	61.44307295504793	121.88614591009586	220.99560546875	221.00613403320312
503	221.02330017089844	1.7674166666666666					1	DETECTED	221.0233 m/z @1.77 [N1296_1.mzXML]	221.02330017089844	1.7674166666666666	1.7226	16.31961666666667	14.597016666666669	138863.828125	3821986.047979187	0	1286	0.053285745834478204	4.95162627509677	5.938410484768945	221.01988220214844	221.03248596191406
504	221.05210876464844	11.561133333333334					1	DETECTED	221.0521 m/z @11.56 [N1296_1.mzXML]	221.05210876464844	11.561133333333334	11.517933333333334	11.677366666666668	0.1594333333333342	24255.078125	123427.43113977052	0	1286	0.05909458011337776	1.845293209876529	2.7498524706166503	221.0516815185547	221.0522918701172
505	221.0830535888672	12.352083333333333					1	DETECTED	221.0831 m/z @12.35 [N1296_1.mzXML]	221.0830535888672	12.352083333333333	4.66775	17.328	12.66025	38906.44140625	3300525.830710236	0	1286	3.915534719675003	1.3065144538839475	0.05570482305391002	221.07569885253906	221.0919647216797
506	221.15235900878906	12.9352					1	DETECTED	221.1524 m/z @12.94 [N1296_1.mzXML]	221.15235900878906	12.9352	1.0463333333333333	13.897966666666667	12.851633333333334	16499.08203125	1401879.964400543	0	1286	0.026108790561032436	0.5404902625986217	0.08098052519724339	221.15158081054688	221.15399169921875
507	222.06375122070312	15.565499999999998					1	DETECTED	222.0638 m/z @15.57 [N1296_1.mzXML]	222.06375122070312	15.565499999999998	9.139983333333333	19.755499999999998	10.615516666666664	15318.708984375	2949845.9297961723	0	1286	1.5954197574022277	0.7830001326301549	0.5139676677689858	222.06309509277344	222.0645294189453
508	222.86639404296875	1.7226					1	DETECTED	222.8664 m/z @1.72 [N1296_1.mzXML]	222.86639404296875	1.7226	1.69235	18.42	16.72765	82595.625	5388390.605259034	0	1286	0.09129477858053248	276.4900826446291	551.9801652892583	222.8625030517578	222.86705017089844
509	222.99314880371094	13.626916666666666					1	DETECTED	222.9931 m/z @13.63 [N1296_1.mzXML]	222.99314880371094	13.626916666666666	1.7073	14.556416666666667	12.849116666666667	55109.078125	5023354.551679692	0	1286	0.7076088231076323	0.6155427179566682	0.7391035227426104	222.98638916015625	222.9994659423828
510	223.06248474121094	11.707533333333334					1	DETECTED	223.0625 m/z @11.71 [N1296_1.mzXML]	223.06248474121094	11.707533333333334	3.0879666666666665	19.034499999999998	15.946533333333331	138379.640625	1.0569836606178453E7	0	1286	1.5656148862781478	3.910218020145158	0.38255568273295704	223.05943298339844	223.06272888183594
511	223.09518432617188	11.561133333333334					1	DETECTED	223.0952 m/z @11.56 [N1296_1.mzXML]	223.09518432617188	11.561133333333334	0.10153333333333332	20.002166666666668	19.900633333333335	566854.4375	1.0275011735026948E7	1	1286	0.09651094928274517	1.0678855842570592	0.014045012437662232	223.09104919433594	223.09686279296875
512	223.13145446777344	12.368066666666666					1	DETECTED	223.1315 m/z @12.37 [N1296_1.mzXML]	223.13145446777344	12.368066666666666	11.315433333333335	12.510116666666667	1.194683333333332	70792.75	1154912.55703125	0	1286	0.10158942548308225	0.5674736375439381	null	223.1311492919922	223.1318817138672
513	223.16761779785156	11.443233333333334					1	DETECTED	223.1676 m/z @11.44 [N1296_1.mzXML]	223.16761779785156	11.443233333333334	6.1537	15.250716666666667	9.097016666666669	15429.0283203125	2783806.936147339	0	1286	5.937200812679273	0.8599073012111971	0.6917510316306779	223.16714477539062	223.1726531982422
514	224.06201171875	11.692450000000001					1	DETECTED	224.0620 m/z @11.69 [N1296_1.mzXML]	224.06201171875	11.692450000000001	9.225683333333334	17.295833333333334	8.07015	22777.349609375	2166042.9280957016	0	1286	0.10192470535192122	1.2015138646527481	1.6025249569188849	224.05885314941406	224.0683135986328
515	224.09861755371094	11.561133333333334					1	DETECTED	224.0986 m/z @11.56 [N1296_1.mzXML]	224.09861755371094	11.561133333333334	1.6035333333333335	17.002666666666666	15.399133333333333	67948.9375	7968718.235745941	0	1286	10.210889876784995	0.7732351838461744	0.5470416752040886	224.0945587158203	224.09873962402344
516	224.9501190185547	11.662583333333334					1	DETECTED	224.9501 m/z @11.66 [N1296_1.mzXML]	224.9501190185547	11.662583333333334	11.044016666666666	14.807416666666667	3.7634000000000007	28666.62890625	2127022.6635478516	0	1286	1.079792130579575	3.0420326561405338	5.183448908034642	224.9493865966797	224.9501953125
517	225.0330810546875	1.7814666666666668					1	DETECTED	225.0331 m/z @1.78 [N1296_1.mzXML]	225.0330810546875	1.7814666666666668	1.7674166666666666	14.527433333333333	12.760016666666665	62245.4140625	3304696.031316986	0	1286	0.08350180419997444	361.75148748408554	717.2233981817626	225.0251007080078	225.04302978515625
518	225.059326171875	11.677366666666668					1	DETECTED	225.0593 m/z @11.68 [N1296_1.mzXML]	225.059326171875	11.677366666666668	9.3988	16.659566666666667	7.260766666666667	13995.83203125	1388272.257844299	0	1286	0.2100678726926759	1.5932750120689898	2.411939204239605	225.0554656982422	225.05955505371094
519	225.07473754882812	10.195266666666667					1	DETECTED	225.0747 m/z @10.20 [N1296_1.mzXML]	225.07473754882812	10.195266666666667	10.179683333333333	10.240450000000001	0.060766666666667746	3033.55517578125	8210.258773681808	0	1286	0.06634416457638537	1.949732620320841	2.899465240641682	225.07467651367188	225.0752410888672
520	225.1835479736328	14.44125					1	DETECTED	225.1835 m/z @14.44 [N1296_1.mzXML]	225.1835479736328	14.44125	12.222233333333332	15.804933333333334	3.5827000000000027	5975.04150390625	702282.0673242494	0	1286	2.5549429978215112	0.8072719898453519	0.3462927503980209	225.1829833984375	225.18467712402344
521	226.0438995361328	2.0650500000000003					1	DETECTED	226.0439 m/z @2.07 [N1296_1.mzXML]	226.0438995361328	2.0650500000000003	2.021916666666667	2.4053	0.3833833333333332	25251.083984375	245197.3054610594	0	1286	0.1506369668430083	4.444165378670773	6.616923726795215	226.04351806640625	226.04464721679688
522	226.949951171875	1.6478833333333334					1	DETECTED	226.9500 m/z @1.65 [N1296_1.mzXML]	226.949951171875	1.6478833333333334	1.5585833333333334	13.018716666666668	11.460133333333335	871530.375	1.6363843370110229E7	0	1286	0.08662287616687281	1.3292198037954392	1.4596800518483632	226.949951171875	226.9503631591797
523	227.07827758789062	9.21175					1	DETECTED	227.0783 m/z @9.21 [N1296_1.mzXML]	227.07827758789062	9.21175	9.139983333333333	11.87595	2.735966666666666	68352.0703125	832213.217336243	0	1286	0.10496332002046316	18.59155214587102	2.0895690713117085	227.07760620117188	227.08148193359375
524	227.09005737304688	11.633083333333333					1	DETECTED	227.0901 m/z @11.63 [N1296_1.mzXML]	227.09005737304688	11.633083333333333	3.4736833333333332	11.8157	8.342016666666666	44545.73828125	1703558.2317021175	0	1286	0.11387576385130771	0.5114461622846063	0.021477844879004376	227.08966064453125	227.09310913085938
525	227.12374877929688	1.8526333333333334					1	DETECTED	227.1237 m/z @1.85 [N1296_1.mzXML]	227.12374877929688	1.8526333333333334	1.838	11.223133333333333	9.385133333333332	74788.203125	1346406.7854300537	0	1286	0.11711198122847	9.638447656826568	12.616946636110185	227.12350463867188	227.12672424316406
526	227.1745147705078	9.804933333333334					1	DETECTED	227.1745 m/z @9.80 [N1296_1.mzXML]	227.1745147705078	9.804933333333334	8.581316666666668	19.985833333333336	11.404516666666668	117690.7890625	3193153.869873136	0	1286	0.14336203490634425	1.6591427642658607	0.9246836638166624	227.17189025878906	227.1776123046875
527	228.0623016357422	10.315966666666666					1	DETECTED	228.0623 m/z @10.32 [N1296_1.mzXML]	228.0623016357422	10.315966666666666	10.255616666666667	10.470066666666666	0.21444999999999936	32571.078125	199639.8178170169	0	1286	0.09759773919747516	1.8090571252675753	2.798308935733811	228.05410766601562	228.0624237060547
528	229.14205932617188	0.10153333333333332					1	DETECTED	229.1421 m/z @0.10 [N1296_1.mzXML]	229.14205932617188	0.10153333333333332	0.10153333333333332	20.002166666666668	19.900633333333335	87591.015625	6.804747924413973E7	1	1286	3.738740484887299	null	null	229.14166259765625	229.14276123046875
529	229.1532440185547	1.8810333333333333					1	DETECTED	229.1532 m/z @1.88 [N1296_1.mzXML]	229.1532440185547	1.8810333333333333	1.8526333333333334	2.0791666666666666	0.22653333333333325	105063.1875	1028706.1982294922	0	1286	0.19012820589030577	3.9882629107981233	6.976525821596247	229.15322875976562	229.1534881591797
530	230.14573669433594	0.7927166666666667					1	DETECTED	230.1457 m/z @0.79 [N1296_1.mzXML]	230.14573669433594	0.7927166666666667	0.11783333333333333	19.788	19.670166666666667	11533.8125	8260169.658638186	0	1286	8.243236841608532	14.573012619465091	28.146025238930182	230.14495849609375	230.14622497558594
531	230.24627685546875	11.428833333333333					1	DETECTED	230.2463 m/z @11.43 [N1296_1.mzXML]	230.24627685546875	11.428833333333333	11.372583333333333	11.7545	0.3819166666666671	221749.25	1408706.6569313994	1	1286	0.09237548759038638	1.722104144735228	2.101306029148354	230.2460174560547	230.246826171875
532	230.96511840820312	1.5437166666666668					1	DETECTED	230.9651 m/z @1.54 [N1296_1.mzXML]	230.96511840820312	1.5437166666666668	1.4394166666666666	1.6478833333333334	0.2084666666666668	198180.96875	1306427.3891484386	0	1286	0.10599826694940773	0.9883492075176068	0.7788722655050612	230.96482849121094	230.96530151367188
533	231.1359405517578	15.0514					1	DETECTED	231.1359 m/z @15.05 [N1296_1.mzXML]	231.1359405517578	15.0514	0.10153333333333332	20.002166666666668	19.900633333333335	436956.65625	4.377755711602095E7	1	1286	0.7887404162256697	0.9795296609399694	3.2592626018199957	231.13516235351562	231.14540100097656
534	232.1395721435547	15.0514					1	DETECTED	232.1396 m/z @15.05 [N1296_1.mzXML]	232.1395721435547	15.0514	0.16856666666666667	19.91916666666667	19.750600000000002	26763.2265625	3712216.980886081	0	1286	1.2001273290312717	0.888610215731427	0.7618700379239166	232.13592529296875	232.1403045654297
535	232.15350341796875	8.461616666666666					1	DETECTED	232.1535 m/z @8.46 [N1296_1.mzXML]	232.15350341796875	8.461616666666666	0.5564333333333333	8.68855	8.132116666666667	31732.78515625	1712279.4817495113	0	1286	0.19531919177894608	0.8534461131674573	4.233363544329487	232.14376831054688	232.15415954589844
536	232.89515686035156	1.69235					1	DETECTED	232.8952 m/z @1.69 [N1296_1.mzXML]	232.89515686035156	1.69235	1.6478833333333334	1.9092	0.26131666666666664	199545.5625	1507544.7508144532	0	1286	0.13637903240648575	3.0127668685530353	3.2830182354311437	232.89498901367188	232.89552307128906
537	232.9269561767578	1.5437166666666668					1	DETECTED	232.9270 m/z @1.54 [N1296_1.mzXML]	232.9269561767578	1.5437166666666668	1.4234	1.61835	0.19494999999999996	96048.46875	581650.1458306889	0	1286	0.08493894164969218	0.8191002379339533	0.7600582072196805	232.9267120361328	232.92723083496094
538	232.98426818847656	10.893550000000001					1	DETECTED	232.9843 m/z @10.89 [N1296_1.mzXML]	232.98426818847656	10.893550000000001	10.347216666666666	18.677666666666667	8.33045	11274.3984375	1019696.0462668766	0	1286	0.4634364429000968	7.623962782184238	18.349275379633283	232.98280334472656	232.98727416992188
539	232.99813842773438	1.5289499999999998					1	DETECTED	232.9981 m/z @1.53 [N1296_1.mzXML]	232.99813842773438	1.5289499999999998	1.4234	1.5437166666666668	0.12031666666666685	28945.955078125	131677.69744165058	0	1286	0.1058792016031731	0.570577241649399	0.1536269154198392	232.9979248046875	232.99842834472656
540	233.0287322998047	12.962966666666667					1	DETECTED	233.0287 m/z @12.96 [N1296_1.mzXML]	233.0287322998047	12.962966666666667	10.072733333333334	18.6135	8.540766666666665	4732.24462890625	1157593.923027832	0	1286	5.82883281617406	1.4775219993772128	1.9550439987544257	233.0286102294922	233.03086853027344
541	233.1080322265625	15.343416666666666					1	DETECTED	233.1080 m/z @15.34 [N1296_1.mzXML]	233.1080322265625	15.343416666666666	0.11783333333333333	19.985833333333336	19.868000000000002	12286.2724609375	4296321.49317798	0	1286	18.079983220348367	0.8250774889568088	0.7211717740358587	233.09803771972656	233.11329650878906
542	233.132080078125	15.296850000000001					1	DETECTED	233.1321 m/z @15.30 [N1296_1.mzXML]	233.132080078125	15.296850000000001	9.924383333333333	19.8865	9.962116666666669	15867.2529296875	2515367.4829826066	0	1286	0.8137721267737756	0.8674023606010673	0.684599123419608	233.125244140625	233.13372802734375
543	233.145751953125	14.884183333333334					1	DETECTED	233.1458 m/z @14.88 [N1296_1.mzXML]	233.145751953125	14.884183333333334	9.339366666666667	19.869833333333336	10.530466666666669	10582.740234375	1936201.7028828734	0	1286	3.338218804185228	0.9495775333720081	1.6110632014568036	233.1437530517578	233.15272521972656
544	234.078857421875	9.624966666666667					1	DETECTED	234.0789 m/z @9.62 [N1296_1.mzXML]	234.078857421875	9.624966666666667	9.4136	10.240450000000001	0.8268500000000003	3692.49560546875	90800.63776873775	0	1286	0.1518318514323429	1.9559612048572785	2.911922409714557	234.07791137695312	234.07913208007812
545	234.89227294921875	1.7379833333333332					1	DETECTED	234.8923 m/z @1.74 [N1296_1.mzXML]	234.89227294921875	1.7379833333333332	1.6478833333333334	1.8669166666666668	0.2190333333333334	73107.0703125	514631.47054248047	0	1286	0.12822670931629276	1.215501294857568	1.4115022246368893	234.89186096191406	234.8925323486328
546	235.0675506591797	11.87595					1	DETECTED	235.0676 m/z @11.88 [N1296_1.mzXML]	235.0675506591797	11.87595	11.846499999999999	12.00635	0.1598500000000005	36791.26953125	149430.97499780345	0	1286	0.038936626885273995	2.7139219015279625	4.427843803055925	235.0672149658203	235.0677490234375
547	235.09140014648438	2.6533					1	DETECTED	235.0914 m/z @2.65 [N1296_1.mzXML]	235.09140014648438	2.6533	0.10153333333333332	20.002166666666668	19.900633333333335	123273.4453125	3.533944990044748E7	1	1286	5.486064029666471	9.028129376567883	11.026141293160686	235.08953857421875	235.09210205078125
548	235.16775512695312	12.319783333333334					1	DETECTED	235.1678 m/z @12.32 [N1296_1.mzXML]	235.16775512695312	12.319783333333334	0.6236166666666667	18.904833333333332	18.281216666666666	16427.533203125	2192375.737745605	0	1286	0.15274377078980983	0.7815046240221155	76.0212280534157	235.16725158691406	235.16873168945312
549	236.07919311523438	15.173216666666667					1	DETECTED	236.0792 m/z @15.17 [N1296_1.mzXML]	236.07919311523438	15.173216666666667	14.355933333333333	17.507166666666667	3.1512333333333338	5081.9033203125	486526.90095617715	0	1286	0.7184815772126942	1.9278707914431945	1.887586462882336	236.07864379882812	236.07989501953125
550	236.0948486328125	2.6807166666666666					1	DETECTED	236.0948 m/z @2.68 [N1296_1.mzXML]	236.0948486328125	2.6807166666666666	0.10153333333333332	20.002166666666668	19.900633333333335	10387.5478515625	3391043.028490664	0	1286	5.104348405650022	3.7300714181095653	7.387610338896457	236.09375	236.09591674804688
551	236.90704345703125	1.61835					1	DETECTED	236.9070 m/z @1.62 [N1296_1.mzXML]	236.90704345703125	1.61835	1.5733166666666667	1.6625166666666666	0.08919999999999995	12041.2890625	55496.89884375004	0	1286	0.12196392939603129	0.9903774981495199	0.9807549962990398	236.90696716308594	236.9073486328125
552	236.99691772460938	1.97965					1	DETECTED	236.9969 m/z @1.98 [N1296_1.mzXML]	236.99691772460938	1.97965	1.9233166666666668	18.3715	16.448183333333333	35396.2890625	1936426.8147856449	0	1286	0.13862040879939297	145.98979289940883	290.97958579881765	236.99668884277344	237.0068817138672
553	237.0782012939453	11.7545					1	DETECTED	237.0782 m/z @11.75 [N1296_1.mzXML]	237.0782012939453	11.7545	9.225683333333334	18.403666666666666	9.177983333333332	25948.8984375	2562301.6434270637	0	1286	0.3666537401792418	2.9047380571754657	4.4206864050996675	237.07415771484375	237.08648681640625
554	237.11070251464844	11.831016666666667					1	DETECTED	237.1107 m/z @11.83 [N1296_1.mzXML]	237.11070251464844	11.831016666666667	0.16856666666666667	19.903000000000002	19.734433333333335	23731.923828125	3518593.2837835373	0	1286	2.8499191400834896	0.8002405740895165	0.5085009657244569	237.10328674316406	237.11175537109375
555	237.14710998535156	11.933449999999999					1	DETECTED	237.1471 m/z @11.93 [N1296_1.mzXML]	237.14710998535156	11.933449999999999	10.721266666666667	16.013683333333333	5.292416666666666	16720.220703125	1635788.4412397454	0	1286	0.42072197080213236	2.1830099957377205	3.366019991475441	237.14422607421875	237.1479949951172
556	238.06166076660156	10.878616666666666					1	DETECTED	238.0617 m/z @10.88 [N1296_1.mzXML]	238.06166076660156	10.878616666666666	8.985566666666667	18.839333333333332	9.853766666666665	9412.1279296875	1833771.3601806336	0	1286	0.11795010588533827	3.228840081069385	4.082451954231818	238.0609893798828	238.06797790527344
557	238.10594177246094	14.370166666666668					1	DETECTED	238.1059 m/z @14.37 [N1296_1.mzXML]	238.10594177246094	14.370166666666668	0.37071666666666664	19.246	18.875283333333332	14271.078125	3034351.7105421154	0	1286	1.8460294859187396	1.040347959370192	0.80518761316419	238.1045684814453	238.11341857910156
558	238.84017944335938	1.7379833333333332					1	DETECTED	238.8402 m/z @1.74 [N1296_1.mzXML]	238.84017944335938	1.7379833333333332	1.6772333333333334	8.461616666666666	6.7843833333333325	25191.35546875	1796340.2122240902	0	1286	0.10526347059166774	55.83854595336089	110.67709190672178	238.8388671875	238.8406982421875
559	238.9654541015625	12.157900000000001					1	DETECTED	238.9655 m/z @12.16 [N1296_1.mzXML]	238.9654541015625	12.157900000000001	10.195266666666667	19.393166666666666	9.197899999999999	101329.3515625	7776661.959036954	0	1286	1.0251829668197026	1.3177478973043668	1.3811022065663772	238.96453857421875	238.9701690673828
560	239.06248474121094	1.8526333333333334					1	DETECTED	239.0625 m/z @1.85 [N1296_1.mzXML]	239.06248474121094	1.8526333333333334	1.5437166666666668	11.89075	10.347033333333334	130460.4375	1980206.291863983	0	1286	0.03559056492730894	1.4277610228086	229.16489296087096	239.056884765625	239.07086181640625
561	239.08993530273438	10.515616666666666					1	DETECTED	239.0899 m/z @10.52 [N1296_1.mzXML]	239.08993530273438	10.515616666666666	10.4544	12.9211	2.4666999999999994	597527.4375	4684834.518627688	1	1286	0.09311739834481436	2.0344573298132502	2.6813644450980787	239.0805206298828	239.09323120117188
562	239.13792419433594	9.729166666666666					1	DETECTED	239.1379 m/z @9.73 [N1296_1.mzXML]	239.13792419433594	9.729166666666666	9.6693	9.9691	0.2997999999999994	18036.474609375	119153.45231664981	0	1286	0.16490142061768687	1.6261641822096802	1.8269240117138286	239.1377716064453	239.13833618164062
563	239.2354278564453	13.770283333333333					1	DETECTED	239.2354 m/z @13.77 [N1296_1.mzXML]	239.2354278564453	13.770283333333333	0.2531333333333333	18.027833333333334	17.7747	41803.2578125	3008835.4287204277	0	1286	0.2667376885756578	0.5136233826668519	0.028854513754001172	239.2273406982422	239.2415008544922
564	240.0935821533203	10.515616666666666					1	DETECTED	240.0936 m/z @10.52 [N1296_1.mzXML]	240.0935821533203	10.515616666666666	5.257316666666667	19.903000000000002	14.645683333333334	63263.40625	2422814.3807801823	0	1286	2.5351623665395273	12.729878639131343	58.40606660751191	240.08856201171875	240.10035705566406
565	240.1415557861328	9.744083333333332					1	DETECTED	240.1416 m/z @9.74 [N1296_1.mzXML]	240.1415557861328	9.744083333333332	9.714233333333334	9.77425	0.06001666666666594	3096.060302734375	7740.963380371017	0	1286	0.06133683473719209	1.005304299274206	1.010608598548412	240.14141845703125	240.14183044433594
566	240.96609497070312	12.368066666666666					1	DETECTED	240.9661 m/z @12.37 [N1296_1.mzXML]	240.96609497070312	12.368066666666666	10.924000000000001	16.449383333333333	5.525383333333332	13090.974609375	1354453.0640053097	0	1286	0.693871040543522	1.913133050182358	2.826266100364716	240.96139526367188	240.96670532226562
567	241.0298614501953	1.93735					1	DETECTED	241.0299 m/z @1.94 [N1296_1.mzXML]	241.0298614501953	1.93735	1.93735	17.735333333333333	15.797983333333333	6553.7861328125	1139025.7452482604	0	1286	6.807446237692314	null	null	241.02359008789062	241.03579711914062
568	241.09361267089844	10.545283333333334					1	DETECTED	241.0936 m/z @10.55 [N1296_1.mzXML]	241.09361267089844	10.545283333333334	8.402516666666667	10.753616666666666	2.351099999999999	3990.577392578125	249109.0028118285	0	1286	0.09077298606094253	0.5486131636669102	0.09722632733382021	241.09288024902344	241.0955352783203
569	241.10568237304688	11.561133333333334					1	DETECTED	241.1057 m/z @11.56 [N1296_1.mzXML]	241.10568237304688	11.561133333333334	10.500966666666667	11.91925	1.4182833333333331	186864.71875	2867487.8718806133	0	1286	0.11959722377183724	0.5884906757606561	0.12864067034334312	241.09742736816406	241.1065673828125
570	241.1531524658203	1.93735					1	DETECTED	241.1532 m/z @1.94 [N1296_1.mzXML]	241.1531524658203	1.93735	1.8810333333333333	17.360500000000002	15.479466666666669	13186.265625	1242130.9497699891	0	1286	0.14272324487380783	19.552027630503556	37.57000190213535	241.14439392089844	241.1553192138672
571	242.01759338378906	2.1076333333333332					1	DETECTED	242.0176 m/z @2.11 [N1296_1.mzXML]	242.01759338378906	2.1076333333333332	2.1076333333333332	18.125833333333333	16.0182	4697.38818359375	1522411.752679443	0	1286	12.652885814794526	null	null	242.01722717285156	242.0275421142578
572	242.92384338378906	1.6625166666666666					1	DETECTED	242.9238 m/z @1.66 [N1296_1.mzXML]	242.92384338378906	1.6625166666666666	1.5585833333333334	1.8810333333333333	0.3224499999999999	340505.65625	1950959.4287827143	0	1286	0.06192649353687041	1.1958364459009276	1.213850053072592	242.92349243164062	242.92428588867188
573	242.9938507080078	1.4700833333333334					1	DETECTED	242.9939 m/z @1.47 [N1296_1.mzXML]	242.9938507080078	1.4700833333333334	1.4234	11.0291	9.605699999999999	17855.86328125	1252749.123600189	0	1286	0.039012330866642575	98.25280955147876	205.67224661416813	242.99359130859375	243.0036163330078
574	243.0225830078125	14.929166666666667					1	DETECTED	243.0226 m/z @14.93 [N1296_1.mzXML]	243.0225830078125	14.929166666666667	10.908783333333334	19.525	8.616216666666665	2123.83740234375	674511.931754669	0	1286	6.299879615972303	1.071566558744398	1.1431331174887962	243.01380920410156	243.02392578125
575	244.1167449951172	9.56455					1	DETECTED	244.1167 m/z @9.56 [N1296_1.mzXML]	244.1167449951172	9.56455	9.534766666666666	9.594366666666668	0.05960000000000143	4081.95166015625	11267.673335937641	0	1286	0.04815958080491711	1.0005595970900838	1.0011191941801678	244.1166229248047	244.11697387695312
576	244.20106506347656	9.12455					1	DETECTED	244.2011 m/z @9.12 [N1296_1.mzXML]	244.20106506347656	9.12455	9.047266666666667	9.6693	0.6220333333333325	46648.55859375	406114.3407562247	0	1286	0.10933690912210814	3.3601797353840572	4.207024977876512	244.2003173828125	244.20130920410156
577	244.92185974121094	1.6625166666666666					1	DETECTED	244.9219 m/z @1.66 [N1296_1.mzXML]	244.92185974121094	1.6625166666666666	1.5885166666666668	1.7379833333333332	0.14946666666666641	26093.107421875	125814.6547055663	0	1286	0.06979333603802429	1.0099099099099103	1.0117210828628609	244.92181396484375	244.92257690429688
578	245.06228637695312	8.892066666666667					1	DETECTED	245.0623 m/z @8.89 [N1296_1.mzXML]	245.06228637695312	8.892066666666667	1.838	9.031749999999999	7.193749999999999	10110.4072265625	2566315.8228666377	0	1286	0.06981964621204817	0.5099009082231525	null	245.0618896484375	245.07205200195312
579	245.2248992919922	14.44125					1	DETECTED	245.2249 m/z @14.44 [N1296_1.mzXML]	245.2248992919922	14.44125	4.636816666666666	17.686833333333333	13.050016666666666	54389.03515625	3783168.4991853638	0	1286	0.582224650178162	0.7612620738600343	2.104235060285485	245.2236785888672	245.22665405273438
580	246.15090942382812	11.861283333333335					1	DETECTED	246.1509 m/z @11.86 [N1296_1.mzXML]	246.15090942382812	11.861283333333335	1.97965	12.036133333333334	10.056483333333334	27824.705078125	7687054.682817873	0	1286	0.29570667529922545	0.5088472216131611	0.01681073025252864	246.150634765625	246.1546630859375
581	246.1689910888672	9.254066666666667					1	DETECTED	246.1690 m/z @9.25 [N1296_1.mzXML]	246.1689910888672	9.254066666666667	0.23600000000000002	20.002166666666668	19.766166666666667	34190.35546875	4988623.524340817	0	1286	0.15225400539989842	0.8928098512713932	2.1525372417669364	246.16732788085938	246.17738342285156
582	246.2284698486328	14.427050000000001					1	DETECTED	246.2285 m/z @14.43 [N1296_1.mzXML]	246.2284698486328	14.427050000000001	14.240933333333334	15.421866666666666	1.180933333333332	12246.1474609375	377934.048176758	0	1286	0.5516269947139794	3.1725620130742285	5.345124026148457	246.2276611328125	246.22918701171875
583	246.24143981933594	10.984166666666665					1	DETECTED	246.2414 m/z @10.98 [N1296_1.mzXML]	246.24143981933594	10.984166666666665	10.924000000000001	16.481616666666667	5.557616666666666	15702.2294921875	1155813.0841303705	0	1286	0.10864167575569894	46.18518005540385	1.996370219416905	246.23695373535156	246.24148559570312
584	246.9427032470703	1.5437166666666668					1	DETECTED	246.9427 m/z @1.54 [N1296_1.mzXML]	246.9427032470703	1.5437166666666668	1.4394166666666666	1.63325	0.19383333333333352	85001.859375	562664.4754438483	0	1286	0.11718688987253789	0.93346260095972	0.7647848828529847	246.94207763671875	246.94326782226562
585	247.0914764404297	2.5844666666666667					1	DETECTED	247.0915 m/z @2.58 [N1296_1.mzXML]	247.0914764404297	2.5844666666666667	0.11783333333333333	20.002166666666668	19.884333333333334	139164.3125	2.2723438663403463E7	0	1286	1.0698331511647359	4.964754749630829	3.950255976522002	247.0872802734375	247.0960693359375
586	247.14315795898438	9.225683333333334					1	DETECTED	247.1432 m/z @9.23 [N1296_1.mzXML]	247.14315795898438	9.225683333333334	9.169316666666667	10.86365	1.6943333333333328	30260.23046875	423107.2692840571	0	1286	0.08690466224257953	1.6120954763933382	1.72900214633888	247.14242553710938	247.1435089111328
587	248.09500122070312	2.5844666666666667					1	DETECTED	248.0950 m/z @2.58 [N1296_1.mzXML]	248.09500122070312	2.5844666666666667	0.18548333333333333	19.969	19.783516666666667	17228.625	2631259.7699422	0	1286	0.8261006495594687	6.010098437845629	3.812347687772781	248.09005737304688	248.096435546875
588	248.8689727783203	1.6772333333333334					1	DETECTED	248.8690 m/z @1.68 [N1296_1.mzXML]	248.8689727783203	1.6772333333333334	1.6625166666666666	14.384366666666667	12.72185	55909.7578125	4402493.842855468	0	1286	0.15245706866037834	432.2259343148345	9.37499851853288	248.86260986328125	248.86941528320312
589	248.9753875732422	1.5289499999999998					1	DETECTED	248.9754 m/z @1.53 [N1296_1.mzXML]	248.9753875732422	1.5289499999999998	1.4394166666666666	2.29365	0.8542333333333334	14636.7646484375	318861.9995461426	0	1286	0.09302171463303166	4.770476545048404	8.15679986245847	248.9740447998047	248.97659301757812
590	249.00184631347656	11.502833333333333					1	DETECTED	249.0018 m/z @11.50 [N1296_1.mzXML]	249.00184631347656	11.502833333333333	1.5585833333333334	19.246	17.687416666666664	10089.5732421875	2882805.033949585	0	1286	0.46481349393614835	0.8893288416253947	0.7786576832507897	249.0000762939453	249.01121520996094
591	249.056396484375	12.126283333333333					1	DETECTED	249.0564 m/z @12.13 [N1296_1.mzXML]	249.056396484375	12.126283333333333	5.94125	17.540000000000003	11.598750000000003	5369.86181640625	1660033.2123663633	0	1286	8.236377194414866	0.9376465230583507	0.8752930461167016	249.0502471923828	249.06080627441406
592	249.105712890625	1.8237333333333334					1	DETECTED	249.1057 m/z @1.82 [N1296_1.mzXML]	249.105712890625	1.8237333333333334	1.7954	11.2678	9.472399999999999	92388.375	2090437.4574418943	0	1286	0.0445488124415494	10.026544356304811	17.44799811679202	249.095947265625	249.1099853515625
593	249.15643310546875	9.804933333333334					1	DETECTED	249.1564 m/z @9.80 [N1296_1.mzXML]	249.15643310546875	9.804933333333334	9.38395	10.05805	0.6740999999999993	24534.56640625	263968.16095352167	0	1286	0.15027502287543903	0.9298373116830879	0.7033041877844035	249.15582275390625	249.15736389160156
594	249.21609497070312	10.377883333333333					1	DETECTED	249.2161 m/z @10.38 [N1296_1.mzXML]	249.21609497070312	10.377883333333333	10.087866666666667	19.903000000000002	9.815133333333335	14147.2509765625	1406418.4256391907	0	1286	0.17052158251946636	16.92167116832368	35.21176154647947	249.21104431152344	249.22039794921875
595	251.12380981445312	1.6478833333333334					1	DETECTED	251.1238 m/z @1.65 [N1296_1.mzXML]	251.12380981445312	1.6478833333333334	0.11783333333333333	20.002166666666668	19.884333333333334	101557.5	1.3204101977474941E7	0	1286	10.464485593725163	5.173258369632675	102.84416106759625	251.11398315429688	251.12716674804688
596	253.0352325439453	11.561133333333334					1	DETECTED	253.0352 m/z @11.56 [N1296_1.mzXML]	253.0352325439453	11.561133333333334	11.53275	11.692450000000001	0.15970000000000084	16170.8603515625	90587.9964704587	0	1286	0.08891871061849344	2.8132706987668215	4.626541397533643	253.0352325439453	253.03604125976562
597	253.0460968017578	1.5733166666666667					1	DETECTED	253.0461 m/z @1.57 [N1296_1.mzXML]	253.0460968017578	1.5733166666666667	1.5733166666666667	19.969	18.395683333333334	6674.0009765625	3019852.592075591	0	1286	16.63414763307864	null	null	253.0458221435547	253.0524139404297
598	253.10888671875	12.352083333333333					1	DETECTED	253.1089 m/z @12.35 [N1296_1.mzXML]	253.10888671875	12.352083333333333	10.606233333333334	13.06015	2.4539166666666663	14309.5078125	753008.9807302251	0	1286	0.1550844576235786	0.7089261615569206	0.40578432504915596	253.1029815673828	253.10948181152344
599	253.125732421875	1.8094333333333334					1	DETECTED	253.1257 m/z @1.81 [N1296_1.mzXML]	253.125732421875	1.8094333333333334	1.7954	9.031749999999999	7.236349999999999	105966.9765625	2810972.9893648983	0	1286	0.03975490493495193	2.8015122785437963	4.881726902449241	253.1167449951172	253.12586975097656
600	253.19386291503906	14.8384					1	DETECTED	253.1939 m/z @14.84 [N1296_1.mzXML]	253.19386291503906	14.8384	14.355933333333333	15.597000000000001	1.2410666666666685	12542.5185546875	434823.7839914552	0	1286	0.5478026902821789	1.286168301782507	1.485779147971165	253.1934051513672	253.19459533691406
601	254.17279052734375	11.458316666666667					1	DETECTED	254.1728 m/z @11.46 [N1296_1.mzXML]	254.17279052734375	11.458316666666667	11.458316666666667	17.344333333333335	5.886016666666668	13911.2529296875	1941253.8697996212	0	1286	2.7312037236069173	null	null	254.17279052734375	254.17527770996094
602	254.82232666015625	1.95165					1	DETECTED	254.8223 m/z @1.95 [N1296_1.mzXML]	254.82232666015625	1.95165	1.0124	2.2512	1.2388	21721.8984375	448191.0117956543	0	1286	0.23901058812559306	0.6594623369709873	0.31892467394197466	254.81619262695312	254.82586669921875
603	254.94053649902344	15.788966666666665					1	DETECTED	254.9405 m/z @15.79 [N1296_1.mzXML]	254.94053649902344	15.788966666666665	11.044016666666666	19.525	8.480983333333333	7859.8330078125	2265907.9240808114	0	1286	8.465253888970889	0.893685216212324	0.7873704324246481	254.94053649902344	254.94229125976562
604	254.9975128173828	15.708499999999999					1	DETECTED	254.9975 m/z @15.71 [N1296_1.mzXML]	254.9975128173828	15.708499999999999	10.848933333333333	19.969	9.120066666666668	8124.63427734375	1630300.8317676394	0	1286	8.998648423309907	0.9383621310542095	0.876724262108419	254.99325561523438	254.9975128173828
605	255.1211395263672	11.561133333333334					1	DETECTED	255.1211 m/z @11.56 [N1296_1.mzXML]	255.1211395263672	11.561133333333334	3.840216666666667	16.72533333333333	12.885116666666665	61764.71875	2769997.9362647687	0	1286	0.3222626401254729	0.7561746826806443	0.3969072712042182	255.11143493652344	255.13087463378906
606	255.1705780029297	14.015600000000001					1	DETECTED	255.1706 m/z @14.02 [N1296_1.mzXML]	255.1705780029297	14.015600000000001	9.489716666666668	19.508333333333333	10.018616666666665	21530.7109375	2852481.4443217465	0	1286	0.9450572004743432	1.0420788386325057	0.9910864576913972	255.16981506347656	255.17308044433594
607	256.261962890625	11.386633333333332					1	DETECTED	256.2620 m/z @11.39 [N1296_1.mzXML]	256.261962890625	11.386633333333332	0.20226666666666665	19.213666666666665	19.0114	86301.0234375	7909198.150265622	0	1286	0.09652273188005012	0.8499095463608429	0.012398966650582929	256.26104736328125	256.26361083984375
608	256.81964111328125	1.9656833333333334					1	DETECTED	256.8196 m/z @1.97 [N1296_1.mzXML]	256.81964111328125	1.9656833333333334	1.7073	2.3217166666666667	0.6144166666666666	24650.943359375	377712.0019816895	0	1286	0.2739753719712563	1.188963426433593	1.3779268528671862	256.811279296875	256.820068359375
609	257.08197021484375	12.189983333333334					1	DETECTED	257.0820 m/z @12.19 [N1296_1.mzXML]	257.08197021484375	12.189983333333334	2.021916666666667	12.270616666666665	10.2487	16375.71875	1613132.8351176144	0	1286	10.05517786559315	0.5117722381410328	0.026147435787445942	257.07208251953125	257.0821533203125
610	257.1457824707031	1.7814666666666668					1	DETECTED	257.1458 m/z @1.78 [N1296_1.mzXML]	257.1457824707031	1.7814666666666668	1.7531	10.393166666666668	8.640066666666668	85349.296875	2946195.308626465	0	1286	0.06353057172509291	152.29259694477096	3.4816034023907965	257.14532470703125	257.1481628417969
611	257.2247314453125	12.036133333333334					1	DETECTED	257.2247 m/z @12.04 [N1296_1.mzXML]	257.2247314453125	12.036133333333334	10.672133333333333	16.708833333333335	6.0367000000000015	20790.994140625	1315695.247643433	0	1286	0.888498138142717	2.212866568914955	3.4257331378299107	257.22015380859375	257.2259216308594
612	257.2459716796875	13.74225					1	DETECTED	257.2460 m/z @13.74 [N1296_1.mzXML]	257.2459716796875	13.74225	0.4718	19.985833333333336	19.514033333333337	29180.689453125	2831941.212152191	0	1286	0.19418655593600676	0.8240056062902767	0.05499360817204044	257.2440185546875	257.2479248046875
613	257.97979736328125	10.119533333333333					1	DETECTED	257.9798 m/z @10.12 [N1296_1.mzXML]	257.97979736328125	10.119533333333333	9.83525	11.2678	1.432549999999999	8134.1376953125	384244.923121582	0	1286	0.46244116831049453	2.519581403529346	4.134737594912954	257.97930908203125	257.9804992675781
614	258.0300598144531	10.753616666666666					1	DETECTED	258.0301 m/z @10.75 [N1296_1.mzXML]	258.0300598144531	10.753616666666666	0.13473333333333332	19.969	19.834266666666668	20829.125	2424830.3793610535	0	1286	0.09860190702024241	69.80541637047448	41.22226597238148	258.0201721191406	258.0304260253906
615	258.8161315917969	1.97965					1	DETECTED	258.8161 m/z @1.98 [N1296_1.mzXML]	258.8161315917969	1.97965	1.9233166666666668	2.179116666666667	0.2558	16466.693359375	122676.46128417965	0	1286	0.11705577184365046	2.2704142011834407	3.5408284023668815	258.8155212402344	258.8170471191406
616	258.89776611328125	1.6625166666666666					1	DETECTED	258.8978 m/z @1.66 [N1296_1.mzXML]	258.89776611328125	1.6625166666666666	1.5733166666666667	1.7531	0.1797833333333334	64094.49609375	326123.92123730463	0	1286	0.06162009690038861	0.9867371799384654	5.2883069664970455	258.8974914550781	258.8979187011719
617	258.9427490234375	1.4849166666666667					1	DETECTED	258.9427 m/z @1.48 [N1296_1.mzXML]	258.9427490234375	1.4849166666666667	1.4234	11.044016666666666	9.620616666666667	8959.8427734375	1923447.511301941	0	1286	0.0774713853556368	78.19520455161204	155.39040910322404	258.93389892578125	258.943115234375
618	258.9787902832031	1.99375					1	DETECTED	258.9788 m/z @1.99 [N1296_1.mzXML]	258.9787902832031	1.99375	1.25085	10.22565	8.9748	13515.0146484375	1776737.6587805175	0	1286	8.650111486091081	6.040382285637368	14.356317732702196	258.9708251953125	258.9830017089844
619	259.0257873535156	13.812466666666667					1	DETECTED	259.0258 m/z @13.81 [N1296_1.mzXML]	259.0257873535156	13.812466666666667	9.82045	18.484666666666666	8.664216666666666	6328.6083984375	1479501.4329476322	0	1286	5.150868488783546	1.0851929475912339	0.7381740999664643	259.0248718261719	259.0277099609375
620	259.0924377441406	11.846499999999999					1	DETECTED	259.0924 m/z @11.85 [N1296_1.mzXML]	259.0924377441406	11.846499999999999	8.15035	12.431666666666667	4.281316666666667	15228.373046875	837766.1304648436	0	1286	0.12256790375423776	0.5791589446676498	0.15831788933529967	259.0914306640625	259.0978088378906
621	259.64776611328125	13.476633333333332					1	DETECTED	259.6478 m/z @13.48 [N1296_1.mzXML]	259.64776611328125	13.476633333333332	12.976616666666667	13.68625	0.7096333333333327	14713.76953125	310834.7937437743	0	1286	0.08471047106843166	0.7096096796773451	0.41921935935469035	259.64703369140625	259.6575012207031
622	260.0274658203125	10.769633333333333					1	DETECTED	260.0275 m/z @10.77 [N1296_1.mzXML]	260.0274658203125	10.769633333333333	0.5226833333333334	10.769633333333333	10.24695	5082.30517578125	1392787.4119924924	0	1286	0.19082121222389326	0.5	null	260.02117919921875	260.0320129394531
623	260.1662292480469	12.110700000000001					1	DETECTED	260.1662 m/z @12.11 [N1296_1.mzXML]	260.1662292480469	12.110700000000001	12.02145	13.06015	1.0387000000000004	9204.3447265625	237043.48154614243	0	1286	0.17200045746588977	5.819047619047517	10.638095238095033	260.1572570800781	260.16705322265625
624	260.1844177246094	9.894533333333333					1	DETECTED	260.1844 m/z @9.89 [N1296_1.mzXML]	260.1844177246094	9.894533333333333	2.639283333333333	15.2661	12.626816666666667	84039.546875	1470743.8919967024	0	1286	0.08243873022706083	1.8449282395585689	2.255785463529252	260.1785888671875	260.1858215332031
625	260.9757995605469	1.5289499999999998					1	DETECTED	260.9758 m/z @1.53 [N1296_1.mzXML]	260.9757995605469	1.5289499999999998	0.15196666666666667	11.19375	11.041783333333333	8816.9423828125	2800818.1128930054	0	1286	0.1111990569514485	4.009410668248224	7.018821336496448	260.9754943847656	260.9828186035156
626	261.0096130371094	1.97965					1	DETECTED	261.0096 m/z @1.98 [N1296_1.mzXML]	261.0096130371094	1.97965	1.4394166666666666	2.3497833333333333	0.9103666666666668	50406.14453125	1026643.1255292965	0	1286	0.15402508587511687	0.857332141914761	0.6311910829245997	261.004150390625	261.0107421875
627	261.1433410644531	9.549716666666665					1	DETECTED	261.1433 m/z @9.55 [N1296_1.mzXML]	261.1433410644531	9.549716666666665	0.10153333333333332	19.869833333333336	19.768300000000004	94996.015625	5173951.318488649	0	1286	0.07616617176685203	0.9580834791838062	29.36648132445825	261.142333984375	261.1443786621094
628	261.1881103515625	9.879850000000001					1	DETECTED	261.1881 m/z @9.88 [N1296_1.mzXML]	261.1881103515625	9.879850000000001	0.16856666666666667	19.969	19.800433333333334	12022.615234375	2009106.9281997385	0	1286	0.0829868917750467	2.9462444765164806	2.6452676314958463	261.18280029296875	261.1881103515625
629	263.0070495605469	2.007833333333333					1	DETECTED	263.0070 m/z @2.01 [N1296_1.mzXML]	263.0070495605469	2.007833333333333	1.7674166666666666	17.067999999999998	15.300583333333332	12070.0986328125	1984529.9268330378	0	1286	0.35506045969672906	31.82097053726172	62.64194107452343	263.00189208984375	263.0072021484375
630	263.0177001953125	11.947750000000001					1	DETECTED	263.0177 m/z @11.95 [N1296_1.mzXML]	263.0177001953125	11.947750000000001	9.093333333333334	16.953833333333332	7.860499999999998	12807.1279296875	1440964.7233922423	0	1286	1.0628688067029568	1.376901293317373	1.7538025866347462	263.0166320800781	263.0192565917969
631	263.08746337890625	11.561133333333334					1	DETECTED	263.0875 m/z @11.56 [N1296_1.mzXML]	263.08746337890625	11.561133333333334	0.4215	19.755499999999998	19.333999999999996	406216.03125	1.0197901019869896E7	0	1286	9.831172237916942	0.5094691788766371	0.015644400347196073	263.0831298828125	263.0926208496094
632	263.137939453125	9.654816666666667					1	DETECTED	263.1379 m/z @9.65 [N1296_1.mzXML]	263.137939453125	9.654816666666667	9.534766666666666	9.744083333333332	0.20931666666666615	22145.646484375	144270.15569628976	0	1286	0.09022141990527643	0.8717895321393778	0.7435790642787556	263.13787841796875	263.146484375
633	263.2356872558594	14.427050000000001					1	DETECTED	263.2357 m/z @14.43 [N1296_1.mzXML]	263.2356872558594	14.427050000000001	0.28668333333333335	20.002166666666668	19.715483333333335	145990.890625	9336150.308939053	0	1286	3.5289642924362568	0.7446824246975681	4.9237614251007935	263.23114013671875	263.23736572265625
634	264.0906066894531	11.561133333333334					1	DETECTED	264.0906 m/z @11.56 [N1296_1.mzXML]	264.0906066894531	11.561133333333334	11.53275	11.831016666666667	0.2982666666666667	47210.3515625	320505.2221101064	0	1286	0.11698185449129639	5.254257193188351	6.870550544337273	264.09051513671875	264.091064453125
635	264.1697692871094	9.2397					1	DETECTED	264.1698 m/z @9.24 [N1296_1.mzXML]	264.1697692871094	9.2397	4.8857333333333335	9.609399999999999	4.723666666666666	54900.125	1255565.9532028802	0	1286	0.08805082791645269	0.5128914979361792	0.9812109157881376	264.16937255859375	264.1731872558594
636	264.85052490234375	1.7379833333333332					1	DETECTED	264.8505 m/z @1.74 [N1296_1.mzXML]	264.85052490234375	1.7379833333333332	1.6772333333333334	1.8094333333333334	0.1322000000000001	22034.689453125	112580.6551516114	0	1286	0.08654757995273221	1.0880658436214026	1.176131687242805	264.84246826171875	264.8509216308594
637	265.0216369628906	1.7954					1	DETECTED	265.0216 m/z @1.80 [N1296_1.mzXML]	265.0216369628906	1.7954	1.4234	18.2075	16.7841	50016.03125	2688318.2192434696	0	1286	0.33499324342861647	1.911715632842372	2.529538873764818	265.0123596191406	265.0312805175781
638	265.0840148925781	19.06683333333333					1	DETECTED	265.0840 m/z @19.07 [N1296_1.mzXML]	265.0840148925781	19.06683333333333	0.10153333333333332	20.002166666666668	19.900633333333335	6644.8779296875	3267413.457441132	0	1286	1.720850425674758	0.52465907033723	0.09006254764391632	265.07403564453125	265.0919494628906
639	265.1170959472656	9.729166666666666					1	DETECTED	265.1171 m/z @9.73 [N1296_1.mzXML]	265.1170959472656	9.729166666666666	5.2735	10.103433333333333	4.829933333333333	173404.171875	1877110.0331307936	1	1286	0.09026854288073416	1.6951263674713266	2.00757804439124	265.11065673828125	265.1177062988281
640	265.14178466796875	12.368066666666666					1	DETECTED	265.1418 m/z @12.37 [N1296_1.mzXML]	265.14178466796875	12.368066666666666	10.179683333333333	12.46335	2.283666666666667	23989.1015625	1173114.1204913347	0	1286	0.06813409219703104	0.5217702565821043	0.043540513164208525	265.1388854980469	265.1425476074219
641	265.98004150390625	10.22565					1	DETECTED	265.9800 m/z @10.23 [N1296_1.mzXML]	265.98004150390625	10.22565	10.195266666666667	10.347216666666666	0.15194999999999936	18623.0390625	99202.92351574694	0	1286	0.08934197824786061	2.6506945634643198	3.931181403132331	265.97967529296875	265.9803466796875
642	266.0704650878906	16.384766666666668					1	DETECTED	266.0705 m/z @16.38 [N1296_1.mzXML]	266.0704650878906	16.384766666666668	9.474033333333333	19.738999999999997	10.264966666666664	5954.7587890625	1537223.0508660881	0	1286	2.342495453560021	0.7426828797715628	0.4754489501612331	266.0698547363281	266.0716857910156
643	266.1205749511719	9.729166666666666					1	DETECTED	266.1206 m/z @9.73 [N1296_1.mzXML]	266.1205749511719	9.729166666666666	9.6693	9.9691	0.2997999999999994	23817.544921875	155038.5328470451	0	1286	0.09034086304958855	2.394709178115096	2.234866760603585	266.1167297363281	266.1208801269531
644	266.9259948730469	1.5733166666666667					1	DETECTED	266.9260 m/z @1.57 [N1296_1.mzXML]	266.9259948730469	1.5733166666666667	1.5289499999999998	1.63325	0.10430000000000028	50636.515625	231360.60553906258	0	1286	0.07807841882438193	1.1754320060105157	1.203711101707581	266.92584228515625	266.9266662597656
645	267.02960205078125	11.575233333333333					1	DETECTED	267.0296 m/z @11.58 [N1296_1.mzXML]	267.02960205078125	11.575233333333333	8.269666666666668	11.8157	3.546033333333332	7947.47412109375	880980.3245154112	0	1286	3.432746601901121	0.5363729869815563	0.07274597396311266	267.02484130859375	267.0306091308594
646	267.0574951171875	1.8810333333333333					1	DETECTED	267.0575 m/z @1.88 [N1296_1.mzXML]	267.0574951171875	1.8810333333333333	1.8810333333333333	19.935833333333335	18.0548	11769.4375	3090397.434210635	0	1286	14.099561221212758	null	null	267.05633544921875	267.0674743652344
647	267.26641845703125	12.752516666666667					1	DETECTED	267.2664 m/z @12.75 [N1296_1.mzXML]	267.26641845703125	12.752516666666667	1.2340666666666666	12.9211	11.687033333333332	45841.76171875	1259539.5100524893	0	1286	0.19014612713044876	0.6909786517402777	0.4028862977352883	267.2656555175781	267.26837158203125
648	267.6454772949219	13.240933333333334					1	DETECTED	267.6455 m/z @13.24 [N1296_1.mzXML]	267.6454772949219	13.240933333333334	12.110700000000001	15.08165	2.9709499999999984	364729.3125	6876881.422197509	2	1286	0.25785725900297507	1.5037718715682336	1.6823169651688379	267.6443786621094	267.6461181640625
649	267.97821044921875	10.210583333333334					1	DETECTED	267.9782 m/z @10.21 [N1296_1.mzXML]	267.97821044921875	10.210583333333334	10.195266666666667	10.315966666666666	0.12069999999999936	19238.763671875	91121.35931957992	0	1286	0.08018386561857938	3.9401523394993263	6.880304678998653	267.9779052734375	267.97821044921875
650	268.9234619140625	1.5885166666666668					1	DETECTED	268.9235 m/z @1.59 [N1296_1.mzXML]	268.9234619140625	1.5885166666666668	1.5585833333333334	3.0735333333333332	1.5149499999999998	8285.376953125	405480.00432806404	0	1286	0.05352302812968546	25.305400890868565	49.61080178173713	268.9228210449219	268.9288330078125
651	268.9560852050781	11.488083333333332					1	DETECTED	268.9561 m/z @11.49 [N1296_1.mzXML]	268.9560852050781	11.488083333333332	10.893550000000001	18.2405	7.34695	12545.3115234375	1220904.5057512815	0	1286	0.8320001583928551	4.800328401982445	8.921332467064829	268.955810546875	268.9577941894531
652	268.99591064453125	10.240450000000001					1	DETECTED	268.9959 m/z @10.24 [N1296_1.mzXML]	268.99591064453125	10.240450000000001	1.45505	10.285683333333333	8.830633333333333	4052.494873046875	1052391.6756884153	0	1286	0.7027699096461255	0.5025743468330032	0.005148693666006342	268.9866943359375	268.9961242675781
653	269.0464172363281	1.8951333333333333					1	DETECTED	269.0464 m/z @1.90 [N1296_1.mzXML]	269.0464172363281	1.8951333333333333	1.7954	2.4053	0.6098999999999999	11667.640625	214844.3853046875	0	1286	0.3441303608785895	3.0576537433155107	5.115307486631021	269.0464172363281	269.04833984375
654	269.0855712890625	1.4700833333333334					1	DETECTED	269.0856 m/z @1.47 [N1296_1.mzXML]	269.0855712890625	1.4700833333333334	1.4058333333333333	1.5437166666666668	0.13788333333333358	6784.203125	39742.146557983426	0	1286	0.2244831217138923	1.0730220492866402	1.1460440985732807	269.0853576660156	269.08642578125
655	269.13690185546875	12.036133333333334					1	DETECTED	269.1369 m/z @12.04 [N1296_1.mzXML]	269.13690185546875	12.036133333333334	11.9915	12.157900000000001	0.1664000000000012	40987.21875	245812.21115698342	0	1286	0.09436647439002854	1.8640776699029182	2.6371824786861033	269.1362609863281	269.1369934082031
656	269.2247619628906	14.1052					1	DETECTED	269.2248 m/z @14.11 [N1296_1.mzXML]	269.2247619628906	14.1052	13.88365	15.613016666666665	1.7293666666666656	93903.0703125	2223717.824871979	0	1286	0.3015251840155031	2.295833147056536	2.630884319367427	269.2236633300781	269.2256164550781
657	269.28216552734375	13.672033333333333					1	DETECTED	269.2822 m/z @13.67 [N1296_1.mzXML]	269.28216552734375	13.672033333333333	0.3034166666666666	19.903000000000002	19.599583333333335	10554.5478515625	2132133.565226868	0	1286	7.516267582939465	0.8998487221389377	0.7699052121515452	269.281005859375	269.2918701171875
658	270.2282409667969	14.1052					1	DETECTED	270.2282 m/z @14.11 [N1296_1.mzXML]	270.2282409667969	14.1052	13.926799999999998	14.643699999999999	0.7169000000000008	22085.80859375	433408.56779858464	0	1286	0.18882634423594347	2.00924887892375	3.0184977578475003	270.2275695800781	270.22869873046875
659	270.9566955566406	1.95165					1	DETECTED	270.9567 m/z @1.95 [N1296_1.mzXML]	270.9566955566406	1.95165	1.95165	15.581266666666666	13.629616666666665	19968.642578125	1872622.6457857057	0	1286	0.16135975459093221	null	null	270.9493103027344	270.9577941894531
660	271.038330078125	1.7814666666666668					1	DETECTED	271.0383 m/z @1.78 [N1296_1.mzXML]	271.038330078125	1.7814666666666668	1.7226	16.3357	14.6131	74488.359375	1.2036872903702514E7	0	1286	0.09626608825421812	124.12032842582069	243.3481824683337	271.0379333496094	271.0474548339844
661	271.14239501953125	12.238316666666666					1	DETECTED	271.1424 m/z @12.24 [N1296_1.mzXML]	271.14239501953125	12.238316666666666	10.500966666666667	12.494483333333333	1.9935166666666664	17524.3984375	680485.6330823364	0	1286	1.3045131930517382	0.573723390988191	0.14890950294166494	271.1420593261719	271.1434326171875
662	271.16339111328125	10.769633333333333					1	DETECTED	271.1634 m/z @10.77 [N1296_1.mzXML]	271.16339111328125	10.769633333333333	10.753616666666666	10.878616666666666	0.125	10263.6220703125	47488.904265259	0	1286	0.07368866824084286	3.902185223725148	6.804370447450296	271.1627197265625	271.16424560546875
663	271.2042236328125	14.8231					1	DETECTED	271.2042 m/z @14.82 [N1296_1.mzXML]	271.2042236328125	14.8231	11.208516666666666	15.708499999999999	4.499983333333333	29923.04296875	1918448.1380776362	0	1286	0.40273935998175325	0.6224760806916425	0.23432621386731206	271.1979064941406	271.2054748535156
664	271.2611999511719	12.621216666666667					1	DETECTED	271.2612 m/z @12.62 [N1296_1.mzXML]	271.2611999511719	12.621216666666667	0.10153333333333332	20.002166666666668	19.900633333333335	50526.8984375	5124433.494302422	0	1286	0.07886338448277286	1.3519225031708724	1.441864001010778	271.2607116699219	271.26287841796875
665	271.65643310546875	12.962966666666667					1	DETECTED	271.6564 m/z @12.96 [N1296_1.mzXML]	271.65643310546875	12.962966666666667	5.46915	13.102733333333333	7.633583333333333	58072.01171875	2305762.392418763	0	1286	0.15089273684139748	0.5093254661065011	0.018650932213002267	271.6556396484375	271.657470703125
666	272.12646484375	11.7389					1	DETECTED	272.1265 m/z @11.74 [N1296_1.mzXML]	272.12646484375	11.7389	11.677366666666668	11.831016666666667	0.15364999999999895	16850.337890625	116823.56857324147	0	1286	0.12243821044021352	1.248510292524407	1.4970205850488139	272.1261291503906	272.1269226074219
667	272.2073059082031	14.8231					1	DETECTED	272.2073 m/z @14.82 [N1296_1.mzXML]	272.2073059082031	14.8231	14.470033333333333	15.1122	0.6421666666666663	6474.5673828125	147361.96443835425	0	1286	0.21127313638731238	0.9094127643504522	0.8188255287009044	272.2069091796875	272.20831298828125
668	272.6643371582031	13.309166666666666					1	DETECTED	272.6643 m/z @13.31 [N1296_1.mzXML]	272.6643371582031	13.309166666666666	10.530416666666667	13.53605	3.005633333333332	24984.080078125	873652.5136391598	0	1286	0.12640047864884174	0.5408247113510272	0.0783397220298074	272.6592712402344	272.664794921875
669	272.79296875	1.99375					1	DETECTED	272.7930 m/z @1.99 [N1296_1.mzXML]	272.79296875	1.99375	1.9092	2.26545	0.35624999999999996	16434.03515625	188143.2821535643	0	1286	0.14880873508210324	2.1067415730337102	2.9675976127456196	272.7927551269531	272.79449462890625
670	272.9428405761719	1.6035333333333335					1	DETECTED	272.9428 m/z @1.60 [N1296_1.mzXML]	272.9428405761719	1.6035333333333335	1.5289499999999998	13.596133333333334	12.067183333333334	74473.8125	7550739.804453858	0	1286	0.0851823491028818	89.2743920366245	205.3176297743388	272.9423828125	272.9461669921875
671	273.2196350097656	11.87595					1	DETECTED	273.2196 m/z @11.88 [N1296_1.mzXML]	273.2196350097656	11.87595	11.87595	18.142	6.26605	5283.00048828125	905582.6091224969	0	1286	3.205854964145953	null	null	273.2184753417969	273.2210693359375
672	273.6632995605469	14.226033333333334					1	DETECTED	273.6633 m/z @14.23 [N1296_1.mzXML]	273.6632995605469	14.226033333333334	14.000683333333335	14.853416666666668	0.8527333333333331	7548.51171875	147758.70016735804	0	1286	0.09420067516042074	1.8920198210191648	2.7840396420383295	273.6622314453125	273.6723327636719
673	274.00164794921875	11.60375					1	DETECTED	274.0016 m/z @11.60 [N1296_1.mzXML]	274.00164794921875	11.60375	10.924000000000001	17.263333333333332	6.339333333333331	11335.3251953125	1223751.1589716491	0	1286	1.7423783544962888	4.662988843937731	8.68529104577494	274.000732421875	274.0072326660156
674	274.1989440917969	11.1644					1	DETECTED	274.1989 m/z @11.16 [N1296_1.mzXML]	274.1989440917969	11.1644	10.179683333333333	11.1644	0.9847166666666674	4812.95654296875	124412.6641468509	0	1286	0.9837187705595856	0.5	null	274.19891357421875	274.20135498046875
675	274.2359313964844	12.189983333333334					1	DETECTED	274.2359 m/z @12.19 [N1296_1.mzXML]	274.2359313964844	12.189983333333334	12.036133333333334	12.286916666666666	0.2507833333333327	20285.265625	187633.32883837906	0	1286	0.13229845717332545	0.8150254576968874	0.6300509153937749	274.2352294921875	274.236083984375
676	274.271728515625	11.372583333333333					1	DETECTED	274.2717 m/z @11.37 [N1296_1.mzXML]	274.271728515625	11.372583333333333	11.29935	16.839166666666667	5.539816666666667	3328984.25	2.1007694446125537E7	1	1286	0.09017695490443778	1.5994583684579424	1.9301791501201624	274.271728515625	274.27374267578125
677	274.62371826171875	12.822383333333333					1	DETECTED	274.6237 m/z @12.82 [N1296_1.mzXML]	274.62371826171875	12.822383333333333	12.752516666666667	13.2682	0.5156833333333335	26033.193359375	275251.8044956061	0	1286	0.06666555502295601	3.69048187022904	1.072697136138955	274.62310791015625	274.6333923339844
678	274.6534729003906	13.53605					1	DETECTED	274.6535 m/z @13.54 [N1296_1.mzXML]	274.6534729003906	13.53605	8.954783333333333	13.68625	4.731466666666666	16165.830078125	1849514.315829711	0	1286	0.11952188814827913	0.516392846228845	0.032785692457689995	274.6517333984375	274.6608581542969
679	274.87939453125	1.7226					1	DETECTED	274.8794 m/z @1.72 [N1296_1.mzXML]	274.87939453125	1.7226	1.6772333333333334	1.8094333333333334	0.1322000000000001	29873.93359375	166023.4517656251	0	1286	0.07768001215300613	1.4570168993387262	1.9140337986774523	274.8788757324219	274.87969970703125
680	274.9348449707031	11.905100000000001					1	DETECTED	274.9348 m/z @11.91 [N1296_1.mzXML]	274.9348449707031	11.905100000000001	1.5733166666666667	15.518133333333333	13.944816666666666	11207.5400390625	7647996.974661866	0	1286	13.934318241222698	0.6748504211115538	0.34970084222310754	274.9348449707031	274.94140625
681	274.9984130859375	11.1644					1	DETECTED	274.9984 m/z @11.16 [N1296_1.mzXML]	274.9984130859375	11.1644	1.4234	17.523666666666667	16.100266666666666	13238.1513671875	2712885.0366966254	0	1286	0.19185969661910107	0.7332496264908328	18.21414519080048	274.99053955078125	275.00323486328125
682	275.2754821777344	11.372583333333333					1	DETECTED	275.2755 m/z @11.37 [N1296_1.mzXML]	275.2754821777344	11.372583333333333	11.315433333333335	19.278833333333335	7.9634	484251.40625	4902645.8598409295	0	1286	0.09970098117809201	1.9879994539815176	2.142807160405112	275.2749328613281	275.28546142578125
683	275.63140869140625	13.130816666666668					1	DETECTED	275.6314 m/z @13.13 [N1296_1.mzXML]	275.63140869140625	13.130816666666668	11.8157	19.148333333333333	7.332633333333334	135836.75	3901414.629105649	0	1286	0.20892728407554628	1.753429152069725	1.9542273718605936	275.623046875	275.63165283203125
684	275.99700927734375	16.17438333333333					1	DETECTED	275.9970 m/z @16.17 [N1296_1.mzXML]	275.99700927734375	16.17438333333333	10.486033333333333	18.855666666666664	8.369633333333331	2140.095703125	544221.5038194278	0	1286	1.7531585568484616	0.7356819933138198	0.4713639866276396	275.99542236328125	275.99810791015625
685	276.1329040527344	13.171983333333333					1	DETECTED	276.1329 m/z @13.17 [N1296_1.mzXML]	276.1329040527344	13.171983333333333	1.8951333333333333	13.36415	11.469016666666667	39412.62890625	2592916.3038374945	0	1286	0.17753142601055671	0.5112082572197756	0.02291877462615495	276.13232421875	276.1428527832031
686	276.650390625	13.322783333333332					1	DETECTED	276.6504 m/z @13.32 [N1296_1.mzXML]	276.650390625	13.322783333333332	13.08885	14.04515	0.9562999999999988	56937.8359375	924441.4244377437	0	1286	0.2110462896728471	2.043958392704491	1.1064969456485856	276.64990234375	276.6510314941406
687	276.9833984375	1.8094333333333334					1	DETECTED	276.9834 m/z @1.81 [N1296_1.mzXML]	276.9833984375	1.8094333333333334	1.7814666666666668	18.191	16.409533333333332	19507.6171875	1806530.7213578492	0	1286	0.2261641643160548	293.37663885578036	585.7532777115607	276.98297119140625	276.9931335449219
688	277.0369567871094	10.530416666666667					1	DETECTED	277.0370 m/z @10.53 [N1296_1.mzXML]	277.0369567871094	10.530416666666667	10.470066666666666	18.807000000000002	8.336933333333336	4625.46630859375	590976.6099559022	0	1286	0.20241599744943706	69.07152720242863	137.14305440485725	277.03546142578125	277.0462951660156
689	277.0702209472656	11.7545					1	DETECTED	277.0702 m/z @11.75 [N1296_1.mzXML]	277.0702209472656	11.7545	11.149633333333332	12.02145	0.8718166666666676	13078.10546875	290870.6597736819	0	1286	0.24694907539514155	0.7206684668797523	0.44133693375950456	277.0670166015625	277.0704650878906
690	277.1564636230469	15.518133333333333					1	DETECTED	277.1565 m/z @15.52 [N1296_1.mzXML]	277.1564636230469	15.518133333333333	8.750966666666667	19.738999999999997	10.98803333333333	15652.3525390625	2494523.6824893486	0	1286	0.7242524557847787	0.7839635108420956	0.4965482619300516	277.1516418457031	277.15887451171875
691	277.1778869628906	12.206016666666667					1	DETECTED	277.1779 m/z @12.21 [N1296_1.mzXML]	277.1778869628906	12.206016666666667	1.0632833333333334	19.788	18.724716666666666	14674.9326171875	1878016.577417846	0	1286	0.11953377493880524	0.840220981087824	0.6804419621756481	277.1774597167969	277.18017578125
692	278.6258544921875	12.9352					1	DETECTED	278.6259 m/z @12.94 [N1296_1.mzXML]	278.6258544921875	12.9352	12.709383333333333	17.019333333333332	4.309949999999999	48766.83984375	2987560.741580689	0	1286	0.1379045079072263	9.54302900583068	18.08605801166136	278.62432861328125	278.6337585449219
693	278.8912353515625	1.69235					1	DETECTED	278.8912 m/z @1.69 [N1296_1.mzXML]	278.8912353515625	1.69235	1.6478833333333334	11.861283333333335	10.213400000000002	28134.048828125	2940495.817755005	0	1286	0.12487967897030194	114.84332833583214	228.68665667166428	278.8864440917969	278.8916931152344
694	278.98077392578125	1.95165					1	DETECTED	278.9808 m/z @1.95 [N1296_1.mzXML]	278.98077392578125	1.95165	1.95165	19.69	17.73835	8468.2216796875	2698243.5675537395	0	1286	13.678647252276503	null	null	278.9781799316406	278.9821472167969
695	279.0825500488281	10.515616666666666					1	DETECTED	279.0826 m/z @10.52 [N1296_1.mzXML]	279.0825500488281	10.515616666666666	3.95895	19.132166666666667	15.173216666666667	152715.703125	5734256.497333557	0	1286	0.08978901360540092	0.9269192464024459	114.23563492089409	279.0818786621094	279.0920104980469
696	279.1572265625	12.479133333333333					1	DETECTED	279.1572 m/z @12.48 [N1296_1.mzXML]	279.1572265625	12.479133333333333	0.10153333333333332	20.002166666666668	19.900633333333335	133928.84375	3.6914635323559195E7	0	1286	0.15838752905601616	0.5327951136668986	0.06949316853990267	279.1561279296875	279.1585693359375
697	279.2298583984375	13.491333333333333					1	DETECTED	279.2299 m/z @13.49 [N1296_1.mzXML]	279.2298583984375	13.491333333333333	11.7545	19.06683333333333	7.312333333333331	68630.3515625	2521772.046786743	0	1286	0.16477727645318296	0.6858062044250777	0.31923294739429875	279.2290344238281	279.231201171875
698	279.6448974609375	12.962966666666667					1	DETECTED	279.6449 m/z @12.96 [N1296_1.mzXML]	279.6448974609375	12.962966666666667	12.766449999999999	13.462433333333333	0.6959833333333343	189663.890625	2102757.9369301833	0	1286	0.20366637238369734	1.188573027193655	2.7359040011017086	279.6444091796875	279.645751953125
699	280.090087890625	1.7379833333333332					1	DETECTED	280.0901 m/z @1.74 [N1296_1.mzXML]	280.090087890625	1.7379833333333332	1.6625166666666666	19.16466666666667	17.502150000000004	191908.90625	6999627.81151215	0	1286	0.08113921075892794	85.7817173353836	118.9245641774144	280.08477783203125	280.09075927734375
700	280.1601257324219	12.479133333333333					1	DETECTED	280.1601 m/z @12.48 [N1296_1.mzXML]	280.1601257324219	12.479133333333333	0.13473333333333332	19.985833333333336	19.851100000000002	22376.859375	6672139.52874024	0	1286	0.13452730874360697	0.8040528498752472	2.201407916909471	280.15972900390625	280.16192626953125
701	280.64215087890625	11.785016666666667					1	DETECTED	280.6422 m/z @11.79 [N1296_1.mzXML]	280.64215087890625	11.785016666666667	11.575233333333333	12.157900000000001	0.5826666666666682	7666.3779296875	148391.59970605484	0	1286	0.07446849190176863	1.3887344085167221	1.7774688170334445	280.6405944824219	280.642333984375
702	280.6529541015625	13.3504					1	DETECTED	280.6530 m/z @13.35 [N1296_1.mzXML]	280.6529541015625	13.3504	12.976616666666667	14.1813	1.2046833333333336	206514.21875	3238023.0427856455	2	1286	0.23408569674842994	1.7374288313536366	2.569337603078032	280.647705078125	280.6535949707031
703	281.00836181640625	11.561133333333334					1	DETECTED	281.0084 m/z @11.56 [N1296_1.mzXML]	281.00836181640625	11.561133333333334	11.546933333333333	11.633083333333333	0.08614999999999995	12165.2646484375	45580.01581835914	0	1286	0.15014900732442804	3.03345070422521	5.06690140845042	281.0079650878906	281.0093078613281
704	281.0821533203125	15.853283333333334					1	DETECTED	281.0822 m/z @15.85 [N1296_1.mzXML]	281.0821533203125	15.853283333333334	9.640099999999999	19.640333333333334	10.000233333333336	17070.15625	3375437.877927917	0	1286	2.4735145023156395	0.7456758437330064	0.5007550434184677	281.08099365234375	281.0832824707031
705	281.1702880859375	11.961966666666665					1	DETECTED	281.1703 m/z @11.96 [N1296_1.mzXML]	281.1702880859375	11.961966666666665	0.5564333333333333	12.126283333333333	11.56985	12115.3486328125	2145936.498511994	0	1286	0.14179225294012987	0.5072033749700439	0.014406749940087678	281.16473388671875	281.1710510253906
706	281.24566650390625	14.455833333333334					1	DETECTED	281.2457 m/z @14.46 [N1296_1.mzXML]	281.24566650390625	14.455833333333334	0.38758333333333334	19.0505	18.662916666666668	270164.78125	1.546022793197175E7	0	1286	0.5183922965492282	0.7291825812634763	0.3467441297671046	281.244384765625	281.2526550292969
707	281.6607360839844	14.211133333333333					1	DETECTED	281.6607 m/z @14.21 [N1296_1.mzXML]	281.6607360839844	14.211133333333333	11.0291	16.255316666666666	5.226216666666666	77929.1953125	4388387.1674935315	0	1286	0.17938125591068044	0.7854191462744591	0.4957392378507953	281.6560363769531	281.6615905761719
708	282.22052001953125	17.360500000000002					1	DETECTED	282.2205 m/z @17.36 [N1296_1.mzXML]	282.22052001953125	17.360500000000002	0.10153333333333332	20.002166666666668	19.900633333333335	4301.4970703125	3347565.7178215333	0	1286	8.231646882152669	0.5765302673586097	0.15306053471721937	282.218505859375	282.2216491699219
709	282.2491149902344	14.455833333333334					1	DETECTED	282.2491 m/z @14.46 [N1296_1.mzXML]	282.2491149902344	14.455833333333334	10.938866666666666	15.949466666666666	5.0106	53137.33203125	5704312.3272294905	0	1286	0.46991505653944543	0.6963437225963104	0.2746358304528586	282.2488708496094	282.2579040527344
710	282.2774353027344	14.000683333333335					1	DETECTED	282.2774 m/z @14.00 [N1296_1.mzXML]	282.2774353027344	14.000683333333335	11.800333333333333	14.341683333333332	2.5413499999999996	91354.6015625	2543989.8006174318	0	1286	0.32282741617007105	0.6075365098583836	0.9472699499577049	282.2761535644531	282.2778015136719
711	282.90338134765625	1.5885166666666668					1	DETECTED	282.9034 m/z @1.59 [N1296_1.mzXML]	282.90338134765625	1.5885166666666668	1.5289499999999998	1.6478833333333334	0.11893333333333356	84169.4453125	383964.78172949236	0	1286	0.07756580216730646	0.9983212087297111	0.9660244625464061	282.9030456542969	282.9038391113281
712	282.97222900390625	11.677366666666668					1	DETECTED	282.9722 m/z @11.68 [N1296_1.mzXML]	282.97222900390625	11.677366666666668	10.984166666666665	13.295633333333335	2.3114666666666697	13659.7919921875	889460.3937379152	0	1286	0.5701015916540904	1.667243700711671	2.29707238181795	282.9696044921875	282.97283935546875
713	283.00653076171875	10.22565					1	DETECTED	283.0065 m/z @10.23 [N1296_1.mzXML]	283.00653076171875	10.22565	10.195266666666667	10.36255	0.16728333333333367	17112.083984375	92485.89805444339	0	1286	0.08208641101974123	2.752879868348913	4.505759736697826	283.0061340332031	283.00726318359375
714	283.1058044433594	10.753616666666666					1	DETECTED	283.1058 m/z @10.75 [N1296_1.mzXML]	283.1058044433594	10.753616666666666	10.134216666666667	10.908783333333334	0.7745666666666668	13978.8681640625	137681.07982049615	0	1286	0.11227161309413525	1.0315595453070294	2.2882469056500505	283.1048278808594	283.1151428222656
715	283.15203857421875	12.050866666666668					1	DETECTED	283.1520 m/z @12.05 [N1296_1.mzXML]	283.15203857421875	12.050866666666668	12.00635	12.431666666666667	0.42531666666666723	20124.810546875	188424.74413085938	0	1286	0.054870288611857276	4.777049794084442	8.554099588168883	283.1515808105469	283.15240478515625
716	283.24072265625	15.3123					1	DETECTED	283.2407 m/z @15.31 [N1296_1.mzXML]	283.24072265625	15.3123	14.792266666666666	16.692666666666664	1.9003999999999976	6519.380859375	322931.0922404173	0	1286	0.7221306403277641	1.8271905647073858	2.020319737719233	283.2386779785156	283.2413330078125
717	283.2611389160156	12.695233333333334					1	DETECTED	283.2611 m/z @12.70 [N1296_1.mzXML]	283.2611389160156	12.695233333333334	0.10153333333333332	20.002166666666668	19.900633333333335	47345.33984375	2737298.7584908153	0	1286	0.25276981177909974	1.0812380529506593	0.31678680509359797	283.2516784667969	283.26470947265625
718	283.2806701660156	13.97085					1	DETECTED	283.2807 m/z @13.97 [N1296_1.mzXML]	283.2806701660156	13.97085	12.110700000000001	14.732166666666666	2.621466666666665	23534.365234375	834565.3334185176	0	1286	0.27449469961058526	0.6824093827066201	0.3279050147331935	283.2742004394531	283.2815246582031
719	284.187744140625	9.534766666666666					1	DETECTED	284.1877 m/z @9.53 [N1296_1.mzXML]	284.187744140625	9.534766666666666	9.06265	10.042983333333332	0.9803333333333324	2847.45703125	83365.37407434074	0	1286	0.13790288467952294	1.0382320754050898	1.0764641508101798	284.1826477050781	284.1883544921875
720	284.2925109863281	12.652433333333333					1	DETECTED	284.2925 m/z @12.65 [N1296_1.mzXML]	284.2925109863281	12.652433333333333	0.67455	18.645666666666667	17.971116666666667	27897.8828125	2957217.8049084484	0	1286	0.09092320990617431	0.7501791496271601	0.5003582992543202	284.2898254394531	284.2946472167969
721	284.3292236328125	11.905100000000001					1	DETECTED	284.3292 m/z @11.91 [N1296_1.mzXML]	284.3292236328125	11.905100000000001	11.861283333333335	12.157900000000001	0.296616666666667	29081.095703125	171594.25341564833	0	1286	0.06891505126001718	3.3847470521110936	30.678303956098645	284.3282165527344	284.33001708984375
722	284.9080505371094	1.69235					1	DETECTED	284.9081 m/z @1.69 [N1296_1.mzXML]	284.9080505371094	1.69235	1.5885166666666668	1.7954	0.2068833333333333	47693.26953125	306427.85113574204	0	1286	0.08743422415423163	0.9962279293739977	0.9924558587479955	284.9079895019531	284.90838623046875
723	285.0045471191406	10.22565					1	DETECTED	285.0045 m/z @10.23 [N1296_1.mzXML]	285.0045471191406	10.22565	10.210583333333334	10.347216666666666	0.13663333333333227	18452.65234375	80947.86117797863	0	1286	0.15900143001381117	4.534292035398427	8.068584070796854	285.00421142578125	285.0048828125
724	285.06298828125	1.45505					1	DETECTED	285.0630 m/z @1.46 [N1296_1.mzXML]	285.06298828125	1.45505	1.4058333333333333	16.676	15.270166666666665	13879.77734375	2062056.3180784606	0	1286	0.08856518324642382	155.13206908228912	309.26413816457824	285.061767578125	285.0690612792969
725	285.2406311035156	13.032350000000001					1	DETECTED	285.2406 m/z @13.03 [N1296_1.mzXML]	285.2406311035156	13.032350000000001	12.976616666666667	13.117033333333334	0.14041666666666686	37096.91796875	212316.7652158217	0	1286	0.0823219051634041	1.259718899521511	1.519437799043022	285.2396240234375	285.2406921386719
726	285.2768859863281	12.723733333333334					1	DETECTED	285.2769 m/z @12.72 [N1296_1.mzXML]	285.2768859863281	12.723733333333334	0.2531333333333333	19.771666666666665	19.51853333333333	24568.90234375	2401987.96704062	0	1286	0.16568117804829718	1.0350340849037392	1.3023531721540773	285.27581787109375	285.2797546386719
727	286.0243225097656	11.344600000000002					1	DETECTED	286.0243 m/z @11.34 [N1296_1.mzXML]	286.0243225097656	11.344600000000002	10.70505	16.351883333333333	5.646833333333333	8021.90576171875	1306979.6285985715	0	1286	5.545887854012397	4.414692622416792	7.829385244833585	286.0239562988281	286.0337829589844
728	286.1416015625	11.933449999999999					1	DETECTED	286.1416 m/z @11.93 [N1296_1.mzXML]	286.1416015625	11.933449999999999	11.846499999999999	12.52585	0.6793500000000012	1148781.5	9156705.468005085	1	1286	0.10693511882688611	15.003103653384175	2.0008888661071866	286.1413269042969	286.1424560546875
729	286.19976806640625	10.377883333333333					1	DETECTED	286.1998 m/z @10.38 [N1296_1.mzXML]	286.19976806640625	10.377883333333333	10.285683333333333	10.70505	0.4193666666666669	142898.78125	1114891.3654782106	1	1286	0.108112458739269	1.6295004055791176	2.3351237148531268	286.1992492675781	286.200439453125
730	286.247802734375	9.804933333333334					1	DETECTED	286.2478 m/z @9.80 [N1296_1.mzXML]	286.247802734375	9.804933333333334	8.876166666666668	19.295166666666667	10.418999999999999	96659.6953125	2179400.9009713144	0	1286	0.3204660758033082	1.0427388617759776	1.1069532103627895	286.2458801269531	286.2491149902344
731	286.9304504394531	1.9092					1	DETECTED	286.9305 m/z @1.91 [N1296_1.mzXML]	286.9304504394531	1.9092	1.5437166666666668	18.953500000000002	17.409783333333333	12489.455078125	3439029.731454834	0	1286	0.10635668463011339	23.81747913721557	46.63495827443115	286.9222412109375	286.9309387207031
732	287.0119934082031	1.7814666666666668					1	DETECTED	287.0120 m/z @1.78 [N1296_1.mzXML]	287.0119934082031	1.7814666666666668	1.4234	10.195266666666667	8.771866666666668	31126.958984375	1936254.5425534057	0	1286	0.09036909247633385	12.248929435859242	0.24892438309122547	287.0119934082031	287.0199890136719
733	287.0989074707031	9.729166666666666					1	DETECTED	287.0989 m/z @9.73 [N1296_1.mzXML]	287.0989074707031	9.729166666666666	9.684416666666667	10.195266666666667	0.5108499999999996	146251.1875	1227958.0690019485	0	1286	0.08587396295679461	5.7078212290504355	10.415642458100871	287.09869384765625	287.09918212890625
734	287.2032775878906	10.377883333333333					1	DETECTED	287.2033 m/z @10.38 [N1296_1.mzXML]	287.2032775878906	10.377883333333333	3.0735333333333332	10.574733333333334	7.501200000000001	23157.544921875	1759010.17470166	0	1286	0.10413045870318349	0.513474847180105	0.02694969436021019	287.1968078613281	287.20361328125
735	287.2349853515625	14.1052					1	DETECTED	287.2350 m/z @14.11 [N1296_1.mzXML]	287.2349853515625	14.1052	1.16545	15.981633333333333	14.816183333333333	7938.94140625	1670113.2690881963	0	1286	0.30054540127133755	0.5725065528056312	0.14501310561126243	287.2309265136719	287.2374267578125
736	287.26727294921875	11.561133333333334					1	DETECTED	287.2673 m/z @11.56 [N1296_1.mzXML]	287.26727294921875	11.561133333333334	11.502833333333333	11.633083333333333	0.1302500000000002	20600.154296875	106478.37671142638	0	1286	0.10298144969988599	1.1170668953687666	1.234133790737533	287.2671203613281	287.26763916015625
737	287.63104248046875	12.949233333333332					1	DETECTED	287.6310 m/z @12.95 [N1296_1.mzXML]	287.63104248046875	12.949233333333332	12.752516666666667	13.448216666666667	0.6957000000000004	295260.25	2791148.247935555	0	1286	0.14528535977533963	1.0367218082957568	1.0370846766370692	287.630126953125	287.63153076171875
738	288.1024475097656	9.744083333333332					1	DETECTED	288.1024 m/z @9.74 [N1296_1.mzXML]	288.1024475097656	9.744083333333332	9.6693	9.804933333333334	0.1356333333333346	19737.994140625	101374.83218670623	0	1286	0.08867175105249103	0.8923641831530718	0.8181531986343533	288.1023254394531	288.1025390625
739	288.2149658203125	10.655949999999999					1	DETECTED	288.2150 m/z @10.66 [N1296_1.mzXML]	288.2149658203125	10.655949999999999	0.11783333333333333	20.002166666666668	19.884333333333334	707874.0625	6887707.053070072	1	1286	0.094386641587894	2.194744547518843	2.86064116999654	288.21453857421875	288.2207336425781
740	288.6390075683594	13.391683333333333					1	DETECTED	288.6390 m/z @13.39 [N1296_1.mzXML]	288.6390075683594	13.391683333333333	11.947750000000001	13.6419	1.6941499999999987	87729.1875	1693968.434406006	0	1286	0.12469944681279799	0.7376955527598266	0.25334838719240693	288.62994384765625	288.6485595703125
741	288.7666931152344	1.8951333333333333					1	DETECTED	288.7667 m/z @1.90 [N1296_1.mzXML]	288.7666931152344	1.8951333333333333	1.8951333333333333	2.2364666666666664	0.34133333333333304	7996.35888671875	116469.78594921871	0	1286	0.27159767258389866	null	null	288.7664489746094	288.76788330078125
742	288.920166015625	1.6035333333333335					1	DETECTED	288.9202 m/z @1.60 [N1296_1.mzXML]	288.920166015625	1.6035333333333335	1.5437166666666668	1.69235	0.14863333333333317	369489.375	1841154.333160156	0	1286	0.09069774237098782	1.242407355809417	1.5688917184618079	288.919921875	288.9206237792969
743	289.21868896484375	10.655949999999999					1	DETECTED	289.2187 m/z @10.66 [N1296_1.mzXML]	289.21868896484375	10.655949999999999	10.63975	17.15	6.510249999999999	98296.09375	1503905.4448049334	0	1286	0.09330140623712602	6.57615985350357	14.430383604769046	289.21405029296875	289.2200622558594
744	289.6285400390625	12.9908					1	DETECTED	289.6285 m/z @12.99 [N1296_1.mzXML]	289.6285400390625	12.9908	12.9352	13.046133333333334	0.11093333333333355	16240.259765625	92549.35747119214	0	1286	0.5335162847469004	0.997601918465228	0.9952038369304562	289.6281433105469	289.62921142578125
745	289.6470031738281	11.7545					1	DETECTED	289.6470 m/z @11.75 [N1296_1.mzXML]	289.6470031738281	11.7545	11.044016666666666	15.250716666666667	4.206700000000001	65200.6015625	2941504.9742559516	0	1286	0.46509006752232374	2.7507082325821415	3.7657912550309494	289.6376647949219	289.6558837890625
746	290.22015380859375	10.672133333333333					1	DETECTED	290.2202 m/z @10.67 [N1296_1.mzXML]	290.22015380859375	10.672133333333333	10.63975	10.70505	0.06530000000000058	6531.17333984375	19779.287119995126	0	1286	0.11131948434464434	1.0082346886258353	1.0164693772516706	290.22015380859375	290.221923828125
747	290.2665100097656	11.414666666666667					1	DETECTED	290.2665 m/z @11.41 [N1296_1.mzXML]	290.2665100097656	11.414666666666667	10.954	19.00183333333333	8.04783333333333	36284.8359375	2491622.178517944	0	1286	0.05844257335835046	8.566783707029854	0.3186876207500356	290.2663269042969	290.26873779296875
748	290.6256103515625	12.878866666666665					1	DETECTED	290.6256 m/z @12.88 [N1296_1.mzXML]	290.6256103515625	12.878866666666665	12.794283333333334	16.351883333333333	3.557599999999999	35578.4296875	1121718.8977061165	0	1286	0.033466140952302936	21.030147783251802	41.060295566503605	290.62518310546875	290.6334533691406
749	290.6664123535156	14.226033333333334					1	DETECTED	290.6664 m/z @14.23 [N1296_1.mzXML]	290.6664123535156	14.226033333333334	0.7756833333333333	15.296850000000001	14.521166666666668	11695.6220703125	5100427.529760283	0	1286	0.4899673631060626	0.5424968252037039	0.06923723715466587	290.6642150878906	290.670166015625
750	290.9239807128906	2.6533					1	DETECTED	290.9240 m/z @2.65 [N1296_1.mzXML]	290.9239807128906	2.6533	0.10153333333333332	20.002166666666668	19.900633333333335	69303.5234375	9136221.919537498	0	1286	0.7276223169206641	6.845363507488206	8.299528723319966	290.916259765625	290.93115234375
751	291.1183166503906	12.036133333333334					1	DETECTED	291.1183 m/z @12.04 [N1296_1.mzXML]	291.1183166503906	12.036133333333334	11.9915	12.319783333333334	0.32828333333333326	165267.8125	1193078.8660664083	0	1286	0.1061867959015057	3.677557879014173	5.8469737896003595	291.1178283691406	291.1186218261719
752	291.1932678222656	12.189983333333334					1	DETECTED	291.1933 m/z @12.19 [N1296_1.mzXML]	291.1932678222656	12.189983333333334	7.722033333333333	12.541933333333333	4.8199	24627.046875	1966253.3455952147	0	1286	4.517225280202905	0.5393860719121744	0.07877214382434866	291.18994140625	291.1943054199219
753	291.6448059082031	12.864783333333332					1	DETECTED	291.6448 m/z @12.86 [N1296_1.mzXML]	291.6448059082031	12.864783333333332	11.677366666666668	13.521166666666666	1.843799999999998	35385.5703125	758860.9676480715	0	1286	0.2011850418743215	0.7763913257070681	8.345987901102106	291.6432189941406	291.6459045410156
754	291.9339599609375	2.6533					1	DETECTED	291.9340 m/z @2.65 [N1296_1.mzXML]	291.9339599609375	2.6533	0.10153333333333332	19.95266666666667	19.851133333333337	47888.2265625	6556454.236999208	0	1286	0.9410910063796933	6.680617750830384	14.069132046770811	291.9325256347656	291.9347229003906
755	292.06719970703125	16.46545					1	DETECTED	292.0672 m/z @16.47 [N1296_1.mzXML]	292.06719970703125	16.46545	14.762066666666668	18.011333333333333	3.2492666666666654	3333.00048828125	397801.2105053098	0	1286	1.3598242383391046	0.9537684803772881	0.9075369607545762	292.0658264160156	292.0677490234375
756	292.5141296386719	2.708466666666667					1	DETECTED	292.5141 m/z @2.71 [N1296_1.mzXML]	292.5141296386719	2.708466666666667	2.44695	16.029783333333334	13.582833333333333	7173.57958984375	1429202.248414429	0	1286	0.7770098321746755	6.3842369786256	11.673682442550845	292.51092529296875	292.5177001953125
757	292.912841796875	1.6035333333333335					1	DETECTED	292.9128 m/z @1.60 [N1296_1.mzXML]	292.912841796875	1.6035333333333335	1.5885166666666668	7.982616666666667	6.3941	10848.427734375	740110.9387737123	0	1286	1.511942693110856	76.09929835585042	149.6058122237345	292.90374755859375	292.9201965332031
758	292.9306640625	2.7643333333333335					1	DETECTED	292.9307 m/z @2.76 [N1296_1.mzXML]	292.9306640625	2.7643333333333335	2.41945	8.536316666666666	6.116866666666667	8356.06640625	643949.9218673096	0	1286	0.6544063976712553	3.91630707561907	6.7387494657079	292.9230651855469	292.9389343261719
759	292.9690246582031	2.6117666666666666					1	DETECTED	292.9690 m/z @2.61 [N1296_1.mzXML]	292.9690246582031	2.6117666666666666	2.4331666666666667	8.22485	5.791683333333333	7213.35791015625	610226.359087799	0	1286	0.30644151012311305	16.21411907428146	11.124751704029343	292.9602966308594	292.9768371582031
760	292.9951171875	2.9183833333333333					1	DETECTED	292.9951 m/z @2.92 [N1296_1.mzXML]	292.9951171875	2.9183833333333333	2.3497833333333333	15.343416666666666	12.993633333333333	10114.875	1400494.9511534127	0	1286	0.39603050819069807	3.6078914041823587	3.8549022318893305	292.9870910644531	292.99951171875
761	293.0113830566406	2.639283333333333					1	DETECTED	293.0114 m/z @2.64 [N1296_1.mzXML]	293.0113830566406	2.639283333333333	0.5564333333333333	10.486033333333333	9.9296	14054.205078125	1246288.0794753723	0	1286	0.4679289422238453	1.501675951284639	1.2880936950670454	293.001953125	293.02130126953125
762	293.022216796875	2.5566666666666666					1	DETECTED	293.0222 m/z @2.56 [N1296_1.mzXML]	293.022216796875	2.5566666666666666	2.3075833333333335	19.442333333333334	17.13475	12817.6787109375	1841517.0819746086	0	1286	0.6695904169011855	7.2589783338200435	20.750343571968166	293.0213928222656	293.02301025390625
763	293.03338623046875	2.722566666666667					1	DETECTED	293.0334 m/z @2.72 [N1296_1.mzXML]	293.03338623046875	2.722566666666667	0.16856666666666667	19.91916666666667	19.750600000000002	18515.001953125	2638272.0807271725	0	1286	0.26905065352988755	1.6262806280709774	0.7160980470259363	293.0248107910156	293.0408935546875
764	293.0442810058594	2.7365166666666667					1	DETECTED	293.0443 m/z @2.74 [N1296_1.mzXML]	293.0442810058594	2.7365166666666667	0.5395	10.119533333333333	9.580033333333333	16938.21484375	1917041.3794837648	0	1286	3.012224041430481	1.5892735336433526	2.147872681176964	293.0438537597656	293.04473876953125
765	293.0555419921875	2.5844666666666667					1	DETECTED	293.0555 m/z @2.58 [N1296_1.mzXML]	293.0555419921875	2.5844666666666667	0.16856666666666667	19.804333333333332	19.635766666666665	22287.974609375	3010865.7933059083	0	1286	0.7493310009248675	3.06059927658344	3.370460345368437	293.0476379394531	293.05596923828125
766	293.0668029785156	2.474416666666667					1	DETECTED	293.0668 m/z @2.47 [N1296_1.mzXML]	293.0668029785156	2.474416666666667	0.11783333333333333	19.985833333333336	19.868000000000002	37353.68359375	4532956.138999027	0	1286	0.34327686602578744	4.604618268475586	1.6160924249556312	293.05889892578125	293.0675048828125
767	293.0960388183594	2.6533					1	DETECTED	293.0960 m/z @2.65 [N1296_1.mzXML]	293.0960388183594	2.6533	0.10153333333333332	20.002166666666668	19.900633333333335	1.8267204E7	2.3886882172798557E9	1	1286	0.9395427538985683	11.156947647148165	11.527697136320286	293.090087890625	293.09674072265625
768	293.1144714355469	2.6117666666666666					1	DETECTED	293.1145 m/z @2.61 [N1296_1.mzXML]	293.1144714355469	2.6117666666666666	0.15196666666666667	19.985833333333336	19.83386666666667	70762.0078125	6694735.764948364	0	1286	0.6134379362477174	2.6405397862830253	6.707207148396907	293.11053466796875	293.1222229003906
769	293.12548828125	2.6533					1	DETECTED	293.1255 m/z @2.65 [N1296_1.mzXML]	293.12548828125	2.6533	0.11783333333333333	20.002166666666668	19.884333333333334	35646.53125	5796153.616504639	0	1286	0.8130250597025017	3.9733656642457142	2.9318924709140246	293.1251220703125	293.1339111328125
770	293.1365661621094	2.6533					1	DETECTED	293.1366 m/z @2.65 [N1296_1.mzXML]	293.1365661621094	2.6533	0.13473333333333332	19.935833333333335	19.8011	29415.501953125	4749592.897128662	0	1286	0.46546264196068243	1.3807936846842153	0.855661094655077	293.1355895996094	293.14105224609375
771	293.15106201171875	9.804933333333334					1	DETECTED	293.1511 m/z @9.80 [N1296_1.mzXML]	293.15106201171875	9.804933333333334	0.18548333333333333	19.755499999999998	19.570016666666664	428082.34375	1.6059999995246649E7	0	1286	0.40226165141587167	0.5449068412238005	1.9933578435445545	293.14117431640625	293.1602478027344
772	293.1765441894531	13.72835					1	DETECTED	293.1765 m/z @13.73 [N1296_1.mzXML]	293.1765441894531	13.72835	0.4215	19.771666666666665	19.350166666666667	70826.015625	6841909.167850154	0	1286	11.490693424105059	0.8045731506597095	0.4851700127296336	293.1665954589844	293.1789855957031
773	293.1890869140625	13.840716666666667					1	DETECTED	293.1891 m/z @13.84 [N1296_1.mzXML]	293.1890869140625	13.840716666666667	0.18548333333333333	18.158166666666666	17.972683333333332	94109.9453125	1.3208904215608861E7	0	1286	12.585415256909144	0.5580284396235433	0.09689097949712665	293.18060302734375	293.1976623535156
774	293.2083435058594	12.494483333333333					1	DETECTED	293.2083 m/z @12.49 [N1296_1.mzXML]	293.2083435058594	12.494483333333333	0.86075	12.60555	11.7448	11010.2158203125	1799286.2397856435	0	1286	9.69964905990989	0.5080565202158445	0.01638304971279599	293.1997985839844	293.216796875
775	293.22784423828125	2.6117666666666666					1	DETECTED	293.2278 m/z @2.61 [N1296_1.mzXML]	293.22784423828125	2.6117666666666666	1.3539333333333334	9.5794	8.225466666666666	8091.91357421875	810165.8651068112	0	1286	0.44985951524332046	1.4275012158710083	1.8432918005995542	293.2183837890625	293.23187255859375
776	293.2420349121094	2.6945833333333336					1	DETECTED	293.2420 m/z @2.69 [N1296_1.mzXML]	293.2420349121094	2.6945833333333336	2.3637	12.621216666666667	10.257516666666668	8762.0068359375	1801622.9039389645	0	1286	0.426015196903915	3.8936610101332647	7.3990638401642945	293.2339782714844	293.2508850097656
777	293.2539367675781	2.5703166666666664					1	DETECTED	293.2539 m/z @2.57 [N1296_1.mzXML]	293.2539367675781	2.5703166666666664	2.5703166666666664	8.6421	6.071783333333332	5569.59423828125	493342.12507885735	0	1286	0.7012141947965476	null	null	293.25250244140625	293.26239013671875
778	293.3149719238281	2.52915					1	DETECTED	293.3150 m/z @2.53 [N1296_1.mzXML]	293.3149719238281	2.52915	1.3022166666666666	8.566216666666666	7.263999999999999	7304.9736328125	766681.3816934509	0	1286	0.819529242554415	2.9602260378178653	1.6548558168648086	293.3070983886719	293.31842041015625
779	293.6798095703125	2.6807166666666666					1	DETECTED	293.6798 m/z @2.68 [N1296_1.mzXML]	293.6798095703125	2.6807166666666666	2.377616666666667	7.8695	5.491883333333334	7755.59716796875	590145.4750839842	0	1286	0.22540001147210553	9.059523809523819	8.735464082906722	293.6712951660156	293.6821594238281
780	294.0990295410156	2.6533					1	DETECTED	294.0990 m/z @2.65 [N1296_1.mzXML]	294.0990295410156	2.6533	0.10153333333333332	20.002166666666668	19.900633333333335	1929934.625	2.2014806409011954E8	1	1286	0.85769205999663	7.132746774429353	7.92663428269338	294.09881591796875	294.1001892089844
781	294.15496826171875	9.804933333333334					1	DETECTED	294.1550 m/z @9.80 [N1296_1.mzXML]	294.15496826171875	9.804933333333334	9.549716666666665	13.53605	3.9863333333333344	44560.0	2137736.945205323	0	1286	0.44394338319334103	1.7860323733482146	2.406450605708411	294.1540222167969	294.1623229980469
782	294.9366455078125	1.6478833333333334					1	DETECTED	294.9366 m/z @1.65 [N1296_1.mzXML]	294.9366455078125	1.6478833333333334	1.5733166666666667	1.7226	0.1492833333333332	146321.34375	657006.2211123041	0	1286	0.060914822909031274	1.0010058113544917	0.9677707185935697	294.9364929199219	294.9369812011719
783	294.95220947265625	11.223133333333333					1	DETECTED	294.9522 m/z @11.22 [N1296_1.mzXML]	294.95220947265625	11.223133333333333	11.0291	17.067999999999998	6.038899999999998	8453.03125	717453.1679326479	0	1286	5.912517001842723	15.561501460230183	30.123002920460365	294.9518737792969	294.9538269042969
784	295.1003112792969	2.6117666666666666					1	DETECTED	295.1003 m/z @2.61 [N1296_1.mzXML]	295.1003112792969	2.6117666666666666	0.10153333333333332	20.002166666666668	19.900633333333335	209856.515625	2.6855330343805403E7	0	1286	0.7858407154572777	4.714495178207563	12.255506304979816	295.0948486328125	295.1024475097656
785	295.12713623046875	9.654816666666667					1	DETECTED	295.1271 m/z @9.65 [N1296_1.mzXML]	295.12713623046875	9.654816666666667	9.624966666666667	16.255316666666666	6.630349999999998	53402.0234375	7818697.780774415	0	1286	0.07165935638109744	111.06113902847676	221.12227805695352	295.1199951171875	295.1312255859375
786	295.1495056152344	13.74225					1	DETECTED	295.1495 m/z @13.74 [N1296_1.mzXML]	295.1495056152344	13.74225	9.594366666666668	13.74225	4.147883333333333	32724.380859375	4313065.90343872	0	1286	3.8281158933295707	0.5	null	295.14703369140625	295.1495056152344
787	295.1919860839844	13.714433333333334					1	DETECTED	295.1920 m/z @13.71 [N1296_1.mzXML]	295.1919860839844	13.714433333333334	1.4234	17.100833333333334	15.677433333333333	36727.6796875	5073318.985885134	0	1286	3.686385264170813	0.5994806639602949	0.1434522273031449	295.1864013671875	295.20196533203125
788	295.2224426269531	12.52585					1	DETECTED	295.2224 m/z @12.53 [N1296_1.mzXML]	295.2224426269531	12.52585	11.692450000000001	12.738	1.0455499999999986	11008.7265625	328962.8526960444	0	1286	0.7163906107694373	0.6272798176145906	0.2545596352291812	295.22222900390625	295.2258605957031
789	295.2608642578125	13.657350000000001					1	DETECTED	295.2609 m/z @13.66 [N1296_1.mzXML]	295.2608642578125	13.657350000000001	13.53605	15.949466666666666	2.4134166666666665	45147.1953125	1197915.8198330689	0	1286	0.38774075122752016	4.581813064033973	7.60453811003674	295.2606201171875	295.2623291015625
790	295.2924499511719	2.6533					1	DETECTED	295.2924 m/z @2.65 [N1296_1.mzXML]	295.2924499511719	2.6533	0.11783333333333333	20.002166666666668	19.884333333333334	68099.9140625	8538333.966908326	0	1286	0.6841314261735958	5.063211472415791	2.147189027191517	295.291748046875	295.29443359375
791	296.0637512207031	1.7379833333333332					1	DETECTED	296.0638 m/z @1.74 [N1296_1.mzXML]	296.0637512207031	1.7379833333333332	1.6772333333333334	16.659566666666667	14.982333333333333	166763.203125	2.3519998375716917E7	0	1286	0.07386341784590522	119.891707412926	249.5935785315125	296.0635986328125	296.06390380859375
792	296.13067626953125	9.654816666666667					1	DETECTED	296.1307 m/z @9.65 [N1296_1.mzXML]	296.13067626953125	9.654816666666667	9.609399999999999	9.714233333333334	0.10483333333333533	7717.37158203125	32041.3723995365	0	1286	0.07868282282725403	1.1541284403669607	1.190335743232627	296.1302490234375	296.1308288574219
793	296.1836853027344	11.846499999999999					1	DETECTED	296.1837 m/z @11.85 [N1296_1.mzXML]	296.1836853027344	11.846499999999999	10.087866666666667	18.42	8.332133333333335	33255.77734375	1962588.47865674	0	1286	0.12315147055550035	4.420425355025687	47.12608055725241	296.18133544921875	296.1838073730469
794	296.25604248046875	13.476633333333332					1	DETECTED	296.2560 m/z @13.48 [N1296_1.mzXML]	296.25604248046875	13.476633333333332	13.419783333333333	18.855666666666664	5.435883333333331	28953.396484375	1221658.2043029782	0	1286	0.42968268191343206	47.809000293170016	94.61800058634003	296.24652099609375	296.2646484375
795	296.9871520996094	11.692450000000001					1	DETECTED	296.9872 m/z @11.69 [N1296_1.mzXML]	296.9871520996094	11.692450000000001	11.502833333333333	16.72533333333333	5.222499999999998	9158.2744140625	1072903.3528943486	0	1286	0.6205756284772335	13.771205062846017	26.542410125692033	296.9866943359375	296.9922180175781
796	297.1160583496094	1.4849166666666667					1	DETECTED	297.1161 m/z @1.48 [N1296_1.mzXML]	297.1160583496094	1.4849166666666667	1.4058333333333333	9.594366666666668	8.188533333333334	10477.7431640625	1192554.1936914371	0	1286	0.1109002153209997	45.22419868107488	90.82390560743626	297.1065673828125	297.1254577636719
797	297.1786804199219	14.151133333333332					1	DETECTED	297.1787 m/z @14.15 [N1296_1.mzXML]	297.1786804199219	14.151133333333332	9.83525	19.246	9.410749999999998	12180.3662109375	2145554.108395629	0	1286	1.4301268166893593	0.9438524874063454	1.1656053024707962	297.17767333984375	297.1871643066406
798	298.1029968261719	9.21175					1	DETECTED	298.1030 m/z @9.21 [N1296_1.mzXML]	298.1029968261719	9.21175	1.838	9.324966666666667	7.4869666666666665	11639.83203125	4081981.081280701	0	1286	7.5364986484293075	0.5078547272302982	0.015115557147570381	298.0943603515625	298.1029968261719
799	298.27197265625	14.455833333333334					1	DETECTED	298.2720 m/z @14.46 [N1296_1.mzXML]	298.27197265625	14.455833333333334	10.545283333333334	16.888333333333332	6.343049999999998	162971.9375	6918975.92027301	0	1286	0.5350641178401112	0.7416911923538108	3.609774022946079	298.2713928222656	298.2732238769531
800	299.1371765136719	11.135066666666667					1	DETECTED	299.1372 m/z @11.14 [N1296_1.mzXML]	299.1371765136719	11.135066666666667	10.042983333333332	13.657350000000001	3.614366666666669	146261.921875	6758167.536705511	0	1286	1.3560861299259486	1.4842097706307684	5.826192618963013	299.1358947753906	299.13824462890625
801	299.275634765625	14.427050000000001					1	DETECTED	299.2756 m/z @14.43 [N1296_1.mzXML]	299.275634765625	14.427050000000001	14.226033333333334	16.07805	1.8520166666666675	29943.603515625	1064689.0468535768	0	1286	0.4261151009989259	3.368346882274022	5.12980749430213	299.27520751953125	299.277099609375
802	299.2926025390625	13.419783333333333					1	DETECTED	299.2926 m/z @13.42 [N1296_1.mzXML]	299.2926025390625	13.419783333333333	0.10153333333333332	19.95266666666667	19.851133333333337	25343.390625	3396987.367952604	0	1286	0.6279060682730453	0.7437232899115362	0.473444033029401	299.2914123535156	299.294921875
803	299.6309509277344	12.878866666666665					1	DETECTED	299.6310 m/z @12.88 [N1296_1.mzXML]	299.6309509277344	12.878866666666665	12.738	12.962966666666667	0.22496666666666698	87986.9140625	536421.3174794945	0	1286	0.07223859103980068	0.7985092285849563	1.2862224395462336	299.630615234375	299.63134765625
804	300.13275146484375	12.864783333333332					1	DETECTED	300.1328 m/z @12.86 [N1296_1.mzXML]	300.13275146484375	12.864783333333332	10.769633333333333	13.018716666666668	2.249083333333335	30611.775390625	1636694.0414956056	0	1286	0.7631703403558561	0.5425290036495208	0.0852741839303542	300.13275146484375	300.1413879394531
805	300.1785888671875	11.561133333333334					1	DETECTED	300.1786 m/z @11.56 [N1296_1.mzXML]	300.1785888671875	11.561133333333334	9.324966666666667	11.785016666666667	2.4600500000000007	123156.3046875	1204791.546089171	0	1286	0.13747316782215435	0.556393481391935	3.3041512415156165	300.177978515625	300.1838073730469
806	301.11602783203125	10.769633333333333					1	DETECTED	301.1160 m/z @10.77 [N1296_1.mzXML]	301.11602783203125	10.769633333333333	10.377883333333333	10.908783333333334	0.5309000000000008	136698.578125	1121956.8121460015	1	1286	0.08530653724965731	0.6731849862513238	1.211314287630481	301.115966796875	301.11669921875
807	301.1388244628906	12.479133333333333					1	DETECTED	301.1388 m/z @12.48 [N1296_1.mzXML]	301.1388244628906	12.479133333333333	0.3034166666666666	19.869833333333336	19.56641666666667	153145.84375	1.4391152782806762E7	0	1286	10.918401343670993	0.8764296007472128	0.029034848101092525	301.1316223144531	301.14007568359375
808	301.21185302734375	13.5061					1	DETECTED	301.2119 m/z @13.51 [N1296_1.mzXML]	301.21185302734375	13.5061	4.062833333333334	13.657350000000001	9.594516666666667	85268.0546875	5194559.845956054	0	1286	0.1663833198766369	0.5080083516297327	1.4812349911483964	301.21136474609375	301.2202453613281
809	302.017578125	11.044016666666666					1	DETECTED	302.0176 m/z @11.04 [N1296_1.mzXML]	302.017578125	11.044016666666666	0.10153333333333332	20.002166666666668	19.900633333333335	46000.40234375	1.4221680366796525E7	0	1286	3.14628144008849	2.8724740755704072	1.1902443347930243	302.01629638671875	302.0188293457031
810	302.1192932128906	10.753616666666666					1	DETECTED	302.1193 m/z @10.75 [N1296_1.mzXML]	302.1192932128906	10.753616666666666	10.393166666666668	10.786333333333333	0.3931666666666658	23355.265625	156823.69675317343	0	1286	0.07833314638431155	0.5453830859573693	0.09076617191473864	302.1189880371094	302.1197204589844
811	302.1422424316406	12.46335					1	DETECTED	302.1422 m/z @12.46 [N1296_1.mzXML]	302.1422424316406	12.46335	0.7756833333333333	18.888666666666666	18.112983333333332	28372.8671875	5418123.707391208	0	1286	10.743683297359466	1.9425654698989876	2.94968480783834	302.1411437988281	302.14404296875
812	302.2128601074219	11.546933333333333					1	DETECTED	302.2129 m/z @11.55 [N1296_1.mzXML]	302.2128601074219	11.546933333333333	11.502833333333333	13.581116666666667	2.0782833333333333	46734.66015625	2739411.1391960457	0	1286	2.199505146288912	23.56330309901725	46.1266061980345	302.2125244140625	302.21539306640625
813	302.2303161621094	10.848933333333333					1	DETECTED	302.2303 m/z @10.85 [N1296_1.mzXML]	302.2303161621094	10.848933333333333	10.769633333333333	11.089516666666666	0.3198833333333333	32235.974609375	260049.13737927208	0	1286	0.1227885945525049	2.016918873476252	3.0338377469525044	302.2302551269531	302.2309875488281
814	302.285400390625	11.60375					1	DETECTED	302.2854 m/z @11.60 [N1296_1.mzXML]	302.285400390625	11.60375	11.575233333333333	11.633083333333333	0.05785000000000018	53567.3984375	133643.91953515628	0	1286	0.06686193149861985	1.0143191116306336	1.0286382232612672	302.2851257324219	302.285400390625
815	302.654541015625	11.91925					1	DETECTED	302.6545 m/z @11.92 [N1296_1.mzXML]	302.654541015625	11.91925	11.785016666666667	12.206016666666667	0.4209999999999994	7777.34716796875	119065.99320397948	0	1286	0.30352063664205353	1.5681648870126714	2.136329774025343	302.65325927734375	302.6549072265625
816	303.0257568359375	1.4700833333333334					1	DETECTED	303.0258 m/z @1.47 [N1296_1.mzXML]	303.0257568359375	1.4700833333333334	0.11783333333333333	19.969	19.851166666666668	7600.90576171875	2250688.552102754	0	1286	14.173416830240193	7.34005053306218	12.619826825509852	303.0180969238281	303.02960205078125
817	303.0727233886719	9.744083333333332					1	DETECTED	303.0727 m/z @9.74 [N1296_1.mzXML]	303.0727233886719	9.744083333333332	9.6693	9.83525	0.16595000000000049	17910.01171875	106080.87208648628	0	1286	0.10207987179571809	1.087339249701396	1.2978067700309888	303.0720520019531	303.0728454589844
818	303.2273254394531	14.44125					1	DETECTED	303.2273 m/z @14.44 [N1296_1.mzXML]	303.2273254394531	14.44125	10.013516666666668	17.654	7.640483333333332	581114.1875	2.296506011578818E7	1	1286	0.4809432685070707	0.685862593124064	3.5714000549228464	303.2264099121094	303.2289733886719
819	303.2507629394531	13.06015					1	DETECTED	303.2508 m/z @13.06 [N1296_1.mzXML]	303.2507629394531	13.06015	12.976616666666667	13.102733333333333	0.12611666666666643	22811.173828125	123736.07770849632	0	1286	0.40480219121681493	0.7548882681564221	0.509776536312844	303.25018310546875	303.2513122558594
820	304.0474853515625	16.9865					1	DETECTED	304.0475 m/z @16.99 [N1296_1.mzXML]	304.0474853515625	16.9865	9.609399999999999	19.738999999999997	10.129599999999998	3407.623779296875	1058274.4533124696	0	1286	1.8680379572418069	0.6865570481625569	0.3731140963251139	304.0458068847656	304.0486755371094
821	304.148681640625	9.339366666666667					1	DETECTED	304.1487 m/z @9.34 [N1296_1.mzXML]	304.148681640625	9.339366666666667	8.432316666666667	9.3988	0.9664833333333327	4072.368408203125	125823.17360980227	0	1286	0.11671622854634833	0.5327618837623795	0.06552376752475915	304.1485900878906	304.14959716796875
822	304.210205078125	10.087866666666667					1	DETECTED	304.2102 m/z @10.09 [N1296_1.mzXML]	304.210205078125	10.087866666666667	10.042983333333332	10.36255	0.31956666666666855	31821.95703125	272366.05597882235	0	1286	0.17822971060000192	3.0631246588397523	4.653882674595426	304.21002197265625	304.21063232421875
823	304.230712890625	14.455833333333334					1	DETECTED	304.2307 m/z @14.46 [N1296_1.mzXML]	304.230712890625	14.455833333333334	10.470066666666666	17.1175	6.647433333333334	101674.09375	5827764.265675017	0	1286	0.5120503034401107	0.7315471372130227	0.35169157651531724	304.229248046875	304.2341613769531
824	304.2976379394531	11.53275					1	DETECTED	304.2976 m/z @11.53 [N1296_1.mzXML]	304.2976379394531	11.53275	11.488083333333332	11.677366666666668	0.1892833333333357	83200.71875	425147.67997168197	0	1286	0.08159825066190152	3.047752599805268	2.4861827160643073	304.2974548339844	304.2982482910156
825	304.89398193359375	1.6035333333333335					1	DETECTED	304.8940 m/z @1.60 [N1296_1.mzXML]	304.89398193359375	1.6035333333333335	0.9955999999999999	1.7379833333333332	0.7423833333333333	108572.1015625	710681.4951721191	0	1286	0.10076778700127687	1.4826840990985553	2.3635256831554172	304.8934020996094	304.90380859375
826	305.043212890625	16.222716666666667					1	DETECTED	305.0432 m/z @16.22 [N1296_1.mzXML]	305.043212890625	16.222716666666667	9.909283333333333	19.657	9.747716666666667	3017.994384765625	802453.825230408	0	1286	0.49816385181297207	0.7719822283701947	0.5439644567403894	305.04205322265625	305.0457458496094
827	305.13385009765625	12.368066666666666					1	DETECTED	305.1339 m/z @12.37 [N1296_1.mzXML]	305.13385009765625	12.368066666666666	9.254066666666667	12.46335	3.2092833333333335	44675.76171875	746790.9714300547	0	1286	0.10595134417536656	1.4747971614459785	2.0121007834537554	305.12457275390625	305.13421630859375
828	305.2426452636719	12.621216666666667					1	DETECTED	305.2426 m/z @12.62 [N1296_1.mzXML]	305.2426452636719	12.621216666666667	2.7643333333333335	15.628783333333333	12.86445	95711.6953125	1.0831354109926695E7	0	1286	0.17345221922499832	0.6075599437988838	0.19659262690254933	305.2328796386719	305.24713134765625
829	306.0822448730469	15.772933333333333					1	DETECTED	306.0822 m/z @15.77 [N1296_1.mzXML]	306.0822448730469	15.772933333333333	9.296516666666667	18.403666666666666	9.107149999999999	6350.81982421875	1549457.9540321033	0	1286	1.7571761737386584	0.7031009946343786	0.4062019892687573	306.0809326171875	306.0833435058594
830	307.1272277832031	9.000850000000002					1	DETECTED	307.1272 m/z @9.00 [N1296_1.mzXML]	307.1272277832031	9.000850000000002	4.83865	9.108816666666666	4.2701666666666656	1620.390869140625	253648.7790140381	0	1286	0.12735704053271135	0.5129699037368056	0.025939807473611142	307.124267578125	307.12872314453125
831	307.1663513183594	11.044016666666666					1	DETECTED	307.1664 m/z @11.04 [N1296_1.mzXML]	307.1663513183594	11.044016666666666	0.32011666666666666	19.95266666666667	19.632550000000002	632365.8125	2.164923485801982E7	1	1286	0.3809534644094583	0.8671674020902415	2.670545418943269	307.1654357910156	307.16796875
832	308.8770446777344	2.1219166666666665					1	DETECTED	308.8770 m/z @2.12 [N1296_1.mzXML]	308.8770446777344	2.1219166666666665	2.0362	2.29365	0.25744999999999996	11106.451171875	105854.53048620609	0	1286	0.12802920224616754	1.5017499513902428	2.0034999027804856	308.8760681152344	308.8774719238281
833	309.16241455078125	11.014416666666667					1	DETECTED	309.1624 m/z @11.01 [N1296_1.mzXML]	309.16241455078125	11.014416666666667	10.500966666666667	16.7415	6.240533333333332	26858.4453125	1667380.5444117736	0	1286	0.6715690246981332	1.2900197991132172	1.5595168046754493	309.16119384765625	309.1693420410156
834	309.2019348144531	12.780383333333333					1	DETECTED	309.2019 m/z @12.78 [N1296_1.mzXML]	309.2019348144531	12.780383333333333	4.917433333333333	15.127116666666666	10.209683333333333	19327.041015625	2071128.5947562247	0	1286	0.5974997489490264	0.6492272832291527	3.408359063069118	309.2006530761719	309.2052307128906
835	310.1119689941406	1.3712833333333334					1	DETECTED	310.1120 m/z @1.37 [N1296_1.mzXML]	310.1119689941406	1.3712833333333334	0.13473333333333332	19.788	19.653266666666667	1826.450439453125	1080634.2673470457	0	1286	19.32262951060106	7.9468143894976615	14.893628778995321	310.1072082519531	310.1135559082031
836	310.1996765136719	10.623133333333334					1	DETECTED	310.1997 m/z @10.62 [N1296_1.mzXML]	310.1996765136719	10.623133333333334	10.42335	16.449383333333333	6.026033333333334	44765.109375	1220842.6130469355	0	1286	0.12082697668465414	8.704211391412223	17.606167523429296	310.19598388671875	310.1998291015625
837	310.9106750488281	1.6478833333333334					1	DETECTED	310.9107 m/z @1.65 [N1296_1.mzXML]	310.9106750488281	1.6478833333333334	1.6035333333333335	1.8094333333333334	0.20589999999999997	102251.765625	480310.09252172837	0	1286	0.0630601436626721	2.321307779030445	2.011935656189467	310.9100036621094	310.91107177734375
838	311.003173828125	11.692450000000001					1	DETECTED	311.0032 m/z @11.69 [N1296_1.mzXML]	311.003173828125	11.692450000000001	10.028166666666667	18.758666666666667	8.7305	5824.26708984375	1255892.791684388	0	1286	1.263615840325338	2.622900748069739	2.9277118026130227	311.00201416015625	311.0082702636719
839	311.1221923828125	8.766416666666666					1	DETECTED	311.1222 m/z @8.77 [N1296_1.mzXML]	311.1221923828125	8.766416666666666	8.506183333333333	10.315966666666666	1.8097833333333337	19619.0078125	342183.1538937069	0	1286	1.48628072624002	3.4772319713077957	5.722166797150122	311.1195373535156	311.12677001953125
840	311.1643981933594	12.383883333333333					1	DETECTED	311.1644 m/z @12.38 [N1296_1.mzXML]	311.1643981933594	12.383883333333333	12.238316666666666	12.636966666666666	0.39864999999999995	91684.546875	1209006.4799702133	0	1286	0.22648783625310465	1.3105293459868246	2.142177848477081	311.16412353515625	311.1651306152344
841	311.18707275390625	13.869200000000001					1	DETECTED	311.1871 m/z @13.87 [N1296_1.mzXML]	311.18707275390625	13.869200000000001	12.110700000000001	16.4332	4.322499999999998	11763.1728515625	845764.0581318053	0	1286	0.20891724850433846	1.229030423656525	0.6490478078477441	311.18658447265625	311.1963806152344
842	311.20294189453125	10.589966666666667					1	DETECTED	311.2029 m/z @10.59 [N1296_1.mzXML]	311.20294189453125	10.589966666666667	10.4544	10.589966666666667	0.1355666666666675	6130.04150390625	36840.554078125075	0	1286	0.11536693577741275	0.5	null	311.2020263671875	311.2030029296875
843	311.6304626464844	12.850783333333334					1	DETECTED	311.6305 m/z @12.85 [N1296_1.mzXML]	311.6304626464844	12.850783333333334	12.738	12.907	0.16900000000000048	33821.3671875	180412.00792846605	0	1286	0.07144080018013632	0.7492241761489521	0.49844835229790424	311.63043212890625	311.6310119628906
844	311.8186950683594	10.968966666666667					1	DETECTED	311.8187 m/z @10.97 [N1296_1.mzXML]	311.8186950683594	10.968966666666667	10.954	11.0291	0.07509999999999906	3365.05419921875	12874.212298950104	0	1286	0.1294839974507731	2.508908685968878	4.017817371937756	311.81793212890625	311.8186950683594
845	312.0273742675781	13.185933333333333					1	DETECTED	312.0274 m/z @13.19 [N1296_1.mzXML]	312.0273742675781	13.185933333333333	11.179033333333333	16.75766666666667	5.578633333333336	39278.86328125	2014069.0472631839	0	1286	0.2873035082072324	1.2988450284055997	1.8026545164404015	312.0187683105469	312.0358581542969
846	312.13232421875	12.878866666666665					1	DETECTED	312.1323 m/z @12.88 [N1296_1.mzXML]	312.13232421875	12.878866666666665	8.611866666666666	12.892933333333334	4.281066666666668	13056.8046875	1221972.5838303228	0	1286	4.063193606763599	0.501648308725881	0.003296617451761947	312.1257629394531	312.13287353515625
847	312.1572265625	12.206016666666667					1	DETECTED	312.1572 m/z @12.21 [N1296_1.mzXML]	312.1572265625	12.206016666666667	12.1419	12.319783333333334	0.17788333333333384	68990.203125	537356.0667695298	0	1286	0.13695948184071582	1.3871848193397411	1.774369638679482	312.1568908691406	312.1573791503906
848	312.2147216796875	10.753616666666666					1	DETECTED	312.2147 m/z @10.75 [N1296_1.mzXML]	312.2147216796875	10.753616666666666	10.655949999999999	10.999283333333333	0.3433333333333337	55409.625	428118.79995526274	0	1286	0.11766836488218502	1.7576791808873677	0.7370595665800632	312.21453857421875	312.2154846191406
849	312.287841796875	13.626916666666666					1	DETECTED	312.2878 m/z @13.63 [N1296_1.mzXML]	312.287841796875	13.626916666666666	8.9387	14.211133333333333	5.272433333333332	17653.083984375	2478623.836355957	0	1286	0.2696440296362308	0.5623069184089188	0.1246138368178376	312.2869873046875	312.2921447753906
850	312.36041259765625	12.095566666666667					1	DETECTED	312.3604 m/z @12.10 [N1296_1.mzXML]	312.36041259765625	12.095566666666667	12.050866666666668	12.126283333333333	0.07541666666666558	28171.11328125	104407.70489404266	0	1286	0.09817567737372812	0.8435868754660796	0.6871737509321592	312.3602294921875	312.3605651855469
851	312.6550598144531	2.4053					1	DETECTED	312.6551 m/z @2.41 [N1296_1.mzXML]	312.6550598144531	2.4053	1.9233166666666668	19.673333333333336	17.750016666666667	15432.763671875	3398763.0453865677	0	1286	0.5427265493135103	3.3043516953650762	1.8281610880469439	312.6505432128906	312.661376953125
852	313.0942687988281	1.4849166666666667					1	DETECTED	313.0943 m/z @1.48 [N1296_1.mzXML]	313.0942687988281	1.4849166666666667	1.3885	18.516666666666666	17.128166666666665	20274.40234375	6464345.381443908	0	1286	0.11675083898417715	80.47565279425984	165.8136396166982	313.0937194824219	313.1000061035156
853	313.1533508300781	10.042983333333332					1	DETECTED	313.1534 m/z @10.04 [N1296_1.mzXML]	313.1533508300781	10.042983333333332	10.013516666666668	10.149166666666668	0.13565000000000005	7948.67822265625	37816.46975299058	0	1286	0.08246943320945022	2.301753393665343	4.394330552824321	313.1526794433594	313.1534729003906
854	313.16473388671875	12.431666666666667					1	DETECTED	313.1647 m/z @12.43 [N1296_1.mzXML]	313.16473388671875	12.431666666666667	2.6117666666666666	18.742	16.130233333333333	21983.041015625	7420697.108108338	0	1286	0.20836941962152267	0.8213033398167666	0.6426066796335334	313.1600036621094	313.1675109863281
855	313.2713317871094	13.770283333333333					1	DETECTED	313.2713 m/z @13.77 [N1296_1.mzXML]	313.2713317871094	13.770283333333333	0.23600000000000002	19.969	19.733	792567.625	1.6670237847647997E7	1	1286	0.24900134927936612	1.2725185158157448	0.9993531190162611	313.27001953125	313.2742919921875
856	313.7821350097656	2.41945					1	DETECTED	313.7821 m/z @2.42 [N1296_1.mzXML]	313.7821350097656	2.41945	2.0507666666666666	9.998700000000001	7.947933333333335	12481.7451171875	827208.2216885989	0	1286	0.29663883432546667	10.148503515140998	17.785264653822953	313.7816162109375	313.7840270996094
857	314.2298889160156	10.968966666666667					1	DETECTED	314.2299 m/z @10.97 [N1296_1.mzXML]	314.2298889160156	10.968966666666667	10.893550000000001	11.9915	1.097949999999999	982163.625	7169398.679878867	1	1286	0.10945298022697969	1.7841267252022879	2.1712331254703687	314.2293395996094	314.2321472167969
858	314.3396301269531	12.110700000000001					1	DETECTED	314.3396 m/z @12.11 [N1296_1.mzXML]	314.3396301269531	12.110700000000001	12.080433333333334	12.157900000000001	0.0774666666666679	8010.3505859375	29466.009565918077	0	1286	0.059125527026427704	1.279735682819357	1.5594713656387138	314.3396301269531	314.3397521972656
859	314.77728271484375	1.97965					1	DETECTED	314.7773 m/z @1.98 [N1296_1.mzXML]	314.77728271484375	1.97965	1.93735	2.1503666666666663	0.2130166666666664	11508.2275390625	78890.78849316397	0	1286	0.08397273189570842	2.517927501970052	4.035855003940104	314.7762145996094	314.7780456542969
860	315.0564270019531	2.391566666666667					1	DETECTED	315.0564 m/z @2.39 [N1296_1.mzXML]	315.0564270019531	2.391566666666667	1.4058333333333333	10.164066666666667	8.758233333333333	17557.482421875	1378914.656544678	0	1286	7.021853859219611	4.4424962802651145	6.407437123429577	315.0483703613281	315.06591796875
861	315.0772399902344	2.474416666666667					1	DETECTED	315.0772 m/z @2.47 [N1296_1.mzXML]	315.0772399902344	2.474416666666667	0.10153333333333332	20.002166666666668	19.900633333333335	5362546.5	3.533351773926125E8	1	1286	0.35894525836179714	4.836528529534222	11.251727980238515	315.076904296875	315.086669921875
862	315.13128662109375	11.330266666666667					1	DETECTED	315.1313 m/z @11.33 [N1296_1.mzXML]	315.13128662109375	11.330266666666667	2.26545	11.961966666666665	9.696516666666666	50841.9765625	5206449.103962649	0	1286	0.37174725152297583	0.5209000945731116	0.5082162103613536	315.1224060058594	315.1394958496094
863	315.1603698730469	12.447633333333332					1	DETECTED	315.1604 m/z @12.45 [N1296_1.mzXML]	315.1603698730469	12.447633333333332	12.319783333333334	12.55795	0.23816666666666642	9116.7421875	106577.18469091774	0	1286	0.09162623125349612	0.9314300612697257	0.8628601225394514	315.15936279296875	315.16064453125
864	315.23370361328125	10.968966666666667					1	DETECTED	315.2337 m/z @10.97 [N1296_1.mzXML]	315.23370361328125	10.968966666666667	10.848933333333333	11.1644	0.31546666666666745	150825.859375	1139745.1196130305	0	1286	0.12135398490856808	1.3140794223826713	2.162224245567865	315.2336120605469	315.2351379394531
865	316.08135986328125	2.474416666666667					1	DETECTED	316.0814 m/z @2.47 [N1296_1.mzXML]	316.08135986328125	2.474416666666667	0.16856666666666667	20.002166666666668	19.8336	465315.625	3.518741838396432E7	0	1286	0.4107825095525963	0.8832366992273747	3.1011308908110786	316.080322265625	316.0821533203125
866	316.24560546875	11.135066666666667					1	DETECTED	316.2456 m/z @11.14 [N1296_1.mzXML]	316.24560546875	11.135066666666667	10.908783333333334	12.036133333333334	1.1273499999999999	1467394.5	8568740.796356676	1	1286	0.08367584018776952	2.131026737884929	3.04388974321377	316.23565673828125	316.2492980957031
867	317.0540771484375	15.628783333333333					1	DETECTED	317.0541 m/z @15.63 [N1296_1.mzXML]	317.0540771484375	15.628783333333333	0.2699	19.640333333333334	19.370433333333335	9681.779296875	3048268.309522889	0	1286	0.22022353392162586	0.6305938040200406	0.28176706658081274	317.0530090332031	317.0633239746094
868	317.08221435546875	2.44695					1	DETECTED	317.0822 m/z @2.45 [N1296_1.mzXML]	317.08221435546875	2.44695	0.10153333333333332	20.002166666666668	19.900633333333335	64004.23828125	4965957.736651212	0	1286	0.3620818781359647	0.8941823568508431	2.887676163378506	317.0809020996094	317.0841064453125
869	317.11279296875	1.7531					1	DETECTED	317.1128 m/z @1.75 [N1296_1.mzXML]	317.11279296875	1.7531	1.2340666666666666	12.55795	11.323883333333333	27713.099609375	3560678.049528625	0	1286	10.65028202642225	10.908628219125294	20.684184884854766	317.1116027832031	317.1138610839844
870	317.1478576660156	9.000850000000002					1	DETECTED	317.1479 m/z @9.00 [N1296_1.mzXML]	317.1478576660156	9.000850000000002	8.970066666666666	10.655949999999999	1.685883333333333	6467.849609375	196515.79010211193	0	1286	0.08089767857243046	27.383053600431108	53.766107200862216	317.1472473144531	317.1479797363281
871	317.1766052246094	13.476633333333332					1	DETECTED	317.1766 m/z @13.48 [N1296_1.mzXML]	317.1766052246094	13.476633333333332	12.110700000000001	13.581116666666667	1.4704166666666652	53251.08203125	1818583.3871680896	0	1286	0.1043971790734517	0.5391540050759279	0.07744372759925285	317.16943359375	317.1767272949219
872	317.24945068359375	11.135066666666667					1	DETECTED	317.2495 m/z @11.14 [N1296_1.mzXML]	317.24945068359375	11.135066666666667	11.089516666666666	14.196233333333334	3.1067166666666672	229059.75	7281305.627929193	0	1286	0.08904556146343268	33.51036894777813	66.99311813911909	317.24163818359375	317.2497253417969
873	317.5273742675781	2.4053					1	DETECTED	317.5274 m/z @2.41 [N1296_1.mzXML]	317.5273742675781	2.4053	1.99375	19.229833333333332	17.236083333333333	15216.0634765625	1460709.7452233885	0	1286	0.9051116062235147	9.708195849644488	16.81317174438258	317.5254211425781	317.5289611816406
874	318.0628356933594	15.853283333333334					1	DETECTED	318.0628 m/z @15.85 [N1296_1.mzXML]	318.0628356933594	15.853283333333334	10.315966666666666	19.508333333333333	9.192366666666667	4183.20654296875	874125.5198463742	0	1286	1.2379118309227017	0.8300380148025969	0.6600760296051936	318.0556335449219	318.0655517578125
875	318.1802062988281	13.53605					1	DETECTED	318.1802 m/z @13.54 [N1296_1.mzXML]	318.1802062988281	13.53605	9.339366666666667	16.692666666666664	7.353299999999997	9718.9736328125	2348097.016903869	0	1286	6.6483114140494095	0.8760846859226133	0.9198902756652946	318.177978515625	318.1896667480469
876	318.2976989746094	11.372583333333333					1	DETECTED	318.2977 m/z @11.37 [N1296_1.mzXML]	318.2976989746094	11.372583333333333	11.330266666666667	12.652433333333333	1.322166666666666	426430.25	2684854.017220208	1	1286	0.08896926813383743	2.815967104533773	2.729004016193321	318.2964782714844	318.2992248535156
877	318.9678039550781	1.9656833333333334					1	DETECTED	318.9678 m/z @1.97 [N1296_1.mzXML]	318.9678039550781	1.9656833333333334	1.7531	8.10495	6.351850000000001	24890.58984375	994121.8756484069	0	1286	0.2598217880727369	14.93967071736574	28.879341434731476	318.9586486816406	318.9688720703125
878	319.0595703125	16.839166666666667					1	DETECTED	319.0596 m/z @16.84 [N1296_1.mzXML]	319.0595703125	16.839166666666667	9.6693	19.213666666666665	9.544366666666665	2938.191162109375	1060170.9600736995	0	1286	6.731439849467012	0.665588853349202	0.3311777066984041	319.0572509765625	319.0608825683594
879	319.1270751953125	10.655949999999999					1	DETECTED	319.1271 m/z @10.66 [N1296_1.mzXML]	319.1270751953125	10.655949999999999	9.77425	10.769633333333333	0.9953833333333328	18172.830078125	254911.79943853704	0	1286	0.1505517163660084	0.5644682620694876	0.5586343821778642	319.1263122558594	319.1278381347656
880	319.1924133300781	14.44125					1	DETECTED	319.1924 m/z @14.44 [N1296_1.mzXML]	319.1924133300781	14.44125	9.368816666666667	16.87183333333333	7.503016666666664	178888.140625	8282712.9530593855	0	1286	0.556901718550483	1.3851006366422087	1.100608009004211	319.18243408203125	319.1942138671875
881	319.2610778808594	13.322783333333332					1	DETECTED	319.2611 m/z @13.32 [N1296_1.mzXML]	319.2610778808594	13.322783333333332	11.0291	13.405683333333334	2.3765833333333344	20279.47265625	1166615.712026856	0	1286	0.15511834000836622	0.5180713699217421	0.036142739843484165	319.2599792480469	319.27093505859375
882	319.30084228515625	11.400633333333333					1	DETECTED	319.3008 m/z @11.40 [N1296_1.mzXML]	319.30084228515625	11.400633333333333	11.344600000000002	11.677366666666668	0.3327666666666662	74871.1484375	561044.7042116675	0	1286	0.05978205477655152	2.969363474122622	4.170467865080383	319.29315185546875	319.3013000488281
883	320.19580078125	14.484350000000001					1	DETECTED	320.1958 m/z @14.48 [N1296_1.mzXML]	320.19580078125	14.484350000000001	8.985566666666667	15.885250000000001	6.899683333333334	31233.646484375	2087386.635248901	0	1286	6.096547538539928	0.6097017016403627	0.1763937611323084	320.19476318359375	320.2003173828125
884	320.86761474609375	1.61835					1	DETECTED	320.8676 m/z @1.62 [N1296_1.mzXML]	320.86761474609375	1.61835	1.5585833333333334	1.7073	0.1487166666666666	23022.45703125	117542.67393872069	0	1286	0.07544882129866082	1.2441438929169015	1.345948483673932	320.8664855957031	320.8683166503906
885	320.964599609375	1.95165					1	DETECTED	320.9646 m/z @1.95 [N1296_1.mzXML]	320.964599609375	1.95165	1.838	6.104466666666666	4.266466666666666	15239.275390625	505746.71289654536	0	1286	0.1270030773520261	18.77020090922422	1.7801593182039723	320.9643859863281	320.9693298339844
886	320.99993896484375	16.045816666666667					1	DETECTED	320.9999 m/z @16.05 [N1296_1.mzXML]	320.99993896484375	16.045816666666667	9.879850000000001	18.322499999999998	8.442649999999997	1892.7071533203125	646275.5495043031	0	1286	0.40985867276211607	0.6846169024591979	0.3692338049183958	320.99810791015625	321.0010070800781
887	321.1822204589844	11.7545					1	DETECTED	321.1822 m/z @11.75 [N1296_1.mzXML]	321.1822204589844	11.7545	9.56455	16.692666666666664	7.1281166666666635	21426.9375	1678379.5151255496	0	1286	0.8244943311873474	1.5327623409618105	2.640894431209717	321.1809997558594	321.1850280761719
888	321.2073669433594	12.652433333333333					1	DETECTED	321.2074 m/z @12.65 [N1296_1.mzXML]	321.2073669433594	12.652433333333333	1.45505	14.97435	13.5193	31642.9921875	5840910.485756777	0	1286	0.21265571237332992	0.5954270876836495	0.0843191724524433	321.19775390625	321.20953369140625
889	322.271728515625	14.04515					1	DETECTED	322.2717 m/z @14.05 [N1296_1.mzXML]	322.271728515625	14.04515	9.504666666666667	14.412816666666666	4.908149999999999	11344.5205078125	1340310.3915770266	0	1286	0.41571250939208504	0.5404876132863976	0.08097522657279511	322.2640686035156	322.27239990234375
890	323.1809997558594	16.15843333333333					1	DETECTED	323.1810 m/z @16.16 [N1296_1.mzXML]	323.1809997558594	16.15843333333333	9.5794	19.426	9.846599999999999	4272.5654296875	1259110.7979405515	0	1286	0.37070980826435473	0.7483318217975287	0.4966636435950572	323.177001953125	323.1822509765625
891	323.2235107421875	14.1052					1	DETECTED	323.2235 m/z @14.11 [N1296_1.mzXML]	323.2235107421875	14.1052	1.4394166666666666	15.358783333333333	13.919366666666667	26809.1953125	2877191.556839965	0	1286	0.3894087894576135	0.5494894367831571	0.3392678162217062	323.2224426269531	323.22454833984375
892	323.99908447265625	12.636966666666666					1	DETECTED	323.9991 m/z @12.64 [N1296_1.mzXML]	323.99908447265625	12.636966666666666	0.16856666666666667	19.91916666666667	19.750600000000002	14368.4990234375	3704764.7185538635	0	1286	0.20473230478224913	1.4041905085230346	0.45003857330993224	323.99774169921875	324.00103759765625
893	324.1777038574219	15.613016666666665					1	DETECTED	324.1777 m/z @15.61 [N1296_1.mzXML]	324.1777038574219	15.613016666666665	0.10153333333333332	19.969	19.86746666666667	14757.5029296875	5118113.8688555015	0	1286	2.6440164837811793	0.6404115660548262	0.7035387168445149	324.1678771972656	324.1791076660156
894	324.1899719238281	9.729166666666666					1	DETECTED	324.1900 m/z @9.73 [N1296_1.mzXML]	324.1899719238281	9.729166666666666	5.093866666666667	9.82045	4.726583333333332	29962.466796875	1559157.118105193	0	1286	0.09655678081570152	0.5098465399578596	0.019693079915719194	324.1899719238281	324.194091796875
895	324.8511657714844	2.1219166666666665					1	DETECTED	324.8512 m/z @2.12 [N1296_1.mzXML]	324.8511657714844	2.1219166666666665	2.0791666666666666	2.2364666666666664	0.15729999999999977	7282.64404296875	53109.74819213861	0	1286	0.11646467775933411	1.839766081871349	2.679532163742698	324.8504638671875	324.85137939453125
896	325.1734924316406	15.518133333333333					1	DETECTED	325.1735 m/z @15.52 [N1296_1.mzXML]	325.1734924316406	15.518133333333333	0.4043	19.985833333333336	19.581533333333336	22094.45703125	6149014.501398017	0	1286	5.4984592805617165	0.6519591608752909	0.6488428851771723	325.1724853515625	325.1747131347656
897	325.202392578125	13.869200000000001					1	DETECTED	325.2024 m/z @13.87 [N1296_1.mzXML]	325.202392578125	13.869200000000001	9.699166666666667	13.985916666666666	4.28675	20563.396484375	1353278.9789973143	0	1286	0.1982715309015557	0.5139946922886306	0.02788661396920294	325.1932067871094	325.20989990234375
898	325.23272705078125	13.032350000000001					1	DETECTED	325.2327 m/z @13.03 [N1296_1.mzXML]	325.23272705078125	13.032350000000001	12.907	13.158283333333333	0.2512833333333333	64416.640625	447287.29760791146	0	1286	0.10402743088352828	1.0023268182422471	0.9381830736690435	325.2321472167969	325.2337341308594
899	326.1768798828125	7.787533333333333					1	DETECTED	326.1769 m/z @7.79 [N1296_1.mzXML]	326.1768798828125	7.787533333333333	7.787533333333333	19.508333333333333	11.7208	4780.4404296875	1719276.9350571902	0	1286	8.210486748116722	null	null	326.17498779296875	326.177490234375
900	326.37567138671875	11.846499999999999					1	DETECTED	326.3757 m/z @11.85 [N1296_1.mzXML]	326.37567138671875	11.846499999999999	11.8157	11.87595	0.060249999999999915	6285.68310546875	16912.526622680685	0	1286	0.06529717835794457	0.9780844155844373	0.9561688311688746	326.3749694824219	326.3761901855469
901	327.01220703125	1.7379833333333332					1	DETECTED	327.0122 m/z @1.74 [N1296_1.mzXML]	327.01220703125	1.7379833333333332	0.13473333333333332	20.002166666666668	19.867433333333334	9021.0576171875	4731757.181287901	0	1286	4.53376245546629	6.195987317428142	0.9083454252815881	327.0047302246094	327.01318359375
902	327.050537109375	11.561133333333334					1	DETECTED	327.0505 m/z @11.56 [N1296_1.mzXML]	327.050537109375	11.561133333333334	1.5885166666666668	13.5061	11.917583333333333	55625.5859375	6948020.5594331045	0	1286	9.936625133663238	0.5084172656641234	3.2418649342117787	327.04876708984375	327.05072021484375
903	327.1723327636719	16.126283333333333					1	DETECTED	327.1723 m/z @16.13 [N1296_1.mzXML]	327.1723327636719	16.126283333333333	11.785016666666667	17.392999999999997	5.60798333333333	7054.9990234375	1334715.6120766597	0	1286	1.0971763881907162	0.6458925198482774	0.29178503969655495	327.1712951660156	327.1729736328125
904	327.22723388671875	13.97085					1	DETECTED	327.2272 m/z @13.97 [N1296_1.mzXML]	327.22723388671875	13.97085	9.093333333333334	14.629050000000001	5.5357166666666675	33567.25	2608131.058160524	0	1286	0.357469853245993	0.5674728601644964	0.419756765201929	327.2174377441406	327.2355041503906
905	327.2506408691406	12.254416666666666					1	DETECTED	327.2506 m/z @12.25 [N1296_1.mzXML]	327.2506408691406	12.254416666666666	12.17365	12.794283333333334	0.620633333333334	14803.8740234375	313548.9409238284	0	1286	0.09145761711495659	3.842137845645951	6.684275691291902	327.2501220703125	327.2514343261719
906	327.2874755859375	11.831016666666667					1	DETECTED	327.2875 m/z @11.83 [N1296_1.mzXML]	327.2874755859375	11.831016666666667	3.4885	14.732166666666666	11.243666666666666	13639.1171875	3750837.1129372558	0	1286	0.24935740183137867	0.6738773871193944	0.3477547742387888	327.28668212890625	327.2955017089844
907	328.2097473144531	12.050866666666668					1	DETECTED	328.2097 m/z @12.05 [N1296_1.mzXML]	328.2097473144531	12.050866666666668	0.10153333333333332	12.157900000000001	12.056366666666667	31443.19140625	4544933.82673404	0	1286	0.09216143111193809	0.5044786320017853	0.008957264003570668	328.20147705078125	328.210205078125
908	328.2462158203125	11.135066666666667					1	DETECTED	328.2462 m/z @11.14 [N1296_1.mzXML]	328.2462158203125	11.135066666666667	11.058883333333334	13.185933333333333	2.1270499999999988	99033.1875	1978365.146018065	0	1286	0.10109315794562512	10.604226641043594	11.444141427730996	328.245849609375	328.2528381347656
909	328.896240234375	1.5437166666666668					1	DETECTED	328.8962 m/z @1.54 [N1296_1.mzXML]	328.896240234375	1.5437166666666668	1.4394166666666666	1.6035333333333335	0.1641166666666669	74924.0390625	411230.8538469243	0	1286	0.09390731182856848	0.7866955803589746	0.623550268527138	328.8957214355469	328.8965148925781
910	328.9961242675781	1.7814666666666668					1	DETECTED	328.9961 m/z @1.78 [N1296_1.mzXML]	328.9961242675781	1.7814666666666668	0.11783333333333333	20.002166666666668	19.884333333333334	25551.166015625	4932714.904166749	0	1286	0.07945222054406109	4.511758835757391	10.887930591426386	328.99603271484375	329.00506591796875
911	329.17486572265625	12.383883333333333					1	DETECTED	329.1749 m/z @12.38 [N1296_1.mzXML]	329.17486572265625	12.383883333333333	12.286916666666666	13.117033333333334	0.8301166666666671	13024.80859375	331450.0647541505	0	1286	0.1564892522658603	4.280422825713297	7.560845651426593	329.1734619140625	329.1755676269531
912	329.2450256347656	13.770283333333333					1	DETECTED	329.2450 m/z @13.77 [N1296_1.mzXML]	329.2450256347656	13.770283333333333	11.089516666666666	14.556416666666667	3.4669000000000008	82750.296875	2691133.2458757334	0	1286	0.27553158351847706	0.7025395282315718	0.1652067230170996	329.2416687011719	329.2496643066406
913	330.2439880371094	11.7545					1	DETECTED	330.2440 m/z @11.75 [N1296_1.mzXML]	330.2439880371094	11.7545	11.707533333333334	14.211133333333333	2.5035999999999987	20905.427734375	1010009.9142032474	0	1286	0.0890292814780782	26.652945351313264	52.30589070262653	330.2430725097656	330.24920654296875
914	330.2611389160156	11.28365					1	DETECTED	330.2611 m/z @11.28 [N1296_1.mzXML]	330.2611389160156	11.28365	11.223133333333333	11.561133333333334	0.33800000000000097	39067.0546875	353840.8600375978	0	1286	0.0955054915038751	2.7926191131919715	4.28447756882961	330.26080322265625	330.2622985839844
915	330.3344421386719	11.905100000000001					1	DETECTED	330.3344 m/z @11.91 [N1296_1.mzXML]	330.3344421386719	11.905100000000001	11.861283333333335	12.00635	0.1450666666666649	16808.2109375	103320.09112438888	0	1286	0.13682671790115997	1.6553822746291267	2.3107645492582534	330.3338623046875	330.3354187011719
916	331.0517578125	2.44695					1	DETECTED	331.0518 m/z @2.45 [N1296_1.mzXML]	331.0517578125	2.44695	0.11783333333333333	20.002166666666668	19.884333333333334	658961.9375	3.1814736478892226E7	1	1286	0.3647476532117735	1.5796330211485197	1.3284416580499443	331.04302978515625	331.0527038574219
917	331.18572998046875	12.157900000000001					1	DETECTED	331.1857 m/z @12.16 [N1296_1.mzXML]	331.18572998046875	12.157900000000001	12.080433333333334	12.352083333333333	0.2716499999999993	21955.99609375	217863.93063525317	0	1286	0.23218311874669162	1.753334767641964	2.3298392272793245	331.1836853027344	331.1888427734375
918	331.2611389160156	15.1122					1	DETECTED	331.2611 m/z @15.11 [N1296_1.mzXML]	331.2611389160156	15.1122	10.210583333333334	16.09415	5.883566666666665	8631.5322265625	1613602.538545409	0	1286	0.5520506585972633	0.6001659316484017	0.2269105012960915	331.26043701171875	331.2637023925781
919	331.2818298339844	13.770283333333333					1	DETECTED	331.2818 m/z @13.77 [N1296_1.mzXML]	331.2818298339844	13.770283333333333	0.59005	14.67285	14.0828	601976.3125	1.670185385708484E7	1	1286	0.2733406831345455	1.237599704284604	1.3924230438705454	331.2815246582031	331.2829284667969
920	332.16229248046875	10.210583333333334					1	DETECTED	332.1623 m/z @10.21 [N1296_1.mzXML]	332.16229248046875	10.210583333333334	8.3879	18.709999999999997	10.322099999999997	167160.75	6216813.800132141	1	1286	0.4937941060187381	1.6129719215922118	2.361102099883792	332.1611633300781	332.1666564941406
921	332.2407531738281	10.753616666666666					1	DETECTED	332.2408 m/z @10.75 [N1296_1.mzXML]	332.2407531738281	10.753616666666666	10.737449999999999	10.8184	0.08095000000000141	44470.99609375	194278.73150586267	0	1286	0.12501790076895958	2.50360824742269	4.00721649484538	332.2406921386719	332.2409973144531
922	332.3291015625	11.800333333333333					1	DETECTED	332.3291 m/z @11.80 [N1296_1.mzXML]	332.3291015625	11.800333333333333	11.7389	13.213483333333333	1.4745833333333334	85431.7109375	804995.024759646	0	1286	0.097317258000583	2.18288681995493	2.009052208273121	332.3280944824219	332.3349914550781
923	333.04986572265625	2.474416666666667					1	DETECTED	333.0499 m/z @2.47 [N1296_1.mzXML]	333.04986572265625	2.474416666666667	1.8669166666666668	18.549	16.68208333333333	42307.65234375	2531317.513466674	0	1286	0.32222560685285107	1.9898335230853963	2.9693465743280294	333.04168701171875	333.0518493652344
924	333.1424865722656	10.848933333333333					1	DETECTED	333.1425 m/z @10.85 [N1296_1.mzXML]	333.1424865722656	10.848933333333333	10.655949999999999	15.469716666666667	4.813766666666668	38811.28515625	1928742.967872803	0	1286	2.800477455049153	11.362127097481352	10.229653858277967	333.13690185546875	333.1508483886719
925	333.1659240722656	10.210583333333334					1	DETECTED	333.1659 m/z @10.21 [N1296_1.mzXML]	333.1659240722656	10.210583333333334	9.83525	15.772933333333333	5.937683333333332	23004.537109375	2332997.1337299193	0	1286	0.4694841382531454	7.709899417938836	14.842981496685592	333.16009521484375	333.1708679199219
926	333.2013244628906	12.399666666666667					1	DETECTED	333.2013 m/z @12.40 [N1296_1.mzXML]	333.2013244628906	12.399666666666667	9.139983333333333	12.573833333333333	3.4338499999999996	13528.0380859375	1221149.445573059	0	1286	0.15060808826605587	0.5265762754905772	0.05355373459530573	333.2000427246094	333.2044677734375
927	334.1383361816406	9.744083333333332					1	DETECTED	334.1383 m/z @9.74 [N1296_1.mzXML]	334.1383361816406	9.744083333333332	9.714233333333334	11.1644	1.4501666666666662	14310.611328125	428766.5869991456	0	1286	0.07035458864803701	24.29089893914182	47.58179787828364	334.13787841796875	334.146484375
928	334.912841796875	1.5885166666666668					1	DETECTED	334.9128 m/z @1.59 [N1296_1.mzXML]	334.912841796875	1.5885166666666668	1.5289499999999998	15.097133333333334	13.568183333333334	80259.40625	6760163.76601587	0	1286	0.077926955472025	115.55643642705236	1.3401943907495533	334.91241455078125	334.9220886230469
929	335.16473388671875	11.60375					1	DETECTED	335.1647 m/z @11.60 [N1296_1.mzXML]	335.16473388671875	11.60375	10.164066666666667	15.804933333333334	5.640866666666668	72872.375	4538712.630545438	0	1286	0.36861337392192617	3.237567412525583	5.604910865581101	335.1617736816406	335.166259765625
930	335.2169189453125	12.573833333333333					1	DETECTED	335.2169 m/z @12.57 [N1296_1.mzXML]	335.2169189453125	12.573833333333333	12.494483333333333	12.652433333333333	0.1579499999999996	33539.42578125	180742.26000634744	0	1286	0.08957271228180197	0.9952741020793949	0.9905482041587897	335.2165222167969	335.21759033203125
931	336.0608825683594	10.753616666666666					1	DETECTED	336.0609 m/z @10.75 [N1296_1.mzXML]	336.0608825683594	10.753616666666666	10.623133333333334	11.089516666666666	0.46638333333333293	75746.4375	531410.404673586	0	1286	0.10100758291384082	1.6057530556115804	2.0321619654878185	336.06036376953125	336.0616149902344
932	336.0730895996094	15.756966666666667					1	DETECTED	336.0731 m/z @15.76 [N1296_1.mzXML]	336.0730895996094	15.756966666666667	15.327633333333333	19.492166666666666	4.164533333333333	2392.135009765625	318413.06258084095	0	1286	2.1536495754058578	4.849999999999992	8.699999999999983	336.07183837890625	336.0750427246094
933	336.25115966796875	12.189983333333334					1	DETECTED	336.2512 m/z @12.19 [N1296_1.mzXML]	336.25115966796875	12.189983333333334	6.055233333333334	14.687883333333334	8.63265	14730.8134765625	1621122.258763732	0	1286	0.13468852267244102	0.7035861282040833	0.4071722564081665	336.2435607910156	336.25244140625
934	336.6622619628906	13.36415					1	DETECTED	336.6623 m/z @13.36 [N1296_1.mzXML]	336.6622619628906	13.36415	13.08885	14.196233333333334	1.107383333333333	38441.078125	850327.7924331052	0	1286	0.28850411158551204	2.01123017314445	0.7626662126521362	336.6612854003906	336.66265869140625
935	336.8500671386719	1.7073					1	DETECTED	336.8501 m/z @1.71 [N1296_1.mzXML]	336.8500671386719	1.7073	1.6772333333333334	1.7531	0.07586666666666675	11852.8173828125	49116.58574951181	0	1286	0.07538552656643827	1.2616407982261646	1.5232815964523292	336.8485412597656	336.8500671386719
936	337.0599060058594	2.3356500000000002					1	DETECTED	337.0599 m/z @2.34 [N1296_1.mzXML]	337.0599060058594	2.3356500000000002	1.6478833333333334	19.558	17.910116666666667	539895.0	2.1532671804125324E7	1	1286	0.6608644594414685	0.9168864667189788	0.7536839097702235	337.0584411621094	337.06988525390625
937	337.165283203125	14.51305					1	DETECTED	337.1653 m/z @14.51 [N1296_1.mzXML]	337.165283203125	14.51305	10.968966666666667	15.485899999999999	4.516933333333332	26081.419921875	2087229.8862223513	0	1286	3.170382017946217	0.6364179020253512	0.2183923991324593	337.1588439941406	337.1666564941406
938	337.17999267578125	12.636966666666666					1	DETECTED	337.1800 m/z @12.64 [N1296_1.mzXML]	337.17999267578125	12.636966666666666	11.947750000000001	13.046133333333334	1.0983833333333326	124563.2578125	1940352.7031784654	0	1286	0.1849616868711248	0.7968345706478382	0.3808515798524953	337.1783447265625	337.18084716796875
939	338.2301025390625	12.46335					1	DETECTED	338.2301 m/z @12.46 [N1296_1.mzXML]	338.2301025390625	12.46335	0.10153333333333332	20.002166666666668	19.900633333333335	621824.25	2.6651289753040716E7	0	1286	1.6520845376068323	2.0145088172251113	5.893825093138815	338.2289123535156	338.2318420410156
940	338.3393249511719	12.652433333333333					1	DETECTED	338.3393 m/z @12.65 [N1296_1.mzXML]	338.3393249511719	12.652433333333333	3.258016666666667	13.032350000000001	9.774333333333335	559783.8125	3.180783235409227E7	0	1286	0.39723909766092724	0.5172339859623345	0.6932925084265875	338.3389587402344	338.3435974121094
941	339.16058349609375	14.355933333333333					1	DETECTED	339.1606 m/z @14.36 [N1296_1.mzXML]	339.16058349609375	14.355933333333333	11.135066666666667	15.157816666666667	4.02275	11364.123046875	806050.3359407957	0	1286	0.25277742487052635	0.6244825409310125	0.2489650818620251	339.159423828125	339.1689758300781
942	339.1802673339844	12.752516666666667					1	DETECTED	339.1803 m/z @12.75 [N1296_1.mzXML]	339.1802673339844	12.752516666666667	12.206016666666667	16.4332	4.227183333333333	26652.869140625	1625553.6950913083	0	1286	1.0423210292598384	3.867505336992985	4.628879533605588	339.17724609375	339.18865966796875
943	339.1951599121094	11.707533333333334					1	DETECTED	339.1952 m/z @11.71 [N1296_1.mzXML]	339.1951599121094	11.707533333333334	11.546933333333333	11.9915	0.4445666666666668	11848.2421875	226719.78306542925	0	1286	0.21153869195975972	1.3840805313408011	1.7681610626816024	339.1940612792969	339.2025451660156
944	339.2333068847656	12.541933333333333					1	DETECTED	339.2333 m/z @12.54 [N1296_1.mzXML]	339.2333068847656	12.541933333333333	0.11783333333333333	19.969	19.851166666666668	57632.09765625	4720878.095945621	0	1286	null	1.2207633679075585	5.11226545864109	339.22662353515625	339.2352600097656
945	339.34259033203125	12.636966666666666					1	DETECTED	339.3426 m/z @12.64 [N1296_1.mzXML]	339.34259033203125	12.636966666666666	12.286916666666666	13.032350000000001	0.7454333333333345	136322.0625	2811089.9260009755	0	1286	0.3662016219607285	1.0647526543827104	0.8828477951223904	339.3421325683594	339.343017578125
946	340.2460021972656	11.223133333333333					1	DETECTED	340.2460 m/z @11.22 [N1296_1.mzXML]	340.2460021972656	11.223133333333333	9.5794	18.044	8.4646	43345.7109375	3778173.5404718635	0	1286	0.09915813273653562	24.91618587526873	54.02903007315558	340.23651123046875	340.2464294433594
947	340.2568054199219	10.848933333333333					1	DETECTED	340.2568 m/z @10.85 [N1296_1.mzXML]	340.2568054199219	10.848933333333333	10.786333333333333	10.908783333333334	0.12245000000000061	5835.86181640625	33243.90745459019	0	1286	0.0755029221279635	0.9780351437699766	0.9560702875399532	340.2565002441406	340.2575378417969
948	340.9296569824219	1.63325					1	DETECTED	340.9297 m/z @1.63 [N1296_1.mzXML]	340.9296569824219	1.63325	1.5885166666666668	1.6625166666666666	0.07399999999999984	43912.31640625	165539.83180371087	0	1286	0.07893994267061055	0.827123695976154	0.6542473919523081	340.92938232421875	340.929931640625
949	341.0294494628906	11.561133333333334					1	DETECTED	341.0294 m/z @11.56 [N1296_1.mzXML]	341.0294494628906	11.561133333333334	11.517933333333334	18.500666666666667	6.982733333333334	117037.515625	2145075.935964231	0	1286	0.11768232034671655	3.042401094150891	3.6280306437100376	341.0198669433594	341.0301208496094
950	341.10894775390625	10.589966666666667					1	DETECTED	341.1089 m/z @10.59 [N1296_1.mzXML]	341.10894775390625	10.589966666666667	10.574733333333334	10.672133333333333	0.0973999999999986	4368.0908203125	17906.608917358215	0	1286	0.13277248534539865	3.196936542669657	5.393873085339314	341.10870361328125	341.1092224121094
951	341.30242919921875	12.709383333333333					1	DETECTED	341.3024 m/z @12.71 [N1296_1.mzXML]	341.30242919921875	12.709383333333333	7.1919	19.37683333333333	12.18493333333333	603775.0	1.2737832508223686E7	1	1286	0.2635359457795996	0.9729719731512649	0.7118119923622324	341.301025390625	341.3041076660156
952	341.35040283203125	14.015600000000001					1	DETECTED	341.3504 m/z @14.02 [N1296_1.mzXML]	341.35040283203125	14.015600000000001	13.840716666666667	14.585700000000001	0.7449833333333338	27407.115234375	547815.5818135989	0	1286	0.32257985478281626	2.1299437720384984	2.836765320386689	341.3497009277344	341.3513488769531
953	342.01312255859375	8.892066666666667					1	DETECTED	342.0131 m/z @8.89 [N1296_1.mzXML]	342.01312255859375	8.892066666666667	0.11783333333333333	20.002166666666668	19.884333333333334	11538.90625	5345527.922614753	0	1286	12.532143944301172	1.1331094454596224	0.9134197776034865	342.0117492675781	342.0140075683594
954	342.2612609863281	11.330266666666667					1	DETECTED	342.2613 m/z @11.33 [N1296_1.mzXML]	342.2612609863281	11.330266666666667	11.28365	13.941383333333333	2.657733333333333	250671.578125	2584227.2132972386	1	1286	0.11573098543063054	2.526661580680966	4.139573475733824	342.2610168457031	342.2673034667969
955	342.865966796875	1.69235					1	DETECTED	342.8660 m/z @1.69 [N1296_1.mzXML]	342.865966796875	1.69235	1.6772333333333334	1.8810333333333333	0.20379999999999998	32696.14453125	223539.13852246097	0	1286	0.1020750144892344	6.740904079382579	12.481808158765158	342.86541748046875	342.8665771484375
956	343.1905517578125	12.336083333333333					1	DETECTED	343.1906 m/z @12.34 [N1296_1.mzXML]	343.1905517578125	12.336083333333333	11.89075	14.746933333333335	2.856183333333334	106597.203125	2959920.0158180525	0	1286	0.25010643083047945	8.406029488727041	21.891729521770035	343.19000244140625	343.1929931640625
957	344.0115966796875	11.044016666666666					1	DETECTED	344.0116 m/z @11.04 [N1296_1.mzXML]	344.0115966796875	11.044016666666666	0.10153333333333332	19.95266666666667	19.851133333333337	18027.595703125	5042181.8919144925	1	1286	4.1112156675048865	1.3243773083954011	3.9096667074241123	344.0107727050781	344.0133972167969
958	344.27703857421875	11.53275					1	DETECTED	344.2770 m/z @11.53 [N1296_1.mzXML]	344.27703857421875	11.53275	11.473233333333333	12.822383333333333	1.3491499999999998	194441.484375	1711321.4947734394	1	1286	0.11815182295671711	1.6963573681367563	1.498703184016579	344.27618408203125	344.2776794433594
959	344.8633728027344	1.7531					1	DETECTED	344.8634 m/z @1.75 [N1296_1.mzXML]	344.8633728027344	1.7531	1.69235	1.7531	0.06075000000000008	20935.2109375	58712.99326367204	0	1286	0.017972448950692943	0.5	null	344.86285400390625	344.8633728027344
960	344.87371826171875	1.5437166666666668					1	DETECTED	344.8737 m/z @1.54 [N1296_1.mzXML]	344.87371826171875	1.5437166666666668	1.4394166666666666	1.63325	0.19383333333333352	108993.21875	614050.7894682622	0	1286	0.10457655963915302	0.933713358389611	0.7812937698297796	344.8722229003906	344.87396240234375
961	344.9449157714844	1.5437166666666668					1	DETECTED	344.9449 m/z @1.54 [N1296_1.mzXML]	344.9449157714844	1.5437166666666668	1.4849166666666667	1.5437166666666668	0.058800000000000185	6635.328125	15996.497575317413	0	1286	0.046871806631778146	0.5	null	344.94415283203125	344.9458923339844
962	345.21502685546875	11.91925					1	DETECTED	345.2150 m/z @11.92 [N1296_1.mzXML]	345.21502685546875	11.91925	11.861283333333335	12.286916666666666	0.425633333333332	235154.25	1793026.670292715	0	1286	0.12693806556085363	2.427776230172081	2.7931816921771007	345.2139587402344	345.21563720703125
963	346.0069885253906	11.014416666666667					1	DETECTED	346.0070 m/z @11.01 [N1296_1.mzXML]	346.0069885253906	11.014416666666667	0.10153333333333332	20.002166666666668	19.900633333333335	241679.203125	7.633332694306812E7	1	1286	1.2333704276286888	1.0560344331088474	0.3255155751929992	346.0060119628906	346.0081787109375
964	346.9059753417969	1.5585833333333334					1	DETECTED	346.9060 m/z @1.56 [N1296_1.mzXML]	346.9059753417969	1.5585833333333334	1.4700833333333334	1.5733166666666667	0.10323333333333329	14546.6767578125	51305.80070764164	0	1286	0.06806088954218481	0.5832391713747642	0.16647834274952839	346.9059753417969	346.90753173828125
965	347.0154113769531	10.954					1	DETECTED	347.0154 m/z @10.95 [N1296_1.mzXML]	347.0154113769531	10.954	0.16856666666666667	19.8865	19.717933333333335	90322.703125	1.2243987067288995E7	0	1286	4.304459543733341	7.901506482989248	17.20337080013288	347.00799560546875	347.018310546875
966	347.1316833496094	1.4849166666666667					1	DETECTED	347.1317 m/z @1.48 [N1296_1.mzXML]	347.1316833496094	1.4849166666666667	1.4058333333333333	10.013516666666668	8.607683333333334	7107.05615234375	1458783.388307251	0	1286	8.356998834453087	54.42160168598521	107.84320337197042	347.121826171875	347.1328125
967	347.1575927734375	11.252783333333333					1	DETECTED	347.1576 m/z @11.25 [N1296_1.mzXML]	347.1575927734375	11.252783333333333	9.640099999999999	11.315433333333335	1.6753333333333362	79965.984375	1078620.3659212661	0	1286	0.09111477658929346	0.5279123379908167	0.03950331042344908	347.15716552734375	347.1588134765625
968	348.0188903808594	11.014416666666667					1	DETECTED	348.0189 m/z @11.01 [N1296_1.mzXML]	348.0188903808594	11.014416666666667	0.4215	19.673333333333336	19.251833333333337	10904.9599609375	2329336.846087433	0	1286	4.072796001752307	0.9087125830940488	0.41249612281070913	348.0095520019531	348.0260314941406
969	348.3081970214844	13.75625					1	DETECTED	348.3082 m/z @13.76 [N1296_1.mzXML]	348.3081970214844	13.75625	13.596133333333334	14.270283333333333	0.6741499999999991	106037.1171875	1782019.5528420403	0	1286	0.2366348797150124	1.9244602552005055	8.447943657662208	348.3078918457031	348.3090515136719
970	348.8667907714844	1.5437166666666668					1	DETECTED	348.8668 m/z @1.54 [N1296_1.mzXML]	348.8667907714844	1.5437166666666668	1.4995333333333332	1.5585833333333334	0.05905000000000027	7503.162109375	17841.695437255894	0	1286	0.04830048680719212	0.6682384006035436	0.3364768012070871	348.8651123046875	348.8674011230469
971	349.0242004394531	1.7531					1	DETECTED	349.0242 m/z @1.75 [N1296_1.mzXML]	349.0242004394531	1.7531	0.10153333333333332	19.985833333333336	19.884300000000003	22466.328125	6854791.357001895	0	1286	18.83601970028061	4.420252296614384	8.659096817100624	349.01422119140625	349.0242004394531
972	349.2321472167969	12.752516666666667					1	DETECTED	349.2321 m/z @12.75 [N1296_1.mzXML]	349.2321472167969	12.752516666666667	11.0291	12.850783333333334	1.8216833333333344	47426.90625	1143178.527143067	0	1286	0.16191463201690937	0.5285092597069776	0.05701851941395525	349.2318420410156	349.2349853515625
973	350.25494384765625	13.72835					1	DETECTED	350.2549 m/z @13.73 [N1296_1.mzXML]	350.25494384765625	13.72835	11.28365	14.060116666666666	2.776466666666666	61441.9375	1731339.4844611809	0	1286	0.23220657863244298	2.3690453412466774	3.6819182287893493	350.2547912597656	350.2586669921875
974	350.89031982421875	1.5885166666666668					1	DETECTED	350.8903 m/z @1.59 [N1296_1.mzXML]	350.89031982421875	1.5885166666666668	1.5289499999999998	2.0650500000000003	0.5361000000000005	98001.90625	688877.0364658206	0	1286	0.0740982395811074	4.509519655307011	8.54559742039902	350.88946533203125	350.89886474609375
975	351.01092529296875	14.884183333333334					1	DETECTED	351.0109 m/z @14.88 [N1296_1.mzXML]	351.01092529296875	14.884183333333334	0.32011666666666666	19.969	19.648883333333334	6267.505859375	2491451.1912115505	0	1286	3.321895851429675	0.6745671996374639	0.828592246937189	351.0091552734375	351.0146789550781
976	351.1522216796875	10.786333333333333					1	DETECTED	351.1522 m/z @10.79 [N1296_1.mzXML]	351.1522216796875	10.786333333333333	10.559883333333334	15.644416666666666	5.084533333333333	3784.07421875	979752.2602856444	0	1286	5.02184594048925	11.226613674836248	21.453227349672495	351.1518859863281	351.16064453125
977	351.226806640625	13.770283333333333					1	DETECTED	351.2268 m/z @13.77 [N1296_1.mzXML]	351.226806640625	13.770283333333333	9.354283333333333	15.469716666666667	6.115433333333334	52824.06640625	3760034.214134582	0	1286	0.25380745569324503	0.6599339835468186	0.10616826754347597	351.2178649902344	351.2273864746094
978	352.1637878417969	9.998700000000001					1	DETECTED	352.1638 m/z @10.00 [N1296_1.mzXML]	352.1637878417969	9.998700000000001	8.476316666666667	17.930166666666665	9.453849999999997	18240.646484375	741822.214130066	0	1286	0.08466186343621196	0.607349596233542	2.262086568214145	352.16162109375	352.1710510253906
979	352.2225036621094	12.270616666666665					1	DETECTED	352.2225 m/z @12.27 [N1296_1.mzXML]	352.2225036621094	12.270616666666665	12.254416666666666	14.792266666666666	2.5378500000000006	15836.771484375	1119356.6886236572	0	1286	1.5353995639029385	78.32870370370591	155.65740740741182	352.2216796875	352.2307434082031
980	353.0332336425781	1.8526333333333334					1	DETECTED	353.0332 m/z @1.85 [N1296_1.mzXML]	353.0332336425781	1.8526333333333334	1.69235	18.109333333333332	16.41698333333333	209692.453125	7781348.031121371	0	1286	0.6103681168759723	4.0338221716805025	5.836015615082865	353.0235900878906	353.0352783203125
981	353.1760559082031	15.756966666666667					1	DETECTED	353.1761 m/z @15.76 [N1296_1.mzXML]	353.1760559082031	15.756966666666667	9.9691	17.913999999999998	7.944899999999999	6018.12451171875	1318350.698148254	0	1286	6.551925007911484	0.6863409661590912	0.2813603154525832	353.166748046875	353.17816162109375
982	353.2344055175781	12.636966666666666					1	DETECTED	353.2344 m/z @12.64 [N1296_1.mzXML]	353.2344055175781	12.636966666666666	11.677366666666668	15.628783333333333	3.951416666666665	9599.4560546875	831287.2568738095	0	1286	3.828159554859134	2.058887383632072	3.1177747672641436	353.22674560546875	353.2442932128906
983	353.2635192871094	13.770283333333333					1	DETECTED	353.2635 m/z @13.77 [N1296_1.mzXML]	353.2635192871094	13.770283333333333	13.419783333333333	15.933449999999999	2.5136666666666656	923353.5	1.8121519122330546E7	1	1286	0.28113177936808853	1.2598442983917488	2.37582449535437	353.2628479003906	353.2655029296875
984	355.0098876953125	19.148333333333333					1	DETECTED	355.0099 m/z @19.15 [N1296_1.mzXML]	355.0098876953125	19.148333333333333	0.10153333333333332	20.002166666666668	19.900633333333335	8826.79296875	2308003.975766908	0	1286	15.89203522861122	0.5229357032084657	0.07242411708117918	355.0071105957031	355.0138244628906
985	355.0814208984375	12.065616666666667					1	DETECTED	355.0814 m/z @12.07 [N1296_1.mzXML]	355.0814208984375	12.065616666666667	6.2360999999999995	12.110700000000001	5.874600000000002	17244.09765625	2551128.911137757	0	1286	0.05866736201582334	0.5038668157165689	0.007733631433137838	355.081298828125	355.08184814453125
986	355.1240539550781	10.786333333333333					1	DETECTED	355.1241 m/z @10.79 [N1296_1.mzXML]	355.1240539550781	10.786333333333333	10.559883333333334	15.869266666666666	5.309383333333333	14323.69140625	557722.822651612	0	1286	0.10095418618800522	11.200922635697548	20.646598187478194	355.1236877441406	355.1340026855469
987	355.2606506347656	12.336083333333333					1	DETECTED	355.2607 m/z @12.34 [N1296_1.mzXML]	355.2606506347656	12.336083333333333	11.800333333333333	15.421866666666666	3.6215333333333337	13434.7275390625	1347561.9124240114	0	1286	0.32864187039952597	3.3798724529475805	5.759744905895161	355.25067138671875	355.2705078125
988	355.28155517578125	12.621216666666667					1	DETECTED	355.2816 m/z @12.62 [N1296_1.mzXML]	355.28155517578125	12.621216666666667	12.479133333333333	16.676	4.196866666666665	25553.689453125	1578474.2945732418	0	1286	0.25310631318161825	14.769032258064463	28.538064516128927	355.2805480957031	355.2855529785156
989	356.2768859863281	11.517933333333334					1	DETECTED	356.2769 m/z @11.52 [N1296_1.mzXML]	356.2768859863281	11.517933333333334	9.894533333333333	19.00183333333333	9.107299999999997	36305.6796875	3217865.1296984255	0	1286	0.16177939917931994	2.8050080078846853	4.610016015769371	356.26702880859375	356.2857971191406
990	356.90740966796875	1.6035333333333335					1	DETECTED	356.9074 m/z @1.60 [N1296_1.mzXML]	356.90740966796875	1.6035333333333335	1.5585833333333334	1.6772333333333334	0.11864999999999992	93329.734375	415375.69525390625	0	1286	0.07367946785646606	1.3197997775305874	1.6395995550611746	356.9068908691406	356.9078063964844
991	357.2132568359375	9.310733333333333					1	DETECTED	357.2133 m/z @9.31 [N1296_1.mzXML]	357.2132568359375	9.310733333333333	9.282399999999999	9.443666666666667	0.161266666666668	4365.76416015625	22633.24437640388	0	1286	0.0757488908490096	2.845882352941112	4.691764705882224	357.2120361328125	357.2136535644531
992	357.2762145996094	12.695233333333334					1	DETECTED	357.2762 m/z @12.70 [N1296_1.mzXML]	357.2762145996094	12.695233333333334	11.800333333333333	15.421866666666666	3.6215333333333337	51063.6953125	1920864.9221048886	0	1286	0.47377052714035095	1.2196966090833858	1.4297829845299381	357.27484130859375	357.2797546386719
993	357.2979736328125	12.541933333333333					1	DETECTED	357.2980 m/z @12.54 [N1296_1.mzXML]	357.2979736328125	12.541933333333333	12.510116666666667	15.581266666666666	3.0711499999999994	13828.431640625	846914.037152527	0	1286	2.082108251473546	48.263226820325876	69.81121053472486	357.2964172363281	357.3001403808594
994	358.25653076171875	11.044016666666666					1	DETECTED	358.2565 m/z @11.04 [N1296_1.mzXML]	358.25653076171875	11.044016666666666	10.589966666666667	11.208516666666666	0.618549999999999	24515.4375	227670.17021514903	0	1286	0.1085220065664263	0.681147450721287	0.33205045441406394	358.25506591796875	358.2569885253906
995	358.2930908203125	11.60375					1	DETECTED	358.2931 m/z @11.60 [N1296_1.mzXML]	358.2930908203125	11.60375	11.561133333333334	11.861283333333335	0.30015000000000036	53817.296875	312812.76012524444	0	1286	0.09693228386328379	2.8803296482034244	3.167606659387831	358.2925720214844	358.2937316894531
996	358.36572265625	12.095566666666667					1	DETECTED	358.3657 m/z @12.10 [N1296_1.mzXML]	358.36572265625	12.095566666666667	12.050866666666668	12.1419	0.09103333333333197	24473.46875	102390.31945214834	0	1286	0.10545650151547292	1.01826994780016	1.03653989560032	358.3653564453125	358.3658447265625
997	359.04150390625	1.8669166666666668					1	DETECTED	359.0415 m/z @1.87 [N1296_1.mzXML]	359.04150390625	1.8669166666666668	1.6478833333333334	18.011333333333333	16.36345	372009.71875	1.111934735149429E7	0	1286	0.6058930539661378	2.080267983232207	2.9953103519298363	359.0395812988281	359.04656982421875
998	359.3129577636719	12.709383333333333					1	DETECTED	359.3130 m/z @12.71 [N1296_1.mzXML]	359.3129577636719	12.709383333333333	0.23600000000000002	19.788	19.552	686939.625	1.2702167805290123E7	1	1286	0.2126835254661792	1.0817139230794726	1.4361685164385583	359.3101501464844	359.31610107421875
999	360.2364196777344	3.95895					1	DETECTED	360.2364 m/z @3.96 [N1296_1.mzXML]	360.2364196777344	3.95895	3.3873333333333333	5.093866666666667	1.7065333333333337	6325.3564453125	305731.00184539816	0	1286	0.84378065980103	1.4927253112517127	1.9607422029897714	360.2349548339844	360.2369689941406
1000	360.31597900390625	12.752516666666667					1	DETECTED	360.3160 m/z @12.75 [N1296_1.mzXML]	360.31597900390625	12.752516666666667	0.15196666666666667	13.85495	13.702983333333334	156435.203125	6363764.520684531	0	1286	1.6805769130085206	1.8857617012997698	3.249365586782845	360.307861328125	360.3227844238281
1001	360.3602294921875	11.9915					1	DETECTED	360.3602 m/z @11.99 [N1296_1.mzXML]	360.3602294921875	11.9915	1.1137166666666665	12.095566666666667	10.98185	17359.634765625	2140043.356116944	0	1286	0.09507393006370002	0.504783450059525	0.009566900119049957	360.35980224609375	360.3666076660156
1002	360.837158203125	1.7379833333333332					1	DETECTED	360.8372 m/z @1.74 [N1296_1.mzXML]	360.837158203125	1.7379833333333332	1.25085	1.7674166666666666	0.5165666666666666	27141.412109375	269620.67331906134	0	1286	0.10738282976115476	0.5302107568085399	0.06042151361707971	360.8296813964844	360.8373718261719
1003	361.1986999511719	11.208516666666666					1	DETECTED	361.1987 m/z @11.21 [N1296_1.mzXML]	361.1986999511719	11.208516666666666	0.7756833333333333	12.510116666666667	11.734433333333333	17678.330078125	3162996.9145197445	0	1286	0.07691094470235704	0.5623799862613225	0.12475997252264491	361.1981506347656	361.20135498046875
1004	362.92376708984375	1.6478833333333334					1	DETECTED	362.9238 m/z @1.65 [N1296_1.mzXML]	362.92376708984375	1.6478833333333334	1.5733166666666667	1.7674166666666666	0.19409999999999994	174746.59375	740830.838681396	0	1286	0.06668945702693607	1.2649404019849264	1.6557446981290769	362.92376708984375	362.9248962402344
1005	363.1096496582031	1.45505					1	DETECTED	363.1096 m/z @1.46 [N1296_1.mzXML]	363.1096496582031	1.45505	1.4058333333333333	18.59733333333333	17.191499999999998	10451.04296875	2425734.2407886656	0	1286	0.0956548588072823	174.6512021672874	348.3024043345748	363.10797119140625	363.1104736328125
1006	363.21368408203125	11.330266666666667					1	DETECTED	363.2137 m/z @11.33 [N1296_1.mzXML]	363.21368408203125	11.330266666666667	8.813466666666667	12.080433333333334	3.266966666666667	80202.6328125	1499458.5300823979	0	1286	0.10187991021606102	0.648087202885805	0.290314303386404	363.20458984375	363.21539306640625
1007	363.99462890625	9.443666666666667					1	DETECTED	363.9946 m/z @9.44 [N1296_1.mzXML]	363.99462890625	9.443666666666667	0.20226666666666665	19.558	19.355733333333333	2918.976806640625	1401547.1758787234	0	1286	0.5426896795324119	1.0472294962523716	1.094458992504743	363.9934997558594	364.0028991699219
1008	365.197509765625	14.412816666666666					1	DETECTED	365.1975 m/z @14.41 [N1296_1.mzXML]	365.197509765625	14.412816666666666	14.211133333333333	15.613016666666665	1.4018833333333323	13520.2421875	431989.4749245603	0	1286	0.5529575033902052	2.6356450759776147	4.226181443442052	365.1970520019531	365.1980285644531
1009	365.2080993652344	11.60375					1	DETECTED	365.2081 m/z @11.60 [N1296_1.mzXML]	365.2080993652344	11.60375	10.545283333333334	16.029783333333334	5.484500000000001	27902.3046875	2230224.6960579525	0	1286	0.3960661272709487	2.257795380464273	3.296851673677688	365.1981201171875	365.2113342285156
1010	366.8643798828125	1.6035333333333335					1	DETECTED	366.8644 m/z @1.60 [N1296_1.mzXML]	366.8643798828125	1.6035333333333335	1.5437166666666668	1.61835	0.07463333333333311	15441.8076171875	41322.93484570307	0	1286	0.03346738963556328	0.6238506547784883	0.24770130955697667	366.86334228515625	366.8650207519531
1011	367.1479797363281	8.22485					1	DETECTED	367.1480 m/z @8.22 [N1296_1.mzXML]	367.1479797363281	8.22485	6.79425	12.510116666666667	5.715866666666667	5646.640625	1051821.940760254	0	1286	0.2428933252725809	1.9977165757957034	2.9954331515914068	367.1470642089844	367.1531066894531
1012	367.2427673339844	12.352083333333333					1	DETECTED	367.2428 m/z @12.35 [N1296_1.mzXML]	367.2427673339844	12.352083333333333	12.17365	12.352083333333333	0.17843333333333256	17402.169921875	146484.26726416033	0	1286	0.08268553856632543	0.5	null	367.24249267578125	367.24334716796875
1013	367.98876953125	12.206016666666667					1	DETECTED	367.9888 m/z @12.21 [N1296_1.mzXML]	367.98876953125	12.206016666666667	0.10153333333333332	20.002166666666668	19.900633333333335	39268.8125	1.040632298668804E7	0	1286	2.5543431809932784	1.3333610489785637	2.1656768145313996	367.9799499511719	367.9911193847656
1014	368.2766418457031	11.502833333333333					1	DETECTED	368.2766 m/z @11.50 [N1296_1.mzXML]	368.2766418457031	11.502833333333333	0.18548333333333333	12.157900000000001	11.972416666666668	231940.265625	3.20085231770498E7	1	1286	0.11550035242870393	0.5051564906707291	0.010182836893757688	368.2762756347656	368.28387451171875
1015	368.4220886230469	12.431666666666667					1	DETECTED	368.4221 m/z @12.43 [N1296_1.mzXML]	368.4220886230469	12.431666666666667	2.1076333333333332	12.479133333333333	10.371500000000001	63488.484375	3128891.1710095233	0	1286	0.0880027628161475	0.5022988431523856	0.004597686304771078	368.4220886230469	368.4317626953125
1016	368.62445068359375	12.30305					1	DETECTED	368.6245 m/z @12.30 [N1296_1.mzXML]	368.62445068359375	12.30305	10.013516666666668	12.336083333333333	2.322566666666665	18870.017578125	993879.3432268064	0	1286	2.209951445122263	0.5072139882945575	0.014427976589115167	368.6241149902344	368.6253662109375
1017	368.8690490722656	1.6625166666666666					1	DETECTED	368.8690 m/z @1.66 [N1296_1.mzXML]	368.8690490722656	1.6625166666666666	0.5054166666666666	6.548166666666666	6.04275	47054.5625	1788569.0495358882	0	1286	0.056057849968558005	2.611161524500907	4.222323049001814	368.86871337890625	368.8765563964844
1018	369.0079040527344	1.93735					1	DETECTED	369.0079 m/z @1.94 [N1296_1.mzXML]	369.0079040527344	1.93735	1.7954	16.806833333333334	15.011433333333333	14983.5830078125	1614995.8452721864	0	1286	0.21219706285376372	52.87577785605267	104.75155571210534	368.9981384277344	369.0157775878906
1019	369.2372131347656	13.74225					1	DETECTED	369.2372 m/z @13.74 [N1296_1.mzXML]	369.2372131347656	13.74225	3.0453833333333336	14.658183333333334	11.6128	34247.7578125	6386461.483581117	0	1286	0.20289384026179214	0.5428131602400703	0.0856263204801406	369.2282409667969	369.2390441894531
1020	369.34881591796875	12.636966666666666					1	DETECTED	369.3488 m/z @12.64 [N1296_1.mzXML]	369.34881591796875	12.636966666666666	0.10153333333333332	19.95266666666667	19.851133333333337	64648.69140625	4338545.355902618	0	1286	0.5056157776875558	0.7151774856029358	0.091611595128156	369.3475036621094	369.351806640625
1021	370.2926940917969	11.633083333333333					1	DETECTED	370.2927 m/z @11.63 [N1296_1.mzXML]	370.2926940917969	11.633083333333333	11.502833333333333	14.000683333333335	2.4978500000000015	273630.6875	2504306.465681641	1	1286	0.119485013053513	2.615687558390878	2.6514012473234794	370.2846374511719	370.2984313964844
1022	370.351806640625	12.652433333333333					1	DETECTED	370.3518 m/z @12.65 [N1296_1.mzXML]	370.351806640625	12.652433333333333	0.38758333333333334	13.046133333333334	12.65855	20321.27734375	2036507.180241058	0	1286	0.40669179654271126	0.5160499313077617	0.6786177107641461	370.3512878417969	370.3537902832031
1023	370.8658752441406	1.69235					1	DETECTED	370.8659 m/z @1.69 [N1296_1.mzXML]	370.8658752441406	1.69235	1.6625166666666666	1.7674166666666666	0.1049	17105.572265625	77947.44119824213	0	1286	0.10886453756045311	1.758100558659215	2.51620111731843	370.86566162109375	370.86663818359375
1024	371.1867370605469	15.581266666666666					1	DETECTED	371.1867 m/z @15.58 [N1296_1.mzXML]	371.1867370605469	15.581266666666666	10.331716666666667	17.8005	7.468783333333333	4307.17041015625	677634.6149920959	0	1286	1.4646145266504629	0.7113736732989813	0.26860633541521867	371.185302734375	371.1882019042969
1025	371.23016357421875	12.222233333333332					1	DETECTED	371.2302 m/z @12.22 [N1296_1.mzXML]	371.23016357421875	12.222233333333332	9.729166666666666	14.629050000000001	4.899883333333335	20871.6328125	1626748.3985661925	0	1286	0.1266742205714788	0.9827020269547553	0.9668344489377662	371.2214050292969	371.23077392578125
1026	371.2620849609375	13.6419					1	DETECTED	371.2621 m/z @13.64 [N1296_1.mzXML]	371.2620849609375	13.6419	13.3504	14.67285	1.32245	17081.62890625	482642.5202124025	0	1286	0.11685716099431609	2.268353344768445	3.5367066895368904	371.260009765625	371.2627258300781
1027	371.2962341308594	11.633083333333333					1	DETECTED	371.2962 m/z @11.63 [N1296_1.mzXML]	371.2962341308594	11.633083333333333	11.589516666666666	16.190383333333333	4.600866666666667	64490.41015625	1719251.1224547124	0	1286	0.09396590700051277	29.72049998891424	54.3466519348751	371.2921142578125	371.29644775390625
1028	372.30865478515625	11.7545					1	DETECTED	372.3087 m/z @11.75 [N1296_1.mzXML]	372.30865478515625	11.7545	11.677366666666668	12.222233333333332	0.544866666666664	50471.859375	440140.04985473753	0	1286	0.10750274283981298	3.5319792566983836	1.156511373475587	372.30059814453125	372.3091125488281
1029	372.7359619140625	1.9656833333333334					1	DETECTED	372.7360 m/z @1.97 [N1296_1.mzXML]	372.7359619140625	1.9656833333333334	1.9092	2.16465	0.25544999999999995	11873.9052734375	109260.30270861802	0	1286	0.15162992829305044	2.2612865151962183	3.5225730303924365	372.7347412109375	372.737548828125
1030	372.8807067871094	1.63325					1	DETECTED	372.8807 m/z @1.63 [N1296_1.mzXML]	372.8807067871094	1.63325	1.5585833333333334	1.6625166666666666	0.10393333333333321	35272.578125	163759.23906542975	0	1286	0.08053461444734134	0.6959821428571421	0.3919642857142842	372.8800048828125	372.8810119628906
1031	373.2702331542969	12.270616666666665					1	DETECTED	373.2702 m/z @12.27 [N1296_1.mzXML]	373.2702331542969	12.270616666666665	11.72335	12.352083333333333	0.6287333333333329	10779.1259765625	264357.52833105484	0	1286	0.3229916303789846	0.5744305031063476	0.14886100621269518	373.2702331542969	373.2724609375
1032	373.3121337890625	11.7545					1	DETECTED	373.3121 m/z @11.75 [N1296_1.mzXML]	373.3121337890625	11.7545	11.7389	11.800333333333333	0.06143333333333345	12244.5498046875	38842.89878759803	0	1286	0.06345294826090786	1.9690170940169782	2.9380341880339564	373.3112487792969	373.3121337890625
1033	374.32354736328125	12.254416666666666					1	DETECTED	374.3235 m/z @12.25 [N1296_1.mzXML]	374.32354736328125	12.254416666666666	11.7545	12.319783333333334	0.5652833333333334	8656.6044921875	156067.83217334	0	1286	0.42492597763873974	0.5653775629271557	0.13075512585431134	374.3218688964844	374.3246765136719
1034	375.0148620605469	1.8526333333333334					1	DETECTED	375.0149 m/z @1.85 [N1296_1.mzXML]	375.0148620605469	1.8526333333333334	1.61835	9.789950000000001	8.171600000000002	154876.53125	5291478.240767943	0	1286	0.6226028131313102	2.0423059363122773	3.1841679677053434	375.0056457519531	375.0161437988281
1035	375.21630859375	12.30305					1	DETECTED	375.2163 m/z @12.30 [N1296_1.mzXML]	375.21630859375	12.30305	12.286916666666666	12.55795	0.27103333333333346	12264.830078125	126946.19689965798	0	1286	0.24166067363439048	8.399793388429293	15.799586776858588	375.2157287597656	375.21795654296875
1036	376.33929443359375	12.723733333333334					1	DETECTED	376.3393 m/z @12.72 [N1296_1.mzXML]	376.33929443359375	12.723733333333334	12.383883333333333	13.07435	0.6904666666666675	98423.0234375	1260631.1147170397	0	1286	0.17654445642946826	1.9484491193895603	2.398045550662956	376.3383483886719	376.3410339355469
1037	376.62225341796875	10.589966666666667					1	DETECTED	376.6223 m/z @10.59 [N1296_1.mzXML]	376.62225341796875	10.589966666666667	10.195266666666667	11.014416666666667	0.8191500000000005	37088.5390625	346421.44604821794	0	1286	0.09449481518589131	0.9533211430537849	3.4673464154295353	376.62042236328125	376.62359619140625
1038	376.89910888671875	1.5437166666666668					1	DETECTED	376.8991 m/z @1.54 [N1296_1.mzXML]	376.89910888671875	1.5437166666666668	1.4849166666666667	1.5585833333333334	0.07366666666666677	6851.70556640625	19272.498875671394	0	1286	0.14072043423567093	0.6264172335600896	0.2528344671201792	376.89910888671875	376.90106201171875
1039	377.1439514160156	9.850233333333334					1	DETECTED	377.1440 m/z @9.85 [N1296_1.mzXML]	377.1439514160156	9.850233333333334	9.789950000000001	9.939116666666667	0.149166666666666	3891.35595703125	18736.731614562956	0	1286	0.08216758162042481	1.2372131600774223	1.4744263201548444	377.1434020996094	377.14422607421875
1040	377.62945556640625	12.30305					1	DETECTED	377.6295 m/z @12.30 [N1296_1.mzXML]	377.62945556640625	12.30305	9.624966666666667	16.255316666666666	6.630349999999998	19998.50390625	1972947.5831875606	0	1286	3.9842895674939847	1.2663538787135644	1.714358261507166	377.6269226074219	377.6347961425781
1041	378.2373962402344	12.415616666666667					1	DETECTED	378.2374 m/z @12.42 [N1296_1.mzXML]	378.2373962402344	12.415616666666667	7.407483333333333	15.219466666666667	7.811983333333334	75436.9765625	1652543.3286799022	0	1286	0.13564172484132797	0.5179715480230226	2.1058244210110297	378.2370910644531	378.24310302734375
1042	378.8975524902344	1.6478833333333334					1	DETECTED	378.8976 m/z @1.65 [N1296_1.mzXML]	378.8975524902344	1.6478833333333334	1.5885166666666668	9.594366666666668	8.00585	115523.6171875	6528891.075442718	0	1286	0.08860400801419899	67.42714766984852	123.25733255126224	378.8974304199219	378.8985290527344
1043	379.21649169921875	13.566083333333333					1	DETECTED	379.2165 m/z @13.57 [N1296_1.mzXML]	379.21649169921875	13.566083333333333	13.566083333333333	13.74225	0.17616666666666703	6242.33984375	49883.08284667935	0	1286	0.019804483088959657	null	null	379.2123718261719	379.21649169921875
1044	379.24017333984375	12.415616666666667					1	DETECTED	379.2402 m/z @12.42 [N1296_1.mzXML]	379.24017333984375	12.415616666666667	11.647733333333333	13.462433333333333	1.8147000000000002	16595.970703125	881116.3635570066	0	1286	1.6985365788040436	1.1816248127970825	1.576942121893404	379.24017333984375	379.24920654296875
1045	379.27911376953125	14.226033333333334					1	DETECTED	379.2791 m/z @14.23 [N1296_1.mzXML]	379.27911376953125	14.226033333333334	11.058883333333334	15.1122	4.053316666666666	7103.22802734375	535272.4510412596	0	1286	0.4533989302001942	0.639899699519547	0.2797993990390939	379.2771911621094	379.2814636230469
1046	380.08685302734375	10.938866666666666					1	DETECTED	380.0869 m/z @10.94 [N1296_1.mzXML]	380.08685302734375	10.938866666666666	1.2001	10.984166666666665	9.784066666666664	6433.10205078125	1732929.753884735	0	1286	0.5016894878397924	0.5023257565126316	0.0046515130252632155	380.0778503417969	380.0873718261719
1047	380.25323486328125	12.652433333333333					1	DETECTED	380.2532 m/z @12.65 [N1296_1.mzXML]	380.25323486328125	12.652433333333333	11.8157	13.926799999999998	2.1110999999999986	144226.234375	2592774.7381560067	0	1286	0.10462836421968902	1.1847397105563522	0.33560491776291934	380.2529602050781	380.26165771484375
1048	380.9054870605469	1.5733166666666667					1	DETECTED	380.9055 m/z @1.57 [N1296_1.mzXML]	380.9054870605469	1.5733166666666667	1.5437166666666668	5.044866666666667	3.50115	16159.3701171875	589538.758553711	0	1286	0.05032452304202861	59.1410472972976	117.28209459459518	380.9043273925781	380.90716552734375
1049	381.0229187011719	1.8810333333333333					1	DETECTED	381.0229 m/z @1.88 [N1296_1.mzXML]	381.0229187011719	1.8810333333333333	1.63325	16.3357	14.702449999999999	169542.59375	4695733.649862457	0	1286	0.30379429899359267	1.6385216057811889	2.297644561820112	381.0140686035156	381.0242614746094
1050	381.2946472167969	12.723733333333334					1	DETECTED	381.2946 m/z @12.72 [N1296_1.mzXML]	381.2946472167969	12.723733333333334	12.238316666666666	16.41721666666667	4.178900000000002	767110.75	1.2527721021967892E7	1	1286	0.22174072521873178	0.8986250847331146	1.5530952388796808	381.2925109863281	381.2975769042969
1051	381.9818115234375	0.10153333333333332					1	DETECTED	381.9818 m/z @0.10 [N1296_1.mzXML]	381.9818115234375	0.10153333333333332	0.10153333333333332	20.002166666666668	19.900633333333335	1792.2017822265625	1039653.4011751098	0	1286	0.23519743049024944	null	null	381.9808654785156	381.9877014160156
1052	382.2980041503906	12.780383333333333					1	DETECTED	382.2980 m/z @12.78 [N1296_1.mzXML]	382.2980041503906	12.780383333333333	12.30305	13.07435	0.7713000000000001	138824.3125	2737265.58127466	0	1286	0.2615446979209164	0.8079259776536332	0.5475644863055188	382.29766845703125	382.29852294921875
1053	383.11322021484375	1.7814666666666668					1	DETECTED	383.1132 m/z @1.78 [N1296_1.mzXML]	383.11322021484375	1.7814666666666668	1.7379833333333332	2.3497833333333333	0.6118000000000001	204852.890625	2024176.7968027345	0	1286	0.20553441667541983	5.483218752093584	8.09069098116527	383.1131591796875	383.1147155761719
1054	384.1163635253906	1.9233166666666668					1	DETECTED	384.1164 m/z @1.92 [N1296_1.mzXML]	384.1163635253906	1.9233166666666668	1.9233166666666668	9.139983333333333	7.216666666666667	13249.1103515625	3275978.1269798577	0	1286	7.06217699716488	null	null	384.1124572753906	384.1163635253906
1055	384.8431091308594	1.6772333333333334					1	DETECTED	384.8431 m/z @1.68 [N1296_1.mzXML]	384.8431091308594	1.6772333333333334	1.6625166666666666	3.017033333333333	1.3545166666666664	13805.0361328125	338886.4715080565	0	1286	0.08191438752839031	46.01981879954685	91.0396375990937	384.8418884277344	384.8450927734375
1056	385.3070068359375	11.7545					1	DETECTED	385.3070 m/z @11.75 [N1296_1.mzXML]	385.3070068359375	11.7545	9.82045	17.263333333333332	7.442883333333333	53515.640625	5393028.919916845	0	1286	0.7751968089984924	2.179330778552549	5.362017019955048	385.3052673339844	385.3108215332031
1057	386.0784606933594	13.521166666666666					1	DETECTED	386.0785 m/z @13.52 [N1296_1.mzXML]	386.0784606933594	13.521166666666666	0.11783333333333333	19.969	19.851166666666668	5041.54541015625	1928921.302270448	0	1286	7.183055929922713	0.7405309624471526	0.44087617880631547	386.0767517089844	386.08294677734375
1058	386.31109619140625	11.800333333333333					1	DETECTED	386.3111 m/z @11.80 [N1296_1.mzXML]	386.31109619140625	11.800333333333333	11.0291	16.190383333333333	5.1612833333333334	11939.92578125	1260518.316980408	0	1286	3.3889751404443054	2.679869508743646	4.35248180888594	386.3092041015625	386.3125
1059	386.3236083984375	12.752516666666667					1	DETECTED	386.3236 m/z @12.75 [N1296_1.mzXML]	386.3236083984375	12.752516666666667	11.861283333333335	12.892933333333334	1.031649999999999	53185.25	865448.2601416006	0	1286	0.18151923830408734	0.5787766017129822	1.719247762132706	386.3232727050781	386.324462890625
1060	386.9216003417969	1.6035333333333335					1	DETECTED	386.9216 m/z @1.60 [N1296_1.mzXML]	386.9216003417969	1.6035333333333335	1.5585833333333334	7.934233333333333	6.37565	14961.5205078125	1860643.6084197387	0	1286	0.0750859486029376	70.91935483870961	140.83870967741922	386.9187927246094	386.9232177734375
1061	387.1777038574219	11.561133333333334					1	DETECTED	387.1777 m/z @11.56 [N1296_1.mzXML]	387.1777038574219	11.561133333333334	4.83865	11.947750000000001	7.109100000000001	304275.59375	4243598.105018033	0	1286	0.10916571538087538	2.347739320485616	2.8095370534761592	387.177001953125	387.18084716796875
1062	387.34417724609375	12.383883333333333					1	DETECTED	387.3442 m/z @12.38 [N1296_1.mzXML]	387.34417724609375	12.383883333333333	12.095566666666667	12.55795	0.46238333333333337	12624.0400390625	218353.31768041942	0	1286	0.34089592735660545	0.8018671599514421	0.6037343199028841	387.34222412109375	387.3458557128906
1063	388.0764465332031	13.199766666666667					1	DETECTED	388.0764 m/z @13.20 [N1296_1.mzXML]	388.0764465332031	13.199766666666667	0.13473333333333332	19.985833333333336	19.851100000000002	5528.4619140625	1946182.023991364	0	1286	8.185440572269139	0.7597033812900083	1.574245444664343	388.0740661621094	388.0793762207031
1064	388.7094421386719	1.95165					1	DETECTED	388.7094 m/z @1.95 [N1296_1.mzXML]	388.7094421386719	1.95165	1.8810333333333333	2.1932833333333335	0.31225000000000014	15428.5869140625	172208.54588842773	0	1286	0.20816107732455857	2.2108803398631083	3.4217606797262166	388.70892333984375	388.7099609375
1065	389.9703063964844	12.447633333333332					1	DETECTED	389.9703 m/z @12.45 [N1296_1.mzXML]	389.9703063964844	12.447633333333332	2.26545	19.673333333333336	17.407883333333334	18086.396484375	3081851.9806525866	0	1286	1.7099053612814057	1.6776366188792404	2.704198023413249	389.9687194824219	389.9728088378906
1066	390.3547058105469	13.75625					1	DETECTED	390.3547 m/z @13.76 [N1296_1.mzXML]	390.3547058105469	13.75625	13.657350000000001	14.284600000000001	0.6272500000000001	44073.734375	732914.7739736334	0	1286	0.25489118233902097	3.171132457027344	3.3183687414231553	390.3543395996094	390.3559265136719
1067	390.98895263671875	1.8526333333333334					1	DETECTED	390.9890 m/z @1.85 [N1296_1.mzXML]	390.98895263671875	1.8526333333333334	1.69235	2.41945	0.7270999999999999	29298.751953125	652052.8116589356	0	1286	0.41390434746117966	2.2681709472808564	3.5980042559933434	390.9880676269531	390.98992919921875
1068	391.2811279296875	13.07435					1	DETECTED	391.2811 m/z @13.07 [N1296_1.mzXML]	391.2811279296875	13.07435	0.10153333333333332	20.002166666666668	19.900633333333335	21335.765625	7624721.319257079	0	1286	19.028034861937687	0.7670128178280482	0.1809291874428043	391.2731018066406	391.2837829589844
1069	391.3589172363281	13.784283333333333					1	DETECTED	391.3589 m/z @13.78 [N1296_1.mzXML]	391.3589172363281	13.784283333333333	13.74225	13.941383333333333	0.19913333333333227	11088.5732421875	91669.02261279293	0	1286	0.11477707148871197	2.368754956383858	3.737509912767716	391.3580017089844	391.35931396484375
1070	392.276611328125	11.488083333333332					1	DETECTED	392.2766 m/z @11.49 [N1296_1.mzXML]	392.276611328125	11.488083333333332	0.37071666666666664	19.91916666666667	19.548450000000003	27313.927734375	2621123.09957062	0	1286	0.10583715411351413	0.934241387652273	1.3652637964410945	392.2756652832031	392.28656005859375
1071	393.2074279785156	9.744083333333332					1	DETECTED	393.2074 m/z @9.74 [N1296_1.mzXML]	393.2074279785156	9.744083333333332	9.714233333333334	9.82045	0.10621666666666485	3281.1943359375	14227.82389285272	0	1286	0.08529013538645103	1.7791736460079095	2.558347292015819	393.2072448730469	393.20831298828125
1072	394.22039794921875	8.432316666666667					1	DETECTED	394.2204 m/z @8.43 [N1296_1.mzXML]	394.22039794921875	8.432316666666667	3.4017	8.506183333333333	5.104483333333333	2248.6396484375	379155.94163873274	0	1286	0.13642138636288692	0.5073417109234454	0.014683421846890666	394.21478271484375	394.22216796875
1073	394.2924499511719	11.61845					1	DETECTED	394.2924 m/z @11.62 [N1296_1.mzXML]	394.2924499511719	11.61845	11.546933333333333	11.76965	0.2227166666666669	29606.58984375	219524.12667578086	0	1286	0.12361569515513438	1.557096247960869	3.2025567338317864	394.29150390625	394.29339599609375
1074	394.8712158203125	1.6478833333333334					1	DETECTED	394.8712 m/z @1.65 [N1296_1.mzXML]	394.8712158203125	1.6478833333333334	1.6035333333333335	12.399666666666667	10.796133333333334	37379.8125	2531948.978145386	0	1286	0.04544254289234817	121.71514468245051	211.07125537644234	394.8712158203125	394.87811279296875
1075	395.2739562988281	12.573833333333333					1	DETECTED	395.2740 m/z @12.57 [N1296_1.mzXML]	395.2739562988281	12.573833333333333	12.541933333333333	12.752516666666667	0.210583333333334	29431.0625	258413.14003369195	0	1286	0.12518908252726035	3.300679205851603	5.601358411703206	395.27349853515625	395.2742919921875
1076	396.308349609375	11.72335					1	DETECTED	396.3083 m/z @11.72 [N1296_1.mzXML]	396.308349609375	11.72335	11.677366666666668	12.036133333333334	0.358766666666666	32744.49609375	279030.97902697563	0	1286	0.11011520181136447	3.9010511054730905	6.802102210946181	396.3080749511719	396.3099670410156
1077	396.8829345703125	1.5733166666666667					1	DETECTED	396.8829 m/z @1.57 [N1296_1.mzXML]	396.8829345703125	1.5733166666666667	1.5289499999999998	17.978833333333334	16.449883333333336	27476.4375	1.0742160263639253E7	0	1286	0.06180402175546873	185.38561232156184	350.7433534273398	396.87725830078125	396.8898010253906
1078	396.9969177246094	1.7814666666666668					1	DETECTED	396.9969 m/z @1.78 [N1296_1.mzXML]	396.9969177246094	1.7814666666666668	1.6625166666666666	9.368816666666667	7.706300000000001	68922.296875	2707995.0829598387	0	1286	0.20092326932485793	3.1682451156883635	4.796898043599139	396.988525390625	396.998291015625
1079	397.2691650390625	12.709383333333333					1	DETECTED	397.2692 m/z @12.71 [N1296_1.mzXML]	397.2691650390625	12.709383333333333	12.352083333333333	12.9352	0.5831166666666672	39472.375	695977.5290219715	0	1286	0.19592327812030774	0.8160042914450973	0.6320085828901946	397.2675476074219	397.2693176269531
1080	397.3116455078125	11.707533333333334					1	DETECTED	397.3116 m/z @11.71 [N1296_1.mzXML]	397.3116455078125	11.707533333333334	11.692450000000001	12.095566666666667	0.4031166666666657	9176.458984375	135432.97198046863	0	1286	0.1487257362152281	13.362983425414525	25.72596685082905	397.30755615234375	397.31243896484375
1081	397.41229248046875	12.479133333333333					1	DETECTED	397.4123 m/z @12.48 [N1296_1.mzXML]	397.41229248046875	12.479133333333333	12.270616666666665	16.062066666666666	3.791450000000001	138883.3125	3087410.8802448735	0	1286	0.26592060240674087	1.6918822843615333	2.41967836374699	397.4111633300781	397.412841796875
1082	398.04833984375	9.894533333333333					1	DETECTED	398.0483 m/z @9.89 [N1296_1.mzXML]	398.04833984375	9.894533333333333	9.86505	10.042983333333332	0.17793333333333194	9481.85546875	54936.25403625458	0	1286	0.09705328335139285	3.0175240248727886	5.052057755738724	398.04833984375	398.0492248535156
1083	398.3238525390625	11.846499999999999					1	DETECTED	398.3239 m/z @11.85 [N1296_1.mzXML]	398.3238525390625	11.846499999999999	11.800333333333333	12.189983333333334	0.3896500000000014	108525.8203125	777063.402071656	0	1286	0.1129299172399616	2.3548514820694915	3.7708168290332127	398.32147216796875	398.32464599609375
1084	398.4159851074219	12.510116666666667					1	DETECTED	398.4160 m/z @12.51 [N1296_1.mzXML]	398.4159851074219	12.510116666666667	12.383883333333333	12.780383333333333	0.39649999999999963	27301.380859375	437435.13592382765	0	1286	0.31520900912849825	1.570504357010824	2.141008714021648	398.4144592285156	398.4163513183594
1085	398.7589416503906	13.626916666666666					1	DETECTED	398.7589 m/z @13.63 [N1296_1.mzXML]	398.7589416503906	13.626916666666666	10.42335	15.390233333333333	4.9668833333333335	38831.96484375	2183106.764036651	0	1286	0.32759820624190006	0.8253462419508691	0.669429412816762	398.7506103515625	398.76165771484375
1086	399.2267761230469	1.69235					1	DETECTED	399.2268 m/z @1.69 [N1296_1.mzXML]	399.2267761230469	1.69235	0.11783333333333333	11.400633333333333	11.2828	32733.8046875	9368385.320912657	0	1286	11.245852220963286	2.790132176193403	4.542463117347352	399.2267761230469	399.2361145019531
1087	399.32745361328125	11.846499999999999					1	DETECTED	399.3275 m/z @11.85 [N1296_1.mzXML]	399.32745361328125	11.846499999999999	11.8157	15.692450000000001	3.8767500000000013	26070.60546875	1424036.0125147712	0	1286	1.0690171514784819	51.97726016656463	99.92542211912743	399.3222961425781	399.3275146484375
1088	400.33935546875	11.9915					1	DETECTED	400.3394 m/z @11.99 [N1296_1.mzXML]	400.33935546875	11.9915	11.831016666666667	12.368066666666666	0.5370499999999989	284763.65625	2208016.6689712005	1	1286	0.11430450032379724	2.5173105727176757	2.6211001308813033	400.3304748535156	400.3399963378906
1089	400.8252868652344	1.7814666666666668					1	DETECTED	400.8253 m/z @1.78 [N1296_1.mzXML]	400.8252868652344	1.7814666666666668	1.6772333333333334	1.7954	0.11816666666666675	26835.697265625	142988.26341210952	0	1286	0.12763586957262718	0.566837224176527	0.13367444835305414	400.824462890625	400.8252868652344
1090	401.6221008300781	10.924000000000001					1	DETECTED	401.6221 m/z @10.92 [N1296_1.mzXML]	401.6221008300781	10.924000000000001	10.255616666666667	11.105016666666668	0.849400000000001	11868.888671875	153412.74523358128	0	1286	0.7733370826910981	0.6321276245227562	0.2721909647671429	401.6202697753906	401.6235656738281
1091	402.9000244140625	1.5885166666666668					1	DETECTED	402.9000 m/z @1.59 [N1296_1.mzXML]	402.9000244140625	1.5885166666666668	1.5289499999999998	1.63325	0.10430000000000028	63146.83984375	253090.87803710953	0	1286	0.07383108756258139	0.878343300753421	0.8178149870818471	402.8990783691406	402.9002685546875
1092	403.0048828125	1.7814666666666668					1	DETECTED	403.0049 m/z @1.78 [N1296_1.mzXML]	403.0048828125	1.7814666666666668	1.6625166666666666	19.229833333333332	17.567316666666667	172040.265625	5491326.120361175	0	1286	0.22520642742445207	3.1109047218197072	4.823925773234299	402.99859619140625	403.0098876953125
1093	404.20440673828125	11.561133333333334					1	DETECTED	404.2044 m/z @11.56 [N1296_1.mzXML]	404.20440673828125	11.561133333333334	9.047266666666667	11.72335	2.6760833333333327	34607.46484375	2030876.7558001704	0	1286	0.11209815186152028	0.5344623860547408	0.06169191182105978	404.2030944824219	404.2044372558594
1094	405.079345703125	12.752516666666667					1	DETECTED	405.0793 m/z @12.75 [N1296_1.mzXML]	405.079345703125	12.752516666666667	9.804933333333334	19.771666666666665	9.96673333333333	7698.3056640625	1297214.3690159903	0	1286	2.724337765115653	1.1044023277001274	1.079089747807153	405.0739440917969	405.083984375
1095	405.13275146484375	10.545283333333334					1	DETECTED	405.1328 m/z @10.55 [N1296_1.mzXML]	405.13275146484375	10.545283333333334	10.500966666666667	10.70505	0.20408333333333317	18288.7265625	93230.68737194817	0	1286	0.09948448200256621	2.238011531613932	2.692682400234981	405.13275146484375	405.1341247558594
1096	406.1402893066406	11.72335					1	DETECTED	406.1403 m/z @11.72 [N1296_1.mzXML]	406.1402893066406	11.72335	9.879850000000001	11.785016666666667	1.9051666666666662	8642.345703125	370697.657889648	0	1286	1.9048505165946619	0.5167254316969535	0.03345086339390695	406.1390686035156	406.1417236328125
1097	406.6800231933594	1.97965					1	DETECTED	406.6800 m/z @1.98 [N1296_1.mzXML]	406.6800231933594	1.97965	1.9092	11.237883333333334	9.328683333333334	9205.4853515625	2182031.227930664	0	1286	0.2832011860871242	66.2078306127278	131.4156612254556	406.6738586425781	406.68212890625
1098	406.7450256347656	12.286916666666666					1	DETECTED	406.7450 m/z @12.29 [N1296_1.mzXML]	406.7450256347656	12.286916666666666	11.546933333333333	14.1052	2.5582666666666665	37871.48828125	2175802.8636856684	0	1286	0.26785799898267193	1.7285974909344812	1.2835181469332786	406.7427673339844	406.7542724609375
1099	407.1349182128906	10.559883333333334					1	DETECTED	407.1349 m/z @10.56 [N1296_1.mzXML]	407.1349182128906	10.559883333333334	9.368816666666667	10.63975	1.270933333333332	6652.5263671875	176955.50011526496	0	1286	0.11489968930848882	0.5335273704242692	0.07187801728410005	407.1345520019531	407.13653564453125
1100	408.081787109375	10.938866666666666					1	DETECTED	408.0818 m/z @10.94 [N1296_1.mzXML]	408.081787109375	10.938866666666666	10.8184	11.223133333333333	0.4047333333333327	47719.86328125	416831.9448269033	0	1286	0.1444320051006045	1.400099557982511	1.7046797722744444	408.0806579589844	408.0830993652344
1101	408.91619873046875	1.63325					1	DETECTED	408.9162 m/z @1.63 [N1296_1.mzXML]	408.91619873046875	1.63325	1.5437166666666668	1.6625166666666666	0.1187999999999998	78127.890625	337461.13352148444	0	1286	0.07611993007134443	0.6650221616874186	0.3764739287831625	408.91619873046875	408.91766357421875
1102	409.1145935058594	9.909283333333333					1	DETECTED	409.1146 m/z @9.91 [N1296_1.mzXML]	409.1145935058594	9.909283333333333	9.86505	10.8184	0.9533500000000004	8139.83544921875	125865.75439855937	0	1286	0.11222136973218966	10.776375282592477	1.8904752378114886	409.11279296875	409.11529541015625
1103	409.1322021484375	10.545283333333334					1	DETECTED	409.1322 m/z @10.55 [N1296_1.mzXML]	409.1322021484375	10.545283333333334	10.515616666666666	10.574733333333334	0.05911666666666804	3471.93505859375	9397.082589233394	0	1286	0.05084519254886288	0.9963483146067402	0.9926966292134803	409.13092041015625	409.1322937011719
1104	409.159423828125	11.561133333333334					1	DETECTED	409.1594 m/z @11.56 [N1296_1.mzXML]	409.159423828125	11.561133333333334	10.833783333333335	12.00635	1.1725666666666648	245309.703125	2141172.8693110324	0	1286	0.12031839970117097	2.5418851357217833	2.699617830293139	409.14971923828125	409.1606140136719
1105	409.1853332519531	9.225683333333334					1	DETECTED	409.1853 m/z @9.23 [N1296_1.mzXML]	409.1853332519531	9.225683333333334	8.766416666666666	9.354283333333333	0.5878666666666668	101314.3203125	487791.5136509991	0	1286	0.06668330663161726	1.1204263331073974	1.222388167117696	409.1805419921875	409.1871643066406
1106	409.3262023925781	12.222233333333332					1	DETECTED	409.3262 m/z @12.22 [N1296_1.mzXML]	409.3262023925781	12.222233333333332	4.76075	14.44125	9.6805	14673.6298828125	1515760.8041127622	0	1286	0.3346192803100081	0.6486980917556608	0.29739618351132174	409.3202209472656	409.3312072753906
1107	410.0791320800781	10.938866666666666					1	DETECTED	410.0791 m/z @10.94 [N1296_1.mzXML]	410.0791320800781	10.938866666666666	10.893550000000001	11.179033333333333	0.28548333333333176	13820.802734375	119190.99570788495	0	1286	0.1626745618321621	3.149871276204608	5.299742552409216	410.07806396484375	410.07965087890625
1108	410.0983581542969	10.606233333333334					1	DETECTED	410.0984 m/z @10.61 [N1296_1.mzXML]	410.0983581542969	10.606233333333334	10.589966666666667	10.70505	0.11508333333333276	3559.405029296875	16285.956346496463	0	1286	0.08907327923012076	3.537397540983592	6.074795081967184	410.09503173828125	410.0990905761719
1109	410.1630554199219	11.561133333333334					1	DETECTED	410.1631 m/z @11.56 [N1296_1.mzXML]	410.1630554199219	11.561133333333334	11.517933333333334	11.8157	0.29776666666666607	72660.984375	419388.46905688336	0	1286	0.08409793350846329	3.2821200736626226	4.474908481764686	410.16162109375	410.1641845703125
1110	410.260986328125	11.428833333333333					1	DETECTED	410.2610 m/z @11.43 [N1296_1.mzXML]	410.260986328125	11.428833333333333	3.0735333333333332	11.428833333333333	8.3553	7269.20947265625	1925117.9336772766	0	1286	7.647595633207109	0.5	null	410.2510070800781	410.260986328125
1111	410.7590637207031	13.391683333333333					1	DETECTED	410.7591 m/z @13.39 [N1296_1.mzXML]	410.7590637207031	13.391683333333333	11.91925	14.8384	2.91915	31617.365234375	1454263.3037229604	0	1286	0.3806785431120421	0.9274408434945264	0.8888411762756162	410.750244140625	410.7605285644531
1112	410.8532409667969	1.69235					1	DETECTED	410.8532 m/z @1.69 [N1296_1.mzXML]	410.8532409667969	1.69235	1.69235	1.7814666666666668	0.08911666666666673	52590.890625	168246.5369453128	0	1286	0.08717907774656575	null	null	410.8528747558594	410.853759765625
1113	411.0750427246094	10.40855					1	DETECTED	411.0750 m/z @10.41 [N1296_1.mzXML]	411.0750427246094	10.40855	4.870083333333333	12.02145	7.151366666666667	5893.1328125	581060.0250306396	0	1286	0.041458938771027576	0.6456088929547287	0.2912177859094574	411.0676574707031	411.08367919921875
1114	412.3026428222656	11.53275					1	DETECTED	412.3026 m/z @11.53 [N1296_1.mzXML]	412.3026428222656	11.53275	11.53275	11.662583333333334	0.1298333333333339	10601.4765625	61361.513679687094	0	1286	0.08518037888624619	null	null	412.3025207519531	412.3049621582031
1115	412.7745056152344	13.36415					1	DETECTED	412.7745 m/z @13.36 [N1296_1.mzXML]	412.7745056152344	13.36415	12.60555	14.585700000000001	1.9801500000000019	20215.296875	843041.6792509765	0	1286	0.34678627507351223	1.3051344582124957	1.6102689164249915	412.7734375	412.7758483886719
1116	412.85052490234375	1.69235					1	DETECTED	412.8505 m/z @1.69 [N1296_1.mzXML]	412.85052490234375	1.69235	1.5437166666666668	1.7814666666666668	0.2377499999999999	26113.025390625	258106.27138378914	0	1286	0.2159327034550631	0.799786947746132	0.5995738954922639	412.84991455078125	412.8604736328125
1117	412.971435546875	1.7674166666666666					1	DETECTED	412.9714 m/z @1.77 [N1296_1.mzXML]	412.971435546875	1.7674166666666666	1.7674166666666666	2.3356500000000002	0.5682333333333336	16247.9189453125	271602.2325957031	0	1286	0.17721799814760897	null	null	412.9700012207031	412.9721374511719
1118	413.1401062011719	9.38395					1	DETECTED	413.1401 m/z @9.38 [N1296_1.mzXML]	413.1401062011719	9.38395	9.339366666666667	15.127116666666666	5.787749999999999	8860.0693359375	1063234.9762067262	0	1286	0.13380884763207135	64.90934579439207	130.70482953882987	413.1338806152344	413.14727783203125
1119	413.26336669921875	1.63325					1	DETECTED	413.2634 m/z @1.63 [N1296_1.mzXML]	413.26336669921875	1.63325	0.11783333333333333	19.95266666666667	19.834833333333336	14793.693359375	3323547.2290253583	0	1286	0.11983432038650133	2.776055728440862	13.317439607743461	413.26080322265625	413.26788330078125
1120	413.3385009765625	12.110700000000001					1	DETECTED	413.3385 m/z @12.11 [N1296_1.mzXML]	413.3385009765625	12.110700000000001	11.831016666666667	16.36805	4.5370333333333335	9216.7373046875	1125535.1401605527	0	1286	2.9033386481165895	8.111018413682103	13.806192041309487	413.33685302734375	413.3401794433594
1121	414.2977294921875	12.222233333333332					1	DETECTED	414.2977 m/z @12.22 [N1296_1.mzXML]	414.2977294921875	12.222233333333332	6.170016666666667	16.823	10.652983333333333	75090.25	2980192.91351654	0	1286	0.28482222599454055	3.0942223618429305	6.769219474245977	414.2909851074219	414.3029479980469
1122	414.86474609375	1.6625166666666666					1	DETECTED	414.8647 m/z @1.66 [N1296_1.mzXML]	414.86474609375	1.6625166666666666	1.6478833333333334	9.296516666666667	7.648633333333334	20206.0234375	1245873.6918511353	0	1286	0.03917104747680322	261.3428246013678	3.34005252818132	414.8641662597656	414.87384033203125
1123	414.995849609375	1.4849166666666667					1	DETECTED	414.9958 m/z @1.48 [N1296_1.mzXML]	414.995849609375	1.4849166666666667	1.4234	1.4995333333333332	0.07613333333333316	4722.37060546875	11506.000084350577	0	1286	0.04206249688876551	0.6188024925494432	0.2376049850988865	414.9940490722656	414.9969787597656
1124	415.2088928222656	11.905100000000001					1	DETECTED	415.2089 m/z @11.91 [N1296_1.mzXML]	415.2088928222656	11.905100000000001	11.831016666666667	12.206016666666667	0.375	309398.3125	2347528.1367612304	1	1286	0.11611729335657017	1.6834951415550734	2.130055706316974	415.2084655761719	415.2091979980469
1125	415.2336120605469	13.770283333333333					1	DETECTED	415.2336 m/z @13.77 [N1296_1.mzXML]	415.2336120605469	13.770283333333333	5.028566666666666	14.355933333333333	9.327366666666666	81516.921875	5210207.050176879	0	1286	0.26136470124862576	1.2909831353898333	1.4346712156602228	415.23162841796875	415.23681640625
1126	415.3004150390625	12.206016666666667					1	DETECTED	415.3004 m/z @12.21 [N1296_1.mzXML]	415.3004150390625	12.206016666666667	11.662583333333334	15.5496	3.887016666666666	19189.681640625	836066.8724905393	0	1286	0.6836957484575343	3.5763509783475462	6.1527019566950925	415.2997131347656	415.30206298828125
1127	416.79833984375	1.7531					1	DETECTED	416.7983 m/z @1.75 [N1296_1.mzXML]	416.79833984375	1.7531	1.69235	1.7531	0.06075000000000008	35306.25390625	100157.36614648471	0	1286	0.05245505257696714	0.5	null	416.79833984375	416.7987976074219
1128	416.999755859375	1.8669166666666668					1	DETECTED	416.9998 m/z @1.87 [N1296_1.mzXML]	416.999755859375	1.8669166666666668	1.7674166666666666	2.4606833333333333	0.6932666666666667	66692.921875	1465845.6332438968	0	1286	0.4665968335101107	3.5437976548102026	5.670492477764542	416.99932861328125	417.00091552734375
1129	418.3858337402344	12.766449999999999					1	DETECTED	418.3858 m/z @12.77 [N1296_1.mzXML]	418.3858337402344	12.766449999999999	12.652433333333333	12.9211	0.2686666666666664	23419.826171875	281566.2918032231	0	1286	0.217429221573207	1.1781903230521888	1.3563806461043777	418.3842468261719	418.3869934082031
1130	418.74591064453125	13.391683333333333					1	DETECTED	418.7459 m/z @13.39 [N1296_1.mzXML]	418.74591064453125	13.391683333333333	11.7389	13.714433333333334	1.9755333333333347	17141.171875	819205.4289090573	0	1286	3.230652534753405	0.5976383272661271	0.20402034791124357	418.74267578125	418.7474060058594
1131	418.8774719238281	1.5885166666666668					1	DETECTED	418.8775 m/z @1.59 [N1296_1.mzXML]	418.8774719238281	1.5885166666666668	1.5437166666666668	1.63325	0.08953333333333324	72997.8984375	259179.51303515624	0	1286	0.06440756040481643	0.9992559523809524	0.9720521019022809	418.8768310546875	418.8780212402344
1132	418.97882080078125	1.7674166666666666					1	DETECTED	418.9788 m/z @1.77 [N1296_1.mzXML]	418.97882080078125	1.7674166666666666	1.69235	2.29365	0.6013	58272.78515625	848051.5836372072	0	1286	0.13351536847295442	4.005106571936059	7.010213143872119	418.97821044921875	418.9810485839844
1133	419.3128356933594	12.368066666666666					1	DETECTED	419.3128 m/z @12.37 [N1296_1.mzXML]	419.3128356933594	12.368066666666666	0.10153333333333332	19.985833333333336	19.884300000000003	9587.6328125	2086892.5846535945	0	1286	6.445180354502978	0.92117962187592	0.47793947263645203	419.3101501464844	419.3177185058594
1134	419.75274658203125	12.270616666666665					1	DETECTED	419.7527 m/z @12.27 [N1296_1.mzXML]	419.75274658203125	12.270616666666665	11.60375	13.36415	1.7604000000000006	10397.10546875	764060.4068303223	0	1286	0.37928807041762447	1.3199040287913653	1.6398080575827303	419.75091552734375	419.75537109375
1135	420.1562805175781	11.135066666666667					1	DETECTED	420.1563 m/z @11.14 [N1296_1.mzXML]	420.1562805175781	11.135066666666667	8.782283333333334	11.252783333333333	2.4704999999999995	19476.923828125	417850.3727265624	0	1286	0.7068146406084708	0.525762582029119	0.05272862241002421	420.1544494628906	420.15899658203125
1136	420.7612609863281	12.541933333333333					1	DETECTED	420.7613 m/z @12.54 [N1296_1.mzXML]	420.7612609863281	12.541933333333333	11.662583333333334	13.521166666666666	1.858583333333332	14055.5078125	889721.4490367428	0	1286	0.6482791379409321	1.0567938439377578	1.1135876878755155	420.7598876953125	420.762939453125
1137	420.8823547363281	1.6625166666666666					1	DETECTED	420.8824 m/z @1.66 [N1296_1.mzXML]	420.8823547363281	1.6625166666666666	1.6478833333333334	14.196233333333334	12.548350000000001	82628.5390625	4359901.274605713	0	1286	0.03886634298281599	428.7591116173138	9.273913319738073	420.8814392089844	420.89227294921875
1138	421.7801818847656	14.31325					1	DETECTED	421.7802 m/z @14.31 [N1296_1.mzXML]	421.7801818847656	14.31325	14.166283333333332	15.188366666666667	1.0220833333333346	39808.4609375	920471.8563232427	0	1286	0.2504768471880592	3.4802832985001615	4.389035393739077	421.7794494628906	421.7831726074219
1139	422.09735107421875	11.386633333333332					1	DETECTED	422.0974 m/z @11.39 [N1296_1.mzXML]	422.09735107421875	11.386633333333332	11.315433333333335	11.488083333333332	0.1726499999999973	65206.76171875	382157.4492109359	0	1286	0.1097462886067575	1.2124297752809228	1.4517669950160335	422.0962219238281	422.09735107421875
1140	422.13665771484375	9.339366666666667					1	DETECTED	422.1367 m/z @9.34 [N1296_1.mzXML]	422.13665771484375	9.339366666666667	9.282399999999999	10.688799999999999	1.4063999999999997	6779.91796875	120994.98921090695	0	1286	0.09568505521705184	12.34406085430053	14.858416345482254	422.13519287109375	422.13970947265625
1141	422.323974609375	11.800333333333333					1	DETECTED	422.3240 m/z @11.80 [N1296_1.mzXML]	422.323974609375	11.800333333333333	11.76965	11.905100000000001	0.13545000000000051	30063.677734375	172290.22105908315	0	1286	0.10450332784590977	2.207224334600844	3.4144486692016884	422.3227844238281	422.3244323730469
1142	423.7957458496094	14.1813					1	DETECTED	423.7957 m/z @14.18 [N1296_1.mzXML]	423.7957458496094	14.1813	14.060116666666666	14.585700000000001	0.5255833333333353	7967.21240234375	119693.40710034208	0	1286	0.1782869215580014	2.168546279741425	3.3370925594828504	423.7936706542969	423.79656982421875
1143	424.076416015625	10.8184					1	DETECTED	424.0764 m/z @10.82 [N1296_1.mzXML]	424.076416015625	10.8184	10.70505	11.014416666666667	0.30936666666666746	16877.455078125	171174.4336331793	0	1286	0.6008059060547062	1.3646522570210238	1.7293045140420473	424.07574462890625	424.07733154296875
1144	424.33953857421875	11.905100000000001					1	DETECTED	424.3395 m/z @11.91 [N1296_1.mzXML]	424.33953857421875	11.905100000000001	11.861283333333335	14.255916666666668	2.394633333333333	552171.75	4593320.990702612	1	1286	0.09774375092616339	3.118846407469755	4.026085996515325	424.3384704589844	424.3491516113281
1145	424.7742919921875	13.391683333333333					1	DETECTED	424.7743 m/z @13.39 [N1296_1.mzXML]	424.7742919921875	13.391683333333333	7.754916666666667	14.600166666666667	6.845249999999999	20275.56640625	1482231.6081779173	0	1286	0.18313028683038013	0.6071965015404813	0.13095947775717787	424.77044677734375	424.77789306640625
1146	424.893798828125	1.61835					1	DETECTED	424.8938 m/z @1.62 [N1296_1.mzXML]	424.893798828125	1.61835	1.5437166666666668	1.69235	0.14863333333333317	115552.7578125	572342.4776533204	0	1286	0.08048445207867916	1.0008942448150562	1.074604829661812	424.892578125	424.8957214355469
1147	425.13323974609375	11.561133333333334					1	DETECTED	425.1332 m/z @11.56 [N1296_1.mzXML]	425.13323974609375	11.561133333333334	11.546933333333333	11.707533333333334	0.16060000000000052	14600.0869140625	74339.46090954555	0	1286	0.07163001325254115	5.654929577464546	10.309859154929091	425.1316223144531	425.1340637207031
1148	426.3549499511719	12.02145					1	DETECTED	426.3549 m/z @12.02 [N1296_1.mzXML]	426.3549499511719	12.02145	11.89075	12.666633333333333	0.7758833333333328	622492.375	4644378.911613053	1	1286	0.11984214566944118	2.9221786709480573	3.708166862570424	426.3462219238281	426.35662841796875
1149	426.82720947265625	1.6772333333333334					1	DETECTED	426.8272 m/z @1.68 [N1296_1.mzXML]	426.82720947265625	1.6772333333333334	1.6772333333333334	19.327833333333334	17.6506	33145.3203125	5886902.185222779	0	1286	0.10827339461431107	null	null	426.82696533203125	426.8343200683594
1150	427.1570739746094	11.647733333333333					1	DETECTED	427.1571 m/z @11.65 [N1296_1.mzXML]	427.1570739746094	11.647733333333333	11.633083333333333	11.7545	0.12141666666666673	8592.9453125	44386.088246703905	0	1286	0.0769297535679101	4.143913538111604	7.2878270762232065	427.1568298339844	427.15814208984375
1151	428.0341491699219	4.10725					1	DETECTED	428.0341 m/z @4.11 [N1296_1.mzXML]	428.0341491699219	4.10725	3.2294	19.393166666666666	16.163766666666668	1746.580322265625	777829.6419707031	0	1286	0.463796352198262	9.206451367925428	17.412902735850853	428.032470703125	428.0367431640625
1152	428.3708190917969	12.157900000000001					1	DETECTED	428.3708 m/z @12.16 [N1296_1.mzXML]	428.3708190917969	12.157900000000001	12.036133333333334	12.336083333333333	0.29994999999999905	68469.3359375	587959.0048002909	0	1286	0.16806975083553155	1.1040340546201262	1.3956402063884628	428.3612976074219	428.37237548828125
1153	429.3746643066406	12.1419					1	DETECTED	429.3747 m/z @12.14 [N1296_1.mzXML]	429.3746643066406	12.1419	12.1419	14.600166666666667	2.458266666666667	21095.365234375	721613.9500375973	0	1286	0.07359459458333184	null	null	429.3663330078125	429.3746643066406
1154	430.2418212890625	9.654816666666667					1	DETECTED	430.2418 m/z @9.65 [N1296_1.mzXML]	430.2418212890625	9.654816666666667	5.826733333333333	9.699166666666667	3.8724333333333334	5296.826171875	207238.5904165652	0	1286	0.05771359210933191	0.5057927161111957	0.011585432222391449	430.23968505859375	430.2428894042969
1155	430.9108581542969	1.6478833333333334					1	DETECTED	430.9109 m/z @1.65 [N1296_1.mzXML]	430.9108581542969	1.6478833333333334	1.5733166666666667	1.69235	0.11903333333333332	196602.390625	748427.9450937498	0	1286	0.06331974790800565	0.7696404796527886	0.6156465340482551	430.9106140136719	430.91143798828125
1156	431.17596435546875	12.652433333333333					1	DETECTED	431.1760 m/z @12.65 [N1296_1.mzXML]	431.17596435546875	12.652433333333333	3.7954999999999997	14.370166666666668	10.574666666666669	49330.1015625	3016768.990602539	0	1286	0.16207610201369782	0.7471109908159376	0.05227290282395713	431.1662902832031	431.1781311035156
1157	431.31231689453125	12.752516666666667					1	DETECTED	431.3123 m/z @12.75 [N1296_1.mzXML]	431.31231689453125	12.752516666666667	12.723733333333334	17.523666666666667	4.799933333333334	34995.23828125	995476.234537049	0	1286	0.13719582264982755	83.38042848870924	165.76085697741848	431.31219482421875	431.320556640625
1158	432.23553466796875	11.87595					1	DETECTED	432.2355 m/z @11.88 [N1296_1.mzXML]	432.23553466796875	11.87595	11.831016666666667	12.036133333333334	0.20511666666666706	42938.26953125	322126.7113786624	0	1286	0.12849075381337904	2.2824554896142737	3.2976585134943184	432.23480224609375	432.23577880859375
1159	432.30804443359375	12.238316666666666					1	DETECTED	432.3080 m/z @12.24 [N1296_1.mzXML]	432.30804443359375	12.238316666666666	6.51545	19.180833333333332	12.665383333333331	64498.33984375	2343990.5677279662	0	1286	0.145098728970261	6.108049092389956	2.630196758530209	432.29998779296875	432.3170471191406
1160	432.7820739746094	13.714433333333334					1	DETECTED	432.7821 m/z @13.71 [N1296_1.mzXML]	432.7820739746094	13.714433333333334	1.7073	14.030233333333333	12.322933333333333	18714.115234375	3350543.664357788	0	1286	0.18040025514769198	0.5131505160821067	0.026301032164213447	432.77239990234375	432.79083251953125
1161	432.97406005859375	1.8669166666666668					1	DETECTED	432.9741 m/z @1.87 [N1296_1.mzXML]	432.97406005859375	1.8669166666666668	1.69235	2.44695	0.7546000000000002	46645.671875	907121.4850510253	0	1286	0.5053779425169844	2.1613519190376165	3.3217698570920904	432.9733581542969	432.97711181640625
1162	433.2393798828125	11.91925					1	DETECTED	433.2394 m/z @11.92 [N1296_1.mzXML]	433.2393798828125	11.91925	9.804933333333334	12.00635	2.201416666666665	14564.0546875	504595.52390026796	0	1286	0.0870702931152394	0.5205976714304857	0.04119534286097142	433.2324523925781	433.2394714355469
1163	433.3109436035156	12.238316666666666					1	DETECTED	433.3109 m/z @12.24 [N1296_1.mzXML]	433.3109436035156	12.238316666666666	12.189983333333334	12.352083333333333	0.1620999999999988	18693.05859375	117518.506466797	0	1286	0.08933916524678054	1.6768965517241716	2.3537931034483432	433.3109436035156	433.3125305175781
1164	433.9679260253906	11.517933333333334					1	DETECTED	433.9679 m/z @11.52 [N1296_1.mzXML]	433.9679260253906	11.517933333333334	10.968966666666667	17.930166666666665	6.961199999999998	7525.05810546875	1266969.0484572444	0	1286	0.6519592195885409	6.340275669439549	11.680551338879098	433.96588134765625	433.96966552734375
1165	435.3313903808594	10.515616666666666					1	DETECTED	435.3314 m/z @10.52 [N1296_1.mzXML]	435.3313903808594	10.515616666666666	10.470066666666666	11.692450000000001	1.222383333333335	10048.12109375	324629.1242399296	0	1286	1.2118214167003138	13.418038785217602	25.836077570435204	435.33013916015625	435.3332214355469
1166	436.85577392578125	1.6772333333333334					1	DETECTED	436.8558 m/z @1.68 [N1296_1.mzXML]	436.85577392578125	1.6772333333333334	1.6478833333333334	18.484666666666666	16.836783333333333	46504.0703125	6438898.145829894	0	1286	0.053330627898800165	286.8276547416242	572.6553094832484	436.8491516113281	436.85650634765625
1167	437.1910095214844	11.905100000000001					1	DETECTED	437.1910 m/z @11.91 [N1296_1.mzXML]	437.1910095214844	11.905100000000001	3.6780833333333334	12.238316666666666	8.560233333333333	232114.671875	1.0271227975826662E7	0	1286	0.116192603798698	0.5106799747126547	2.2618459201635708	437.1898498535156	437.1971435546875
1168	438.29510498046875	13.36415					1	DETECTED	438.2951 m/z @13.36 [N1296_1.mzXML]	438.29510498046875	13.36415	3.7367833333333333	13.521166666666666	9.784383333333333	20565.7890625	3712903.521022217	0	1286	0.06895716882326752	0.5081547048171704	0.021635989605578554	438.2931823730469	438.29656982421875
1169	438.9819030761719	1.8094333333333334					1	DETECTED	438.9819 m/z @1.81 [N1296_1.mzXML]	438.9819030761719	1.8094333333333334	1.69235	7.108583333333333	5.416233333333333	40763.56640625	1199095.9471350098	0	1286	0.22315386199374876	3.1200483905524563	4.945215584603061	438.9803466796875	438.9908447265625
1170	440.86785888671875	1.61835					1	DETECTED	440.8679 m/z @1.62 [N1296_1.mzXML]	440.86785888671875	1.61835	1.5585833333333334	1.6478833333333334	0.08929999999999993	47535.70703125	177943.8748222657	0	1286	0.0976628593401696	0.7470719464584508	0.49414389291690153	440.8676452636719	440.86895751953125
1171	442.314453125	11.846499999999999					1	DETECTED	442.3145 m/z @11.85 [N1296_1.mzXML]	442.314453125	11.846499999999999	11.785016666666667	11.89075	0.10573333333333323	13017.8447265625	72292.07030419976	0	1286	0.11999270042413279	0.8598536188669256	0.7197072377338513	442.31317138671875	442.314453125
1172	442.8758544921875	1.5437166666666668					1	DETECTED	442.8759 m/z @1.54 [N1296_1.mzXML]	442.8758544921875	1.5437166666666668	1.45505	1.5885166666666668	0.13346666666666684	16622.0703125	65331.10837927257	0	1286	0.057098314856471655	0.7343707524627113	0.5285372823401174	442.87432861328125	442.8775634765625
1173	443.2641906738281	12.709383333333333					1	DETECTED	443.2642 m/z @12.71 [N1296_1.mzXML]	443.2641906738281	12.709383333333333	9.924383333333333	16.49765	6.573266666666667	12620.44140625	1462918.7563857723	0	1286	0.14276172691636013	1.1801196888090963	1.3602393776181927	443.26019287109375	443.266845703125
1174	443.4175720214844	12.270616666666665					1	DETECTED	443.4176 m/z @12.27 [N1296_1.mzXML]	443.4175720214844	12.270616666666665	12.126283333333333	12.52585	0.39956666666666685	15788.7431640625	233009.56945068392	0	1286	0.1669075046331976	1.3841801385681418	1.7683602771362836	443.41644287109375	443.4187316894531
1175	444.2366027832031	8.358616666666666					1	DETECTED	444.2366 m/z @8.36 [N1296_1.mzXML]	444.2366027832031	8.358616666666666	8.013866666666667	8.506183333333333	0.4923166666666656	2961.625732421875	48062.43369549562	0	1286	0.31338254190983506	0.7140198211264197	0.4280396422528395	444.23321533203125	444.2388916015625
1176	445.3960876464844	12.447633333333332					1	DETECTED	445.3961 m/z @12.45 [N1296_1.mzXML]	445.3960876464844	12.447633333333332	6.892816666666667	12.60555	5.7127333333333326	19388.86328125	1260041.388451905	0	1286	0.19061973233573504	0.5142143905139384	0.02842878102787676	445.3956298828125	445.4027099609375
1177	446.2510986328125	11.561133333333334					1	DETECTED	446.2511 m/z @11.56 [N1296_1.mzXML]	446.2510986328125	11.561133333333334	8.797833333333333	19.72283333333333	10.924999999999997	726683.6875	9979196.48944164	1	1286	0.11416427098285276	2.3351951307665244	2.901587049270961	446.2489013671875	446.2534484863281
1178	446.79840087890625	13.74225					1	DETECTED	446.7984 m/z @13.74 [N1296_1.mzXML]	446.79840087890625	13.74225	13.672033333333333	14.240933333333334	0.5689000000000011	15572.4765625	254598.90902905262	0	1286	0.07580020648965657	4.051032518395429	7.102065036790858	446.7967224121094	446.79962158203125
1179	446.8846740722656	1.6478833333333334					1	DETECTED	446.8847 m/z @1.65 [N1296_1.mzXML]	446.8846740722656	1.6478833333333334	1.5733166666666667	1.6772333333333334	0.10391666666666666	114625.78125	369425.1559790039	0	1286	0.05456835738351051	0.6877233782758259	0.48461599664232347	446.8844299316406	446.8854675292969
1180	447.3415832519531	11.473233333333333					1	DETECTED	447.3416 m/z @11.47 [N1296_1.mzXML]	447.3415832519531	11.473233333333333	11.29935	15.613016666666665	4.3136666666666645	10062.4755859375	1287792.8734052123	0	1286	3.9196465662665556	12.403910668072516	23.807821336145032	447.3415832519531	447.34735107421875
1181	448.2576599121094	11.561133333333334					1	DETECTED	448.2577 m/z @11.56 [N1296_1.mzXML]	448.2576599121094	11.561133333333334	11.53275	11.707533333333334	0.17478333333333396	29931.01953125	158047.30037231353	0	1286	0.08932807988764324	3.0789782736346907	4.566996655210415	448.2546081542969	448.2580261230469
1182	448.33953857421875	11.91925					1	DETECTED	448.3395 m/z @11.92 [N1296_1.mzXML]	448.33953857421875	11.91925	11.861283333333335	15.3123	3.451016666666666	26137.384765625	899414.61794934	0	1286	0.25813714151122547	29.76725129384769	57.581365017911935	448.3377380371094	448.34808349609375
1183	449.1984558105469	12.447633333333332					1	DETECTED	449.1985 m/z @12.45 [N1296_1.mzXML]	449.1984558105469	12.447633333333332	4.605950000000001	12.573833333333333	7.967883333333332	22777.013671875	1257201.9613144838	0	1286	0.2405280355108257	0.5080467416647362	0.016093483329472302	449.1929626464844	449.2076110839844
1184	450.318603515625	12.30305					1	DETECTED	450.3186 m/z @12.30 [N1296_1.mzXML]	450.318603515625	12.30305	11.662583333333334	16.970000000000002	5.3074166666666684	42711.0390625	2031486.870814942	0	1286	0.19076176890473562	4.143398043093579	7.286796086187157	450.31024169921875	450.31988525390625
1185	450.35479736328125	13.046133333333334					1	DETECTED	450.3548 m/z @13.05 [N1296_1.mzXML]	450.35479736328125	13.046133333333334	0.10153333333333332	20.002166666666668	19.900633333333335	146989.640625	5088807.262759366	0	1286	0.23412180035636432	1.0237714731686292	0.38282709580474894	450.35198974609375	450.362060546875
1186	451.322509765625	12.336083333333333					1	DETECTED	451.3225 m/z @12.34 [N1296_1.mzXML]	451.322509765625	12.336083333333333	12.254416666666666	12.336083333333333	0.081666666666667	11966.8408203125	45567.13485644505	0	1286	0.09866017601663479	0.5	null	451.3214111328125	451.32269287109375
1187	452.37054443359375	12.095566666666667					1	DETECTED	452.3705 m/z @12.10 [N1296_1.mzXML]	452.37054443359375	12.095566666666667	12.050866666666668	19.804333333333332	7.7534666666666645	30307.658203125	2497807.076453247	0	1286	0.10245225996629337	86.72781506338774	2.180150625819955	452.3628234863281	452.3709716796875
1188	453.1645202636719	11.861283333333335					1	DETECTED	453.1645 m/z @11.86 [N1296_1.mzXML]	453.1645202636719	11.861283333333335	9.474033333333333	12.00635	2.5323166666666665	16361.0302734375	848694.1789641111	0	1286	0.12853333078976448	0.5303836352846717	0.0607672705693433	453.1565856933594	453.1654052734375
1189	453.3411560058594	10.545283333333334					1	DETECTED	453.3412 m/z @10.55 [N1296_1.mzXML]	453.3411560058594	10.545283333333334	10.042983333333332	17.555999999999997	7.513016666666665	172413.921875	2076500.651918153	0	1286	0.10585087829515771	1.7431448535739904	1.311416616002906	453.3396301269531	453.3437805175781
1190	454.2896423339844	13.08885					1	DETECTED	454.2896 m/z @13.09 [N1296_1.mzXML]	454.2896423339844	13.08885	12.976616666666667	15.234883333333332	2.2582666666666658	65928.140625	1396082.2145837091	0	1286	0.06955743822365967	10.06058806058799	42.81515653537527	454.2896423339844	454.29168701171875
1191	454.3865051269531	12.17365					1	DETECTED	454.3865 m/z @12.17 [N1296_1.mzXML]	454.3865051269531	12.17365	6.975816666666666	12.270616666666665	5.2947999999999995	19397.984375	1107519.0936236565	0	1286	0.08778949778204215	0.5093276044505722	0.0186552089011444	454.3854064941406	454.3895568847656
1192	454.9557800292969	1.8951333333333333					1	DETECTED	454.9558 m/z @1.90 [N1296_1.mzXML]	454.9557800292969	1.8951333333333333	1.69235	2.4331666666666667	0.7408166666666667	26035.294921875	522253.1755469971	0	1286	0.38145206134296195	1.6097417535639256	2.1719911024049807	454.9550476074219	454.9579162597656
1193	457.01739501953125	1.97965					1	DETECTED	457.0174 m/z @1.98 [N1296_1.mzXML]	457.01739501953125	1.97965	1.9233166666666668	2.4053	0.4819833333333332	8203.4091796875	147662.34102746582	0	1286	0.3175528912465142	4.2779585798816715	7.555917159763343	457.01739501953125	457.0196533203125
1194	458.34503173828125	11.60375					1	DETECTED	458.3450 m/z @11.60 [N1296_1.mzXML]	458.34503173828125	11.60375	11.561133333333334	11.677366666666668	0.11623333333333363	15183.7119140625	62474.132407715144	0	1286	0.059688767406107957	1.3637074696910807	1.7274149393821614	458.3442077636719	458.3470153808594
1195	458.853271484375	1.5585833333333334					1	DETECTED	458.8533 m/z @1.56 [N1296_1.mzXML]	458.853271484375	1.5585833333333334	1.4700833333333334	3.017033333333333	1.5469499999999996	27554.259765625	784550.9985703125	0	1286	0.08114738302735991	8.739830508474572	16.479661016949144	458.8485412597656	458.85479736328125
1196	459.2459716796875	13.185933333333333					1	DETECTED	459.2460 m/z @13.19 [N1296_1.mzXML]	459.2459716796875	13.185933333333333	8.402516666666667	13.521166666666666	5.118649999999999	32988.98828125	1753760.7905747066	0	1286	0.3343908077540618	0.5350412013727983	0.3332795299980204	459.23602294921875	459.2462158203125
1197	460.9637145996094	1.7674166666666666					1	DETECTED	460.9637 m/z @1.77 [N1296_1.mzXML]	460.9637145996094	1.7674166666666666	1.6772333333333334	7.391	5.713766666666666	29334.53125	1265393.8944716796	0	1286	0.16952363024293415	31.67861763075219	4.779747076153952	460.96148681640625	460.9656677246094
1198	462.8583984375	1.6478833333333334					1	DETECTED	462.8584 m/z @1.65 [N1296_1.mzXML]	462.8583984375	1.6478833333333334	1.6035333333333335	1.6772333333333334	0.07369999999999988	33843.20703125	83764.22033569335	0	1286	0.04070903210401755	0.8308906426155588	0.6617812852311175	462.8580017089844	462.85943603515625
1199	463.2996520996094	13.032350000000001					1	DETECTED	463.2997 m/z @13.03 [N1296_1.mzXML]	463.2996520996094	13.032350000000001	12.976616666666667	13.08885	0.11223333333333407	19202.791015625	98215.4308686528	0	1286	0.21479042158415496	1.006877990430611	1.0137559808612224	463.2995300292969	463.30120849609375
1200	464.1534729003906	11.014416666666667					1	DETECTED	464.1535 m/z @11.01 [N1296_1.mzXML]	464.1534729003906	11.014416666666667	0.11783333333333333	19.985833333333336	19.868000000000002	13850.2236328125	6325594.790677525	0	1286	3.3346890096893045	0.9302134451003574	0.844903983621959	464.151123046875	464.15814208984375
1201	464.188720703125	10.848933333333333					1	DETECTED	464.1887 m/z @10.85 [N1296_1.mzXML]	464.188720703125	10.848933333333333	7.1418	10.984166666666665	3.842366666666665	53392.60546875	2733566.114381409	0	1286	0.09980193262695458	0.5182396101210277	0.08866531349288054	464.18853759765625	464.19512939453125
1202	464.2161560058594	10.623133333333334					1	DETECTED	464.2162 m/z @10.62 [N1296_1.mzXML]	464.2161560058594	10.623133333333334	2.5844666666666667	10.769633333333333	8.185166666666667	19392.587890625	1934065.59037268	0	1286	0.09807294796758548	0.5091122076629623	0.015447340674454677	464.2151794433594	464.2234802246094
1203	464.3123474121094	13.476633333333332					1	DETECTED	464.3123 m/z @13.48 [N1296_1.mzXML]	464.3123474121094	13.476633333333332	13.419783333333333	13.6419	0.22211666666666652	8494.525390625	77291.5342307129	0	1286	0.13999419131031487	1.953532688361219	2.907065376722438	464.3092041015625	464.3125915527344
1204	465.1380615234375	11.72335					1	DETECTED	465.1381 m/z @11.72 [N1296_1.mzXML]	465.1380615234375	11.72335	6.679216666666666	15.234883333333332	8.555666666666667	9364.787109375	2034138.573211792	0	1286	5.115596253918734	0.848080938912532	0.6961618778250639	465.13653564453125	465.14013671875
1205	466.32586669921875	12.036133333333334					1	DETECTED	466.3259 m/z @12.04 [N1296_1.mzXML]	466.32586669921875	12.036133333333334	11.91925	12.336083333333333	0.41683333333333294	19995.384765625	261637.18581591797	0	1286	0.15257146270485045	1.7831170683017152	2.5662341366034305	466.32489013671875	466.3287658691406
1206	467.150390625	11.633083333333333					1	DETECTED	467.1504 m/z @11.63 [N1296_1.mzXML]	467.150390625	11.633083333333333	11.575233333333333	11.7545	0.1792666666666669	18466.837890625	121797.94197412099	0	1286	0.133893671657086	1.5494093921060186	2.098818784212037	467.14923095703125	467.15045166015625
1207	468.305419921875	12.652433333333333					1	DETECTED	468.3054 m/z @12.65 [N1296_1.mzXML]	468.305419921875	12.652433333333333	12.510116666666667	13.199766666666667	0.6896500000000003	322445.25	2672405.1400590823	1	1286	0.11275390774508409	1.3151374759855468	3.422858730259725	468.30291748046875	468.3088073730469
1208	469.32568359375	12.126283333333333					1	DETECTED	469.3257 m/z @12.13 [N1296_1.mzXML]	469.32568359375	12.126283333333333	2.861483333333333	15.327633333333333	12.466149999999999	12571.9521484375	3618510.2470083614	0	1286	2.6260750244396895	0.67276951472239	0.3045956640849286	469.3215026855469	469.3288269042969
1209	469.3854675292969	12.415616666666667					1	DETECTED	469.3855 m/z @12.42 [N1296_1.mzXML]	469.3854675292969	12.415616666666667	12.17365	12.589566666666666	0.41591666666666605	32073.330078125	416453.5489401864	0	1286	0.26022924427070926	0.8594503375120536	0.718900675024107	469.3844299316406	469.3866271972656
1210	471.17327880859375	11.252783333333333					1	DETECTED	471.1733 m/z @11.25 [N1296_1.mzXML]	471.17327880859375	11.252783333333333	11.19375	11.330266666666667	0.13651666666666706	14205.40625	82507.79065832523	0	1286	0.11895564522748892	1.156267645398076	1.312535290796152	471.17144775390625	471.17486572265625
1211	472.2471923828125	11.561133333333334					1	DETECTED	472.2472 m/z @11.56 [N1296_1.mzXML]	472.2471923828125	11.561133333333334	3.3152166666666667	11.7545	8.439283333333334	72595.625	4462093.8195243515	0	1286	0.09233995923202265	0.5117249951996442	0.015334055778338573	472.24591064453125	472.2524108886719
1212	472.3005065917969	12.222233333333332					1	DETECTED	472.3005 m/z @12.22 [N1296_1.mzXML]	472.3005065917969	12.222233333333332	11.707533333333334	12.431666666666667	0.7241333333333326	53288.10546875	720832.829966308	0	1286	0.15594355076534683	0.7034518489735145	0.43981335005848265	472.29901123046875	472.308837890625
1213	474.2820129394531	11.87595					1	DETECTED	474.2820 m/z @11.88 [N1296_1.mzXML]	474.2820129394531	11.87595	11.8157	12.541933333333333	0.7262333333333331	965732.3125	7688583.962200922	1	1286	0.12763351958562374	2.614207866491758	3.7514962251590593	474.2811279296875	474.2827453613281
1214	474.8315734863281	1.5437166666666668					1	DETECTED	474.8316 m/z @1.54 [N1296_1.mzXML]	474.8315734863281	1.5437166666666668	1.45505	5.436716666666666	3.9816666666666665	20899.296875	1352754.727777954	0	1286	0.0824068619918652	22.453007518796934	30.927433066740107	474.83038330078125	474.8382873535156
1215	475.3226623535156	10.545283333333334					1	DETECTED	475.3227 m/z @10.55 [N1296_1.mzXML]	475.3226623535156	10.545283333333334	10.028166666666667	16.692666666666664	6.664499999999997	89323.78125	1134248.38863501	0	1286	0.0945052798854924	0.9512644612130542	0.8593779189389046	475.3199157714844	475.32440185546875
1216	476.90380859375	1.63325					1	DETECTED	476.9038 m/z @1.63 [N1296_1.mzXML]	476.90380859375	1.63325	1.5885166666666668	1.6478833333333334	0.05936666666666657	22466.8125	62716.01436279298	0	1286	0.06536200647449975	0.663561847988077	0.32712369597615404	476.9037170410156	476.9043884277344
1217	476.9377136230469	1.7674166666666666					1	DETECTED	476.9377 m/z @1.77 [N1296_1.mzXML]	476.9377136230469	1.7674166666666666	1.6772333333333334	2.2512	0.5739666666666665	29471.837890625	320557.23258740234	0	1286	0.037250975530570773	3.1822214008501213	4.09567973811993	476.9350891113281	476.9403991699219
1218	478.2895202636719	12.907					1	DETECTED	478.2895 m/z @12.91 [N1296_1.mzXML]	478.2895202636719	12.907	12.752516666666667	14.868233333333334	2.1157166666666676	151445.28125	3975927.166730226	0	1286	0.11947810683669324	6.847718200453127	11.88794495301634	478.288818359375	478.2899169921875
1219	478.3263244628906	13.185933333333333					1	DETECTED	478.3263 m/z @13.19 [N1296_1.mzXML]	478.3263244628906	13.185933333333333	11.502833333333333	15.390233333333333	3.8873999999999995	115066.9140625	5114886.198583345	0	1286	0.3621257011855299	0.8914420394186003	0.33826004220505373	478.32366943359375	478.328857421875
1220	478.3858642578125	12.510116666666667					1	DETECTED	478.3859 m/z @12.51 [N1296_1.mzXML]	478.3858642578125	12.510116666666667	0.6404333333333334	19.91916666666667	19.278733333333335	42244.75	3661186.502999055	0	1286	0.5120682391918212	0.8063446658994267	0.6664447819590963	478.37872314453125	478.3929748535156
1221	478.84002685546875	1.69235					1	DETECTED	478.8400 m/z @1.69 [N1296_1.mzXML]	478.84002685546875	1.69235	1.6625166666666666	1.7379833333333332	0.07546666666666657	15897.8779296875	51250.015115478425	0	1286	0.043588409556104546	1.2648044692737395	1.529608938547479	478.8398742675781	478.8415222167969
1222	479.0011901855469	1.93735					1	DETECTED	479.0012 m/z @1.94 [N1296_1.mzXML]	479.0011901855469	1.93735	1.9233166666666668	10.22565	8.302333333333333	8429.587890625	988885.071852295	0	1286	0.3879151175987432	295.8076009501233	590.6152019002465	478.9977722167969	479.0044250488281
1223	479.2926940917969	12.892933333333334					1	DETECTED	479.2927 m/z @12.89 [N1296_1.mzXML]	479.2926940917969	12.892933333333334	12.752516666666667	13.004583333333333	0.252066666666666	41238.15234375	334584.2602636721	0	1286	0.17535073908407028	0.8975667655786315	0.7951335311572628	479.291748046875	479.2939147949219
1224	479.38958740234375	12.30305					1	DETECTED	479.3896 m/z @12.30 [N1296_1.mzXML]	479.38958740234375	12.30305	9.879850000000001	18.22416666666667	8.344316666666668	12154.19140625	1751618.0800733636	0	1286	0.3051791449324259	1.7217556674369985	2.443511334873997	479.3804016113281	479.3912658691406
1225	480.2094421386719	11.647733333333333					1	DETECTED	480.2094 m/z @11.65 [N1296_1.mzXML]	480.2094421386719	11.647733333333333	9.699166666666667	11.976383333333333	2.277216666666666	9142.2509765625	427886.7813725583	0	1286	0.5341174231466006	0.5833736918955674	0.1687551046329853	480.2088928222656	480.21270751953125
1226	480.3062744140625	13.213483333333333					1	DETECTED	480.3063 m/z @13.21 [N1296_1.mzXML]	480.3062744140625	13.213483333333333	3.4885	13.322783333333332	9.834283333333332	33303.04296875	6622755.7235622555	0	1286	0.04050848643133875	0.5056195469058216	0.011239093811643135	480.3046569824219	480.31256103515625
1227	480.3416442871094	13.462433333333333					1	DETECTED	480.3416 m/z @13.46 [N1296_1.mzXML]	480.3416442871094	13.462433333333333	13.3504	14.868233333333334	1.5178333333333338	255332.40625	3572467.943703	1	1286	0.1839779432487525	2.3381390800432356	4.030518654897233	480.3404846191406	480.3434753417969
1228	482.3205871582031	12.962966666666667					1	DETECTED	482.3206 m/z @12.96 [N1296_1.mzXML]	482.3205871582031	12.962966666666667	2.0791666666666666	14.527433333333333	12.448266666666665	108064.9453125	5701382.6298774425	0	1286	0.1357880353846994	0.5718713439546236	9.339793796051268	482.3106689453125	482.32171630859375
1229	482.3574523925781	13.812466666666667					1	DETECTED	482.3575 m/z @13.81 [N1296_1.mzXML]	482.3574523925781	13.812466666666667	11.905100000000001	15.581266666666666	3.6761666666666653	176316.46875	4985343.290571469	0	1286	0.34053558786411564	1.4973570022231848	1.6884726334564624	482.3475646972656	482.35943603515625
1230	483.32391357421875	12.907					1	DETECTED	483.3239 m/z @12.91 [N1296_1.mzXML]	483.32391357421875	12.907	7.836749999999999	13.06015	5.223400000000001	27757.83203125	3240730.0961740115	0	1286	0.04567749664373544	0.5151028055815788	0.030205611163157654	483.3230895996094	483.324951171875
1231	483.36083984375	13.82665					1	DETECTED	483.3608 m/z @13.83 [N1296_1.mzXML]	483.36083984375	13.82665	13.72835	14.470033333333333	0.7416833333333326	47028.5390625	895809.8083259262	0	1286	0.2714738651651629	3.7725500169548942	5.09941587582468	483.3600769042969	483.36187744140625
1232	486.8648681640625	1.5885166666666668					1	DETECTED	486.8649 m/z @1.59 [N1296_1.mzXML]	486.8648681640625	1.5885166666666668	0.10153333333333332	5.028566666666666	4.927033333333333	32917.578125	1557027.361637604	0	1286	0.4137380450596737	1.6567211020074197	2.313442204014839	486.8603210449219	486.8690185546875
1233	487.3175964355469	14.717533333333334					1	DETECTED	487.3176 m/z @14.72 [N1296_1.mzXML]	487.3175964355469	14.717533333333334	13.941383333333333	17.247166666666665	3.3057833333333324	120356.3828125	4879426.657272276	0	1286	0.601597540535387	1.815864025322186	1.454362948249093	487.3164367675781	487.3192443847656
1234	488.8695068359375	1.6625166666666666					1	DETECTED	488.8695 m/z @1.66 [N1296_1.mzXML]	488.8695068359375	1.6625166666666666	1.6625166666666666	1.7226	0.060083333333333266	25256.92578125	48867.259431884595	0	1286	0.027017705875369113	null	null	488.8682556152344	488.87164306640625
1235	489.3331298828125	15.628783333333333					1	DETECTED	489.3331 m/z @15.63 [N1296_1.mzXML]	489.3331298828125	15.628783333333333	1.4394166666666666	18.645666666666667	17.20625	34995.00390625	4952204.7430094285	0	1286	1.41376027854324	0.7129869031399138	0.9485688431828364	489.3271484375	489.3427734375
1236	490.286865234375	12.695233333333334					1	DETECTED	490.2869 m/z @12.70 [N1296_1.mzXML]	490.286865234375	12.695233333333334	12.60555	12.794283333333334	0.1887333333333352	28458.509765625	205670.47886059614	0	1286	0.14461029446150064	1.0522207768072744	1.1044415536145489	490.28594970703125	490.2889404296875
1237	490.421875	13.032350000000001					1	DETECTED	490.4219 m/z @13.03 [N1296_1.mzXML]	490.421875	13.032350000000001	12.55795	13.68625	1.1282999999999994	23423.240234375	731873.5561259772	0	1286	0.28266510189257943	1.1891863406408063	1.3783726812816124	490.42034912109375	490.4242858886719
1238	491.3669128417969	12.479133333333333					1	DETECTED	491.3669 m/z @12.48 [N1296_1.mzXML]	491.3669128417969	12.479133333333333	12.036133333333334	12.723733333333334	0.6875999999999998	22404.9140625	441317.4775001218	0	1286	0.2270799050248904	0.77607223476298	0.013052148617772541	491.36688232421875	491.3688659667969
1239	491.55596923828125	13.158283333333333					1	DETECTED	491.5560 m/z @13.16 [N1296_1.mzXML]	491.55596923828125	13.158283333333333	13.07435	13.434	0.35964999999999847	44937.640625	502992.5486811509	0	1286	0.31317740302980823	2.1424741858618064	3.1192935502679187	491.55218505859375	491.5588684082031
1240	492.88067626953125	1.61835					1	DETECTED	492.8807 m/z @1.62 [N1296_1.mzXML]	492.88067626953125	1.61835	0.5054166666666666	13.97085	13.465433333333333	45639.51953125	3744841.356601502	0	1286	0.08214890914185569	102.50747896511164	214.48054644340976	492.87945556640625	492.89007568359375
1241	493.7763366699219	13.199766666666667					1	DETECTED	493.7763 m/z @13.20 [N1296_1.mzXML]	493.7763366699219	13.199766666666667	13.130816666666668	13.391683333333333	0.260866666666665	33365.24609375	315044.12485546723	0	1286	0.16254981094573573	1.8917089678511105	2.783417935702221	493.77545166015625	493.7781982421875
1242	494.32073974609375	12.808116666666667					1	DETECTED	494.3207 m/z @12.81 [N1296_1.mzXML]	494.32073974609375	12.808116666666667	9.26795	13.626916666666666	4.3589666666666655	751869.8125	9409831.270212408	1	1286	0.14495390686979803	1.1409596970841835	1.2712415686873706	494.31768798828125	494.32122802734375
1243	496.3352966308594	13.158283333333333					1	DETECTED	496.3353 m/z @13.16 [N1296_1.mzXML]	496.3352966308594	13.158283333333333	0.15196666666666667	19.935833333333335	19.78386666666667	1.2826102E7	1.9838844674923036E8	1	1286	0.18221948570478297	1.7170291006695635	5.230853544012146	496.33489990234375	496.3425598144531
1244	497.33990478515625	13.158283333333333					1	DETECTED	497.3399 m/z @13.16 [N1296_1.mzXML]	497.33990478515625	13.158283333333333	10.968966666666667	16.595183333333335	5.626216666666668	2540809.5	4.478339876603964E7	0	1286	0.21400226043029846	null	5.4004699950714645	497.3369140625	497.34234619140625
1245	498.897705078125	1.6478833333333334					1	DETECTED	498.8977 m/z @1.65 [N1296_1.mzXML]	498.897705078125	1.6478833333333334	1.5733166666666667	1.6625166666666666	0.08919999999999995	67889.7109375	195436.42076318376	0	1286	0.04593095965999128	0.5929877124375538	0.20392927243629977	498.897705078125	498.8984680175781
1246	499.3451843261719	13.199766666666667					1	DETECTED	499.3452 m/z @13.20 [N1296_1.mzXML]	499.3451843261719	13.199766666666667	4.3624	13.419783333333333	9.057383333333334	53323.09375	2016257.3689837037	0	1286	0.2033866255884238	0.5124480897401563	1.8254804827536524	499.3352966308594	499.3488464355469
1247	500.2781982421875	11.905100000000001					1	DETECTED	500.2782 m/z @11.91 [N1296_1.mzXML]	500.2781982421875	11.905100000000001	8.506183333333333	12.892933333333334	4.386750000000001	57172.59375	2123961.614006043	0	1286	0.14964211089835722	0.5263750637543521	0.04963174442729923	500.2710266113281	500.2823181152344
1248	501.1842346191406	13.158283333333333					1	DETECTED	501.1842 m/z @13.16 [N1296_1.mzXML]	501.1842346191406	13.158283333333333	5.5671	13.391683333333333	7.824583333333333	45766.8125	2501145.281615691	0	1286	0.1847301251162552	0.5153730972992792	0.07666953542291192	501.1820373535156	501.1878967285156
1249	502.2893371582031	12.850783333333334					1	DETECTED	502.2893 m/z @12.85 [N1296_1.mzXML]	502.2893371582031	12.850783333333334	12.723733333333334	12.907	0.18326666666666647	89428.09375	473969.4570014638	0	1286	0.10254933656214149	0.6924346750922246	0.4612026213693615	502.2886962890625	502.2900085449219
1250	502.3252258300781	12.962966666666667					1	DETECTED	502.3252 m/z @12.96 [N1296_1.mzXML]	502.3252258300781	12.962966666666667	12.080433333333334	15.485899999999999	3.4054666666666655	50892.8671875	1639242.105054445	0	1286	0.2050862185702904	1.9293699954675936	0.7109865448569544	502.3199157714844	502.3288269042969
1251	503.2925720214844	12.864783333333332					1	DETECTED	503.2926 m/z @12.86 [N1296_1.mzXML]	503.2925720214844	12.864783333333332	12.794283333333334	12.878866666666665	0.08458333333333101	26366.810546875	90115.38826660096	0	1286	0.07246666461959705	0.5998817966903135	0.19976359338062696	503.29254150390625	503.294921875
1252	504.237548828125	12.254416666666666					1	DETECTED	504.2375 m/z @12.25 [N1296_1.mzXML]	504.237548828125	12.254416666666666	5.6807	12.352083333333333	6.671383333333333	16345.306640625	1190839.902429169	0	1286	0.07377370110975612	0.5074285728773423	0.014857145754684746	504.2294616699219	504.2393798828125
1253	504.3394470214844	13.309166666666666					1	DETECTED	504.3394 m/z @13.31 [N1296_1.mzXML]	504.3394470214844	13.309166666666666	12.55795	14.120283333333333	1.5623333333333331	21260.533203125	759264.1420653086	0	1286	0.1455924567907143	1.039868657511149	1.0797373150222982	504.33721923828125	504.343994140625
1254	506.3570861816406	13.581116666666667					1	DETECTED	506.3571 m/z @13.58 [N1296_1.mzXML]	506.3570861816406	13.581116666666667	11.058883333333334	17.21466666666667	6.155783333333336	32088.810546875	2220620.6315478524	0	1286	0.8585358860778509	0.7683940554298743	0.7901893170786114	506.3471984863281	506.364013671875
1255	508.3377380371094	13.018716666666668					1	DETECTED	508.3377 m/z @13.02 [N1296_1.mzXML]	508.3377380371094	13.018716666666668	12.9908	19.8865	6.8957000000000015	31893.3125	3314601.138714601	0	1286	0.10960282365574514	123.50507462686015	246.0101492537203	508.3356628417969	508.3377380371094
1256	508.3729553222656	14.1052					1	DETECTED	508.3730 m/z @14.11 [N1296_1.mzXML]	508.3729553222656	14.1052	10.27065	16.17438333333333	5.9037333333333315	99131.171875	4018275.432986116	0	1286	0.38313073177375045	0.6869000923760492	0.3790068877531316	508.36944580078125	508.37713623046875
1257	508.85491943359375	1.6478833333333334					1	DETECTED	508.8549 m/z @1.65 [N1296_1.mzXML]	508.85491943359375	1.6478833333333334	1.5885166666666668	7.589933333333334	6.001416666666667	18252.26171875	3413523.5771082155	0	1286	6.0030570904750045	50.54533969679964	100.09067939359927	508.85491943359375	508.85870361328125
1258	510.3517761230469	13.53605					1	DETECTED	510.3518 m/z @13.54 [N1296_1.mzXML]	510.3517761230469	13.53605	4.211966666666666	13.956166666666666	9.7442	153388.5625	7500946.613347685	0	1286	0.275917724406872	0.5215057843737534	1.6691094949951557	510.3448181152344	510.3525390625
1259	510.3880920410156	12.738					1	DETECTED	510.3881 m/z @12.74 [N1296_1.mzXML]	510.3880920410156	12.738	12.652433333333333	14.120283333333333	1.4678500000000003	32243.224609375	939462.3583374016	0	1286	0.21301030169601098	8.57723022984027	16.15446045968054	510.3800354003906	510.38970947265625
1260	512.3313598632812	11.961966666666665					1	DETECTED	512.3314 m/z @11.96 [N1296_1.mzXML]	512.3313598632812	11.961966666666665	11.846499999999999	12.822383333333333	0.9758833333333339	121016.921875	1282348.5361135276	0	1286	0.10986964556873424	4.300040394912712	3.1695232092878416	512.3304443359375	512.3330078125
1261	514.8707275390625	1.6478833333333334					1	DETECTED	514.8707 m/z @1.65 [N1296_1.mzXML]	514.8707275390625	1.6478833333333334	1.5885166666666668	1.6772333333333334	0.08871666666666655	33464.2578125	95192.46825219723	0	1286	0.2692297803312389	0.7471925884334647	0.5713977568447989	514.8707275390625	514.8720703125
1262	515.1329345703125	11.87595					1	DETECTED	515.1329 m/z @11.88 [N1296_1.mzXML]	515.1329345703125	11.87595	0.5564333333333333	12.368066666666666	11.811633333333333	9259.3603515625	2266777.7285378426	0	1286	0.2806705050324485	0.5217375300182133	0.04347506003642671	515.1328125	515.138427734375
1263	515.20263671875	12.962966666666667					1	DETECTED	515.2026 m/z @12.96 [N1296_1.mzXML]	515.20263671875	12.962966666666667	12.949233333333332	17.930166666666665	4.980933333333333	18514.625	1150939.345584321	0	1286	8.65020768950471	181.34466019415953	361.68932038831906	515.1976318359375	515.2066650390625
1264	515.30908203125	13.213483333333333					1	DETECTED	515.3091 m/z @13.21 [N1296_1.mzXML]	515.30908203125	13.213483333333333	8.074866666666667	13.405683333333334	5.330816666666667	116521.2109375	3205429.670392788	0	1286	0.16302779715208793	0.5187015312162484	1.4016723979471954	515.2999267578125	515.3101196289062
1265	516.3026123046875	12.780383333333333					1	DETECTED	516.3026 m/z @12.78 [N1296_1.mzXML]	516.3026123046875	12.780383333333333	12.723733333333334	13.046133333333334	0.3224	87660.8515625	744998.3659594746	0	1286	0.1178270344047565	2.8455428067078845	2.6413092515825705	516.30126953125	516.3063354492188
1266	517.36474609375	15.343416666666666					1	DETECTED	517.3647 m/z @15.34 [N1296_1.mzXML]	517.36474609375	15.343416666666666	4.5287	16.7415	12.212799999999998	11733.416015625	1889085.2161707757	0	1286	0.8265558240503221	0.5652604027311214	0.10988262559247651	517.3549194335938	517.3666381835938
1267	518.318359375	13.130816666666668					1	DETECTED	518.3184 m/z @13.13 [N1296_1.mzXML]	518.318359375	13.130816666666668	11.677366666666668	14.643699999999999	2.9663333333333313	660723.1875	1.6516585508874863E7	1	1286	0.2833411511913706	0.6800583120750394	1.772897469061284	518.3179931640625	518.320556640625
1268	518.4562377929688	12.907					1	DETECTED	518.4562 m/z @12.91 [N1296_1.mzXML]	518.4562377929688	12.907	11.707533333333334	15.021133333333333	3.313599999999999	76352.6953125	6330801.017282593	0	1286	1.4167185764051755	1.3224563614955276	1.2308793244644667	518.4552612304688	518.458740234375
1269	519.322021484375	13.158283333333333					1	DETECTED	519.3220 m/z @13.16 [N1296_1.mzXML]	519.322021484375	13.158283333333333	2.1932833333333335	13.784283333333333	11.591	167103.921875	1.1466767326643977E7	0	1286	0.23437226241206766	0.5285453716370269	2.765639994990805	519.3208618164062	519.3287963867188
1270	520.3345336914062	12.962966666666667					1	DETECTED	520.3345 m/z @12.96 [N1296_1.mzXML]	520.3345336914062	12.962966666666667	0.23600000000000002	19.525	19.288999999999998	6604135.5	6.600814634866544E7	1	1286	0.14867037763803737	1.020299779938363	0.9380804149715659	520.3343505859375	520.3429565429688
1271	521.3394165039062	12.949233333333332					1	DETECTED	521.3394 m/z @12.95 [N1296_1.mzXML]	521.3394165039062	12.949233333333332	7.88575	16.190383333333333	8.304633333333333	1571563.625	2.3368350168082874E7	0	1286	0.14234345481602517	9.091040631568486	19.026030879998423	521.3392944335938	521.343505859375
1272	521.4171142578125	11.947750000000001					1	DETECTED	521.4171 m/z @11.95 [N1296_1.mzXML]	521.4171142578125	11.947750000000001	11.7545	19.213666666666665	7.459166666666665	13656.783203125	1445255.7689946597	0	1286	2.352526706634997	19.299266925398793	37.59853385079759	521.4144287109375	521.421875
1273	522.3517456054688	13.36415					1	DETECTED	522.3517 m/z @13.36 [N1296_1.mzXML]	522.3517456054688	13.36415	10.848933333333333	18.791	7.942066666666667	2412708.0	3.9604542399584435E7	1	1286	0.20439218013647853	1.2262269508566646	0.9374063878582599	522.3419799804688	522.3551025390625
1274	523.3440551757812	12.949233333333332					1	DETECTED	523.3441 m/z @12.95 [N1296_1.mzXML]	523.3440551757812	12.949233333333332	12.878866666666665	13.06015	0.1812833333333348	37645.73828125	240903.38055566512	0	1286	0.049352503005470894	1.2881335859782195	1.5762671719564387	523.3418579101562	523.3448486328125
1275	523.3552856445312	13.36415					1	DETECTED	523.3553 m/z @13.36 [N1296_1.mzXML]	523.3552856445312	13.36415	0.4043	14.327533333333333	13.923233333333334	605262.6875	1.2257329822817653E7	0	1286	0.21860079605749405	0.5439395825709352	8.07711377506137	523.3501586914062	523.3575439453125
1276	524.3668212890625	14.327533333333333					1	DETECTED	524.3668 m/z @14.33 [N1296_1.mzXML]	524.3668212890625	14.327533333333333	9.86505	18.42	8.554950000000002	2234534.25	1.1651754690359914E8	1	1286	0.37721818223484505	0.672277708945691	0.2712011044309399	524.35693359375	524.375
1277	525.3714599609375	14.327533333333333					1	DETECTED	525.3715 m/z @14.33 [N1296_1.mzXML]	525.3714599609375	14.327533333333333	10.103433333333333	17.832666666666668	7.729233333333335	556609.5	4.006241417997196E7	0	1286	0.448557136724963	0.520288728872871	0.7364532289514855	525.36767578125	525.3754272460938
1278	526.2891235351562	12.794283333333334					1	DETECTED	526.2891 m/z @12.79 [N1296_1.mzXML]	526.2891235351562	12.794283333333334	12.695233333333334	12.962966666666667	0.26773333333333227	67181.6640625	552194.1672768551	0	1286	0.11487164465365574	1.3515059734140942	1.7030119468281883	526.287841796875	526.2894897460938
1279	527.37646484375	14.370166666666668					1	DETECTED	527.3765 m/z @14.37 [N1296_1.mzXML]	527.37646484375	14.370166666666668	13.784283333333333	15.43765	1.6533666666666669	13382.1728515625	442587.65663720696	0	1286	0.46447081719397154	1.4110033283076795	0.8830591668645829	527.3746337890625	527.380126953125
1280	528.316650390625	13.309166666666666					1	DETECTED	528.3167 m/z @13.31 [N1296_1.mzXML]	528.316650390625	13.309166666666666	13.130816666666668	13.476633333333332	0.3458166666666642	50435.36328125	458067.4245371086	0	1286	0.11336065100148929	0.9694888328193654	1.8657181909071276	528.3148803710938	528.3180541992188
1281	528.4583740234375	12.415616666666667					1	DETECTED	528.4584 m/z @12.42 [N1296_1.mzXML]	528.4583740234375	12.415616666666667	0.13473333333333332	12.738	12.603266666666666	35155.71484375	1486208.642348937	0	1286	0.2173602757187112	0.5131254130742495	1.2310806506434901	528.4537353515625	528.460205078125
1282	533.358642578125	14.455833333333334					1	DETECTED	533.3586 m/z @14.46 [N1296_1.mzXML]	533.358642578125	14.455833333333334	14.04515	15.581266666666666	1.5361166666666666	6590.21826171875	235165.53080950936	0	1286	0.2602301160030951	1.8701960147721208	1.5501265784103406	533.3558959960938	533.3623657226562
1283	534.2928466796875	13.185933333333333					1	DETECTED	534.2928 m/z @13.19 [N1296_1.mzXML]	534.2928466796875	13.185933333333333	13.032350000000001	13.476633333333332	0.44428333333333114	37002.87109375	514757.55907250836	0	1286	0.2143550788588069	1.4463917525773264	1.8927835051546529	534.2894897460938	534.2962036132812
1284	535.294677734375	13.032350000000001					1	DETECTED	535.2947 m/z @13.03 [N1296_1.mzXML]	535.294677734375	13.032350000000001	3.2867666666666664	13.199766666666667	9.913	28064.869140625	3496576.2357907714	0	1286	0.1346941929243748	0.5085893609925863	0.01717872198517271	535.2852172851562	535.29931640625
1285	536.3662719726562	13.770283333333333					1	DETECTED	536.3663 m/z @13.77 [N1296_1.mzXML]	536.3662719726562	13.770283333333333	13.7004	17.067999999999998	3.3675999999999977	7323.9833984375	445228.5823265075	0	1286	0.08221148088979824	24.09444311948485	47.1888862389697	536.3630981445312	536.3685302734375
1286	538.3828125	12.510116666666667					1	DETECTED	538.3828 m/z @12.51 [N1296_1.mzXML]	538.3828125	12.510116666666667	11.947750000000001	12.652433333333333	0.7046833333333318	13666.875	260086.42927941855	0	1286	0.23230105070453355	0.6265336968762962	0.2530673937525924	538.3798217773438	538.385498046875
1287	539.310546875	13.004583333333333					1	DETECTED	539.3105 m/z @13.00 [N1296_1.mzXML]	539.310546875	13.004583333333333	12.9211	13.06015	0.139050000000001	16419.033203125	107721.38481884876	0	1286	0.12565971144782218	0.8328009582751085	0.6656019165502168	539.3084106445312	539.310546875
1288	540.3624267578125	12.336083333333333					1	DETECTED	540.3624 m/z @12.34 [N1296_1.mzXML]	540.3624267578125	12.336083333333333	12.270616666666665	12.368066666666666	0.09745000000000026	16702.765625	79101.92372753861	0	1286	0.09108670305134403	0.7442718940936794	0.48854378818735883	540.3613891601562	540.3633422851562
1289	542.3178100585938	12.962966666666667					1	DETECTED	542.3178 m/z @12.96 [N1296_1.mzXML]	542.3178100585938	12.962966666666667	7.275133333333333	13.53605	6.260916666666667	461863.28125	7124035.162873948	1	1286	0.15025456000285686	0.9268315575156593	0.6993938651643465	542.3152465820312	542.3214111328125
1290	544.3359375	12.892933333333334					1	DETECTED	544.3359 m/z @12.89 [N1296_1.mzXML]	544.3359375	12.892933333333334	0.21923333333333334	13.985916666666666	13.766683333333333	859385.375	1.3412892415405892E7	1	1286	0.1369068743209727	2.436533136172095	3.857795883500875	544.332275390625	544.3416748046875
1291	545.1604614257812	10.164066666666667					1	DETECTED	545.1605 m/z @10.16 [N1296_1.mzXML]	545.1604614257812	10.164066666666667	2.2221166666666665	10.300866666666668	8.078750000000001	3459.888916015625	990883.9265310669	0	1286	0.1078154044835049	0.5086124944125814	0.017224988825162702	545.1578369140625	545.1630859375
[truncated: 53 more rows]
