# Supplementary material for: MSFC: a new feature construction method for accurate diagnosis of mass spectrometry data
Source: Sci Rep. 2023 Sep 21;13:15694. doi: 10.1038/s41598-023-42395-5 (PMC10514077; doi:10.1038/s41598-023-42395-5)
Supplement: Supplementary file 1 — Supplementary Information. [file 41598_2023_42395_MOESM1_ESM.zip › dataset/CHD dataset/1-batch/N/N1307_1.mzXML_chromatograms.csv]

row ID	row m/z	row retention time	row identity (main ID)	row identity (all IDs)	row identity (main ID + details)	row comment	row number of detected peaks	N1307_1.mzXML Peak status	N1307_1.mzXML Peak name	N1307_1.mzXML Peak m/z	N1307_1.mzXML Peak RT	N1307_1.mzXML Peak RT start	N1307_1.mzXML Peak RT end	N1307_1.mzXML Peak duration time	N1307_1.mzXML Peak height	N1307_1.mzXML Peak area	N1307_1.mzXML Peak charge	N1307_1.mzXML Peak # data points	N1307_1.mzXML Peak FWHM	N1307_1.mzXML Peak tailing factor	N1307_1.mzXML Peak asymmetry factor	N1307_1.mzXML Peak m/z min	N1307_1.mzXML Peak m/z max
1	55.053768157958984	11.646283333333335					1	DETECTED	55.0538 m/z @11.65 [N1307_1.mzXML]	55.053768157958984	11.646283333333335	0.13479999999999998	19.956500000000002	19.821700000000003	2478.371826171875	1292012.110173401	0	1287	10.74250458347375	0.8609533378988229	0.7219066757976456	55.04418182373047	55.05458068847656
2	60.08027267456055	14.725266666666666					1	DETECTED	60.0803 m/z @14.73 [N1307_1.mzXML]	60.08027267456055	14.725266666666666	0.10111666666666667	20.007166666666667	19.90605	240167.8125	6.4018874077096954E7	0	1287	6.264205623845827	0.6877886573388224	0.8391052942769658	60.080013275146484	60.08861541748047
3	61.03916549682617	1.8462					1	DETECTED	61.0392 m/z @1.85 [N1307_1.mzXML]	61.03916549682617	1.8462	0.10111666666666667	20.007166666666667	19.90605	263736.9375	3671571.736679293	0	1287	0.0485540166531373	0.7283366183059017	5.802163592786175	61.03114318847656	61.039424896240234
4	61.08367156982422	11.5339					1	DETECTED	61.0837 m/z @11.53 [N1307_1.mzXML]	61.08367156982422	11.5339	0.42371666666666663	19.82316666666667	19.39945	7616.97802734375	2682003.0867844564	0	1287	4.710189879117626	0.8730481495204852	2.752515964823471	61.0759162902832	61.08383560180664
5	68.98176574707031	1.4949000000000001					1	DETECTED	68.9818 m/z @1.49 [N1307_1.mzXML]	68.98176574707031	1.4949000000000001	1.4345999999999999	12.823666666666666	11.389066666666666	10631.23828125	2001970.2846531984	0	1287	0.08390180288017324	94.43670536207811	173.3177464887823	68.97743225097656	68.99088287353516
6	69.03299713134766	1.9728666666666668					1	DETECTED	69.0330 m/z @1.97 [N1307_1.mzXML]	69.03299713134766	1.9728666666666668	1.8605666666666667	12.301799999999998	10.441233333333331	9516.099609375	1087973.1460231324	0	1287	0.315526789038727	46.48812704066485	91.9762540813297	69.02474212646484	69.04203796386719
7	69.06944274902344	6.442183333333333					1	DETECTED	69.0694 m/z @6.44 [N1307_1.mzXML]	69.06944274902344	6.442183333333333	0.10111666666666667	20.007166666666667	19.90605	6943.1669921875	3954080.095792479	0	1287	19.285918646506182	1.5696136822406326	1.7459093809844815	69.06265258789062	69.07015991210938
8	70.06470489501953	1.8605666666666667					1	DETECTED	70.0647 m/z @1.86 [N1307_1.mzXML]	70.06470489501953	1.8605666666666667	1.8462	17.452166666666667	15.605966666666667	22316.396484375	2487978.0270110783	0	1287	0.03553960400298828	113.37400482639808	235.49837471500706	70.06439971923828	70.07307434082031
9	70.98004150390625	1.4949000000000001					1	DETECTED	70.9800 m/z @1.49 [N1307_1.mzXML]	70.98004150390625	1.4949000000000001	1.4008	17.006333333333334	15.605533333333334	10351.8837890625	2354091.088199219	0	1287	0.13225964146862612	82.77134460803045	165.19206317690546	70.9744644165039	70.9889144897461
10	72.04862213134766	13.8962					1	DETECTED	72.0486 m/z @13.90 [N1307_1.mzXML]	72.04862213134766	13.8962	0.15171666666666667	19.6565	19.504783333333336	4480.12646484375	1541772.735689728	0	1287	15.832093030407759	0.7095495283562254	0.3015584970887079	72.04462432861328	72.05077362060547
11	72.080322265625	1.93125					1	DETECTED	72.0803 m/z @1.93 [N1307_1.mzXML]	72.080322265625	1.93125	0.69515	14.607866666666666	13.912716666666666	62467.375	2027603.7993220212	0	1287	0.17390854018753243	5.490149807591125	10.056297762361998	72.07496643066406	72.08680725097656
12	73.04501342773438	14.50665					1	DETECTED	73.0450 m/z @14.51 [N1307_1.mzXML]	73.04501342773438	14.50665	0.11788333333333334	20.007166666666667	19.88928333333333	9650.462890625	3443500.3416623827	0	1287	6.577558704057033	0.8173519868789355	0.377425697947334	73.04430389404297	73.05476379394531
13	75.94733428955078	2.5206500000000003					1	DETECTED	75.9473 m/z @2.52 [N1307_1.mzXML]	75.94733428955078	2.5206500000000003	0.3389666666666667	17.84916666666667	17.5102	6362.02685546875	1265647.8799359438	0	1287	0.0850533656974064	4.01300219249662	7.02600438499324	75.94691467285156	75.95275115966797
14	80.94722747802734	1.7173833333333335					1	DETECTED	80.9472 m/z @1.72 [N1307_1.mzXML]	80.94722747802734	1.7173833333333335	1.6577833333333334	10.34625	8.688466666666667	192765.203125	3832915.4376645507	0	1287	0.323343638828264	5.936528551190047	8.936480691342027	80.94719696044922	80.95085144042969
15	81.06929016113281	13.713249999999999					1	DETECTED	81.0693 m/z @13.71 [N1307_1.mzXML]	81.06929016113281	13.713249999999999	0.11788333333333334	20.007166666666667	19.88928333333333	6885.220703125	2158962.237847046	0	1287	0.3043528896279959	0.5876072243911833	1.008454895789724	81.06671142578125	81.06974029541016
16	82.0169677734375	1.4654					1	DETECTED	82.0170 m/z @1.47 [N1307_1.mzXML]	82.0169677734375	1.4654	1.4179	12.285733333333333	10.867833333333333	4934.80810546875	1024662.8088877257	0	1287	0.13748600213985784	114.39824561403485	227.7964912280697	82.01421356201172	82.02643585205078
17	82.94430541992188	1.7173833333333335					1	DETECTED	82.9443 m/z @1.72 [N1307_1.mzXML]	82.94430541992188	1.7173833333333335	1.6577833333333334	2.3551	0.6973166666666668	74114.2734375	1043395.0967846683	0	1287	0.39290027122988214	5.849972035794175	8.627699587003372	82.94427490234375	82.9444580078125
18	83.02090454101562	1.8320166666666668					1	DETECTED	83.0209 m/z @1.83 [N1307_1.mzXML]	83.02090454101562	1.8320166666666668	0.16893333333333332	19.990166666666667	19.821233333333335	3091913.5	1.4575848559979113E7	0	1287	0.05324109094648777	1.5599706946075809	2.1020274579480773	83.02090454101562	83.0218276977539
19	83.0848617553711	11.270800000000001					1	DETECTED	83.0849 m/z @11.27 [N1307_1.mzXML]	83.0848617553711	11.270800000000001	0.10111666666666667	19.990166666666667	19.88905	34252.71484375	5099072.606668943	0	1287	0.164674341078193	0.6268494038879686	3.406226158974032	83.08460998535156	83.08533477783203
20	84.02444458007812	1.8320166666666668					1	DETECTED	84.0244 m/z @1.83 [N1307_1.mzXML]	84.02444458007812	1.8320166666666668	0.28806666666666664	19.64016666666667	19.352100000000004	25212.052734375	5807466.5368525395	0	1287	0.049374659924690256	6.26707471096862	11.534149421937238	84.01529693603516	84.0331802368164
21	84.04386138916016	2.1420833333333333					1	DETECTED	84.0439 m/z @2.14 [N1307_1.mzXML]	84.04386138916016	2.1420833333333333	0.3560166666666667	19.956500000000002	19.600483333333337	21345.71484375	3191917.096786163	0	1287	0.6628146739754905	2.1197148845801217	2.317152471055106	84.04368591308594	84.0531005859375
22	84.95903015136719	1.4949000000000001					1	DETECTED	84.9590 m/z @1.49 [N1307_1.mzXML]	84.95903015136719	1.4949000000000001	0.10111666666666667	20.007166666666667	19.90605	925629.75	1.8837463258070815E7	0	1287	0.19468811018855847	64.48026094761651	1.9973423008160645	84.95499420166016	84.95948028564453
23	85.02787017822266	1.90315					1	DETECTED	85.0279 m/z @1.90 [N1307_1.mzXML]	85.02787017822266	1.90315	0.42371666666666663	15.249566666666668	14.82585	39804.11328125	2884749.254359741	0	1287	0.2715245175760368	1.6168110906956585	1.0704419948348336	85.02545166015625	85.03386688232422
24	85.06432342529297	7.58995					1	DETECTED	85.0643 m/z @7.59 [N1307_1.mzXML]	85.06432342529297	7.58995	0.11788333333333334	20.007166666666667	19.88928333333333	4203.98583984375	2198548.4612015383	0	1287	19.532410760333317	1.3309091192976508	1.6618182385953015	85.06417083740234	85.06461334228516
25	85.96261596679688	1.4802333333333333					1	DETECTED	85.9626 m/z @1.48 [N1307_1.mzXML]	85.96261596679688	1.4802333333333333	1.4179	1.59875	0.18084999999999996	8876.01953125	49749.58440948485	0	1287	0.05714009503731177	1.45066844919786	1.8963269986585507	85.96239471435547	85.96273040771484
26	86.05960083007812	2.89395					1	DETECTED	86.0596 m/z @2.89 [N1307_1.mzXML]	86.05960083007812	2.89395	0.11788333333333334	20.007166666666667	19.88928333333333	16513.0	2811992.3868524157	0	1287	0.08178501005388528	5.232116636698032	8.74310830318639	86.0592269897461	86.06316375732422
27	86.09589385986328	4.029466666666667					1	DETECTED	86.0959 m/z @4.03 [N1307_1.mzXML]	86.09589385986328	4.029466666666667	0.9863833333333333	17.84916666666667	16.862783333333336	147037.90625	1.0547181499723582E7	1	1287	0.9285296176195068	0.9538173292819284	0.8401164413283859	86.09564208984375	86.09614562988281
28	87.0799789428711	6.3437166666666664					1	DETECTED	87.0800 m/z @6.34 [N1307_1.mzXML]	87.0799789428711	6.3437166666666664	0.10111666666666667	20.007166666666667	19.90605	92432.5546875	4.72388318053467E7	1	1287	4.615582454398411	1.2222484246874474	1.5378834037402662	87.07969665527344	87.08006286621094
29	88.03880310058594	2.8106500000000003					1	DETECTED	88.0388 m/z @2.81 [N1307_1.mzXML]	88.03880310058594	2.8106500000000003	2.0566666666666666	15.763499999999999	13.706833333333332	7326.11181640625	1615074.7742808536	0	1287	0.982650421343727	9.089612944583209	1.7109254742373288	88.03838348388672	88.03897094726562
30	88.07510375976562	9.133116666666666					1	DETECTED	88.0751 m/z @9.13 [N1307_1.mzXML]	88.07510375976562	9.133116666666666	0.10111666666666667	20.007166666666667	19.90605	6215.9765625	3537297.856350037	0	1287	11.208466949225933	1.1019735385296723	1.2302660337721634	88.06549835205078	88.08354187011719
31	88.1211166381836	11.180916666666667					1	DETECTED	88.1211 m/z @11.18 [N1307_1.mzXML]	88.1211166381836	11.180916666666667	8.5708	19.64016666666667	11.069366666666669	16009.4482421875	1794981.6170554818	0	1287	7.3802743866077325	1.6264844161281036	1.552733107316902	88.11115264892578	88.1285400390625
32	88.96769714355469	11.504516666666666					1	DETECTED	88.9677 m/z @11.50 [N1307_1.mzXML]	88.96769714355469	11.504516666666666	0.21978333333333333	19.84	19.620216666666668	24039.888671875	4843618.974603396	0	1287	1.3901973647397288	0.8693256671254972	0.7386513342509942	88.9676284790039	88.96829223632812
33	89.03802490234375	9.2043					1	DETECTED	89.0380 m/z @9.20 [N1307_1.mzXML]	89.03802490234375	9.2043	0.5253166666666667	9.288616666666666	8.7633	10757.21875	1062248.3814046015	0	1287	4.116682758476506	0.5122910711086958	0.024674024085815406	89.03387451171875	89.04137420654297
34	89.05907440185547	10.110066666666667					1	DETECTED	89.0591 m/z @10.11 [N1307_1.mzXML]	89.05907440185547	10.110066666666667	0.10111666666666667	20.007166666666667	19.90605	19359.607421875	4750718.78716217	0	1287	0.9524631715207512	1.5683953693585093	4.782676603073931	89.05876159667969	89.0595703125
35	89.96051025390625	11.890316666666667					1	DETECTED	89.9605 m/z @11.89 [N1307_1.mzXML]	89.96051025390625	11.890316666666667	10.869183333333332	15.924650000000002	5.055466666666669	12588.1572265625	1472533.2017975466	0	1287	0.22949292421363054	2.4754194685643376	3.950838937128675	89.95925903320312	89.96058654785156
36	90.0544204711914	1.8177333333333332					1	DETECTED	90.0544 m/z @1.82 [N1307_1.mzXML]	90.0544204711914	1.8177333333333332	0.11788333333333334	19.990166666666667	19.872283333333336	253449.5625	9561733.185180267	0	1287	0.2034078843217617	0.9346104254658285	0.5220619653644605	90.05421447753906	90.05952453613281
37	90.97593688964844	1.6727166666666666					1	DETECTED	90.9759 m/z @1.67 [N1307_1.mzXML]	90.97593688964844	1.6727166666666666	1.5394166666666667	16.64355	15.104133333333335	565000.5625	3.2163833660832033E7	0	1287	0.16588011551092374	1.4855167978240698	1.8397140105310852	90.97593688964844	90.98225402832031
38	91.03831481933594	10.437000000000001					1	DETECTED	91.0383 m/z @10.44 [N1307_1.mzXML]	91.03831481933594	10.437000000000001	0.10111666666666667	20.007166666666667	19.90605	50295.734375	2.6305996134734634E7	0	1287	5.5073502928127525	0.9629583344755245	0.3129332438713714	91.03812408447266	91.03861236572266
39	91.0537338256836	9.2043					1	DETECTED	91.0537 m/z @9.20 [N1307_1.mzXML]	91.0537338256836	9.2043	0.11788333333333334	20.007166666666667	19.88928333333333	138025.75	1.1889664670485115E7	0	1287	0.08617074602213393	34.30292029835134	1.6091008154579671	91.04618835449219	91.05779266357422
40	92.03397369384766	2.617166666666667					1	DETECTED	92.0340 m/z @2.62 [N1307_1.mzXML]	92.03397369384766	2.617166666666667	0.20283333333333334	19.956500000000002	19.753666666666668	2866.5576171875	1671258.1285505672	0	1287	19.494425316396114	4.090915366560817	7.181830733121635	92.02850341796875	92.04215240478516
41	92.05712890625	9.232583333333334					1	DETECTED	92.0571 m/z @9.23 [N1307_1.mzXML]	92.05712890625	9.232583333333334	3.487283333333333	16.77466666666667	13.287383333333334	11161.935546875	1241289.445369904	0	1287	0.09145290633042791	3.879793372537135	1.339525895143139	92.05682373046875	92.05909729003906
42	93.06937408447266	8.39305					1	DETECTED	93.0694 m/z @8.39 [N1307_1.mzXML]	93.06937408447266	8.39305	0.11788333333333334	19.8735	19.75561666666667	11913.7978515625	1856698.5173718254	0	1287	0.609589885179183	2.614628796980651	0.6791806718882318	93.06700134277344	93.07447814941406
43	94.04094696044922	8.349083333333333					1	DETECTED	94.0409 m/z @8.35 [N1307_1.mzXML]	94.04094696044922	8.349083333333333	3.867366666666667	19.574	15.706633333333334	17247.537109375	1798831.3276699833	0	1287	0.21963055899971273	1.270111474775317	1.3627992340131507	94.03577423095703	94.04947662353516
44	95.01548767089844	2.0006333333333335					1	DETECTED	95.0155 m/z @2.00 [N1307_1.mzXML]	95.01548767089844	2.0006333333333335	1.9451	19.2125	17.2674	10343.0498046875	1818561.7643099977	0	1287	0.4513950134913922	155.46878751500572	309.93757503001143	95.01002502441406	95.02145385742188
45	95.0487060546875	8.349083333333333					1	DETECTED	95.0487 m/z @8.35 [N1307_1.mzXML]	95.0487060546875	8.349083333333333	1.1764666666666665	18.195	17.018533333333334	12914.5419921875	1427089.6503540648	0	1287	0.31027601588476905	12.900959053298065	0.06021809467223697	95.04844665527344	95.04888153076172
46	95.08484649658203	13.699416666666668					1	DETECTED	95.0848 m/z @13.70 [N1307_1.mzXML]	95.08484649658203	13.699416666666668	0.10111666666666667	19.973333333333336	19.87221666666667	9363.7646484375	1981551.7886295465	0	1287	0.04163291053488649	0.7802660190316626	0.4238741191074561	95.07511138916016	95.08707427978516
47	96.9211196899414	1.7173833333333335					1	DETECTED	96.9211 m/z @1.72 [N1307_1.mzXML]	96.9211196899414	1.7173833333333335	1.6577833333333334	11.180916666666667	9.523133333333334	199961.609375	3331024.761461547	0	1287	0.08424274630790296	5.617030263193035	8.602702008650436	96.9112777709961	96.9298324584961
48	97.02787017822266	2.5622					1	DETECTED	97.0279 m/z @2.56 [N1307_1.mzXML]	97.02787017822266	2.5622	0.4574666666666667	19.990166666666667	19.532700000000002	7724.39501953125	2904558.901671905	0	1287	0.1223111396541805	4.640184029647463	0.6216300522939628	97.02509307861328	97.03376770019531
49	97.07044219970703	13.022866666666665					1	DETECTED	97.0704 m/z @13.02 [N1307_1.mzXML]	97.07044219970703	13.022866666666665	0.18601666666666666	19.990166666666667	19.80415	4838.208984375	2493001.1029104027	0	1287	19.175480762892345	0.7713788818908066	0.34943845311518146	97.06316375732422	97.07837677001953
50	97.10054779052734	11.704733333333333					1	DETECTED	97.1005 m/z @11.70 [N1307_1.mzXML]	97.10054779052734	11.704733333333333	0.11788333333333334	20.007166666666667	19.88928333333333	8261.650390625	2546592.2459306302	0	1287	2.8610384918526925	0.8582696476321576	2.1069881695101516	97.09058380126953	97.10568237304688
51	98.91815948486328	1.7173833333333335					1	DETECTED	98.9182 m/z @1.72 [N1307_1.mzXML]	98.91815948486328	1.7173833333333335	1.6727166666666666	17.40266666666667	15.729950000000002	60979.72265625	2650043.04710376	0	1287	0.08255090922701802	7.213287075965829	12.747250869382663	98.91800689697266	98.9251708984375
52	98.98362731933594	2.014483333333333					1	DETECTED	98.9836 m/z @2.01 [N1307_1.mzXML]	98.98362731933594	2.014483333333333	0.10111666666666667	20.007166666666667	19.90605	33512.390625	6728940.579766842	0	1287	11.130584447168578	12.671776200515918	25.36983702719701	98.98291778564453	98.98443603515625
53	98.99493408203125	1.8320166666666668					1	DETECTED	98.9949 m/z @1.83 [N1307_1.mzXML]	98.99493408203125	1.8320166666666668	1.59875	11.860366666666666	10.261616666666665	189081.953125	5556820.193839721	0	1287	0.06361051899938763	0.7724104961975307	0.4725523873585889	98.986572265625	99.0024185180664
54	99.04337310791016	2.0566666666666666					1	DETECTED	99.0434 m/z @2.06 [N1307_1.mzXML]	99.04337310791016	2.0566666666666666	0.10111666666666667	19.097166666666666	18.99605	13440.083984375	2900843.422663147	0	1287	0.3530952452877787	4.856958400450002	8.080892045464198	99.04090881347656	99.04369354248047
55	100.07512664794922	8.858933333333333					1	DETECTED	100.0751 m/z @8.86 [N1307_1.mzXML]	100.07512664794922	8.858933333333333	0.11788333333333334	19.84	19.722116666666665	51266.33984375	1861256.3430079655	0	1287	0.13839397965940137	1.2498695098777228	1.5925934932099237	100.07469940185547	100.07557678222656
56	100.1114501953125	9.788183333333334					1	DETECTED	100.1115 m/z @9.79 [N1307_1.mzXML]	100.1114501953125	9.788183333333334	0.15171666666666667	19.973333333333336	19.82161666666667	6262.5615234375	1611755.6945496213	0	1287	3.904427897433864	1.028469113852242	null	100.1108627319336	100.11189270019531
57	100.56309509277344	9.773633333333333					1	DETECTED	100.5631 m/z @9.77 [N1307_1.mzXML]	100.56309509277344	9.773633333333333	1.4345999999999999	9.773633333333333	8.339033333333333	5136.5166015625	1810745.3507172852	0	1287	8.29354149535455	0.5	null	100.56309509277344	100.56697845458984
58	101.00761413574219	1.4949000000000001					1	DETECTED	101.0076 m/z @1.49 [N1307_1.mzXML]	101.00761413574219	1.4949000000000001	0.11788333333333334	19.973333333333336	19.855450000000005	947161.25	1.2799440091949675E7	1	1287	0.11050270827426822	1.4973578972820243	2.174477667669849	101.00733947753906	101.00817108154297
59	101.0226821899414	3.9262					1	DETECTED	101.0227 m/z @3.93 [N1307_1.mzXML]	101.0226821899414	3.9262	3.8375333333333335	4.117533333333333	0.2799999999999998	2686.72119140625	32367.53759759521	0	1287	0.07838590163459314	1.5789473684210515	2.157894736842103	101.02265167236328	101.0229263305664
60	101.09536743164062	11.23995					1	DETECTED	101.0954 m/z @11.24 [N1307_1.mzXML]	101.09536743164062	11.23995	0.10111666666666667	20.007166666666667	19.90605	28128.759765625	9327149.009197934	1	1287	0.2687641553723452	0.7246133753036209	1.9123957846894044	101.09107208251953	101.09578704833984
61	102.00862884521484	1.4949000000000001					1	DETECTED	102.0086 m/z @1.49 [N1307_1.mzXML]	102.00862884521484	1.4949000000000001	0.7625833333333334	18.014	17.251416666666668	82862.71875	4475791.8450473035	0	1287	0.10137383392079835	11.778659050046656	209.68643369735966	102.00823211669922	102.01375579833984
62	102.05426788330078	2.0285333333333333					1	DETECTED	102.0543 m/z @2.03 [N1307_1.mzXML]	102.05426788330078	2.0285333333333333	0.11788333333333334	19.956500000000002	19.838616666666667	28790.09375	4442287.898297758	0	1287	0.8581202393972274	9.777712141774735	2.6783547714370766	102.04583740234375	102.05467987060547
63	102.09871673583984	2.8802499999999998					1	DETECTED	102.0987 m/z @2.88 [N1307_1.mzXML]	102.09871673583984	2.8802499999999998	0.10111666666666667	20.007166666666667	19.90605	16955.255859375	3926823.03943628	0	1287	19.53869195313138	3.847288430713391	9.355295073534636	102.09039306640625	102.09896850585938
64	102.1269760131836	12.424166666666668					1	DETECTED	102.1270 m/z @12.42 [N1307_1.mzXML]	102.1269760131836	12.424166666666668	0.18601666666666666	19.939833333333336	19.75381666666667	9974.859375	2630615.7708050236	0	1287	2.190775353582863	0.7827394630084127	2.3887340901945664	102.12648010253906	102.135986328125
65	102.9696273803711	1.4949000000000001					1	DETECTED	102.9696 m/z @1.49 [N1307_1.mzXML]	102.9696273803711	1.4949000000000001	0.88265	19.90666666666667	19.024016666666668	343978.0	4913329.165048462	0	1287	0.1358844015913232	2.1849368890264236	2.8111767814636157	102.96944427490234	102.96992492675781
66	103.03826141357422	2.0285333333333333					1	DETECTED	103.0383 m/z @2.03 [N1307_1.mzXML]	103.03826141357422	2.0285333333333333	0.2539666666666667	19.956500000000002	19.702533333333335	73747.15625	5404371.977733703	0	1287	0.2968950094118432	2.0943947727942342	0.990425574069057	103.03706359863281	103.03880310058594
67	103.05359649658203	8.364016666666666					1	DETECTED	103.0536 m/z @8.36 [N1307_1.mzXML]	103.05359649658203	8.364016666666666	8.0022	9.316716666666668	1.3145166666666679	303517.40625	5423188.5371289	1	1287	0.2667130519731735	0.8322425722341122	0.5750737336468267	103.05352020263672	103.05382537841797
68	103.0746078491211	10.958733333333333					1	DETECTED	103.0746 m/z @10.96 [N1307_1.mzXML]	103.0746078491211	10.958733333333333	0.10111666666666667	20.007166666666667	19.90605	95683.484375	1.5278234521451166E7	0	1287	0.529942468670157	1.2211639276167496	1.0516521189767631	103.06495666503906	103.08277893066406
69	104.0570297241211	8.4075					1	DETECTED	104.0570 m/z @8.41 [N1307_1.mzXML]	104.0570297241211	8.4075	7.888316666666666	8.967516666666667	1.0792000000000002	18093.130859375	378699.2307456058	0	1287	0.31878163800370096	1.0393245802702946	1.2941122080292269	104.05679321289062	104.05736541748047
70	104.0699462890625	2.014483333333333					1	DETECTED	104.0699 m/z @2.01 [N1307_1.mzXML]	104.0699462890625	2.014483333333333	0.11788333333333334	19.84	19.722116666666665	21260.509765625	3607823.6483178744	0	1287	0.25240624155980207	5.022866448714099	22.26708759525979	104.06969451904297	104.07852172851562
71	104.10623168945312	1.7755833333333333					1	DETECTED	104.1062 m/z @1.78 [N1307_1.mzXML]	104.10623168945312	1.7755833333333333	1.6727166666666666	15.313649999999999	13.640933333333333	967258.3125	7689869.272384972	1	1287	0.06340369928540324	2.4777119707044455	4.009559255616112	104.1059799194336	104.10672760009766
72	104.96260070800781	11.361116666666668					1	DETECTED	104.9626 m/z @11.36 [N1307_1.mzXML]	104.96260070800781	11.361116666666668	0.10111666666666667	19.973333333333336	19.87221666666667	17865.5703125	3392376.8500220026	0	1287	11.014524500873968	0.9156718420120326	0.751087341613318	104.9623794555664	104.9629898071289
73	105.00272369384766	1.4949000000000001					1	DETECTED	105.0027 m/z @1.49 [N1307_1.mzXML]	105.00272369384766	1.4949000000000001	0.4067	9.74395	9.33725	36645.03125	2696192.3818713985	0	1287	0.1097042207134955	4.290226980334497	7.5804539606689945	104.99362182617188	105.00275421142578
74	105.05416870117188	4.75445					1	DETECTED	105.0542 m/z @4.75 [N1307_1.mzXML]	105.05416870117188	4.75445	3.896866666666667	8.4809	4.584033333333333	3315.4873046875	332611.9363384705	0	1287	4.220819306986774	2.6726460013604116	4.345292002720823	105.044189453125	105.06036376953125
75	105.07101440429688	13.824616666666666					1	DETECTED	105.0710 m/z @13.82 [N1307_1.mzXML]	105.07101440429688	13.824616666666666	0.11788333333333334	20.007166666666667	19.88928333333333	62261.35546875	1.1539486887182666E7	0	1287	1.0230682584637218	0.8218211081857176	1.0866183322435217	105.06195068359375	105.07768249511719
76	106.04920196533203	1.9589500000000002					1	DETECTED	106.0492 m/z @1.96 [N1307_1.mzXML]	106.04920196533203	1.9589500000000002	0.11788333333333334	19.82316666666667	19.705283333333334	16210.181640625	2267379.360324554	0	1287	0.08195046621988578	2.2926765652398635	2.673790989175224	106.0409927368164	106.0519790649414
77	106.06451416015625	14.044033333333335					1	DETECTED	106.0645 m/z @14.04 [N1307_1.mzXML]	106.06451416015625	14.044033333333335	1.0210833333333333	19.261666666666667	18.240583333333333	4043.6728515625	2042942.5798829948	0	1287	5.900224996339505	0.7003245552403	0.3875942647738649	106.0615005493164	106.07450866699219
78	106.9498519897461	1.6727166666666666					1	DETECTED	106.9499 m/z @1.67 [N1307_1.mzXML]	106.9498519897461	1.6727166666666666	0.37284999999999996	1.90315	1.5303	95999.3125	1270214.4609312136	0	1287	0.16349701206844225	1.4478715644635611	2.004825141345613	106.94951629638672	106.95006561279297
79	107.05174255371094	5.119249999999999					1	DETECTED	107.0517 m/z @5.12 [N1307_1.mzXML]	107.05174255371094	5.119249999999999	0.11788333333333334	19.82316666666667	19.705283333333334	9909.1171875	2350144.03487143	0	1287	0.45234165672127347	2.2095618622651654	0.7398194451419305	107.04811096191406	107.05531311035156
80	108.0766372680664	12.749933333333333					1	DETECTED	108.0766 m/z @12.75 [N1307_1.mzXML]	108.0766372680664	12.749933333333333	0.11788333333333334	20.007166666666667	19.88928333333333	3363.3603515625	1991537.2645072015	0	1287	8.605176634457063	0.7872547739018343	0.4358271671217152	108.0766372680664	108.08064270019531
81	109.06430053710938	8.4075					1	DETECTED	109.0643 m/z @8.41 [N1307_1.mzXML]	109.06430053710938	8.4075	1.5688333333333333	17.07283333333333	15.503999999999998	8193.87890625	1890807.4316828302	0	1287	0.21237012212513307	1.1335542990836418	0.7551907612023993	109.06103515625	109.06646728515625
82	109.10057067871094	13.727016666666666					1	DETECTED	109.1006 m/z @13.73 [N1307_1.mzXML]	109.10057067871094	13.727016666666666	0.15171666666666667	19.85666666666667	19.704950000000004	14209.1943359375	1723778.6176198735	0	1287	0.03061778571408702	0.6474453911464898	0.18575086618122047	109.09506225585938	109.10586547851562
83	110.05945587158203	2.1420833333333333					1	DETECTED	110.0595 m/z @2.14 [N1307_1.mzXML]	110.05945587158203	2.1420833333333333	0.5589999999999999	19.990166666666667	19.431166666666666	6540.32568359375	2291995.774122498	0	1287	1.0526305258916788	6.137126914776017	14.688751018641241	110.05909729003906	110.0649185180664
84	111.04348754882812	2.0708166666666665					1	DETECTED	111.0435 m/z @2.07 [N1307_1.mzXML]	111.04348754882812	2.0708166666666665	0.10111666666666667	20.007166666666667	19.90605	7548.5908203125	3153420.270887938	0	1287	7.365400635078791	5.0530664568208365	6.748003001031065	111.04291534423828	111.04388427734375
85	111.11640167236328	12.779766666666665					1	DETECTED	111.1164 m/z @12.78 [N1307_1.mzXML]	111.11640167236328	12.779766666666665	0.7456666666666667	19.973333333333336	19.22766666666667	7867.478515625	2092403.4188137213	0	1287	2.321091837359484	1.1116787406199249	0.38049548531526034	111.11589813232422	111.11920166015625
86	112.03617095947266	1.7755833333333333					1	DETECTED	112.0362 m/z @1.78 [N1307_1.mzXML]	112.03617095947266	1.7755833333333333	0.23696666666666666	18.557000000000002	18.320033333333335	425973.5625	4892673.1383858025	0	1287	0.06677348693308827	0.5653861854106199	0.11142469872760456	112.02801513671875	112.04610443115234
87	112.89498138427734	1.7173833333333335					1	DETECTED	112.8950 m/z @1.72 [N1307_1.mzXML]	112.89498138427734	1.7173833333333335	1.6727166666666666	12.633366666666666	10.96065	172091.0625	3991894.2014211426	0	1287	0.4853419080331065	122.69384328358157	3.0565996176622567	112.88694763183594	112.89518737792969
88	113.02014923095703	2.28485					1	DETECTED	113.0201 m/z @2.28 [N1307_1.mzXML]	113.02014923095703	2.28485	0.18601666666666666	19.990166666666667	19.80415	531039.875	1.668802201600223E7	0	1287	0.37083131600250097	2.2472291724710116	2.915366389431764	113.0103759765625	113.02254486083984
89	113.03544616699219	1.4654					1	DETECTED	113.0354 m/z @1.47 [N1307_1.mzXML]	113.03544616699219	1.4654	1.4179	17.53483333333333	16.116933333333332	6277.95751953125	2490333.2112540263	0	1287	10.803060123491873	169.65192982456105	310.7223439340274	113.03532409667969	113.03778839111328
90	114.05438232421875	2.6582999999999997					1	DETECTED	114.0544 m/z @2.66 [N1307_1.mzXML]	114.05438232421875	2.6582999999999997	0.11788333333333334	20.007166666666667	19.88928333333333	53048.109375	6707223.608487344	0	1287	0.7867257373822487	4.174026649513745	2.898546612541061	114.0532455444336	114.05486297607422
91	114.06546020507812	1.8177333333333332					1	DETECTED	114.0655 m/z @1.82 [N1307_1.mzXML]	114.06546020507812	1.8177333333333332	0.7456666666666667	17.369833333333336	16.624166666666667	1075083.375	1.4710160211888036E7	1	1287	0.059597809001517676	0.7373769566529684	7.785927726676994	114.0654067993164	114.07022094726562
92	114.8919448852539	1.7468166666666667					1	DETECTED	114.8919 m/z @1.75 [N1307_1.mzXML]	114.8919448852539	1.7468166666666667	1.6874666666666667	2.1133333333333333	0.4258666666666666	54753.01171875	422782.1147558593	0	1287	0.0963492165929829	3.5877562482448737	6.175512496489747	114.89183807373047	114.89197540283203
93	114.98709106445312	1.5095833333333333					1	DETECTED	114.9871 m/z @1.51 [N1307_1.mzXML]	114.98709106445312	1.5095833333333333	1.4008	1.6577833333333334	0.25698333333333334	44830.6953125	363613.5995488281	0	1287	0.12214965797136235	1.196236407925476	1.5050417706942525	114.98683166503906	114.98719024658203
94	115.03594207763672	1.8462					1	DETECTED	115.0359 m/z @1.85 [N1307_1.mzXML]	115.03594207763672	1.8462	0.3389666666666667	19.8735	19.534533333333332	244377.984375	3059025.1212052302	0	1287	0.04669806412639832	3.4864574458414097	3.863038020404618	115.02770233154297	115.03978729248047
95	115.0537338256836	9.232583333333334					1	DETECTED	115.0537 m/z @9.23 [N1307_1.mzXML]	115.0537338256836	9.232583333333334	0.5253166666666667	19.310833333333335	18.78551666666667	88290.7421875	2708083.4331236887	0	1287	0.06722681369541128	1.2299156538302078	35.76984674467101	115.05290222167969	115.05789184570312
96	115.06893157958984	1.8177333333333332					1	DETECTED	115.0689 m/z @1.82 [N1307_1.mzXML]	115.06893157958984	1.8177333333333332	1.1937833333333332	19.90666666666667	18.712883333333338	33122.859375	2646073.264987091	0	1287	0.16724813065726307	6.255794082827099	11.481971644213424	115.06880187988281	115.0752944946289
97	115.11082458496094	11.416950000000002					1	DETECTED	115.1108 m/z @11.42 [N1307_1.mzXML]	115.11082458496094	11.416950000000002	0.13479999999999998	20.007166666666667	19.872366666666668	11015.509765625	2997499.09009317	0	1287	11.112681497590469	0.8115618862458963	2.6578273519791575	115.10449981689453	115.11153411865234
98	116.05713653564453	9.2043					1	DETECTED	116.0571 m/z @9.20 [N1307_1.mzXML]	116.05713653564453	9.2043	9.176383333333332	9.260466666666668	0.08408333333333573	8824.1318359375	32724.220438843156	0	1287	0.05974372401129102	1.5059701492537065	2.011940298507413	116.04901123046875	116.05716705322266
99	116.0697021484375	1.8605666666666667					1	DETECTED	116.0697 m/z @1.86 [N1307_1.mzXML]	116.0697021484375	1.8605666666666667	0.3052	19.990166666666667	19.684966666666668	4034773.75	2.3275810672467213E7	1	1287	0.03323203739495506	4.877173962802299	5.317717970168218	116.06968688964844	116.0704116821289
100	116.4371566772461	11.106966666666667					1	DETECTED	116.4372 m/z @11.11 [N1307_1.mzXML]	116.4371566772461	11.106966666666667	1.4345999999999999	11.106966666666667	9.672366666666667	26752.04296875	9494496.098800536	0	1287	9.636190637875934	0.5	null	116.43567657470703	116.4371566772461
101	116.98503112792969	1.4802333333333333					1	DETECTED	116.9850 m/z @1.48 [N1307_1.mzXML]	116.98503112792969	1.4802333333333333	0.10111666666666667	20.007166666666667	19.90605	2663604.25	4.764045785153465E7	0	1287	0.11823121418711047	78.7756050904245	3.0951811484722125	116.98490905761719	116.98838806152344
102	117.05675506591797	9.2183					1	DETECTED	117.0568 m/z @9.22 [N1307_1.mzXML]	117.05675506591797	9.2183	1.4179	12.254766666666665	10.836866666666666	152006.5625	6762347.230885866	0	1287	0.09005546299401956	0.5129515182460298	0.019431331842590563	117.05384063720703	117.05686950683594
103	117.0732650756836	1.8605666666666667					1	DETECTED	117.0733 m/z @1.86 [N1307_1.mzXML]	117.0732650756836	1.8605666666666667	1.8462	9.260466666666668	7.414266666666668	142872.1875	5120855.082157227	0	1287	0.20262066117679622	258.03712296983815	6.424432546492502	117.06939697265625	117.07344055175781
104	117.0901107788086	11.416950000000002					1	DETECTED	117.0901 m/z @11.42 [N1307_1.mzXML]	117.0901107788086	11.416950000000002	0.13479999999999998	19.85666666666667	19.72186666666667	99836.9765625	5219098.208830815	0	1287	0.22523065490832295	null	null	117.08992004394531	117.09078216552734
105	117.98860168457031	1.4802333333333333					1	DETECTED	117.9886 m/z @1.48 [N1307_1.mzXML]	117.98860168457031	1.4802333333333333	1.4501333333333333	18.73616666666667	17.286033333333336	26909.408203125	3044946.8411130677	0	1287	0.13197018306706254	287.1434108527131	573.2868217054261	117.98127746582031	117.98895263671875
106	118.0642318725586	9.232583333333334					1	DETECTED	118.0642 m/z @9.23 [N1307_1.mzXML]	118.0642318725586	9.232583333333334	2.6999666666666666	19.327333333333335	16.627366666666667	1900195.0	2.221163005274351E7	1	1287	0.08093040539617746	1.1225933271319812	0.9808981100225437	118.05729675292969	118.06501770019531
107	118.08541107177734	1.93125					1	DETECTED	118.0854 m/z @1.93 [N1307_1.mzXML]	118.08541107177734	1.93125	0.10111666666666667	20.007166666666667	19.90605	1932636.5	6.197315712500454E7	1	1287	0.17068201794507498	2.8159792946407642	4.0928717034151205	118.08515930175781	118.09403228759766
108	118.97820281982422	11.361116666666668					1	DETECTED	118.9782 m/z @11.36 [N1307_1.mzXML]	118.97820281982422	11.361116666666668	0.10111666666666667	19.973333333333336	19.87221666666667	92642.6875	6309236.31307928	0	1287	1.2619985271855576	8.481064716270689	0.15987760540139956	118.9737548828125	118.98139953613281
109	119.01819610595703	1.4949000000000001					1	DETECTED	119.0182 m/z @1.49 [N1307_1.mzXML]	119.01819610595703	1.4949000000000001	1.38355	18.096	16.71245	286315.8125	3763930.0210002745	0	1287	0.11052477431757368	1.671293004508105	2.2690982373214954	119.01812744140625	119.01870727539062
110	119.05609893798828	12.438799999999999					1	DETECTED	119.0561 m/z @12.44 [N1307_1.mzXML]	119.05609893798828	12.438799999999999	3.0480333333333336	12.438799999999999	9.390766666666664	23582.74609375	6242012.523756987	0	1287	8.456161458194456	0.5	null	119.04829406738281	119.05609893798828
111	119.0678482055664	9.2183					1	DETECTED	119.0678 m/z @9.22 [N1307_1.mzXML]	119.0678482055664	9.2183	4.25115	9.302566666666667	5.051416666666667	108427.0625	1312039.4069339605	0	1287	0.0787161425303875	0.5582348199111921	0.12008563849644172	119.06780242919922	119.07262420654297
112	119.08893585205078	1.93125					1	DETECTED	119.0889 m/z @1.93 [N1307_1.mzXML]	119.08893585205078	1.93125	0.3560166666666667	19.278000000000002	18.921983333333337	69876.15625	1.0277539296191346E7	0	1287	0.1805465669260713	1.2245555510540067	0.7247994077058096	119.08468627929688	119.09339904785156
113	119.15354919433594	13.970116666666666					1	DETECTED	119.1535 m/z @13.97 [N1307_1.mzXML]	119.15354919433594	13.970116666666666	0.10111666666666667	20.007166666666667	19.90605	72712.953125	1.723462275733848E7	0	1287	2.234335235720641	1.0569071465615525	1.14253461538925	119.14391326904297	119.15415954589844
114	119.51199340820312	13.243466666666666					1	DETECTED	119.5120 m/z @13.24 [N1307_1.mzXML]	119.51199340820312	13.243466666666666	8.1096	13.243466666666666	5.133866666666666	4475.3955078125	1043768.5016247557	0	1287	4.984288309062448	0.5	null	119.50885009765625	119.52081298828125
115	120.06481170654297	1.8462					1	DETECTED	120.0648 m/z @1.85 [N1307_1.mzXML]	120.06481170654297	1.8462	1.7755833333333333	9.891950000000001	8.116366666666668	60075.41015625	1739848.9110922255	0	1287	0.19048142123421585	10.296738414870063	14.644478791934842	120.06443786621094	120.06929016113281
116	120.07984924316406	8.364016666666666					1	DETECTED	120.0798 m/z @8.36 [N1307_1.mzXML]	120.07984924316406	8.364016666666666	7.689416666666667	19.37633333333333	11.686916666666665	1145028.75	2.393976734548985E7	1	1287	0.251149467976715	0.8569997634560643	0.5869498161448083	120.07740020751953	120.08292388916016
117	120.9653549194336	2.1133333333333333					1	DETECTED	120.9654 m/z @2.11 [N1307_1.mzXML]	120.9653549194336	2.1133333333333333	1.9867166666666667	6.3437166666666664	4.356999999999999	13938.421875	1153070.6767907713	0	1287	0.2423207970315593	17.205475845728582	33.41095169145717	120.96025848388672	120.9655990600586
118	120.98008728027344	1.4949000000000001					1	DETECTED	120.9801 m/z @1.49 [N1307_1.mzXML]	120.98008728027344	1.4949000000000001	1.4008	19.756333333333334	18.355533333333334	48887.37109375	5067010.59331833	0	1287	0.11189035053432872	52.68887371465405	136.82464578386774	120.97767639160156	120.98748016357422
119	121.02765655517578	12.468116666666667					1	DETECTED	121.0277 m/z @12.47 [N1307_1.mzXML]	121.02765655517578	12.468116666666667	0.18601666666666666	20.007166666666667	19.82115	36595.33203125	7653790.226839231	0	1287	1.7564327406561802	2.8746620476893225	1.535134178930036	121.02721405029297	121.03427124023438
120	121.07120513916016	1.8462					1	DETECTED	121.0712 m/z @1.85 [N1307_1.mzXML]	121.07120513916016	1.8462	0.10111666666666667	19.973333333333336	19.87221666666667	855150.25	1.111104449614784E7	0	1287	0.04690875650418613	3.6158864935888575	5.282865414889142	121.06416320800781	121.07816314697266
121	121.0835189819336	8.364016666666666					1	DETECTED	121.0835 m/z @8.36 [N1307_1.mzXML]	121.0835189819336	8.364016666666666	3.415233333333333	8.936816666666665	5.521583333333332	58616.5234375	2657014.2767600697	0	1287	0.28603432582188226	0.898718582776064	0.6246701025617456	121.08155059814453	121.09129333496094
122	121.98641204833984	12.364266666666667					1	DETECTED	121.9864 m/z @12.36 [N1307_1.mzXML]	121.98641204833984	12.364266666666667	10.7267	18.73616666666667	8.00946666666667	30727.611328125	2501446.25324246	0	1287	1.2134990447620098	1.5069606969002927	2.007882968134739	121.9861068725586	121.98687744140625
123	122.09513092041016	13.270816666666667					1	DETECTED	122.0951 m/z @13.27 [N1307_1.mzXML]	122.09513092041016	13.270816666666667	0.20283333333333334	20.007166666666667	19.804333333333332	10116.8935546875	3246337.1062540277	0	1287	3.6519149015063093	0.7578582379309308	1.2089841326211468	122.08663177490234	122.0963134765625
124	122.92364501953125	1.6874666666666667					1	DETECTED	122.9236 m/z @1.69 [N1307_1.mzXML]	122.92364501953125	1.6874666666666667	1.5542166666666666	19.557666666666666	18.00345	66380.0390625	9256000.429847777	0	1287	0.14545119237419635	38.90497899605042	89.28590853097873	122.92361450195312	122.92914581298828
125	123.04367065429688	3.9705500000000002					1	DETECTED	123.0437 m/z @3.97 [N1307_1.mzXML]	123.04367065429688	3.9705500000000002	0.13479999999999998	19.973333333333336	19.838533333333338	4308.3134765625	1191836.7207365402	0	1287	0.25184169856794014	2.586004475439397	4.494525491672772	123.04110717773438	123.04447937011719
126	123.05452728271484	3.2730333333333332					1	DETECTED	123.0545 m/z @3.27 [N1307_1.mzXML]	123.05452728271484	3.2730333333333332	0.18601666666666666	15.699283333333334	15.513266666666667	8359.27734375	1593786.0092355346	0	1287	0.26817071860099917	2.512663250927271	4.025326501854542	123.04598999023438	123.05494689941406
127	123.98187255859375	11.361116666666668					1	DETECTED	123.9819 m/z @11.36 [N1307_1.mzXML]	123.98187255859375	11.361116666666668	3.2307833333333336	15.361799999999999	12.131016666666666	13810.88671875	2670962.9826557306	0	1287	1.1919237218058498	0.7460343979336639	0.05369086961495688	123.97367095947266	123.98223114013672
128	124.0362319946289	1.90315					1	DETECTED	124.0362 m/z @1.90 [N1307_1.mzXML]	124.0362319946289	1.90315	0.15171666666666667	19.081	18.929283333333334	22440.09765625	2175024.672447723	0	1287	0.10222978707503394	1.6318769483004885	0.4075295664010158	124.03241729736328	124.04155731201172
129	124.04984283447266	9.37435					1	DETECTED	124.0498 m/z @9.37 [N1307_1.mzXML]	124.04984283447266	9.37435	9.330866666666667	9.50765	0.17678333333333285	11129.1103515625	73118.21377709962	0	1287	0.10852078070156601	2.0327711766960785	3.0655423533921566	124.04971313476562	124.05001831054688
130	124.97528076171875	1.4802333333333333					1	DETECTED	124.9753 m/z @1.48 [N1307_1.mzXML]	124.97528076171875	1.4802333333333333	1.4345999999999999	19.541333333333334	18.106733333333334	4003.057373046875	1297793.2132357177	0	1287	0.07893565319254114	198.39371804236634	395.7874360847327	124.97329711914062	124.98482513427734
131	124.99881744384766	13.078416666666667					1	DETECTED	124.9988 m/z @13.08 [N1307_1.mzXML]	124.99881744384766	13.078416666666667	2.298983333333333	14.463533333333334	12.164550000000002	15605.2421875	2382855.8127959003	0	1287	0.19130448555512203	0.5642481206495086	0.08432264056391311	124.99440002441406	124.99925231933594
132	125.02019500732422	1.7896					1	DETECTED	125.0202 m/z @1.79 [N1307_1.mzXML]	125.02019500732422	1.7896	0.13479999999999998	20.007166666666667	19.872366666666668	18340.87890625	2385954.90288513	0	1287	12.91591346902512	5.232850705807903	9.993702711379015	125.01354217529297	125.02627563476562
133	125.05644226074219	1.7321166666666667					1	DETECTED	125.0564 m/z @1.73 [N1307_1.mzXML]	125.05644226074219	1.7321166666666667	0.6613333333333333	18.244333333333334	17.583	7521.3076171875	1804883.4843689268	0	1287	16.657613996015876	8.21034445188102	15.420688903762043	125.05599212646484	125.06535339355469
134	126.0518569946289	1.8745666666666667					1	DETECTED	126.0519 m/z @1.87 [N1307_1.mzXML]	126.0518569946289	1.8745666666666667	0.11788333333333334	20.007166666666667	19.88928333333333	24842.869140625	1850130.0615360418	0	1287	0.16472324636053437	11.038411596083042	1.2606163079243424	126.04341125488281	126.0553207397461
135	127.03802490234375	10.869183333333332					1	DETECTED	127.0380 m/z @10.87 [N1307_1.mzXML]	127.03802490234375	10.869183333333332	0.11788333333333334	19.990166666666667	19.872283333333336	84742.6015625	4776855.9939808	0	1287	0.12534095177618987	0.5150325281908629	0.025643335923568294	127.03224182128906	127.0474853515625
136	128.01002502441406	1.7755833333333333					1	DETECTED	128.0100 m/z @1.78 [N1307_1.mzXML]	128.01002502441406	1.7755833333333333	1.7173833333333335	19.973333333333336	18.255950000000002	27758.021484375	7473231.782281646	0	1287	15.253278539063187	144.95475092677012	261.407551989932	128.00982666015625	128.0171356201172
137	128.06980895996094	2.0285333333333333					1	DETECTED	128.0698 m/z @2.03 [N1307_1.mzXML]	128.06980895996094	2.0285333333333333	0.13479999999999998	19.89	19.755200000000002	34884.9609375	4531561.633022584	0	1287	0.8255654441200828	4.8546649915043085	2.9317442170373336	128.060302734375	128.070556640625
138	129.01307678222656	16.610766666666667					1	DETECTED	129.0131 m/z @16.61 [N1307_1.mzXML]	129.01307678222656	16.610766666666667	1.4179	19.82316666666667	18.40526666666667	10376.017578125	5306217.020889774	0	1287	2.7475345128819484	0.6057206671552001	0.21144133431040021	129.01075744628906	129.01754760742188
139	129.05374145507812	1.9867166666666667					1	DETECTED	129.0537 m/z @1.99 [N1307_1.mzXML]	129.05374145507812	1.9867166666666667	0.10111666666666667	20.007166666666667	19.90605	54814.890625	7531655.0992768565	0	1287	0.3747811578425213	14.734908469556744	5.60076088213456	129.05123901367188	129.05438232421875
140	129.06512451171875	1.8320166666666668					1	DETECTED	129.0651 m/z @1.83 [N1307_1.mzXML]	129.06512451171875	1.8320166666666668	1.8177333333333332	12.34895	10.531216666666667	200581.796875	1.3327407448683472E7	0	1287	0.04933137916561381	368.6540256709371	736.3080513418741	129.0638427734375	129.06515502929688
141	130.0489959716797	3.3867833333333333					1	DETECTED	130.0490 m/z @3.39 [N1307_1.mzXML]	130.0489959716797	3.3867833333333333	0.11788333333333334	20.007166666666667	19.88928333333333	49007.94140625	5507652.905792479	0	1287	0.4738045972961338	1.4434896130703627	0.4423628558478131	130.04856872558594	130.04969787597656
142	130.06417846679688	10.540383333333333					1	DETECTED	130.0642 m/z @10.54 [N1307_1.mzXML]	130.06417846679688	10.540383333333333	0.5421666666666667	19.789833333333334	19.247666666666667	172764.40625	4487091.070962519	1	1287	1.4140169982341124	0.8826401074723411	0.0975112755812991	130.0638427734375	130.07139587402344
143	130.08547973632812	1.93125					1	DETECTED	130.0855 m/z @1.93 [N1307_1.mzXML]	130.08547973632812	1.93125	0.28806666666666664	19.990166666666667	19.7021	63430.05078125	3746156.8424942615	0	1287	0.29315052717171386	5.470342123000672	10.50024055495653	130.08473205566406	130.0908966064453
144	130.31356811523438	1.4654					1	DETECTED	130.3136 m/z @1.47 [N1307_1.mzXML]	130.31356811523438	1.4654	1.4345999999999999	12.51225	11.07765	3311.279541015625	2015463.3086936036	0	1287	0.05207448311224483	179.83198051947957	358.66396103895914	130.31349182128906	130.317626953125
145	130.9322509765625	1.5244					1	DETECTED	130.9323 m/z @1.52 [N1307_1.mzXML]	130.9322509765625	1.5244	1.4345999999999999	1.59875	0.16415000000000002	10397.904296875	70768.1627585449	0	1287	0.10130790087261676	0.9139755011135848	0.8279510022271697	130.93185424804688	130.9324188232422
146	130.96409606933594	1.4802333333333333					1	DETECTED	130.9641 m/z @1.48 [N1307_1.mzXML]	130.96409606933594	1.4802333333333333	0.10111666666666667	20.007166666666667	19.90605	1152909.125	1.5743256885672232E7	0	1287	0.11769416033265356	2.198453708879342	2.9087778261402244	130.9615020751953	130.96490478515625
147	131.0182342529297	1.4949000000000001					1	DETECTED	131.0182 m/z @1.49 [N1307_1.mzXML]	131.0182342529297	1.4949000000000001	1.4008	14.923833333333333	13.523033333333332	40062.55078125	8937705.998807373	0	1287	0.10861851773690101	68.43256934783429	142.96128568928313	131.0089569091797	131.01828002929688
148	131.08082580566406	2.8106500000000003					1	DETECTED	131.0808 m/z @2.81 [N1307_1.mzXML]	131.08082580566406	2.8106500000000003	0.6102833333333333	19.85666666666667	19.246383333333334	7979.4287109375	1826697.9713335573	0	1287	0.6346663020337471	1.6293433535953328	2.254856866587982	131.08033752441406	131.08885192871094
149	131.4442901611328	12.967766666666668					1	DETECTED	131.4443 m/z @12.97 [N1307_1.mzXML]	131.4442901611328	12.967766666666668	3.487283333333333	12.967766666666668	9.480483333333336	8854.59765625	2977345.2304553837	0	1287	8.446945278695196	0.5	null	131.44190979003906	131.4442901611328
150	131.9498291015625	1.3486833333333335					1	DETECTED	131.9498 m/z @1.35 [N1307_1.mzXML]	131.9498291015625	1.3486833333333335	0.18601666666666666	20.007166666666667	19.82115	3021.51806640625	1802553.4123352054	0	1287	6.096042878818878	8.524003727064219	16.048007454128438	131.9493865966797	131.95005798339844
151	131.9603729248047	11.375033333333333					1	DETECTED	131.9604 m/z @11.38 [N1307_1.mzXML]	131.9603729248047	11.375033333333333	0.16893333333333332	19.990166666666667	19.821233333333335	18560.880859375	3910359.5995067144	0	1287	0.8151584748790306	1.4053595095519467	0.35112963704014194	131.96005249023438	131.96141052246094
152	131.97201538085938	5.721283333333333					1	DETECTED	131.9720 m/z @5.72 [N1307_1.mzXML]	131.97201538085938	5.721283333333333	1.4179	5.721283333333333	4.303383333333333	30072.076171875	4863108.872636718	0	1287	4.234051488929077	0.5	null	131.967529296875	131.97201538085938
153	132.06468200683594	2.6582999999999997					1	DETECTED	132.0647 m/z @2.66 [N1307_1.mzXML]	132.06468200683594	2.6582999999999997	0.10111666666666667	20.007166666666667	19.90605	235590.59375	2.711464473892127E7	0	1287	0.990918746411547	4.090331475888758	8.704787261466517	132.05892944335938	132.06578063964844
154	132.07586669921875	1.8462					1	DETECTED	132.0759 m/z @1.85 [N1307_1.mzXML]	132.07586669921875	1.8462	1.8320166666666668	9.316716666666668	7.484700000000001	361245.3125	7023377.011524171	0	1287	7.409708477389533	264.2838934331293	525.0381337715442	132.07052612304688	132.08541870117188
155	132.0884246826172	5.868833333333333					1	DETECTED	132.0884 m/z @5.87 [N1307_1.mzXML]	132.0884246826172	5.868833333333333	3.5741333333333336	5.868833333333333	2.2946999999999993	27321.19921875	1402138.5253549193	0	1287	2.0061764570275256	0.5	null	132.0863037109375	132.09083557128906
156	132.10093688964844	4.029466666666667					1	DETECTED	132.1009 m/z @4.03 [N1307_1.mzXML]	132.10093688964844	4.029466666666667	1.4501333333333333	18.195	16.744866666666667	2296987.0	1.3782737916341776E8	1	1287	0.9727447601831729	0.9423344699411905	0.794107408174994	132.10055541992188	132.10142517089844
157	132.11184692382812	3.8821999999999997					1	DETECTED	132.1118 m/z @3.88 [N1307_1.mzXML]	132.11184692382812	3.8821999999999997	3.6325	4.567966666666666	0.9354666666666662	5420.134765625	142562.58275018315	0	1287	0.6140879423054875	1.873181150714191	2.746362301428382	132.11109924316406	132.1212158203125
158	132.12335205078125	4.088166666666667					1	DETECTED	132.1234 m/z @4.09 [N1307_1.mzXML]	132.12335205078125	4.088166666666667	3.7201666666666666	4.5522	0.8320333333333334	2933.87255859375	94347.89243127448	0	1287	0.43899137733583693	1.1304800724637671	1.2609601449275345	132.12213134765625	132.13026428222656
159	132.45877075195312	9.642166666666666					1	DETECTED	132.4588 m/z @9.64 [N1307_1.mzXML]	132.45877075195312	9.642166666666666	3.5309166666666667	9.642166666666666	6.11125	20892.7421875	3559597.7764454344	0	1287	5.637629121990627	0.5	null	132.45404052734375	132.45877075195312
160	132.77145385742188	14.725266666666666					1	DETECTED	132.7715 m/z @14.73 [N1307_1.mzXML]	132.77145385742188	14.725266666666666	3.3579999999999997	15.18655	11.82855	26536.32421875	9824133.565184753	0	1287	11.351158420860923	0.5204718206190008	0.04110441336956441	132.76414489746094	132.77395629882812
161	132.9571990966797	12.239333333333333					1	DETECTED	132.9572 m/z @12.24 [N1307_1.mzXML]	132.9571990966797	12.239333333333333	0.10111666666666667	20.007166666666667	19.90605	526425.0625	6.027373702871903E7	0	1287	1.6105778733760463	0.6000879434931705	1.0020656705397102	132.95709228515625	132.9578094482422
162	132.99740600585938	1.4949000000000001					1	DETECTED	132.9974 m/z @1.49 [N1307_1.mzXML]	132.99740600585938	1.4949000000000001	1.4179	17.882333333333335	16.464433333333336	30734.646484375	1.1302112908478515E7	0	1287	0.23348868245150056	106.91190476190452	191.51909203987063	132.99009704589844	132.99754333496094
163	133.0334930419922	1.4949000000000001					1	DETECTED	133.0335 m/z @1.49 [N1307_1.mzXML]	133.0334930419922	1.4949000000000001	0.5421666666666667	19.2125	18.670333333333332	1203050.5	2.024874174679334E7	1	1287	0.09761968705355373	1.4963222961872986	2.322217266469069	133.03118896484375	133.03411865234375
164	133.0484619140625	2.0285333333333333					1	DETECTED	133.0485 m/z @2.03 [N1307_1.mzXML]	133.0484619140625	2.0285333333333333	1.9451	7.953966666666667	6.008866666666667	14941.833984375	890142.8557079163	0	1287	0.44527876384589815	36.00998801438278	19.548443411938447	133.0484619140625	133.049072265625
165	133.07269287109375	13.75445					1	DETECTED	133.0727 m/z @13.75 [N1307_1.mzXML]	133.07269287109375	13.75445	0.4574666666666667	19.409166666666668	18.951700000000002	24794.53125	9729180.873101747	0	1287	16.569762201714852	0.9249308314629716	0.5610537876935301	133.06568908691406	133.07810974121094
166	133.08340454101562	9.2183					1	DETECTED	133.0834 m/z @9.22 [N1307_1.mzXML]	133.08340454101562	9.2183	8.921066666666666	9.260466666666668	0.33940000000000126	18793.861328125	112026.815232178	0	1287	0.05441437301789698	0.570931927778404	0.16086597513008322	133.0832061767578	133.08531188964844
167	133.10427856445312	4.029466666666667					1	DETECTED	133.1043 m/z @4.03 [N1307_1.mzXML]	133.10427856445312	4.029466666666667	0.6102833333333333	18.178166666666666	17.567883333333334	108705.0234375	9690346.28834778	0	1287	0.9763401232818625	0.7628147175132792	0.41853912692827705	133.09605407714844	133.10476684570312
168	133.95802307128906	11.416950000000002					1	DETECTED	133.9580 m/z @11.42 [N1307_1.mzXML]	133.95802307128906	11.416950000000002	0.15171666666666667	19.89	19.738283333333335	12276.837890625	3086067.4913622746	0	1287	0.9860947327452791	0.9097378898980806	0.8210685871951707	133.94894409179688	133.9658966064453
169	134.0177764892578	1.7468166666666667					1	DETECTED	134.0178 m/z @1.75 [N1307_1.mzXML]	134.0177764892578	1.7468166666666667	1.6874666666666667	10.884333333333332	9.196866666666665	57334.86328125	2041490.102690185	0	1287	0.15447310973335981	77.47992137040154	153.9598427408031	134.0116424560547	134.0180206298828
170	134.0345458984375	1.4949000000000001					1	DETECTED	134.0345 m/z @1.49 [N1307_1.mzXML]	134.0345458984375	1.4949000000000001	0.21978333333333333	19.973333333333336	19.753550000000004	102155.328125	3248489.6736001307	0	1287	0.1070814124236914	0.6711977151780868	0.44221394929222857	134.0341033935547	134.04440307617188
171	134.05905151367188	10.169766666666668					1	DETECTED	134.0591 m/z @10.17 [N1307_1.mzXML]	134.05905151367188	10.169766666666668	4.661166666666667	19.081	14.419833333333333	20056.216796875	2207819.177417908	0	1287	0.38037753423805576	1.3088473780391872	1.617694756078374	134.0585174560547	134.06619262695312
172	134.10519409179688	4.088166666666667					1	DETECTED	134.1052 m/z @4.09 [N1307_1.mzXML]	134.10519409179688	4.088166666666667	3.472783333333333	4.7700499999999995	1.2972666666666663	7716.87255859375	316880.0541336672	0	1287	0.4236317087545616	1.0540313625653375	0.8921842603812659	134.1050567626953	134.10589599609375
173	134.9575958251953	11.2101					1	DETECTED	134.9576 m/z @11.21 [N1307_1.mzXML]	134.9575958251953	11.2101	0.10111666666666667	20.007166666666667	19.90605	90259.90625	1.2133220976112852E7	0	1287	1.8320681833051893	0.7194484779874505	8.232623656190768	134.9571075439453	134.9583740234375
174	134.9955596923828	1.4802333333333333					1	DETECTED	134.9956 m/z @1.48 [N1307_1.mzXML]	134.9955596923828	1.4802333333333333	1.4008	16.006433333333334	14.605633333333333	193532.15625	5219996.056284546	0	1287	0.11343949691967015	6.589102025258301	2.9986968299777352	134.99435424804688	135.00424194335938
175	135.0312042236328	1.4949000000000001					1	DETECTED	135.0312 m/z @1.49 [N1307_1.mzXML]	135.0312042236328	1.4949000000000001	1.4949000000000001	19.64016666666667	18.145266666666668	122559.71875	5008956.0154219	0	1287	0.15518515161475444	null	null	135.03085327148438	135.04005432128906
176	135.06434631347656	1.93125					1	DETECTED	135.0643 m/z @1.93 [N1307_1.mzXML]	135.06434631347656	1.93125	0.11788333333333334	19.90666666666667	19.788783333333335	4175.40966796875	1791174.168772369	0	1287	18.660122978384898	5.456365691807137	9.912731383614275	135.0618896484375	135.06434631347656
177	135.0794219970703	11.54785					1	DETECTED	135.0794 m/z @11.55 [N1307_1.mzXML]	135.0794219970703	11.54785	10.526183333333334	12.333416666666666	1.8072333333333326	26613.0078125	1153534.3205109863	0	1287	1.0610988609114447	0.6932311575971261	0.37732067667490365	135.07870483398438	135.0796356201172
178	136.04721069335938	1.8177333333333332					1	DETECTED	136.0472 m/z @1.82 [N1307_1.mzXML]	136.04721069335938	1.8177333333333332	1.4501333333333333	2.28485	0.8347166666666668	379979.15625	2699466.137310548	0	1287	0.04731135955814669	0.7325851671015433	0.21574903837335677	136.038330078125	136.04742431640625
179	136.07481384277344	3.985183333333333					1	DETECTED	136.0748 m/z @3.99 [N1307_1.mzXML]	136.07481384277344	3.985183333333333	0.16893333333333332	19.789833333333334	19.620900000000002	18451.564453125	2614779.8006375125	0	1287	0.4185931333544266	1.1808635541337102	1.5803040009935145	136.07363891601562	136.07562255859375
180	136.9530792236328	12.285733333333333					1	DETECTED	136.9531 m/z @12.29 [N1307_1.mzXML]	136.9530792236328	12.285733333333333	0.15171666666666667	20.007166666666667	19.85545	31334.859375	5010530.907067197	0	1287	1.037394812531101	0.6370172240860547	1.7989724443505577	136.9525909423828	136.95388793945312
181	136.96871948242188	1.59875					1	DETECTED	136.9687 m/z @1.60 [N1307_1.mzXML]	136.96871948242188	1.59875	1.5394166666666667	1.6874666666666667	0.14805000000000001	33491.91796875	197038.11133007827	0	1287	0.23066415639818771	1.247612359550564	1.4952247191011279	136.9683074951172	136.96871948242188
182	137.02857971191406	1.4949000000000001					1	DETECTED	137.0286 m/z @1.49 [N1307_1.mzXML]	137.02857971191406	1.4949000000000001	1.4654	1.5394166666666667	0.07401666666666662	5365.470703125	18705.802430786094	0	1287	0.06290893984565527	1.2545197740112952	1.5090395480225902	137.0284423828125	137.02894592285156
183	137.13172912597656	6.442183333333333					1	DETECTED	137.1317 m/z @6.44 [N1307_1.mzXML]	137.13172912597656	6.442183333333333	0.10111666666666667	20.007166666666667	19.90605	6233.72314453125	3251043.4451396475	0	1287	4.206376552001988	1.5696136822406326	1.5575949742900135	137.131103515625	137.1321258544922
184	138.05162048339844	1.8605666666666667					1	DETECTED	138.0516 m/z @1.86 [N1307_1.mzXML]	138.05162048339844	1.8605666666666667	0.18601666666666666	19.8735	19.687483333333333	549256.0	4204712.382102171	0	1287	0.06572562321658881	3.312316797997064	4.420384148291942	138.05140686035156	138.0546417236328
185	138.065185546875	9.891950000000001					1	DETECTED	138.0652 m/z @9.89 [N1307_1.mzXML]	138.065185546875	9.891950000000001	2.8521833333333335	10.036416666666666	7.184233333333332	8936.2626953125	742012.2753629148	0	1287	0.044807660315289155	0.5102607567485663	0.020521513497132646	138.06466674804688	138.06967163085938
186	138.98849487304688	1.4802333333333333					1	DETECTED	138.9885 m/z @1.48 [N1307_1.mzXML]	138.98849487304688	1.4802333333333333	1.4802333333333333	1.5394166666666667	0.059183333333333366	4065.5810546875	10739.752041870135	0	1287	0.12332925172116505	null	null	138.98829650878906	138.9886932373047
187	139.00146484375	3.2307833333333336					1	DETECTED	139.0015 m/z @3.23 [N1307_1.mzXML]	139.00146484375	3.2307833333333336	3.1743666666666663	5.31425	2.139883333333334	4159.4287109375	151078.65210574341	0	1287	0.10053073475264629	18.964992614475445	36.92998522895089	139.00125122070312	139.00198364257812
188	139.04112243652344	14.50665					1	DETECTED	139.0411 m/z @14.51 [N1307_1.mzXML]	139.04112243652344	14.50665	0.16893333333333332	19.990166666666667	19.821233333333335	143189.6875	1.9008906324717727E7	0	1287	2.3672959316127944	0.7457520634529201	0.47029674377131725	139.0354766845703	139.0499267578125
189	140.04873657226562	9.2183					1	DETECTED	140.0487 m/z @9.22 [N1307_1.mzXML]	140.04873657226562	9.2183	1.4345999999999999	16.414383333333333	14.979783333333334	7086.7275390625	2284083.8443638617	0	1287	12.915272629395092	0.9369852488483869	0.8720722109514948	140.03994750976562	140.04888916015625
190	140.06719970703125	1.7896					1	DETECTED	140.0672 m/z @1.79 [N1307_1.mzXML]	140.06719970703125	1.7896	0.5253166666666667	20.007166666666667	19.48185	859518.75	6965926.740652614	1	1287	0.06624665797236862	3.67522039271425	4.543346517634807	140.06698608398438	140.0721893310547
191	141.03977966308594	3.00555					1	DETECTED	141.0398 m/z @3.01 [N1307_1.mzXML]	141.03977966308594	3.00555	2.6582999999999997	17.320666666666668	14.662366666666667	6987.6484375	1755733.101260925	0	1287	0.08546975536849866	21.112119030477544	36.096185602765	141.03736877441406	141.03997802734375
192	141.05136108398438	9.345416666666667					1	DETECTED	141.0514 m/z @9.35 [N1307_1.mzXML]	141.05136108398438	9.345416666666667	3.3579999999999997	16.610766666666667	13.252766666666666	81805.4296875	1662856.4984061592	0	1287	0.11138668835282495	1.7861119210587257	1.9882238257930172	141.05111694335938	141.05471801757812
193	141.08116149902344	12.207883333333333					1	DETECTED	141.0812 m/z @12.21 [N1307_1.mzXML]	141.08116149902344	12.207883333333333	0.10111666666666667	19.939833333333336	19.83871666666667	4802.1865234375	2037687.3109244688	0	1287	13.620411557378233	0.819323491270722	1.5274612834712673	141.08116149902344	141.0908203125
194	142.0465087890625	1.8035999999999999					1	DETECTED	142.0465 m/z @1.80 [N1307_1.mzXML]	142.0465087890625	1.8035999999999999	0.3560166666666667	19.973333333333336	19.61731666666667	51501.609375	3222892.036796173	0	1287	1.5315766758371436	0.6449411412566268	0.1573991457555851	142.04345703125	142.05422973632812
195	142.0643310546875	9.2183					1	DETECTED	142.0643 m/z @9.22 [N1307_1.mzXML]	142.0643310546875	9.2183	0.50825	10.34625	9.838	112626.71875	5483075.324237673	0	1287	0.08498870752245935	0.5098393321057467	0.023599867130378527	142.05557250976562	142.06439208984375
196	142.94703674316406	1.6727166666666666					1	DETECTED	142.9470 m/z @1.67 [N1307_1.mzXML]	142.94703674316406	1.6727166666666666	1.5394166666666667	19.2125	17.67308333333333	25995.84765625	2153460.6407882688	0	1287	0.3867840615742135	66.2906351587897	13.060044911317007	142.9380340576172	142.9495391845703
197	143.03053283691406	1.7896					1	DETECTED	143.0305 m/z @1.79 [N1307_1.mzXML]	143.03053283691406	1.7896	0.16893333333333332	18.78483333333333	18.6159	188632.90625	3749992.197463896	0	1287	0.11940407805991238	22.859703271638256	148.88114528049408	143.02772521972656	143.0343780517578
198	143.052978515625	1.8320166666666668					1	DETECTED	143.0530 m/z @1.83 [N1307_1.mzXML]	143.052978515625	1.8320166666666668	0.3389666666666667	15.601966666666668	15.263000000000002	1025377.0	9.338527926814918E7	0	1287	0.04549867397108032	5.111349251532099	0.033231204044818684	143.05294799804688	143.06272888183594
199	143.072265625	9.232583333333334					1	DETECTED	143.0723 m/z @9.23 [N1307_1.mzXML]	143.072265625	9.232583333333334	0.10111666666666667	20.007166666666667	19.90605	116068.03125	5094969.387309766	0	1287	0.08870733110664197	0.5122706508414911	0.0165573257238026	143.06576538085938	143.08114624023438
200	144.0435333251953	9.2043					1	DETECTED	144.0435 m/z @9.20 [N1307_1.mzXML]	144.0435333251953	9.2043	9.176383333333332	12.779766666666665	3.6033833333333334	32079.54296875	743561.1432612311	0	1287	0.08250738594003337	64.53820895522098	128.07641791044196	144.03419494628906	144.04371643066406
201	144.07977294921875	9.2183					1	DETECTED	144.0798 m/z @9.22 [N1307_1.mzXML]	144.07977294921875	9.2183	3.415233333333333	19.90666666666667	16.491433333333337	1356787.5	1.0271731900492538E7	0	1287	0.09050997377021375	1.3693028371483336	1.5077145879980316	144.0795440673828	144.08389282226562
202	144.10093688964844	1.8745666666666667					1	DETECTED	144.1009 m/z @1.87 [N1307_1.mzXML]	144.10093688964844	1.8745666666666667	0.15171666666666667	19.806500000000003	19.654783333333338	580837.375	1.6697892290429568E7	0	1287	0.1582794745404703	0.5313623207100598	0.027283367543674244	144.1005401611328	144.1015625
203	144.9912109375	1.8320166666666668					1	DETECTED	144.9912 m/z @1.83 [N1307_1.mzXML]	144.9912109375	1.8320166666666668	1.4008	17.584	16.1832	140552.09375	8795133.108249301	0	1287	0.4642511768751816	140.59091981489678	38.20925203503538	144.9844970703125	144.99989318847656
204	145.04859924316406	1.9589500000000002					1	DETECTED	145.0486 m/z @1.96 [N1307_1.mzXML]	145.04859924316406	1.9589500000000002	0.11788333333333334	20.007166666666667	19.88928333333333	157676.3125	1.0028731258227482E7	0	1287	0.6063462385637426	2.3051327323372206	1.6620774244745928	145.03892517089844	145.05079650878906
205	146.0590057373047	9.2183					1	DETECTED	146.0590 m/z @9.22 [N1307_1.mzXML]	146.0590057373047	9.2183	0.38986666666666664	19.245333333333335	18.85546666666667	1640842.875	1.2923084941931684E7	1	1287	0.0896555873825946	1.2809975774149986	1.3910475508882838	146.0491180419922	146.06613159179688
206	146.0802001953125	1.9867166666666667					1	DETECTED	146.0802 m/z @1.99 [N1307_1.mzXML]	146.0802001953125	1.9867166666666667	0.37284999999999996	19.973333333333336	19.600483333333337	226614.53125	1.114656606116408E7	0	1287	0.4539307682133171	0.7359098017909561	0.15908128053276255	146.07826232910156	146.08692932128906
207	146.11660766601562	1.8462					1	DETECTED	146.1166 m/z @1.85 [N1307_1.mzXML]	146.11660766601562	1.8462	1.8035999999999999	9.246550000000001	7.4429500000000015	82478.6328125	1.0328357570062196E7	0	1287	0.06498736988843534	84.66482500181205	172.95481441626515	146.1104278564453	146.11683654785156
208	146.99562072753906	1.4654					1	DETECTED	146.9956 m/z @1.47 [N1307_1.mzXML]	146.99562072753906	1.4654	0.3052	19.956500000000002	19.651300000000003	187891.671875	8182924.536827788	0	1287	1.5469667890120917	7.387873999925365	15.750945495434205	146.9906768798828	146.99609375
209	147.0130157470703	1.4949000000000001					1	DETECTED	147.0130 m/z @1.49 [N1307_1.mzXML]	147.0130157470703	1.4949000000000001	1.38355	19.392666666666667	18.009116666666667	302745.0625	7089386.449812956	0	1287	0.09047091352760539	47.662553626396424	94.63077432232072	147.00694274902344	147.01336669921875
210	147.0625762939453	9.2183					1	DETECTED	147.0626 m/z @9.22 [N1307_1.mzXML]	147.0625762939453	9.2183	0.10111666666666667	20.007166666666667	19.90605	134394.296875	4459229.481266388	0	1287	0.10757810283896951	65.28536831117941	150.3125522029156	147.0531005859375	147.06488037109375
211	147.0755615234375	1.93125					1	DETECTED	147.0756 m/z @1.93 [N1307_1.mzXML]	147.0755615234375	1.93125	1.7755833333333333	18.687333333333335	16.91175	215741.21875	6984044.333750068	0	1287	0.24006593371231988	3.03106069230381	3.688934032336018	147.06837463378906	147.08517456054688
212	147.11187744140625	1.59875					1	DETECTED	147.1119 m/z @1.60 [N1307_1.mzXML]	147.11187744140625	1.59875	1.3486833333333335	19.0645	17.715816666666665	189878.6875	4745875.001689696	0	1287	0.15755133088788265	3.8410812493994557	3.9284135096422585	147.1103057861328	147.1162109375
213	148.04177856445312	2.1133333333333333					1	DETECTED	148.0418 m/z @2.11 [N1307_1.mzXML]	148.04177856445312	2.1133333333333333	0.16893333333333332	19.8735	19.70456666666667	60553.3671875	4480197.304866729	0	1287	0.32549186877044467	0.7643811051345313	0.344802751244963	148.0380096435547	148.05059814453125
214	148.08164978027344	16.235133333333334					1	DETECTED	148.0816 m/z @16.24 [N1307_1.mzXML]	148.08164978027344	16.235133333333334	0.15171666666666667	19.956500000000002	19.804783333333337	4074.7568359375	2103075.9090931714	0	1287	0.9457011743304538	0.6156895560126632	0.2363827319348293	148.07432556152344	148.08204650878906
215	148.0958251953125	1.9451					1	DETECTED	148.0958 m/z @1.95 [N1307_1.mzXML]	148.0958251953125	1.9451	0.11788333333333334	7.756116666666667	7.638233333333334	14637.916015625	980684.753647339	0	1287	0.3068160337788324	2.087901613131389	3.1192685248423286	148.095703125	148.09652709960938
216	148.9342803955078	1.7468166666666667					1	DETECTED	148.9343 m/z @1.75 [N1307_1.mzXML]	148.9342803955078	1.7468166666666667	1.6874666666666667	2.0285333333333333	0.34106666666666663	98359.0	775416.2472749021	0	1287	0.10772808407407686	2.8733501825329952	1.7237416882280359	148.93417358398438	148.93463134765625
217	149.01124572753906	1.4949000000000001					1	DETECTED	149.0112 m/z @1.49 [N1307_1.mzXML]	149.01124572753906	1.4949000000000001	0.11788333333333334	19.956500000000002	19.838616666666667	319754.96875	1.5115541165614413E7	0	1287	0.1221386915103082	96.78851715580988	148.6403815870554	149.00149536132812	149.0119171142578
218	149.02232360839844	12.453516666666667					1	DETECTED	149.0223 m/z @12.45 [N1307_1.mzXML]	149.02232360839844	12.453516666666667	0.10111666666666667	20.007166666666667	19.90605	297283.0625	6.109138636375925E7	1	1287	0.15896199614850026	0.5348529280703846	0.34359475896130626	149.0220947265625	149.02989196777344
219	149.9917755126953	1.7468166666666667					1	DETECTED	149.9918 m/z @1.75 [N1307_1.mzXML]	149.9917755126953	1.7468166666666667	1.1421333333333334	19.956500000000002	18.81436666666667	30146.5859375	5151705.008184876	0	1287	0.07252931151690833	15.55720625120587	17.369596862969598	149.9917755126953	149.99703979492188
220	150.0257110595703	12.453516666666667					1	DETECTED	150.0257 m/z @12.45 [N1307_1.mzXML]	150.0257110595703	12.453516666666667	0.10111666666666667	20.007166666666667	19.90605	26460.564453125	5501328.193262207	0	1287	11.610024468258498	0.9308363441678094	6.6216311572217785	150.02503967285156	150.02621459960938
221	150.05746459960938	2.644566666666667					1	DETECTED	150.0575 m/z @2.64 [N1307_1.mzXML]	150.05746459960938	2.644566666666667	1.90315	19.37633333333333	17.47318333333333	71274.640625	4140216.263406616	0	1287	0.2996404909000341	2.989095813951994	1.4036978714090902	150.05152893066406	150.05776977539062
222	150.93130493164062	1.7173833333333335					1	DETECTED	150.9313 m/z @1.72 [N1307_1.mzXML]	150.93130493164062	1.7173833333333335	1.6577833333333334	1.90315	0.2453666666666665	40234.70703125	288700.5672888183	0	1287	0.0740522195907185	2.0584451901565948	2.901405395033269	150.93112182617188	150.931640625
223	150.9678192138672	11.270800000000001					1	DETECTED	150.9678 m/z @11.27 [N1307_1.mzXML]	150.9678192138672	11.270800000000001	0.3052	20.007166666666667	19.701966666666667	20727.34765625	3772314.4181746207	0	1287	9.733585690448349	0.8977593517040978	0.878690753699208	150.96714782714844	150.97598266601562
224	151.03782653808594	10.884333333333332					1	DETECTED	151.0378 m/z @10.88 [N1307_1.mzXML]	151.03782653808594	10.884333333333332	1.1764666666666665	10.987883333333334	9.811416666666668	27058.6796875	3816860.119062317	0	1287	9.508329419401651	0.5054689022193793	0.010952706733870733	151.0343780517578	151.04443359375
225	152.02114868164062	1.8035999999999999					1	DETECTED	152.0211 m/z @1.80 [N1307_1.mzXML]	152.02114868164062	1.8035999999999999	1.7468166666666667	17.60033333333333	15.853516666666664	277508.5625	3353886.620218322	0	1287	0.04281493075401688	4.641188171587994	1.9961346082722613	152.0154571533203	152.03114318847656
226	152.04576110839844	11.54785					1	DETECTED	152.0458 m/z @11.55 [N1307_1.mzXML]	152.04576110839844	11.54785	0.11788333333333334	20.007166666666667	19.88928333333333	10398.10546875	2838012.3302380084	0	1287	8.876248480997907	1.192438169550601	1.7240076694039854	152.03659057617188	152.0535430908203
227	152.06724548339844	1.91695					1	DETECTED	152.0672 m/z @1.92 [N1307_1.mzXML]	152.06724548339844	1.91695	1.91695	15.139083333333334	13.222133333333334	8883.0703125	1551523.6912431945	0	1287	10.365875510814174	null	null	152.060791015625	152.0763397216797
228	152.94607543945312	1.61365					1	DETECTED	152.9461 m/z @1.61 [N1307_1.mzXML]	152.94607543945312	1.61365	1.5095833333333333	13.523416666666666	12.013833333333332	133982.5625	4529493.746143677	0	1287	0.11489652997288702	60.913947507815934	1.8590376783934843	152.94219970703125	152.9463653564453
229	153.0567169189453	13.671349999999999					1	DETECTED	153.0567 m/z @13.67 [N1307_1.mzXML]	153.0567169189453	13.671349999999999	2.1563999999999997	19.37633333333333	17.21993333333333	143148.59375	2.1186348789596915E7	0	1287	2.0675808064586683	0.6957286376394545	0.592848859994908	153.05088806152344	153.06536865234375
230	154.02565002441406	1.8605666666666667					1	DETECTED	154.0257 m/z @1.86 [N1307_1.mzXML]	154.02565002441406	1.8605666666666667	1.6286166666666666	14.421050000000001	12.792433333333335	82357.03125	3219604.516854125	0	1287	0.059013560310868574	27.575842494790535	4.438069737243467	154.01596069335938	154.0331268310547
231	154.05770874023438	1.8320166666666668					1	DETECTED	154.0577 m/z @1.83 [N1307_1.mzXML]	154.05770874023438	1.8320166666666668	1.8320166666666668	15.33015	13.498133333333334	10237.6455078125	2882095.044337797	0	1287	12.446978794602432	null	null	154.048095703125	154.06063842773438
232	154.0830535888672	3.896866666666667					1	DETECTED	154.0831 m/z @3.90 [N1307_1.mzXML]	154.0830535888672	3.896866666666667	2.185016666666667	6.940816666666667	4.7558	4116.20263671875	489874.6175029907	0	1287	0.5031618645705915	1.3890819873236555	1.778163974647311	154.0826416015625	154.08567810058594
233	154.29217529296875	14.725266666666666					1	DETECTED	154.2922 m/z @14.73 [N1307_1.mzXML]	154.29217529296875	14.725266666666666	9.773633333333333	19.923333333333336	10.149700000000003	5817.8798828125	1292783.5512813728	0	1287	0.6278830386708414	1.0248840449952543	0.7675570621189957	154.29116821289062	154.29257202148438
234	155.02740478515625	2.8106500000000003					1	DETECTED	155.0274 m/z @2.81 [N1307_1.mzXML]	155.02740478515625	2.8106500000000003	1.8745666666666667	19.73966666666667	17.8651	35403.4140625	2566878.624009491	0	1287	0.24851685090605002	3.8041645131940474	9.792569355234065	155.0176544189453	155.0311279296875
235	155.06692504882812	10.316716666666668					1	DETECTED	155.0669 m/z @10.32 [N1307_1.mzXML]	155.06692504882812	10.316716666666668	9.978466666666666	10.361416666666665	0.38294999999999924	14489.294921875	161091.13729150363	0	1287	0.3308748833493915	0.5660753880266028	0.13215077605320558	155.06674194335938	155.06712341308594
236	155.0779571533203	1.6874666666666667					1	DETECTED	155.0780 m/z @1.69 [N1307_1.mzXML]	155.0779571533203	1.6874666666666667	0.72885	10.422033333333333	9.693183333333334	77830.8984375	8400021.721864624	0	1287	0.359750122891201	5.055818279812925	70.56941496311278	155.06838989257812	155.07830810546875
237	155.12969970703125	14.725266666666666					1	DETECTED	155.1297 m/z @14.73 [N1307_1.mzXML]	155.12969970703125	14.725266666666666	0.10111666666666667	20.007166666666667	19.90605	1670122.75	3.1804532019015473E8	1	1287	5.066987210880141	1.915518792248948	2.106697808460415	155.12916564941406	155.13038635253906
238	155.57949829101562	14.406866666666668					1	DETECTED	155.5795 m/z @14.41 [N1307_1.mzXML]	155.57949829101562	14.406866666666668	9.462483333333333	19.425333333333334	9.962850000000001	3808.390869140625	1281283.6469125357	0	1287	6.560607222855422	1.0074916656273278	1.0149833312546557	155.57919311523438	155.57998657226562
239	155.97169494628906	1.8886833333333333					1	DETECTED	155.9717 m/z @1.89 [N1307_1.mzXML]	155.97169494628906	1.8886833333333333	1.8886833333333333	19.097166666666666	17.208483333333334	49153.89453125	4802640.921740662	0	1287	14.58980701779198	null	null	155.97169494628906	155.97857666015625
240	156.0411376953125	1.7896					1	DETECTED	156.0411 m/z @1.79 [N1307_1.mzXML]	156.0411376953125	1.7896	1.7321166666666667	10.316716666666668	8.584600000000002	398382.59375	3281673.153976073	0	1287	0.056541999829102796	0.9818236928111733	0.9585493096517249	156.04092407226562	156.04148864746094
241	156.0757598876953	1.93125					1	DETECTED	156.0758 m/z @1.93 [N1307_1.mzXML]	156.0757598876953	1.93125	1.5095833333333333	13.867799999999999	12.358216666666666	50250.9375	2721638.954223328	0	1287	0.39976215305517737	1.5155599214341862	1.2854668672281404	156.06759643554688	156.0762176513672
242	156.13331604003906	14.477783333333333					1	DETECTED	156.1333 m/z @14.48 [N1307_1.mzXML]	156.13331604003906	14.477783333333333	0.15171666666666667	19.990166666666667	19.83845	78743.6171875	1.727573918751553E7	0	1287	5.1138888632522725	0.6944651880926894	0.9572851052352497	156.13302612304688	156.13671875
243	157.12689208984375	14.725266666666666					1	DETECTED	157.1269 m/z @14.73 [N1307_1.mzXML]	157.12689208984375	14.725266666666666	0.10111666666666667	20.007166666666667	19.90605	440847.8125	8.825953967095219E7	0	1287	1.0708853569521928	2.0839638933447007	2.3804141317739185	157.1265869140625	157.12762451171875
244	158.13038635253906	14.725266666666666					1	DETECTED	158.1304 m/z @14.73 [N1307_1.mzXML]	158.13038635253906	14.725266666666666	0.44051666666666667	20.007166666666667	19.56665	25453.248046875	5833348.709162351	0	1287	0.9139122152138679	0.9138194333486881	0.8557571410259244	158.12832641601562	158.13182067871094
245	158.15286254882812	11.719683333333334					1	DETECTED	158.1529 m/z @11.72 [N1307_1.mzXML]	158.15286254882812	11.719683333333334	5.492816666666667	11.844983333333333	6.352166666666666	18117.52734375	1183637.8715569454	0	1287	0.12522245193809844	0.5100612400029977	0.02012248000599541	158.15196228027344	158.15304565429688
246	158.9629669189453	1.6577833333333334					1	DETECTED	158.9630 m/z @1.66 [N1307_1.mzXML]	158.9629669189453	1.6577833333333334	1.5542166666666666	12.64795	11.093733333333333	582650.5625	7467430.922665041	0	1287	0.09309412487950697	1.5268611607205513	1.6917296041098526	158.96292114257812	158.9634246826172
247	159.0130615234375	1.4802333333333333					1	DETECTED	159.0131 m/z @1.48 [N1307_1.mzXML]	159.0130615234375	1.4802333333333333	1.4008	18.16166666666667	16.76086666666667	13215.3828125	2195893.5582786864	0	1287	0.9747844365889937	105.50272765421751	210.005455308435	159.0048828125	159.01358032226562
248	159.07553100585938	3.1042666666666667					1	DETECTED	159.0755 m/z @3.10 [N1307_1.mzXML]	159.07553100585938	3.1042666666666667	0.2712	17.51833333333333	17.24713333333333	6783.56884765625	1506311.6813503106	0	1287	0.8837578224200087	3.0438982492469875	1.775394368901202	159.07518005371094	159.07614135742188
249	159.0909423828125	9.232583333333334					1	DETECTED	159.0909 m/z @9.23 [N1307_1.mzXML]	159.0909423828125	9.232583333333334	0.7456666666666667	15.827733333333333	15.082066666666666	168210.21875	1.5427977783701569E7	0	1287	0.06852014427762221	0.511064765892222	0.029160162057463294	159.0906219482422	159.1006317138672
250	159.98095703125	11.286683333333334					1	DETECTED	159.9810 m/z @11.29 [N1307_1.mzXML]	159.98095703125	11.286683333333334	1.4345999999999999	18.768666666666665	17.334066666666665	15692.4296875	4211195.228667848	0	1287	1.3734183993464697	0.879715796151406	0.06018296828052081	159.98060607910156	159.98171997070312
251	160.0595245361328	2.6582999999999997					1	DETECTED	160.0595 m/z @2.66 [N1307_1.mzXML]	160.0595245361328	2.6582999999999997	0.10111666666666667	20.007166666666667	19.90605	459601.15625	5.501176578243078E7	1	1287	0.8437528830727326	6.320185965512369	8.700048677114161	160.05885314941406	160.06027221679688
252	160.074951171875	9.2183					1	DETECTED	160.0750 m/z @9.22 [N1307_1.mzXML]	160.074951171875	9.2183	4.974633333333333	10.302033333333332	5.327399999999999	69984.6484375	6311477.160298951	0	1287	0.12522712835533767	0.627688319849187	0.255376639698374	160.0748291015625	160.0751953125
253	161.01116943359375	1.4802333333333333					1	DETECTED	161.0112 m/z @1.48 [N1307_1.mzXML]	161.01116943359375	1.4802333333333333	1.4179	1.61365	0.1957500000000001	13388.49609375	97837.49541821296	0	1287	0.15480088792899016	1.5701871657754014	2.140374331550803	161.01052856445312	161.01162719726562
254	161.0229949951172	12.364266666666667					1	DETECTED	161.0230 m/z @12.36 [N1307_1.mzXML]	161.0229949951172	12.364266666666667	1.5244	16.218433333333333	14.694033333333334	76805.0703125	1.2066510854565123E7	0	1287	2.190440121811914	0.6620519548262636	0.28381536803312024	161.02252197265625	161.0287628173828
255	161.06292724609375	2.6720333333333333					1	DETECTED	161.0629 m/z @2.67 [N1307_1.mzXML]	161.06292724609375	2.6720333333333333	0.10111666666666667	20.007166666666667	19.90605	27375.09765625	3792154.984774048	0	1287	0.29927202753807913	5.455161194783616	1.8676408971169134	161.0579376220703	161.0634307861328
256	161.98023986816406	12.51225					1	DETECTED	161.9802 m/z @12.51 [N1307_1.mzXML]	161.98023986816406	12.51225	0.11788333333333334	20.007166666666667	19.88928333333333	3492.229736328125	2008021.0720524606	0	1287	18.443167390463227	0.8023517404412219	0.604703480882444	161.979736328125	161.98741149902344
257	162.09719848632812	14.52105					1	DETECTED	162.0972 m/z @14.52 [N1307_1.mzXML]	162.09719848632812	14.52105	10.154683333333333	18.6225	8.467816666666666	8594.349609375	1916510.74184369	0	1287	0.3549154324011905	0.9696639463779951	0.9222502644035075	162.09609985351562	162.0975799560547
258	162.11129760742188	1.8320166666666668					1	DETECTED	162.1113 m/z @1.83 [N1307_1.mzXML]	162.11129760742188	1.8320166666666668	1.7612333333333334	9.949900000000001	8.188666666666668	2413978.5	2.27118714412596E7	1	1287	0.11617323983857708	2.9555730595161736	2.9881124929829714	162.11123657226562	162.11227416992188
259	162.9903564453125	1.4949000000000001					1	DETECTED	162.9904 m/z @1.49 [N1307_1.mzXML]	162.9903564453125	1.4949000000000001	0.18601666666666666	19.990166666666667	19.80415	583619.25	1.0221663784951007E7	0	1287	0.1095677981887706	2.9252473522798272	2.150153002077231	162.98243713378906	162.99574279785156
260	163.0381622314453	11.844983333333333					1	DETECTED	163.0382 m/z @11.84 [N1307_1.mzXML]	163.0381622314453	11.844983333333333	0.10111666666666667	20.007166666666667	19.90605	37551.72265625	5132901.57020288	0	1287	0.18954175034736842	0.8539317204936904	0.6703777935157748	163.0283203125	163.04452514648438
261	163.05943298339844	10.929566666666666					1	DETECTED	163.0594 m/z @10.93 [N1307_1.mzXML]	163.05943298339844	10.929566666666666	0.79665	12.453516666666667	11.656866666666668	156563.484375	7993406.597513243	1	1287	0.23091053801611316	0.5179310969559034	0.0324663423046126	163.0589599609375	163.0601806640625
262	163.07443237304688	11.54785					1	DETECTED	163.0744 m/z @11.55 [N1307_1.mzXML]	163.07443237304688	11.54785	0.8655	11.719683333333334	10.854183333333333	45638.91796875	8014780.687249756	0	1287	0.11045828582956574	0.5080428619794958	0.016548290839788784	163.07177734375	163.08169555664062
263	163.0934600830078	14.089183333333333					1	DETECTED	163.0935 m/z @14.09 [N1307_1.mzXML]	163.0934600830078	14.089183333333333	9.992799999999999	19.557666666666666	9.564866666666667	17965.828125	3614742.8089224887	0	1287	1.4306925523479972	1.1264157631859097	0.9843820056936786	163.09164428710938	163.09390258789062
264	163.1149139404297	1.8035999999999999					1	DETECTED	163.1149 m/z @1.80 [N1307_1.mzXML]	163.1149139404297	1.8035999999999999	1.7755833333333333	12.333416666666666	10.557833333333333	141578.53125	4358695.861944488	0	1287	0.44038197297477444	188.42058298631827	375.84116597263653	163.11062622070312	163.11854553222656
265	163.9755859375	0.10111666666666667					1	DETECTED	163.9756 m/z @0.10 [N1307_1.mzXML]	163.9755859375	0.10111666666666667	0.10111666666666667	20.007166666666667	19.90605	33326.171875	9560896.814601196	0	1287	18.684241027457528	null	null	163.9751739501953	163.9763641357422
266	163.99404907226562	1.4802333333333333					1	DETECTED	163.9940 m/z @1.48 [N1307_1.mzXML]	163.99404907226562	1.4802333333333333	0.5253166666666667	17.882333333333335	17.35701666666667	13545.1748046875	4944426.055049895	0	1287	0.22364930805619032	7.695866112607413	16.05085101379864	163.9864959716797	163.99404907226562
267	164.0908203125	1.9589500000000002					1	DETECTED	164.0908 m/z @1.96 [N1307_1.mzXML]	164.0908203125	1.9589500000000002	1.8462	16.381733333333333	14.535533333333333	46408.875	1843125.7117507632	0	1287	0.16002247010407422	64.45912786400584	9.256965016176075	164.09011840820312	164.09732055664062
268	164.9290008544922	1.6727166666666666					1	DETECTED	164.9290 m/z @1.67 [N1307_1.mzXML]	164.9290008544922	1.6727166666666666	1.59875	2.2420166666666663	0.6432666666666664	46758.6640625	792590.4378198241	0	1287	0.05913248332581289	4.446914043534337	6.202502837827744	164.91941833496094	164.92959594726562
269	164.98329162597656	11.23995					1	DETECTED	164.9833 m/z @11.24 [N1307_1.mzXML]	164.98329162597656	11.23995	0.11788333333333334	19.990166666666667	19.872283333333336	207379.71875	2.2062167015826613E7	0	1287	1.5838416162688205	4.920679281435621	5.86242863437698	164.9829559326172	164.98403930664062
270	165.02383422851562	1.4949000000000001					1	DETECTED	165.0238 m/z @1.49 [N1307_1.mzXML]	165.02383422851562	1.4949000000000001	1.4179	1.5837166666666667	0.16581666666666672	14381.189453125	82231.53266638187	0	1287	0.0864778468359948	1.0527861337335103	1.1682244905955093	165.0233612060547	165.0238800048828
271	165.05377197265625	3.985183333333333					1	DETECTED	165.0538 m/z @3.99 [N1307_1.mzXML]	165.05377197265625	3.985183333333333	1.4654	11.061983333333334	9.596583333333333	10995.4404296875	2181521.7551496583	0	1287	5.624050271733756	1.9042477197113512	2.8084954394227024	165.05343627929688	165.05987548828125
272	165.0749053955078	1.8886833333333333					1	DETECTED	165.0749 m/z @1.89 [N1307_1.mzXML]	165.0749053955078	1.8886833333333333	1.8605666666666667	15.000083333333333	13.139516666666665	35463.88671875	2312967.7712145387	0	1287	0.29313085835667674	233.66064018968663	466.3212803793733	165.06910705566406	165.0755157470703
273	165.15907287597656	15.33015					1	DETECTED	165.1591 m/z @15.33 [N1307_1.mzXML]	165.15907287597656	15.33015	0.3389666666666667	20.007166666666667	19.6682	31083.3671875	8521987.601788783	0	1287	2.1981243760009015	0.8208739173649817	0.7642160008105527	165.15650939941406	165.15921020507812
274	166.0251922607422	1.4345999999999999					1	DETECTED	166.0252 m/z @1.43 [N1307_1.mzXML]	166.0251922607422	1.4345999999999999	0.11788333333333334	19.939833333333336	19.82195	45296.3359375	7898742.703763339	0	1287	0.0955212624496935	2.105474523193759	132.5642790341022	166.02462768554688	166.028564453125
275	166.06033325195312	13.036616666666667					1	DETECTED	166.0603 m/z @13.04 [N1307_1.mzXML]	166.06033325195312	13.036616666666667	1.9451	14.923833333333333	12.978733333333333	68622.5859375	1.5809937352133237E7	0	1287	12.8342008544887	0.6968303675344591	0.40433355384496406	166.0521697998047	166.0697784423828
276	166.08506774902344	8.39305					1	DETECTED	166.0851 m/z @8.39 [N1307_1.mzXML]	166.08506774902344	8.39305	0.20283333333333334	15.649783333333334	15.446950000000001	3435904.5	6.509126379174896E7	1	1287	0.24754934359954817	0.8012874140583758	0.463332467210362	166.08291625976562	166.08633422851562
277	166.10235595703125	8.39305					1	DETECTED	166.1024 m/z @8.39 [N1307_1.mzXML]	166.10235595703125	8.39305	8.064166666666667	8.4956	0.43143333333333267	6788.603515625	80222.55351660158	0	1287	0.1198760423424865	0.6559063497694202	0.3011625603743823	166.09518432617188	166.11187744140625
278	166.1154022216797	8.364016666666666					1	DETECTED	166.1154 m/z @8.36 [N1307_1.mzXML]	166.1154022216797	8.364016666666666	8.170133333333334	8.4368	0.2666666666666657	3159.765380859375	33789.92453869622	0	1287	0.12900497248866571	0.6876987879308883	0.3753975758617766	166.1137237548828	166.11868286132812
279	166.5834197998047	8.378533333333333					1	DETECTED	166.5834 m/z @8.38 [N1307_1.mzXML]	166.5834197998047	8.378533333333333	0.9691500000000001	8.525233333333334	7.556083333333334	9030.76953125	1244069.1055067747	0	1287	0.24763221301701144	0.5098996092792248	0.02253994571024954	166.57672119140625	166.583740234375
280	166.98385620117188	11.5339					1	DETECTED	166.9839 m/z @11.53 [N1307_1.mzXML]	166.98385620117188	11.5339	0.10111666666666667	20.007166666666667	19.90605	111242.546875	1.4908991934425196E7	0	1287	2.1810719993752663	4.695359899426631	4.617891318063806	166.9832000732422	166.98455810546875
281	167.02069091796875	8.39305					1	DETECTED	167.0207 m/z @8.39 [N1307_1.mzXML]	167.02069091796875	8.39305	8.0486	8.4956	0.4469999999999992	11963.4208984375	170942.30599963374	0	1287	0.20764579727445565	0.6488605022499623	0.3025820175721625	167.02064514160156	167.0215301513672
282	167.03289794921875	9.612599999999999					1	DETECTED	167.0329 m/z @9.61 [N1307_1.mzXML]	167.03289794921875	9.612599999999999	1.8177333333333332	10.2577	8.439966666666667	67573.5234375	2092420.3408740237	0	1287	0.0845936867060626	4.685716645283625	1.784282813780575	167.03033447265625	167.0331573486328
283	167.0885772705078	8.39305					1	DETECTED	167.0886 m/z @8.39 [N1307_1.mzXML]	167.0885772705078	8.39305	7.77295	9.027216666666668	1.254266666666668	221018.640625	3923914.803745056	0	1287	0.25340245758616575	0.841516212663771	0.4473658868997665	167.0885467529297	167.08912658691406
284	168.09237670898438	8.4221					1	DETECTED	168.0924 m/z @8.42 [N1307_1.mzXML]	168.09237670898438	8.4221	8.0486	10.91475	2.8661499999999993	7993.06689453125	456366.7091742551	0	1287	0.2479763999699216	3.8368808567603745	6.673761713520749	168.08950805664062	168.0950927734375
285	168.97933959960938	12.409583333333334					1	DETECTED	168.9793 m/z @12.41 [N1307_1.mzXML]	168.97933959960938	12.409583333333334	0.16893333333333332	20.007166666666667	19.838233333333335	43490.58203125	6038893.645640015	0	1287	0.994486177489815	1.6031884842113597	2.0200111085320547	168.97900390625	168.9851837158203
286	169.03469848632812	3.0195833333333337					1	DETECTED	169.0347 m/z @3.02 [N1307_1.mzXML]	169.03469848632812	3.0195833333333337	1.9728666666666668	19.409166666666668	17.4363	250939.140625	9650036.221369555	1	1287	0.35640912168994676	0.9283871759093784	0.6216251656792096	169.03228759765625	169.035400390625
287	169.04791259765625	10.884333333333332					1	DETECTED	169.0479 m/z @10.88 [N1307_1.mzXML]	169.04791259765625	10.884333333333332	0.38986666666666664	19.806500000000003	19.416633333333337	1863860.875	2.084861956092529E7	1	1287	0.11751700633990048	0.5114779786784258	0.015364087968814413	169.03897094726562	169.05770874023438
288	169.09364318847656	1.6874666666666667					1	DETECTED	169.0936 m/z @1.69 [N1307_1.mzXML]	169.09364318847656	1.6874666666666667	1.59875	19.82316666666667	18.22441666666667	45219.33203125	7504383.0036480725	0	1287	0.07284282786029173	102.7113469847829	204.4226939695658	169.08505249023438	169.09657287597656
289	169.14695739746094	1.5688333333333333					1	DETECTED	169.1470 m/z @1.57 [N1307_1.mzXML]	169.14695739746094	1.5688333333333333	1.5688333333333333	18.998	17.429166666666667	7399.953125	3861305.077960816	0	1287	13.173937491432248	null	null	169.1451416015625	169.14695739746094
290	170.03810119628906	2.9775833333333335					1	DETECTED	170.0381 m/z @2.98 [N1307_1.mzXML]	170.03810119628906	2.9775833333333335	1.8177333333333332	3.51645	1.6987166666666667	13275.8564453125	539067.8966195679	0	1287	0.29583086022832816	0.7323001537555142	0.4646003075110284	170.03761291503906	170.0413055419922
291	170.0592498779297	9.232583333333334					1	DETECTED	170.0592 m/z @9.23 [N1307_1.mzXML]	170.0592498779297	9.232583333333334	9.148066666666667	11.121733333333333	1.9736666666666665	327936.71875	3338654.960773683	0	1287	0.09180404443258539	1.8323188541615498	0.9850321186283111	170.05166625976562	170.0594024658203
292	170.09121704101562	1.7468166666666667					1	DETECTED	170.0912 m/z @1.75 [N1307_1.mzXML]	170.09121704101562	1.7468166666666667	0.11788333333333334	20.007166666666667	19.88928333333333	13004.9375	6500044.295135244	0	1287	6.110839923447552	6.105002250961774	8.010794297861818	170.09112548828125	170.09608459472656
293	171.06265258789062	9.2183					1	DETECTED	171.0627 m/z @9.22 [N1307_1.mzXML]	171.06265258789062	9.2183	9.148066666666667	13.352533333333334	4.204466666666667	34598.7734375	1995152.2649587407	0	1287	0.09136601408395251	29.93213099193202	53.678582467598964	171.05270385742188	171.0628204345703
294	171.13706970214844	11.734900000000001					1	DETECTED	171.1371 m/z @11.73 [N1307_1.mzXML]	171.13706970214844	11.734900000000001	11.704733333333333	19.031166666666664	7.3264333333333305	7968.0185546875	944569.3255588379	0	1287	2.745265847392538	121.43259668507743	241.86519337015486	171.13658142089844	171.13754272460938
295	171.14791870117188	11.30265					1	DETECTED	171.1479 m/z @11.30 [N1307_1.mzXML]	171.14791870117188	11.30265	0.10111666666666667	20.007166666666667	19.90605	13265.416015625	6701715.372045652	0	1287	13.229071301000637	0.88854130089333	0.8913626450844929	171.1427459716797	171.15594482421875
296	172.06837463378906	1.8177333333333332					1	DETECTED	172.0684 m/z @1.82 [N1307_1.mzXML]	172.06837463378906	1.8177333333333332	1.7896	10.884333333333332	9.094733333333332	31507.9609375	2934455.954536621	0	1287	0.035010009434031764	161.63625592417182	322.27251184834364	172.06808471679688	172.07489013671875
297	172.13221740722656	10.2577					1	DETECTED	172.1322 m/z @10.26 [N1307_1.mzXML]	172.13221740722656	10.2577	10.184633333333332	12.160216666666667	1.9755833333333346	18783.359375	350339.7266762081	0	1287	0.07061699951830391	13.51904653284657	26.03809306569314	172.1318359375	172.14041137695312
298	173.0199432373047	15.030316666666666					1	DETECTED	173.0199 m/z @15.03 [N1307_1.mzXML]	173.0199432373047	15.030316666666666	0.23696666666666666	20.007166666666667	19.7702	7819.39794921875	2830532.979882965	0	1287	1.6552349948663938	0.6682124062501057	0.31197012192118606	173.01905822753906	173.02935791015625
299	173.9605255126953	11.375033333333333					1	DETECTED	173.9605 m/z @11.38 [N1307_1.mzXML]	173.9605255126953	11.375033333333333	0.11788333333333334	19.990166666666667	19.872283333333336	11338.365234375	2763742.1222567162	0	1287	0.8110411732560898	0.7719584589448041	0.3632767576806692	173.959716796875	173.96144104003906
300	174.0778350830078	14.801216666666667					1	DETECTED	174.0778 m/z @14.80 [N1307_1.mzXML]	174.0778350830078	14.801216666666667	1.7023333333333333	19.0645	17.362166666666667	9955.4013671875	3143823.1988790296	0	1287	2.288760074934105	0.6627346096931926	0.7177015427502855	174.0700225830078	174.0792236328125
301	174.1263885498047	10.598450000000001					1	DETECTED	174.1264 m/z @10.60 [N1307_1.mzXML]	174.1263885498047	10.598450000000001	0.10111666666666667	20.007166666666667	19.90605	3259.185546875	2253375.8653433244	0	1287	13.126848448279176	0.948147942334561	0.896295884669122	174.1201934814453	174.12757873535156
302	174.93692016601562	1.6577833333333334					1	DETECTED	174.9369 m/z @1.66 [N1307_1.mzXML]	174.93692016601562	1.6577833333333334	1.5542166666666666	1.8035999999999999	0.2493833333333333	134399.4375	1134699.792516602	0	1287	0.14073742291330116	1.2039748953974878	1.7008982385922875	174.93682861328125	174.9415283203125
303	174.99044799804688	1.4654					1	DETECTED	174.9904 m/z @1.47 [N1307_1.mzXML]	174.99044799804688	1.4654	0.2539666666666667	19.923333333333336	19.66936666666667	52440.08984375	3912668.7643844564	0	1287	0.7574566414882091	103.645330548604	20.019626534840068	174.98089599609375	174.9916534423828
304	175.00743103027344	13.6133					1	DETECTED	175.0074 m/z @13.61 [N1307_1.mzXML]	175.00743103027344	13.6133	9.978466666666666	18.817999999999998	8.839533333333332	8481.51171875	1529337.9728352665	0	1287	1.866789018304127	1.2159475445916816	1.2071705551300709	175.0066375732422	175.00869750976562
305	175.02272033691406	3.3295000000000003					1	DETECTED	175.0227 m/z @3.33 [N1307_1.mzXML]	175.02272033691406	3.3295000000000003	0.2712	19.84	19.5688	15959.1298828125	3019893.500015962	0	1287	0.31996280256618537	1.057799513267257	0.7369982077809972	175.01808166503906	175.03253173828125
306	175.07418823242188	15.537433333333333					1	DETECTED	175.0742 m/z @15.54 [N1307_1.mzXML]	175.07418823242188	15.537433333333333	0.44051666666666667	19.806500000000003	19.365983333333336	12689.04296875	3845441.8528123754	0	1287	3.0005169581814055	0.6271751852333876	0.6950324232630688	175.06468200683594	175.07484436035156
307	175.08876037597656	13.465066666666667					1	DETECTED	175.0888 m/z @13.47 [N1307_1.mzXML]	175.08876037597656	13.465066666666667	0.13479999999999998	20.007166666666667	19.872366666666668	4237.068359375	2450236.338776031	0	1287	19.13385505111595	0.7453851885933765	0.4994559761198562	175.08792114257812	175.08985900878906
308	175.1179656982422	1.7896					1	DETECTED	175.1180 m/z @1.79 [N1307_1.mzXML]	175.1179656982422	1.7896	1.61365	14.607866666666666	12.994216666666667	67820.4140625	3939823.996880218	0	1287	0.3803010054990732	19.69998963936151	3.476338717030023	175.1099853515625	175.11849975585938
309	176.06956481933594	10.540383333333333					1	DETECTED	176.0696 m/z @10.54 [N1307_1.mzXML]	176.06956481933594	10.540383333333333	8.797533333333332	20.007166666666667	11.209633333333334	136407.40625	2506783.8452057177	0	1287	0.10362941215341692	0.5480849071374964	0.1704604935135599	176.05978393554688	176.07327270507812
310	176.9698028564453	1.4949000000000001					1	DETECTED	176.9698 m/z @1.49 [N1307_1.mzXML]	176.9698028564453	1.4949000000000001	1.4008	1.5837166666666667	0.18291666666666662	36395.40625	235683.56662670898	0	1287	0.12778267524342568	0.9721877297643059	1.032964379785387	176.96958923339844	176.96994018554688
311	177.00645446777344	1.5095833333333333					1	DETECTED	177.0065 m/z @1.51 [N1307_1.mzXML]	177.00645446777344	1.5095833333333333	0.44051666666666667	18.508333333333333	18.067816666666666	6651.2919921875	3672978.193032594	0	1287	14.921476321821029	8.450275941631329	14.914583472507754	176.99803161621094	177.00645446777344
312	177.0600128173828	1.6874666666666667					1	DETECTED	177.0600 m/z @1.69 [N1307_1.mzXML]	177.0600128173828	1.6874666666666667	1.59875	19.6565	18.057750000000002	74542.2734375	5602899.174444459	0	1287	0.12730533032819302	101.77202705241393	0.8982424902742262	177.05349731445312	177.066650390625
313	177.08604431152344	3.2307833333333336					1	DETECTED	177.0860 m/z @3.23 [N1307_1.mzXML]	177.08604431152344	3.2307833333333336	0.10111666666666667	19.973333333333336	19.87221666666667	9480.3017578125	4054995.107148312	0	1287	3.044819228114165	3.1748136116732346	7.734941865711328	177.08529663085938	177.09048461914062
314	177.16261291503906	12.60355					1	DETECTED	177.1626 m/z @12.60 [N1307_1.mzXML]	177.16261291503906	12.60355	0.16893333333333332	20.007166666666667	19.838233333333335	7413.2255859375	3559843.8278554073	0	1287	9.109745044840041	0.7977018457880354	0.22982275488490167	177.15821838378906	177.1630401611328
315	178.96205139160156	11.23995					1	DETECTED	178.9621 m/z @11.24 [N1307_1.mzXML]	178.96205139160156	11.23995	0.2539666666666667	18.834333333333333	18.580366666666666	9055.7744140625	2450182.7983688656	0	1287	1.567680809832087	0.8456396711567316	0.7481106376051778	178.96099853515625	178.9634246826172
316	179.0391387939453	1.4802333333333333					1	DETECTED	179.0391 m/z @1.48 [N1307_1.mzXML]	179.0391387939453	1.4802333333333333	1.4179	11.4601	10.042200000000001	21371.5390625	4471589.971733643	0	1287	0.08796441038861169	76.4099605173883	160.27326744783497	179.03895568847656	179.04881286621094
317	179.0532989501953	14.5359					1	DETECTED	179.0533 m/z @14.54 [N1307_1.mzXML]	179.0532989501953	14.5359	10.853933333333334	18.360166666666665	7.506233333333331	5525.79736328125	1284369.6688024898	0	1287	0.9264013553392001	1.0193239120397612	0.7907641988163031	179.0524444580078	179.05496215820312
318	179.06919860839844	10.497533333333333					1	DETECTED	179.0692 m/z @10.50 [N1307_1.mzXML]	179.06919860839844	10.497533333333333	0.11788333333333334	19.990166666666667	19.872283333333336	52423.90234375	2807326.834063355	0	1287	0.1023469443023668	0.9670619305136058	0.02699105561869744	179.0619659423828	179.0771484375
319	180.0330810546875	11.54785					1	DETECTED	180.0331 m/z @11.55 [N1307_1.mzXML]	180.0330810546875	11.54785	1.4654	11.660666666666666	10.195266666666665	10500.3564453125	1589319.9921585082	0	1287	10.165507143849181	0.505594704990685	0.01118940998137015	180.023681640625	180.04013061523438
320	180.064453125	9.74395					1	DETECTED	180.0645 m/z @9.74 [N1307_1.mzXML]	180.064453125	9.74395	2.0849333333333333	10.511983333333335	8.427050000000001	70887.6015625	3590572.9159025876	0	1287	0.09609301387867752	0.512744921631682	0.013446015862924406	180.06430053710938	180.07229614257812
321	180.0870361328125	8.858933333333333					1	DETECTED	180.0870 m/z @8.86 [N1307_1.mzXML]	180.0870361328125	8.858933333333333	0.44051666666666667	19.89	19.449483333333333	4741.65478515625	1931171.1259162598	0	1287	0.15845255961172633	1.1551746666534681	9.130960237660119	180.07887268066406	180.0875244140625
322	180.9027099609375	1.8886833333333333					1	DETECTED	180.9027 m/z @1.89 [N1307_1.mzXML]	180.9027099609375	1.8886833333333333	1.6286166666666666	2.2562333333333333	0.6276166666666667	21776.265625	365254.5756345213	0	1287	0.21379234975230244	1.2066457318636248	1.4132914637272496	180.8931884765625	180.90341186523438
323	180.96026611328125	11.675133333333333					1	DETECTED	180.9603 m/z @11.68 [N1307_1.mzXML]	180.96026611328125	11.675133333333333	6.163433333333333	12.333416666666666	6.169983333333334	5884.39404296875	1003909.3312626954	0	1287	5.887148447203953	0.5597169052500438	0.11943381050008768	180.9596405029297	180.9639892578125
324	181.0010986328125	1.4949000000000001					1	DETECTED	181.0011 m/z @1.49 [N1307_1.mzXML]	181.0010986328125	1.4949000000000001	1.4179	13.671349999999999	12.253449999999999	11407.9287109375	2891684.5662304685	0	1287	0.08646473949615063	79.56785714285695	158.1357142857139	181.0005645751953	181.0015106201172
325	181.0484619140625	12.453516666666667					1	DETECTED	181.0485 m/z @12.45 [N1307_1.mzXML]	181.0484619140625	12.453516666666667	0.11788333333333334	20.007166666666667	19.88928333333333	23615.529296875	3036630.91545044	0	1287	0.0716969844616493	1.4034885353883464	0.33258741078769066	181.03933715820312	181.05015563964844
326	181.0708465576172	9.359916666666667					1	DETECTED	181.0708 m/z @9.36 [N1307_1.mzXML]	181.0708465576172	9.359916666666667	1.4345999999999999	14.578766666666667	13.144166666666667	462329.875	8821738.621683102	0	1287	0.09207291204272039	2.764829463653928	0.6321161113987968	181.0673370361328	181.072509765625
327	181.0843505859375	11.54785					1	DETECTED	181.0844 m/z @11.55 [N1307_1.mzXML]	181.0843505859375	11.54785	5.787016666666667	12.60355	6.816533333333333	3513955.5	2.7368506239267416E7	1	1287	0.10499545181376924	2.46295068443452	3.7207313372685937	181.0823974609375	181.08583068847656
328	182.08802795410156	11.54785					1	DETECTED	182.0880 m/z @11.55 [N1307_1.mzXML]	182.08802795410156	11.54785	1.9728666666666668	11.675133333333333	9.702266666666667	269281.375	1.4786841264609288E7	1	1287	7.765343400915674	0.5066562508122042	0.014078846182867606	182.0792236328125	182.0882568359375
329	182.14903259277344	16.055516666666666					1	DETECTED	182.1490 m/z @16.06 [N1307_1.mzXML]	182.14903259277344	16.055516666666666	0.10111666666666667	20.007166666666667	19.90605	96653.5390625	2.4559346697640423E7	0	1287	3.1899564716965862	1.035184492925265	1.0185211901430007	182.14816284179688	182.14967346191406
330	182.96144104003906	1.5244					1	DETECTED	182.9614 m/z @1.52 [N1307_1.mzXML]	182.96144104003906	1.5244	1.4654	1.5542166666666666	0.08881666666666654	8330.275390625	36512.72853491208	0	1287	0.07752483720850578	0.7526836158192087	0.5053672316384175	182.96133422851562	182.96168518066406
331	183.0793914794922	11.860366666666666					1	DETECTED	183.0794 m/z @11.86 [N1307_1.mzXML]	183.0793914794922	11.860366666666666	0.50825	12.113216666666666	11.604966666666666	99724.8125	4133286.8235374475	0	1287	0.12399339066777593	0.5130689541165694	0.031081714339154482	183.0769500732422	183.08880615234375
332	183.15243530273438	16.07135					1	DETECTED	183.1524 m/z @16.07 [N1307_1.mzXML]	183.15243530273438	16.07135	0.16893333333333332	20.007166666666667	19.838233333333335	6652.36474609375	2450482.641351136	0	1287	2.4397544463556002	0.6237490108945706	0.24052302790203003	183.14306640625	183.15989685058594
333	184.07217407226562	13.0091					1	DETECTED	184.0722 m/z @13.01 [N1307_1.mzXML]	184.07217407226562	13.0091	10.91475	14.894016666666666	3.979266666666666	153032.796875	4704813.393996948	0	1287	0.1693007340702053	1.4958149069145497	2.2529626743812634	184.0716552734375	184.08213806152344
334	184.09329223632812	1.7896					1	DETECTED	184.0933 m/z @1.79 [N1307_1.mzXML]	184.09329223632812	1.7896	1.7612333333333334	11.632	9.870766666666666	449160.75	7892297.467053983	0	1287	0.0500382011006002	173.98531139835498	344.9248340498902	184.08657836914062	184.0966339111328
335	184.99830627441406	1.4802333333333333					1	DETECTED	184.9983 m/z @1.48 [N1307_1.mzXML]	184.99830627441406	1.4802333333333333	1.4179	17.369833333333336	15.951933333333336	15754.29296875	2784648.8684210205	0	1287	0.09767042601633502	127.95668449197859	1.3383046706437076	184.99417114257812	184.9986572265625
336	185.04318237304688	10.243233333333334					1	DETECTED	185.0432 m/z @10.24 [N1307_1.mzXML]	185.04318237304688	10.243233333333334	0.3389666666666667	18.475166666666667	18.1362	302681.21875	6277247.51365685	1	1287	8.345299491754044	0.5085378339344085	0.15311951236405685	185.04014587402344	185.04489135742188
337	185.12728881835938	9.133116666666666					1	DETECTED	185.1273 m/z @9.13 [N1307_1.mzXML]	185.12728881835938	9.133116666666666	9.07235	13.925233333333333	4.852883333333333	52303.47265625	1133673.8521826172	0	1287	0.09703674776059401	39.075735020594365	76.20484134264885	185.11766052246094	185.12782287597656
338	186.0725555419922	1.91695					1	DETECTED	186.0726 m/z @1.92 [N1307_1.mzXML]	186.0725555419922	1.91695	0.20283333333333334	19.990166666666667	19.787333333333333	113392.265625	2947671.095203735	0	1287	0.8463260578041032	0.6015841864199658	0.21039089242103015	186.0723114013672	186.08241271972656
339	186.2204132080078	11.445549999999999					1	DETECTED	186.2204 m/z @11.45 [N1307_1.mzXML]	186.2204132080078	11.445549999999999	10.080533333333333	11.504516666666666	1.4239833333333323	20860.630859375	583338.7056599114	0	1287	0.11249028117134685	0.5215992478724314	0.04319849574486269	186.22010803222656	186.2205810546875
340	186.92189025878906	1.5394166666666667					1	DETECTED	186.9219 m/z @1.54 [N1307_1.mzXML]	186.92189025878906	1.5394166666666667	1.4501333333333333	1.5837166666666667	0.1335833333333334	11722.974609375	68904.91105102541	0	1287	0.09689453764423517	0.7480866156430838	0.4961732312861674	186.92141723632812	186.92189025878906
341	186.95120239257812	9.2043					1	DETECTED	186.9512 m/z @9.20 [N1307_1.mzXML]	186.95120239257812	9.2043	6.3107	9.302566666666667	2.9918666666666676	20485.94140625	977279.1028148194	0	1287	0.09533075889346243	0.5169800018431482	0.03396000368629644	186.94178771972656	186.95120239257812
342	187.05650329589844	1.8745666666666667					1	DETECTED	187.0565 m/z @1.87 [N1307_1.mzXML]	187.05650329589844	1.8745666666666667	1.8605666666666667	18.244333333333334	16.383766666666666	677526.0625	6795464.530265379	0	1287	0.05997922121132526	8.519175873565441	9.808761831555252	187.05630493164062	187.063232421875
343	187.0701904296875	3.1743666666666663					1	DETECTED	187.0702 m/z @3.17 [N1307_1.mzXML]	187.0701904296875	3.1743666666666663	0.15171666666666667	20.007166666666667	19.85545	26708.044921875	5459027.959883855	0	1287	1.7393442379863826	1.9937679294875401	2.8586620016480073	187.06968688964844	187.0799560546875
344	187.1248321533203	12.60355					1	DETECTED	187.1248 m/z @12.60 [N1307_1.mzXML]	187.1248321533203	12.60355	0.10111666666666667	19.990166666666667	19.88905	6308.85888671875	3676194.4499290814	0	1287	3.6782091494621323	0.795407160739376	0.5908143214787521	187.12413024902344	187.13182067871094
345	187.47164916992188	9.2183					1	DETECTED	187.4716 m/z @9.22 [N1307_1.mzXML]	187.47164916992188	9.2183	9.176383333333332	9.27455	0.09816666666666762	16294.7578125	74151.91689526396	0	1287	0.10758196549163124	1.1709741550695771	1.3419483101391543	187.47146606445312	187.4717254638672
346	188.03414916992188	2.1133333333333333					1	DETECTED	188.0341 m/z @2.11 [N1307_1.mzXML]	188.03414916992188	2.1133333333333333	2.0006333333333335	9.260466666666668	7.259833333333335	10380.2802734375	1904805.8034426272	0	1287	0.10256169351688049	32.20866607512576	63.417332150251525	188.03378295898438	188.03878784179688
347	188.0693359375	9.2183					1	DETECTED	188.0693 m/z @9.22 [N1307_1.mzXML]	188.0693359375	9.2183	1.8605666666666667	10.792133333333334	8.931566666666667	6245687.0	4.07535683454478E7	1	1287	0.09098249570867978	1.2873219079462397	1.422088409755585	188.05966186523438	188.07864379882812
348	189.0230712890625	13.598266666666666					1	DETECTED	189.0231 m/z @13.60 [N1307_1.mzXML]	189.0230712890625	13.598266666666666	12.853033333333334	16.4962	3.6431666666666676	11822.06640625	807624.2192448433	0	1287	0.552912830762228	2.4443127432124236	2.537868502825579	189.02244567871094	189.02386474609375
349	189.0727996826172	9.2183					1	DETECTED	189.0728 m/z @9.22 [N1307_1.mzXML]	189.0727996826172	9.2183	9.16225	12.083033333333333	2.9207833333333326	597915.375	4782460.476364751	0	1287	0.08802640831414976	1.7529960561733082	1.871128774159992	189.06915283203125	189.0729217529297
350	189.0858917236328	2.9775833333333335					1	DETECTED	189.0859 m/z @2.98 [N1307_1.mzXML]	189.0858917236328	2.9775833333333335	0.10111666666666667	20.007166666666667	19.90605	95161.203125	1.9036462461770657E7	0	1287	1.3695444240700212	7.779522253334564	2.5824895055127213	189.0852813720703	189.09219360351562
351	189.1584014892578	1.7023333333333333					1	DETECTED	189.1584 m/z @1.70 [N1307_1.mzXML]	189.1584014892578	1.7023333333333333	1.5688333333333333	15.472949999999999	13.904116666666665	21018.443359375	5241238.953112549	0	1287	13.24247169228905	52.07534332084895	98.24164902725518	189.1582489013672	189.16314697265625
352	189.19769287109375	9.2183					1	DETECTED	189.1977 m/z @9.22 [N1307_1.mzXML]	189.19769287109375	9.2183	9.1903	9.27455	0.08424999999999905	20493.90625	80256.37499462861	0	1287	0.11483968014827362	1.5044642857143389	2.0089285714286778	189.1974334716797	189.19786071777344
353	190.08497619628906	10.823466666666667					1	DETECTED	190.0850 m/z @10.82 [N1307_1.mzXML]	190.08497619628906	10.823466666666667	0.4574666666666667	19.956500000000002	19.499033333333337	65430.39453125	8337763.677714109	0	1287	9.16530662878221	1.0689020969126388	1.1204254546625811	190.0762481689453	190.0900115966797
354	190.14242553710938	10.3765					1	DETECTED	190.1424 m/z @10.38 [N1307_1.mzXML]	190.14242553710938	10.3765	10.080533333333333	10.598450000000001	0.5179166666666681	29844.14453125	467504.18752429215	0	1287	0.21872196026716928	0.8749577655141368	0.7860490107275897	190.14215087890625	190.142822265625
355	190.96719360351562	13.494033333333334					1	DETECTED	190.9672 m/z @13.49 [N1307_1.mzXML]	190.96719360351562	13.494033333333334	0.21978333333333333	19.1795	18.95971666666667	9959.26953125	2232158.014384858	0	1287	2.0389758870738337	0.5722927061727062	0.13650305686722786	190.96157836914062	190.9680633544922
356	191.0391845703125	1.7896					1	DETECTED	191.0392 m/z @1.79 [N1307_1.mzXML]	191.0391845703125	1.7896	1.4008	11.1367	9.735899999999999	134942.828125	1.801350771919495E7	0	1287	9.159555391927885	1.4393203100628578	1.1579387728638935	191.0297393798828	191.0395965576172
357	191.07534790039062	1.6874666666666667					1	DETECTED	191.0753 m/z @1.69 [N1307_1.mzXML]	191.07534790039062	1.6874666666666667	1.5542166666666666	1.9867166666666667	0.4325000000000001	124398.3984375	1376493.5669794925	0	1287	0.07826278368496054	1.6228893058161344	2.622212494721626	191.0753173828125	191.07594299316406
358	191.97097778320312	1.2453166666666666					1	DETECTED	191.9710 m/z @1.25 [N1307_1.mzXML]	191.97097778320312	1.2453166666666666	0.11788333333333334	19.973333333333336	19.855450000000005	2769.6728515625	1293601.6651777956	0	1287	0.4047096671231134	8.805598261538009	16.611196523076014	191.97039794921875	191.9715118408203
359	191.9964141845703	9.7585					1	DETECTED	191.9964 m/z @9.76 [N1307_1.mzXML]	191.9964141845703	9.7585	4.614450000000001	12.333416666666666	7.718966666666666	51948.95703125	3317448.9603262334	0	1287	0.14215777255691187	0.515472880075219	0.0235019349298543	191.99258422851562	192.0063934326172
360	192.00648498535156	11.224633333333333					1	DETECTED	192.0065 m/z @11.22 [N1307_1.mzXML]	192.00648498535156	11.224633333333333	0.10111666666666667	19.990166666666667	19.88905	7496.02490234375	2960983.877703645	0	1287	0.6152428997391866	0.8797340062830808	0.44903447176205663	192.00648498535156	192.00820922851562
361	192.0315704345703	2.589583333333333					1	DETECTED	192.0316 m/z @2.59 [N1307_1.mzXML]	192.0315704345703	2.589583333333333	1.5688333333333333	10.8996	9.330766666666666	15338.6748046875	2271006.335239624	0	1287	0.7981577223308831	4.570544534247694	8.141089068495388	192.02317810058594	192.03346252441406
362	192.0580291748047	11.361116666666668					1	DETECTED	192.0580 m/z @11.36 [N1307_1.mzXML]	192.0580291748047	11.361116666666668	6.1799	11.361116666666668	5.181216666666668	7516.72412109375	855534.367894623	0	1287	3.9335129062978202	0.5	null	192.0580291748047	192.0679168701172
363	192.9603729248047	2.127683333333333					1	DETECTED	192.9604 m/z @2.13 [N1307_1.mzXML]	192.9603729248047	2.127683333333333	2.0566666666666666	17.386333333333333	15.329666666666666	19326.21875	1913831.1182581177	0	1287	0.1868453345336989	107.93006336540742	214.86012673081484	192.95993041992188	192.96543884277344
364	193.0009307861328	1.4949000000000001					1	DETECTED	193.0009 m/z @1.49 [N1307_1.mzXML]	193.0009307861328	1.4949000000000001	1.4008	15.154633333333333	13.753833333333333	13608.5498046875	2094689.4261440428	0	1287	0.10047458184686286	73.08094226000702	139.96477163564876	192.9993438720703	193.00125122070312
365	193.0337677001953	1.6874666666666667					1	DETECTED	193.0338 m/z @1.69 [N1307_1.mzXML]	193.0337677001953	1.6874666666666667	1.6286166666666666	19.37633333333333	17.747716666666665	17816.466796875	2001963.7191584166	0	1287	1.6238303424011133	18.489453765344344	23.464807350104948	193.02452087402344	193.03416442871094
366	193.05474853515625	1.4654					1	DETECTED	193.0547 m/z @1.47 [N1307_1.mzXML]	193.05474853515625	1.4654	1.4008	16.1041	14.703299999999999	13337.4794921875	3331820.0043244017	0	1287	0.11550742891681276	111.60786176179423	230.5745503978646	193.0493621826172	193.05548095703125
367	193.08474731445312	10.526183333333334					1	DETECTED	193.0847 m/z @10.53 [N1307_1.mzXML]	193.08474731445312	10.526183333333334	10.452383333333334	12.89685	2.444466666666667	50900.6171875	880804.2113115245	0	1287	0.09172397830271883	1.5649598052126064	1.6579531033953143	193.07533264160156	193.0848846435547
368	193.15756225585938	14.34995					1	DETECTED	193.1576 m/z @14.35 [N1307_1.mzXML]	193.15756225585938	14.34995	0.38986666666666664	16.185883333333333	15.796016666666667	6924.7109375	1632548.0513067627	0	1287	0.34236908496215257	0.5657565320168815	0.13151306403376292	193.14918518066406	193.15850830078125
369	193.9934844970703	9.7585					1	DETECTED	193.9935 m/z @9.76 [N1307_1.mzXML]	193.9934844970703	9.7585	0.49133333333333334	14.8629	14.371566666666666	33942.46484375	6777504.747499451	0	1287	0.08384937575909746	0.7754024063449814	0.5508048126899628	193.98683166503906	193.9991455078125
370	194.0079803466797	11.361116666666668					1	DETECTED	194.0080 m/z @11.36 [N1307_1.mzXML]	194.0079803466797	11.361116666666668	1.4179	11.474783333333333	10.056883333333333	31755.416015625	9257046.904695312	0	1287	9.940148147358162	0.5057157894913282	0.011427100489732464	194.0035400390625	194.00799560546875
371	194.03067016601562	1.7173833333333335					1	DETECTED	194.0307 m/z @1.72 [N1307_1.mzXML]	194.03067016601562	1.7173833333333335	1.7173833333333335	19.956500000000002	18.239116666666668	7204.2080078125	3295016.02493335	0	1287	14.650198522921805	null	null	194.03067016601562	194.03326416015625
372	194.97569274902344	12.207883333333333					1	DETECTED	194.9757 m/z @12.21 [N1307_1.mzXML]	194.97569274902344	12.207883333333333	11.48945	13.598266666666666	2.108816666666666	18168.724609375	1145118.7883645017	0	1287	0.6877954940063109	1.4676495151487023	1.9352990302974047	194.97491455078125	194.97633361816406
373	195.01690673828125	1.4802333333333333					1	DETECTED	195.0169 m/z @1.48 [N1307_1.mzXML]	195.01690673828125	1.4802333333333333	1.4501333333333333	1.5837166666666667	0.1335833333333334	6814.56787109375	42289.58755053711	0	1287	0.1356305410728753	2.2189922480620154	3.4379844961240305	195.01641845703125	195.01690673828125
374	195.02894592285156	17.205666666666666					1	DETECTED	195.0289 m/z @17.21 [N1307_1.mzXML]	195.02894592285156	17.205666666666666	0.18601666666666666	19.990166666666667	19.80415	6885.9326171875	3311222.5892095915	0	1287	3.1444678367116907	0.5818025047518603	0.16360500950372078	195.0281219482422	195.0311279296875
375	195.08633422851562	9.906416666666667					1	DETECTED	195.0863 m/z @9.91 [N1307_1.mzXML]	195.08633422851562	9.906416666666667	0.10111666666666667	20.007166666666667	19.90605	722974.4375	1.2249208303309381E7	1	1287	0.10293652685233035	2.2211255240978622	2.1051252766594817	195.08163452148438	195.08741760253906
376	195.1002960205078	11.54785					1	DETECTED	195.1003 m/z @11.55 [N1307_1.mzXML]	195.1002960205078	11.54785	11.2101	14.755416666666667	3.5453166666666664	92608.9609375	2007409.690204347	0	1287	null	1.1869747778928674	0.6766140679926185	195.099853515625	195.10110473632812
377	195.11180114746094	9.330866666666667					1	DETECTED	195.1118 m/z @9.33 [N1307_1.mzXML]	195.11180114746094	9.330866666666667	9.260466666666668	9.432833333333333	0.17236666666666522	23743.302734375	128317.66215087881	0	1287	0.10913917150269903	1.2241950757575768	1.4483901515151536	195.11143493652344	195.11187744140625
378	196.08973693847656	9.891950000000001					1	DETECTED	196.0897 m/z @9.89 [N1307_1.mzXML]	196.08973693847656	9.891950000000001	1.2282166666666667	17.07283333333333	15.844616666666665	52115.0	4223646.698245421	0	1287	0.10407916819693064	1.291719292165105	0.29479644928257426	196.07980346679688	196.09805297851562
379	196.86390686035156	1.9728666666666668					1	DETECTED	196.8639 m/z @1.97 [N1307_1.mzXML]	196.86390686035156	1.9728666666666668	1.8462	2.2420166666666663	0.39581666666666626	29442.84765625	344558.6965253905	0	1287	0.24783581913241104	1.5624342105263138	3.9442463380424657	196.8636932373047	196.86434936523438
380	197.063720703125	15.394					1	DETECTED	197.0637 m/z @15.39 [N1307_1.mzXML]	197.063720703125	15.394	8.889783333333332	19.773333333333333	10.883550000000001	13561.3662109375	2943196.1748825093	0	1287	2.6564751189361786	0.8376505581682848	0.5537101867198471	197.06301879882812	197.06643676757812
381	197.0996551513672	1.7468166666666667					1	DETECTED	197.0997 m/z @1.75 [N1307_1.mzXML]	197.0996551513672	1.7468166666666667	1.5837166666666667	13.092350000000001	11.508633333333336	52118.40234375	1879669.0255608521	0	1287	0.045496072488437234	35.280911506233394	242.0359123579225	197.09848022460938	197.1065216064453
382	197.11607360839844	11.180916666666667					1	DETECTED	197.1161 m/z @11.18 [N1307_1.mzXML]	197.11607360839844	11.180916666666667	11.151233333333332	12.0382	0.8869666666666678	8532.37109375	334166.85068457073	0	1287	0.8342660588542437	14.940482874788817	28.880965749577634	197.11532592773438	197.116455078125
383	197.1273193359375	9.74395					1	DETECTED	197.1273 m/z @9.74 [N1307_1.mzXML]	197.1273193359375	9.74395	7.888316666666666	10.021700000000001	2.1333833333333345	31626.654296875	567830.7645405272	0	1287	0.08493563058265785	0.5748396773787928	0.07218784659248757	197.12713623046875	197.12904357910156
384	198.0513916015625	10.540383333333333					1	DETECTED	198.0514 m/z @10.54 [N1307_1.mzXML]	198.0513916015625	10.540383333333333	8.967516666666667	10.646466666666667	1.6789500000000004	46463.21484375	969480.2987559806	0	1287	0.0930313834758536	0.5396460473800967	0.06640143667639233	198.0508575439453	198.05499267578125
385	198.8610076904297	1.9589500000000002					1	DETECTED	198.8610 m/z @1.96 [N1307_1.mzXML]	198.8610076904297	1.9589500000000002	1.7173833333333335	2.28485	0.5674666666666666	28246.361328125	395368.64456347644	0	1287	0.10007627365386762	1.1745549882710082	0.7263741891209704	198.8605194091797	198.8612518310547
386	198.9390106201172	1.5244					1	DETECTED	198.9390 m/z @1.52 [N1307_1.mzXML]	198.9390106201172	1.5244	1.4179	1.6577833333333334	0.23988333333333345	212241.90625	1412899.0893979492	0	1287	0.1132433974091116	1.0998753228271243	1.0896065414689216	198.93357849121094	198.93911743164062
387	199.01011657714844	12.497533333333333					1	DETECTED	199.0101 m/z @12.50 [N1307_1.mzXML]	199.01011657714844	12.497533333333333	11.860366666666666	19.89	8.029633333333335	3716.86376953125	882994.21002475	0	1287	3.5320072898988144	6.301046298718279	11.602092597436558	199.00946044921875	199.01747131347656
388	199.16793823242188	12.794649999999999					1	DETECTED	199.1679 m/z @12.79 [N1307_1.mzXML]	199.16793823242188	12.794649999999999	0.32205	19.196	18.87395	27996.212890625	2132738.9262314453	0	1287	0.1892211024679593	0.5838649508870434	7.478626507951822	199.1671905517578	199.17236328125
389	200.03933715820312	1.7173833333333335					1	DETECTED	200.0393 m/z @1.72 [N1307_1.mzXML]	200.03933715820312	1.7173833333333335	1.6286166666666666	2.4385166666666667	0.8099000000000001	65491.4375	617901.263270996	0	1287	0.08026650415154668	3.695148249950595	2.5328167466522267	200.03903198242188	200.04354858398438
390	200.06719970703125	1.7896					1	DETECTED	200.0672 m/z @1.79 [N1307_1.mzXML]	200.06719970703125	1.7896	1.7612333333333334	1.8177333333333332	0.05649999999999977	214908.625	476894.3055156234	0	1287	0.04114268300306567	0.995887191539362	0.9341506608914899	200.0670928955078	200.0672149658203
391	200.12704467773438	2.0425999999999997					1	DETECTED	200.1270 m/z @2.04 [N1307_1.mzXML]	200.12704467773438	2.0425999999999997	1.93125	4.3254166666666665	2.3941666666666666	8023.82177734375	388617.371680847	0	1287	0.07657208356432266	10.750636132315536	20.501272264631073	200.12591552734375	200.12744140625
392	200.9720458984375	1.5095833333333333					1	DETECTED	200.9720 m/z @1.51 [N1307_1.mzXML]	200.9720458984375	1.5095833333333333	1.4501333333333333	1.59875	0.14861666666666662	54192.54296875	309253.430477539	0	1287	0.09883018534392374	1.249929913092234	1.558565949494359	200.97183227539062	200.97219848632812
393	201.0150146484375	1.8886833333333333					1	DETECTED	201.0150 m/z @1.89 [N1307_1.mzXML]	201.0150146484375	1.8886833333333333	1.7612333333333334	1.9728666666666668	0.21163333333333334	36328.8203125	320962.17572656233	0	1287	0.1528479053078371	0.8302602327710223	0.6605204655420448	201.0147247314453	201.01507568359375
394	201.1111297607422	1.0383166666666666					1	DETECTED	201.1111 m/z @1.04 [N1307_1.mzXML]	201.1111297607422	1.0383166666666666	0.10111666666666667	20.007166666666667	19.90605	39190.77734375	3.07192585468508E7	0	1287	2.8188032085280073	10.61995838668374	0.6268597801486255	201.11032104492188	201.11151123046875
395	202.11456298828125	17.43566666666667					1	DETECTED	202.1146 m/z @17.44 [N1307_1.mzXML]	202.11456298828125	17.43566666666667	0.10111666666666667	20.007166666666667	19.90605	4864.0224609375	3689257.1970252683	0	1287	2.9233990241650076	0.5741726782639295	0.14834535652785888	202.1055450439453	202.11500549316406
396	202.96971130371094	1.5244					1	DETECTED	202.9697 m/z @1.52 [N1307_1.mzXML]	202.96971130371094	1.5244	1.4501333333333333	1.5688333333333333	0.11870000000000003	21131.677734375	92559.15570312494	0	1287	0.0748150596530115	0.7991472172351883	0.5630410382467312	202.9696044921875	202.9701385498047
397	203.03057861328125	1.8605666666666667					1	DETECTED	203.0306 m/z @1.86 [N1307_1.mzXML]	203.03057861328125	1.8605666666666667	1.4179	9.432833333333333	8.014933333333333	111630.1171875	6504926.183379639	0	1287	8.13407269648969	9.22043334054865	16.91532263697092	203.0214385986328	203.03717041015625
398	203.05123901367188	1.7896					1	DETECTED	203.0512 m/z @1.79 [N1307_1.mzXML]	203.05123901367188	1.7896	1.6577833333333334	19.789833333333334	18.13205	2235257.0	2.7167967681149222E7	1	1287	0.17356899543082838	4.443462507911965	6.407438691141778	203.04998779296875	203.0524444580078
399	203.14915466308594	1.8320166666666668					1	DETECTED	203.1492 m/z @1.83 [N1307_1.mzXML]	203.14915466308594	1.8320166666666668	1.0383166666666666	7.323433333333333	6.285116666666666	95591.09375	3440948.882554016	0	1287	0.8245774573113569	3.9593780185628473	6.918756037125695	203.141845703125	203.14918518066406
400	203.8225555419922	9.2183					1	DETECTED	203.8226 m/z @9.22 [N1307_1.mzXML]	203.8225555419922	9.2183	9.16225	9.27455	0.1122999999999994	20193.0234375	99450.80606860312	0	1287	0.09404774747230071	1.0017841213202614	1.003568242640523	203.82228088378906	203.82284545898438
401	204.0548095703125	1.8035999999999999					1	DETECTED	204.0548 m/z @1.80 [N1307_1.mzXML]	204.0548095703125	1.8035999999999999	1.7173833333333335	10.6307	8.913316666666665	128708.2109375	2486102.541952147	0	1287	0.349420798519837	3.514238835304665	3.4449522636091547	204.0482940673828	204.06460571289062
402	204.10372924804688	10.807983333333334					1	DETECTED	204.1037 m/z @10.81 [N1307_1.mzXML]	204.10372924804688	10.807983333333334	1.9589500000000002	10.853933333333334	8.894983333333334	14123.4326171875	1523690.6491538703	0	1287	0.1271001534687244	0.5025963287892086	0.00519265757841717	204.099853515625	204.10415649414062
403	204.1216583251953	1.8886833333333333					1	DETECTED	204.1217 m/z @1.89 [N1307_1.mzXML]	204.1216583251953	1.8886833333333333	1.8605666666666667	10.511983333333335	8.651416666666668	2031293.25	1.5907957708484426E7	1	1287	0.050360664349754725	10.172237453723083	8.87316520223266	204.1215057373047	204.12265014648438
404	204.1354217529297	8.889783333333332					1	DETECTED	204.1354 m/z @8.89 [N1307_1.mzXML]	204.1354217529297	8.889783333333332	8.858933333333333	8.95215	0.09321666666666673	5091.02099609375	22645.77758892855	0	1287	0.14813952452631085	1.510804970286374	2.021609940572748	204.13511657714844	204.1354217529297
405	204.95584106445312	1.61365					1	DETECTED	204.9558 m/z @1.61 [N1307_1.mzXML]	204.95584106445312	1.61365	1.5394166666666667	1.7023333333333333	0.1629166666666666	52114.4921875	322119.8373417971	0	1287	0.09739251547990979	1.097328244274808	1.1221095901424585	204.9556121826172	204.95611572265625
406	205.02317810058594	1.8177333333333332					1	DETECTED	205.0232 m/z @1.82 [N1307_1.mzXML]	205.02317810058594	1.8177333333333332	1.4345999999999999	12.301799999999998	10.867199999999999	43141.01171875	3333525.6641514893	0	1287	0.05579789820852987	14.18200800417609	31.618618583975515	205.0231170654297	205.02964782714844
407	205.04608154296875	9.330866666666667					1	DETECTED	205.0461 m/z @9.33 [N1307_1.mzXML]	205.04608154296875	9.330866666666667	1.4179	11.844983333333333	10.427083333333334	27480.013671875	3138788.0509670405	0	1287	0.11104447692662944	22.156099236621795	44.70437590096266	205.04588317871094	205.0558624267578
408	205.08465576171875	12.468116666666667					1	DETECTED	205.0847 m/z @12.47 [N1307_1.mzXML]	205.08465576171875	12.468116666666667	0.18601666666666666	19.990166666666667	19.80415	28283.91796875	5485349.230904846	0	1287	3.360856411148186	0.6534371694689232	0.4808846027588676	205.0764923095703	205.0853729248047
409	205.09585571289062	9.2183					1	DETECTED	205.0959 m/z @9.22 [N1307_1.mzXML]	205.09585571289062	9.2183	9.10315	11.151233333333332	2.0480833333333326	6241461.0	4.149044280163386E7	1	1287	0.09380406611066228	1.3381372218268308	1.5260595147973515	205.09539794921875	205.09617614746094
410	205.1251983642578	1.8886833333333333					1	DETECTED	205.1252 m/z @1.89 [N1307_1.mzXML]	205.1251983642578	1.8886833333333333	1.8462	9.260466666666668	7.414266666666668	183438.5625	3230968.0202414533	0	1287	0.09551443189936903	6.36380284001335	6.927013478054511	205.11729431152344	205.13290405273438
411	205.79086303710938	8.8283					1	DETECTED	205.7909 m/z @8.83 [N1307_1.mzXML]	205.79086303710938	8.8283	8.797533333333332	12.527050000000001	3.729516666666669	83762.796875	2680609.525152587	0	1287	0.08147893882430424	2.457137273146753	2.861446085574883	205.78387451171875	205.79107666015625
412	205.9860382080078	11.416950000000002					1	DETECTED	205.9860 m/z @11.42 [N1307_1.mzXML]	205.9860382080078	11.416950000000002	0.10111666666666667	20.007166666666667	19.90605	29205.205078125	6442954.887907499	0	1287	0.6574364709561298	1.1039442352928508	4.535596464187521	205.98568725585938	205.99346923828125
413	206.0799102783203	10.33155					1	DETECTED	206.0799 m/z @10.33 [N1307_1.mzXML]	206.0799102783203	10.33155	0.23696666666666666	19.0645	18.82753333333333	107243.625	2834799.947754454	0	1287	0.08846579625408069	0.5106485293153448	1.6086229551866298	206.07945251464844	206.08877563476562
414	206.09933471679688	9.2183					1	DETECTED	206.0993 m/z @9.22 [N1307_1.mzXML]	206.09933471679688	9.2183	9.133116666666666	9.978466666666666	0.8453499999999998	620569.5625	4137148.421357428	0	1287	0.09111821707360512	2.966618901003044	1.5337380372852645	206.09877014160156	206.09950256347656
415	206.3810577392578	9.2183					1	DETECTED	206.3811 m/z @9.22 [N1307_1.mzXML]	206.3810577392578	9.2183	9.176383333333332	19.85666666666667	10.680283333333337	22348.146484375	4376419.589725679	0	1287	0.08057449380505766	127.39900596421293	253.79801192842586	206.3804473876953	206.38595581054688
416	206.8926239013672	1.7468166666666667					1	DETECTED	206.8926 m/z @1.75 [N1307_1.mzXML]	206.8926239013672	1.7468166666666667	1.6874666666666667	11.964583333333334	10.277116666666666	89652.546875	3866406.15191162	0	1287	0.10607919396421628	2.5634687556319435	3.903200471262298	206.88746643066406	206.8928985595703
417	206.99009704589844	16.33315					1	DETECTED	206.9901 m/z @16.33 [N1307_1.mzXML]	206.99009704589844	16.33315	0.11788333333333334	19.990166666666667	19.872283333333336	8161.19482421875	2813649.925720703	0	1287	2.4398696210003195	0.6127646168836777	0.1972620297507746	206.9859161376953	206.99530029296875
418	207.02508544921875	10.243233333333334					1	DETECTED	207.0251 m/z @10.24 [N1307_1.mzXML]	207.02508544921875	10.243233333333334	1.4008	15.015099999999999	13.614299999999998	65630.640625	4096989.5954331034	0	1287	0.6811393786414666	0.7564265988057981	2.236294911535011	207.01513671875	207.03469848632812
419	207.1031494140625	9.2043					1	DETECTED	207.1031 m/z @9.20 [N1307_1.mzXML]	207.1031494140625	9.2043	9.07235	9.978466666666666	0.9061166666666658	29888.814453125	399631.9032204584	0	1287	0.16721101437825858	3.433560692181384	6.023723611559808	207.1027069091797	207.1118927001953
420	207.17324829101562	14.27875					1	DETECTED	207.1732 m/z @14.28 [N1307_1.mzXML]	207.17324829101562	14.27875	12.128716666666666	15.20215	3.073433333333334	9037.978515625	785503.9286152344	0	1287	2.336476431147105	0.714740856730903	0.4294817134618061	207.17274475097656	207.17373657226562
421	208.04815673828125	15.731150000000001					1	DETECTED	208.0482 m/z @15.73 [N1307_1.mzXML]	208.04815673828125	15.731150000000001	3.9555333333333333	19.90666666666667	15.951133333333336	13740.9775390625	4314213.405763064	0	1287	3.1755123949142625	0.6772950319657711	0.8120836412443023	208.04673767089844	208.05081176757812
422	208.13230895996094	8.797533333333332					1	DETECTED	208.1323 m/z @8.80 [N1307_1.mzXML]	208.13230895996094	8.797533333333332	8.334533333333333	9.133116666666666	0.7985833333333332	75950.8828125	709625.3801022944	0	1287	0.12900826719689107	1.311805381186688	1.1077199688761643	208.1318817138672	208.13336181640625
423	208.88970947265625	1.7468166666666667					1	DETECTED	208.8897 m/z @1.75 [N1307_1.mzXML]	208.88970947265625	1.7468166666666667	1.6874666666666667	2.014483333333333	0.3270166666666665	74676.7578125	469138.4003598632	0	1287	0.07217364085371214	2.754984554900307	3.5800482710996904	208.88943481445312	208.88995361328125
424	208.93423461914062	2.170666666666667					1	DETECTED	208.9342 m/z @2.17 [N1307_1.mzXML]	208.93423461914062	2.170666666666667	2.0708166666666665	2.3828	0.3119833333333335	13611.583984375	159452.27993554686	0	1287	0.08705370727851403	1.5622600567517884	2.1245201135035767	208.9339599609375	208.93441772460938
425	208.97747802734375	13.538499999999999					1	DETECTED	208.9775 m/z @13.54 [N1307_1.mzXML]	208.97747802734375	13.538499999999999	11.750083333333333	15.170783333333333	3.4207	12947.642578125	1096819.110142089	0	1287	0.6850364833222393	0.956348725595266	0.9126974511905318	208.9766082763672	208.97799682617188
426	209.0103759765625	11.765883333333333					1	DETECTED	209.0104 m/z @11.77 [N1307_1.mzXML]	209.0103759765625	11.765883333333333	11.646283333333335	12.60355	0.9572666666666656	5897.0556640625	185107.13544616665	0	1287	0.42188548131438885	4.001950947603172	7.003901895206343	209.00979614257812	209.01263427734375
427	209.03219604492188	1.4654					1	DETECTED	209.0322 m/z @1.47 [N1307_1.mzXML]	209.03219604492188	1.4654	0.5589999999999999	4.029466666666667	3.470466666666667	40737.68359375	705690.4028131104	0	1287	0.10418203340644627	0.5679662723602975	1.7572341039281765	209.0320587158203	209.033203125
428	209.04446411132812	15.795716666666667					1	DETECTED	209.0445 m/z @15.80 [N1307_1.mzXML]	209.04446411132812	15.795716666666667	0.11788333333333334	19.990166666666667	19.872283333333336	27933.712890625	7174953.662217075	0	1287	6.644750743283309	0.6432637136672825	0.6052962722316694	209.04348754882812	209.04510498046875
429	209.09103393554688	7.756116666666667					1	DETECTED	209.0910 m/z @7.76 [N1307_1.mzXML]	209.09103393554688	7.756116666666667	5.9991666666666665	8.26	2.2608333333333333	16670.728515625	1016728.5690131532	0	1287	0.6834621467138398	0.4191115508668615	0.33342364460964274	209.0907745361328	209.09141540527344
430	209.11605834960938	12.0382					1	DETECTED	209.1161 m/z @12.04 [N1307_1.mzXML]	209.11605834960938	12.0382	1.33135	12.497533333333333	11.166183333333333	316029.625	6792143.635234002	1	1287	0.1149042028171472	2.4110009421195993	3.3568514423155094	209.11294555664062	209.11676025390625
431	210.11941528320312	12.0382					1	DETECTED	210.1194 m/z @12.04 [N1307_1.mzXML]	210.11941528320312	12.0382	9.260466666666668	13.324983333333334	4.064516666666666	37735.1328125	3750214.877905395	0	1287	2.7974773107467836	0.7315630077659804	0.05310239943753117	210.11148071289062	210.12356567382812
432	210.90451049804688	1.7173833333333335					1	DETECTED	210.9045 m/z @1.72 [N1307_1.mzXML]	210.90451049804688	1.7173833333333335	1.6577833333333334	1.7896	0.1318166666666667	16687.791015625	92840.13155834968	0	1287	0.1331907948408919	1.1058445190156583	1.2116890380313168	210.90414428710938	210.9051055908203
433	211.04086303710938	2.3690166666666665					1	DETECTED	211.0409 m/z @2.37 [N1307_1.mzXML]	211.04086303710938	2.3690166666666665	2.185016666666667	16.9565	14.771483333333332	19549.31640625	3414297.3298016055	0	1287	0.12536585644728948	40.1399003623189	3.7180276750606103	211.03680419921875	211.04295349121094
434	211.07901000976562	14.044033333333335					1	DETECTED	211.0790 m/z @14.04 [N1307_1.mzXML]	211.07901000976562	14.044033333333335	11.904833333333332	17.386333333333333	5.4815000000000005	7676.9375	1176167.9013801287	0	1287	1.3021221189514005	1.2812032535527287	0.972824778366726	211.07107543945312	211.07997131347656
435	211.10812377929688	15.077050000000002					1	DETECTED	211.1081 m/z @15.08 [N1307_1.mzXML]	211.10812377929688	15.077050000000002	8.378533333333333	15.077050000000002	6.698516666666668	4578.26513671875	1201239.2579915773	0	1287	6.443797537431596	0.5	null	211.1029052734375	211.10812377929688
436	211.13168334960938	12.144166666666667					1	DETECTED	211.1317 m/z @12.14 [N1307_1.mzXML]	211.13168334960938	12.144166666666667	0.10111666666666667	20.007166666666667	19.90605	11328.7763671875	4448945.702750549	0	1287	9.003727219564562	0.826453846824517	1.1777074725678567	211.12179565429688	211.1326904296875
437	211.14276123046875	10.272516666666666					1	DETECTED	211.1428 m/z @10.27 [N1307_1.mzXML]	211.14276123046875	10.272516666666666	9.087466666666668	10.406883333333333	1.3194166666666653	21387.009765625	652409.1354389642	0	1287	0.12639096012484963	0.5566924039773288	0.11338480795465752	211.1328582763672	211.1431121826172
438	211.1679229736328	14.5503					1	DETECTED	211.1679 m/z @14.55 [N1307_1.mzXML]	211.1679229736328	14.5503	0.8310666666666666	14.98455	14.153483333333334	7807.68701171875	3175071.2731335755	0	1287	0.189024753256529	0.5158263216846423	0.03165264336928452	211.16748046875	211.16848754882812
439	212.0184326171875	11.361116666666668					1	DETECTED	212.0184 m/z @11.36 [N1307_1.mzXML]	212.0184326171875	11.361116666666668	7.056766666666666	11.9196	4.8628333333333345	395093.1875	6533095.310895821	1	1287	0.1078326218390675	2.0662683133055113	2.943518247606853	212.0181884765625	212.0200653076172
440	212.0668182373047	10.838933333333333					1	DETECTED	212.0668 m/z @10.84 [N1307_1.mzXML]	212.0668182373047	10.838933333333333	10.807983333333334	10.929566666666666	0.12158333333333182	11292.2998046875	56760.55030712851	0	1287	0.06345286902823943	1.9641895530425857	2.9283791060851714	212.0665740966797	212.06732177734375
441	212.8376007080078	1.9451					1	DETECTED	212.8376 m/z @1.95 [N1307_1.mzXML]	212.8376007080078	1.9451	1.7173833333333335	2.2420166666666663	0.5246333333333328	19940.2578125	318111.8912921143	0	1287	0.35083573163239223	1.151943204274317	1.3179944615731833	212.83743286132812	212.83827209472656
442	212.99813842773438	1.90315					1	DETECTED	212.9981 m/z @1.90 [N1307_1.mzXML]	212.99813842773438	1.90315	1.8745666666666667	2.3828	0.5082333333333333	30993.681640625	212481.40314428697	0	1287	0.044195368299107196	8.845088261591073	15.306789662259991	212.99813842773438	212.9989013671875
443	213.0217742919922	11.361116666666668					1	DETECTED	213.0218 m/z @11.36 [N1307_1.mzXML]	213.0217742919922	11.361116666666668	11.361116666666668	18.16166666666667	6.800550000000001	34652.7890625	3464545.4596077884	0	1287	5.142648462446484	null	null	213.0217742919922	213.03176879882812
444	213.15870666503906	10.7757					1	DETECTED	213.1587 m/z @10.78 [N1307_1.mzXML]	213.15870666503906	10.7757	0.4067	15.170783333333333	14.764083333333332	5454.4130859375	2873186.4284476307	0	1287	14.302287017987592	0.7119338091104895	0.42386761822097907	213.15870666503906	213.1633758544922
445	213.9584197998047	19.85666666666667					1	DETECTED	213.9584 m/z @19.86 [N1307_1.mzXML]	213.9584197998047	19.85666666666667	0.18601666666666666	19.956500000000002	19.770483333333335	2122.233154296875	1337527.101849945	0	1287	1.2452987887959743	0.5025376216173165	0.005075243234632956	213.95724487304688	213.95880126953125
446	214.91644287109375	1.5394166666666667					1	DETECTED	214.9164 m/z @1.54 [N1307_1.mzXML]	214.91644287109375	1.5394166666666667	1.4179	13.508683333333332	12.090783333333333	569081.75	8063980.967086913	0	1287	0.12115559693582711	0.9721206361729082	0.9245337704705325	214.9082794189453	214.91671752929688
447	214.98773193359375	1.4949000000000001					1	DETECTED	214.9877 m/z @1.49 [N1307_1.mzXML]	214.98773193359375	1.4949000000000001	1.4345999999999999	15.4891	14.0545	59601.22265625	4108137.663363587	0	1287	0.09570289882088745	116.53814262023171	229.7523537332952	214.98681640625	214.9962615966797
448	215.01499938964844	1.9589500000000002					1	DETECTED	215.0150 m/z @1.96 [N1307_1.mzXML]	215.01499938964844	1.9589500000000002	1.91695	11.388933333333334	9.471983333333334	79914.15625	2413465.921674744	0	1287	0.11446520700139251	8.173966345983734	35.64881105464864	215.01470947265625	215.02178955078125
449	215.12649536132812	11.1367					1	DETECTED	215.1265 m/z @11.14 [N1307_1.mzXML]	215.12649536132812	11.1367	1.2625833333333332	19.1795	17.91691666666667	7252.658203125	2764012.18969754	0	1287	0.05762339835603569	0.9072668103644717	0.8145336207289431	215.12567138671875	215.129638671875
450	215.14141845703125	15.249566666666668					1	DETECTED	215.1414 m/z @15.25 [N1307_1.mzXML]	215.14141845703125	15.249566666666668	14.90905	17.667166666666667	2.758116666666666	2995.3515625	184209.42414178466	0	1287	0.5681206354437229	4.049899662277898	7.099799324555796	215.14059448242188	215.1421356201172
451	215.1626434326172	12.191983333333333					1	DETECTED	215.1626 m/z @12.19 [N1307_1.mzXML]	215.1626434326172	12.191983333333333	7.056766666666666	12.301799999999998	5.245033333333332	10569.4052734375	505663.6327882689	0	1287	0.2427188597493668	0.5106925056716204	1.0803354113393016	215.1564178466797	215.16481018066406
452	216.92124938964844	1.7173833333333335					1	DETECTED	216.9212 m/z @1.72 [N1307_1.mzXML]	216.92124938964844	1.7173833333333335	1.4501333333333333	1.91695	0.46681666666666666	340515.84375	2489791.771966919	0	1287	0.11324050143675479	1.8384855633817072	2.4654961808527505	216.91258239746094	216.92152404785156
453	216.94952392578125	1.5244					1	DETECTED	216.9495 m/z @1.52 [N1307_1.mzXML]	216.94952392578125	1.5244	1.4179	1.6286166666666666	0.21071666666666666	177046.421875	1167038.241751709	0	1287	0.11129510790111596	1.070894524206566	1.1579497366202314	216.94920349121094	216.9496307373047
454	217.0484619140625	1.5837166666666667					1	DETECTED	217.0485 m/z @1.58 [N1307_1.mzXML]	217.0484619140625	1.5837166666666667	1.5837166666666667	17.6835	16.09978333333333	8934.0048828125	2446334.4341030573	0	1287	0.014426367289513298	null	null	217.0386962890625	217.05384826660156
455	217.06851196289062	9.920783333333333					1	DETECTED	217.0685 m/z @9.92 [N1307_1.mzXML]	217.06851196289062	9.920783333333333	9.8625	10.007183333333334	0.14468333333333305	16129.7607421875	79181.42138391119	0	1287	0.14938674995398493	1.2412067486417209	1.61916498745994	217.06809997558594	217.06886291503906
456	217.08074951171875	1.8745666666666667					1	DETECTED	217.0807 m/z @1.87 [N1307_1.mzXML]	217.08074951171875	1.8745666666666667	0.18601666666666666	19.541333333333334	19.355316666666667	31474.2109375	3826389.1495969524	0	1287	1.7425991133302667	2.4302462186461957	2.8229370851346838	217.07980346679688	217.0830535888672
457	217.12071228027344	19.923333333333336					1	DETECTED	217.1207 m/z @19.92 [N1307_1.mzXML]	217.12071228027344	19.923333333333336	0.10111666666666667	20.007166666666667	19.90605	11770.275390625	4910284.619546633	0	1287	1.380851667535559	0.5090800793237598	0.01819452276431376	217.11782836914062	217.12173461914062
458	218.07977294921875	9.2043					1	DETECTED	218.0798 m/z @9.20 [N1307_1.mzXML]	218.07977294921875	9.2043	9.1903	18.475166666666667	9.284866666666666	4946.19287109375	1085040.4871403808	0	1287	0.1146325981481624	331.6023809523964	662.2047619047928	218.0713348388672	218.0853729248047
459	218.1374969482422	2.014483333333333					1	DETECTED	218.1375 m/z @2.01 [N1307_1.mzXML]	218.1374969482422	2.014483333333333	0.10111666666666667	20.007166666666667	19.90605	45106.99609375	3883485.129720275	0	1287	0.18123992727081117	7.4492290277886175	2.8289654685775876	218.1366729736328	218.13836669921875
460	218.20999145507812	10.391733333333333					1	DETECTED	218.2100 m/z @10.39 [N1307_1.mzXML]	218.20999145507812	10.391733333333333	10.316716666666668	10.526183333333334	0.2094666666666658	15121.6572265625	87268.20370239246	0	1287	0.08059484801184702	1.3961341924017188	1.4490265789992665	218.2097930908203	218.21072387695312
461	218.98260498046875	1.5244					1	DETECTED	218.9826 m/z @1.52 [N1307_1.mzXML]	218.98260498046875	1.5244	1.4501333333333333	1.5837166666666667	0.1335833333333334	34066.9921875	168767.65665820308	0	1287	0.11422070870908474	0.8993491921005385	0.7986983842010771	218.9824676513672	218.98275756835938
462	219.0249786376953	1.7755833333333333					1	DETECTED	219.0250 m/z @1.78 [N1307_1.mzXML]	219.0249786376953	1.7755833333333333	1.7023333333333333	17.633666666666667	15.931333333333333	1865024.625	1.6820722260468137E7	1	1287	0.06454808314128724	3.1472427943373056	4.386444404963048	219.01512145996094	219.0255889892578
463	219.04273986816406	8.721566666666666					1	DETECTED	219.0427 m/z @8.72 [N1307_1.mzXML]	219.04273986816406	8.721566666666666	8.4221	11.1367	2.714599999999999	8683.3134765625	508286.9853532105	0	1287	2.4643738836887596	4.532390917186122	8.064781834372244	219.03933715820312	219.04664611816406
464	219.08148193359375	1.7468166666666667					1	DETECTED	219.0815 m/z @1.75 [N1307_1.mzXML]	219.08148193359375	1.7468166666666667	1.61365	15.779599999999999	14.165949999999999	90195.140625	3350781.4694113154	0	1287	1.9683451400835728	5.3132758227314465	12.067226067852646	219.0747528076172	219.08212280273438
465	219.1163787841797	15.33015					1	DETECTED	219.1164 m/z @15.33 [N1307_1.mzXML]	219.1163787841797	15.33015	9.5225	19.923333333333336	10.400833333333335	16790.10546875	2544298.7372915624	0	1287	0.9787434141430857	0.7963311297536013	0.5231308660089754	219.10894775390625	219.11709594726562
466	219.17298889160156	12.285733333333333					1	DETECTED	219.1730 m/z @12.29 [N1307_1.mzXML]	219.17298889160156	12.285733333333333	0.15171666666666667	19.939833333333336	19.78811666666667	32179.404296875	2393194.2244479368	0	1287	0.11691430818437709	1.1411613428314187	0.7354886123959316	219.17176818847656	219.17425537109375
467	219.20947265625	13.740633333333333					1	DETECTED	219.2095 m/z @13.74 [N1307_1.mzXML]	219.20947265625	13.740633333333333	12.572566666666667	14.50665	1.9340833333333336	9654.0087890625	527706.1608308102	0	1287	1.3363367412687133	0.8278993778893902	0.6557987557787804	219.208984375	219.2098846435547
468	220.0285186767578	1.7755833333333333					1	DETECTED	220.0285 m/z @1.78 [N1307_1.mzXML]	220.0285186767578	1.7755833333333333	1.7468166666666667	2.28485	0.5380333333333334	96313.78125	761201.3887426755	0	1287	0.07015601847208108	9.272220290245992	8.79297174583394	220.02835083007812	220.03611755371094
469	220.11692810058594	8.936816666666665					1	DETECTED	220.1169 m/z @8.94 [N1307_1.mzXML]	220.11692810058594	8.936816666666665	2.3131666666666666	16.055516666666666	13.742349999999998	12496.3203125	1854800.7134978638	0	1287	0.20667708732100287	0.9788754682223494	35.36040729774437	220.1167449951172	220.1199188232422
470	220.1681365966797	12.794649999999999					1	DETECTED	220.1681 m/z @12.79 [N1307_1.mzXML]	220.1681365966797	12.794649999999999	0.79665	12.853033333333334	12.056383333333335	15010.9716796875	1429262.7933373414	0	1287	0.0677923307157684	0.5024330443962883	0.004866088792576699	220.16799926757812	220.1759490966797
471	220.93319702148438	1.61365					1	DETECTED	220.9332 m/z @1.61 [N1307_1.mzXML]	220.93319702148438	1.61365	1.5394166666666667	1.7612333333333334	0.22181666666666677	159060.0	1021747.8369580087	0	1287	0.09692189713792931	1.494050291872474	1.919395353189312	220.93299865722656	220.93360900878906
472	220.99595642089844	1.4802333333333333					1	DETECTED	220.9960 m/z @1.48 [N1307_1.mzXML]	220.99595642089844	1.4802333333333333	1.4008	17.584	16.1832	4546.3798828125	1706210.9569478454	0	1287	13.828738570128108	101.86655476290402	202.733109525808	220.99484252929688	221.00595092773438
473	221.02340698242188	1.7612333333333334					1	DETECTED	221.0234 m/z @1.76 [N1307_1.mzXML]	221.02340698242188	1.7612333333333334	1.7468166666666667	16.185883333333333	14.439066666666665	121870.0625	3166218.857240113	0	1287	0.06625459451701565	16.908409161521515	18.63827524480678	221.0194549560547	221.03147888183594
474	221.05210876464844	11.561583333333335					1	DETECTED	221.0521 m/z @11.56 [N1307_1.mzXML]	221.05210876464844	11.561583333333335	2.3551	15.505333333333335	13.150233333333334	23191.83203125	2241813.6897911374	0	1287	0.035563443617862234	0.7141833019846521	0.02516125737997355	221.04708862304688	221.0560760498047
475	221.0830535888672	12.364266666666667					1	DETECTED	221.0831 m/z @12.36 [N1307_1.mzXML]	221.0830535888672	12.364266666666667	2.0566666666666666	12.7205	10.663833333333333	29570.029296875	2126892.4647968155	0	1287	1.9771747858416138	0.5262353940427453	0.09276817245232544	221.07386779785156	221.09190368652344
476	221.15219116210938	12.92515					1	DETECTED	221.1522 m/z @12.93 [N1307_1.mzXML]	221.15219116210938	12.92515	0.72885	18.128833333333333	17.39998333333333	15805.09375	2083155.490791351	0	1287	0.06019786344158895	0.713330408949162	0.4266608178983242	221.1514434814453	221.15377807617188
477	222.06356811523438	15.394					1	DETECTED	222.0636 m/z @15.39 [N1307_1.mzXML]	222.06356811523438	15.394	9.4778	19.90666666666667	10.42886666666667	16444.80859375	3348120.758301213	0	1287	1.9841408387299282	0.8229233222802683	0.5371639110292038	222.0619659423828	222.06419372558594
478	222.86643981933594	1.7173833333333335					1	DETECTED	222.8664 m/z @1.72 [N1307_1.mzXML]	222.86643981933594	1.7173833333333335	1.7023333333333333	18.261000000000003	16.55866666666667	92718.125	4567992.115887818	0	1287	0.084699688507339	550.1218161683196	1099.243632336639	222.857177734375	222.86679077148438
479	222.99317932128906	13.568299999999999					1	DETECTED	222.9932 m/z @13.57 [N1307_1.mzXML]	222.99317932128906	13.568299999999999	11.333049999999998	18.2115	6.878450000000003	66353.1484375	4818583.550035401	0	1287	0.731824187992574	2.3525364969165827	4.734047447357414	222.98623657226562	222.99391174316406
480	223.0624542236328	11.689733333333333					1	DETECTED	223.0625 m/z @11.69 [N1307_1.mzXML]	223.0624542236328	11.689733333333333	0.79665	19.1795	18.38285	104063.6328125	9862117.057613669	0	1287	0.3094788871235412	3.6475226579606215	4.79916521804613	223.05313110351562	223.07022094726562
481	223.09490966796875	11.5339					1	DETECTED	223.0949 m/z @11.53 [N1307_1.mzXML]	223.09490966796875	11.5339	0.11788333333333334	20.007166666666667	19.88928333333333	1561101.125	1.8584819645873345E7	1	1287	0.10867396736475854	0.5107902690929785	6.240826840365853	223.08905029296875	223.0956573486328
482	223.13153076171875	12.37955					1	DETECTED	223.1315 m/z @12.38 [N1307_1.mzXML]	223.13153076171875	12.37955	11.375033333333333	12.527050000000001	1.1520166666666682	44330.6640625	918898.4994350603	0	1287	0.12286385934722688	0.573418393588957	0.14683678717791385	223.13104248046875	223.1317138671875
483	224.06201171875	11.81325					1	DETECTED	224.0620 m/z @11.81 [N1307_1.mzXML]	224.06201171875	11.81325	11.719683333333334	18.654999999999998	6.9353166666666635	13242.7734375	962384.81618637	0	1287	0.2833294674772837	21.71006547237687	38.55863414671094	224.05868530273438	224.06434631347656
484	224.09841918945312	11.5339					1	DETECTED	224.0984 m/z @11.53 [N1307_1.mzXML]	224.09841918945312	11.5339	1.5095833333333333	18.719833333333334	17.210250000000002	189118.5625	2.9850024390293397E7	0	1287	10.115699198673399	0.8584250963074792	0.7168501926149582	224.08860778808594	224.09869384765625
485	224.8634796142578	1.7173833333333335					1	DETECTED	224.8635 m/z @1.72 [N1307_1.mzXML]	224.8634796142578	1.7173833333333335	1.6874666666666667	1.7612333333333334	0.07376666666666676	62658.21484375	218328.78374804708	0	1287	0.24890778458957596	1.2328690807799398	1.4657381615598795	224.86337280273438	224.86354064941406
486	224.9499053955078	11.765883333333333					1	DETECTED	224.9499 m/z @11.77 [N1307_1.mzXML]	224.9499053955078	11.765883333333333	0.7119666666666667	17.898500000000002	17.186533333333337	42848.890625	4435315.73861014	0	1287	0.734571878660569	0.6436949955939	1.3794709025756926	224.94857788085938	224.95050048828125
487	225.03330993652344	1.7896					1	DETECTED	225.0333 m/z @1.79 [N1307_1.mzXML]	225.03330993652344	1.7896	1.7896	15.313649999999999	13.524049999999999	63098.30078125	9285049.777912354	0	1287	0.04425191464579781	null	null	225.02569580078125	225.04171752929688
488	225.0593719482422	11.689733333333333					1	DETECTED	225.0594 m/z @11.69 [N1307_1.mzXML]	225.0593719482422	11.689733333333333	5.492816666666667	16.824333333333335	11.33151666666667	10973.3037109375	1634521.8330494384	0	1287	0.6539746878772519	0.8115813519143134	0.6353651777100554	225.05242919921875	225.06613159179688
489	225.10690307617188	1.8745666666666667					1	DETECTED	225.1069 m/z @1.87 [N1307_1.mzXML]	225.10690307617188	1.8745666666666667	1.8605666666666667	11.632	9.771433333333333	51844.84765625	1967303.9851042782	0	1287	0.06409468390997408	244.6671732229477	15.932943226507625	225.0969696044922	225.11109924316406
490	225.1472930908203	12.424166666666668					1	DETECTED	225.1473 m/z @12.42 [N1307_1.mzXML]	225.1472930908203	12.424166666666668	1.33135	12.557266666666667	11.225916666666667	24080.583984375	1313632.2555303345	0	1287	0.12080347848481487	0.5059993779758372	0.011998755951674331	225.1468505859375	225.14805603027344
491	225.1587371826172	8.39305					1	DETECTED	225.1587 m/z @8.39 [N1307_1.mzXML]	225.1587371826172	8.39305	8.274933333333333	8.8283	0.5533666666666672	4553.48291015625	59813.31991412374	0	1287	0.05612947310319605	2.3424580217299176	3.684916043459835	225.1584930419922	225.1592559814453
492	225.183837890625	14.5359					1	DETECTED	225.1838 m/z @14.54 [N1307_1.mzXML]	225.183837890625	14.5359	4.661166666666667	15.908433333333333	11.247266666666665	7474.3115234375	1873487.1476954047	0	1287	0.17334526262640537	0.5425433340591419	0.08352248294713216	225.1817626953125	225.18527221679688
493	226.04388427734375	2.0425999999999997					1	DETECTED	226.0439 m/z @2.04 [N1307_1.mzXML]	226.04388427734375	2.0425999999999997	2.014483333333333	15.33015	13.315666666666667	25075.390625	2097217.9003609624	0	1287	0.22805349012503973	236.79312388856042	472.5862477771208	226.04351806640625	226.0509490966797
494	226.9499969482422	1.6577833333333334					1	DETECTED	226.9500 m/z @1.66 [N1307_1.mzXML]	226.9499969482422	1.6577833333333334	1.5542166666666666	12.572566666666667	11.01835	762324.4375	1.8245097308175422E7	0	1287	0.09380886015475931	1.215979035370726	1.4589811551807643	226.94996643066406	226.9512939453125
495	227.0781707763672	9.232583333333334					1	DETECTED	227.0782 m/z @9.23 [N1307_1.mzXML]	227.0781707763672	9.232583333333334	9.148066666666667	11.890316666666667	2.7422500000000003	59005.875	1186591.950321289	0	1287	0.09670186422165195	1.3674695505840868	1.2338254079892153	227.07762145996094	227.0814666748047
496	227.123779296875	1.8462					1	DETECTED	227.1238 m/z @1.85 [N1307_1.mzXML]	227.123779296875	1.8462	1.8320166666666668	2.185016666666667	0.353	94854.2109375	416060.6496528314	0	1287	0.08444729503125115	10.91702279887866	11.593107912727536	227.12355041503906	227.12403869628906
497	227.17408752441406	9.788183333333334					1	DETECTED	227.1741 m/z @9.79 [N1307_1.mzXML]	227.17408752441406	9.788183333333334	0.21978333333333333	19.990166666666667	19.770383333333335	137487.734375	4382687.446311585	0	1287	0.13951557901191514	1.1424349139434589	1.3268598708551123	227.17283630371094	227.17713928222656
498	228.0618133544922	10.316716666666668					1	DETECTED	228.0618 m/z @10.32 [N1307_1.mzXML]	228.0618133544922	10.316716666666668	10.272516666666666	10.3765	0.10398333333333376	41667.6953125	199920.14317675805	0	1287	0.09219505459035915	1.1762820512820085	1.3525641025640167	228.0616912841797	228.0618438720703
499	228.19424438476562	11.5339					1	DETECTED	228.1942 m/z @11.53 [N1307_1.mzXML]	228.19424438476562	11.5339	11.48945	12.633366666666666	1.1439166666666658	119483.828125	988841.6095122102	0	1287	0.14458835541723225	2.0794991547700774	14.456545110502894	228.19345092773438	228.1949005126953
500	229.1422119140625	0.5421666666666667					1	DETECTED	229.1422 m/z @0.54 [N1307_1.mzXML]	229.1422119140625	0.5421666666666667	0.10111666666666667	20.007166666666667	19.90605	85757.90625	6.6842708370096765E7	1	1287	3.2059404019340634	22.566659108944563	2.430732381646927	229.1415557861328	229.1426544189453
501	229.1534423828125	1.8886833333333333					1	DETECTED	229.1534 m/z @1.89 [N1307_1.mzXML]	229.1534423828125	1.8886833333333333	1.8605666666666667	2.0849333333333333	0.2243666666666666	120185.1796875	1036224.5133027339	0	1287	0.21145054994426826	3.989922940130422	6.756279675082397	229.15321350097656	229.1534881591797
502	230.14566040039062	1.3486833333333335					1	DETECTED	230.1457 m/z @1.35 [N1307_1.mzXML]	230.14566040039062	1.3486833333333335	0.15171666666666667	19.923333333333336	19.77161666666667	11711.19140625	8197703.321448851	0	1287	10.85119668161337	8.259050655824446	15.518101311648891	230.14454650878906	230.1461639404297
503	230.2461395263672	11.416950000000002					1	DETECTED	230.2461 m/z @11.42 [N1307_1.mzXML]	230.2461395263672	11.416950000000002	11.375033333333333	15.030316666666666	3.655283333333333	472958.3125	3728364.8604670432	1	1287	0.1086990027399164	2.371387044512853	3.0261670907703877	230.24554443359375	230.25390625
504	230.96502685546875	1.5244					1	DETECTED	230.9650 m/z @1.52 [N1307_1.mzXML]	230.96502685546875	1.5244	1.4179	1.6431666666666667	0.22526666666666673	170448.28125	1221940.6328166502	0	1287	0.11010291359321078	1.1017701489419403	1.1473930147321858	230.9645233154297	230.96534729003906
505	231.1359405517578	15.29765					1	DETECTED	231.1359 m/z @15.30 [N1307_1.mzXML]	231.1359405517578	15.29765	0.10111666666666667	20.007166666666667	19.90605	406492.09375	4.294904474590559E7	1	1287	0.7881549864593769	1.0354829823848835	2.2877209122041866	231.1346893310547	231.1437530517578
506	231.16915893554688	8.858933333333333					1	DETECTED	231.1692 m/z @8.86 [N1307_1.mzXML]	231.16915893554688	8.858933333333333	8.751683333333334	9.260466666666668	0.5087833333333336	109234.890625	726296.7876345227	0	1287	0.0853331009323135	1.7701294933119005	1.3118867929271645	231.16891479492188	231.16978454589844
507	232.11691284179688	1.9589500000000002					1	DETECTED	232.1169 m/z @1.96 [N1307_1.mzXML]	232.11691284179688	1.9589500000000002	1.93125	2.4243666666666663	0.4931166666666664	12783.3095703125	172652.22266259755	0	1287	0.12683543843158818	8.90102286401916	16.80204572803832	232.11639404296875	232.11708068847656
508	232.1392822265625	14.98455					1	DETECTED	232.1393 m/z @14.98 [N1307_1.mzXML]	232.1392822265625	14.98455	0.5421666666666667	19.923333333333336	19.38116666666667	27148.744140625	4354066.495581333	0	1287	0.9249693818497349	0.6703030622690361	4.56716416896686	232.13523864746094	232.14024353027344
509	232.15341186523438	8.4809					1	DETECTED	232.1534 m/z @8.48 [N1307_1.mzXML]	232.15341186523438	8.4809	8.0022	10.583599999999999	2.5813999999999986	46189.94140625	1321910.8827425533	0	1287	0.2288637139569225	0.7481993593277335	0.6709523862377624	232.14520263671875	232.1538848876953
510	232.1724395751953	8.858933333333333					1	DETECTED	232.1724 m/z @8.86 [N1307_1.mzXML]	232.1724395751953	8.858933333333333	2.2136	8.921066666666666	6.707466666666667	11779.1943359375	1076834.8664345702	0	1287	0.09880682716448419	0.5046749598715891	0.00934991974317821	232.17234802246094	232.17855834960938
511	232.8950958251953	1.7173833333333335					1	DETECTED	232.8951 m/z @1.72 [N1307_1.mzXML]	232.8950958251953	1.7173833333333335	1.6431666666666667	1.90315	0.25998333333333323	229556.328125	1619919.3371962889	0	1287	0.10867277318081303	1.611862335846065	2.691796027270456	232.8948974609375	232.89553833007812
512	232.92691040039062	1.5244					1	DETECTED	232.9269 m/z @1.52 [N1307_1.mzXML]	232.92691040039062	1.5244	1.4345999999999999	1.6286166666666666	0.19401666666666673	78273.0859375	543220.6866865234	0	1287	0.12240310734165427	1.0615773467358385	1.352568488398744	232.9263916015625	232.92706298828125
513	232.9838104248047	10.838933333333333					1	DETECTED	232.9838 m/z @10.84 [N1307_1.mzXML]	232.9838104248047	10.838933333333333	10.540383333333333	18.5245	7.984116666666667	20417.712890625	2251988.087533448	0	1287	0.3632244649477787	13.371489979344586	25.742979958689173	232.98355102539062	232.98641967773438
514	232.9980010986328	1.5244					1	DETECTED	232.9980 m/z @1.52 [N1307_1.mzXML]	232.9980010986328	1.5244	1.4345999999999999	1.5688333333333333	0.13423333333333343	27721.095703125	149360.812203125	0	1287	0.09747237399745035	0.7474016332590939	0.4947183442216774	232.99795532226562	232.99819946289062
515	233.0295867919922	14.044033333333335					1	DETECTED	233.0296 m/z @14.04 [N1307_1.mzXML]	233.0295867919922	14.044033333333335	14.044033333333335	18.540833333333335	4.4968	4322.5888671875	505344.9216719358	0	1287	2.058432250393736	null	null	233.029296875	233.0308380126953
516	233.11233520507812	2.5622					1	DETECTED	233.1123 m/z @2.56 [N1307_1.mzXML]	233.11233520507812	2.5622	0.3052	19.557666666666666	19.252466666666667	7229.6884765625	2195505.7109804377	0	1287	1.3383670482630872	4.265056860138828	7.4336131907688525	233.11044311523438	233.11305236816406
517	233.12525939941406	6.0655166666666664					1	DETECTED	233.1253 m/z @6.07 [N1307_1.mzXML]	233.12525939941406	6.0655166666666664	0.11788333333333334	19.73966666666667	19.621783333333333	23920.427734375	3973216.4971368113	0	1287	0.7203285997380009	3.519295622133261	6.464337323759146	233.124755859375	233.13450622558594
518	233.1457977294922	14.969716666666667					1	DETECTED	233.1458 m/z @14.97 [N1307_1.mzXML]	233.1457977294922	14.969716666666667	9.118183333333333	19.0645	9.946316666666666	12944.6171875	2243926.8934641723	0	1287	0.9088603702853835	0.8498897724812868	0.7179017320737558	233.14483642578125	233.15296936035156
519	233.6173553466797	8.4956					1	DETECTED	233.6174 m/z @8.50 [N1307_1.mzXML]	233.6173553466797	8.4956	4.911366666666667	8.659616666666667	3.7482499999999996	9190.2900390625	667622.3376753236	0	1287	0.30787863315094377	0.5228802998316702	0.04576059966334045	233.6172637939453	233.62722778320312
520	235.06764221191406	11.875499999999999					1	DETECTED	235.0676 m/z @11.88 [N1307_1.mzXML]	235.06764221191406	11.875499999999999	11.589216666666665	12.0382	0.4489833333333344	26646.623046875	217482.86420080662	0	1287	0.10030034324855208	0.7841590498922993	3.4851804211333306	235.0631103515625	235.0679473876953
521	235.09121704101562	2.9494166666666666					1	DETECTED	235.0912 m/z @2.95 [N1307_1.mzXML]	235.09121704101562	2.9494166666666666	0.10111666666666667	20.007166666666667	19.90605	127655.6015625	3.573283486337998E7	1	1287	3.5615080776729666	4.658451991403908	14.653558884363166	235.08941650390625	235.09170532226562
522	235.16766357421875	12.285733333333333					1	DETECTED	235.1677 m/z @12.29 [N1307_1.mzXML]	235.16766357421875	12.285733333333333	12.254766666666665	19.6565	7.401733333333336	24262.599609375	929213.4096895761	0	1287	0.11469730274015788	119.51130247577562	4.8717226962589875	235.16732788085938	235.16851806640625
523	236.07916259765625	14.770716666666667					1	DETECTED	236.0792 m/z @14.77 [N1307_1.mzXML]	236.07916259765625	14.770716666666667	14.134983333333334	18.227833333333333	4.0928499999999985	5396.39306640625	587780.8782390135	0	1287	1.1465288457358387	3.218999056208056	3.791578766951812	236.0784149169922	236.07974243164062
524	236.0948028564453	2.7689					1	DETECTED	236.0948 m/z @2.77 [N1307_1.mzXML]	236.0948028564453	2.7689	0.13479999999999998	20.007166666666667	19.872366666666668	11344.0927734375	3547316.970836303	0	1287	4.17208534564723	3.801263107420682	10.401941031163428	236.09375	236.095703125
525	236.90719604492188	1.6286166666666666					1	DETECTED	236.9072 m/z @1.63 [N1307_1.mzXML]	236.90719604492188	1.6286166666666666	1.5542166666666666	12.572566666666667	11.01835	15478.0712890625	6230983.096048707	0	1287	10.993575340664245	74.04805107526879	147.0961021505376	236.90525817871094	236.90736389160156
526	236.97027587890625	12.207883333333333					1	DETECTED	236.9703 m/z @12.21 [N1307_1.mzXML]	236.97027587890625	12.207883333333333	8.4809	12.676866666666665	4.195966666666665	9818.7978515625	1091591.5023072506	0	1287	0.3951242487461215	0.5629172834150943	0.12583456683018854	236.96336364746094	236.97080993652344
527	236.99676513671875	2.0006333333333335					1	DETECTED	236.9968 m/z @2.00 [N1307_1.mzXML]	236.99676513671875	2.0006333333333335	1.9451	17.716666666666665	15.771566666666665	36879.59765625	2207623.2556079095	0	1287	0.16887922636969632	142.0009003601438	5.452083315891968	236.99649047851562	237.00665283203125
528	237.0780792236328	11.750083333333333					1	DETECTED	237.0781 m/z @11.75 [N1307_1.mzXML]	237.0780792236328	11.750083333333333	9.27455	18.540833333333335	9.266283333333336	20689.029296875	2808781.928871705	0	1287	3.415074125159821	1.8174279093283627	7.254411052698127	237.0738983154297	237.08468627929688
529	237.11080932617188	11.844983333333333					1	DETECTED	237.1108 m/z @11.84 [N1307_1.mzXML]	237.11080932617188	11.844983333333333	0.10111666666666667	19.973333333333336	19.87221666666667	26047.09765625	3963470.7728770454	0	1287	2.4674314963825204	1.2886236429142328	7.506796170963114	237.10353088378906	237.11195373535156
530	237.1442108154297	12.0382					1	DETECTED	237.1442 m/z @12.04 [N1307_1.mzXML]	237.1442108154297	12.0382	4.5367	12.254766666666665	7.718066666666665	6599.21044921875	985727.9881795957	0	1287	0.2721118090015757	0.5144348907996178	0.02886978159923552	237.14369201660156	237.14877319335938
531	237.65394592285156	8.766833333333333					1	DETECTED	237.6539 m/z @8.77 [N1307_1.mzXML]	237.65394592285156	8.766833333333333	8.766833333333333	8.8283	0.06146666666666789	5489.109375	15163.57306396486	0	1287	0.05886430591472269	null	null	237.65394592285156	237.654296875
532	238.10569763183594	14.044033333333335					1	DETECTED	238.1057 m/z @14.04 [N1307_1.mzXML]	238.10569763183594	14.044033333333335	1.2625833333333332	19.64016666666667	18.377583333333337	18499.494140625	3962970.851758608	0	1287	5.365951503068301	1.1068120922778018	1.0342661030150186	238.10504150390625	238.10720825195312
533	238.8402557373047	1.7468166666666667					1	DETECTED	238.8403 m/z @1.75 [N1307_1.mzXML]	238.8402557373047	1.7468166666666667	1.6874666666666667	18.752166666666668	17.064700000000002	34234.578125	7752518.632997437	0	1287	null	143.7632687447346	286.5265374894692	238.8398895263672	238.84512329101562
534	238.96539306640625	12.254766666666665					1	DETECTED	238.9654 m/z @12.25 [N1307_1.mzXML]	238.96539306640625	12.254766666666665	11.121733333333333	18.8835	7.761766666666668	136527.609375	9112468.600852935	1	1287	0.9573504887755444	0.8942191838278299	0.839932579524639	238.96446228027344	238.9700164794922
535	239.03013610839844	1.5837166666666667					1	DETECTED	239.0301 m/z @1.58 [N1307_1.mzXML]	239.03013610839844	1.5837166666666667	0.7625833333333334	19.806500000000003	19.04391666666667	8733.3544921875	3838556.9234961853	0	1287	0.10429160298807427	11.59611715515142	21.30991939479834	239.02996826171875	239.03636169433594
536	239.0625762939453	1.8605666666666667					1	DETECTED	239.0626 m/z @1.86 [N1307_1.mzXML]	239.0625762939453	1.8605666666666667	1.5394166666666667	11.949666666666667	10.410250000000001	139302.21875	2871486.85654657	0	1287	0.03431063275393287	16.436008527581002	2.201016482164961	239.056884765625	239.06710815429688
537	239.08953857421875	10.511983333333335					1	DETECTED	239.0895 m/z @10.51 [N1307_1.mzXML]	239.08953857421875	10.511983333333335	10.452383333333334	12.37955	1.9271666666666665	1068743.75	7168171.391817162	1	1287	0.09795295416348537	1.7900177498323606	2.4283787227601676	239.08897399902344	239.0928192138672
538	239.23550415039062	13.727016666666666					1	DETECTED	239.2355 m/z @13.73 [N1307_1.mzXML]	239.23550415039062	13.727016666666666	0.8655	14.236283333333335	13.370783333333334	57083.58984375	2398543.5795835885	0	1287	0.09724925486736424	0.5869911447319861	1.6912354851083788	239.23516845703125	239.2397003173828
539	239.6409149169922	8.967516666666667					1	DETECTED	239.6409 m/z @8.97 [N1307_1.mzXML]	239.6409149169922	8.967516666666667	8.936816666666665	9.0574	0.12058333333333415	25338.275390625	121467.17950390626	0	1287	0.07921223600630967	1.9638979370249041	2.9005727091982147	239.64080810546875	239.6412353515625
540	239.96470642089844	12.270283333333333					1	DETECTED	239.9647 m/z @12.27 [N1307_1.mzXML]	239.96470642089844	12.270283333333333	11.646283333333335	12.409583333333334	0.7632999999999992	8260.8671875	271262.44451452664	0	1287	0.5473548728052293	0.6116185897435903	0.2232371794871806	239.96388244628906	239.9687957763672
541	240.09315490722656	10.511983333333335					1	DETECTED	240.0932 m/z @10.51 [N1307_1.mzXML]	240.09315490722656	10.511983333333335	10.214383333333334	14.651366666666666	4.436983333333332	115985.859375	3562126.5535537135	0	1287	0.10063293796276263	26.640829807362934	10.120916621571794	240.08465576171875	240.09898376464844
542	240.8373260498047	1.7468166666666667					1	DETECTED	240.8373 m/z @1.75 [N1307_1.mzXML]	240.8373260498047	1.7468166666666667	1.6874666666666667	17.616666666666667	15.9292	19684.50390625	1612809.9358917237	0	1287	0.1439885000619865	134.19713563605725	267.3942712721145	240.83648681640625	240.84263610839844
543	240.9656982421875	12.191983333333333					1	DETECTED	240.9657 m/z @12.19 [N1307_1.mzXML]	240.9656982421875	12.191983333333333	6.081783333333333	19.590500000000002	13.508716666666668	15842.9013671875	3466865.2742066053	0	1287	0.6327936475485192	1.1054234449499745	1.2108468898999492	240.9588623046875	240.9664764404297
544	241.0248260498047	8.721566666666666					1	DETECTED	241.0248 m/z @8.72 [N1307_1.mzXML]	241.0248260498047	8.721566666666666	8.614833333333333	17.485333333333333	8.8705	3728.1650390625	890842.4419189757	0	1287	0.042325978576448264	41.55449718925697	82.10899437851394	241.0236358642578	241.02822875976562
545	241.06686401367188	10.34625					1	DETECTED	241.0669 m/z @10.35 [N1307_1.mzXML]	241.06686401367188	10.34625	10.287316666666667	10.406883333333333	0.11956666666666571	14044.7958984375	77387.51850280748	0	1287	0.08853137291755431	1.0144230769230889	1.0288461538461775	241.06654357910156	241.06695556640625
546	241.10546875	11.5339					1	DETECTED	241.1055 m/z @11.53 [N1307_1.mzXML]	241.10546875	11.5339	10.4828	12.953633333333332	2.470833333333333	523909.28125	5418178.486125383	1	1287	0.10845261006337381	4.70074033935433	6.5349721924768165	241.09719848632812	241.10606384277344
547	242.01739501953125	2.0849333333333333					1	DETECTED	242.0174 m/z @2.08 [N1307_1.mzXML]	242.01739501953125	2.0849333333333333	2.0566666666666666	18.817999999999998	16.761333333333333	5148.048828125	1960238.5604728991	0	1287	13.136149613118823	296.4858490566038	543.4068542658563	242.01736450195312	242.02735900878906
548	242.2098846435547	11.504516666666666					1	DETECTED	242.2099 m/z @11.50 [N1307_1.mzXML]	242.2098846435547	11.504516666666666	2.8106500000000003	12.587866666666667	9.777216666666666	25718.376953125	8044571.783979005	0	1287	9.320249629037889	0.5623054183792406	0.12461083675848124	242.2064971923828	242.2102813720703
549	242.92381286621094	1.6577833333333334					1	DETECTED	242.9238 m/z @1.66 [N1307_1.mzXML]	242.92381286621094	1.6577833333333334	1.5542166666666666	18.801666666666666	17.24745	337491.34375	9303345.214461364	0	1287	0.1653075494078673	2.167462632837385	1.4107518145536528	242.9207763671875	242.92738342285156
550	242.99374389648438	1.4654					1	DETECTED	242.9937 m/z @1.47 [N1307_1.mzXML]	242.99374389648438	1.4654	1.4179	6.3107	4.892799999999999	13809.798828125	2123237.596873047	0	1287	1.0684173573773021	51.50315789473673	101.86350218978451	242.99314880371094	243.00111389160156
551	243.02182006835938	10.7267					1	DETECTED	243.0218 m/z @10.73 [N1307_1.mzXML]	243.02182006835938	10.7267	10.7267	18.998	8.271300000000002	2423.780517578125	830690.8877356566	0	1287	6.030855200514294	null	null	243.0125732421875	243.02471923828125
552	244.13507080078125	9.700766666666668					1	DETECTED	244.1351 m/z @9.70 [N1307_1.mzXML]	244.13507080078125	9.700766666666668	9.656633333333334	10.302033333333332	0.6453999999999986	632223.0625	3816579.8269824157	2	1287	0.10868403236846014	2.257852854040047	3.3742291943137688	244.13482666015625	244.13612365722656
553	244.1888885498047	11.4601					1	DETECTED	244.1889 m/z @11.46 [N1307_1.mzXML]	244.1888885498047	11.4601	11.431083333333333	13.628266666666667	2.1971833333333333	27015.888671875	715484.0225844724	0	1287	0.0981288269042011	37.86071223434747	74.72142446869493	244.1878662109375	244.18963623046875
554	244.20045471191406	9.118183333333333					1	DETECTED	244.2005 m/z @9.12 [N1307_1.mzXML]	244.20045471191406	9.118183333333333	9.0574	9.417866666666667	0.3604666666666674	74615.46875	509544.4864098515	0	1287	0.09708974677222848	2.9871824555176696	2.541532375834032	244.20022583007812	244.2013702392578
555	244.63697814941406	9.700766666666668					1	DETECTED	244.6370 m/z @9.70 [N1307_1.mzXML]	244.63697814941406	9.700766666666668	9.700766666666668	9.847666666666667	0.1468999999999987	150180.4375	690690.5916787025	0	1287	0.06436016169902103	null	null	244.63697814941406	244.63714599609375
556	244.9217071533203	1.6431666666666667					1	DETECTED	244.9217 m/z @1.64 [N1307_1.mzXML]	244.9217071533203	1.6431666666666667	1.59875	13.824616666666666	12.225866666666665	22942.359375	3770243.3245859374	0	1287	0.056184101412573684	137.62701688555313	274.25403377110626	244.92056274414062	244.92213439941406
557	245.06204223632812	8.889783333333332					1	DETECTED	245.0620 m/z @8.89 [N1307_1.mzXML]	245.06204223632812	8.889783333333332	0.15171666666666667	8.967516666666667	8.8158	5453.66162109375	741968.7463764647	0	1287	0.07560765566429062	0.5044479709470441	0.008895941894088077	245.0526123046875	245.06211853027344
558	245.18435668945312	9.773633333333333					1	DETECTED	245.1844 m/z @9.77 [N1307_1.mzXML]	245.18435668945312	9.773633333333333	0.38986666666666664	9.8177	9.427833333333334	12749.3173828125	986771.340207825	0	1287	0.2879543484193743	0.5207773107817983	0.041951328039909745	245.1842041015625	245.18939208984375
559	245.22491455078125	14.435183333333333					1	DETECTED	245.2249 m/z @14.44 [N1307_1.mzXML]	245.22491455078125	14.435183333333333	7.839016666666667	19.014499999999998	11.175483333333332	93647.0625	4533535.836816767	0	1287	0.3995570135606563	0.6981972136194674	3.0995440792612245	245.2235870361328	245.2259063720703
560	246.1507568359375	11.875499999999999					1	DETECTED	246.1508 m/z @11.88 [N1307_1.mzXML]	246.1507568359375	11.875499999999999	8.334533333333333	15.361799999999999	7.027266666666666	35421.6953125	2866456.6082606213	0	1287	0.22139465546863235	0.9922808272693898	1.3193993723822701	246.1430206298828	246.1587371826172
561	246.16891479492188	9.232583333333334					1	DETECTED	246.1689 m/z @9.23 [N1307_1.mzXML]	246.16891479492188	9.232583333333334	0.28806666666666664	19.956500000000002	19.668433333333336	124064.4140625	4836772.64346036	0	1287	0.1654480252074908	1.0954383441903448	1.1943699969640336	246.16664123535156	246.16976928710938
562	246.2283172607422	14.5503					1	DETECTED	246.2283 m/z @14.55 [N1307_1.mzXML]	246.2283172607422	14.5503	11.445549999999999	15.3779	3.9323500000000013	15150.8125	1450504.3918665773	0	1287	0.5218293458524581	0.6332796521459054	0.16971449475758657	246.22763061523438	246.22903442382812
563	246.24119567871094	10.944083333333333					1	DETECTED	246.2412 m/z @10.94 [N1307_1.mzXML]	246.24119567871094	10.944083333333333	10.929566666666666	11.0472	0.11763333333333392	22154.1484375	111438.05584277348	0	1287	0.08895463695436767	4.051664753157168	7.103329506314337	246.24093627929688	246.24134826660156
564	246.94256591796875	1.5244					1	DETECTED	246.9426 m/z @1.52 [N1307_1.mzXML]	246.94256591796875	1.5244	1.4345999999999999	1.61365	0.17905000000000015	67886.9453125	527664.1482636719	0	1287	0.13659836368142497	0.996937639198218	0.9895305002629762	246.9423828125	246.94271850585938
565	247.04519653320312	13.8962					1	DETECTED	247.0452 m/z @13.90 [N1307_1.mzXML]	247.04519653320312	13.8962	13.538499999999999	16.77466666666667	3.2361666666666693	7870.48876953125	431314.3152567755	0	1287	0.2165550603031523	4.523576553909223	8.047153107818446	247.04425048828125	247.0464630126953
566	247.09117126464844	2.7413833333333333					1	DETECTED	247.0912 m/z @2.74 [N1307_1.mzXML]	247.09117126464844	2.7413833333333333	0.10111666666666667	20.007166666666667	19.90605	157411.15625	2.4015477785977844E7	0	1287	0.9452550368576982	2.9952500111462554	6.724405538152889	247.08811950683594	247.09242248535156
567	247.12754821777344	8.378533333333333					1	DETECTED	247.1275 m/z @8.38 [N1307_1.mzXML]	247.12754821777344	8.378533333333333	8.378533333333333	13.740633333333333	5.3621	11757.685546875	1128895.0138843996	0	1287	4.076436736565002	null	null	247.1271514892578	247.12939453125
568	247.1428680419922	9.2183					1	DETECTED	247.1429 m/z @9.22 [N1307_1.mzXML]	247.1428680419922	9.2183	9.176383333333332	9.288616666666666	0.11223333333333407	35767.55078125	155193.78055273488	0	1287	0.08219480665867174	1.3387673956262323	1.6775347912524643	247.1427001953125	247.1432342529297
569	247.15435791015625	11.875499999999999					1	DETECTED	247.1544 m/z @11.88 [N1307_1.mzXML]	247.15435791015625	11.875499999999999	11.797533333333332	11.934833333333334	0.13730000000000153	4722.45654296875	32187.183342407432	0	1287	0.87409561145442	0.8805044890979141	0.7610089781958281	247.1534881591797	247.15435791015625
570	247.2403564453125	12.676866666666665					1	DETECTED	247.2404 m/z @12.68 [N1307_1.mzXML]	247.2403564453125	12.676866666666665	0.8310666666666666	14.477783333333333	13.646716666666666	22452.30078125	1873488.991613404	0	1287	0.17608483534586483	0.5565355145262177	0.11166609716893723	247.23922729492188	247.24122619628906
571	248.8690643310547	1.7173833333333335					1	DETECTED	248.8691 m/z @1.72 [N1307_1.mzXML]	248.8690643310547	1.7173833333333335	1.6431666666666667	8.751683333333334	7.1085166666666675	74188.5234375	2725155.4167104494	0	1287	0.06778000932413386	47.31471307885445	1.4445942165320078	248.8685760498047	248.87210083007812
572	249.1559600830078	9.8177					1	DETECTED	249.1560 m/z @9.82 [N1307_1.mzXML]	249.1559600830078	9.8177	9.612599999999999	12.7061	3.0935000000000006	26406.0078125	1944064.2807191163	0	1287	0.11839225256664143	7.541443198439728	14.082886396879456	249.15525817871094	249.15684509277344
573	249.21578979492188	10.3765					1	DETECTED	249.2158 m/z @10.38 [N1307_1.mzXML]	249.21578979492188	10.3765	10.139933333333333	10.540383333333333	0.4004499999999993	18289.8046875	262964.1270590821	0	1287	0.34081304235245113	0.8463787515851756	0.6927575031703512	249.21546936035156	249.2158966064453
574	251.12643432617188	12.0529					1	DETECTED	251.1264 m/z @12.05 [N1307_1.mzXML]	251.12643432617188	12.0529	0.11788333333333334	20.007166666666667	19.88928333333333	95132.71875	1.3203304711873766E7	0	1287	10.268547010583545	0.6136815960721796	0.9694065316787285	251.12255859375	251.12672424316406
575	253.03541564941406	11.561583333333335					1	DETECTED	253.0354 m/z @11.56 [N1307_1.mzXML]	253.03541564941406	11.561583333333335	11.519266666666665	12.735083333333334	1.2158166666666688	34709.39453125	437289.0354377449	0	1287	0.5566037481239992	14.365695155571991	27.731390311143983	253.03379821777344	253.03587341308594
576	253.04566955566406	1.59875					1	DETECTED	253.0457 m/z @1.60 [N1307_1.mzXML]	253.04566955566406	1.59875	0.6781833333333334	19.990166666666667	19.311983333333334	7779.25390625	4427112.235503662	0	1287	15.491258983565427	10.489182387659776	19.469138152879648	253.04566955566406	253.05223083496094
577	253.06695556640625	9.773633333333333					1	DETECTED	253.0670 m/z @9.77 [N1307_1.mzXML]	253.06695556640625	9.773633333333333	9.71515	9.847666666666667	0.1325166666666675	17801.921875	79458.19225634818	0	1287	0.07016006632946237	1.132943858649197	1.3565861981265717	253.06591796875	253.0673065185547
578	253.10911560058594	12.364266666666667					1	DETECTED	253.1091 m/z @12.36 [N1307_1.mzXML]	253.10911560058594	12.364266666666667	10.583599999999999	13.421583333333333	2.8379833333333337	17724.611328125	675088.0789332278	0	1287	0.09113269344356212	0.7968878697117177	0.5937757394234354	253.10423278808594	253.11000061035156
579	253.1938934326172	14.740366666666667					1	DETECTED	253.1939 m/z @14.74 [N1307_1.mzXML]	253.1938934326172	14.740366666666667	9.6715	15.7151	6.0436	19794.806640625	1465621.3129316408	0	1287	1.0782146993420874	0.596149040548183	0.17809235911421917	253.1899871826172	253.19436645507812
580	253.63821411132812	9.316716666666668					1	DETECTED	253.6382 m/z @9.32 [N1307_1.mzXML]	253.63821411132812	9.316716666666668	1.8605666666666667	9.447766666666666	7.587199999999999	16533.51171875	2469962.3749011224	0	1287	0.06818480739925903	0.508788047450762	0.01757609490152402	253.63812255859375	253.64035034179688
581	254.13478088378906	13.727016666666666					1	DETECTED	254.1348 m/z @13.73 [N1307_1.mzXML]	254.13478088378906	13.727016666666666	9.316716666666668	14.014516666666667	4.697799999999999	20614.05859375	1188949.6392651363	0	1287	0.043372223240680796	0.5325941545926582	0.06518830918531655	254.1343994140625	254.13978576660156
582	254.1743621826172	14.044033333333335					1	DETECTED	254.1744 m/z @14.04 [N1307_1.mzXML]	254.1743621826172	14.044033333333335	12.0529	17.551166666666667	5.498266666666668	9569.349609375	983989.9361955574	0	1287	0.4279068538399162	1.3806877155388877	1.0382860260028062	254.17332458496094	254.1752471923828
583	254.99342346191406	10.8996					1	DETECTED	254.9934 m/z @10.90 [N1307_1.mzXML]	254.99342346191406	10.8996	10.807983333333334	13.91065	3.102666666666666	28974.4609375	3049046.615551148	0	1287	0.13561108713289904	16.932872475896225	2.5694317051570046	254.98646545410156	254.99386596679688
584	255.12110900878906	11.5339					1	DETECTED	255.1211 m/z @11.53 [N1307_1.mzXML]	255.12110900878906	11.5339	9.432833333333333	11.81325	2.380416666666667	224351.59375	2551901.529109378	0	1287	0.06803764682756253	0.836813325273222	0.5542406317956269	255.1207275390625	255.12985229492188
585	255.14425659179688	8.600249999999999					1	DETECTED	255.1443 m/z @8.60 [N1307_1.mzXML]	255.14425659179688	8.600249999999999	8.555516666666668	9.656633333333334	1.101116666666666	12639.6572265625	188249.41545953345	0	1287	0.09142903121274593	12.307563338301536	23.615126676603072	255.14340209960938	255.14459228515625
586	255.17071533203125	14.014516666666667					1	DETECTED	255.1707 m/z @14.01 [N1307_1.mzXML]	255.17071533203125	14.014516666666667	9.906416666666667	20.007166666666667	10.10075	34456.74609375	4323926.442952637	0	1287	0.4801895004905976	1.4719725848796326	1.7502890473193384	255.16921997070312	255.17225646972656
587	255.23033142089844	13.782483333333333					1	DETECTED	255.2303 m/z @13.78 [N1307_1.mzXML]	255.23033142089844	13.782483333333333	0.21978333333333333	19.973333333333336	19.753550000000004	25810.142578125	3445438.291803589	0	1287	1.5162362059375614	0.7249625518037887	0.02809681634928713	255.228515625	255.23202514648438
588	256.1244812011719	11.561583333333335					1	DETECTED	256.1245 m/z @11.56 [N1307_1.mzXML]	256.1244812011719	11.561583333333335	11.561583333333335	11.9196	0.358016666666666	17074.0625	151459.97785620045	0	1287	0.07811306475419144	null	null	256.11993408203125	256.1248779296875
589	256.2618713378906	11.375033333333333					1	DETECTED	256.2619 m/z @11.38 [N1307_1.mzXML]	256.2618713378906	11.375033333333333	1.4008	17.2385	15.837699999999998	116512.421875	6553270.25080548	0	1287	0.09232916798080204	0.7939306947568234	0.0103083159742015	256.26025390625	256.2638854980469
590	256.819580078125	1.9867166666666667					1	DETECTED	256.8196 m/z @1.99 [N1307_1.mzXML]	256.819580078125	1.9867166666666667	1.7173833333333335	2.1420833333333333	0.42469999999999986	21800.0546875	303452.0292460938	0	1287	0.1584593446414586	0.7884282178217823	0.5768564356435646	256.81134033203125	256.81982421875
591	257.0820617675781	12.223633333333334					1	DETECTED	257.0821 m/z @12.22 [N1307_1.mzXML]	257.0820617675781	12.223633333333334	1.8745666666666667	17.898500000000002	16.023933333333336	20219.3125	2363874.859444336	0	1287	9.922317041929897	0.816679327101722	0.6192006088931351	257.0721740722656	257.0824890136719
592	257.22467041015625	12.008633333333334					1	DETECTED	257.2247 m/z @12.01 [N1307_1.mzXML]	257.22467041015625	12.008633333333334	11.781583333333334	15.7151	3.933516666666666	21528.41796875	982799.4381343996	0	1287	0.8507355559601777	8.662225647801503	16.324451295603005	257.2239074707031	257.2257385253906
593	257.24603271484375	13.782483333333333					1	DETECTED	257.2460 m/z @13.78 [N1307_1.mzXML]	257.24603271484375	13.782483333333333	0.18601666666666666	19.82316666666667	19.637150000000002	31474.314453125	3009137.193417236	0	1287	1.5266705973845234	0.853270759682244	0.03177397279864045	257.24517822265625	257.2478942871094
594	257.4805603027344	8.874166666666667					1	DETECTED	257.4806 m/z @8.87 [N1307_1.mzXML]	257.4805603027344	8.874166666666667	8.8283	8.95215	0.12384999999999913	11546.123046875	51250.76429895019	0	1287	0.1458817234642602	1.3501090116278893	1.7002180232557786	257.4804382324219	257.4807434082031
595	257.9791259765625	10.2577					1	DETECTED	257.9791 m/z @10.26 [N1307_1.mzXML]	257.9791259765625	10.2577	10.036416666666666	11.224633333333333	1.1882166666666674	7808.00634765625	315801.40647802746	0	1287	0.3895272414148696	2.6848309105972676	4.369661821194535	257.9786071777344	257.98358154296875
596	258.0286560058594	14.392683333333334					1	DETECTED	258.0287 m/z @14.39 [N1307_1.mzXML]	258.0286560058594	14.392683333333334	0.11788333333333334	20.007166666666667	19.88928333333333	7052.36083984375	2484638.438982086	0	1287	1.0768382170171957	0.6966571627389991	0.3796183500864654	258.0263671875	258.0302429199219
597	258.80023193359375	8.7065					1	DETECTED	258.8002 m/z @8.71 [N1307_1.mzXML]	258.80023193359375	8.7065	8.659616666666667	8.751683333333334	0.09206666666666763	15809.4443359375	57837.09383496086	0	1287	0.1833844500836932	0.9818698897973738	0.9637397795947477	258.79998779296875	258.80029296875
598	258.8164978027344	1.9589500000000002					1	DETECTED	258.8165 m/z @1.96 [N1307_1.mzXML]	258.8164978027344	1.9589500000000002	1.90315	6.147116666666666	4.243966666666666	10614.111328125	689620.7578326417	0	1287	0.1242979326284881	38.028375149342686	75.05675029868537	258.813720703125	258.8213806152344
599	258.8976135253906	1.6577833333333334					1	DETECTED	258.8976 m/z @1.66 [N1307_1.mzXML]	258.8976135253906	1.6577833333333334	1.5688333333333333	15.731150000000001	14.162316666666667	79347.859375	6656944.4198077405	0	1287	0.066490490758919	79.60830054337636	1.2616920920730446	258.8878173828125	258.8984375
600	258.9430236816406	1.5394166666666667					1	DETECTED	258.9430 m/z @1.54 [N1307_1.mzXML]	258.9430236816406	1.5394166666666667	1.4501333333333333	12.083033333333333	10.6329	8922.4951171875	2310705.5601190184	0	1287	0.11303659633846652	59.545827888743666	118.09165577748733	258.94219970703125	258.9436950683594
601	258.97119140625	1.4802333333333333					1	DETECTED	258.9712 m/z @1.48 [N1307_1.mzXML]	258.97119140625	1.4802333333333333	1.4179	2.28485	0.8669500000000001	13471.541015625	345494.2962906494	0	1287	0.09045588077712652	6.954144385026737	12.800057480903002	258.97100830078125	258.9789733886719
602	259.02606201171875	1.7896					1	DETECTED	259.0261 m/z @1.79 [N1307_1.mzXML]	259.02606201171875	1.7896	1.7896	18.589333333333332	16.799733333333332	6382.22216796875	3075866.1563195796	0	1287	12.812645986364771	null	null	259.025146484375	259.0340881347656
603	259.09283447265625	11.81325					1	DETECTED	259.0928 m/z @11.81 [N1307_1.mzXML]	259.09283447265625	11.81325	7.457	12.468116666666667	5.011116666666667	15933.0849609375	1390968.9833466797	0	1287	0.11049804375702799	0.5751640363462458	0.15032807269249168	259.0910949707031	259.0981140136719
604	259.6562194824219	13.25715					1	DETECTED	259.6562 m/z @13.26 [N1307_1.mzXML]	259.6562194824219	13.25715	12.995316666666668	13.628266666666667	0.6329499999999992	19974.87890625	388938.0505214839	0	1287	0.5754273220607615	1.208688733290903	1.4173774665818062	259.6474304199219	259.6571350097656
605	260.0214538574219	10.540383333333333					1	DETECTED	260.0215 m/z @10.54 [N1307_1.mzXML]	260.0214538574219	10.540383333333333	10.526183333333334	16.874166666666667	6.3479833333333335	6736.564453125	575973.1417560424	0	1287	0.07571395524002078	223.52053990612092	446.04107981224183	260.0140686035156	260.0216064453125
606	260.1568908691406	13.21645					1	DETECTED	260.1569 m/z @13.22 [N1307_1.mzXML]	260.1568908691406	13.21645	11.689733333333333	13.479466666666667	1.7897333333333343	9906.80078125	618182.5046169434	0	1287	2.9849458858635707	0.5861380085805051	0.17227601716101026	260.1495361328125	260.1668395996094
607	260.1841735839844	9.877433333333332					1	DETECTED	260.1842 m/z @9.88 [N1307_1.mzXML]	260.1841735839844	9.877433333333332	9.8177	10.33155	0.5138499999999997	105974.484375	629218.4661583857	0	1287	0.08003079451975381	2.04726922682885	2.6576463189885295	260.1817932128906	260.18438720703125
608	260.6767272949219	9.612599999999999					1	DETECTED	260.6767 m/z @9.61 [N1307_1.mzXML]	260.6767272949219	9.612599999999999	9.597666666666667	10.095149999999999	0.4974833333333315	136975.125	763834.7121765141	0	1287	0.0946636440589419	5.651359094959955	8.70202266274351	260.67608642578125	260.677490234375
609	260.9755554199219	1.5095833333333333					1	DETECTED	260.9756 m/z @1.51 [N1307_1.mzXML]	260.9755554199219	1.5095833333333333	1.4179	1.5244	0.10650000000000004	7983.16943359375	30686.999145568847	0	1287	0.08709064112130727	0.5808034902744957	0.158408756385501	260.9750671386719	260.9761962890625
610	261.010009765625	1.8035999999999999					1	DETECTED	261.0100 m/z @1.80 [N1307_1.mzXML]	261.010009765625	1.8035999999999999	1.4345999999999999	2.3690166666666665	0.9344166666666667	45262.46484375	951721.444845337	0	1287	0.29000252700326246	1.2776541994491246	1.4227095298503667	261.00372314453125	261.0103759765625
611	261.1475524902344	8.600249999999999					1	DETECTED	261.1476 m/z @8.60 [N1307_1.mzXML]	261.1475524902344	8.600249999999999	0.13479999999999998	19.990166666666667	19.85536666666667	182241.578125	4497129.86740774	0	1287	1.0835778335946618	0.5551946902948486	1.8526041649123401	261.1424560546875	261.1482238769531
612	261.17822265625	9.642166666666666					1	DETECTED	261.1782 m/z @9.64 [N1307_1.mzXML]	261.17822265625	9.642166666666666	0.15171666666666667	20.007166666666667	19.85545	44495.6875	3254973.039696501	0	1287	0.06026118928667579	1.1201578905300438	0.040008635825406015	261.1781005859375	261.1881103515625
613	262.2514343261719	12.37955					1	DETECTED	262.2514 m/z @12.38 [N1307_1.mzXML]	262.2514343261719	12.37955	12.34895	12.497533333333333	0.14858333333333285	9847.12890625	60956.683760009735	0	1287	0.22496313979748273	2.4278322440087274	3.855664488017455	262.2509765625	262.25152587890625
614	263.01666259765625	11.48945					1	DETECTED	263.0167 m/z @11.49 [N1307_1.mzXML]	263.01666259765625	11.48945	2.0006333333333335	17.782833333333333	15.7822	16183.2705078125	3386743.366689483	0	1287	9.855573625477936	0.7191202087821245	0.4293488831242647	263.0066833496094	263.01910400390625
615	263.087158203125	11.561583333333335					1	DETECTED	263.0872 m/z @11.56 [N1307_1.mzXML]	263.087158203125	11.561583333333335	0.21978333333333333	19.458166666666667	19.238383333333335	976683.1875	1.622971371009814E7	1	1287	0.1276525784162139	0.5122887839124809	3.252483396441221	263.0824279785156	263.0914306640625
616	263.2355041503906	14.435183333333333					1	DETECTED	263.2355 m/z @14.44 [N1307_1.mzXML]	263.2355041503906	14.435183333333333	0.42371666666666663	19.990166666666667	19.56645	216115.515625	1.1466827233074766E7	0	1287	0.5166798803080876	1.5199319769641855	3.1351843076425587	263.22650146484375	263.2369079589844
617	264.0906982421875	11.575349999999998					1	DETECTED	264.0907 m/z @11.58 [N1307_1.mzXML]	264.0906982421875	11.575349999999998	1.8177333333333332	11.949666666666667	10.131933333333334	117685.875	1.8588807799605962E7	0	1287	0.14187143058268603	0.5091932407505709	0.016839149898545066	264.0865783691406	264.0914306640625
618	264.1694030761719	9.2183					1	DETECTED	264.1694 m/z @9.22 [N1307_1.mzXML]	264.1694030761719	9.2183	9.148066666666667	9.417866666666667	0.26980000000000004	50920.66796875	335109.9319365237	0	1287	0.09533586171799158	1.4003257036026815	1.5272056875776046	264.16888427734375	264.1698303222656
619	264.6268615722656	8.736583333333334					1	DETECTED	264.6269 m/z @8.74 [N1307_1.mzXML]	264.6268615722656	8.736583333333334	8.6906	9.118183333333333	0.42758333333333276	50507.05078125	257566.2377230832	0	1287	0.07205359421787172	1.6389461187698042	2.235422667580867	264.6266784667969	264.6273193359375
620	265.0216369628906	1.7896					1	DETECTED	265.0216 m/z @1.79 [N1307_1.mzXML]	265.0216369628906	1.7896	1.7612333333333334	15.361799999999999	13.600566666666666	42753.921875	3486494.646098754	0	1287	0.4995834966606525	20.472958107784734	6.960575731693888	265.0121765136719	265.02264404296875
621	265.0838317871094	19.789833333333334					1	DETECTED	265.0838 m/z @19.79 [N1307_1.mzXML]	265.0838317871094	19.789833333333334	0.10111666666666667	20.007166666666667	19.90605	5369.72802734375	2095938.58455014	0	1287	2.0975261835366332	0.5055192356366548	0.05635180441688152	265.0738525390625	265.0844421386719
622	265.11651611328125	9.729566666666667					1	DETECTED	265.1165 m/z @9.73 [N1307_1.mzXML]	265.11651611328125	9.729566666666667	9.656633333333334	10.154683333333333	0.4980499999999992	207937.25	1236722.9640832485	0	1287	0.09536942380432656	1.4861136217408042	1.6901096273194778	265.1164855957031	265.1171875
623	265.1419677734375	11.286683333333334					1	DETECTED	265.1420 m/z @11.29 [N1307_1.mzXML]	265.1419677734375	11.286683333333334	11.286683333333334	12.409583333333334	1.1228999999999996	11940.453125	396212.8190034179	0	1287	1.0613105176846744	null	null	265.1402282714844	265.14227294921875
624	265.1756896972656	12.468116666666667					1	DETECTED	265.1757 m/z @12.47 [N1307_1.mzXML]	265.1756896972656	12.468116666666667	9.2183	12.5421	3.3238000000000003	12521.4384765625	878043.9471333006	0	1287	0.06067872748554848	0.5113826933827035	0.1956755462675385	265.1729431152344	265.17645263671875
625	265.2509460449219	12.7205					1	DETECTED	265.2509 m/z @12.72 [N1307_1.mzXML]	265.2509460449219	12.7205	0.5589999999999999	19.923333333333336	19.364333333333335	39086.57421875	2448692.466905944	0	1287	0.17461998483243768	0.66822496570022	0.2969678831133271	265.2420959472656	265.2529296875
626	265.9792785644531	10.228816666666667					1	DETECTED	265.9793 m/z @10.23 [N1307_1.mzXML]	265.9792785644531	10.228816666666667	10.184633333333332	12.409583333333334	2.2249500000000015	19544.068359375	419200.2546187747	0	1287	0.08602816298694727	25.17861184458626	2.5840407994316146	265.97918701171875	265.9882507324219
627	266.0703125	15.779599999999999					1	DETECTED	266.0703 m/z @15.78 [N1307_1.mzXML]	266.0703125	15.779599999999999	10.036416666666666	19.939833333333336	9.90341666666667	6250.90673828125	2094618.6587596447	0	1287	2.573120974823535	0.8621887977341258	0.7243775954682516	266.06817626953125	266.0746154785156
628	266.60784912109375	12.882383333333333					1	DETECTED	266.6078 m/z @12.88 [N1307_1.mzXML]	266.60784912109375	12.882383333333333	12.882383333333333	12.981566666666668	0.09918333333333429	19006.236328125	85129.1497363283	0	1287	0.040598407667323144	null	null	266.6070861816406	266.60821533203125
629	266.6338806152344	8.510316666666666					1	DETECTED	266.6339 m/z @8.51 [N1307_1.mzXML]	266.6338806152344	8.510316666666666	8.349083333333333	13.465066666666667	5.115983333333334	24355.26953125	2381281.928748231	0	1287	5.133928229074348	0.7817756918598623	0.510062400995992	266.6253356933594	266.6377868652344
630	266.92596435546875	1.59875					1	DETECTED	266.9260 m/z @1.60 [N1307_1.mzXML]	266.92596435546875	1.59875	1.5394166666666667	1.6286166666666666	0.08919999999999995	45676.9765625	188611.3394609376	0	1287	0.07376537766977265	0.7516853932584278	0.5033707865168554	266.92572021484375	266.9263610839844
631	267.0298767089844	11.561583333333335					1	DETECTED	267.0299 m/z @11.56 [N1307_1.mzXML]	267.0298767089844	11.561583333333335	11.5339	11.797533333333332	0.26363333333333294	14384.09375	121025.00893676792	0	1287	0.09949225073636825	4.761589403973091	8.523178807946183	267.0294189453125	267.0304870605469
632	267.0571594238281	2.0285333333333333					1	DETECTED	267.0572 m/z @2.03 [N1307_1.mzXML]	267.0571594238281	2.0285333333333333	1.8886833333333333	19.806500000000003	17.91781666666667	10183.986328125	3138683.3995109573	0	1287	15.576320025603483	64.0608389941604	125.6467984325277	267.05670166015625	267.067138671875
633	267.6453552246094	13.21645					1	DETECTED	267.6454 m/z @13.22 [N1307_1.mzXML]	267.6453552246094	13.21645	9.359916666666667	14.770716666666667	5.4108	427591.625	1.0040414739894157E7	2	1287	0.2527401352015648	1.5745607778277217	2.193568966560784	267.6444091796875	267.652587890625
634	267.9775390625	10.214383333333334					1	DETECTED	267.9775 m/z @10.21 [N1307_1.mzXML]	267.9775390625	10.214383333333334	2.46595	10.302033333333332	7.836083333333333	20333.240234375	1777567.0356699827	0	1287	0.060387606684791706	0.5056559820694935	0.013135878984284761	267.97723388671875	267.98583984375
635	268.4888610839844	8.7065					1	DETECTED	268.4889 m/z @8.71 [N1307_1.mzXML]	268.4888610839844	8.7065	8.659616666666667	8.751683333333334	0.09206666666666763	8190.544921875	31091.93657937612	0	1287	0.12588000464967664	0.9818698897973738	0.9637397795947477	268.48858642578125	268.49041748046875
636	268.9560852050781	11.375033333333333					1	DETECTED	268.9561 m/z @11.38 [N1307_1.mzXML]	268.9560852050781	11.375033333333333	1.5095833333333333	17.7335	16.223916666666668	13977.728515625	2671009.5805493155	0	1287	0.4815751255060121	0.7065678782542675	0.41572883908041924	268.9461669921875	268.9582824707031
637	269.0467834472656	1.93125					1	DETECTED	269.0468 m/z @1.93 [N1307_1.mzXML]	269.0467834472656	1.93125	1.8605666666666667	11.949666666666667	10.0891	10951.513671875	2098896.5478864745	0	1287	0.40843480642838603	71.36830936099989	141.73661872199978	269.04595947265625	269.0477294921875
638	269.08599853515625	1.5095833333333333					1	DETECTED	269.0860 m/z @1.51 [N1307_1.mzXML]	269.08599853515625	1.5095833333333333	1.4008	9.27455	7.873749999999999	4761.38720703125	1143124.70648999	0	1287	0.11692691500541841	36.19005668760536	71.38011337521073	269.08538818359375	269.09442138671875
639	269.13690185546875	12.0382					1	DETECTED	269.1369 m/z @12.04 [N1307_1.mzXML]	269.13690185546875	12.0382	8.7065	12.191983333333333	3.485483333333333	41400.98046875	1299968.3129019763	0	1287	3.4197826737590553	0.5238627898753156	0.06113589625052994	269.129150390625	269.1418151855469
640	269.2247009277344	14.044033333333335					1	DETECTED	269.2247 m/z @14.04 [N1307_1.mzXML]	269.2247009277344	14.044033333333335	13.839133333333333	18.654999999999998	4.815866666666665	124244.3125	3176748.8596214	0	1287	0.24730101499175028	2.3030483866581117	2.4578835945440103	269.2148132324219	269.226318359375
641	269.28228759765625	13.685216666666667					1	DETECTED	269.2823 m/z @13.69 [N1307_1.mzXML]	269.28228759765625	13.685216666666667	0.21978333333333333	19.973333333333336	19.753550000000004	10561.9716796875	2369217.4147669673	0	1287	1.8166463467603364	0.9722056329257955	0.21593411047352037	269.28094482421875	269.283935546875
642	270.2280578613281	14.044033333333335					1	DETECTED	270.2281 m/z @14.04 [N1307_1.mzXML]	270.2280578613281	14.044033333333335	13.88205	14.740366666666667	0.8583166666666671	30871.587890625	559675.697520508	0	1287	0.20417173206860184	2.6493980862228304	4.298796172445661	270.2276611328125	270.228515625
643	270.9566345214844	1.93125					1	DETECTED	270.9566 m/z @1.93 [N1307_1.mzXML]	270.9566345214844	1.93125	1.8886833333333333	11.017383333333333	9.1287	22289.6796875	2458354.8907550047	0	1287	0.1361764304691584	107.22826938136264	6.483311166081754	270.95611572265625	270.9573059082031
644	271.0384826660156	1.7896					1	DETECTED	271.0385 m/z @1.79 [N1307_1.mzXML]	271.0384826660156	1.7896	1.7321166666666667	1.91695	0.18483333333333318	72155.640625	399867.27372851537	0	1287	0.07604292208309471	1.6077123804001148	1.9976100952403255	271.03826904296875	271.038818359375
645	271.0606384277344	12.160216666666667					1	DETECTED	271.0606 m/z @12.16 [N1307_1.mzXML]	271.0606384277344	12.160216666666667	10.243233333333334	12.285733333333333	2.0424999999999986	9994.70703125	394459.47892675747	0	1287	1.947139995948504	0.532738069362453	0.06547613872490603	271.0603332519531	271.064697265625
646	271.2041320800781	14.755416666666667					1	DETECTED	271.2041 m/z @14.76 [N1307_1.mzXML]	271.2041320800781	14.755416666666667	11.195333333333334	15.859883333333332	4.664549999999998	42153.03125	2386369.627646483	0	1287	0.5356235137800258	0.6568436077320323	2.6697251923420007	271.2033996582031	271.2047424316406
647	271.26129150390625	12.676866666666665					1	DETECTED	271.2613 m/z @12.68 [N1307_1.mzXML]	271.26129150390625	12.676866666666665	0.11788333333333334	20.007166666666667	19.88928333333333	51355.05859375	6017228.903651858	0	1287	0.27598749771662945	1.4212570084428078	0.9583880159973693	271.2596435546875	271.2628173828125
648	271.656494140625	12.92515					1	DETECTED	271.6565 m/z @12.93 [N1307_1.mzXML]	271.656494140625	12.92515	12.76485	13.106133333333334	0.34128333333333494	46460.546875	529824.2832470721	0	1287	0.1817802907735775	1.0645144520690342	1.1290289041380683	271.6561584472656	271.65679931640625
649	271.8237609863281	9.10315					1	DETECTED	271.8238 m/z @9.10 [N1307_1.mzXML]	271.8237609863281	9.10315	9.0574	9.582699999999999	0.5252999999999997	243748.03125	1164860.745017209	0	1287	0.06999522003944136	1.7349695069266566	2.353630921383884	271.822998046875	271.82415771484375
650	272.20758056640625	14.83215					1	DETECTED	272.2076 m/z @14.83 [N1307_1.mzXML]	272.20758056640625	14.83215	14.449316666666666	15.361799999999999	0.9124833333333324	8971.2666015625	281460.00773144513	0	1287	0.536940962532535	1.191750108837611	1.3835002176752218	272.2064208984375	272.2082214355469
651	272.2567443847656	11.361116666666668					1	DETECTED	272.2567 m/z @11.36 [N1307_1.mzXML]	272.2567443847656	11.361116666666668	0.20283333333333334	19.990166666666667	19.787333333333333	21651.5078125	4623938.109022277	0	1287	5.0337991051778115	1.4334390892638789	1.903498553739707	272.2556457519531	272.2663879394531
652	272.6641845703125	8.8283					1	DETECTED	272.6642 m/z @8.83 [N1307_1.mzXML]	272.6641845703125	8.8283	8.675083333333333	13.4505	4.775416666666667	20790.0703125	1626088.4583926685	0	1287	0.22721808451133008	0.9017188470289499	0.6492977347910667	272.655029296875	272.6649475097656
653	272.7931213378906	1.9867166666666667					1	DETECTED	272.7931 m/z @1.99 [N1307_1.mzXML]	272.7931213378906	1.9867166666666667	1.90315	2.2136	0.3104500000000001	14886.2041015625	162960.08951928714	0	1287	0.15421349723039057	1.8574990027921798	2.7149980055843597	272.7923583984375	272.7935485839844
654	272.9427185058594	1.6286166666666666					1	DETECTED	272.9427 m/z @1.63 [N1307_1.mzXML]	272.9427185058594	1.6286166666666666	1.5394166666666667	1.6727166666666666	0.13329999999999997	74597.1953125	351542.75965087913	0	1287	0.08455575510028002	0.743544624768505	0.5224333672139456	272.9424133300781	272.9433288574219
655	273.2195129394531	14.406866666666668					1	DETECTED	273.2195 m/z @14.41 [N1307_1.mzXML]	273.2195129394531	14.406866666666668	11.82925	17.766333333333332	5.937083333333332	4718.041015625	721719.7664775393	0	1287	1.2255832809739093	1.1516614184938276	1.0065094063870401	273.21875	273.2212829589844
656	273.6632080078125	14.074066666666665					1	DETECTED	273.6632 m/z @14.07 [N1307_1.mzXML]	273.6632080078125	14.074066666666665	13.8532	15.265066666666666	1.4118666666666666	9530.255859375	248222.4880068967	0	1287	0.2711342554620906	3.1961968004829573	5.392393600965915	273.6624450683594	273.6725158691406
657	274.1862487792969	8.614833333333333					1	DETECTED	274.1862 m/z @8.61 [N1307_1.mzXML]	274.1862487792969	8.614833333333333	8.5855	12.409583333333334	3.824083333333334	6671.23876953125	490847.47264526377	0	1287	0.05133684876363276	65.18323863636293	129.36647727272586	274.1810607910156	274.1867980957031
658	274.2716369628906	11.375033333333333					1	DETECTED	274.2716 m/z @11.38 [N1307_1.mzXML]	274.2716369628906	11.375033333333333	6.3107	17.51833333333333	11.20763333333333	4797939.5	3.2362218548529696E7	1	1287	0.09252364344202846	1.492076859172713	1.599527284743537	274.2712097167969	274.2781066894531
659	274.6229553222656	12.809083333333332					1	DETECTED	274.6230 m/z @12.81 [N1307_1.mzXML]	274.6229553222656	12.809083333333332	12.735083333333334	12.92515	0.1900666666666666	28442.359375	199887.87806494196	0	1287	0.11469132807143545	1.2842342342342674	1.5684684684685348	274.6229248046875	274.6235656738281
660	274.6527404785156	13.628266666666667					1	DETECTED	274.6527 m/z @13.63 [N1307_1.mzXML]	274.6527404785156	13.628266666666667	2.7551166666666664	13.685216666666667	10.930100000000001	11938.560546875	3899178.3164036865	0	1287	0.031020519066679242	0.5026188363077857	0.00523767261557143	274.6523132324219	274.66229248046875
661	274.952392578125	2.0006333333333335					1	DETECTED	274.9524 m/z @2.00 [N1307_1.mzXML]	274.952392578125	2.0006333333333335	1.9867166666666667	2.099083333333333	0.1123666666666665	9818.357421875	39461.98815515129	0	1287	0.1261282575174465	4.03712574850295	7.074251497005899	274.9521179199219	274.953125
662	274.99786376953125	11.2101					1	DETECTED	274.9979 m/z @11.21 [N1307_1.mzXML]	274.99786376953125	11.2101	10.929566666666666	18.4915	7.561933333333332	14412.9296875	1503067.3674535835	0	1287	1.066256185317343	9.212900467289131	16.91571156281231	274.99603271484375	275.00299072265625
663	275.0191650390625	1.4802333333333333					1	DETECTED	275.0192 m/z @1.48 [N1307_1.mzXML]	275.0191650390625	1.4802333333333333	1.4345999999999999	1.4949000000000001	0.06030000000000024	4994.0146484375	13181.185453613312	0	1287	0.062426389872694	0.6607012417823244	0.3214024835646487	275.0191650390625	275.01983642578125
664	275.1990661621094	12.364266666666667					1	DETECTED	275.1991 m/z @12.36 [N1307_1.mzXML]	275.1990661621094	12.364266666666667	8.600249999999999	17.254833333333334	8.654583333333335	10078.25	2014823.5104376832	0	1287	0.1333112161416814	1.1496473182460223	1.2992946364920446	275.18951416015625	275.203857421875
665	275.27545166015625	11.375033333333333					1	DETECTED	275.2755 m/z @11.38 [N1307_1.mzXML]	275.27545166015625	11.375033333333333	11.30265	11.797533333333332	0.49488333333333223	653120.1875	4306505.299188975	0	1287	0.10233516038259616	1.5014068314220927	1.6334687035253217	275.2749938964844	275.27606201171875
666	275.49468994140625	8.782216666666667					1	DETECTED	275.4947 m/z @8.78 [N1307_1.mzXML]	275.49468994140625	8.782216666666667	8.736583333333334	8.889783333333332	0.15319999999999823	14311.9970703125	68853.26266064402	0	1287	0.06990815889345114	1.6785975164353482	2.3571950328706963	275.49444580078125	275.4949951171875
667	275.6311340332031	13.243466666666666					1	DETECTED	275.6311 m/z @13.24 [N1307_1.mzXML]	275.6311340332031	13.243466666666666	12.823666666666666	13.6572	0.8335333333333335	197599.671875	3378518.814144163	0	1287	0.23246807525420898	0.9411921467185883	0.8441400844150169	275.62469482421875	275.6314697265625
668	275.9967346191406	15.537433333333333					1	DETECTED	275.9967 m/z @15.54 [N1307_1.mzXML]	275.9967346191406	15.537433333333333	14.83215	19.0645	4.2323499999999985	2555.498779296875	311438.3153311768	0	1287	1.6305247752595768	3.000460807713216	5.000921615426432	275.99560546875	275.99786376953125
669	276.1328125	13.133966666666668					1	DETECTED	276.1328 m/z @13.13 [N1307_1.mzXML]	276.1328125	13.133966666666668	4.19175	13.538499999999999	9.34675	61232.828125	3511053.478559142	0	1287	0.02958161478245458	0.5184658316587272	0.034597813906416384	276.1314392089844	276.1427001953125
670	276.167236328125	9.288616666666666					1	DETECTED	276.1672 m/z @9.29 [N1307_1.mzXML]	276.167236328125	9.288616666666666	8.644316666666667	9.552466666666668	0.9081500000000009	16946.240234375	275836.77160968067	0	1287	0.04445706727567611	0.7047571007294752	0.14639958986202856	276.16607666015625	276.1680908203125
671	276.65045166015625	13.21645					1	DETECTED	276.6505 m/z @13.22 [N1307_1.mzXML]	276.65045166015625	13.21645	13.092350000000001	13.643016666666666	0.5506666666666646	55940.5703125	870414.6161582	0	1287	0.22813552060817877	2.2186408810099563	2.0262340385615927	276.6497497558594	276.6507568359375
672	276.8259582519531	1.8745666666666667					1	DETECTED	276.8260 m/z @1.87 [N1307_1.mzXML]	276.8259582519531	1.8745666666666667	1.8605666666666667	18.687333333333335	16.826766666666668	73622.4453125	1736974.8904989315	0	1287	0.05450049692552228	17.13513653563608	35.49245824712878	276.82171630859375	276.8284606933594
673	276.9835510253906	1.7896					1	DETECTED	276.9836 m/z @1.79 [N1307_1.mzXML]	276.9835510253906	1.7896	1.4345999999999999	19.409166666666668	17.974566666666668	20299.908203125	2560613.7694369205	0	1287	0.8486338961851758	23.535363772381324	46.47775149021786	276.9751281738281	276.9935302734375
674	277.07012939453125	11.875499999999999					1	DETECTED	277.0701 m/z @11.88 [N1307_1.mzXML]	277.07012939453125	11.875499999999999	11.689733333333333	12.067983333333332	0.37824999999999953	10545.90625	148040.68219128408	0	1287	0.0980549102941275	1.018078234344162	1.0361564686883238	277.069091796875	277.0708312988281
675	277.16046142578125	1.8886833333333333					1	DETECTED	277.1605 m/z @1.89 [N1307_1.mzXML]	277.16046142578125	1.8886833333333333	1.8605666666666667	19.524333333333335	17.663766666666668	31984.642578125	3946459.700949767	0	1287	14.540900818031572	278.4191385253063	534.113332752153	277.1517639160156	277.1608581542969
676	277.17840576171875	12.17615					1	DETECTED	277.1784 m/z @12.18 [N1307_1.mzXML]	277.17840576171875	12.17615	0.2712	19.8735	19.6023	18945.1484375	2277905.4916081848	0	1287	0.07034910027734043	0.8232835921192445	63.38878489501729	277.1766662597656	277.18011474609375
677	277.21185302734375	13.782483333333333					1	DETECTED	277.2119 m/z @13.78 [N1307_1.mzXML]	277.21185302734375	13.782483333333333	12.0529	14.179166666666667	2.126266666666668	31227.80859375	1032857.683324097	0	1287	1.2942468675272316	0.6146759816911588	0.18051265847500791	277.21160888671875	277.215087890625
678	278.62579345703125	12.939616666666666					1	DETECTED	278.6258 m/z @12.94 [N1307_1.mzXML]	278.62579345703125	12.939616666666666	12.794649999999999	16.235133333333334	3.4404833333333347	66146.2421875	2829824.0581744397	0	1287	0.1035517664352259	11.866463554840179	30.188210277136395	278.61871337890625	278.6261901855469
679	278.9802551269531	1.8035999999999999					1	DETECTED	278.9803 m/z @1.80 [N1307_1.mzXML]	278.9802551269531	1.8035999999999999	1.8035999999999999	19.923333333333336	18.119733333333336	5458.2509765625	3781238.5598607794	0	1287	14.333249507106878	null	null	278.9796447753906	278.9822998046875
680	279.06109619140625	11.603516666666668					1	DETECTED	279.0611 m/z @11.60 [N1307_1.mzXML]	279.06109619140625	11.603516666666668	2.5622	11.689733333333333	9.127533333333332	13680.080078125	4341525.54146985	0	1287	9.083083059085475	0.5047679265003806	0.009535853000761166	279.0550537109375	279.06158447265625
681	279.0819091796875	10.511983333333335					1	DETECTED	279.0819 m/z @10.51 [N1307_1.mzXML]	279.0819091796875	10.511983333333335	8.0486	18.9	10.851399999999998	273212.40625	8770652.923133582	1	1287	0.09569748051460891	1.8400734025269994	0.043880145352105944	279.0813903808594	279.091064453125
682	279.1571350097656	12.468116666666667					1	DETECTED	279.1571 m/z @12.47 [N1307_1.mzXML]	279.1571350097656	12.468116666666667	0.10111666666666667	20.007166666666667	19.90605	215640.578125	3.9164725431180164E7	0	1287	0.15570652121949458	0.5324585806477109	2.193621358036554	279.15643310546875	279.1582336425781
683	279.1684265136719	9.992799999999999					1	DETECTED	279.1684 m/z @9.99 [N1307_1.mzXML]	279.1684265136719	9.992799999999999	9.949900000000001	10.154683333333333	0.20478333333333154	403284.28125	2341435.854864246	1	1287	0.0942672003229319	1.958125805999711	2.645885581355087	279.16827392578125	279.171142578125
684	279.2298583984375	13.465066666666667					1	DETECTED	279.2299 m/z @13.47 [N1307_1.mzXML]	279.2298583984375	13.465066666666667	11.734900000000001	19.689833333333336	7.954933333333335	86420.8984375	3454908.050185579	0	1287	0.21300731119075245	0.7831923725944048	0.3348656516363343	279.22784423828125	279.2308349609375
685	279.6451110839844	12.953633333333332					1	DETECTED	279.6451 m/z @12.95 [N1307_1.mzXML]	279.6451110839844	12.953633333333332	1.91695	13.553233333333333	11.636283333333333	163408.03125	1.3146548171049807E7	0	1287	0.1865655270191997	2.5796974987410515	3.4736686645311687	279.6409912109375	279.6461181640625
686	280.0901184082031	1.7468166666666667					1	DETECTED	280.0901 m/z @1.75 [N1307_1.mzXML]	280.0901184082031	1.7468166666666667	1.6727166666666666	18.932833333333335	17.26011666666667	326510.5	6263659.162135126	1	1287	0.06813689437731041	59.37886113004908	117.8707724502603	280.0848693847656	280.0917663574219
687	280.1605529785156	12.468116666666667					1	DETECTED	280.1606 m/z @12.47 [N1307_1.mzXML]	280.1605529785156	12.468116666666667	0.10111666666666667	19.973333333333336	19.87221666666667	36123.5234375	7199005.809614252	0	1287	0.13020828349765168	0.5692139677383369	1.1357101927029165	280.159423828125	280.16156005859375
688	280.17181396484375	9.978466666666666					1	DETECTED	280.1718 m/z @9.98 [N1307_1.mzXML]	280.17181396484375	9.978466666666666	9.949900000000001	14.179166666666667	4.229266666666666	65206.328125	1285023.5543383777	0	1287	0.09282723407798166	2.8445505475946966	4.358120207806086	280.1618347167969	280.17193603515625
689	280.2333984375	13.479466666666667					1	DETECTED	280.2334 m/z @13.48 [N1307_1.mzXML]	280.2333984375	13.479466666666667	13.407433333333334	13.553233333333333	0.14579999999999949	21638.005859375	131401.82476367106	0	1287	0.11485208197097485	1.0120314669134585	1.024062933826917	280.2327575683594	280.23358154296875
690	280.65283203125	13.393566666666667					1	DETECTED	280.6528 m/z @13.39 [N1307_1.mzXML]	280.65283203125	13.393566666666667	13.050416666666667	13.970116666666666	0.9196999999999989	211675.734375	2996491.438517093	0	1287	0.24430887350140118	1.105749528931585	1.1987273805790823	280.648193359375	280.6539306640625
691	281.00885009765625	11.575349999999998					1	DETECTED	281.0089 m/z @11.58 [N1307_1.mzXML]	281.00885009765625	11.575349999999998	11.54785	11.81325	0.26539999999999964	24250.5	182473.54081079105	0	1287	0.17116328027222671	4.825454545454876	8.650909090909751	281.008544921875	281.00970458984375
692	281.08245849609375	15.699283333333334					1	DETECTED	281.0825 m/z @15.70 [N1307_1.mzXML]	281.08245849609375	15.699283333333334	9.788183333333334	19.8735	10.085316666666666	18175.47265625	3822936.4245627467	0	1287	2.124179289825074	0.8530829005317679	0.42683902943592816	281.0811767578125	281.0829772949219
693	281.0936279296875	1.7612333333333334					1	DETECTED	281.0936 m/z @1.76 [N1307_1.mzXML]	281.0936279296875	1.7612333333333334	1.7023333333333333	19.574	17.87166666666667	25916.283203125	9751519.37406952	0	1287	17.87114261419503	151.7119411431801	302.4238822863602	281.0837707519531	281.0990295410156
694	281.1545104980469	13.523416666666666					1	DETECTED	281.1545 m/z @13.52 [N1307_1.mzXML]	281.1545104980469	13.523416666666666	8.5855	19.6565	11.071000000000002	25477.419921875	7555001.4135981435	0	1287	5.436779093339792	1.1167819719787673	1.223671092505222	281.1545104980469	281.1643981933594
695	281.24578857421875	14.36435					1	DETECTED	281.2458 m/z @14.36 [N1307_1.mzXML]	281.24578857421875	14.36435	0.88265	19.278000000000002	18.39535	296967.65625	1.8816113248733535E7	0	1287	0.6008236661642687	0.7929268507151122	0.3717920161854229	281.2442321777344	281.24688720703125
696	281.6606750488281	14.150233333333334					1	DETECTED	281.6607 m/z @14.15 [N1307_1.mzXML]	281.6606750488281	14.150233333333334	8.600249999999999	16.381733333333333	7.781483333333334	87666.4921875	4532695.311550235	0	1287	0.973981607423843	1.962098315620507	9.791648451851934	281.6555480957031	281.6625671386719
697	282.20172119140625	11.519266666666665					1	DETECTED	282.2017 m/z @11.52 [N1307_1.mzXML]	282.20172119140625	11.519266666666665	11.48945	11.589216666666665	0.09976666666666567	21009.123046875	95205.2180639648	0	1287	0.16609323335637072	1.673001676914539	2.346003353829078	282.2013244628906	282.20245361328125
698	282.2200622558594	12.6914					1	DETECTED	282.2201 m/z @12.69 [N1307_1.mzXML]	282.2200622558594	12.6914	0.13479999999999998	20.007166666666667	19.872366666666668	4594.53369140625	3592700.0179407313	0	1287	10.391179995521336	0.7913116077069696	0.582623215413939	282.2185974121094	282.2218017578125
699	282.24920654296875	14.435183333333333					1	DETECTED	282.2492 m/z @14.44 [N1307_1.mzXML]	282.24920654296875	14.435183333333333	10.987883333333334	16.0228	5.034916666666666	60403.015625	5485138.005143191	0	1287	3.420533706122905	0.7653820110298943	0.4260131177800996	282.24810791015625	282.2580261230469
700	282.27728271484375	13.970116666666666					1	DETECTED	282.2773 m/z @13.97 [N1307_1.mzXML]	282.27728271484375	13.970116666666666	11.844983333333333	14.2646	2.4196166666666663	98063.2734375	2462446.064048341	0	1287	0.2971268878861135	0.5738986012409202	1.5617882715058067	282.2763977050781	282.2791442871094
701	282.90325927734375	1.5837166666666667					1	DETECTED	282.9033 m/z @1.58 [N1307_1.mzXML]	282.90325927734375	1.5837166666666667	1.2110833333333335	1.6577833333333334	0.4466999999999999	84581.3125	536760.2340229494	0	1287	0.08751120610786933	0.5993827712675553	1.3482972976301184	282.9029541015625	282.9037170410156
702	282.970947265625	11.48945					1	DETECTED	282.9709 m/z @11.49 [N1307_1.mzXML]	282.970947265625	11.48945	11.017383333333333	16.13703333333333	5.119649999999998	14412.4462890625	1171147.11032959	0	1287	0.4810907927795718	4.597301671520905	8.102034538369491	282.970947265625	282.97412109375
703	283.1522216796875	12.0231					1	DETECTED	283.1522 m/z @12.02 [N1307_1.mzXML]	283.1522216796875	12.0231	8.45135	12.098033333333332	3.646683333333332	15575.728515625	1453755.8287182003	0	1287	0.13760690515335483	0.5104897225916333	0.02097944518326652	283.1498107910156	283.1525573730469
704	283.2408142089844	15.521333333333333					1	DETECTED	283.2408 m/z @15.52 [N1307_1.mzXML]	283.2408142089844	15.521333333333333	14.463533333333334	16.51265	2.0491166666666665	5278.9052734375	349831.52828930673	0	1287	0.5475366515014031	0.9685747148169169	0.9371494296338337	283.2371520996094	283.2412414550781
705	283.2611999511719	12.735083333333334					1	DETECTED	283.2612 m/z @12.74 [N1307_1.mzXML]	283.2611999511719	12.735083333333334	0.13479999999999998	19.990166666666667	19.85536666666667	98665.8359375	4285947.471126308	0	1287	0.18579882011985838	5.691613266218532	0.6782093457699683	283.2515563964844	283.262939453125
706	283.2806091308594	13.999683333333333					1	DETECTED	283.2806 m/z @14.00 [N1307_1.mzXML]	283.2806091308594	13.999683333333333	13.810533333333332	15.2336	1.4230666666666671	20438.75390625	494076.6141212772	0	1287	0.27525261276544377	3.761741122565837	1.6181856581654401	283.27947998046875	283.28570556640625
707	284.1375427246094	9.011633333333332					1	DETECTED	284.1375 m/z @9.01 [N1307_1.mzXML]	284.1375427246094	9.011633333333332	8.967516666666667	9.0574	0.08988333333333287	13182.26171875	50132.534134765294	0	1287	0.11236641442577877	1.0187004155648076	1.037400831129615	284.1371154785156	284.1378479003906
708	284.2925109863281	12.6625					1	DETECTED	284.2925 m/z @12.66 [N1307_1.mzXML]	284.2925109863281	12.6625	8.289833333333332	12.823666666666666	4.533833333333334	23661.4609375	1553554.6769621584	0	1287	0.2726087529389236	0.5184288763531025	0.03685775270620516	284.2925109863281	284.29315185546875
709	284.32940673828125	11.890316666666667					1	DETECTED	284.3294 m/z @11.89 [N1307_1.mzXML]	284.32940673828125	11.890316666666667	11.860366666666666	12.557266666666667	0.6969000000000012	37070.9921875	305633.7699256603	0	1287	0.0845072477620068	3.131138853566956	4.793089759836741	284.32843017578125	284.32958984375
710	284.4974670410156	1.8886833333333333					1	DETECTED	284.4975 m/z @1.89 [N1307_1.mzXML]	284.4974670410156	1.8886833333333333	1.8745666666666667	8.782216666666667	6.90765	28201.84375	890075.9753071289	0	1287	0.13855871420857357	67.62051747138294	46.99943720357697	284.4880065917969	284.4989929199219
711	284.9078674316406	1.6874666666666667					1	DETECTED	284.9079 m/z @1.69 [N1307_1.mzXML]	284.9078674316406	1.6874666666666667	1.6577833333333334	1.7755833333333333	0.1177999999999999	51396.234375	249186.80752929702	0	1287	0.06956371501989866	1.984278495227402	2.968556990454804	284.9078369140625	284.9082336425781
712	285.0630798339844	1.4654					1	DETECTED	285.0631 m/z @1.47 [N1307_1.mzXML]	285.0630798339844	1.4654	1.4008	11.675133333333333	10.274333333333333	16138.720703125	2816542.9865209963	0	1287	0.08536382866957481	79.52270381836946	144.88138170133902	285.0599365234375	285.0688171386719
713	285.2401428222656	13.036616666666667					1	DETECTED	285.2401 m/z @13.04 [N1307_1.mzXML]	285.2401428222656	13.036616666666667	12.91105	13.133966666666668	0.2229166666666682	49321.40625	362074.56054296886	0	1287	0.11021495515126567	0.8876426864879201	0.78081231023327	285.239990234375	285.2413330078125
714	285.2761535644531	2.7689					1	DETECTED	285.2762 m/z @2.77 [N1307_1.mzXML]	285.2761535644531	2.7689	0.38986666666666664	19.607000000000003	19.217133333333337	2296.355712890625	1427491.1141430053	0	1287	4.7284138705337355	4.0388533157725135	7.077706631545028	285.2761535644531	285.2787170410156
715	286.1419677734375	11.890316666666667					1	DETECTED	286.1420 m/z @11.89 [N1307_1.mzXML]	286.1419677734375	11.890316666666667	11.860366666666666	12.17615	0.31578333333333397	49527.7265625	399609.9050194102	0	1287	0.13893459419364973	4.250197416772464	8.137155914036695	286.1416320800781	286.1425476074219
716	286.1992492675781	10.3765					1	DETECTED	286.1992 m/z @10.38 [N1307_1.mzXML]	286.1992492675781	10.3765	10.287316666666667	10.6307	0.3433833333333318	103503.0	845499.8508007816	0	1287	0.11862772796201959	1.8113922734329104	1.8706671675378417	286.1988220214844	286.1995849609375
717	286.2470397949219	9.773633333333333					1	DETECTED	286.2470 m/z @9.77 [N1307_1.mzXML]	286.2470397949219	9.773633333333333	9.087466666666668	19.491	10.403533333333332	127630.9140625	3499513.885120878	0	1287	0.2994367924960013	1.317998733637838	1.157681791400675	286.242431640625	286.2482604980469
718	286.6338195800781	12.995316666666668					1	DETECTED	286.6338 m/z @13.00 [N1307_1.mzXML]	286.6338195800781	12.995316666666668	12.89685	13.092350000000001	0.1955000000000009	17542.537109375	140238.47522705112	0	1287	0.25203394805853385	0.9927217332430622	0.9854434664861245	286.6327819824219	286.6338806152344
719	286.93011474609375	1.9589500000000002					1	DETECTED	286.9301 m/z @1.96 [N1307_1.mzXML]	286.93011474609375	1.9589500000000002	1.90315	11.270800000000001	9.367650000000001	12877.2607421875	3814162.071719727	0	1287	0.16379944134070556	83.93951612903183	166.87903225806366	286.9242248535156	286.9309387207031
720	287.0123291015625	1.7755833333333333					1	DETECTED	287.0123 m/z @1.78 [N1307_1.mzXML]	287.0123291015625	1.7755833333333333	1.7468166666666667	1.8605666666666667	0.11375000000000002	25721.02734375	117366.94809375005	0	1287	0.08297749545750732	1.9771147161066092	2.9542294322132183	287.0116882324219	287.012451171875
721	287.09808349609375	9.71515					1	DETECTED	287.0981 m/z @9.72 [N1307_1.mzXML]	287.09808349609375	9.71515	9.686033333333334	10.154683333333333	0.46864999999999846	162490.953125	1030529.8459970629	0	1287	0.0840078561586246	8.04779622209542	15.095592444190839	287.09808349609375	287.09942626953125
722	287.1459655761719	11.904833333333332					1	DETECTED	287.1460 m/z @11.90 [N1307_1.mzXML]	287.1459655761719	11.904833333333332	8.659616666666667	12.0382	3.3785833333333333	8108.44970703125	648796.1338350832	0	1287	3.3223404423265386	0.5205481914407359	0.04109638288147191	287.14501953125	287.15277099609375
723	287.2027893066406	10.3765					1	DETECTED	287.2028 m/z @10.38 [N1307_1.mzXML]	287.2027893066406	10.3765	10.287316666666667	12.0231	1.7357833333333321	18390.26171875	605508.1601855467	0	1287	0.08527533617355765	9.731545505513047	17.667571623004996	287.1982421875	287.2029724121094
724	287.23516845703125	13.970116666666666					1	DETECTED	287.2352 m/z @13.97 [N1307_1.mzXML]	287.23516845703125	13.970116666666666	13.8532	14.622416666666668	0.7692166666666687	14051.0087890625	284860.20259643573	0	1287	0.20686336251855408	3.2895937277263125	4.692350040127467	287.23455810546875	287.23565673828125
725	287.266845703125	11.5339					1	DETECTED	287.2668 m/z @11.53 [N1307_1.mzXML]	287.266845703125	11.5339	11.504516666666666	11.689733333333333	0.18521666666666725	26907.478515625	158356.6548479015	0	1287	0.12805014229469336	3.1517300056721376	5.303460011344275	287.266845703125	287.2681884765625
726	287.6309814453125	12.939616666666666					1	DETECTED	287.6310 m/z @12.94 [N1307_1.mzXML]	287.6309814453125	12.939616666666666	12.76485	15.425383333333334	2.660533333333335	306834.40625	3586251.9328091457	2	1287	0.15747502399520918	7.559494364107725	1.1131415566095337	287.6301574707031	287.63720703125
727	288.1018371582031	9.729566666666667					1	DETECTED	288.1018 m/z @9.73 [N1307_1.mzXML]	288.1018371582031	9.729566666666667	9.6715	9.7585	0.08699999999999974	27609.32421875	99775.22109228489	0	1287	0.16892847542991873	0.7491389207807062	0.49827784156141236	288.1009826660156	288.1018371582031
728	288.2012939453125	1.8745666666666667					1	DETECTED	288.2013 m/z @1.87 [N1307_1.mzXML]	288.2012939453125	1.8745666666666667	1.8605666666666667	12.572566666666667	10.712	25456.9453125	3241073.562016845	0	1287	6.706552222643703	382.5714285714282	487.0679443823019	288.1965637207031	288.2021484375
729	288.21466064453125	10.646466666666667					1	DETECTED	288.2147 m/z @10.65 [N1307_1.mzXML]	288.21466064453125	10.646466666666667	0.18601666666666666	20.007166666666667	19.82115	501098.875	5864016.463223392	1	1287	0.10732083231872913	2.3770326738754	3.522924048331542	288.212158203125	288.2182922363281
730	288.6390075683594	13.297933333333333					1	DETECTED	288.6390 m/z @13.30 [N1307_1.mzXML]	288.6390075683594	13.297933333333333	12.749933333333333	13.671349999999999	0.9214166666666657	79972.7265625	1328422.470740603	0	1287	0.2501176059713597	1.7731635072975298	2.3777921827385216	288.6302185058594	288.640625
731	288.76654052734375	2.0425999999999997					1	DETECTED	288.7665 m/z @2.04 [N1307_1.mzXML]	288.76654052734375	2.0425999999999997	2.0006333333333335	19.990166666666667	17.989533333333334	6136.0634765625	1381477.9389666747	0	1287	0.4643033418120486	214.33121525020064	427.66243050040123	288.76507568359375	288.7746887207031
732	288.92022705078125	1.59875					1	DETECTED	288.9202 m/z @1.60 [N1307_1.mzXML]	288.92022705078125	1.59875	1.5244	2.014483333333333	0.4900833333333332	341670.28125	2195767.9805385754	0	1287	0.095935218619011	3.8934073690565354	2.4841882460611346	288.91949462890625	288.92633056640625
733	289.1606750488281	8.4956					1	DETECTED	289.1607 m/z @8.50 [N1307_1.mzXML]	289.1606750488281	8.4956	8.378533333333333	8.843766666666665	0.46523333333333206	8446.7314453125	111183.03612231449	0	1287	0.08011620118862695	1.9870444191343988	2.9740888382687976	289.1597900390625	289.1612854003906
734	289.17437744140625	1.38355					1	DETECTED	289.1744 m/z @1.38 [N1307_1.mzXML]	289.17437744140625	1.38355	0.11788333333333334	19.973333333333336	19.855450000000005	5647.49072265625	2098632.8502921453	0	1287	4.837357173459023	7.8438701606531485	5.350937176816643	289.1724853515625	289.1759338378906
735	289.64678955078125	11.719683333333334					1	DETECTED	289.6468 m/z @11.72 [N1307_1.mzXML]	289.64678955078125	11.719683333333334	11.07665	15.425383333333334	4.348733333333334	26130.54296875	2166743.078567323	0	1287	0.39857070533692074	3.355498544258061	4.58677340610163	289.63836669921875	289.64849853515625
736	290.2667236328125	11.416950000000002					1	DETECTED	290.2667 m/z @11.42 [N1307_1.mzXML]	290.2667236328125	11.416950000000002	11.375033333333333	11.519266666666665	0.14423333333333233	32543.587890625	176556.09837475585	0	1287	0.09274812627389117	1.7204771371768288	2.4409542743536576	290.2657165527344	290.2667541503906
737	290.62579345703125	12.882383333333333					1	DETECTED	290.6258 m/z @12.88 [N1307_1.mzXML]	290.62579345703125	12.882383333333333	2.1133333333333333	12.981566666666668	10.868233333333334	29561.734375	7183249.965855227	0	1287	0.12217683052701034	0.5046050177747031	0.009210035549406335	290.6252136230469	290.62628173828125
738	290.6716003417969	2.3412333333333333					1	DETECTED	290.6716 m/z @2.34 [N1307_1.mzXML]	290.6716003417969	2.3412333333333333	1.1245666666666667	15.649783333333334	14.525216666666667	23166.865234375	8901540.997368157	0	1287	12.967641057990923	5.683633769490719	10.292774890444852	290.6639404296875	290.6814880371094
739	290.8531494140625	1.7173833333333335					1	DETECTED	290.8531 m/z @1.72 [N1307_1.mzXML]	290.8531494140625	1.7173833333333335	0.18601666666666666	6.3928666666666665	6.20685	47821.50390625	2754549.445116699	0	1287	0.08684091582512665	2.026572125116998	3.0531442502339954	290.8529357910156	290.85986328125
740	290.9234924316406	2.8106500000000003					1	DETECTED	290.9235 m/z @2.81 [N1307_1.mzXML]	290.9234924316406	2.8106500000000003	0.10111666666666667	20.007166666666667	19.90605	69249.1484375	9243236.07510672	0	1287	0.8811735599944885	5.17787825272613	5.152154787711209	290.91876220703125	290.93243408203125
741	291.11846923828125	12.0382					1	DETECTED	291.1185 m/z @12.04 [N1307_1.mzXML]	291.11846923828125	12.0382	6.740866666666666	18.014	11.273133333333334	161761.1875	5681718.411838133	0	1287	0.1248789766929228	0.5416783271021532	null	291.1177978515625	291.1273193359375
742	291.193115234375	12.207883333333333					1	DETECTED	291.1931 m/z @12.21 [N1307_1.mzXML]	291.193115234375	12.207883333333333	12.191983333333333	12.557266666666667	0.36528333333333407	25297.640625	210963.31805249007	0	1287	0.07728682033449275	11.486897274632968	21.973794549265936	291.19140625	291.1936950683594
743	291.64495849609375	12.867933333333333					1	DETECTED	291.6450 m/z @12.87 [N1307_1.mzXML]	291.64495849609375	12.867933333333333	12.823666666666666	15.217766666666668	2.3941000000000017	33051.41015625	863218.8349208997	0	1287	0.21351003307333372	27.04179216867444	50.30211627222137	291.6434326171875	291.6454162597656
744	291.9338073730469	2.6036					1	DETECTED	291.9338 m/z @2.60 [N1307_1.mzXML]	291.9338073730469	2.6036	0.10111666666666667	19.990166666666667	19.88905	53068.125	7169307.672127624	0	1287	0.8896194265531707	5.3986658995671775	4.052630067140535	291.932373046875	291.9349365234375
745	292.0666809082031	16.54505					1	DETECTED	292.0667 m/z @16.55 [N1307_1.mzXML]	292.0666809082031	16.54505	14.725266666666666	18.310833333333335	3.5855666666666686	3559.883056640625	465778.034794068	0	1287	1.5049980170234338	0.9851630688635098	0.9703261377270196	292.06512451171875	292.068359375
746	292.1456604003906	8.967516666666667					1	DETECTED	292.1457 m/z @8.97 [N1307_1.mzXML]	292.1456604003906	8.967516666666667	8.936816666666665	9.118183333333333	0.18136666666666734	106229.640625	494066.7381430684	0	1287	0.07110718799547122	2.6494620012296743	3.3349061249558174	292.1447448730469	292.1458435058594
747	292.5139465332031	2.9078					1	DETECTED	292.5139 m/z @2.91 [N1307_1.mzXML]	292.5139465332031	2.9078	1.2282166666666667	16.874166666666667	15.645950000000001	6293.75927734375	1741965.624295716	0	1287	0.18121024822342147	4.6576879186306135	0.8976613180473898	292.5091857910156	292.5216064453125
748	292.9306640625	2.7689					1	DETECTED	292.9307 m/z @2.77 [N1307_1.mzXML]	292.9306640625	2.7689	2.3551	7.90465	5.54955	8700.4033203125	685756.1299804078	0	1287	0.1806394611521136	6.705594490091836	5.001941068888253	292.92266845703125	292.939453125
749	292.952880859375	2.617166666666667					1	DETECTED	292.9529 m/z @2.62 [N1307_1.mzXML]	292.952880859375	2.617166666666667	2.534783333333333	8.0022	5.467416666666667	9365.4482421875	568755.0427079468	0	1287	0.3160489064490015	13.832164820390355	27.922439161842213	292.94488525390625	292.9615478515625
750	292.97998046875	2.713783333333333					1	DETECTED	292.9800 m/z @2.71 [N1307_1.mzXML]	292.97998046875	2.713783333333333	1.0038333333333334	19.923333333333336	18.919500000000003	9645.26953125	1450244.6566226198	0	1287	0.41405599184259945	5.532179303488407	1.130308695193391	292.97161865234375	292.9879455566406
751	292.99859619140625	2.9635000000000002					1	DETECTED	292.9986 m/z @2.96 [N1307_1.mzXML]	292.99859619140625	2.9635000000000002	2.298983333333333	16.267966666666666	13.968983333333334	9100.7392578125	1440632.269131622	0	1287	0.16793522386655546	4.2276950135576135	7.408610526230627	292.99072265625	292.9993896484375
752	293.01025390625	2.685783333333333					1	DETECTED	293.0103 m/z @2.69 [N1307_1.mzXML]	293.01025390625	2.685783333333333	2.327433333333333	18.916166666666665	16.588733333333334	12373.2236328125	1536052.826424988	0	1287	0.9702037116341207	6.0039277904423045	10.025351784696594	293.0020446777344	293.01129150390625
753	293.0216979980469	2.534783333333333					1	DETECTED	293.0217 m/z @2.53 [N1307_1.mzXML]	293.0216979980469	2.534783333333333	0.38986666666666664	8.540333333333333	8.150466666666667	15801.5009765625	1370840.9033583675	0	1287	0.2608032961608808	2.3457510625593505	2.556338708806054	293.0135498046875	293.02227783203125
754	293.0331115722656	2.685783333333333					1	DETECTED	293.0331 m/z @2.69 [N1307_1.mzXML]	293.0331115722656	2.685783333333333	0.16893333333333332	19.8735	19.70456666666667	18601.58203125	2404253.393240966	0	1287	0.6239934565929617	1.5301495441236075	1.991897729589756	293.02447509765625	293.03704833984375
755	293.04791259765625	2.8664666666666667					1	DETECTED	293.0479 m/z @2.87 [N1307_1.mzXML]	293.04791259765625	2.8664666666666667	0.42371666666666663	19.8735	19.449783333333333	20957.095703125	3095315.916535035	0	1287	0.5887601617849598	1.4616923075052295	1.9063491191869133	293.0392150878906	293.0484313964844
756	293.0592956542969	2.685783333333333					1	DETECTED	293.0593 m/z @2.69 [N1307_1.mzXML]	293.0592956542969	2.685783333333333	0.11788333333333334	19.956500000000002	19.838616666666667	34866.953125	5639380.582607179	0	1287	0.6528764867190238	2.037513254439329	2.5710532312858945	293.0513916015625	293.0672302246094
757	293.09588623046875	2.6036					1	DETECTED	293.0959 m/z @2.60 [N1307_1.mzXML]	293.09588623046875	2.6036	0.10111666666666667	20.007166666666667	19.90605	1.9128846E7	2.425480685269414E9	1	1287	0.8852872011622686	11.947177709912266	11.339867960709654	293.09283447265625	293.0971984863281
758	293.1138000488281	2.6036					1	DETECTED	293.1138 m/z @2.60 [N1307_1.mzXML]	293.1138000488281	2.6036	0.13479999999999998	20.007166666666667	19.872366666666668	61393.328125	7049488.65099237	0	1287	0.08139025473367312	2.268422187761029	2.2137557305052007	293.11029052734375	293.1222229003906
759	293.1291809082031	2.685783333333333					1	DETECTED	293.1292 m/z @2.69 [N1307_1.mzXML]	293.1291809082031	2.685783333333333	0.11788333333333334	19.990166666666667	19.872283333333336	36893.33203125	4956006.020919465	0	1287	0.639516840510514	2.0798163976946973	7.135593871733379	293.1250305175781	293.1380920410156
760	293.1510314941406	9.906416666666667					1	DETECTED	293.1510 m/z @9.91 [N1307_1.mzXML]	293.1510314941406	9.906416666666667	0.16893333333333332	20.007166666666667	19.838233333333335	128098.484375	7731786.901991178	0	1287	5.816579485888852	0.5379770216575495	0.06860875247023467	293.1424255371094	293.1601257324219
761	293.1766662597656	13.727016666666666					1	DETECTED	293.1767 m/z @13.73 [N1307_1.mzXML]	293.1766662597656	13.727016666666666	0.37284999999999996	20.007166666666667	19.634316666666667	112846.8828125	6666826.768896665	0	1287	0.11032674607480786	0.5681875361300684	0.1045556537075282	293.16668701171875	293.1865234375
762	293.1967468261719	2.5206500000000003					1	DETECTED	293.1967 m/z @2.52 [N1307_1.mzXML]	293.1967468261719	2.5206500000000003	2.3551	19.789833333333334	17.434733333333334	10606.3505859375	1614905.9301967167	0	1287	0.4864467204111289	10.802723250246144	32.70996126374173	293.1868591308594	293.2060546875
763	293.2083740234375	12.409583333333334					1	DETECTED	293.2084 m/z @12.41 [N1307_1.mzXML]	293.2083740234375	12.409583333333334	1.0210833333333333	12.527050000000001	11.505966666666668	10000.37109375	1516886.9467635194	0	1287	9.878750461469886	0.5077737185929306	0.01576632810022352	293.2070007324219	293.2167663574219
764	293.2429504394531	12.60355					1	DETECTED	293.2430 m/z @12.60 [N1307_1.mzXML]	293.2429504394531	12.60355	2.28485	12.779766666666665	10.494916666666665	9091.13671875	1704422.0246463618	0	1287	9.822369358947853	0.5110065248322548	0.023101661206647545	293.2335205078125	293.25286865234375
765	293.28369140625	2.644566666666667					1	DETECTED	293.2837 m/z @2.64 [N1307_1.mzXML]	293.28369140625	2.644566666666667	2.4797000000000002	7.90465	5.42495	5976.17041015625	481375.4624348144	0	1287	0.5634588022066556	16.452537403962793	14.587295031263915	293.2755126953125	293.2923278808594
766	293.314208984375	2.8664666666666667					1	DETECTED	293.3142 m/z @2.87 [N1307_1.mzXML]	293.314208984375	2.8664666666666667	2.3690166666666665	19.3435	16.974483333333332	8498.32421875	1272425.150287781	0	1287	1.0702991551476884	3.4874245985379018	5.936853328838918	293.3061218261719	293.321533203125
767	293.6796569824219	2.7689					1	DETECTED	293.6797 m/z @2.77 [N1307_1.mzXML]	293.6796569824219	2.7689	2.4106	7.673116666666667	5.2625166666666665	7972.29296875	591236.2155705871	0	1287	0.36239122974302074	7.343729649269703	5.702499764114967	293.67474365234375	293.685546875
768	294.0987548828125	2.6582999999999997					1	DETECTED	294.0988 m/z @2.66 [N1307_1.mzXML]	294.0987548828125	2.6582999999999997	0.10111666666666667	20.007166666666667	19.90605	1927899.25	2.2682508777296612E8	1	1287	0.9174336513080266	4.236352354824939	7.704392057469813	294.09857177734375	294.10089111328125
769	294.26483154296875	2.6036					1	DETECTED	294.2648 m/z @2.60 [N1307_1.mzXML]	294.26483154296875	2.6036	1.4008	16.9565	15.555699999999998	51452.95703125	6503256.471083649	0	1287	0.8496930082029843	3.13517354907243	5.25262841285165	294.26416015625	294.2653503417969
770	294.93682861328125	1.6577833333333334					1	DETECTED	294.9368 m/z @1.66 [N1307_1.mzXML]	294.93682861328125	1.6577833333333334	1.5837166666666667	1.6727166666666666	0.08899999999999997	133565.578125	482418.2202910157	0	1287	0.0725622497438958	0.6008100810081001	0.1853893358857161	294.9366455078125	294.93695068359375
771	295.1002502441406	2.685783333333333					1	DETECTED	295.1003 m/z @2.69 [N1307_1.mzXML]	295.1002502441406	2.685783333333333	0.10111666666666667	20.007166666666667	19.90605	224949.84375	2.799653204913783E7	0	1287	0.7605983223394834	4.999632103128143	7.771632841912368	295.0938720703125	295.1024169921875
772	295.1261901855469	9.642166666666666					1	DETECTED	295.1262 m/z @9.64 [N1307_1.mzXML]	295.1261901855469	9.642166666666666	9.612599999999999	9.71515	0.10255000000000081	63920.28515625	303173.1324931645	0	1287	0.09986419650385336	1.7342164599774093	2.4684329199548185	295.1261901855469	295.1266174316406
773	295.1917419433594	13.727016666666666					1	DETECTED	295.1917 m/z @13.73 [N1307_1.mzXML]	295.1917419433594	13.727016666666666	1.4345999999999999	16.447533333333332	15.012933333333333	44628.70703125	3353959.823313478	0	1287	1.523494145830723	0.5821383186675895	0.025408087062172537	295.1864318847656	295.2016906738281
774	295.2925720214844	2.8106500000000003					1	DETECTED	295.2926 m/z @2.81 [N1307_1.mzXML]	295.2925720214844	2.8106500000000003	0.11788333333333334	20.007166666666667	19.88928333333333	67109.421875	8923436.070555791	0	1287	0.8712699917520124	5.016210879909997	2.2730206958218826	295.291259765625	295.2945861816406
775	296.06390380859375	1.7468166666666667					1	DETECTED	296.0639 m/z @1.75 [N1307_1.mzXML]	296.06390380859375	1.7468166666666667	1.6577833333333334	1.7896	0.1318166666666667	286954.3125	1164244.0987822267	0	1287	0.06548091379089294	0.7402658180456763	0.5054882902819601	296.063720703125	296.0639953613281
776	296.1834716796875	11.844983333333333					1	DETECTED	296.1835 m/z @11.84 [N1307_1.mzXML]	296.1834716796875	11.844983333333333	10.33155	19.541333333333334	9.209783333333334	37930.54296875	2773637.1435254514	0	1287	0.11384350229517715	2.5438555083173586	19.105005960336438	296.18133544921875	296.1837158203125
777	296.25628662109375	13.479466666666667					1	DETECTED	296.2563 m/z @13.48 [N1307_1.mzXML]	296.25628662109375	13.479466666666667	13.407433333333334	13.699416666666668	0.29198333333333437	41738.8046875	382269.18465527345	0	1287	0.15061961592605044	2.026723739009717	3.053447478019434	296.25567626953125	296.2577209472656
778	296.98785400390625	11.82925					1	DETECTED	296.9879 m/z @11.83 [N1307_1.mzXML]	296.98785400390625	11.82925	11.151233333333332	16.218433333333333	5.0672000000000015	11136.2177734375	1114255.306314575	0	1287	0.6735410315490817	3.7367812983948214	6.473562596789643	296.9857482910156	296.99261474609375
779	297.1064147949219	9.5225					1	DETECTED	297.1064 m/z @9.52 [N1307_1.mzXML]	297.1064147949219	9.5225	9.462483333333333	9.582699999999999	0.12021666666666597	7205.66796875	36365.04436352536	0	1287	0.14432238603052028	1.0015273535128897	1.0030547070257796	297.1047668457031	297.1064147949219
780	297.17840576171875	14.089183333333333					1	DETECTED	297.1784 m/z @14.09 [N1307_1.mzXML]	297.17840576171875	14.089183333333333	10.007183333333334	19.6235	9.616316666666666	19635.099609375	2949633.3050493766	0	1287	1.7575604558338576	1.1166145248921138	1.0462972278492801	297.17742919921875	297.18768310546875
781	298.27191162109375	14.335849999999999					1	DETECTED	298.2719 m/z @14.34 [N1307_1.mzXML]	298.27191162109375	14.335849999999999	10.869183333333332	17.105833333333333	6.236650000000001	219069.34375	1.044697047173467E7	0	1287	0.5017559449100482	0.7272671852843224	4.514218826449581	298.2708435058594	298.2728576660156
782	298.8963623046875	12.981566666666668					1	DETECTED	298.8964 m/z @12.98 [N1307_1.mzXML]	298.8963623046875	12.981566666666668	2.170666666666667	12.981566666666668	10.8109	62269.46484375	1.0319476135495545E7	0	1287	4.977196309361373	0.5	null	298.89208984375	298.8963623046875
783	299.1365966796875	12.89685					1	DETECTED	299.1366 m/z @12.90 [N1307_1.mzXML]	299.1365966796875	12.89685	2.298983333333333	15.456983333333334	13.158000000000001	112904.46875	6989878.974222435	0	1287	0.2837841239744954	0.718878364829692	0.7914025224393675	299.1354064941406	299.14599609375
784	299.1694641113281	9.288616666666666					1	DETECTED	299.1695 m/z @9.29 [N1307_1.mzXML]	299.1694641113281	9.288616666666666	9.246550000000001	12.144166666666667	2.897616666666666	222924.375	1589392.7234516614	0	1287	0.06508613090210247	1.9759138318379468	2.7257160286436917	299.1595153808594	299.1697998046875
785	299.27545166015625	14.335849999999999					1	DETECTED	299.2755 m/z @14.34 [N1307_1.mzXML]	299.27545166015625	14.335849999999999	11.719683333333334	16.185883333333333	4.466199999999999	45001.4921875	2312890.3426318355	0	1287	0.47356127397232584	0.7588145383990353	0.3868707561799109	299.27508544921875	299.27630615234375
786	299.2923889160156	13.523416666666666					1	DETECTED	299.2924 m/z @13.52 [N1307_1.mzXML]	299.2923889160156	13.523416666666666	0.15171666666666667	20.007166666666667	19.85545	25605.111328125	2978830.3689868785	0	1287	0.30497447955951884	0.6282843095903137	0.4177617496180765	299.2914733886719	299.2943115234375
787	299.39520263671875	12.939616666666666					1	DETECTED	299.3952 m/z @12.94 [N1307_1.mzXML]	299.39520263671875	12.939616666666666	6.657749999999999	12.939616666666666	6.281866666666667	74770.8671875	1.1468219806780702E7	0	1287	5.290205785776788	0.5	null	299.394287109375	299.3963623046875
788	299.6307373046875	12.91105					1	DETECTED	299.6307 m/z @12.91 [N1307_1.mzXML]	299.6307373046875	12.91105	12.735083333333334	13.022866666666665	0.2877833333333317	84633.7734375	706498.0866074238	0	1287	0.2036737894277465	0.8051776209641045	0.6763401438475185	299.6302490234375	299.6310729980469
789	300.13946533203125	12.89685					1	DETECTED	300.1395 m/z @12.90 [N1307_1.mzXML]	300.13946533203125	12.89685	8.644316666666667	13.106133333333334	4.461816666666667	24405.28125	1879050.8188469235	0	1287	4.519988821169399	0.5246069009845112	0.04912573553325426	300.13946533203125	300.1449279785156
790	300.1783752441406	11.575349999999998					1	DETECTED	300.1784 m/z @11.58 [N1307_1.mzXML]	300.1783752441406	11.575349999999998	9.37435	11.993916666666667	2.6195666666666675	293456.4375	7607672.391117072	0	1287	0.1088544848810784	0.5431953427181992	0.07133131496982878	300.17181396484375	300.1816101074219
791	301.1159362792969	10.7757					1	DETECTED	301.1159 m/z @10.78 [N1307_1.mzXML]	301.1159362792969	10.7757	7.822550000000001	10.884333333333332	3.0617833333333317	81352.90625	2236654.215565432	1	1287	0.1066606408830797	0.5183927896201229	0.09631389709416856	301.10626220703125	301.11614990234375
792	301.1388854980469	12.453516666666667					1	DETECTED	301.1389 m/z @12.45 [N1307_1.mzXML]	301.1388854980469	12.453516666666667	0.10111666666666667	19.806500000000003	19.705383333333337	287080.40625	1.665288723872179E7	1	1287	0.14951628906233339	2.040598852786754	0.022423105787603762	301.1377868652344	301.1431884765625
793	301.18133544921875	11.5339					1	DETECTED	301.1813 m/z @11.53 [N1307_1.mzXML]	301.18133544921875	11.5339	4.31055	11.734900000000001	7.424350000000001	46083.22265625	1.138295185582776E7	0	1287	7.3318040942773175	0.5139132120138165	0.02782642402763293	301.1735534667969	301.1821594238281
794	301.211669921875	13.479466666666667					1	DETECTED	301.2117 m/z @13.48 [N1307_1.mzXML]	301.211669921875	13.479466666666667	11.781583333333334	13.713249999999999	1.9316666666666649	118144.1796875	2933097.692619262	0	1287	0.2647958265585828	1.648149985204823	1.963598526699943	301.2110290527344	301.2144775390625
795	302.017333984375	11.061983333333334					1	DETECTED	302.0173 m/z @11.06 [N1307_1.mzXML]	302.017333984375	11.061983333333334	0.10111666666666667	20.007166666666667	19.90605	45622.71875	1.420583692248204E7	0	1287	4.910746533544446	2.051165487109784	0.3194187448236707	302.0166931152344	302.0185546875
796	302.1419982910156	12.453516666666667					1	DETECTED	302.1420 m/z @12.45 [N1307_1.mzXML]	302.1419982910156	12.453516666666667	1.4949000000000001	19.90666666666667	18.41176666666667	47689.9765625	7606927.903947599	0	1287	0.15412431614446476	1.439406959723713	1.830011427779216	302.1412658691406	302.1436767578125
797	302.21270751953125	11.561583333333335					1	DETECTED	302.2127 m/z @11.56 [N1307_1.mzXML]	302.21270751953125	11.561583333333335	11.5339	13.583233333333334	2.049333333333335	27316.98046875	2388402.3407133794	0	1287	2.026579094485193	37.01384708006908	73.02769416013815	302.2125244140625	302.2151794433594
798	302.23046875	10.838933333333333					1	DETECTED	302.2305 m/z @10.84 [N1307_1.mzXML]	302.23046875	10.838933333333333	10.792133333333334	10.869183333333332	0.07704999999999806	28851.1015625	99620.04707617019	0	1287	0.0553890917859885	0.8231837606837525	0.6463675213675051	302.22991943359375	302.23046875
799	302.2855529785156	11.617616666666667					1	DETECTED	302.2856 m/z @11.62 [N1307_1.mzXML]	302.2855529785156	11.617616666666667	10.511983333333335	11.646283333333335	1.1342999999999996	38971.5703125	1489971.4603515628	0	1287	0.08151563368684123	0.5129639120865874	0.025927824173174945	302.2793273925781	302.28570556640625
800	302.3033142089844	11.675133333333333					1	DETECTED	302.3033 m/z @11.68 [N1307_1.mzXML]	302.3033142089844	11.675133333333333	11.660666666666666	11.949666666666667	0.2890000000000015	37667.04296875	218174.0353134774	0	1287	0.09101382796384172	9.98847926267243	19.877343814694676	302.3030090332031	302.3036804199219
801	303.0257568359375	1.4654					1	DETECTED	303.0258 m/z @1.47 [N1307_1.mzXML]	303.0257568359375	1.4654	0.3560166666666667	19.89	19.533983333333335	8996.619140625	2581602.471433411	0	1287	14.00180947888849	9.429880361803791	15.541348770664506	303.0189208984375	303.028564453125
802	303.14276123046875	9.700766666666668					1	DETECTED	303.1428 m/z @9.70 [N1307_1.mzXML]	303.14276123046875	9.700766666666668	4.848416666666666	9.7585	4.910083333333334	30717.09375	1301765.7060327143	0	1287	0.08268306484294818	0.506820295221178	0.013185515625359603	303.14215087890625	303.1441955566406
803	303.17291259765625	8.751683333333334					1	DETECTED	303.1729 m/z @8.75 [N1307_1.mzXML]	303.17291259765625	8.751683333333334	8.7065	8.8283	0.12180000000000035	5738.53369140625	25551.998170104966	0	1287	0.06578781449188931	1.3478421246772243	1.6956842493544486	303.1632385253906	303.17291259765625
804	303.22711181640625	14.435183333333333					1	DETECTED	303.2271 m/z @14.44 [N1307_1.mzXML]	303.22711181640625	14.435183333333333	10.214383333333334	17.502	7.287616666666665	894116.3125	3.3283082910363648E7	1	1287	0.43773022530415595	0.6775034136439458	2.526065145105394	303.2265625	303.2289733886719
805	303.2508850097656	13.050416666666667					1	DETECTED	303.2509 m/z @13.05 [N1307_1.mzXML]	303.2508850097656	13.050416666666667	12.995316666666668	13.092350000000001	0.09703333333333397	30464.162109375	117927.44865087884	0	1287	0.062429172249103715	0.8805202661827122	0.7610405323654243	303.2502746582031	303.2510070800781
806	303.8232116699219	9.552466666666668					1	DETECTED	303.8232 m/z @9.55 [N1307_1.mzXML]	303.8232116699219	9.552466666666668	9.462483333333333	9.642166666666666	0.1796833333333332	14048.2861328125	100977.98080853233	0	1287	0.14981621091773611	0.9984256343767237	0.9598644469824803	303.822265625	303.8242492675781
807	304.04693603515625	10.361416666666665					1	DETECTED	304.0469 m/z @10.36 [N1307_1.mzXML]	304.04693603515625	10.361416666666665	0.2539666666666667	19.956500000000002	19.702533333333335	4371.34619140625	2102188.501314331	0	1287	17.184739205108514	0.9746540093363478	0.8977435157658271	304.04541015625	304.048583984375
808	304.157470703125	9.582699999999999					1	DETECTED	304.1575 m/z @9.58 [N1307_1.mzXML]	304.157470703125	9.582699999999999	1.8177333333333332	9.729566666666667	7.911833333333334	10197.5693359375	2395315.245122131	0	1287	0.38609342520375733	0.5094570056106702	0.01891401122134044	304.1476745605469	304.15985107421875
809	304.20947265625	10.095149999999999					1	DETECTED	304.2095 m/z @10.10 [N1307_1.mzXML]	304.20947265625	10.095149999999999	4.2214833333333335	14.5503	10.328816666666667	71430.96875	4720871.063832035	0	1287	0.10261184306364157	0.5199030953141501	0.03257793935923568	304.209228515625	304.2157897949219
810	304.2306823730469	14.435183333333333					1	DETECTED	304.2307 m/z @14.44 [N1307_1.mzXML]	304.2306823730469	14.435183333333333	10.511983333333335	16.34926666666667	5.837283333333334	163708.078125	6317957.401526486	0	1287	0.5298658669004652	0.6899292416798332	0.27838832063433444	304.2288818359375	304.23150634765625
811	304.8937683105469	1.6286166666666666					1	DETECTED	304.8938 m/z @1.63 [N1307_1.mzXML]	304.8937683105469	1.6286166666666666	0.8478666666666667	1.7755833333333333	0.9277166666666666	122783.125	955241.3851941533	0	1287	0.09575701995727837	0.5941189027644359	0.14691749366639076	304.8934326171875	304.90289306640625
812	304.9736022949219	2.2706333333333335					1	DETECTED	304.9736 m/z @2.27 [N1307_1.mzXML]	304.9736022949219	2.2706333333333335	2.0708166666666665	2.298983333333333	0.22816666666666663	7023.193359375	67291.06421911625	0	1287	0.09627308065790263	0.5709400283593284	0.1418800567186568	304.9725036621094	304.9737243652344
813	305.04351806640625	15.990083333333333					1	DETECTED	305.0435 m/z @15.99 [N1307_1.mzXML]	305.04351806640625	15.990083333333333	15.015099999999999	19.990166666666667	4.9750666666666685	3145.883056640625	493650.7801228032	0	1287	1.2199743103622591	2.551359852305166	4.102719704610332	305.0426025390625	305.044677734375
814	305.1335144042969	12.364266666666667					1	DETECTED	305.1335 m/z @12.36 [N1307_1.mzXML]	305.1335144042969	12.364266666666667	6.26155	12.4827	6.22115	27473.740234375	1158708.4005711062	0	1287	0.10539680519017125	0.5097033288453502	2.400068410257999	305.1241760253906	305.1341247558594
815	305.1702575683594	8.274933333333333					1	DETECTED	305.1703 m/z @8.27 [N1307_1.mzXML]	305.1702575683594	8.274933333333333	8.215133333333334	12.160216666666667	3.945083333333333	4824.98193359375	650867.0579046023	0	1287	0.10216812512275375	32.98564659977748	64.97129319955496	305.16802978515625	305.173583984375
816	305.2427978515625	12.735083333333334					1	DETECTED	305.2428 m/z @12.74 [N1307_1.mzXML]	305.2427978515625	12.735083333333334	0.69515	15.440983333333332	14.745833333333332	252596.21875	1.0382252982169308E7	1	1287	0.18727234236739143	1.1773298747413714	9.060652696693063	305.2334899902344	305.2464904785156
817	306.08184814453125	15.425383333333334					1	DETECTED	306.0818 m/z @15.43 [N1307_1.mzXML]	306.08184814453125	15.425383333333334	2.5485166666666665	18.392999999999997	15.844483333333331	6817.20361328125	3477490.2704613046	0	1287	2.2234106370250437	0.6152305426268293	0.2304610852536587	306.08099365234375	306.0827331542969
818	306.50592041015625	8.812783333333334					1	DETECTED	306.5059 m/z @8.81 [N1307_1.mzXML]	306.50592041015625	8.812783333333334	8.797533333333332	8.858933333333333	0.06140000000000079	4064.96435546875	10124.489518066322	0	1287	0.0553444876127287	2.013114754098154	3.0262295081963075	306.50531005859375	306.50628662109375
819	307.1660461425781	10.9734					1	DETECTED	307.1660 m/z @10.97 [N1307_1.mzXML]	307.1660461425781	10.9734	9.462483333333333	20.007166666666667	10.544683333333333	1096996.125	4.033638338192251E7	1	1287	0.3276059877166144	0.852562162561441	1.33566512945257	307.16497802734375	307.1680908203125
820	308.16949462890625	10.987883333333334					1	DETECTED	308.1695 m/z @10.99 [N1307_1.mzXML]	308.16949462890625	10.987883333333334	8.5855	18.540833333333335	9.955333333333336	141317.515625	6140171.171798095	0	1287	0.4299781986297315	1.228823644964944	0.447831096872381	308.1689453125	308.1708984375
821	308.1821594238281	8.8283					1	DETECTED	308.1822 m/z @8.83 [N1307_1.mzXML]	308.1821594238281	8.8283	8.797533333333332	9.597666666666667	0.8001333333333349	293583.15625	1483727.5299622728	2	1287	0.0710046655242138	5.54113148066779	3.07473411159314	308.1809997558594	308.1833190917969
822	308.8768005371094	2.1420833333333333					1	DETECTED	308.8768 m/z @2.14 [N1307_1.mzXML]	308.8768005371094	2.1420833333333333	2.0708166666666665	3.2447999999999997	1.1739833333333332	11032.3349609375	326880.1907603149	0	1287	0.23629271725423395	8.236552853133752	15.473105706267503	308.87225341796875	308.8772888183594
823	309.0404052734375	11.254850000000001					1	DETECTED	309.0404 m/z @11.25 [N1307_1.mzXML]	309.0404052734375	11.254850000000001	2.2562333333333333	11.30265	9.046416666666666	14012.4619140625	4411855.597921752	0	1287	9.041184784703283	0.5026559637870265	0.005311927574052908	309.0389404296875	309.04840087890625
824	309.08013916015625	11.575349999999998					1	DETECTED	309.0801 m/z @11.58 [N1307_1.mzXML]	309.08013916015625	11.575349999999998	11.5339	11.646283333333335	0.1123833333333355	13665.4873046875	66718.18776953158	0	1287	0.22515206375999064	1.355649376759196	1.711298753518392	309.0795593261719	309.08087158203125
825	309.20135498046875	12.794649999999999					1	DETECTED	309.2014 m/z @12.79 [N1307_1.mzXML]	309.20135498046875	12.794649999999999	2.9494166666666666	12.92515	9.975733333333334	54630.69921875	2140867.5563798836	0	1287	0.11819969321162382	0.5066275727340135	0.235650974139436	309.199462890625	309.2046203613281
826	310.17095947265625	9.447766666666666					1	DETECTED	310.1710 m/z @9.45 [N1307_1.mzXML]	310.17095947265625	9.447766666666666	9.403266666666667	16.594316666666668	7.191050000000001	9351.7568359375	1697372.4329138787	0	1287	1.5079706833854534	77.3633988944971	155.23969654737476	310.16485595703125	310.1796569824219
827	310.1989440917969	10.6307					1	DETECTED	310.1989 m/z @10.63 [N1307_1.mzXML]	310.1989440917969	10.6307	10.422033333333333	16.627216666666666	6.205183333333332	45543.38671875	2182503.4266610104	0	1287	0.12062292270825026	14.868650159744462	28.737300319488924	310.1973571777344	310.2040100097656
828	310.9105529785156	1.6577833333333334					1	DETECTED	310.9106 m/z @1.66 [N1307_1.mzXML]	310.9105529785156	1.6577833333333334	1.5688333333333333	2.5071	0.9382666666666666	95441.6796875	1017569.9713955079	0	1287	0.08093509344538741	1.95014830487419	1.3941094237047271	310.9040832519531	310.91143798828125
829	311.00323486328125	12.128716666666666					1	DETECTED	311.0032 m/z @12.13 [N1307_1.mzXML]	311.00323486328125	12.128716666666666	1.4008	18.145333333333333	16.744533333333333	7584.2529296875	3008038.8320646356	0	1287	0.21479339052240398	0.7804186895560649	0.4382001720096685	311.0017395019531	311.00927734375
830	311.07781982421875	11.561583333333335					1	DETECTED	311.0778 m/z @11.56 [N1307_1.mzXML]	311.07781982421875	11.561583333333335	11.5339	11.704733333333333	0.17083333333333428	15269.779296875	98926.69990356428	0	1287	0.14854784696031054	3.0854906682718757	5.170981336543751	311.0767517089844	311.0792541503906
831	311.1222839355469	8.797533333333332					1	DETECTED	311.1223 m/z @8.80 [N1307_1.mzXML]	311.1222839355469	8.797533333333332	8.510316666666666	8.921066666666666	0.41075000000000017	20394.6328125	216285.74345297253	0	1287	0.22498629671025938	0.7150634021030635	0.45247828755059094	311.12152099609375	311.1224670410156
832	311.16455078125	12.37955					1	DETECTED	311.1646 m/z @12.38 [N1307_1.mzXML]	311.16455078125	12.37955	12.254766666666665	16.741666666666667	4.486900000000002	113648.1484375	2347834.0878663976	0	1287	0.2542328047193525	1.6726517406545494	2.376446844570274	311.1641845703125	311.1745300292969
833	311.1868591308594	13.727016666666666					1	DETECTED	311.1869 m/z @13.73 [N1307_1.mzXML]	311.1868591308594	13.727016666666666	8.721566666666666	16.824333333333335	8.10276666666667	19049.546875	2262990.3603991703	0	1287	0.21050375165401292	0.7531410695606586	0.32277982221508444	311.1866455078125	311.1960754394531
834	311.6310119628906	12.853033333333334					1	DETECTED	311.6310 m/z @12.85 [N1307_1.mzXML]	311.6310119628906	12.853033333333334	12.7061	13.064333333333334	0.3582333333333345	32234.294921875	356985.31159253034	0	1287	0.09289512785534271	1.2190335753175952	1.4380671506351905	311.6294250488281	311.6314392089844
835	312.0274353027344	13.21645					1	DETECTED	312.0274 m/z @13.22 [N1307_1.mzXML]	312.0274353027344	13.21645	11.617616666666667	18.4915	6.873883333333332	68078.40625	2139291.2572202752	0	1287	0.22813703289543596	2.2385599400097536	3.6871042208610048	312.0200500488281	312.0281066894531
836	312.13238525390625	12.853033333333334					1	DETECTED	312.1324 m/z @12.85 [N1307_1.mzXML]	312.13238525390625	12.853033333333334	8.766833333333333	12.867933333333333	4.101100000000001	13728.685546875	1377034.643323243	0	1287	4.003540844992401	0.5018232098282022	0.003752620137160661	312.12451171875	312.13238525390625
837	312.2145690917969	10.743066666666666					1	DETECTED	312.2146 m/z @10.74 [N1307_1.mzXML]	312.2145690917969	10.743066666666666	10.6307	10.8996	0.26890000000000036	38762.921875	307809.67128735484	0	1287	0.10797503896410454	1.1965292198160817	2.3065013579941342	312.2140808105469	312.2148132324219
838	312.29522705078125	1.5394166666666667					1	DETECTED	312.2952 m/z @1.54 [N1307_1.mzXML]	312.29522705078125	1.5394166666666667	1.5394166666666667	13.984683333333333	12.445266666666667	14321.9921875	8161706.509543701	0	1287	12.161323139145994	null	null	312.28662109375	312.29522705078125
839	312.36029052734375	12.083033333333333					1	DETECTED	312.3603 m/z @12.08 [N1307_1.mzXML]	312.36029052734375	12.083033333333333	12.0382	12.207883333333333	0.1696833333333334	31693.4375	206596.94845312418	0	1287	0.1324270354874706	1.8923791821561462	2.7847583643122924	312.3600769042969	312.3605651855469
840	312.6567687988281	2.4106					1	DETECTED	312.6568 m/z @2.41 [N1307_1.mzXML]	312.6567687988281	2.4106	1.9451	19.081	17.1359	19492.38671875	1848948.4585075378	0	1287	0.36120495739152325	2.5434273460592456	13.620410055599226	312.6498107910156	312.6654357910156
841	313.0340881347656	1.6286166666666666					1	DETECTED	313.0341 m/z @1.63 [N1307_1.mzXML]	313.0340881347656	1.6286166666666666	1.5837166666666667	11.603516666666668	10.0198	32074.06640625	3430844.5933984374	0	1287	0.06980870940170125	111.57906458797342	222.15812917594687	313.03326416015625	313.0361633300781
842	313.0943298339844	1.4949000000000001					1	DETECTED	313.0943 m/z @1.49 [N1307_1.mzXML]	313.0943298339844	1.4949000000000001	1.4008	19.294333333333334	17.893533333333334	21928.65234375	3077883.0621485603	0	1287	0.10372828067846451	95.07722281261063	189.15444562522126	313.0927429199219	313.0946350097656
843	313.1647644042969	12.37955					1	DETECTED	313.1648 m/z @12.38 [N1307_1.mzXML]	313.1647644042969	12.37955	9.118183333333333	12.64795	3.529766666666667	31579.0078125	988809.0910284425	0	1287	3.385470668729676	0.546899499963274	2.2010985150236624	313.1643371582031	313.1669616699219
844	313.2713317871094	13.727016666666666					1	DETECTED	313.2713 m/z @13.73 [N1307_1.mzXML]	313.2713317871094	13.727016666666666	0.16893333333333332	19.990166666666667	19.821233333333335	1069988.75	1.9630181168792892E7	1	1287	0.23937732087179775	1.3347786994726085	1.3897974496422014	313.2701416015625	313.2738342285156
845	313.3634338378906	12.113216666666666					1	DETECTED	313.3634 m/z @12.11 [N1307_1.mzXML]	313.3634338378906	12.113216666666666	12.0529	12.160216666666667	0.10731666666666762	6728.28955078125	32863.06445129434	0	1287	0.13079710237581743	0.8896103896103923	0.7792207792207846	313.36279296875	313.3641052246094
846	314.0280456542969	13.21645					1	DETECTED	314.0280 m/z @13.22 [N1307_1.mzXML]	314.0280456542969	13.21645	13.106133333333334	13.379766666666665	0.27363333333333095	19952.00390625	192421.80045092624	0	1287	0.16161722753174068	1.2402175555219794	1.4804351110439589	314.0266418457031	314.0283203125
847	314.16851806640625	8.5708					1	DETECTED	314.1685 m/z @8.57 [N1307_1.mzXML]	314.16851806640625	8.5708	8.525233333333334	12.364266666666667	3.839033333333333	13385.271484375	691098.7065937496	0	1287	3.8270732722893115	42.12545720556036	83.25091441112072	314.16802978515625	314.1687927246094
848	314.23004150390625	10.9734					1	DETECTED	314.2300 m/z @10.97 [N1307_1.mzXML]	314.23004150390625	10.9734	8.600249999999999	11.949666666666667	3.3494166666666683	694826.75	6565309.2607267	1	1287	0.12390083503805727	1.5213726784122148	2.03403737975547	314.22625732421875	314.23187255859375
849	314.7763977050781	1.9728666666666668					1	DETECTED	314.7764 m/z @1.97 [N1307_1.mzXML]	314.7763977050781	1.9728666666666668	1.91695	14.878366666666667	12.961416666666667	8991.4404296875	4216438.585022217	0	1287	0.08866871703701307	115.89940387481336	230.79880774962672	314.7702331542969	314.7779541015625
850	315.05682373046875	2.5071					1	DETECTED	315.0568 m/z @2.51 [N1307_1.mzXML]	315.05682373046875	2.5071	1.4179	14.816483333333334	13.398583333333335	15157.1572265625	3046152.5919052735	0	1287	1.0770741227430802	6.150653384747216	11.301306769494431	315.0480041503906	315.0661315917969
851	315.0772399902344	2.4106					1	DETECTED	315.0772 m/z @2.41 [N1307_1.mzXML]	315.0772399902344	2.4106	0.10111666666666667	20.007166666666667	19.90605	4877044.0	3.4358339099844396E8	1	1287	0.42634318246505165	2.1782783127849292	12.39621871760895	315.0767822265625	315.0869445800781
852	315.1319885253906	11.333049999999998					1	DETECTED	315.1320 m/z @11.33 [N1307_1.mzXML]	315.1319885253906	11.333049999999998	2.298983333333333	11.9196	9.620616666666667	28518.828125	9134391.589160647	0	1287	9.322906732841947	0.5324632317671629	0.06603153148703607	315.12200927734375	315.1395263671875
853	315.1603088378906	12.497533333333333					1	DETECTED	315.1603 m/z @12.50 [N1307_1.mzXML]	315.1603088378906	12.497533333333333	2.396866666666667	13.598266666666666	11.2014	11311.6337890625	3029992.9618239733	0	1287	0.16200494605066496	0.5544881525971883	0.10897630519437654	315.1558532714844	315.1611328125
854	315.2334899902344	10.987883333333334					1	DETECTED	315.2335 m/z @10.99 [N1307_1.mzXML]	315.2334899902344	10.987883333333334	10.838933333333333	11.1367	0.29776666666666607	114910.2578125	912074.1421240258	0	1287	0.12477530953536231	1.238176196800142	1.7022888123185576	315.23309326171875	315.2342529296875
855	315.2782287597656	13.740633333333333					1	DETECTED	315.2782 m/z @13.74 [N1307_1.mzXML]	315.2782287597656	13.740633333333333	13.671349999999999	15.077050000000002	1.405700000000003	16883.802734375	765333.3036557627	0	1287	0.2564425911405763	10.144575414962537	19.289150829925074	315.2772521972656	315.2875061035156
856	316.0810852050781	2.4522					1	DETECTED	316.0811 m/z @2.45 [N1307_1.mzXML]	316.0810852050781	2.4522	0.20283333333333334	19.939833333333336	19.737000000000002	431144.84375	3.297083542184405E7	0	1287	0.4339582591693434	1.1228731200889157	2.594479530758403	316.07550048828125	316.08197021484375
857	316.2457275390625	11.1367					1	DETECTED	316.2457 m/z @11.14 [N1307_1.mzXML]	316.2457275390625	11.1367	10.9734	11.934833333333334	0.9614333333333338	1063011.875	7651001.221635492	1	1287	0.13006241072642943	0.7313777943391462	0.19007179354505646	316.236328125	316.2463073730469
858	317.05364990234375	14.98455					1	DETECTED	317.0536 m/z @14.98 [N1307_1.mzXML]	317.05364990234375	14.98455	0.2539666666666667	19.541333333333334	19.287366666666667	9108.2109375	3050354.154803772	0	1287	1.3635472927554328	0.6655717273279872	0.33206941077098806	317.0518798828125	317.0560302734375
859	317.0824890136719	2.4106					1	DETECTED	317.0825 m/z @2.41 [N1307_1.mzXML]	317.0824890136719	2.4106	0.16893333333333332	20.007166666666667	19.838233333333335	62480.19921875	5287363.666864901	0	1287	0.4553628927326794	2.01979998853569	1.8779600247921322	317.0806884765625	317.0911865234375
860	317.11260986328125	1.6577833333333334					1	DETECTED	317.1126 m/z @1.66 [N1307_1.mzXML]	317.11260986328125	1.6577833333333334	0.37284999999999996	12.5421	12.16925	33380.30078125	3649069.9884007247	0	1287	0.24147994571852993	2.505994191319449	3.9512311558510484	317.1026916503906	317.11376953125
861	317.1763916015625	13.465066666666667					1	DETECTED	317.1764 m/z @13.47 [N1307_1.mzXML]	317.1763916015625	13.465066666666667	8.751683333333334	13.685216666666667	4.933533333333333	78892.1328125	2095574.84810376	0	1287	0.17020736585622132	0.5803748553543802	0.1625271310301575	317.16912841796875	317.1767883300781
862	317.52545166015625	2.396866666666667					1	DETECTED	317.5255 m/z @2.40 [N1307_1.mzXML]	317.52545166015625	2.396866666666667	1.9589500000000002	9.0574	7.09845	17218.001953125	963078.5732333681	0	1287	0.3496331713035499	7.012260073267413	15.021227850285065	317.525390625	317.5284729003906
863	317.69110107421875	8.629433333333333					1	DETECTED	317.6911 m/z @8.63 [N1307_1.mzXML]	317.69110107421875	8.629433333333333	8.5855	8.874166666666667	0.28866666666666774	99673.984375	478586.4552558606	0	1287	0.07044935912207251	1.9290107303392334	2.109563153542376	317.68994140625	317.69158935546875
864	318.0625915527344	15.139083333333334					1	DETECTED	318.0626 m/z @15.14 [N1307_1.mzXML]	318.0625915527344	15.139083333333334	10.468216666666667	18.8505	8.382283333333334	4537.84423828125	1171932.7618964235	0	1287	6.518824876230607	0.8972942209154617	0.6184230051369971	318.06134033203125	318.06451416015625
865	318.1930236816406	8.629433333333333					1	DETECTED	318.1930 m/z @8.63 [N1307_1.mzXML]	318.1930236816406	8.629433333333333	8.600249999999999	9.3888	0.7885500000000008	28773.333984375	241820.32580059857	0	1287	0.0726991563407271	13.510279840091078	3.051893499543342	318.1886291503906	318.1932067871094
866	318.29766845703125	11.375033333333333					1	DETECTED	318.2977 m/z @11.38 [N1307_1.mzXML]	318.29766845703125	11.375033333333333	2.014483333333333	15.521333333333333	13.50685	463050.9375	3.754917481993882E7	1	1287	0.10504570851512085	0.5099313883496354	0.01386095871059928	318.2975158691406	318.30621337890625
867	318.9677429199219	1.9451					1	DETECTED	318.9677 m/z @1.95 [N1307_1.mzXML]	318.9677429199219	1.9451	1.7612333333333334	2.327433333333333	0.5661999999999996	17678.82421875	308672.1643211668	0	1287	0.30639072181559923	1.5397026831036975	2.079405366207395	318.966796875	318.968505859375
868	319.05908203125	16.07135					1	DETECTED	319.0591 m/z @16.07 [N1307_1.mzXML]	319.05908203125	16.07135	9.949900000000001	19.85666666666667	9.906766666666668	3827.397705078125	1595563.2697178954	0	1287	6.974559769307804	0.8091846430720394	0.6183692861440789	319.056640625	319.06085205078125
869	319.1263122558594	10.71065					1	DETECTED	319.1263 m/z @10.71 [N1307_1.mzXML]	319.1263122558594	10.71065	10.4828	10.7757	0.29290000000000127	17567.322265625	165505.35181213403	0	1287	0.15571921231083863	0.6427474215492673	0.37579343209176036	319.12591552734375	319.12677001953125
870	319.138671875	8.510316666666666					1	DETECTED	319.1387 m/z @8.51 [N1307_1.mzXML]	319.138671875	8.510316666666666	8.274933333333333	8.555516666666668	0.2805833333333343	8857.5986328125	72339.92315704362	0	1287	0.24629051582552286	0.5960135948452906	0.20460700951154184	319.1376647949219	319.1393127441406
871	319.16302490234375	9.567783333333333					1	DETECTED	319.1630 m/z @9.57 [N1307_1.mzXML]	319.16302490234375	9.567783333333333	7.173283333333333	11.2101	4.036816666666668	24269.72265625	907611.0068320308	0	1287	0.07441367214356553	0.8429351987192875	52.47473579724624	319.1609802246094	319.168701171875
872	319.1922912597656	14.34995					1	DETECTED	319.1923 m/z @14.35 [N1307_1.mzXML]	319.1922912597656	14.34995	10.869183333333332	16.6597	5.790516666666669	255979.90625	1.0928767317356063E7	0	1287	0.5846105168039628	1.4593838655105598	3.6525655356004627	319.184814453125	319.1939697265625
873	319.22174072265625	12.468116666666667					1	DETECTED	319.2217 m/z @12.47 [N1307_1.mzXML]	319.22174072265625	12.468116666666667	12.160216666666667	12.618616666666666	0.45839999999999925	15892.779296875	181268.48140502887	0	1287	0.14162768512984236	0.744397531666124	0.488795063332248	319.22174072265625	319.2242736816406
874	319.3012390136719	11.361116666666668					1	DETECTED	319.3012 m/z @11.36 [N1307_1.mzXML]	319.3012390136719	11.361116666666668	11.333049999999998	11.646283333333335	0.31323333333333636	89879.0703125	682820.2867822316	0	1287	0.20335307494986488	5.580166270783368	4.640048555728209	319.29302978515625	319.3012390136719
875	320.00335693359375	16.676					1	DETECTED	320.0034 m/z @16.68 [N1307_1.mzXML]	320.00335693359375	16.676	14.622416666666668	19.524333333333335	4.901916666666667	2467.167724609375	403757.1561249998	0	1287	0.6031666494745807	1.1935032260682563	1.3870064521365126	320.0021057128906	320.00482177734375
876	320.1956481933594	14.435183333333333					1	DETECTED	320.1956 m/z @14.44 [N1307_1.mzXML]	320.1956481933594	14.435183333333333	8.46625	15.827733333333333	7.361483333333332	44788.0	2992165.5871698596	0	1287	6.31349307474091	0.5843466501967859	0.14382664205234802	320.1918029785156	320.19708251953125
877	320.8674011230469	1.6286166666666666					1	DETECTED	320.8674 m/z @1.63 [N1307_1.mzXML]	320.8674011230469	1.6286166666666666	1.5542166666666666	13.25715	11.702933333333332	26010.001953125	4900891.391216308	0	1287	0.07367837840295977	78.64874551971323	144.82398764425835	320.8625793457031	320.8681945800781
878	320.96441650390625	1.91695					1	DETECTED	320.9644 m/z @1.92 [N1307_1.mzXML]	320.96441650390625	1.91695	1.8035999999999999	2.2562333333333333	0.45263333333333344	16155.0390625	197983.40046069332	0	1287	0.11417297303633611	1.9966181443905302	2.9932362887810604	320.96368408203125	320.9654846191406
879	320.990966796875	13.2843					1	DETECTED	320.9910 m/z @13.28 [N1307_1.mzXML]	320.990966796875	13.2843	13.2843	18.227833333333333	4.943533333333333	9545.240234375	887972.7367359617	0	1287	2.814375200274375	null	null	320.990966796875	321.0008239746094
880	321.1817932128906	11.719683333333334					1	DETECTED	321.1818 m/z @11.72 [N1307_1.mzXML]	321.1817932128906	11.719683333333334	8.5708	15.5693	6.9985	24896.029296875	1557590.1173921507	0	1287	0.22654048100427104	1.111143631275485	0.1364727081073203	321.1751708984375	321.1867980957031
881	321.2076110839844	12.6914					1	DETECTED	321.2076 m/z @12.69 [N1307_1.mzXML]	321.2076110839844	12.6914	1.4345999999999999	15.440983333333332	14.006383333333332	57521.59765625	3525115.932910401	0	1287	0.2684205505667894	12.94006887319321	5.912596580209733	321.1977233886719	321.20928955078125
882	321.22515869140625	14.421050000000001					1	DETECTED	321.2252 m/z @14.42 [N1307_1.mzXML]	321.22515869140625	14.421050000000001	14.335849999999999	15.281333333333333	0.9454833333333337	5926.69189453125	150470.67129052765	0	1287	0.26604648402208575	5.548611111110972	9.74552226428227	321.2242736816406	321.22637939453125
883	321.6693115234375	9.345416666666667					1	DETECTED	321.6693 m/z @9.35 [N1307_1.mzXML]	321.6693115234375	9.345416666666667	9.04235	13.202766666666667	4.160416666666666	111618.34375	1539403.017354615	0	1287	0.06881123175516102	1.5120061248456576	1.5252946101871787	321.6607666015625	321.6710205078125
884	322.1856994628906	8.98205					1	DETECTED	322.1857 m/z @8.98 [N1307_1.mzXML]	322.1856994628906	8.98205	7.2399000000000004	16.120533333333334	8.880633333333334	16920.1796875	1578497.0333212274	0	1287	0.7548690815468682	2.548756804331814	0.04642077315437638	322.1795959472656	322.1866149902344
885	322.5125427246094	8.721566666666666					1	DETECTED	322.5125 m/z @8.72 [N1307_1.mzXML]	322.5125427246094	8.721566666666666	8.675083333333333	8.797533333333332	0.12244999999999884	9725.1982421875	41322.952688842684	0	1287	0.07846254136669906	1.3171387594119792	1.7388918992859728	322.5121154785156	322.5127258300781
886	323.0188293457031	11.575349999999998					1	DETECTED	323.0188 m/z @11.58 [N1307_1.mzXML]	323.0188293457031	11.575349999999998	1.7896	11.689733333333333	9.900133333333333	19467.3984375	4841771.90757605	0	1287	9.751976662145362	0.5058443825630807	0.012206349324922353	323.0102233886719	323.0193786621094
887	323.1605529785156	10.497533333333333					1	DETECTED	323.1606 m/z @10.50 [N1307_1.mzXML]	323.1605529785156	10.497533333333333	10.007183333333334	12.113216666666666	2.1060333333333325	9482.0224609375	610971.8944242551	0	1287	1.3985479122044424	2.1474796913769096	3.294959382753819	323.1605529785156	323.16583251953125
888	323.180908203125	15.924650000000002					1	DETECTED	323.1809 m/z @15.92 [N1307_1.mzXML]	323.180908203125	15.924650000000002	8.797533333333332	19.574	10.77646666666667	4269.3125	1505859.696005859	0	1287	0.28643360684013963	0.756018679830787	0.512037359661574	323.178955078125	323.1886291503906
889	323.22332763671875	14.150233333333334					1	DETECTED	323.2233 m/z @14.15 [N1307_1.mzXML]	323.22332763671875	14.150233333333334	11.781583333333334	15.456983333333334	3.6754	31228.501953125	1456774.1249218755	0	1287	0.39906501093686586	0.7758427796424121	1.1380266936180383	323.2220458984375	323.2245178222656
890	323.9989929199219	12.51225					1	DETECTED	323.9990 m/z @12.51 [N1307_1.mzXML]	323.9989929199219	12.51225	0.16893333333333332	19.85666666666667	19.687733333333338	14166.88671875	3873942.7513029166	0	1287	1.4873421191136185	0.8012648024328486	1.5987762632359797	323.99761962890625	324.0019226074219
891	324.17755126953125	16.055516666666666					1	DETECTED	324.1776 m/z @16.06 [N1307_1.mzXML]	324.17755126953125	16.055516666666666	0.20283333333333334	19.973333333333336	19.770500000000002	18517.783203125	5289077.937469059	0	1287	3.050435132182928	0.6235695113655838	0.5118720597068657	324.1761779785156	324.1780700683594
892	324.189453125	9.729566666666667					1	DETECTED	324.1895 m/z @9.73 [N1307_1.mzXML]	324.189453125	9.729566666666667	9.6715	9.8177	0.14620000000000033	57464.5234375	316317.5601362302	0	1287	0.12577888886966626	1.2588978185993083	2.029156980621644	324.189208984375	324.1898193359375
893	324.8330078125	8.659616666666667					1	DETECTED	324.8330 m/z @8.66 [N1307_1.mzXML]	324.8330078125	8.659616666666667	2.0285333333333333	8.782216666666667	6.753683333333333	46799.88671875	3169404.970614625	0	1287	0.0720227790514496	0.5085821553094813	0.013983283052268288	324.8310852050781	324.8396911621094
894	325.0535888671875	1.8320166666666668					1	DETECTED	325.0536 m/z @1.83 [N1307_1.mzXML]	325.0535888671875	1.8320166666666668	1.8177333333333332	11.646283333333335	9.828550000000002	23791.236328125	8234087.196131834	0	1287	9.759044599836145	344.0565927654534	687.1131855309068	325.05279541015625	325.0569152832031
895	325.1738586425781	15.33015					1	DETECTED	325.1739 m/z @15.33 [N1307_1.mzXML]	325.1738586425781	15.33015	0.11788333333333334	19.923333333333336	19.80545	23880.591796875	6656663.118619751	0	1287	2.10744401714328	0.861254336226887	0.6618964701760071	325.1662292480469	325.1753845214844
896	325.20269775390625	13.727016666666666					1	DETECTED	325.2027 m/z @13.73 [N1307_1.mzXML]	325.20269775390625	13.727016666666666	9.700766666666668	13.940283333333333	4.239516666666665	36681.453125	1767364.638878174	0	1287	0.14935074274780646	0.5264845286143021	0.05339278515630009	325.1929931640625	325.211181640625
897	325.2325744628906	13.036616666666667					1	DETECTED	325.2326 m/z @13.04 [N1307_1.mzXML]	325.2325744628906	13.036616666666667	5.086883333333334	14.179166666666667	9.092283333333334	76599.2578125	2765678.756435303	0	1287	0.10996268642963436	0.8416782842453086	1.144288136034952	325.2313232421875	325.2378234863281
898	325.68304443359375	8.736583333333334					1	DETECTED	325.6830 m/z @8.74 [N1307_1.mzXML]	325.68304443359375	8.736583333333334	8.7065	9.359916666666667	0.6534166666666668	19117.75	260521.8982783206	0	1287	0.08046951360332777	10.860110803323975	20.72022160664795	325.6822204589844	325.6835021972656
899	326.8477478027344	2.1133333333333333					1	DETECTED	326.8477 m/z @2.11 [N1307_1.mzXML]	326.8477478027344	2.1133333333333333	2.0849333333333333	18.5245	16.439566666666668	7498.67626953125	5226690.29894165	0	1287	0.12253504433554241	289.42899061032887	577.8579812206576	326.8472595214844	326.8556213378906
900	327.0133056640625	1.7468166666666667					1	DETECTED	327.0133 m/z @1.75 [N1307_1.mzXML]	327.0133056640625	1.7468166666666667	0.11788333333333334	20.007166666666667	19.88928333333333	9886.1318359375	5823306.216801516	0	1287	17.299561618928234	6.105002250961774	11.210004501923548	327.004150390625	327.0133056640625
901	327.0502014160156	11.561583333333335					1	DETECTED	327.0502 m/z @11.56 [N1307_1.mzXML]	327.0502014160156	11.561583333333335	1.61365	11.875499999999999	10.261849999999999	110103.90625	1.8897404999753904E7	0	1287	0.13897407196906464	0.5139395001088894	0.019213950569436505	327.04876708984375	327.0507507324219
902	327.17230224609375	9.345416666666667					1	DETECTED	327.1723 m/z @9.35 [N1307_1.mzXML]	327.17230224609375	9.345416666666667	9.316716666666668	18.916166666666665	9.599449999999997	11043.0986328125	2436133.4426735844	0	1287	7.491200968800271	167.2378048780555	333.475609756111	327.1709289550781	327.172607421875
903	327.22705078125	13.970116666666666					1	DETECTED	327.2271 m/z @13.97 [N1307_1.mzXML]	327.22705078125	13.970116666666666	12.317649999999999	14.666699999999999	2.34905	58546.640625	2088878.0680244155	0	1287	1.4336526792360953	0.6765444838917014	0.32132135089806463	327.2176208496094	327.2279052734375
904	327.25067138671875	12.207883333333333					1	DETECTED	327.2507 m/z @12.21 [N1307_1.mzXML]	327.25067138671875	12.207883333333333	12.207883333333333	12.333416666666666	0.12553333333333327	10142.607421875	55305.99653247114	0	1287	0.09522963223032654	null	null	327.2503967285156	327.2510070800781
905	328.2098693847656	12.0382					1	DETECTED	328.2099 m/z @12.04 [N1307_1.mzXML]	328.2098693847656	12.0382	11.993916666666667	12.17615	0.18223333333333258	30841.33984375	200547.37731103404	0	1287	0.20651861029333496	2.0575837410613746	3.1151674821227493	328.2092590332031	328.2099914550781
906	328.2304992675781	13.940283333333333					1	DETECTED	328.2305 m/z @13.94 [N1307_1.mzXML]	328.2304992675781	13.940283333333333	12.6914	14.27875	1.5873500000000007	12322.9560546875	512062.0127717284	0	1287	1.4354736908276067	0.6355077202300724	0.2710154404601447	328.2263488769531	328.2315673828125
907	328.2457580566406	11.1367					1	DETECTED	328.2458 m/z @11.14 [N1307_1.mzXML]	328.2457580566406	11.1367	11.07665	11.270800000000001	0.1941500000000005	79717.1171875	489860.34456396324	0	1287	0.1131814986554911	1.6165695253955454	2.163850869472571	328.2456359863281	328.24603271484375
908	328.7030944824219	9.330866666666667					1	DETECTED	328.7031 m/z @9.33 [N1307_1.mzXML]	328.7030944824219	9.330866666666667	9.27455	9.37435	0.09980000000000011	11229.4658203125	50102.887756348005	0	1287	0.09729619483950636	0.8860609647824685	0.7721219295649371	328.7023620605469	328.7038879394531
909	328.89593505859375	1.5542166666666666					1	DETECTED	328.8959 m/z @1.55 [N1307_1.mzXML]	328.89593505859375	1.5542166666666666	1.4501333333333333	1.59875	0.14861666666666662	68329.46875	363541.7020654295	0	1287	0.08996923026357018	0.7055054868157848	0.4340661269312107	328.8957824707031	328.8963928222656
910	328.99664306640625	1.7896					1	DETECTED	328.9966 m/z @1.79 [N1307_1.mzXML]	328.99664306640625	1.7896	0.15171666666666667	20.007166666666667	19.85545	22028.703125	5729607.3996856725	0	1287	4.881907942791049	6.06131389089577	12.897151526182126	328.9958190917969	329.0047912597656
911	329.0506591796875	11.575349999999998					1	DETECTED	329.0507 m/z @11.58 [N1307_1.mzXML]	329.0506591796875	11.575349999999998	11.5339	11.704733333333333	0.17083333333333428	17858.849609375	107173.28457788071	0	1287	0.07532707937657435	2.0607157217531613	3.1214314435063226	329.0498046875	329.0509338378906
912	329.17510986328125	12.37955					1	DETECTED	329.1751 m/z @12.38 [N1307_1.mzXML]	329.17510986328125	12.37955	12.067983333333332	13.243466666666666	1.175483333333334	16175.8505859375	505207.0888740235	0	1287	0.39499981523339045	1.8864074034449507	2.7728148068899015	329.1699523925781	329.1754455566406
913	329.24505615234375	13.727016666666666					1	DETECTED	329.2451 m/z @13.73 [N1307_1.mzXML]	329.24505615234375	13.727016666666666	11.091633333333334	14.564466666666668	3.472833333333334	129341.921875	3605964.498672119	0	1287	0.23189181108189239	0.606602562270741	4.128299467365324	329.24224853515625	329.2496643066406
914	330.24847412109375	13.88205					1	DETECTED	330.2485 m/z @13.88 [N1307_1.mzXML]	330.24847412109375	13.88205	11.719683333333334	14.074066666666665	2.354383333333331	21787.25390625	1568112.2910815415	0	1287	2.340758463282233	0.5443996546993262	0.08879930939865227	330.2435302734375	330.24871826171875
915	330.3345947265625	11.890316666666667					1	DETECTED	330.3346 m/z @11.89 [N1307_1.mzXML]	330.3345947265625	11.890316666666667	11.875499999999999	12.008633333333334	0.1331333333333351	27414.318359375	105319.60369470298	0	1287	0.07607061721008179	4.4926884139478345	8.458264318847739	330.3341979980469	330.3352355957031
916	330.8929748535156	1.5542166666666666					1	DETECTED	330.8930 m/z @1.55 [N1307_1.mzXML]	330.8929748535156	1.5542166666666666	1.5244	1.5837166666666667	0.059316666666666684	9199.5537109375	27235.574297729476	0	1287	0.06565564465096774	0.9946897708216905	0.989379541643381	330.8926086425781	330.8939514160156
917	331.0516052246094	2.4385166666666667					1	DETECTED	331.0516 m/z @2.44 [N1307_1.mzXML]	331.0516052246094	2.4385166666666667	0.10111666666666667	20.007166666666667	19.90605	627054.6875	3.4366202303075254E7	1	1287	0.45476501011557424	1.5914612848352716	1.5515746772215624	331.0423889160156	331.0525817871094
918	331.18560791015625	12.239333333333333					1	DETECTED	331.1856 m/z @12.24 [N1307_1.mzXML]	331.18560791015625	12.239333333333333	12.098033333333332	12.394616666666668	0.2965833333333361	26272.5	283035.85995312576	0	1287	0.33768134979287545	1.0494810096720941	1.0989620193441882	331.1850891113281	331.1859436035156
919	331.20257568359375	11.1663					1	DETECTED	331.2026 m/z @11.17 [N1307_1.mzXML]	331.20257568359375	11.1663	11.106966666666667	11.2101	0.10313333333333397	31371.810546875	133519.85113281244	0	1287	0.06130346953513488	0.8691011235955156	0.7382022471910312	331.20220947265625	331.20269775390625
920	331.26055908203125	11.416950000000002					1	DETECTED	331.2606 m/z @11.42 [N1307_1.mzXML]	331.26055908203125	11.416950000000002	9.80305	16.283916666666666	6.480866666666666	23793.119140625	3807967.224815003	0	1287	3.2783030721757225	1.9253312818012789	2.608164784778572	331.2519226074219	331.2627258300781
921	331.2818298339844	13.727016666666666					1	DETECTED	331.2818 m/z @13.73 [N1307_1.mzXML]	331.2818298339844	13.727016666666666	0.50825	19.84	19.33175	706222.0	1.407349592630524E7	1	1287	0.24980532849507142	1.6642734443063394	1.098432101284877	331.2807312011719	331.28485107421875
922	332.0552673339844	2.4106					1	DETECTED	332.0553 m/z @2.41 [N1307_1.mzXML]	332.0552673339844	2.4106	1.4179	9.417866666666667	7.999966666666667	64490.23828125	3568086.5379671017	0	1287	1.5053214548382563	1.7978097643525721	1.1936350999860739	332.04595947265625	332.0568542480469
923	332.1614074707031	10.243233333333334					1	DETECTED	332.1614 m/z @10.24 [N1307_1.mzXML]	332.1614074707031	10.243233333333334	8.349083333333333	18.965333333333334	10.61625	206949.359375	7170648.060468261	1	1287	0.42652780373190957	0.8510375414496787	0.8494288866258916	332.159912109375	332.1671142578125
924	332.2406005859375	10.792133333333334					1	DETECTED	332.2406 m/z @10.79 [N1307_1.mzXML]	332.2406005859375	10.792133333333334	10.7267	10.929566666666666	0.20286666666666697	62652.94140625	497745.0109985359	0	1287	0.13822360117258903	1.5501782985226373	2.660626388268004	332.2403869628906	332.2409362792969
925	332.2853088378906	13.671349999999999					1	DETECTED	332.2853 m/z @13.67 [N1307_1.mzXML]	332.2853088378906	13.671349999999999	11.333049999999998	14.307066666666666	2.9740166666666674	92495.859375	4273367.400624026	0	1287	2.673377745387425	0.5962410671740835	0.2004160375326902	332.2846984863281	332.2946472167969
926	332.3289794921875	11.781583333333334					1	DETECTED	332.3290 m/z @11.78 [N1307_1.mzXML]	332.3289794921875	11.781583333333334	11.765883333333333	11.875499999999999	0.10961666666666581	11431.4765625	55745.47181249996	0	1287	0.1313867307385852	3.490976645435058	5.981953290870116	332.32879638671875	332.32952880859375
927	332.5171203613281	8.600249999999999					1	DETECTED	332.5171 m/z @8.60 [N1307_1.mzXML]	332.5171203613281	8.600249999999999	8.510316666666666	8.675083333333333	0.16476666666666695	14492.275390625	76280.360375366	0	1287	0.0797675665825679	0.9160489251297332	0.6635870328519229	332.516357421875	332.5179138183594
928	332.83770751953125	1.7468166666666667					1	DETECTED	332.8377 m/z @1.75 [N1307_1.mzXML]	332.83770751953125	1.7468166666666667	1.6874666666666667	8.751683333333334	7.064216666666668	20120.736328125	3900863.720512695	0	1287	0.048234697097528034	59.513198539736024	118.02639707947205	332.83184814453125	332.83770751953125
929	333.0495910644531	2.396866666666667					1	DETECTED	333.0496 m/z @2.40 [N1307_1.mzXML]	333.0495910644531	2.396866666666667	1.8886833333333333	9.0574	7.168716666666667	35391.2578125	1898883.2901229246	0	1287	2.5497502762398194	7.2062861025708145	3.41358838534918	333.048095703125	333.0514831542969
930	333.14862060546875	13.4505					1	DETECTED	333.1486 m/z @13.45 [N1307_1.mzXML]	333.14862060546875	13.4505	10.71065	16.039083333333334	5.328433333333335	35983.2578125	2172541.297787627	0	1287	2.7458379801401183	0.7874767897857167	0.7998228000036461	333.138671875	333.15008544921875
931	333.1823425292969	12.008633333333334					1	DETECTED	333.1823 m/z @12.01 [N1307_1.mzXML]	333.1823425292969	12.008633333333334	8.510316666666666	12.301799999999998	3.791483333333332	8858.296875	818745.5643392024	0	1287	0.18705898506902052	0.5419011048170783	0.0852668479888016	333.1812438964844	333.1907958984375
932	333.2012939453125	12.37955					1	DETECTED	333.2013 m/z @12.38 [N1307_1.mzXML]	333.2012939453125	12.37955	8.782216666666667	12.5421	3.759883333333333	18844.3046875	906333.0832440184	0	1287	0.21982475833212156	0.5225931245366938	0.045186249073387565	333.20074462890625	333.2046813964844
933	333.7043151855469	8.751683333333334					1	DETECTED	333.7043 m/z @8.75 [N1307_1.mzXML]	333.7043151855469	8.751683333333334	8.736583333333334	8.812783333333334	0.07620000000000005	5791.78857421875	15479.500912780682	0	1287	0.052894953326530825	2.5231788079469655	4.046357615893931	333.70355224609375	333.7055358886719
934	334.2118835449219	8.230083333333333					1	DETECTED	334.2119 m/z @8.23 [N1307_1.mzXML]	334.2118835449219	8.230083333333333	8.185216666666667	8.289833333333332	0.10461666666666503	5198.103515625	21240.1955191646	0	1287	0.085566788589027	1.1658618127786096	1.3317236255572191	334.2115783691406	334.21234130859375
935	334.6873779296875	9.288616666666666					1	DETECTED	334.6874 m/z @9.29 [N1307_1.mzXML]	334.6873779296875	9.288616666666666	9.246550000000001	10.287316666666667	1.0407666666666664	1596827.125	9434535.273988059	2	1287	0.08515221373816395	2.3632250275632627	4.123285976060467	334.6866455078125	334.6882629394531
936	334.9129333496094	1.59875					1	DETECTED	334.9129 m/z @1.60 [N1307_1.mzXML]	334.9129333496094	1.59875	1.5244	14.2646	12.7402	75633.046875	9989411.675676757	0	1287	0.0738816441013792	84.5304274855979	1.0333835959569184	334.90606689453125	334.915771484375
937	335.1644287109375	11.719683333333334					1	DETECTED	335.1644 m/z @11.72 [N1307_1.mzXML]	335.1644287109375	11.719683333333334	10.91475	15.957316666666665	5.042566666666666	98497.7890625	7299002.148963812	0	1287	2.932739374608431	2.775061899294308	4.917282204840524	335.1636047363281	335.16656494140625
938	335.1895751953125	9.316716666666668					1	DETECTED	335.1896 m/z @9.32 [N1307_1.mzXML]	335.1895751953125	9.316716666666668	8.751683333333334	10.036416666666666	1.2847333333333317	472931.5	6394874.078815744	0	1287	0.07863365501638242	0.5459376059692946	null	335.1885070800781	335.1939392089844
939	335.2168884277344	12.587866666666667					1	DETECTED	335.2169 m/z @12.59 [N1307_1.mzXML]	335.2168884277344	12.587866666666667	12.067983333333332	12.618616666666666	0.5506333333333338	26244.986328125	272864.0006934806	0	1287	0.09614521074911941	0.5295739428717975	0.05914788574359503	335.2167663574219	335.2175598144531
940	336.0733947753906	15.908433333333333					1	DETECTED	336.0734 m/z @15.91 [N1307_1.mzXML]	336.0733947753906	15.908433333333333	15.361799999999999	19.310833333333335	3.949033333333336	2955.7529296875	341655.7730888369	0	1287	1.4889228846857527	3.6121409842063508	6.2242819684127015	336.07177734375	336.0747375488281
941	336.6619567871094	13.270816666666667					1	DETECTED	336.6620 m/z @13.27 [N1307_1.mzXML]	336.6619567871094	13.270816666666667	12.981566666666668	14.938816666666666	1.9572499999999984	48432.0625	1245760.9229738747	0	1287	0.13817983210756601	3.383318928262756	5.766637856525512	336.66119384765625	336.6629638671875
942	336.703369140625	9.07235					1	DETECTED	336.7034 m/z @9.07 [N1307_1.mzXML]	336.703369140625	9.07235	8.7065	9.10315	0.3966499999999993	13753.1279296875	135533.01026983623	0	1287	0.14473734637834923	0.542093754270875	0.0868265418582271	336.703369140625	336.7099304199219
943	337.05963134765625	1.8745666666666667					1	DETECTED	337.0596 m/z @1.87 [N1307_1.mzXML]	337.05963134765625	1.8745666666666667	1.5688333333333333	19.44183333333333	17.872999999999998	657942.4375	2.1828026164890308E7	1	1287	0.21846624030730366	4.43107123453165	7.4747900292762175	337.058349609375	337.0696105957031
944	337.149169921875	9.1903					1	DETECTED	337.1492 m/z @9.19 [N1307_1.mzXML]	337.149169921875	9.1903	9.133116666666666	15.33015	6.197033333333334	23252.884765625	1968322.057079834	0	1287	0.09448599690800563	54.18566015738744	107.37132031477488	337.1479797363281	337.1513366699219
945	337.1649475097656	14.378483333333332					1	DETECTED	337.1649 m/z @14.38 [N1307_1.mzXML]	337.1649475097656	14.378483333333332	11.1367	15.585383333333334	4.448683333333335	47292.0703125	2986536.784821656	0	1287	0.37948889900478733	0.7344185773081804	0.3411900466913704	337.1635437011719	337.1663513183594
946	337.1800537109375	12.6914					1	DETECTED	337.1801 m/z @12.69 [N1307_1.mzXML]	337.1800537109375	12.6914	12.0382	13.064333333333334	1.026133333333334	245736.5	4091277.576292478	0	1287	0.23517148852872083	0.7231362479203961	2.127759659243311	337.1792297363281	337.18084716796875
947	337.2712707519531	12.91105					1	DETECTED	337.2713 m/z @12.91 [N1307_1.mzXML]	337.2712707519531	12.91105	12.853033333333334	12.953633333333332	0.10059999999999825	27765.72265625	132419.676054198	0	1287	0.10379424826265549	0.8669922436081643	0.7339844872163286	337.2709045410156	337.2712707519531
948	338.0632629394531	1.91695					1	DETECTED	338.0633 m/z @1.92 [N1307_1.mzXML]	338.0632629394531	1.91695	1.7612333333333334	2.617166666666667	0.8559333333333334	56556.17578125	1813057.4122033692	0	1287	0.668229506255871	2.7483677619608295	4.496735523921659	338.0623474121094	338.06341552734375
949	338.1685485839844	14.5359					1	DETECTED	338.1685 m/z @14.54 [N1307_1.mzXML]	338.1685485839844	14.5359	14.27875	14.8629	0.5841499999999993	7891.72802734375	164039.56622265629	0	1287	0.09960925796802655	1.1358156717868964	1.2716313435737927	338.1679382324219	338.16986083984375
950	338.2300720214844	12.438799999999999					1	DETECTED	338.2301 m/z @12.44 [N1307_1.mzXML]	338.2300720214844	12.438799999999999	0.10111666666666667	20.007166666666667	19.90605	1011080.5	2.6261495102391604E7	0	1287	0.14981556803415153	2.9764664827380467	2.7470149976303775	338.228759765625	338.2320251464844
951	338.3392639160156	12.6914					1	DETECTED	338.3393 m/z @12.69 [N1307_1.mzXML]	338.3392639160156	12.6914	12.008633333333334	13.036616666666667	1.0279833333333332	317967.3125	6367078.137435059	1	1287	0.19506631148030174	0.6707526128208879	0.5760466575792523	338.3360595703125	338.3394775390625
952	339.16021728515625	14.421050000000001					1	DETECTED	339.1602 m/z @14.42 [N1307_1.mzXML]	339.16021728515625	14.421050000000001	14.164716666666667	15.0927	0.9279833333333336	21198.6953125	459126.2586478269	0	1287	0.1385178617414482	1.810110533159944	2.4451934998698768	339.1595153808594	339.1614990234375
953	339.1800842285156	12.794649999999999					1	DETECTED	339.1801 m/z @12.79 [N1307_1.mzXML]	339.1800842285156	12.794649999999999	12.794649999999999	17.485333333333333	4.690683333333334	41250.671875	2083941.6504005124	0	1287	0.9412153593390951	null	null	339.1798095703125	339.18902587890625
954	339.1957092285156	11.765883333333333					1	DETECTED	339.1957 m/z @11.77 [N1307_1.mzXML]	339.1957092285156	11.765883333333333	11.519266666666665	12.113216666666666	0.5939500000000013	21918.103515625	436165.89393652393	0	1287	0.3426325529075953	1.2041967966479652	1.4083935932959304	339.1947937011719	339.1963195800781
955	339.23358154296875	12.453516666666667					1	DETECTED	339.2336 m/z @12.45 [N1307_1.mzXML]	339.23358154296875	12.453516666666667	0.2539666666666667	19.973333333333336	19.71936666666667	189106.203125	5551110.272966396	0	1287	0.14719703658162508	2.303240559882011	0.7818718650507658	339.2258605957031	339.2357482910156
956	339.2657165527344	12.301799999999998					1	DETECTED	339.2657 m/z @12.30 [N1307_1.mzXML]	339.2657165527344	12.301799999999998	11.949666666666667	12.317649999999999	0.36798333333333133	14469.0537109375	145590.00986560006	0	1287	0.12267246241929186	0.5225056796667935	0.045011359333587096	339.2648620605469	339.26629638671875
957	339.28662109375	14.150233333333334					1	DETECTED	339.2866 m/z @14.15 [N1307_1.mzXML]	339.28662109375	14.150233333333334	13.229933333333333	14.681133333333333	1.4512	10884.6494140625	535610.8982983399	0	1287	0.20610766994191287	0.7884385526458755	0.5768771052917511	339.28643798828125	339.2883605957031
958	339.3427734375	12.6914					1	DETECTED	339.3428 m/z @12.69 [N1307_1.mzXML]	339.3427734375	12.6914	12.301799999999998	13.393566666666667	1.0917666666666683	78120.5390625	1612094.457713379	0	1287	0.270324568170512	1.4011379192333986	0.6890793531628363	339.333740234375	339.3432312011719
959	340.0318908691406	11.54785					1	DETECTED	340.0319 m/z @11.55 [N1307_1.mzXML]	340.0318908691406	11.54785	11.54785	11.646283333333335	0.09843333333333426	10035.0908203125	38477.4212080081	0	1287	0.08353804587868119	null	null	340.0313720703125	340.0325622558594
960	340.1720275878906	8.721566666666666					1	DETECTED	340.1720 m/z @8.72 [N1307_1.mzXML]	340.1720275878906	8.721566666666666	8.6906	14.740366666666667	6.049766666666667	7765.65234375	749120.4899601744	0	1287	5.812494068922346	97.681916038753	194.363832077506	340.16326904296875	340.1720275878906
961	340.2458190917969	11.224633333333333					1	DETECTED	340.2458 m/z @11.22 [N1307_1.mzXML]	340.2458190917969	11.224633333333333	11.121733333333333	12.394616666666668	1.2728833333333345	37404.046875	1296308.120695803	0	1287	0.09625308026367563	6.185050210560421	10.136364183629528	340.236328125	340.2458801269531
962	340.9294128417969	1.6286166666666666					1	DETECTED	340.9294 m/z @1.63 [N1307_1.mzXML]	340.9294128417969	1.6286166666666666	1.5542166666666666	1.6727166666666666	0.11850000000000005	52560.6484375	220723.18993994148	0	1287	0.07267682804724784	0.7963709677419356	0.5927419354838712	340.92901611328125	340.93011474609375
963	341.02947998046875	11.575349999999998					1	DETECTED	341.0295 m/z @11.58 [N1307_1.mzXML]	341.02947998046875	11.575349999999998	11.504516666666666	12.098033333333332	0.593516666666666	238491.171875	2182279.5594466627	0	1287	0.14596611761409228	2.3208603494864155	2.417485064921496	341.0290222167969	341.03070068359375
964	341.1755065917969	12.7061					1	DETECTED	341.1755 m/z @12.71 [N1307_1.mzXML]	341.1755065917969	12.7061	12.587866666666667	16.1041	3.516233333333332	23003.724609375	884788.1521737663	0	1287	0.09014159202238226	14.869890047927923	28.739780095855846	341.173828125	341.1852722167969
965	341.35015869140625	13.970116666666666					1	DETECTED	341.3502 m/z @13.97 [N1307_1.mzXML]	341.35015869140625	13.970116666666666	13.740633333333333	14.681133333333333	0.9405000000000001	41100.4375	603137.7777127691	0	1287	0.0967034241107605	2.049168421817132	1.4961547721103103	341.3495178222656	341.3512268066406
966	342.0128173828125	8.95215					1	DETECTED	342.0128 m/z @8.95 [N1307_1.mzXML]	342.0128173828125	8.95215	0.10111666666666667	20.007166666666667	19.90605	12853.26953125	5498730.47995922	0	1287	13.415622896997714	0.9655107561999785	0.8155082672163634	342.01080322265625	342.0141906738281
967	342.0326232910156	11.561583333333335					1	DETECTED	342.0326 m/z @11.56 [N1307_1.mzXML]	342.0326232910156	11.561583333333335	1.4179	19.6235	18.2056	37438.1953125	8435778.166709352	0	1287	0.09550674000220027	0.897386057990112	0.01843282369574981	342.02691650390625	342.03326416015625
968	342.2613830566406	11.375033333333333					1	DETECTED	342.2614 m/z @11.38 [N1307_1.mzXML]	342.2613830566406	11.375033333333333	11.270800000000001	13.810533333333332	2.5397333333333307	235659.515625	2505126.54208325	0	1287	0.12097900759963309	12.014088381959109	1.2516768778294172	342.2608337402344	342.267333984375
969	342.4430236816406	9.877433333333332					1	DETECTED	342.4430 m/z @9.88 [N1307_1.mzXML]	342.4430236816406	9.877433333333332	9.832683333333334	9.9354	0.1027166666666659	25730.359375	103995.58736572297	0	1287	0.07028360805399103	1.1476722532588692	1.2953445065177387	342.4422607421875	342.4430236816406
970	342.8658752441406	1.6874666666666667					1	DETECTED	342.8659 m/z @1.69 [N1307_1.mzXML]	342.8658752441406	1.6874666666666667	1.6874666666666667	1.8035999999999999	0.1161333333333332	31669.6484375	173107.6533603514	0	1287	0.10275960415417629	null	null	342.8658447265625	342.86688232421875
971	343.0295104980469	11.54785					1	DETECTED	343.0295 m/z @11.55 [N1307_1.mzXML]	343.0295104980469	11.54785	1.6286166666666666	11.704733333333333	10.076116666666667	18176.640625	8480143.90927832	0	1287	9.981243181744457	0.5079080372475023	0.015816074495004624	343.0227966308594	343.0299072265625
972	343.1847229003906	9.877433333333332					1	DETECTED	343.1847 m/z @9.88 [N1307_1.mzXML]	343.1847229003906	9.877433333333332	1.8745666666666667	14.740366666666667	12.8658	153368.375	6929310.12214307	1	1287	0.0842664213296942	41.499935401220455	64.91426717021764	343.17547607421875	343.19329833984375
973	343.2935791015625	12.0382					1	DETECTED	343.2936 m/z @12.04 [N1307_1.mzXML]	343.2935791015625	12.0382	12.0231	12.17615	0.15305000000000035	17595.814453125	97310.30942236303	0	1287	0.07655663447060412	5.067880794701886	9.135761589403772	343.2926025390625	343.2935791015625
974	343.850830078125	8.5708					1	DETECTED	343.8508 m/z @8.57 [N1307_1.mzXML]	343.850830078125	8.5708	8.525233333333334	9.37435	0.8491166666666654	31234.015625	236786.32722515808	0	1287	0.07846958945668803	2.0238165901019127	2.3049270439823197	343.84820556640625	343.85113525390625
975	344.0116271972656	10.929566666666666					1	DETECTED	344.0116 m/z @10.93 [N1307_1.mzXML]	344.0116271972656	10.929566666666666	0.11788333333333334	19.939833333333336	19.82195	16363.861328125	5147744.62720203	1	1287	3.5395750647916824	2.1414175346292357	3.3225980895320184	344.00994873046875	344.01324462890625
976	344.1939697265625	12.468116666666667					1	DETECTED	344.1940 m/z @12.47 [N1307_1.mzXML]	344.1939697265625	12.468116666666667	8.540333333333333	13.768466666666665	5.228133333333332	26409.244140625	2481263.4679860845	0	1287	3.9689693901620853	0.6655322976912336	0.34055852832456196	344.1844787597656	344.1943359375
977	344.2767028808594	11.504516666666666					1	DETECTED	344.2767 m/z @11.50 [N1307_1.mzXML]	344.2767028808594	11.504516666666666	11.416950000000002	11.719683333333334	0.3027333333333324	221645.59375	1489530.3346906723	1	1287	0.09735087727889713	1.6891422527906557	1.5232174715119229	344.268310546875	344.2774963378906
978	344.6477966308594	13.21645					1	DETECTED	344.6478 m/z @13.22 [N1307_1.mzXML]	344.6477966308594	13.21645	13.0091	13.421583333333333	0.4124833333333324	27004.81640625	418453.07353613194	0	1287	0.1530017200056193	0.9946547705168377	0.9893095410336753	344.6473693847656	344.6495666503906
979	344.8738098144531	1.5394166666666667					1	DETECTED	344.8738 m/z @1.54 [N1307_1.mzXML]	344.8738098144531	1.5394166666666667	1.4345999999999999	2.0285333333333333	0.5939333333333334	88552.2421875	770506.5178216551	0	1287	0.11921437269338053	2.9250615763862076	0.9176735903110418	344.86474609375	344.8739318847656
980	345.8475646972656	8.736583333333334					1	DETECTED	345.8476 m/z @8.74 [N1307_1.mzXML]	345.8475646972656	8.736583333333334	8.7065	8.921066666666666	0.21456666666666635	92452.5546875	544834.2139157726	0	1287	0.08802261854426874	4.568842695286004	14.86968985390766	345.8471374511719	345.8475646972656
981	346.0068054199219	11.061983333333334					1	DETECTED	346.0068 m/z @11.06 [N1307_1.mzXML]	346.0068054199219	11.061983333333334	0.10111666666666667	20.007166666666667	19.90605	239544.484375	7.578285768963906E7	1	1287	5.012373948889024	1.0640084563308512	0.5633647423659314	346.00592041015625	346.0083312988281
982	346.18194580078125	8.721566666666666					1	DETECTED	346.1819 m/z @8.72 [N1307_1.mzXML]	346.18194580078125	8.721566666666666	8.7065	9.288616666666666	0.582116666666666	43840.5	712144.1411296395	0	1287	0.09106321575562326	19.31803097345229	37.63606194690458	346.1803894042969	346.1820373535156
983	346.9071350097656	1.5244					1	DETECTED	346.9071 m/z @1.52 [N1307_1.mzXML]	346.9071350097656	1.5244	1.5095833333333333	1.5837166666666667	0.07413333333333338	10461.8056640625	40824.7250297851	0	1287	0.07688020654216299	2.50168728908886	4.00337457817772	346.9062805175781	346.9071350097656
984	347.01531982421875	10.929566666666666					1	DETECTED	347.0153 m/z @10.93 [N1307_1.mzXML]	347.01531982421875	10.929566666666666	0.23696666666666666	19.923333333333336	19.686366666666668	72174.25	1.1568504601220833E7	0	1287	4.400896786482944	6.43663517065461	2.7007886805614043	347.0072021484375	347.0184326171875
985	347.1572570800781	11.23995					1	DETECTED	347.1573 m/z @11.24 [N1307_1.mzXML]	347.1572570800781	11.23995	8.0794	11.333049999999998	3.2536499999999986	45512.4921875	1304801.1224312745	0	1287	1.8304579705784896	0.5147284491623291	0.057519400659635046	347.1568603515625	347.1593933105469
986	347.18524169921875	12.364266666666667					1	DETECTED	347.1852 m/z @12.36 [N1307_1.mzXML]	347.18524169921875	12.364266666666667	12.317649999999999	12.572566666666667	0.25491666666666823	8334.2451171875	83624.70596105998	0	1287	0.1774768912504463	2.7341794780120505	4.468358956024101	347.1844177246094	347.18780517578125
987	347.2958984375	12.779766666666665					1	DETECTED	347.2959 m/z @12.78 [N1307_1.mzXML]	347.2958984375	12.779766666666665	12.749933333333333	12.867933333333333	0.11800000000000033	16053.732421875	69185.68597070337	0	1287	0.08480329627562	1.9776536312849775	2.955307262569955	347.29510498046875	347.29638671875
988	348.0184020996094	10.958733333333333					1	DETECTED	348.0184 m/z @10.96 [N1307_1.mzXML]	348.0184020996094	10.958733333333333	6.1308	19.82316666666667	13.692366666666668	10791.8154296875	2244963.1366607044	0	1287	0.22222577879662886	1.4180360126486145	1.0859488885886408	348.0097351074219	348.0218811035156
989	348.0693359375	9.345416666666667					1	DETECTED	348.0693 m/z @9.35 [N1307_1.mzXML]	348.0693359375	9.345416666666667	1.6727166666666666	9.462483333333333	7.789766666666667	198706.5	3726485.764088258	0	1287	7.730014405625558	0.5076283519277706	0.015271606391503404	348.0626220703125	348.0770263671875
990	348.1887512207031	9.330866666666667					1	DETECTED	348.1888 m/z @9.33 [N1307_1.mzXML]	348.1887512207031	9.330866666666667	9.288616666666666	12.468116666666667	3.179500000000001	158739.953125	1605309.3825819094	0	1287	0.09007345681656886	3.361596216260303	6.48455560335962	348.1868896484375	348.19097900390625
991	348.3082580566406	13.727016666666666					1	DETECTED	348.3083 m/z @13.73 [N1307_1.mzXML]	348.3082580566406	13.727016666666666	13.583233333333334	14.207883333333333	0.624649999999999	122703.7890625	1854978.6517983389	0	1287	0.2308121052406804	1.8541543306194	3.7789686994664913	348.3074951171875	348.308837890625
992	348.6747741699219	9.656633333333334					1	DETECTED	348.6748 m/z @9.66 [N1307_1.mzXML]	348.6747741699219	9.656633333333334	8.7065	9.656633333333334	0.9501333333333335	5806.15625	236688.07807910178	0	1287	0.8847683502614618	0.5	null	348.6705322265625	348.6747741699219
993	349.0154113769531	15.20215					1	DETECTED	349.0154 m/z @15.20 [N1307_1.mzXML]	349.0154113769531	15.20215	0.10111666666666667	20.007166666666667	19.90605	17818.658203125	5832863.534328122	0	1287	2.6785253650623346	0.7494590831999253	0.5157322057513627	349.0133972167969	349.0167236328125
994	349.9966125488281	8.721566666666666					1	DETECTED	349.9966 m/z @8.72 [N1307_1.mzXML]	349.9966125488281	8.721566666666666	8.7065	8.766833333333333	0.06033333333333246	4198.39013671875	13104.090785888702	0	1287	0.0765262260092463	2.0022123893806048	3.004424778761209	349.99603271484375	349.9966125488281
995	350.2272033691406	9.567783333333333					1	DETECTED	350.2272 m/z @9.57 [N1307_1.mzXML]	350.2272033691406	9.567783333333333	9.5225	9.612599999999999	0.09009999999999785	9653.775390625	40112.867927489795	0	1287	0.0964377026349883	0.994847258005158	0.9896945160103161	350.2260437011719	350.2272033691406
996	350.2548828125	13.727016666666666					1	DETECTED	350.2549 m/z @13.73 [N1307_1.mzXML]	350.2548828125	13.727016666666666	13.133966666666668	14.029116666666665	0.8951499999999974	91586.40625	1368108.4270935054	0	1287	0.16961571799730102	0.7393087390183788	0.4094189329301302	350.25335693359375	350.2555847167969
997	350.6773376464844	14.0587					1	DETECTED	350.6773 m/z @14.06 [N1307_1.mzXML]	350.6773376464844	14.0587	8.274933333333333	14.622416666666668	6.347483333333335	8857.68359375	1110927.2536575932	0	1287	5.787365181252772	0.5487326598007067	0.09733792343290679	350.6700134277344	350.6802062988281
998	350.80810546875	1.7173833333333335					1	DETECTED	350.8081 m/z @1.72 [N1307_1.mzXML]	350.80810546875	1.7173833333333335	1.6874666666666667	1.7896	0.10213333333333341	21518.912109375	103544.49552343754	0	1287	0.05644174836066651	1.7069637883008286	2.4139275766016572	350.8079833984375	350.8092041015625
999	350.8902893066406	1.59875					1	DETECTED	350.8903 m/z @1.60 [N1307_1.mzXML]	350.8902893066406	1.59875	1.5244	1.6577833333333334	0.1333833333333334	89980.8984375	419992.4630085452	0	1287	0.09262606025959119	0.8998208888877095	1.042254684056555	350.8899230957031	350.8912658691406
1000	351.0106506347656	15.20215					1	DETECTED	351.0107 m/z @15.20 [N1307_1.mzXML]	351.0106506347656	15.20215	0.23696666666666666	19.89	19.653033333333333	7316.45751953125	2613031.3402631828	0	1287	2.9584926803868967	0.6566252111846275	0.5177048131486118	351.0093078613281	351.0125427246094
1001	351.2268371582031	13.727016666666666					1	DETECTED	351.2268 m/z @13.73 [N1307_1.mzXML]	351.2268371582031	13.727016666666666	12.823666666666666	15.649783333333334	2.8261166666666675	85531.484375	2515130.4812554023	0	1287	0.23042394422882495	1.1715162410973035	1.1219070220934428	351.2173767089844	351.23443603515625
1002	351.52264404296875	8.721566666666666					1	DETECTED	351.5226 m/z @8.72 [N1307_1.mzXML]	351.52264404296875	8.721566666666666	8.675083333333333	9.992799999999999	1.3177166666666658	1537715.75	8551899.245216656	3	1287	0.08317136868313213	2.1029156580329618	3.4192142093385987	351.521240234375	351.52410888671875
1003	351.85650634765625	8.736583333333334					1	DETECTED	351.8565 m/z @8.74 [N1307_1.mzXML]	351.85650634765625	8.736583333333334	8.6906	9.447766666666666	0.7571666666666665	762270.875	4480867.997497299	0	1287	0.08452801634575025	8.828585877420721	31.049284906153368	351.85650634765625	351.8575744628906
1004	352.16290283203125	9.992799999999999					1	DETECTED	352.1629 m/z @9.99 [N1307_1.mzXML]	352.16290283203125	9.992799999999999	9.949900000000001	12.51225	2.5623499999999986	15850.328125	584533.6423708495	0	1287	0.0784677963626983	29.864219114220685	58.72843822844137	352.1607666015625	352.1632385253906
1005	352.1778259277344	8.614833333333333					1	DETECTED	352.1778 m/z @8.61 [N1307_1.mzXML]	352.1778259277344	8.614833333333333	8.525233333333334	18.57316666666667	10.047933333333335	127959.5625	3362564.250453583	0	1287	0.07125888258043744	15.51842726312651	36.1665851065422	352.1678466796875	352.18060302734375
1006	352.1913757324219	8.721566666666666					1	DETECTED	352.1914 m/z @8.72 [N1307_1.mzXML]	352.1913757324219	8.721566666666666	8.721566666666666	9.07235	0.3507833333333341	227278.953125	851795.6210159933	0	1287	0.044869982252562224	null	null	352.19000244140625	352.1923828125
1007	352.22979736328125	13.727016666666666					1	DETECTED	352.2298 m/z @13.73 [N1307_1.mzXML]	352.22979736328125	13.727016666666666	12.254766666666665	13.8962	1.6414333333333353	17619.54296875	706508.886087037	0	1287	1.8168880675525863	0.5574574064640294	0.11491481292805875	352.22186279296875	352.2310791015625
1008	352.52520751953125	8.736583333333334					1	DETECTED	352.5252 m/z @8.74 [N1307_1.mzXML]	352.52520751953125	8.736583333333334	8.4368	10.214383333333334	1.7775833333333342	47378.73046875	2910907.4566260995	0	1287	1.669173140726116	2.972525410225327	4.915881258169137	352.5190734863281	352.5256042480469
1009	352.6935729980469	9.27455					1	DETECTED	352.6936 m/z @9.27 [N1307_1.mzXML]	352.6935729980469	9.27455	8.797533333333332	9.417866666666667	0.6203333333333347	74454.515625	883883.3122412097	0	1287	0.09752022450991049	0.6233893159796555	0.4511418223411905	352.6924743652344	352.6939392089844
1010	352.8623046875	9.133116666666666					1	DETECTED	352.8623 m/z @9.13 [N1307_1.mzXML]	352.8623046875	9.133116666666666	8.7065	9.403266666666667	0.696766666666667	125983.140625	962627.4090972947	0	1287	2.639622070235962	0.8040314026555123	0.4338968467304374	352.8585205078125	352.862548828125
1011	352.8951416015625	1.6727166666666666					1	DETECTED	352.8951 m/z @1.67 [N1307_1.mzXML]	352.8951416015625	1.6727166666666666	1.4949000000000001	1.7321166666666667	0.23721666666666663	69649.1953125	335345.99163061567	0	1287	0.045656563970315256	0.7428182246236955	1.210786142086358	352.89483642578125	352.8980407714844
1012	353.0334777832031	1.8605666666666667					1	DETECTED	353.0335 m/z @1.86 [N1307_1.mzXML]	353.0334777832031	1.8605666666666667	1.6727166666666666	17.43566666666667	15.762950000000004	255800.65625	8399869.174226623	0	1287	0.6044868867819826	3.173527393217841	7.458263558217563	353.024169921875	353.03582763671875
1013	353.1813049316406	8.659616666666667					1	DETECTED	353.1813 m/z @8.66 [N1307_1.mzXML]	353.1813049316406	8.659616666666667	8.215133333333334	17.667166666666667	9.452033333333333	5909.3115234375	1859795.449372071	0	1287	8.020669127611619	10.632607146874669	18.8198939535507	353.17156982421875	353.18646240234375
1014	353.1966247558594	9.133116666666666					1	DETECTED	353.1966 m/z @9.13 [N1307_1.mzXML]	353.1966247558594	9.133116666666666	8.782216666666667	17.039833333333334	8.257616666666667	55993.61328125	2110827.0155500807	0	1287	0.005365049046256232	0.8451051932944216	0.7686975376613032	353.1888732910156	353.2029113769531
1015	353.2427673339844	12.067983333333332					1	DETECTED	353.2428 m/z @12.07 [N1307_1.mzXML]	353.2427673339844	12.067983333333332	11.1663	15.409500000000001	4.243200000000002	12300.1220703125	1656042.197957215	0	1287	0.33064844223751244	2.3529324781427357	3.446708279257319	353.2333679199219	353.2440185546875
1016	353.2635192871094	13.727016666666666					1	DETECTED	353.2635 m/z @13.73 [N1307_1.mzXML]	353.2635192871094	13.727016666666666	13.393566666666667	15.7151	2.321533333333333	1219425.375	2.0774361946364384E7	1	1287	0.24983625379032937	1.3279357687841589	1.888970314409179	353.2633361816406	353.2658386230469
1017	354.1918029785156	9.330866666666667					1	DETECTED	354.1918 m/z @9.33 [N1307_1.mzXML]	354.1918029785156	9.330866666666667	8.46625	17.304333333333332	8.838083333333332	1117901.75	9171964.096547876	3	1287	0.08871871131548481	2.1941010793189584	3.2384709734537003	354.1819763183594	354.196533203125
1018	355.00946044921875	19.047833333333333					1	DETECTED	355.0095 m/z @19.05 [N1307_1.mzXML]	355.00946044921875	19.047833333333333	0.11788333333333334	20.007166666666667	19.88928333333333	7596.46923828125	2869067.7085081176	0	1287	16.209154132506296	0.975734297544121	0.08635713273739308	355.00732421875	355.0113830566406
1019	355.0818176269531	12.0529					1	DETECTED	355.0818 m/z @12.05 [N1307_1.mzXML]	355.0818176269531	12.0529	11.993916666666667	17.189166666666665	5.195249999999998	16777.908203125	1844378.6108421925	0	1287	0.7987099238046582	44.03998304605914	87.07996609211828	355.08135986328125	355.08197021484375
1020	355.19024658203125	12.6625					1	DETECTED	355.1902 m/z @12.66 [N1307_1.mzXML]	355.19024658203125	12.6625	9.50765	12.867933333333333	3.3602833333333333	20483.943359375	975936.4247672121	0	1287	0.1665966422869083	0.5325583361068408	0.06511667221368167	355.1888427734375	355.1943359375
1021	355.2605285644531	12.285733333333333					1	DETECTED	355.2605 m/z @12.29 [N1307_1.mzXML]	355.2605285644531	12.285733333333333	11.646283333333335	15.04585	3.399566666666665	25293.802734375	1603932.484859863	0	1287	1.655174562750961	2.6581958453879695	4.316391690775939	355.25079345703125	355.2703552246094
1022	355.2813720703125	12.618616666666666					1	DETECTED	355.2814 m/z @12.62 [N1307_1.mzXML]	355.2813720703125	12.618616666666666	1.2798333333333334	13.494033333333334	12.214200000000002	28405.267578125	1743587.8766340027	0	1287	0.18312562118119047	0.5386027601432842	7.041472982311571	355.27960205078125	355.2821350097656
1023	355.698974609375	8.4809					1	DETECTED	355.6990 m/z @8.48 [N1307_1.mzXML]	355.698974609375	8.4809	8.4221	8.95215	0.5300499999999992	330586.96875	1710252.1307536664	2	1287	0.07322044994637977	1.5749688859599849	2.1295208172286566	355.6983642578125	355.69952392578125
1024	355.8564758300781	9.148066666666667					1	DETECTED	355.8565 m/z @9.15 [N1307_1.mzXML]	355.8564758300781	9.148066666666667	8.905533333333333	16.9235	8.017966666666668	801450.6875	6704808.9011433385	3	1287	0.09127196578886654	0.8432617944863693	0.5005706737983763	355.85479736328125	355.86083984375
1025	356.2768249511719	11.48945					1	DETECTED	356.2768 m/z @11.49 [N1307_1.mzXML]	356.2768249511719	11.48945	11.445549999999999	12.676866666666665	1.2313166666666664	38640.34765625	595066.1136105963	0	1287	0.11001354023605359	14.024107820804627	27.048215641609254	356.2756652832031	356.2851867675781
1026	356.70819091796875	9.087466666666668					1	DETECTED	356.7082 m/z @9.09 [N1307_1.mzXML]	356.70819091796875	9.087466666666668	8.555516666666668	9.7585	1.2029833333333322	59239.04296875	1302643.6314245611	0	1287	0.44790183797750593	1.1999392304474745	0.874959662834409	356.7013244628906	356.7087097167969
1027	356.9073181152344	1.61365					1	DETECTED	356.9073 m/z @1.61 [N1307_1.mzXML]	356.9073181152344	1.61365	1.5394166666666667	1.6727166666666666	0.13329999999999997	91905.859375	438160.0990273441	0	1287	0.08510893814272102	0.9072932736037913	0.8789475492191882	356.9070739746094	356.9078674316406
1028	357.0066223144531	2.8802499999999998					1	DETECTED	357.0066 m/z @2.88 [N1307_1.mzXML]	357.0066223144531	2.8802499999999998	0.16893333333333332	19.990166666666667	19.821233333333335	6729.59423828125	1705424.407697327	0	1287	18.928249651716065	3.655278185875252	5.593070412671801	357.00396728515625	357.0073547363281
1029	357.1696472167969	12.424166666666668					1	DETECTED	357.1696 m/z @12.42 [N1307_1.mzXML]	357.1696472167969	12.424166666666668	12.333416666666666	12.572566666666667	0.23915000000000042	14604.43359375	146910.9999558109	0	1287	0.09909668827421747	1.3176308539944686	1.635261707988937	357.16888427734375	357.1705322265625
1030	357.2098083496094	9.118183333333333					1	DETECTED	357.2098 m/z @9.12 [N1307_1.mzXML]	357.2098083496094	9.118183333333333	8.510316666666666	9.74395	1.2336333333333336	38073.8125	436095.0310311275	0	1287	0.07205275037673431	1.014723623601668	0.421074565625839	357.2037048339844	357.21441650390625
1031	357.2763977050781	12.6914					1	DETECTED	357.2764 m/z @12.69 [N1307_1.mzXML]	357.2763977050781	12.6914	11.765883333333333	19.90666666666667	8.140783333333337	100413.609375	2450232.3508944097	0	1287	0.4816659289497025	1.1193755176965774	0.16964560846851073	357.2668151855469	357.2802429199219
1032	357.2973327636719	14.0587					1	DETECTED	357.2973 m/z @14.06 [N1307_1.mzXML]	357.2973327636719	14.0587	1.3486833333333335	16.006433333333334	14.65775	18288.943359375	4701685.2011435935	0	1287	0.29056639903718207	0.539315016825819	0.06815146416108285	357.29486083984375	357.2991638183594
1033	357.71185302734375	9.118183333333333					1	DETECTED	357.7119 m/z @9.12 [N1307_1.mzXML]	357.71185302734375	9.118183333333333	8.540333333333333	9.6715	1.131166666666667	8234.4013671875	245775.26428323338	0	1287	0.5864634438729919	0.9787718842836961	4.153066590343813	357.7025451660156	357.721435546875
1034	358.20635986328125	8.936816666666665					1	DETECTED	358.2064 m/z @8.94 [N1307_1.mzXML]	358.20635986328125	8.936816666666665	8.905533333333333	9.656633333333334	0.751100000000001	32758.14453125	298520.3653261724	0	1287	0.07627486787540505	2.332394434006124	3.3134875364423526	358.2030334472656	358.2067565917969
1035	358.2413330078125	13.685216666666667					1	DETECTED	358.2413 m/z @13.69 [N1307_1.mzXML]	358.2413330078125	13.685216666666667	13.685216666666667	17.700333333333333	4.015116666666666	8034.31103515625	617800.0768540951	0	1287	0.014633062742950287	null	null	358.23577880859375	358.2424621582031
1036	358.256103515625	11.0472					1	DETECTED	358.2561 m/z @11.05 [N1307_1.mzXML]	358.256103515625	11.0472	11.0028	11.1367	0.1338999999999988	22035.02734375	112635.6469726566	0	1287	0.08815913270812636	1.5078828828828845	2.015765765765769	358.254638671875	358.2565612792969
1037	358.2929992675781	11.617616666666667					1	DETECTED	358.2930 m/z @11.62 [N1307_1.mzXML]	358.2929992675781	11.617616666666667	11.561583333333335	14.83215	3.2705666666666655	48845.5625	867295.9011928702	0	1287	0.11201893460795631	1.9095706554410972	2.33555500502106	358.2923583984375	358.3013000488281
1038	358.3653564453125	12.067983333333332					1	DETECTED	358.3654 m/z @12.07 [N1307_1.mzXML]	358.3653564453125	12.067983333333332	12.0529	12.144166666666667	0.09126666666666772	16365.880859375	64574.22765112298	0	1287	0.11170086958769865	3.0254143646409624	5.050828729281925	358.3653564453125	358.36590576171875
1039	358.85028076171875	8.721566666666666					1	DETECTED	358.8503 m/z @8.72 [N1307_1.mzXML]	358.85028076171875	8.721566666666666	8.7065	8.797533333333332	0.09103333333333197	12028.3974609375	44480.297231445395	0	1287	0.06747980140763943	3.0210176991151534	5.042035398230307	358.8501281738281	358.85064697265625
1040	359.0047302246094	19.163166666666665					1	DETECTED	359.0047 m/z @19.16 [N1307_1.mzXML]	359.0047302246094	19.163166666666665	0.13479999999999998	19.90666666666667	19.77186666666667	3197.946044921875	1308743.5586651315	0	1287	0.6399839192496053	0.5195366216403231	0.039073243280646146	359.0034484863281	359.0067138671875
1041	359.0267028808594	1.6286166666666666					1	DETECTED	359.0267 m/z @1.63 [N1307_1.mzXML]	359.0267028808594	1.6286166666666666	1.5688333333333333	1.6286166666666666	0.0597833333333333	12991.0283203125	23816.02986816407	0	1287	0.01653893434608822	0.5	null	359.0257568359375	359.02777099609375
1042	359.0414733886719	1.8745666666666667					1	DETECTED	359.0415 m/z @1.87 [N1307_1.mzXML]	359.0414733886719	1.8745666666666667	1.6577833333333334	16.51265	14.854866666666668	435127.15625	1.1106409090206144E7	0	1287	0.46292300283286303	1.9656201638480921	3.00628655773484	359.0405578613281	359.0433654785156
1043	359.1844177246094	8.721566666666666					1	DETECTED	359.1844 m/z @8.72 [N1307_1.mzXML]	359.1844177246094	8.721566666666666	8.4956	8.782216666666667	0.2866166666666672	9766.9921875	40591.530311584684	0	1287	0.024052195056752268	0.6342012096179396	0.26840241923587915	359.183837890625	359.18670654296875
1044	359.23846435546875	8.600249999999999					1	DETECTED	359.2385 m/z @8.60 [N1307_1.mzXML]	359.23846435546875	8.600249999999999	8.555516666666668	13.768466666666665	5.2129499999999975	11195.9912109375	1300966.2291914057	0	1287	0.07031594103285066	58.26695230998744	115.53390461997488	359.23779296875	359.240966796875
1045	359.31304931640625	12.6914					1	DETECTED	359.3130 m/z @12.69 [N1307_1.mzXML]	359.31304931640625	12.6914	0.38986666666666664	16.9895	16.599633333333333	6366.58740234375	2403197.1423153994	0	1287	10.158003677057994	0.6746977341578014	0.6802134848328799	359.31182861328125	359.3153381347656
1046	359.6700439453125	8.858933333333333					1	DETECTED	359.6700 m/z @8.86 [N1307_1.mzXML]	359.6700439453125	8.858933333333333	8.782216666666667	8.967516666666667	0.1852999999999998	20360.130859375	102405.08589550781	0	1287	0.0724361621260936	1.2076906365413937	1.04765552733715	359.66949462890625	359.6719970703125
1047	360.2360534667969	4.445766666666667					1	DETECTED	360.2361 m/z @4.45 [N1307_1.mzXML]	360.2360534667969	4.445766666666667	3.4583	6.857116666666667	3.3988166666666673	6375.9599609375	390583.3701976015	0	1287	0.9518227810233171	1.7209779233054283	2.4419558466108566	360.2321472167969	360.2374572753906
1048	360.32147216796875	12.633366666666666					1	DETECTED	360.3215 m/z @12.63 [N1307_1.mzXML]	360.32147216796875	12.633366666666666	12.364266666666667	12.882383333333333	0.5181166666666659	30036.705078125	515342.67087451124	0	1287	0.3127784976653327	0.9626842561625223	0.9253685123250447	360.3206787109375	360.3224182128906
1049	360.83709716796875	1.7173833333333335					1	DETECTED	360.8371 m/z @1.72 [N1307_1.mzXML]	360.83709716796875	1.7173833333333335	1.6874666666666667	1.7612333333333334	0.07376666666666676	32296.91796875	108613.44208105476	0	1287	0.04408910743359873	1.2328690807799398	1.4657381615598795	360.8367919921875	360.8374328613281
1050	361.1800842285156	12.254766666666665					1	DETECTED	361.1801 m/z @12.25 [N1307_1.mzXML]	361.1800842285156	12.254766666666665	9.462483333333333	12.364266666666667	2.9017833333333343	16187.974609375	592872.2063975221	0	1287	0.2697124660227743	0.5196076090654606	0.5787765279624937	361.17401123046875	361.18817138671875
1051	361.3106689453125	12.6625					1	DETECTED	361.3107 m/z @12.66 [N1307_1.mzXML]	361.3106689453125	12.6625	11.689733333333333	15.3779	3.6881666666666675	13950.8916015625	1055898.420600098	0	1287	1.4381011005145954	1.8957098310660319	2.7914196621320637	361.3089599609375	361.3136291503906
1052	361.5203857421875	9.345416666666667					1	DETECTED	361.5204 m/z @9.35 [N1307_1.mzXML]	361.5203857421875	9.345416666666667	9.302566666666667	9.432833333333333	0.13026666666666564	13723.7568359375	68273.84585595726	0	1287	0.07947819823051994	1.5200311162971625	2.040062232594325	361.5180358886719	361.52069091796875
1053	361.7044677734375	8.721566666666666					1	DETECTED	361.7045 m/z @8.72 [N1307_1.mzXML]	361.7044677734375	8.721566666666666	8.6906	8.751683333333334	0.061083333333334267	3563.47705078125	10463.863311035113	0	1287	0.11623478598204606	0.9862755651238208	0.9725511302476415	361.702880859375	361.7046203613281
1054	362.1651611328125	9.567783333333333					1	DETECTED	362.1652 m/z @9.57 [N1307_1.mzXML]	362.1651611328125	9.567783333333333	9.552466666666668	9.612599999999999	0.06013333333333115	8950.84765625	21775.5119956051	0	1287	0.050281977012495815	1.9630032644179478	2.9260065288358956	362.1650390625	362.1661682128906
1055	362.3234558105469	11.388933333333334					1	DETECTED	362.3235 m/z @11.39 [N1307_1.mzXML]	362.3234558105469	11.388933333333334	11.388933333333334	19.031166666666664	7.64223333333333	63618.92578125	1294778.3803806752	0	1287	0.06271202202659865	null	null	362.3147277832031	362.3240051269531
1056	362.9238586425781	1.6431666666666667					1	DETECTED	362.9239 m/z @1.64 [N1307_1.mzXML]	362.9238586425781	1.6431666666666667	1.5688333333333333	2.2706333333333335	0.7018000000000002	161672.5625	1035456.6776270753	0	1287	0.06439637648322005	4.71337017019	0.886376665978903	362.9236755371094	362.932373046875
1057	363.110107421875	1.4654					1	DETECTED	363.1101 m/z @1.47 [N1307_1.mzXML]	363.110107421875	1.4654	1.4008	17.205666666666666	15.804866666666666	12803.2607421875	3099366.991320434	0	1287	0.12392676586983975	122.32868937048505	243.65737874097007	363.1072692871094	363.11077880859375
1058	363.2141418457031	11.333049999999998					1	DETECTED	363.2141 m/z @11.33 [N1307_1.mzXML]	363.2141418457031	11.333049999999998	8.7065	11.646283333333335	2.9397833333333345	85358.390625	1538790.9317879612	0	1287	3.128043982024076	0.5599730100632	0.1200698409594688	363.2042541503906	363.21527099609375
1059	363.70599365234375	8.766833333333333					1	DETECTED	363.7060 m/z @8.77 [N1307_1.mzXML]	363.70599365234375	8.766833333333333	8.736583333333334	8.797533333333332	0.06094999999999828	12236.2783203125	33090.12493066344	0	1287	0.23188849857115912	1.007438016528938	1.0148760330578759	363.7059631347656	363.7065124511719
1060	365.1683349609375	10.110066666666667					1	DETECTED	365.1683 m/z @10.11 [N1307_1.mzXML]	365.1683349609375	10.110066666666667	10.095149999999999	10.243233333333334	0.1480833333333358	29061.130859375	154057.27214795066	0	1287	0.07796710466641166	4.96368715083762	8.449570374523425	365.16748046875	365.16973876953125
1061	365.1971130371094	14.2646					1	DETECTED	365.1971 m/z @14.26 [N1307_1.mzXML]	365.1971130371094	14.2646	14.164716666666667	15.747216666666667	1.5824999999999996	20009.830078125	563101.7014998161	0	1287	0.3244401162245012	7.921742032371151	7.77265282760791	365.1968688964844	365.19775390625
1062	365.207763671875	11.617616666666667					1	DETECTED	365.2078 m/z @11.62 [N1307_1.mzXML]	365.207763671875	11.617616666666667	11.519266666666665	15.5693	4.050033333333335	33194.41015625	1836639.6980866096	0	1287	0.41457315064233313	19.76542997759388	34.9316354501002	365.1977844238281	365.2118835449219
1063	366.20379638671875	9.432833333333333					1	DETECTED	366.2038 m/z @9.43 [N1307_1.mzXML]	366.20379638671875	9.432833333333333	8.736583333333334	14.725266666666666	5.9886833333333325	9048.671875	1395258.388128418	0	1287	0.07453112136797913	4.300670257330944	7.870083135179627	366.2004089355469	366.2123107910156
1064	366.8404846191406	9.345416666666667					1	DETECTED	366.8405 m/z @9.35 [N1307_1.mzXML]	366.8404846191406	9.345416666666667	2.0708166666666665	9.359916666666667	7.2891	20205.84765625	3549846.999355591	0	1287	0.03967549188630137	0.5009966183707695	0.001993236741539048	366.8348083496094	366.84161376953125
1065	366.8586120605469	9.417866666666667					1	DETECTED	366.8586 m/z @9.42 [N1307_1.mzXML]	366.8586120605469	9.417866666666667	1.5837166666666667	9.597666666666667	8.013950000000001	57400.3203125	5322931.809337038	0	1287	0.06414341992844008	0.5114753993732569	0.012376084634905719	366.8582458496094	366.8640441894531
1066	367.15338134765625	12.527050000000001					1	DETECTED	367.1534 m/z @12.53 [N1307_1.mzXML]	367.15338134765625	12.527050000000001	6.691066666666667	12.618616666666666	5.927549999999999	8854.6748046875	1630281.4197384329	0	1287	4.469633418497606	0.5078450075537112	0.0196221421298751	367.1466064453125	367.1543884277344
1067	367.19207763671875	13.727016666666666					1	DETECTED	367.1921 m/z @13.73 [N1307_1.mzXML]	367.19207763671875	13.727016666666666	9.37435	15.617866666666666	6.243516666666666	31738.732421875	2747453.8407002552	0	1287	3.7932013789221344	0.5640170194984094	0.10141204960756789	367.1876525878906	367.1944580078125
1068	367.9878845214844	11.23995					1	DETECTED	367.9879 m/z @11.24 [N1307_1.mzXML]	367.9878845214844	11.23995	0.10111666666666667	19.973333333333336	19.87221666666667	39920.02734375	1.0389606425454771E7	0	1287	4.162019835744006	1.3446380273117375	3.444928932026909	367.98150634765625	367.9943542480469
1069	368.276611328125	11.504516666666666					1	DETECTED	368.2766 m/z @11.50 [N1307_1.mzXML]	368.276611328125	11.504516666666666	11.431083333333333	12.17615	0.7450666666666663	213685.984375	1711931.758535645	0	1287	0.11518001654309451	1.6493138027048784	2.4383339253255705	368.27630615234375	368.2773132324219
1070	368.6246032714844	12.254766666666665					1	DETECTED	368.6246 m/z @12.25 [N1307_1.mzXML]	368.6246032714844	12.254766666666665	10.007183333333334	12.34895	2.3417666666666666	19926.015625	914959.0770205085	0	1287	2.2391070554951042	0.5209521337733125	0.04190426754662506	368.623779296875	368.6247863769531
1071	368.86895751953125	1.6727166666666666					1	DETECTED	368.8690 m/z @1.67 [N1307_1.mzXML]	368.86895751953125	1.6727166666666666	1.6431666666666667	1.7896	0.14643333333333342	59419.79296875	282087.6430559084	0	1287	0.04515528875580088	2.477721376198538	4.058147690493916	368.86822509765625	368.8785095214844
1072	369.0076904296875	1.8605666666666667					1	DETECTED	369.0077 m/z @1.86 [N1307_1.mzXML]	369.0076904296875	1.8605666666666667	1.8177333333333332	17.15583333333333	15.338099999999997	20771.56640625	1605715.590141632	0	1287	0.1827906764388667	179.0439688715946	153.37914942600057	368.9979553222656	369.015625
1073	369.0608825683594	12.0382					1	DETECTED	369.0609 m/z @12.04 [N1307_1.mzXML]	369.0608825683594	12.0382	0.18601666666666666	12.191983333333333	12.005966666666666	30331.61328125	9639466.218688112	0	1287	0.1470872687154099	0.5064875529262541	0.01418525180058898	369.0602111816406	369.0658874511719
1074	369.2374572753906	13.740633333333333					1	DETECTED	369.2375 m/z @13.74 [N1307_1.mzXML]	369.2374572753906	13.740633333333333	9.612599999999999	14.150233333333334	4.537633333333336	37358.96484375	3914868.953746217	0	1287	0.23484834629694795	0.5496120024870601	0.09726233332048734	369.2279968261719	369.23931884765625
1075	369.348876953125	12.6914					1	DETECTED	369.3489 m/z @12.69 [N1307_1.mzXML]	369.348876953125	12.6914	0.10111666666666667	19.990166666666667	19.88905	558375.5625	2.2325431750623442E7	1	1287	0.45115961606185984	0.7875837759851702	0.44454956842484405	369.34698486328125	369.3513488769531
1076	370.2928161621094	11.617616666666667					1	DETECTED	370.2928 m/z @11.62 [N1307_1.mzXML]	370.2928161621094	11.617616666666667	11.575349999999998	16.48005	4.9047	267620.34375	3242649.4171302533	0	1287	0.12589228059664492	3.176366123815619	4.968048947615596	370.2923278808594	370.2950439453125
1077	370.3521423339844	12.6914					1	DETECTED	370.3521 m/z @12.69 [N1307_1.mzXML]	370.3521423339844	12.6914	0.2712	19.939833333333336	19.668633333333336	152558.09375	7196999.457044071	0	1287	0.2830748307838249	1.2163409859741725	1.515188560023226	370.3496398925781	370.35687255859375
1078	371.1929626464844	8.8283					1	DETECTED	371.1930 m/z @8.83 [N1307_1.mzXML]	371.1929626464844	8.8283	8.797533333333332	17.716666666666665	8.919133333333333	9655.400390625	964121.956501648	0	1287	7.203096656521081	134.32129425978846	264.7914210960222	371.184814453125	371.19366455078125
1079	371.2217102050781	11.750083333333333					1	DETECTED	371.2217 m/z @11.75 [N1307_1.mzXML]	371.2217102050781	11.750083333333333	1.8605666666666667	14.49215	12.631583333333333	20791.482421875	8451927.035546144	0	1287	0.39752668485776965	0.6386350192375428	0.27727003847508574	371.21923828125	371.2236633300781
1080	371.26214599609375	13.598266666666666					1	DETECTED	371.2621 m/z @13.60 [N1307_1.mzXML]	371.26214599609375	13.598266666666666	13.436100000000001	14.894016666666666	1.457916666666664	15150.2119140625	473305.4671105947	0	1287	0.11415353753119462	4.495118191161419	7.990236382322838	371.26031494140625	371.2627258300781
1081	371.2962646484375	11.660666666666666					1	DETECTED	371.2963 m/z @11.66 [N1307_1.mzXML]	371.2962646484375	11.660666666666666	11.589216666666665	15.7151	4.125883333333334	59084.1328125	1900257.6791882345	0	1287	0.11830141043069808	17.806489904532906	31.90944619247832	371.2925720214844	371.2962646484375
1082	371.3550720214844	12.6914					1	DETECTED	371.3551 m/z @12.69 [N1307_1.mzXML]	371.3550720214844	12.6914	12.083033333333333	12.867933333333333	0.7849000000000004	25638.021484375	506408.67963598674	0	1287	0.27555150126994654	0.6450879403868282	0.29017588077365625	371.3546142578125	371.35650634765625
1083	371.6772766113281	9.288616666666666					1	DETECTED	371.6773 m/z @9.29 [N1307_1.mzXML]	371.6772766113281	9.288616666666666	1.3662833333333333	9.345416666666667	7.979133333333333	10426.7001953125	1869062.069513916	0	1287	0.0475503923243874	0.5035848024571886	0.0071696049143771855	371.67694091796875	371.68408203125
1084	372.3082580566406	11.781583333333334					1	DETECTED	372.3083 m/z @11.78 [N1307_1.mzXML]	372.3082580566406	11.781583333333334	11.646283333333335	12.239333333333333	0.5930499999999981	78238.6328125	656488.0044570282	0	1287	0.1030460904913415	2.5362961127849446	1.3259060223067614	372.300048828125	372.3086242675781
1085	372.69024658203125	9.5225					1	DETECTED	372.6902 m/z @9.52 [N1307_1.mzXML]	372.69024658203125	9.5225	9.4778	9.582699999999999	0.10489999999999888	12696.31640625	50249.299602905594	0	1287	0.053952840017911896	1.173378076062611	1.3467561521252216	372.6895446777344	372.6908264160156
1086	372.7359619140625	1.93125					1	DETECTED	372.7360 m/z @1.93 [N1307_1.mzXML]	372.7359619140625	1.93125	1.91695	2.127683333333333	0.21073333333333322	9475.6943359375	78886.97157080074	0	1287	0.24283820682060853	7.368298368298375	13.73659673659675	372.73492431640625	372.7362976074219
1087	372.880859375	1.59875					1	DETECTED	372.8809 m/z @1.60 [N1307_1.mzXML]	372.880859375	1.59875	1.5542166666666666	1.6874666666666667	0.1332500000000001	33947.0625	192698.30634399434	0	1287	0.11496849136335263	1.4960703592814388	1.9215701341537312	372.88031005859375	372.8811950683594
1088	373.1753234863281	9.011633333333332					1	DETECTED	373.1753 m/z @9.01 [N1307_1.mzXML]	373.1753234863281	9.011633333333332	7.77295	9.0574	1.2844499999999996	6809.01318359375	300969.8290853272	0	1287	0.10007752163964057	0.518473917197024	0.03694783439404788	373.1753234863281	373.185302734375
1089	373.235595703125	8.540333333333333					1	DETECTED	373.2356 m/z @8.54 [N1307_1.mzXML]	373.235595703125	8.540333333333333	8.510316666666666	8.5708	0.06048333333333389	3799.85302734375	9947.975477172988	0	1287	0.16124704772599863	1.007495835646875	1.01499167129375	373.2346496582031	373.2359313964844
1090	373.27093505859375	12.285733333333333					1	DETECTED	373.2709 m/z @12.29 [N1307_1.mzXML]	373.27093505859375	12.285733333333333	11.844983333333333	12.5421	0.6971166666666662	19231.279296875	302308.58386157244	0	1287	0.08207879437973453	0.7908300245793158	0.5816600491586317	373.2701110839844	373.2728271484375
1091	373.311767578125	11.765883333333333					1	DETECTED	373.3118 m/z @11.77 [N1307_1.mzXML]	373.311767578125	11.765883333333333	11.734900000000001	11.82925	0.0943499999999986	18588.13671875	76723.48921606381	0	1287	0.10912600019915963	1.5225927918236244	2.045185583647249	373.3114929199219	373.3120422363281
1092	374.1865539550781	9.3888					1	DETECTED	374.1866 m/z @9.39 [N1307_1.mzXML]	374.1865539550781	9.3888	8.721566666666666	9.447766666666666	0.7262000000000004	5505.2744140625	151981.19155200195	0	1287	0.6813253507127452	0.5441874406754258	0.08837488135085163	374.1858825683594	374.1902770996094
1093	375.00372314453125	1.6286166666666666					1	DETECTED	375.0037 m/z @1.63 [N1307_1.mzXML]	375.00372314453125	1.6286166666666666	1.5688333333333333	1.6286166666666666	0.0597833333333333	16078.5107421875	39933.63033789065	0	1287	0.05312700923205527	0.5	null	375.003662109375	375.0047607421875
1094	375.0151672363281	1.8745666666666667					1	DETECTED	375.0152 m/z @1.87 [N1307_1.mzXML]	375.0151672363281	1.8745666666666667	1.6577833333333334	2.6036	0.9458166666666667	193375.984375	4247313.998805175	0	1287	0.1828913336997917	1.976553890234988	2.7215690078627737	375.01397705078125	375.01593017578125
1095	375.1865234375	9.07235					1	DETECTED	375.1865 m/z @9.07 [N1307_1.mzXML]	375.1865234375	9.07235	9.07235	14.27875	5.2064	16590.27734375	1363240.732569336	0	1287	0.03421561155652775	null	null	375.186279296875	375.19622802734375
1096	375.216552734375	12.364266666666667					1	DETECTED	375.2166 m/z @12.36 [N1307_1.mzXML]	375.216552734375	12.364266666666667	12.301799999999998	12.587866666666667	0.28606666666666847	19755.212890625	187063.35333178748	0	1287	0.1052527633131426	2.289754535752326	3.5795090715046523	375.21575927734375	375.21844482421875
1097	375.4496765136719	8.8283					1	DETECTED	375.4497 m/z @8.83 [N1307_1.mzXML]	375.4496765136719	8.8283	8.797533333333332	9.359916666666667	0.5623833333333348	310705.75	1553405.7476754193	4	1287	0.08305041990724327	2.792218234553545	2.9255751799095226	375.4493103027344	375.4504699707031
1098	375.7005615234375	8.8283					1	DETECTED	375.7006 m/z @8.83 [N1307_1.mzXML]	375.7005615234375	8.8283	8.782216666666667	9.246550000000001	0.46433333333333415	242661.421875	1379283.9312386527	0	1287	0.09307785827697579	2.751422206579542	6.617926859468938	375.69317626953125	375.7028503417969
1099	375.8861389160156	9.642166666666666					1	DETECTED	375.8861 m/z @9.64 [N1307_1.mzXML]	375.8861389160156	9.642166666666666	5.606866666666666	16.3166	10.709733333333336	126926.0390625	1922186.5254913664	0	1287	0.09029049911214315	0.5150425829826786	0.022877460815227717	375.8805236816406	375.88787841796875
1100	376.2019348144531	8.8283					1	DETECTED	376.2019 m/z @8.83 [N1307_1.mzXML]	376.2019348144531	8.8283	8.797533333333332	9.0574	0.25986666666666736	33482.45703125	179953.91761926177	0	1287	0.056517124167031696	4.223185265438562	7.4463705308771235	376.196533203125	376.2025146484375
1101	376.6217956542969	10.598450000000001					1	DETECTED	376.6218 m/z @10.60 [N1307_1.mzXML]	376.6217956542969	10.598450000000001	10.169766666666668	18.261000000000003	8.091233333333335	38229.19140625	1711588.4341181943	0	1287	0.10252698061732346	13.931051965204674	0.6848739021768456	376.6178894042969	376.62274169921875
1102	376.86663818359375	8.46625					1	DETECTED	376.8666 m/z @8.47 [N1307_1.mzXML]	376.86663818359375	8.46625	8.215133333333334	8.736583333333334	0.5214499999999997	26430.5859375	155020.24817041084	0	1287	0.07541148132126452	1.880690635383904	2.9751183431995654	376.8570861816406	376.8677062988281
1103	377.2200927734375	8.751683333333334					1	DETECTED	377.2201 m/z @8.75 [N1307_1.mzXML]	377.2200927734375	8.751683333333334	8.736583333333334	12.34895	3.6123666666666665	11311.583984375	573318.629118591	0	1287	0.05530273231625671	119.61479028697306	7.900133488265645	377.2174377441406	377.2203369140625
1104	377.2630310058594	13.421583333333333					1	DETECTED	377.2630 m/z @13.42 [N1307_1.mzXML]	377.2630310058594	13.421583333333333	13.324983333333334	13.479466666666667	0.1544833333333333	12745.1279296875	84329.18712500004	0	1287	0.0333872492549272	0.7996031746031853	0.5992063492063706	377.26226806640625	377.26373291015625
1105	377.6295166015625	12.239333333333333					1	DETECTED	377.6295 m/z @12.24 [N1307_1.mzXML]	377.6295166015625	12.239333333333333	9.686033333333334	12.34895	2.662916666666666	18246.703125	1004149.6376290275	0	1287	1.257230039784936	0.5214656849306128	0.051026762224447464	377.6272277832031	377.6300354003906
1106	378.2052917480469	9.0574					1	DETECTED	378.2053 m/z @9.06 [N1307_1.mzXML]	378.2052917480469	9.0574	3.315366666666667	9.582699999999999	6.267333333333332	216644.53125	2684277.181465453	2	1287	0.12307896268014495	0.7835042742826263	1.9633999555043462	378.20318603515625	378.2103576660156
1107	378.2379150390625	12.394616666666668					1	DETECTED	378.2379 m/z @12.39 [N1307_1.mzXML]	378.2379150390625	12.394616666666668	12.207883333333333	13.078416666666667	0.8705333333333343	61807.99609375	801271.6310866709	0	1287	0.14839697361381887	2.199514882471432	10.740676852007086	378.2371520996094	378.2414245605469
1108	378.70703125	9.07235					1	DETECTED	378.7070 m/z @9.07 [N1307_1.mzXML]	378.70703125	9.07235	8.98205	9.133116666666666	0.1510666666666669	80758.4453125	489870.3664143049	0	1287	0.26533309552444173	0.8364710225175268	0.6729420450350536	378.7070007324219	378.7078552246094
1109	378.8974609375	1.6431666666666667					1	DETECTED	378.8975 m/z @1.64 [N1307_1.mzXML]	378.8974609375	1.6431666666666667	1.59875	1.7468166666666667	0.1480666666666668	111306.875	527734.3028188476	0	1287	0.06289957385256173	1.6667917448405227	2.3335834896810455	378.8973083496094	378.89813232421875
1110	379.2010192871094	9.1903					1	DETECTED	379.2010 m/z @9.19 [N1307_1.mzXML]	379.2010192871094	9.1903	9.04235	14.878366666666667	5.836016666666666	116204.2578125	2038554.8711593018	0	1287	0.0951156463620606	1.0195188522703624	0.8689529443831272	379.1911926269531	379.20880126953125
1111	379.21710205078125	8.905533333333333					1	DETECTED	379.2171 m/z @8.91 [N1307_1.mzXML]	379.21710205078125	8.905533333333333	8.644316666666667	13.6572	5.012883333333333	61570.1796875	2456703.4943577885	0	1287	0.07062089157624563	9.595259363236163	0.3187364557232422	379.2129211425781	379.2174377441406
1112	379.2402648925781	12.364266666666667					1	DETECTED	379.2403 m/z @12.36 [N1307_1.mzXML]	379.2402648925781	12.364266666666667	4.911366666666667	12.527050000000001	7.615683333333334	13150.5224609375	1189086.4804619143	0	1287	0.13579958266485193	0.5109208048768489	0.021841609753697686	379.2398681640625	379.24957275390625
1113	379.27459716796875	1.5837166666666667					1	DETECTED	379.2746 m/z @1.58 [N1307_1.mzXML]	379.27459716796875	1.5837166666666667	1.5837166666666667	15.108416666666667	13.5247	16130.7763671875	8558129.489841977	0	1287	12.780038076594519	null	null	379.27459716796875	379.28033447265625
1114	380.2384033203125	9.345416666666667					1	DETECTED	380.2384 m/z @9.35 [N1307_1.mzXML]	380.2384033203125	9.345416666666667	9.302566666666667	9.417866666666667	0.11529999999999951	17620.30078125	70198.37395556673	0	1287	0.07323713303013868	1.3453908984830871	1.690781796966174	380.2373352050781	380.238525390625
1115	380.2532043457031	12.6914					1	DETECTED	380.2532 m/z @12.69 [N1307_1.mzXML]	380.2532043457031	12.6914	12.587866666666667	16.414383333333333	3.8265166666666666	144352.859375	1723913.0200313437	0	1287	0.1171100894987287	1.0738635550421185	1.2675862097915445	380.25244140625	380.25396728515625
1116	380.887451171875	9.832683333333334					1	DETECTED	380.8875 m/z @9.83 [N1307_1.mzXML]	380.887451171875	9.832683333333334	1.6286166666666666	10.021700000000001	8.393083333333335	27399.236328125	6495024.280038329	0	1287	0.10427438869883332	0.5082147736825811	0.01993905059274247	380.8866271972656	380.8966064453125
1117	381.02325439453125	1.8177333333333332					1	DETECTED	381.0233 m/z @1.82 [N1307_1.mzXML]	381.02325439453125	1.8177333333333332	1.61365	2.46595	0.8522999999999998	187891.90625	3524144.9377028802	0	1287	0.24108109106838826	2.247017907876955	3.778633562659208	381.0207824707031	381.02386474609375
1118	381.0768127441406	9.8177					1	DETECTED	381.0768 m/z @9.82 [N1307_1.mzXML]	381.0768127441406	9.8177	9.8177	17.304333333333332	7.486633333333332	26168.79296875	3358875.4355148934	0	1287	2.728104857821455	null	null	381.0765380859375	381.0818786621094
1119	381.5450134277344	8.921066666666666					1	DETECTED	381.5450 m/z @8.92 [N1307_1.mzXML]	381.5450134277344	8.921066666666666	8.889783333333332	9.148066666666667	0.25828333333333475	183930.828125	852401.9193454704	3	1287	0.07996504903228718	2.392093174066484	1.2645859389262846	381.54376220703125	381.54541015625
1120	381.6957702636719	9.492816666666666					1	DETECTED	381.6958 m/z @9.49 [N1307_1.mzXML]	381.6957702636719	9.492816666666666	9.432833333333333	9.582699999999999	0.14986666666666615	91783.0390625	412457.0606547837	0	1287	0.06550527417721064	1.2492358988607914	1.4856878050630642	381.6955261230469	381.6958923339844
1121	382.1974792480469	9.4778					1	DETECTED	382.1975 m/z @9.48 [N1307_1.mzXML]	382.1974792480469	9.4778	2.7827333333333333	16.153433333333332	13.3707	29394.3203125	2615308.396042756	0	1287	0.07757212366238875	0.9985486826120724	0.013939416283105332	382.19183349609375	382.1999816894531
1122	382.70416259765625	8.736583333333334					1	DETECTED	382.7042 m/z @8.74 [N1307_1.mzXML]	382.70416259765625	8.736583333333334	8.7065	19.327333333333335	10.620833333333335	12916.9599609375	1082553.360513306	0	1287	0.07601677413227392	176.52354570636916	2.7635192072727595	382.69873046875	382.7118835449219
1123	383.11334228515625	1.7896					1	DETECTED	383.1133 m/z @1.79 [N1307_1.mzXML]	383.11334228515625	1.7896	1.7468166666666667	2.2706333333333335	0.5238166666666668	210801.859375	1693438.10233789	0	1287	0.17308354743877974	5.264912427838946	6.6056388446634635	383.113037109375	383.1140441894531
1124	384.1169128417969	1.8177333333333332					1	DETECTED	384.1169 m/z @1.82 [N1307_1.mzXML]	384.1169128417969	1.8177333333333332	1.8177333333333332	9.10315	7.285416666666666	15319.8994140625	2757700.6348099373	0	1287	7.240111260620818	null	null	384.11212158203125	384.11767578125
1125	384.2706604003906	11.286683333333334					1	DETECTED	384.2707 m/z @11.29 [N1307_1.mzXML]	384.2706604003906	11.286683333333334	11.254850000000001	13.202766666666667	1.947916666666666	14012.5419921875	1057859.548030029	0	1287	0.13747561761809202	30.595549738220054	60.19109947644011	384.2690124511719	384.27294921875
1126	384.8428649902344	1.6874666666666667					1	DETECTED	384.8429 m/z @1.69 [N1307_1.mzXML]	384.8428649902344	1.6874666666666667	1.6874666666666667	1.7468166666666667	0.059350000000000014	15487.2646484375	34838.521962158135	0	1287	0.014140525319504382	null	null	384.8415222167969	384.8433532714844
1127	385.2179870605469	8.4809					1	DETECTED	385.2180 m/z @8.48 [N1307_1.mzXML]	385.2179870605469	8.4809	8.4368	8.4956	0.05879999999999974	2321.1962890625	5802.875724975592	0	1287	0.0496879721299468	0.66666666666666	0.3333333333333199	385.21728515625	385.2191467285156
1128	385.3070068359375	11.890316666666667					1	DETECTED	385.3070 m/z @11.89 [N1307_1.mzXML]	385.3070068359375	11.890316666666667	10.154683333333333	17.271333333333335	7.116650000000002	143427.296875	1.3647982279612314E7	0	1287	0.7411776718281029	2.14251771747311	1.6415692781750868	385.3053283691406	385.3087463378906
1129	385.71661376953125	8.843766666666665					1	DETECTED	385.7166 m/z @8.84 [N1307_1.mzXML]	385.71661376953125	8.843766666666665	8.659616666666667	8.921066666666666	0.26144999999999996	8189.6005859375	54120.37830786129	0	1287	0.09045511291425079	0.7098832473527056	0.4531251545755315	385.7163391113281	385.7205810546875
1130	386.0788879394531	9.9642					1	DETECTED	386.0789 m/z @9.96 [N1307_1.mzXML]	386.0788879394531	9.9642	0.11788333333333334	19.923333333333336	19.80545	4057.125244140625	2107893.1000715327	0	1287	17.722868999541575	1.0057288766188373	1.0114577532376745	386.0773620605469	386.08294677734375
1131	386.176025390625	8.751683333333334					1	DETECTED	386.1760 m/z @8.75 [N1307_1.mzXML]	386.176025390625	8.751683333333334	2.713783333333333	8.858933333333333	6.145149999999999	7980.1181640625	714156.6552344359	0	1287	0.19164890037171922	0.5088813991619602	1.6769942262169142	386.176025390625	386.18035888671875
1132	386.2080383300781	9.612599999999999					1	DETECTED	386.2080 m/z @9.61 [N1307_1.mzXML]	386.2080383300781	9.612599999999999	8.905533333333333	17.947666666666667	9.042133333333334	13813.326171875	1882474.443509094	0	1287	0.07432791440702857	6.394116537808793	11.788233075617587	386.2000732421875	386.217041015625
1133	386.2868347167969	11.431083333333333					1	DETECTED	386.2868 m/z @11.43 [N1307_1.mzXML]	386.2868347167969	11.431083333333333	11.402883333333333	11.48945	0.08656666666666624	26236.955078125	116037.96842333883	0	1287	0.09503781728288985	1.5348699763593303	2.0697399527186606	386.28643798828125	386.2872619628906
1134	386.310546875	11.875499999999999					1	DETECTED	386.3105 m/z @11.88 [N1307_1.mzXML]	386.310546875	11.875499999999999	10.526183333333334	16.251266666666666	5.725083333333332	27186.859375	3136293.4022415793	0	1287	2.189506278704396	2.093723539484061	3.0582149431534593	386.30877685546875	386.31201171875
1135	386.9225158691406	1.59875					1	DETECTED	386.9225 m/z @1.60 [N1307_1.mzXML]	386.9225158691406	1.59875	1.5542166666666666	1.61365	0.05943333333333345	13613.013671875	37446.53109179692	0	1287	0.052956041560813905	0.6672904191616782	0.3345808383233565	386.9218444824219	386.922607421875
1136	387.1775207519531	11.54785					1	DETECTED	387.1775 m/z @11.55 [N1307_1.mzXML]	387.1775207519531	11.54785	11.504516666666666	12.083033333333333	0.5785166666666672	307106.09375	2407420.3208313077	0	1287	0.10887782100201804	3.661189842976246	4.287892319954891	387.1770324707031	387.1787414550781
1137	387.2033996582031	8.8283					1	DETECTED	387.2034 m/z @8.83 [N1307_1.mzXML]	387.2033996582031	8.8283	8.797533333333332	9.118183333333333	0.32065000000000055	34597.3203125	270007.5721005248	0	1287	0.2543720790371502	3.0207890788204224	5.757927536027268	387.1977233886719	387.2059020996094
1138	387.696533203125	8.675083333333333					1	DETECTED	387.6965 m/z @8.68 [N1307_1.mzXML]	387.696533203125	8.675083333333333	8.644316666666667	9.0574	0.4130833333333328	86172.6328125	444461.02041247615	0	1287	0.07790695147179427	2.2593526045147097	3.155415969951442	387.6961364746094	387.70648193359375
1139	388.1807861328125	11.54785					1	DETECTED	388.1808 m/z @11.55 [N1307_1.mzXML]	388.1807861328125	11.54785	11.54785	11.860366666666666	0.31251666666666544	72083.9140625	434472.51289038255	0	1287	0.11052922628255857	null	null	388.180419921875	388.18194580078125
1140	388.19744873046875	8.6906					1	DETECTED	388.1974 m/z @8.69 [N1307_1.mzXML]	388.19744873046875	8.6906	8.644316666666667	9.2183	0.5739833333333326	28750.880859375	178695.4935996706	0	1287	0.06897365449014714	1.7732788085213156	1.8148052028054247	388.1972351074219	388.2058410644531
1141	388.33868408203125	13.970116666666666					1	DETECTED	388.3387 m/z @13.97 [N1307_1.mzXML]	388.33868408203125	13.970116666666666	13.8532	14.193566666666667	0.34036666666666804	7282.97900390625	111049.87632836928	0	1287	0.03543844834949894	1.4555951532430578	1.9111903064861158	388.3384094238281	388.3399963378906
1142	388.70965576171875	1.9867166666666667					1	DETECTED	388.7097 m/z @1.99 [N1307_1.mzXML]	388.70965576171875	1.9867166666666667	1.93125	9.462483333333333	7.531233333333333	15615.5556640625	881203.9639705201	0	1287	0.1137632353173732	67.88972355769216	3.525790870309942	388.69970703125	388.7152099609375
1143	389.9707946777344	12.34895					1	DETECTED	389.9708 m/z @12.35 [N1307_1.mzXML]	389.9707946777344	12.34895	2.1133333333333333	19.491	17.377666666666666	16125.8662109375	3357570.19723822	0	1287	0.15944564836799557	0.8176336515008296	0.606062562846188	389.9677429199219	389.9724426269531
1144	390.2430725097656	9.118183333333333					1	DETECTED	390.2431 m/z @9.12 [N1307_1.mzXML]	390.2430725097656	9.118183333333333	9.10315	9.288616666666666	0.18546666666666667	20401.908203125	96359.92405883846	0	1287	0.07016411013704804	6.168514412416893	7.372411433337383	390.24249267578125	390.2442932128906
1145	390.3548278808594	13.727016666666666					1	DETECTED	390.3548 m/z @13.73 [N1307_1.mzXML]	390.3548278808594	13.727016666666666	13.643016666666666	14.10415	0.4611333333333345	54288.86328125	735412.9196599115	0	1287	0.20230213257844376	2.744841269841289	4.171953305277751	390.35443115234375	390.3552551269531
1146	390.98931884765625	1.8605666666666667					1	DETECTED	390.9893 m/z @1.86 [N1307_1.mzXML]	390.98931884765625	1.8605666666666667	1.7321166666666667	2.396866666666667	0.6647500000000002	29505.37890625	636629.7401655272	0	1287	0.29561283483927414	2.5875827170105117	4.175165434021023	390.9885559082031	390.9900817871094
1147	391.21673583984375	8.600249999999999					1	DETECTED	391.2167 m/z @8.60 [N1307_1.mzXML]	391.21673583984375	8.600249999999999	2.0566666666666666	9.04235	6.985683333333334	886836.375	3.049544631910886E7	2	1287	0.0710447878419238	0.5085054693949232	1.875671631491388	391.21636962890625	391.2228088378906
1148	391.28125	13.036616666666667					1	DETECTED	391.2812 m/z @13.04 [N1307_1.mzXML]	391.28125	13.036616666666667	0.10111666666666667	20.007166666666667	19.90605	18309.76953125	8253838.759619259	0	1287	11.025330479415718	0.7694348884851764	0.04841313232493612	391.2718200683594	391.2838134765625
1149	391.35845947265625	13.740633333333333					1	DETECTED	391.3585 m/z @13.74 [N1307_1.mzXML]	391.35845947265625	13.740633333333333	13.6572	13.925233333333333	0.26803333333333335	13973.060546875	135574.11540869134	0	1287	0.11629652279267333	1.6062724730323543	2.2125449460647086	391.35791015625	391.3595886230469
1150	391.7189636230469	8.600249999999999					1	DETECTED	391.7190 m/z @8.60 [N1307_1.mzXML]	391.7189636230469	8.600249999999999	8.555516666666668	9.133116666666666	0.5775999999999986	305390.96875	1476234.570625233	0	1287	0.06798315094462382	1.7608625131188684	1.8749322628076779	391.7158508300781	391.71978759765625
1151	392.2760925292969	11.504516666666666					1	DETECTED	392.2761 m/z @11.50 [N1307_1.mzXML]	392.2760925292969	11.504516666666666	0.38986666666666664	19.673166666666667	19.2833	26140.845703125	3515681.522871277	0	1287	0.09159955969820466	1.4543201341615832	1.921152986556835	392.2757568359375	392.2860412597656
1152	392.79345703125	1.7321166666666667					1	DETECTED	392.7935 m/z @1.73 [N1307_1.mzXML]	392.79345703125	1.7321166666666667	1.7023333333333333	1.7896	0.08726666666666683	17523.474609375	68528.30756494144	0	1287	0.0723825297737275	1.465025181869049	1.930050363738098	392.7922058105469	392.79345703125
1153	393.2279968261719	8.46625					1	DETECTED	393.2280 m/z @8.47 [N1307_1.mzXML]	393.2279968261719	8.46625	8.4368	8.95215	0.5153499999999998	18703.6015625	124861.79578161667	0	1287	0.07106321082888556	2.4640717706524606	3.4574290799763543	393.225830078125	393.234375
1154	394.2926025390625	11.646283333333335					1	DETECTED	394.2926 m/z @11.65 [N1307_1.mzXML]	394.2926025390625	11.646283333333335	1.4802333333333333	18.78483333333333	17.304599999999997	36417.4453125	6703024.017481689	0	1287	0.19357945721939984	0.8510975255876173	0.7021950511752347	394.2918701171875	394.30108642578125
1155	394.4123229980469	9.6715					1	DETECTED	394.4123 m/z @9.67 [N1307_1.mzXML]	394.4123229980469	9.6715	8.5855	14.36435	5.77885	33395.33203125	3716243.9707290037	0	1287	0.04299595479151819	2.660612338858195	4.32122467771639	394.4068603515625	394.41253662109375
1156	394.4433288574219	8.644316666666667					1	DETECTED	394.4433 m/z @8.64 [N1307_1.mzXML]	394.4433288574219	8.644316666666667	0.6102833333333333	8.812783333333334	8.2025	15409.033203125	1332472.6276842044	0	1287	0.07275968437860669	0.5104845635857457	0.02096912717149135	394.4336853027344	394.4449157714844
1157	394.87139892578125	1.6431666666666667					1	DETECTED	394.8714 m/z @1.64 [N1307_1.mzXML]	394.87139892578125	1.6431666666666667	1.59875	8.4956	6.89685	39365.47265625	3437993.0097607425	0	1287	0.05695767800290952	77.63808630393977	116.23557158143447	394.86700439453125	394.87188720703125
1158	395.2016296386719	9.302566666666667					1	DETECTED	395.2016 m/z @9.30 [N1307_1.mzXML]	395.2016296386719	9.302566666666667	7.822550000000001	9.3888	1.5662499999999993	12116.16015625	321467.35710247845	0	1287	0.1828097085358369	0.5432833295108693	0.08075473517983198	395.1956481933594	395.2027282714844
1159	395.21356201171875	9.612599999999999					1	DETECTED	395.2136 m/z @9.61 [N1307_1.mzXML]	395.21356201171875	9.612599999999999	8.5855	10.065983333333332	1.480483333333332	197742.890625	1812800.9899196487	2	1287	0.07721196295755561	0.5679909605294037	2.6462099916187145	395.20391845703125	395.2143249511719
1160	395.27398681640625	12.60355					1	DETECTED	395.2740 m/z @12.60 [N1307_1.mzXML]	395.27398681640625	12.60355	12.51225	13.553233333333333	1.0409833333333331	37084.515625	602350.6272897939	0	1287	0.15363504153658702	5.700894487039041	10.14672076208647	395.2730407714844	395.2744140625
1161	396.3081970214844	11.734900000000001					1	DETECTED	396.3082 m/z @11.73 [N1307_1.mzXML]	396.3081970214844	11.734900000000001	11.675133333333333	11.904833333333332	0.22969999999999935	35236.36328125	265421.62874462706	0	1287	0.1224907126744057	1.9216397099832103	6.505249021955546	396.3077087402344	396.3085021972656
1162	396.8829040527344	1.5837166666666667					1	DETECTED	396.8829 m/z @1.58 [N1307_1.mzXML]	396.8829040527344	1.5837166666666667	1.5394166666666667	9.1903	7.650883333333334	24882.2890625	5051961.753492678	0	1287	7.616627167699788	86.35308502633558	170.6586470434172	396.8827209472656	396.890869140625
1163	396.9971618652344	1.8177333333333332					1	DETECTED	396.9972 m/z @1.82 [N1307_1.mzXML]	396.9971618652344	1.8177333333333332	1.6431666666666667	2.3828	0.7396333333333334	68321.46875	1240979.2536835938	0	1287	0.2100693379248859	2.126275414412286	3.2047752155813884	396.9877014160156	396.9980163574219
1164	397.2897033691406	12.557266666666667					1	DETECTED	397.2897 m/z @12.56 [N1307_1.mzXML]	397.2897033691406	12.557266666666667	12.51225	13.352533333333334	0.8402833333333337	22239.09765625	631758.338412354	0	1287	1.0930650802409811	9.33302480562745	17.6660496112549	397.28955078125	397.2955322265625
1165	397.41217041015625	12.51225					1	DETECTED	397.4122 m/z @12.51 [N1307_1.mzXML]	397.41217041015625	12.51225	9.992799999999999	13.523416666666666	3.530616666666667	57981.5625	1967269.1674179689	0	1287	0.31947110933131384	0.7037015322781691	4.6098245457816915	397.4071044921875	397.4144592285156
1166	397.5780334472656	9.011633333333332					1	DETECTED	397.5780 m/z @9.01 [N1307_1.mzXML]	397.5780334472656	9.011633333333332	7.089916666666666	9.0574	1.967483333333333	9706.63671875	288129.38491137716	0	1287	0.05760597066684703	0.5119077560861384	0.0238155121722768	397.5766296386719	397.5780334472656
1167	398.1893310546875	7.9863					1	DETECTED	398.1893 m/z @7.99 [N1307_1.mzXML]	398.1893310546875	7.9863	1.8745666666666667	18.03083333333333	16.156266666666664	13947.275390625	1400292.8994114378	0	1287	0.11686776301113522	1.5068570442913045	0.710069510061476	398.1854248046875	398.19195556640625
1168	398.32391357421875	11.844983333333333					1	DETECTED	398.3239 m/z @11.84 [N1307_1.mzXML]	398.32391357421875	11.844983333333333	3.2588999999999997	12.17615	8.91725	120295.0078125	7718091.039903203	0	1287	0.10392729282072644	0.5116315622919023	0.023962201906516184	398.3226318359375	398.3251647949219
1169	398.4149169921875	12.572566666666667					1	DETECTED	398.4149 m/z @12.57 [N1307_1.mzXML]	398.4149169921875	12.572566666666667	12.333416666666666	16.791333333333334	4.457916666666668	14991.7353515625	1246887.9564592591	0	1287	0.08333938162471455	9.320335911910224	17.640671823820448	398.40521240234375	398.4167175292969
1170	398.5483703613281	9.656633333333334					1	DETECTED	398.5484 m/z @9.66 [N1307_1.mzXML]	398.5483703613281	9.656633333333334	9.627366666666667	9.920783333333333	0.29341666666666555	51066.640625	284328.9338972161	0	1287	0.09090663312454694	5.012813211845103	9.025626423690206	398.547607421875	398.5499267578125
1171	398.7590026855469	13.598266666666666					1	DETECTED	398.7590 m/z @13.60 [N1307_1.mzXML]	398.7590026855469	13.598266666666666	12.867933333333333	16.33315	3.4652166666666666	34723.0	1358984.8335302128	0	1287	0.4404263268313233	1.3464838983766767	1.7613683522491594	398.7510986328125	398.7614440917969
1172	399.232666015625	8.858933333333333					1	DETECTED	399.2327 m/z @8.86 [N1307_1.mzXML]	399.232666015625	8.858933333333333	8.751683333333334	9.302566666666667	0.5508833333333332	215906.734375	1452040.2076767567	1	1287	0.08876271648863465	1.1104357761323274	1.1610657965697664	399.2319641113281	399.2333984375
1173	399.3277587890625	11.82925					1	DETECTED	399.3278 m/z @11.83 [N1307_1.mzXML]	399.3277587890625	11.82925	11.82925	18.310833333333335	6.481583333333335	29882.12890625	1188634.1234389655	0	1287	2.3659426775292793	null	null	399.3217468261719	399.3334655761719
1174	400.3394775390625	12.008633333333334					1	DETECTED	400.3395 m/z @12.01 [N1307_1.mzXML]	400.3394775390625	12.008633333333334	11.934833333333334	12.51225	0.5774166666666662	430487.21875	3184961.5782785495	1	1287	0.10946330547453798	1.8117068361160378	1.5888756234159525	400.33734130859375	400.3401184082031
1175	400.8251953125	1.7321166666666667					1	DETECTED	400.8252 m/z @1.73 [N1307_1.mzXML]	400.8251953125	1.7321166666666667	1.7173833333333335	1.7896	0.0722166666666666	32454.416015625	119146.1168798827	0	1287	0.13327804981028502	2.450791855203629	3.901583710407258	400.8246154785156	400.82550048828125
1176	401.2841796875	9.656633333333334					1	DETECTED	401.2842 m/z @9.66 [N1307_1.mzXML]	401.2841796875	9.656633333333334	9.3888	17.766333333333332	8.377533333333332	29807.130859375	4226713.479919891	0	1287	0.08645357868450176	15.639452395768483	30.278904791536966	401.27716064453125	401.2851257324219
1177	401.6212158203125	10.944083333333333					1	DETECTED	401.6212 m/z @10.94 [N1307_1.mzXML]	401.6212158203125	10.944083333333333	10.33155	11.0472	0.7156500000000001	12538.861328125	265766.78492724587	0	1287	0.11448465089494242	0.5841722899434045	0.168344579886809	401.6205749511719	401.6220397949219
1178	401.7294921875	8.4809					1	DETECTED	401.7295 m/z @8.48 [N1307_1.mzXML]	401.7294921875	8.4809	8.4221	13.6133	5.1912	9054.734375	749539.2877756346	0	1287	0.18930951830102316	44.14285714285734	87.28571428571468	401.7275390625	401.7335205078125
1179	402.2084655761719	8.600249999999999					1	DETECTED	402.2085 m/z @8.60 [N1307_1.mzXML]	402.2084655761719	8.600249999999999	8.5708	9.552466666666668	0.9816666666666674	5198.02587890625	157571.75666607657	0	1287	0.041662653171371744	16.66666666666732	32.33333333333464	402.2021179199219	402.2121887207031
1180	402.7428894042969	12.7061					1	DETECTED	402.7429 m/z @12.71 [N1307_1.mzXML]	402.7428894042969	12.7061	10.110066666666667	12.735083333333334	2.625016666666667	13983.5087890625	1453302.5970703121	0	1287	0.0276261756710543	0.5055822344345863	0.011164468869172639	402.7416076660156	402.7436828613281
1181	402.8996276855469	1.5837166666666667					1	DETECTED	402.8996 m/z @1.58 [N1307_1.mzXML]	402.8996276855469	1.5837166666666667	1.5394166666666667	9.133116666666666	7.593699999999999	58623.1640625	4778827.099560791	0	1287	0.07081907893498318	85.70767494356657	154.45992337357504	402.8914794921875	402.9002990722656
1182	403.0050964355469	1.8035999999999999					1	DETECTED	403.0051 m/z @1.80 [N1307_1.mzXML]	403.0050964355469	1.8035999999999999	1.6577833333333334	2.4385166666666667	0.7807333333333333	192360.90625	3170537.8071286594	0	1287	0.20939289441555964	2.5022332861075576	3.7752188449763047	403.0044860839844	403.0068054199219
1183	403.2030334472656	8.721566666666666					1	DETECTED	403.2030 m/z @8.72 [N1307_1.mzXML]	403.2030334472656	8.721566666666666	8.6906	9.011633333333332	0.3210333333333324	72800.3125	404661.8558480827	0	1287	0.08097307353193095	3.888090622646762	5.75034621739363	403.2018127441406	403.2037353515625
1184	404.2040100097656	11.54785					1	DETECTED	404.2040 m/z @11.55 [N1307_1.mzXML]	404.2040100097656	11.54785	4.974633333333333	11.704733333333333	6.7301	35358.73828125	2388222.5658482667	0	1287	0.12249847322243745	0.52747000980677	0.07188255474149732	404.20361328125	404.2097473144531
1185	404.55267333984375	9.686033333333334					1	DETECTED	404.5527 m/z @9.69 [N1307_1.mzXML]	404.55267333984375	9.686033333333334	3.1462999999999997	11.091633333333334	7.945333333333334	1134877.875	1.8767839851090554E7	3	1287	0.08763367974468217	0.5113973764189221	0.014120965624301618	404.54840087890625	404.5597839355469
1186	405.0799255371094	12.364266666666667					1	DETECTED	405.0799 m/z @12.36 [N1307_1.mzXML]	405.0799255371094	12.364266666666667	5.232733333333333	19.773333333333333	14.540600000000001	7532.89794921875	1898519.1082688298	0	1287	1.8063339366089899	0.847347300109396	0.48791973235462355	405.07781982421875	405.08636474609375
1187	405.1321716308594	10.55455					1	DETECTED	405.1322 m/z @10.55 [N1307_1.mzXML]	405.1321716308594	10.55455	10.497533333333333	10.929566666666666	0.43203333333333305	33406.08984375	263564.69952575665	0	1287	0.10114342468609117	3.7886582870505054	1.9563298104776874	405.1315612792969	405.13262939453125
1188	406.1403503417969	11.719683333333334					1	DETECTED	406.1404 m/z @11.72 [N1307_1.mzXML]	406.1403503417969	11.719683333333334	10.511983333333335	11.860366666666666	1.3483833333333308	16788.43359375	415545.6048350826	0	1287	0.09859638466090992	0.5582443211614357	0.0025627729766543065	406.1379699707031	406.1431579589844
1189	406.74517822265625	12.4827					1	DETECTED	406.7452 m/z @12.48 [N1307_1.mzXML]	406.74517822265625	12.4827	11.781583333333334	14.134983333333334	2.3534000000000006	14202.1357421875	1071525.899129029	0	1287	0.3095216912819687	1.6783226757315737	2.3698962091414577	406.7417907714844	406.7458801269531
1190	406.7560729980469	13.4505					1	DETECTED	406.7561 m/z @13.45 [N1307_1.mzXML]	406.7560729980469	13.4505	11.797533333333332	13.643016666666666	1.845483333333334	20741.220703125	815440.9878984374	0	1287	0.061866369486503814	0.5582336808566414	0.11646736171328284	406.7461853027344	406.75634765625
1191	407.2318420410156	9.10315					1	DETECTED	407.2318 m/z @9.10 [N1307_1.mzXML]	407.2318420410156	9.10315	8.124583333333334	9.552466666666668	1.4278833333333338	142845.53125	2058776.887868405	0	1287	0.07361723513574958	0.561077755355255	0.09798191443757875	407.2298278808594	407.23431396484375
1192	407.2626953125	9.612599999999999					1	DETECTED	407.2627 m/z @9.61 [N1307_1.mzXML]	407.2626953125	9.612599999999999	9.597666666666667	13.407433333333334	3.8097666666666665	31301.580078125	1829109.995176758	0	1287	0.06527091146274167	127.55915178572833	254.11830357145666	407.25762939453125	407.26300048828125
1193	408.2330017089844	9.330866666666667					1	DETECTED	408.2330 m/z @9.33 [N1307_1.mzXML]	408.2330017089844	9.330866666666667	9.07235	10.169766666666668	1.0974166666666676	47190.13671875	580531.827235352	0	1287	0.07931269339453983	0.8613610090866848	14.370945300038617	408.2240905761719	408.2355651855469
1194	408.5762634277344	9.148066666666667					1	DETECTED	408.5763 m/z @9.15 [N1307_1.mzXML]	408.5762634277344	9.148066666666667	9.133116666666666	9.891950000000001	0.7588333333333352	54702.33984375	342200.5299925559	0	1287	0.07455272589275985	4.549354661946331	7.411991419516295	408.57025146484375	408.5770568847656
1195	408.916259765625	1.6286166666666666					1	DETECTED	408.9163 m/z @1.63 [N1307_1.mzXML]	408.916259765625	1.6286166666666666	1.5688333333333333	9.148066666666667	7.579233333333334	73671.1875	7549501.661484376	0	1287	7.567619987258568	63.38918316141626	125.77836632283253	408.9095764160156	408.9171447753906
1196	409.1593933105469	11.561583333333335					1	DETECTED	409.1594 m/z @11.56 [N1307_1.mzXML]	409.1593933105469	11.561583333333335	11.519266666666665	11.979166666666666	0.4599000000000011	245377.0	1863235.5669948813	0	1287	0.11022970558986067	3.5850169131636465	4.2814468915689865	409.1589050292969	409.16070556640625
1197	409.1849670410156	9.2183					1	DETECTED	409.1850 m/z @9.22 [N1307_1.mzXML]	409.1849670410156	9.2183	9.176383333333332	9.288616666666666	0.11223333333333407	92311.328125	363743.625685549	0	1287	0.07142686370252171	1.3387673956262323	1.7479142690961726	409.1845703125	409.1851501464844
1198	409.2176208496094	8.751683333333334					1	DETECTED	409.2176 m/z @8.75 [N1307_1.mzXML]	409.2176208496094	8.751683333333334	8.7065	8.812783333333334	0.10628333333333373	9917.6630859375	41737.00748242203	0	1287	0.08415980840170967	1.176134267797847	1.4711977859415921	409.21710205078125	409.2178649902344
1199	409.3258361816406	12.301799999999998					1	DETECTED	409.3258 m/z @12.30 [N1307_1.mzXML]	409.3258361816406	12.301799999999998	2.0425999999999997	12.557266666666667	10.514666666666667	11661.5400390625	1381098.8879533694	0	1287	0.18265461998598198	0.5124506134331462	0.024901226866292574	409.3250427246094	409.33502197265625
1200	410.16302490234375	11.561583333333335					1	DETECTED	410.1630 m/z @11.56 [N1307_1.mzXML]	410.16302490234375	11.561583333333335	11.5339	11.797533333333332	0.26363333333333294	63842.02734375	402945.82306005846	0	1287	0.10598425835119585	4.761589403973091	6.70514316259957	410.16265869140625	410.1649169921875
1201	410.2519226074219	4.102916666666667					1	DETECTED	410.2519 m/z @4.10 [N1307_1.mzXML]	410.2519226074219	4.102916666666667	3.2870666666666666	4.8170166666666665	1.52995	4694.49609375	225934.76213879389	0	1287	0.6176599868994512	0.9376417233560083	0.8752834467120166	410.2497253417969	410.253662109375
1202	410.75848388671875	13.421583333333333					1	DETECTED	410.7585 m/z @13.42 [N1307_1.mzXML]	410.75848388671875	13.421583333333333	1.7321166666666667	15.699283333333334	13.967166666666667	41903.84375	6524871.279549193	0	1287	0.5798714420203268	0.5367778180723402	0.08673595968747272	410.7572326660156	410.763671875
1203	410.8531494140625	1.6874666666666667					1	DETECTED	410.8531 m/z @1.69 [N1307_1.mzXML]	410.8531494140625	1.6874666666666667	1.6727166666666666	8.6906	7.017883333333334	50414.578125	3966423.9666674808	0	1287	0.08930142323608292	238.31321774784092	470.8382781093877	410.85308837890625	410.85906982421875
1204	410.86505126953125	8.782216666666667					1	DETECTED	410.8651 m/z @8.78 [N1307_1.mzXML]	410.86505126953125	8.782216666666667	8.7065	8.782216666666667	0.07571666666666665	5831.197265625	20988.446697509753	0	1287	0.09614450249029716	0.5	null	410.86383056640625	410.86602783203125
1205	411.71551513671875	9.567783333333333					1	DETECTED	411.7155 m/z @9.57 [N1307_1.mzXML]	411.71551513671875	9.567783333333333	9.50765	9.627366666666667	0.11971666666666714	27730.146484375	126137.46953210546	0	1287	0.09189544578518216	0.9954268292683033	0.9836646142467053	411.7144775390625	411.7160949707031
1206	411.8810119628906	9.656633333333334					1	DETECTED	411.8810 m/z @9.66 [N1307_1.mzXML]	411.8810119628906	9.656633333333334	9.642166666666666	10.34625	0.7040833333333332	12664.0908203125	159950.6268159182	0	1287	0.046982213686044716	24.334677419353778	47.669354838707555	411.876220703125	411.885009765625
1207	412.28192138671875	11.979166666666666					1	DETECTED	412.2819 m/z @11.98 [N1307_1.mzXML]	412.28192138671875	11.979166666666666	11.9196	12.128716666666666	0.20911666666666484	17222.890625	122309.9434744863	0	1287	0.12263872707537793	1.7553161723559312	2.3780398457204366	412.2810974121094	412.28253173828125
1208	412.3025817871094	11.561583333333335					1	DETECTED	412.3026 m/z @11.56 [N1307_1.mzXML]	412.3025817871094	11.561583333333335	11.5339	11.675133333333333	0.141233333333334	14294.1796875	72829.0039279787	0	1287	0.09411904134739402	2.5508729680913027	4.101745936182605	412.3025207519531	412.3035583496094
1209	412.73797607421875	8.766833333333333					1	DETECTED	412.7380 m/z @8.77 [N1307_1.mzXML]	412.73797607421875	8.766833333333333	8.736583333333334	8.8283	0.09171666666666667	4702.623046875	17539.111845825006	0	1287	0.0612684270087307	1.5159779614325681	2.0319559228651363	412.7371826171875	412.7397155761719
1210	412.9715270996094	1.8035999999999999					1	DETECTED	412.9715 m/z @1.80 [N1307_1.mzXML]	412.9715270996094	1.8035999999999999	1.7755833333333333	2.3690166666666665	0.5934333333333333	14909.4755859375	274428.04886669933	0	1287	0.18324768011445913	10.590719809637152	20.181439619274304	412.97021484375	412.9731140136719
1211	413.2640075683594	1.7612333333333334					1	DETECTED	413.2640 m/z @1.76 [N1307_1.mzXML]	413.2640075683594	1.7612333333333334	0.15171666666666667	20.007166666666667	19.85545	16290.3515625	3659628.3752728566	0	1287	11.29160037963962	2.678318456498056	null	413.2597961425781	413.2677307128906
1212	413.3380432128906	14.435183333333333					1	DETECTED	413.3380 m/z @14.44 [N1307_1.mzXML]	413.3380432128906	14.435183333333333	11.765883333333333	16.791333333333334	5.025450000000001	13909.876953125	1465657.1039229138	0	1287	0.649763503179404	0.8927972481209905	0.6996499228166432	413.3358459472656	413.3397521972656
1213	414.17144775390625	8.736583333333334					1	DETECTED	414.1714 m/z @8.74 [N1307_1.mzXML]	414.17144775390625	8.736583333333334	8.7065	9.087466666666668	0.38096666666666756	14700.638671875	115498.43573254402	0	1287	0.11798988779363917	6.331855955678612	11.663711911357224	414.1705322265625	414.1739501953125
1214	414.18902587890625	9.642166666666666					1	DETECTED	414.1890 m/z @9.64 [N1307_1.mzXML]	414.18902587890625	9.642166666666666	9.10315	9.642166666666666	0.5390166666666669	9121.5361328125	169730.81020349124	0	1287	0.5394862051431115	0.5	null	414.1885986328125	414.1915283203125
1215	414.2973327636719	12.207883333333333					1	DETECTED	414.2973 m/z @12.21 [N1307_1.mzXML]	414.2973327636719	12.207883333333333	11.632	16.9895	5.3575	145464.671875	2910744.931031313	1	1287	0.1450084538464722	0.7821430911319258	0.5108638193637841	414.2918395996094	414.29974365234375
1216	414.735595703125	1.8605666666666667					1	DETECTED	414.7356 m/z @1.86 [N1307_1.mzXML]	414.735595703125	1.8605666666666667	1.8605666666666667	9.087466666666668	7.2269000000000005	62296.9296875	1183806.8205128787	0	1287	0.04860131467780082	null	null	414.73321533203125	414.736083984375
1217	414.86492919921875	1.6874666666666667					1	DETECTED	414.8649 m/z @1.69 [N1307_1.mzXML]	414.86492919921875	1.6874666666666667	1.6577833333333334	9.345416666666667	7.687633333333333	18886.66796875	4310686.166964965	0	1287	0.0666604609137964	129.49410443571048	255.15302499495172	414.86480712890625	414.8733215332031
1218	414.9944152832031	1.4949000000000001					1	DETECTED	414.9944 m/z @1.49 [N1307_1.mzXML]	414.9944152832031	1.4949000000000001	1.4345999999999999	8.289833333333332	6.855233333333333	2576.095947265625	607479.4840685424	0	1287	6.855755233786349	56.84273079049175	112.6854615809835	414.99359130859375	415.0034484863281
1219	415.2090148925781	11.890316666666667					1	DETECTED	415.2090 m/z @11.89 [N1307_1.mzXML]	415.2090148925781	11.890316666666667	8.154983333333332	12.160216666666667	4.005233333333335	230534.765625	2215354.9107605973	1	1287	0.11668784555938494	2.0415428135296145	3.574558761158798	415.20355224609375	415.2096252441406
1220	415.2337951660156	13.727016666666666					1	DETECTED	415.2338 m/z @13.73 [N1307_1.mzXML]	415.2337951660156	13.727016666666666	3.1182833333333333	14.164716666666667	11.046433333333333	97722.4921875	3883708.689870546	0	1287	0.23473615265710812	0.5487739396507902	0.08726598041792473	415.22442626953125	415.23828125
1221	415.27911376953125	12.6914					1	DETECTED	415.2791 m/z @12.69 [N1307_1.mzXML]	415.27911376953125	12.6914	12.618616666666666	12.867933333333333	0.24931666666666707	36603.359375	245362.72786523512	0	1287	0.09726603375099785	1.7127318525303368	2.4254637050606735	415.2783203125	415.2804260253906
1222	415.3008728027344	12.301799999999998					1	DETECTED	415.3009 m/z @12.30 [N1307_1.mzXML]	415.3008728027344	12.301799999999998	11.660666666666666	15.521333333333333	3.860666666666667	39095.859375	2483400.9173257453	0	1287	0.19334929260991096	3.010814183217224	5.334776389318113	415.2997741699219	415.30487060546875
1223	416.21246337890625	11.875499999999999					1	DETECTED	416.2125 m/z @11.88 [N1307_1.mzXML]	416.21246337890625	11.875499999999999	11.82925	12.098033333333332	0.2687833333333316	51605.14453125	418996.9720140393	0	1287	0.17693560882961457	3.0562198878575666	4.168819179337352	416.2117614746094	416.21319580078125
1224	416.2263488769531	9.700766666666668					1	DETECTED	416.2263 m/z @9.70 [N1307_1.mzXML]	416.2263488769531	9.700766666666668	9.6715	9.9354	0.2638999999999996	142098.953125	779560.2417814931	0	1287	0.08449559756515335	3.001149415746849	4.200057582839235	416.2263488769531	416.22802734375
1225	416.8607482910156	8.644316666666667					1	DETECTED	416.8607 m/z @8.64 [N1307_1.mzXML]	416.8607482910156	8.644316666666667	8.5855	8.98205	0.3965499999999995	149375.25	779088.0626250614	3	1287	0.033627689897995694	1.2906987192250072	1.4844938807870562	416.8593444824219	416.8623046875
1226	416.99993896484375	1.8320166666666668					1	DETECTED	416.9999 m/z @1.83 [N1307_1.mzXML]	416.99993896484375	1.8320166666666668	1.7468166666666667	2.46595	0.7191333333333332	72987.9296875	1408830.8977907712	0	1287	0.4746348140929866	4.882624572697794	6.241640758722144	416.9989929199219	417.0017395019531
1227	417.2301330566406	9.700766666666668					1	DETECTED	417.2301 m/z @9.70 [N1307_1.mzXML]	417.2301330566406	9.700766666666668	8.967516666666667	13.713249999999999	4.745733333333332	32433.1953125	1750617.1678205559	0	1287	0.09729059392775419	3.236095010796673	5.472190021593346	417.22442626953125	417.2401123046875
1228	418.2372741699219	9.027216666666668					1	DETECTED	418.2373 m/z @9.03 [N1307_1.mzXML]	418.2372741699219	9.027216666666668	8.98205	12.424166666666668	3.442116666666669	49080.30078125	1194913.004696047	0	1287	0.10046862855737437	5.336231402180457	77.6140750971075	418.2351989746094	418.24005126953125
1229	418.74517822265625	13.338883333333333					1	DETECTED	418.7452 m/z @13.34 [N1307_1.mzXML]	418.74517822265625	13.338883333333333	11.81325	13.6572	1.8439499999999995	20134.990234375	840078.0312719727	0	1287	0.22011391061228025	0.6043227949048481	0.2065576426785944	418.7424011230469	418.74676513671875
1230	418.87725830078125	1.5837166666666667					1	DETECTED	418.8773 m/z @1.58 [N1307_1.mzXML]	418.87725830078125	1.5837166666666667	1.5394166666666667	1.6577833333333334	0.11836666666666673	62940.42578125	271559.60239550803	0	1287	0.06713009693501526	1.3359668924003014	1.6896729712869327	418.87603759765625	418.8780212402344
1231	418.9792785644531	1.8035999999999999					1	DETECTED	418.9793 m/z @1.80 [N1307_1.mzXML]	418.9792785644531	1.8035999999999999	1.6727166666666666	3.21665	1.5439333333333334	42590.765625	1015998.982932739	0	1287	0.2168257614586131	5.898128103909339	10.796256207818677	418.9698791503906	418.97979736328125
1232	419.043212890625	11.589216666666665					1	DETECTED	419.0432 m/z @11.59 [N1307_1.mzXML]	419.043212890625	11.589216666666665	11.5339	11.689733333333333	0.1558333333333337	8697.205078125	58594.55205957049	0	1287	0.13944024548374934	1.4085567942151394	1.817113588430279	419.04132080078125	419.0439453125
1233	419.2380065917969	9.330866666666667					1	DETECTED	419.2380 m/z @9.33 [N1307_1.mzXML]	419.2380065917969	9.330866666666667	9.027216666666668	13.727016666666666	4.699799999999998	112354.1796875	2430242.2405184926	0	1287	0.13548833890485668	1.096024662850533	0.8338990677019313	419.2364196777344	419.2476806640625
1234	419.312744140625	12.633366666666666					1	DETECTED	419.3127 m/z @12.63 [N1307_1.mzXML]	419.312744140625	12.633366666666666	0.11788333333333334	19.990166666666667	19.872283333333336	21057.453125	2352441.425739379	0	1287	0.10503751239061643	0.7979036249389793	0.9011800842808741	419.3082580566406	419.3177490234375
1235	420.1565246582031	11.121733333333333					1	DETECTED	420.1565 m/z @11.12 [N1307_1.mzXML]	420.1565246582031	11.121733333333333	10.468216666666667	19.756333333333334	9.288116666666667	13574.3193359375	3138506.6439161384	0	1287	0.06721306976135644	7.1062584478845245	17.246921212071946	420.15374755859375	420.15850830078125
1236	420.2210998535156	9.0574					1	DETECTED	420.2211 m/z @9.06 [N1307_1.mzXML]	420.2210998535156	9.0574	8.736583333333334	9.10315	0.3665666666666656	13980.9267578125	118685.04649316371	0	1287	0.08448032917764081	0.5697244729934511	0.1442469040924886	420.2205810546875	420.2240905761719
1237	420.5594787597656	8.797533333333332					1	DETECTED	420.5595 m/z @8.80 [N1307_1.mzXML]	420.5594787597656	8.797533333333332	8.766833333333333	8.996833333333333	0.23000000000000043	52656.78125	280627.1351500232	0	1287	0.07646743443012305	3.687927149931522	6.682577969067933	420.5563049316406	420.5599365234375
1238	420.88726806640625	8.98205					1	DETECTED	420.8873 m/z @8.98 [N1307_1.mzXML]	420.88726806640625	8.98205	1.6577833333333334	9.07235	7.4145666666666665	71873.828125	4181328.1572474367	0	1287	7.306463885826313	0.7106609537212675	0.012794736256122721	420.8802795410156	420.8944396972656
1239	421.2523193359375	9.891950000000001					1	DETECTED	421.2523 m/z @9.89 [N1307_1.mzXML]	421.2523193359375	9.891950000000001	9.302566666666667	9.9354	0.6328333333333322	6864.6015625	165859.13620166032	0	1287	0.10348159871951523	0.5368605604728091	0.073721120945618	421.25201416015625	421.25531005859375
1240	421.7801208496094	14.34995					1	DETECTED	421.7801 m/z @14.35 [N1307_1.mzXML]	421.7801208496094	14.34995	3.7637333333333336	15.425383333333334	11.661650000000002	48551.55859375	2636230.6686766655	0	1287	0.3162949390074363	0.5249029687008504	0.05142438152931095	421.77850341796875	421.78656005859375
1241	421.89019775390625	9.359916666666667					1	DETECTED	421.8902 m/z @9.36 [N1307_1.mzXML]	421.89019775390625	9.359916666666667	1.5837166666666667	9.700766666666668	8.117050000000003	63292.6328125	5858655.749002932	0	1287	0.07247105692188427	0.5094522376579125	0.012891206939865516	421.88531494140625	421.8995666503906
1242	422.2242431640625	9.345416666666667					1	DETECTED	422.2242 m/z @9.35 [N1307_1.mzXML]	422.2242431640625	9.345416666666667	8.98205	12.285733333333333	3.3036833333333337	47421.2734375	802725.4615120848	0	1287	0.08681042810369455	34.252140210060276	75.21837998530702	422.2144775390625	422.2244567871094
1243	422.3236999511719	11.81325					1	DETECTED	422.3237 m/z @11.81 [N1307_1.mzXML]	422.3236999511719	11.81325	11.765883333333333	11.949666666666667	0.1837833333333343	32611.033203125	221815.3069484869	0	1287	0.11867186812961705	1.940007037297674	2.8968644387987945	422.32293701171875	422.32470703125
1244	422.75848388671875	13.379766666666665					1	DETECTED	422.7585 m/z @13.38 [N1307_1.mzXML]	422.75848388671875	13.379766666666665	12.497533333333333	14.10415	1.6066166666666675	13782.150390625	577907.8664920653	0	1287	0.15977311034088615	0.9105395398042866	0.8210790796085731	422.7569580078125	422.760498046875
1245	423.1970520019531	8.600249999999999					1	DETECTED	423.1971 m/z @8.60 [N1307_1.mzXML]	423.1970520019531	8.600249999999999	8.555516666666668	18.2115	9.655983333333333	14539.484375	4481134.493123565	0	1287	0.0638115983308829	107.92827868852898	2.0270581245463757	423.19482421875	423.2059631347656
1246	423.5532531738281	9.359916666666667					1	DETECTED	423.5533 m/z @9.36 [N1307_1.mzXML]	423.5532531738281	9.359916666666667	9.345416666666667	9.492816666666666	0.1473999999999993	31966.34765625	143640.59438268992	0	1287	0.06048104220259454	5.207260822056665	8.878845262469587	423.5521545410156	423.5538024902344
1247	423.717529296875	8.39305					1	DETECTED	423.7175 m/z @8.39 [N1307_1.mzXML]	423.717529296875	8.39305	3.6325	8.525233333333334	4.892733333333334	28351.01953125	416305.71360699536	0	1287	0.09085297552443805	1.1440617668392707	1.433154434480415	423.70806884765625	423.7186279296875
1248	424.3395690917969	11.890316666666667					1	DETECTED	424.3396 m/z @11.89 [N1307_1.mzXML]	424.3395690917969	11.890316666666667	9.847666666666667	12.468116666666667	2.62045	711864.3125	7478081.01049636	1	1287	0.11561936570916842	4.693981301059988	6.194738914810967	424.3382568359375	424.34832763671875
1249	424.89398193359375	1.6286166666666666					1	DETECTED	424.8940 m/z @1.63 [N1307_1.mzXML]	424.89398193359375	1.6286166666666666	1.5394166666666667	2.9494166666666666	1.41	109625.3984375	1740353.516997559	0	1287	0.08456724931570747	8.227299095316887	17.142470350633623	424.8932800292969	424.8998107910156
1250	426.3549499511719	12.008633333333334					1	DETECTED	426.3549 m/z @12.01 [N1307_1.mzXML]	426.3549499511719	12.008633333333334	11.993916666666667	12.7205	0.7265833333333322	823409.1875	5822676.454978498	1	1287	0.11164778493274419	8.866634317550243	11.634221264967689	426.3539733886719	426.3555908203125
1251	426.4073181152344	8.185216666666667					1	DETECTED	426.4073 m/z @8.19 [N1307_1.mzXML]	426.4073181152344	8.185216666666667	8.170133333333334	18.703666666666667	10.533533333333333	72557.2734375	1324287.6517226535	0	1287	0.09042341508098417	9.752982634581718	21.377085337776755	426.39959716796875	426.4135437011719
1252	426.5736389160156	9.582699999999999					1	DETECTED	426.5736 m/z @9.58 [N1307_1.mzXML]	426.5736389160156	9.582699999999999	9.316716666666668	10.6307	1.313983333333331	420666.96875	3164035.8735378985	3	1287	0.1829647770029652	2.7802774147105604	5.584051370742823	426.5710144042969	426.58056640625
1253	426.6080322265625	8.185216666666667					1	DETECTED	426.6080 m/z @8.19 [N1307_1.mzXML]	426.6080322265625	8.185216666666667	8.185216666666667	19.723000000000003	11.537783333333335	45681.01953125	1672874.1051666248	0	1287	null	null	null	426.60687255859375	426.6129455566406
1254	426.8287048339844	9.552466666666668					1	DETECTED	426.8287 m/z @9.55 [N1307_1.mzXML]	426.8287048339844	9.552466666666668	1.6874666666666667	9.552466666666668	7.865000000000001	415187.28125	9.954909539535938E7	0	1287	10.337414708773974	0.5	null	426.8269958496094	426.8287048339844
1255	428.0342712402344	4.864199999999999					1	DETECTED	428.0343 m/z @4.86 [N1307_1.mzXML]	428.0342712402344	4.864199999999999	3.16035	7.822550000000001	4.6622	2346.695068359375	299484.00771200564	0	1287	0.9020050348460975	1.3681368665082028	1.7362737330164055	428.0315856933594	428.03790283203125
1256	428.3707275390625	12.17615					1	DETECTED	428.3707 m/z @12.18 [N1307_1.mzXML]	428.3707275390625	12.17615	11.993916666666667	12.424166666666668	0.4302500000000009	85047.4296875	758554.9696347665	0	1287	0.3873519389832989	0.8616388535422091	2.1043318495695873	428.3609924316406	428.3713684082031
1257	429.7660217285156	14.421050000000001					1	DETECTED	429.7660 m/z @14.42 [N1307_1.mzXML]	429.7660217285156	14.421050000000001	14.207883333333333	14.801216666666667	0.5933333333333337	8504.822265625	148027.56265124519	0	1287	0.13817621960110138	1.391712275215005	1.78342455043001	429.7638854980469	429.7675476074219
1258	430.37774658203125	12.207883333333333					1	DETECTED	430.3777 m/z @12.21 [N1307_1.mzXML]	430.37774658203125	12.207883333333333	11.1663	13.553233333333333	2.3869333333333334	81599.546875	3459694.1860560295	0	1287	0.5037355279269935	1.1458196655732455	0.6941215992282846	430.37225341796875	430.37945556640625
1259	430.9107971191406	1.6431666666666667					1	DETECTED	430.9108 m/z @1.64 [N1307_1.mzXML]	430.9107971191406	1.6431666666666667	1.5688333333333333	1.7023333333333333	0.13349999999999995	185619.25	812509.215662598	0	1287	0.0670635566360065	0.9139910550780231	0.8105696775881236	430.9106140136719	430.9114074707031
1260	431.1759033203125	12.6625					1	DETECTED	431.1759 m/z @12.66 [N1307_1.mzXML]	431.1759033203125	12.6625	9.2183	17.947666666666667	8.729366666666667	67253.7578125	2812554.2153535457	0	1287	0.16911241646493735	1.2672560633335268	null	431.1663513183594	431.1770324707031
1261	431.20623779296875	13.6572					1	DETECTED	431.2062 m/z @13.66 [N1307_1.mzXML]	431.20623779296875	13.6572	13.465066666666667	13.955033333333335	0.48996666666666755	11986.3876953125	236060.39358239752	0	1287	0.3835055465112518	1.2750693962526096	1.550138792505219	431.2049560546875	431.2090759277344
1262	431.2376708984375	8.8283					1	DETECTED	431.2377 m/z @8.83 [N1307_1.mzXML]	431.2376708984375	8.8283	8.812783333333334	12.067983333333332	3.2551999999999985	9688.2373046875	573411.534282226	0	1287	0.06170970074511928	104.89366272824944	208.78732545649888	431.2369079589844	431.23828125
1263	431.3122253417969	12.735083333333334					1	DETECTED	431.3122 m/z @12.74 [N1307_1.mzXML]	431.3122253417969	12.735083333333334	12.7061	12.882383333333333	0.176283333333334	42273.46484375	288123.53090209933	0	1287	0.15995363195339607	3.0411155836686676	5.201465049027219	431.31195068359375	431.3184509277344
1264	431.38067626953125	12.285733333333333					1	DETECTED	431.3807 m/z @12.29 [N1307_1.mzXML]	431.38067626953125	12.285733333333333	11.561583333333335	12.587866666666667	1.0262833333333319	29051.884765625	813284.3312900391	0	1287	0.3777029607579596	0.7086123961426049	0.4172247922852097	431.37933349609375	431.3819885253906
1265	432.1788330078125	12.6914					1	DETECTED	432.1788 m/z @12.69 [N1307_1.mzXML]	432.1788330078125	12.6914	12.527050000000001	12.838483333333333	0.3114333333333317	17344.10546875	224189.46313452098	0	1287	0.08397822815187972	0.9474698306459804	0.894939661291961	432.1784973144531	432.1808776855469
1266	432.2003479003906	9.552466666666668					1	DETECTED	432.2003 m/z @9.55 [N1307_1.mzXML]	432.2003479003906	9.552466666666668	8.600249999999999	10.67845	2.0782000000000007	14733.419921875	494105.9102272337	0	1287	0.4939419970167709	1.091243239458805	12.97575343068078	432.19769287109375	432.2057800292969
1267	432.2352600097656	11.875499999999999					1	DETECTED	432.2353 m/z @11.88 [N1307_1.mzXML]	432.2352600097656	11.875499999999999	8.812783333333334	11.964583333333334	3.1517999999999997	39937.0859375	1828949.7168059712	0	1287	0.06976038835687781	0.5145431887812021	0.02908637756240422	432.23358154296875	432.24114990234375
1268	432.3079833984375	12.223633333333334					1	DETECTED	432.3080 m/z @12.22 [N1307_1.mzXML]	432.3079833984375	12.223633333333334	11.646283333333335	18.508333333333333	6.862049999999998	127792.640625	2337198.7759097917	0	1287	0.15338099148314477	3.3814629160261425	0.43351417049509855	432.3056335449219	432.31622314453125
1269	432.783447265625	13.727016666666666					1	DETECTED	432.7834 m/z @13.73 [N1307_1.mzXML]	432.783447265625	13.727016666666666	13.494033333333334	13.91065	0.4166166666666662	19283.716796875	247209.05521862707	0	1287	0.044835573391020844	0.8940911367050635	0.7881822734101269	432.7815246582031	432.7836608886719
1270	432.97418212890625	1.8745666666666667					1	DETECTED	432.9742 m/z @1.87 [N1307_1.mzXML]	432.97418212890625	1.8745666666666667	1.7321166666666667	2.4243666666666663	0.6922499999999996	41620.64453125	853794.4572880862	0	1287	0.24923316867617218	2.455184610672471	3.6173205213687756	432.97314453125	432.974853515625
1271	433.0585632324219	11.575349999999998					1	DETECTED	433.0586 m/z @11.58 [N1307_1.mzXML]	433.0585632324219	11.575349999999998	11.54785	12.981566666666668	1.4337166666666672	16985.939453125	674379.335222656	0	1287	0.1389771976914833	26.067575757577586	51.13515151515517	433.0574035644531	433.0641784667969
1272	433.9668273925781	11.375033333333333					1	DETECTED	433.9668 m/z @11.38 [N1307_1.mzXML]	433.9668273925781	11.375033333333333	0.11788333333333334	16.120533333333334	16.002650000000003	7380.99072265625	2602729.3739365544	0	1287	0.7068158220243461	0.7107771505221128	0.4215543010442254	433.96600341796875	433.974365234375
1273	435.3299865722656	10.497533333333333					1	DETECTED	435.3300 m/z @10.50 [N1307_1.mzXML]	435.3299865722656	10.497533333333333	10.468216666666667	11.781583333333334	1.313366666666667	12520.462890625	310946.1254804692	0	1287	1.1777247875473158	22.399658897100807	43.79931779420161	435.3294677734375	435.3313293457031
1274	435.6940612792969	8.5855					1	DETECTED	435.6941 m/z @8.59 [N1307_1.mzXML]	435.6940612792969	8.5855	8.4956	8.858933333333333	0.3633333333333333	49704.859375	277053.8470535876	0	1287	0.07568416769482766	1.0805751361125804	1.154328525484698	435.69281005859375	435.6944274902344
1275	436.85577392578125	1.6874666666666667					1	DETECTED	436.8558 m/z @1.69 [N1307_1.mzXML]	436.85577392578125	1.6874666666666667	1.6577833333333334	1.7468166666666667	0.0890333333333333	50192.87109375	169448.75352734388	0	1287	0.05272892035573262	1.4997192588433483	1.9994385176866967	436.85498046875	436.8568420410156
1276	437.0208740234375	9.729566666666667					1	DETECTED	437.0209 m/z @9.73 [N1307_1.mzXML]	437.0208740234375	9.729566666666667	9.700766666666668	10.154683333333333	0.4539166666666645	34423.91796875	237069.852660888	0	1287	0.058911928479455256	5.575858628701165	9.549326924542708	437.0196838378906	437.0225830078125
1277	437.19110107421875	11.890316666666667					1	DETECTED	437.1911 m/z @11.89 [N1307_1.mzXML]	437.19110107421875	11.890316666666667	11.82925	12.270283333333333	0.4410333333333334	178113.671875	1289464.1539669235	0	1287	0.11201713193979401	2.7821225536615306	2.975188874263683	437.1903076171875	437.1924133300781
1278	437.2471008300781	9.7585					1	DETECTED	437.2471 m/z @9.76 [N1307_1.mzXML]	437.2471008300781	9.7585	9.7585	10.214383333333334	0.4558833333333343	24313.349609375	224714.60114502045	0	1287	0.06724270425745615	null	null	437.2470703125	437.2489318847656
1279	437.5824279785156	9.7585					1	DETECTED	437.5824 m/z @9.76 [N1307_1.mzXML]	437.5824279785156	9.7585	9.74395	9.949900000000001	0.2059500000000014	16301.5498046875	103925.35558502264	0	1287	0.041623194471627656	7.077319587628992	13.154639175257984	437.5813903808594	437.58270263671875
1280	438.19451904296875	11.890316666666667					1	DETECTED	438.1945 m/z @11.89 [N1307_1.mzXML]	438.19451904296875	11.890316666666667	11.844983333333333	11.934833333333334	0.08985000000000021	51520.43359375	193311.69697656482	0	1287	0.06604651770422976	0.9909926470588185	0.9819852941176369	438.19415283203125	438.19451904296875
1281	438.232666015625	10.287316666666667					1	DETECTED	438.2327 m/z @10.29 [N1307_1.mzXML]	438.232666015625	10.287316666666667	0.42371666666666663	10.361416666666665	9.937699999999998	6328.02392578125	1093525.794292877	0	1287	0.19283285025569086	0.5037562350460277	0.007512470092055419	438.2314758300781	438.2406311035156
1282	438.295166015625	13.366066666666667					1	DETECTED	438.2952 m/z @13.37 [N1307_1.mzXML]	438.295166015625	13.366066666666667	12.76485	13.598266666666666	0.8334166666666665	23592.53125	363438.7819238282	0	1287	0.18553995869045004	0.6931084190391693	0.3862168380783386	438.2923278808594	438.2964172363281
1283	438.9819030761719	1.8745666666666667					1	DETECTED	438.9819 m/z @1.87 [N1307_1.mzXML]	438.9819030761719	1.8745666666666667	1.7023333333333333	16.185883333333333	14.48355	38840.015625	2762104.719654053	0	1287	0.24517636858751746	1.96478848196938	2.7871410001511534	438.9808044433594	438.9902648925781
1284	439.14459228515625	14.740366666666667					1	DETECTED	439.1446 m/z @14.74 [N1307_1.mzXML]	439.14459228515625	14.740366666666667	3.2307833333333336	15.66655	12.435766666666668	3723.486572265625	1083327.4044210513	0	1287	0.19495559401156015	0.5402353111537487	0.08047062230749745	439.1360168457031	439.15240478515625
1285	440.86785888671875	1.6286166666666666					1	DETECTED	440.8679 m/z @1.63 [N1307_1.mzXML]	440.86785888671875	1.6286166666666666	1.5837166666666667	10.614133333333333	9.030416666666667	47022.2421875	3412249.6992651364	0	1287	0.08908084892806278	100.56143281366013	1.4624745825837884	440.86712646484375	440.8702392578125
1286	441.2140808105469	8.766833333333333					1	DETECTED	441.2141 m/z @8.77 [N1307_1.mzXML]	441.2140808105469	8.766833333333333	8.721566666666666	8.797533333333332	0.07596666666666607	4840.8583984375	15722.242228942794	0	1287	0.06392881273595918	0.8391016200294503	0.6782032400589008	441.2140808105469	441.2151184082031
1287	441.2945861816406	12.364266666666667					1	DETECTED	441.2946 m/z @12.36 [N1307_1.mzXML]	441.2945861816406	12.364266666666667	5.460466666666666	12.823666666666666	7.3632	14228.44921875	1128569.0580209957	0	1287	0.3709034476984474	0.5362211231130852	0.07333201359225149	441.29327392578125	441.2967834472656
1288	442.3138122558594	11.82925					1	DETECTED	442.3138 m/z @11.83 [N1307_1.mzXML]	442.3138122558594	11.82925	11.781583333333334	11.949666666666667	0.16808333333333358	17672.689453125	117621.54813720728	0	1287	0.12489475089709501	1.7631118881119043	2.5262237762238087	442.3124084472656	442.3153381347656
1289	442.80072021484375	1.7023333333333333					1	DETECTED	442.8007 m/z @1.70 [N1307_1.mzXML]	442.80072021484375	1.7023333333333333	1.6874666666666667	1.7612333333333334	0.07376666666666676	17030.623046875	65719.178519043	0	1287	0.13658519023507298	2.4809417040358914	3.961883408071783	442.7999572753906	442.8016357421875
1290	442.8765563964844	1.5394166666666667					1	DETECTED	442.8766 m/z @1.54 [N1307_1.mzXML]	442.8765563964844	1.5394166666666667	1.4949000000000001	19.229	17.734099999999998	12332.6279296875	4719346.388515502	0	1287	0.08724929624870459	199.18494945713272	397.36989891426543	442.8678894042969	442.8786315917969
1291	443.4180908203125	12.34895					1	DETECTED	443.4181 m/z @12.35 [N1307_1.mzXML]	443.4180908203125	12.34895	7.573316666666667	12.557266666666667	4.98395	20733.986328125	669296.7655275882	0	1287	0.1726206614300665	0.5218103707012682	0.04604576390145668	443.41619873046875	443.41961669921875
1292	444.2371520996094	8.349083333333333					1	DETECTED	444.2372 m/z @8.35 [N1307_1.mzXML]	444.2371520996094	8.349083333333333	8.094583333333334	9.432833333333333	1.3382499999999986	3419.2236328125	153815.41501776123	0	1287	0.3128157499763873	2.629174852652273	4.258349705304546	444.23443603515625	444.2427978515625
1293	445.2486267089844	9.642166666666666					1	DETECTED	445.2486 m/z @9.64 [N1307_1.mzXML]	445.2486267089844	9.642166666666666	9.612599999999999	10.050999999999998	0.4383999999999997	36425.19921875	304389.57391357457	0	1287	0.08420659804317943	7.413754227733688	5.94837668596052	445.2483825683594	445.2497863769531
1294	445.36529541015625	12.6625					1	DETECTED	445.3653 m/z @12.66 [N1307_1.mzXML]	445.36529541015625	12.6625	5.184033333333333	14.463533333333334	9.279500000000002	11439.248046875	1965319.130513062	0	1287	1.2622495478198044	0.6204146126211257	0.24082922524225125	445.3627624511719	445.3670349121094
1295	445.3974609375	12.008633333333334					1	DETECTED	445.3975 m/z @12.01 [N1307_1.mzXML]	445.3974609375	12.008633333333334	11.964583333333334	12.633366666666666	0.668783333333332	32903.7734375	821877.1048657221	0	1287	0.26274613156784987	7.5911842603101745	14.182368520620349	445.3965759277344	445.3978576660156
1296	446.2508850097656	11.54785					1	DETECTED	446.2509 m/z @11.55 [N1307_1.mzXML]	446.2508850097656	11.54785	9.16225	12.067983333333332	2.905733333333332	652635.4375	1.832913615830373E7	1	1287	0.10695306627301804	3.433345780974102	4.375075852213258	446.2505798339844	446.25445556640625
1297	446.7972412109375	13.685216666666667					1	DETECTED	446.7972 m/z @13.69 [N1307_1.mzXML]	446.7972412109375	13.685216666666667	13.643016666666666	14.119283333333334	0.4762666666666675	18034.0078125	214545.8186300054	0	1287	0.09164338078517531	5.642969984202071	10.285939968404142	446.79632568359375	446.7995910644531
1298	446.8847351074219	1.6431666666666667					1	DETECTED	446.8847 m/z @1.64 [N1307_1.mzXML]	446.8847351074219	1.6431666666666667	1.5688333333333333	1.7612333333333334	0.19240000000000013	102239.859375	483405.9414711917	0	1287	0.07528800790492873	1.2810644423141881	0.9958991896853249	446.8842468261719	446.8851318359375
[truncated: 233 more rows]
