# Supplementary material for: MSFC: a new feature construction method for accurate diagnosis of mass spectrometry data
Source: Sci Rep. 2023 Sep 21;13:15694. doi: 10.1038/s41598-023-42395-5 (PMC10514077; doi:10.1038/s41598-023-42395-5)
Supplement: Supplementary file 1 — Supplementary Information. [file 41598_2023_42395_MOESM1_ESM.zip › dataset/CHD dataset/1-batch/N/N1308_1.mzXML_chromatograms.csv]

row ID	row m/z	row retention time	row identity (main ID)	row identity (all IDs)	row identity (main ID + details)	row comment	row number of detected peaks	N1308_1.mzXML Peak status	N1308_1.mzXML Peak name	N1308_1.mzXML Peak m/z	N1308_1.mzXML Peak RT	N1308_1.mzXML Peak RT start	N1308_1.mzXML Peak RT end	N1308_1.mzXML Peak duration time	N1308_1.mzXML Peak height	N1308_1.mzXML Peak area	N1308_1.mzXML Peak charge	N1308_1.mzXML Peak # data points	N1308_1.mzXML Peak FWHM	N1308_1.mzXML Peak tailing factor	N1308_1.mzXML Peak asymmetry factor	N1308_1.mzXML Peak m/z min	N1308_1.mzXML Peak m/z max
1	55.0537223815918	11.392566666666665					1	DETECTED	55.0537 m/z @11.39 [N1308_1.mzXML]	55.0537223815918	11.392566666666665	0.11800000000000001	19.9665	19.8485	6898.37744140625	1565027.3813330983	0	1288	9.415422166992023	1.0671181772219644	0.7342805807102591	55.05094528198242	55.05400848388672
2	60.080265045166016	14.836766666666668					1	DETECTED	60.0803 m/z @14.84 [N1308_1.mzXML]	60.080265045166016	14.836766666666668	0.10123333333333333	20.000166666666665	19.898933333333332	250987.703125	6.508545934011947E7	0	1288	3.436850035910723	0.8947997610194206	2.7094097915035262	60.079837799072266	60.08058547973633
3	61.03915023803711	1.8315166666666667					1	DETECTED	61.0392 m/z @1.83 [N1308_1.mzXML]	61.03915023803711	1.8315166666666667	0.10123333333333333	20.000166666666665	19.898933333333332	206561.421875	4520371.883954284	0	1288	0.055136215121346366	0.7495291175961358	9.010524486866661	61.03218460083008	61.039390563964844
4	61.08355712890625	13.747133333333332					1	DETECTED	61.0836 m/z @13.75 [N1308_1.mzXML]	61.08355712890625	13.747133333333332	8.400816666666666	19.732833333333335	11.33201666666667	7023.458984375	1814214.775623565	0	1288	5.259041331361102	1.0597966201029372	1.0891977317866823	61.07636642456055	61.0865592956543
5	68.98170471191406	1.5531666666666666					1	DETECTED	68.9817 m/z @1.55 [N1308_1.mzXML]	68.98170471191406	1.5531666666666666	1.4494666666666667	1.6425166666666666	0.19304999999999994	9324.6953125	67150.50838403316	0	1288	0.18250468716793766	0.9308100289296052	0.8616200578592105	68.98109436035156	68.98185729980469
6	69.03309631347656	1.9858666666666667					1	DETECTED	69.0331 m/z @1.99 [N1308_1.mzXML]	69.03309631347656	1.9858666666666667	1.86045	11.92525	10.0648	13162.439453125	888263.6546290892	0	1288	0.20084316571789995	40.12544850498337	1.767704781594578	69.02923583984375	69.04141998291016
7	69.06945037841797	7.614233333333333					1	DETECTED	69.0695 m/z @7.61 [N1308_1.mzXML]	69.06945037841797	7.614233333333333	0.10123333333333333	20.000166666666665	19.898933333333332	6685.2177734375	3966419.7921479465	0	1288	18.038090266638108	1.3243001020453435	1.080027263813768	69.06631469726562	69.06961059570312
8	70.98001861572266	1.4944333333333333					1	DETECTED	70.9800 m/z @1.49 [N1308_1.mzXML]	70.98001861572266	1.4944333333333333	0.21996666666666667	15.807633333333333	15.587666666666667	8087.25244140625	1433517.3491185608	0	1288	0.09784608000095174	6.1153685201652985	11.230737040330597	70.97588348388672	70.98377227783203
9	72.04850769042969	13.845416666666667					1	DETECTED	72.0485 m/z @13.85 [N1308_1.mzXML]	72.04850769042969	13.845416666666667	0.9504333333333334	19.916166666666665	18.965733333333333	3597.489013671875	1573155.1651162107	0	1288	15.230158364356395	0.7353919289025835	0.3928644704646983	72.04656219482422	72.05548095703125
10	72.08029174804688	1.9442833333333334					1	DETECTED	72.0803 m/z @1.94 [N1308_1.mzXML]	72.08029174804688	1.9442833333333334	0.6769499999999999	15.13895	14.462	61688.71484375	3099486.814924377	0	1288	0.1393111775215352	0.8266108440429161	0.46769649967743804	72.0723648071289	72.08645629882812
11	73.044921875	11.4786					1	DETECTED	73.0449 m/z @11.48 [N1308_1.mzXML]	73.044921875	11.4786	0.13506666666666664	20.000166666666665	19.865099999999998	14256.0009765625	3490240.7568887016	0	1288	3.4743216478111254	1.6968088919730397	3.2797121575661454	73.03618621826172	73.04682159423828
12	75.94730377197266	2.5799333333333334					1	DETECTED	75.9473 m/z @2.58 [N1308_1.mzXML]	75.94730377197266	2.5799333333333334	2.37195	17.046166666666668	14.674216666666668	4264.27783203125	1471490.8673139953	0	1288	0.2571138043563259	35.27738600849426	69.55477201698852	75.94132995605469	75.9560317993164
13	77.038330078125	8.3265					1	DETECTED	77.0383 m/z @8.33 [N1308_1.mzXML]	77.038330078125	8.3265	0.7450166666666667	17.210166666666666	16.465149999999998	1354.1119384765625	612258.0207726745	0	1288	0.3292272177814777	1.0858791925063036	1.1717583850126074	77.02871704101562	77.04524230957031
14	80.94719696044922	1.7317166666666668					1	DETECTED	80.9472 m/z @1.73 [N1308_1.mzXML]	80.94719696044922	1.7317166666666668	1.6425166666666666	2.5662333333333334	0.9237166666666667	213586.625	3286229.4716755366	0	1288	0.11739428950018915	4.61190303700988	7.218378812691409	80.94709777832031	80.94752502441406
15	81.06450653076172	11.2945					1	DETECTED	81.0645 m/z @11.29 [N1308_1.mzXML]	81.06450653076172	11.2945	0.10123333333333333	20.000166666666665	19.898933333333332	8046.9345703125	2405743.477523713	0	1288	6.848703271309342	1.6119452672746502	1.5981409350494027	81.059814453125	81.0697021484375
16	82.01702880859375	1.4342333333333335					1	DETECTED	82.0170 m/z @1.43 [N1308_1.mzXML]	82.01702880859375	1.4342333333333335	1.4007666666666667	10.88445	9.483683333333332	4412.77099609375	1035903.0551983032	0	1288	0.030822132417533732	141.68849601593584	282.37699203187174	82.01702117919922	82.02157592773438
17	82.94425201416016	1.7317166666666668					1	DETECTED	82.9443 m/z @1.73 [N1308_1.mzXML]	82.94425201416016	1.7317166666666668	1.6866333333333332	12.554683333333333	10.86805	94744.5390625	2214852.088182099	0	1288	0.1931601964763905	7.475893562166029	10.721270491906406	82.9437484741211	82.95271301269531
18	83.0208740234375	1.8315166666666667					1	DETECTED	83.0209 m/z @1.83 [N1308_1.mzXML]	83.0208740234375	1.8315166666666667	0.13506666666666664	19.949666666666666	19.8146	2937948.75	1.555611711951057E7	0	1288	0.0603397396435541	1.5926846277570963	1.9821265759154054	83.02086639404297	83.0277099609375
19	83.08494567871094	11.2805					1	DETECTED	83.0849 m/z @11.28 [N1308_1.mzXML]	83.08494567871094	11.2805	0.10123333333333333	19.983333333333334	19.8821	24155.6171875	5097868.269270457	0	1288	0.32548561581354996	0.544999849059007	2.8800817090483317	83.084716796875	83.09406280517578
20	84.02435302734375	1.8032499999999998					1	DETECTED	84.0244 m/z @1.80 [N1308_1.mzXML]	84.02435302734375	1.8032499999999998	0.5245	19.516333333333332	18.991833333333332	20826.4609375	3888792.198552124	0	1288	1.3358262663527414	7.42593678722711	13.851873574454222	84.01813507080078	84.0257339477539
21	84.04390716552734	2.7052166666666664					1	DETECTED	84.0439 m/z @2.71 [N1308_1.mzXML]	84.04390716552734	2.7052166666666664	0.7111999999999999	19.9665	19.2553	20156.09375	3522782.543551087	0	1288	0.14694135550966347	1.8307162922047715	2.3290353723506327	84.04369354248047	84.04415130615234
22	84.95905303955078	1.4648333333333334					1	DETECTED	84.9591 m/z @1.46 [N1308_1.mzXML]	84.95905303955078	1.4648333333333334	0.10123333333333333	20.000166666666665	19.898933333333332	932931.625	1.8796041142616265E7	0	1288	0.15676598368804262	4.612435663682442	3.382238797366718	84.95850372314453	84.95945739746094
23	85.02788543701172	1.8884					1	DETECTED	85.0279 m/z @1.89 [N1308_1.mzXML]	85.02788543701172	1.8884	1.84575	16.40905	14.5633	46547.82421875	2824977.127034485	0	1288	0.5057942477967947	28.960882587633687	41.33924352330603	85.02783966064453	85.03304290771484
24	85.0643310546875	7.232716666666667					1	DETECTED	85.0643 m/z @7.23 [N1308_1.mzXML]	85.0643310546875	7.232716666666667	0.11800000000000001	19.983333333333334	19.865333333333336	4308.01416015625	2306230.1216253676	0	1288	6.553022588194809	1.3960733971603463	1.23179000389846	85.06410217285156	85.0645523071289
25	85.96271514892578	1.4795					1	DETECTED	85.9627 m/z @1.48 [N1308_1.mzXML]	85.96271514892578	1.4795	1.4179666666666668	10.107316666666666	8.68935	7045.20068359375	807355.9617677918	0	1288	0.03230210069346362	70.60685265438799	132.79470019568757	85.96248626708984	85.97209930419922
26	86.05953216552734	2.6495					1	DETECTED	86.0595 m/z @2.65 [N1308_1.mzXML]	86.05953216552734	2.6495	0.11800000000000001	19.983333333333334	19.865333333333336	11322.9013671875	2676283.2684178767	0	1288	0.5860774785267351	4.419134111091925	3.7766236423782362	86.05570983886719	86.05988311767578
27	86.09589385986328	4.14945					1	DETECTED	86.0959 m/z @4.15 [N1308_1.mzXML]	86.09589385986328	4.14945	1.349	19.649333333333335	18.300333333333334	99708.7109375	7797763.388028559	1	1288	1.022284439956458	0.6354251922191685	0.6117131445410483	86.08712768554688	86.09619903564453
28	86.9923324584961	1.5091					1	DETECTED	86.9923 m/z @1.51 [N1308_1.mzXML]	86.9923324584961	1.5091	1.4007666666666667	2.315733333333333	0.9149666666666665	38605.203125	458983.94052172836	0	1288	0.1542325617708873	4.084014818306821	1.0072146777354745	86.98865509033203	86.9923324584961
29	87.07994079589844	7.365316666666667					1	DETECTED	87.0799 m/z @7.37 [N1308_1.mzXML]	87.07994079589844	7.365316666666667	0.10123333333333333	20.000166666666665	19.898933333333332	92903.0234375	4.762404281386689E7	1	1288	16.633301168900797	0.9988247186592204	1.0595969595577472	87.07971954345703	87.08008575439453
30	88.03894805908203	3.0561166666666666					1	DETECTED	88.0389 m/z @3.06 [N1308_1.mzXML]	88.03894805908203	3.0561166666666666	2.1281666666666665	18.80816666666667	16.680000000000003	5839.48583984375	2457704.5755877076	0	1288	0.9007974536417125	8.987553208685814	16.975106417371627	88.03861236572266	88.04674530029297
31	88.07490539550781	12.718433333333333					1	DETECTED	88.0749 m/z @12.72 [N1308_1.mzXML]	88.07490539550781	12.718433333333333	0.10123333333333333	19.9665	19.865266666666667	5690.03271484375	3399157.508573303	0	1288	9.895936092973272	0.7872296019190734	0.2109057566251827	88.06756591796875	88.08355712890625
32	88.11151885986328	13.7892					1	DETECTED	88.1115 m/z @13.79 [N1308_1.mzXML]	88.11151885986328	13.7892	0.3554333333333333	19.169	18.813566666666667	5862.4716796875	2691788.9818227543	0	1288	0.18205185677003755	0.7002342356201909	0.29045318765345024	88.1029281616211	88.11173248291016
33	88.95216369628906	1.4648333333333334					1	DETECTED	88.9522 m/z @1.46 [N1308_1.mzXML]	88.95216369628906	1.4648333333333334	1.4007666666666667	15.710533333333332	14.309766666666665	17481.2578125	2595765.310776214	0	1288	0.09011714066074639	98.67532295408803	228.1921243306308	88.9520034790039	88.9522705078125
34	88.96781921386719	11.567316666666667					1	DETECTED	88.9678 m/z @11.57 [N1308_1.mzXML]	88.96781921386719	11.567316666666667	0.23683333333333334	19.949666666666666	19.712833333333332	28020.96875	4117342.8908275464	0	1288	1.302710387192553	0.8525495527650366	0.16333256871816723	88.96757507324219	88.9681167602539
35	89.04441833496094	11.096816666666665					1	DETECTED	89.0444 m/z @11.10 [N1308_1.mzXML]	89.04441833496094	11.096816666666665	4.749766666666667	11.096816666666665	6.3470499999999985	12327.8427734375	2300871.611437805	0	1288	6.1990173193080595	0.5	null	89.03812408447266	89.04441833496094
36	89.05912780761719	10.224766666666666					1	DETECTED	89.0591 m/z @10.22 [N1308_1.mzXML]	89.05912780761719	10.224766666666666	0.10123333333333333	20.000166666666665	19.898933333333332	18713.216796875	4717450.33100507	0	1288	1.2917001613879417	1.016378859485522	7.249366633070299	89.0517349243164	89.05952453613281
37	89.96073150634766	1.84575					1	DETECTED	89.9607 m/z @1.85 [N1308_1.mzXML]	89.96073150634766	1.84575	1.84575	18.66166666666667	16.81591666666667	107651.609375	3.1390464617849004E7	0	1288	9.62026736715161	null	null	89.95494842529297	89.96073150634766
38	90.054443359375	1.8745666666666667					1	DETECTED	90.0544 m/z @1.87 [N1308_1.mzXML]	90.054443359375	1.8745666666666667	0.10123333333333333	20.000166666666665	19.898933333333332	128602.21875	5348794.378410584	0	1288	0.20592169796259419	3.3490007581528567	4.385660636306988	90.0540542602539	90.05951690673828
39	90.97596740722656	1.6719499999999998					1	DETECTED	90.9760 m/z @1.67 [N1308_1.mzXML]	90.97596740722656	1.6719499999999998	1.5383833333333332	10.8689	9.330516666666666	558064.3125	1.8745566711277343E7	0	1288	0.16654076635609072	1.465302959560167	1.4837400347946543	90.97595977783203	90.9799575805664
40	91.03832244873047	10.664800000000001					1	DETECTED	91.0383 m/z @10.66 [N1308_1.mzXML]	91.03832244873047	10.664800000000001	0.10123333333333333	20.000166666666665	19.898933333333332	47170.7890625	2.60668420250386E7	0	1288	6.07630044845914	0.9418662257381502	0.2607353818106658	91.02847290039062	91.03864288330078
41	91.05374908447266	9.217466666666667					1	DETECTED	91.0537 m/z @9.22 [N1308_1.mzXML]	91.05374908447266	9.217466666666667	0.11800000000000001	20.000166666666665	19.882166666666667	107254.125	1.195866435793439E7	0	1288	0.11884511459808422	0.5344166532599499	0.7497344539216643	91.05357360839844	91.05595397949219
42	91.95587158203125	11.567316666666667					1	DETECTED	91.9559 m/z @11.57 [N1308_1.mzXML]	91.95587158203125	11.567316666666667	11.021083333333333	17.618833333333335	6.597750000000001	6509.30224609375	989854.9452172243	0	1288	0.8158843561245437	6.039314700677367	11.078629401354734	91.94786071777344	91.95612335205078
43	92.05711364746094	9.231333333333334					1	DETECTED	92.0571 m/z @9.23 [N1308_1.mzXML]	92.05711364746094	9.231333333333334	3.8062	18.06383333333333	14.257633333333331	7369.71875	2255977.8343857424	0	1288	9.618377894666004	1.3140352925273724	7.730774945154643	92.0569839477539	92.05908966064453
44	93.0569076538086	8.681583333333332					1	DETECTED	93.0569 m/z @8.68 [N1308_1.mzXML]	93.0569076538086	8.681583333333332	0.6426999999999999	19.169	18.5263	6573.095703125	1198894.9974583741	0	1288	0.07960856311233044	1.15229312528896	0.062248642992724826	93.05375671386719	93.05701446533203
45	93.06938934326172	8.430116666666667					1	DETECTED	93.0694 m/z @8.43 [N1308_1.mzXML]	93.06938934326172	8.430116666666667	0.10123333333333333	19.9665	19.865266666666667	9676.1240234375	1854864.8813834528	0	1288	0.43611156802117357	1.012854198091994	3.739939223620755	93.0643081665039	93.06982421875
46	94.04094696044922	8.3858					1	DETECTED	94.0409 m/z @8.39 [N1308_1.mzXML]	94.04094696044922	8.3858	0.3045333333333333	18.294666666666668	17.990133333333336	12995.056640625	1645316.405823579	0	1288	3.423485342021632	1.113076332918107	0.02601966459859406	94.0340347290039	94.04953002929688
47	94.06453704833984	1.86045					1	DETECTED	94.0645 m/z @1.86 [N1308_1.mzXML]	94.06453704833984	1.86045	1.86045	19.25133333333333	17.39088333333333	7439.82275390625	1454470.9161083982	0	1288	6.7993643140271125	null	null	94.06432342529297	94.07325744628906
48	95.01551055908203	2.0992333333333333					1	DETECTED	95.0155 m/z @2.10 [N1308_1.mzXML]	95.01551055908203	2.0992333333333333	1.8745666666666667	17.4875	15.612933333333334	293718.625	1.1792497156051995E7	0	1288	0.5200535671294331	3.488789285734297	4.516351630012628	95.00614166259766	95.01580810546875
49	95.0487060546875	8.41545					1	DETECTED	95.0487 m/z @8.42 [N1308_1.mzXML]	95.0487060546875	8.41545	3.9393833333333332	17.210166666666666	13.270783333333332	11139.5478515625	1401447.2222481081	0	1288	0.2679529886522314	1.4824157370310242	0.4534256408193967	95.04167938232422	95.0560531616211
50	95.08484649658203	13.7191					1	DETECTED	95.0848 m/z @13.72 [N1308_1.mzXML]	95.08484649658203	13.7191	0.11800000000000001	19.983333333333334	19.865333333333336	6810.396484375	1903099.3003059996	0	1288	1.3875100041690906	0.7391370274754903	0.22907009260824246	95.07865142822266	95.09247589111328
51	96.92112731933594	1.7463000000000002					1	DETECTED	96.9211 m/z @1.75 [N1308_1.mzXML]	96.92112731933594	1.7463000000000002	1.6572333333333333	10.634283333333334	8.97705	180039.390625	4009455.1346424567	0	1288	0.21090567723253528	4.127784556796209	6.161437448746661	96.9201889038086	96.9215087890625
52	97.02786254882812	1.9858666666666667					1	DETECTED	97.0279 m/z @1.99 [N1308_1.mzXML]	97.02786254882812	1.9858666666666667	0.10123333333333333	10.413616666666666	10.312383333333333	16729.73046875	1577815.838931732	0	1288	0.33820367778801197	0.8563919294823871	1.2695385389331753	97.01904296875	97.02816009521484
53	97.06355285644531	13.262716666666668					1	DETECTED	97.0636 m/z @13.26 [N1308_1.mzXML]	97.06355285644531	13.262716666666668	0.11800000000000001	20.000166666666665	19.882166666666667	5106.8447265625	2512363.477729342	0	1288	10.596362390622403	0.7562797727350532	0.5125595454701063	97.05612182617188	97.07152557373047
54	97.10051727294922	12.747033333333333					1	DETECTED	97.1005 m/z @12.75 [N1308_1.mzXML]	97.10051727294922	12.747033333333333	0.10123333333333333	19.9665	19.865266666666667	7646.7294921875	2594083.0066551208	0	1288	1.151413340947066	0.7854491873454692	1.2023453306171286	97.0976791381836	97.11016845703125
55	98.91807556152344	1.7463000000000002					1	DETECTED	98.9181 m/z @1.75 [N1308_1.mzXML]	98.91807556152344	1.7463000000000002	1.6572333333333333	9.537266666666666	7.880033333333333	50303.12890625	3102751.6879936527	0	1288	0.11923903387214052	3.9420824116867195	6.676457071197248	98.9179458618164	98.92803192138672
56	98.98365020751953	2.056166666666667					1	DETECTED	98.9837 m/z @2.06 [N1308_1.mzXML]	98.98365020751953	2.056166666666667	0.10123333333333333	20.000166666666665	19.898933333333332	42486.19140625	7456535.759271854	0	1288	11.081066731662661	4.250527296035262	3.8811167575742185	98.97433471679688	98.98439025878906
57	98.99490356445312	1.8315166666666667					1	DETECTED	98.9949 m/z @1.83 [N1308_1.mzXML]	98.99490356445312	1.8315166666666667	1.4494666666666667	3.6442166666666664	2.19475	173172.75	2256354.7781773685	0	1288	0.06952286122711104	2.872333464206256	0.3437781866433193	98.99026489257812	99.00325012207031
58	99.04337310791016	2.02785					1	DETECTED	99.0434 m/z @2.03 [N1308_1.mzXML]	99.04337310791016	2.02785	0.5074666666666666	19.533166666666666	19.0257	19490.9375	2979119.3086443474	0	1288	0.7272126184248882	6.256876007147321	0.5397920245097004	99.04084777832031	99.0525131225586
59	100.07504272460938	8.864550000000001					1	DETECTED	100.0750 m/z @8.86 [N1308_1.mzXML]	100.07504272460938	8.864550000000001	0.45691666666666664	19.816166666666668	19.35925	92200.4765625	2429049.5280909417	0	1288	0.13528941593575716	1.6544064844915403	2.6017394004502536	100.07484436035156	100.07564544677734
60	101.00764465332031	1.5091					1	DETECTED	101.0076 m/z @1.51 [N1308_1.mzXML]	101.00764465332031	1.5091	0.11800000000000001	20.000166666666665	19.882166666666667	1050361.25	1.4038375542523148E7	1	1288	0.12430491149980383	1.3090112550367192	1.6454916415125118	101.0072250366211	101.00810241699219
61	101.0284652709961	11.523566666666666					1	DETECTED	101.0285 m/z @11.52 [N1308_1.mzXML]	101.0284652709961	11.523566666666666	3.3971333333333336	11.95335	8.556216666666668	11661.025390625	3130167.9576868284	0	1288	10.008730006655952	0.5264435402164953	0.058263913909619734	101.02239227294922	101.03004455566406
62	101.0954360961914	11.308533333333333					1	DETECTED	101.0954 m/z @11.31 [N1308_1.mzXML]	101.0954360961914	11.308533333333333	0.10123333333333333	20.000166666666665	19.898933333333332	22294.61328125	9481806.346124634	0	1288	19.105500355625924	0.7364526932281784	0.5375246775508808	101.09266662597656	101.09590148925781
63	102.0086441040039	1.5091					1	DETECTED	102.0086 m/z @1.51 [N1308_1.mzXML]	102.0086441040039	1.5091	1.3834833333333334	18.5115	17.128016666666667	89317.125	1.201727589026566E7	0	1288	0.24948384488959996	43.97105313102331	89.66823583247934	102.00816345214844	102.01355743408203
64	102.0542984008789	2.0138333333333334					1	DETECTED	102.0543 m/z @2.01 [N1308_1.mzXML]	102.0542984008789	2.0138333333333334	0.10123333333333333	19.89966666666667	19.798433333333335	28233.87109375	4600303.174965029	0	1288	0.9697698896758544	4.914950240468328	2.091286104423474	102.04584503173828	102.0546646118164
65	102.09071350097656	1.86045					1	DETECTED	102.0907 m/z @1.86 [N1308_1.mzXML]	102.09071350097656	1.86045	0.11800000000000001	20.000166666666665	19.882166666666667	13978.44921875	3524156.330334808	0	1288	9.280080291793166	5.335503918209597	13.705343134048256	102.08536529541016	102.09895324707031
66	102.1270980834961	12.8311					1	DETECTED	102.1271 m/z @12.83 [N1308_1.mzXML]	102.1270980834961	12.8311	0.6426999999999999	19.816166666666668	19.173466666666666	8689.3486328125	2468099.211933991	0	1288	2.632539168181699	0.7306947546925191	1.4706255826313954	102.12645721435547	102.12745666503906
67	102.96968841552734	1.5091					1	DETECTED	102.9697 m/z @1.51 [N1308_1.mzXML]	102.96968841552734	1.5091	0.5413166666666667	15.694516666666667	15.1532	314979.21875	4322257.697545775	0	1288	0.17198878649850524	1.8226231619112063	2.0222069843845585	102.96792602539062	102.96990203857422
68	103.038330078125	1.9719833333333334					1	DETECTED	103.0383 m/z @1.97 [N1308_1.mzXML]	103.038330078125	1.9719833333333334	0.3214666666666667	18.726333333333333	18.404866666666667	96240.6953125	5670032.458027589	0	1288	0.44405461503616594	2.152623334435068	0.9733524476556668	103.03814697265625	103.03878021240234
69	103.05361938476562	8.400816666666666					1	DETECTED	103.0536 m/z @8.40 [N1308_1.mzXML]	103.05361938476562	8.400816666666666	8.007716666666667	8.788216666666667	0.7805	249604.296875	4100084.411472174	1	1288	0.24624946145455695	0.807595137209805	0.7445423892739119	103.0535659790039	103.05384063720703
70	103.07453155517578	11.0062					1	DETECTED	103.0745 m/z @11.01 [N1308_1.mzXML]	103.07453155517578	11.0062	0.10123333333333333	20.000166666666665	19.898933333333332	109829.265625	1.5404680748008797E7	0	1288	0.33012910037661847	1.1651823065279148	0.4094380610273986	103.07432556152344	103.07498931884766
71	104.05712127685547	8.356283333333334					1	DETECTED	104.0571 m/z @8.36 [N1308_1.mzXML]	104.05712127685547	8.356283333333334	0.3892833333333333	8.7124	8.323116666666667	16199.0322265625	925644.912694092	0	1288	0.29629921554567495	0.5223494832852182	0.04426812528533232	104.0477066040039	104.05719757080078
72	104.07466125488281	13.676366666666667					1	DETECTED	104.0747 m/z @13.68 [N1308_1.mzXML]	104.07466125488281	13.676366666666667	0.25383333333333336	19.782666666666668	19.528833333333335	14382.095703125	3826433.763969787	0	1288	3.5520518743496634	0.9398938341647602	0.4082778395212306	104.06961822509766	104.08222198486328
73	104.10625457763672	1.7892833333333333					1	DETECTED	104.1063 m/z @1.79 [N1308_1.mzXML]	104.10625457763672	1.7892833333333333	0.6089666666666667	19.053166666666666	18.4442	696065.9375	1.0920904949788237E7	1	1288	0.06208399636587636	2.1802768151330825	2.5052088529738707	104.10073852539062	104.10678100585938
74	104.96270751953125	11.653016666666668					1	DETECTED	104.9627 m/z @11.65 [N1308_1.mzXML]	104.96270751953125	11.653016666666668	0.10123333333333333	19.983333333333334	19.8821	20365.484375	3243892.1501401686	0	1288	10.62982295072966	0.8870956028037977	0.7397518179366338	104.9622802734375	104.96717834472656
75	105.00277709960938	1.5091					1	DETECTED	105.0028 m/z @1.51 [N1308_1.mzXML]	105.00277709960938	1.5091	1.4179666666666668	16.165266666666668	14.747300000000001	41073.62109375	2348450.6851901244	0	1288	0.18415059173352533	80.91057059253845	1.7930955002471303	104.99921417236328	105.01243591308594
76	105.07099151611328	13.617033333333334					1	DETECTED	105.0710 m/z @13.62 [N1308_1.mzXML]	105.07099151611328	13.617033333333334	0.10123333333333333	20.000166666666665	19.898933333333332	50746.05078125	1.1441487663121961E7	0	1288	1.9776957765070442	0.9070289707740928	1.288419270348157	105.06916046142578	105.07273864746094
77	106.04920959472656	1.9161833333333333					1	DETECTED	106.0492 m/z @1.92 [N1308_1.mzXML]	106.04920959472656	1.9161833333333333	0.13506666666666664	19.499833333333335	19.364766666666668	13655.20703125	2156645.318790314	0	1288	0.30978221150709606	1.8944551442088047	0.6350764385129715	106.0489501953125	106.05773162841797
78	106.06421661376953	12.718433333333333					1	DETECTED	106.0642 m/z @12.72 [N1308_1.mzXML]	106.06421661376953	12.718433333333333	0.11800000000000001	19.9665	19.8485	6460.251953125	1913615.4735625628	0	1288	4.056524977960306	0.7876118017105233	1.3218891089596339	106.0641098022461	106.07415771484375
79	106.9498519897461	1.6719499999999998					1	DETECTED	106.9499 m/z @1.67 [N1308_1.mzXML]	106.9498519897461	1.6719499999999998	1.5531666666666666	1.9161833333333333	0.36301666666666677	83115.2421875	845616.7502353516	0	1288	0.15360579028146493	1.4899890913986928	1.983516846146153	106.94976043701172	106.9499740600586
80	106.96266174316406	1.4648333333333334					1	DETECTED	106.9627 m/z @1.46 [N1308_1.mzXML]	106.96266174316406	1.4648333333333334	1.4179666666666668	14.1565	12.738533333333333	7271.28759765625	2692461.710397522	0	1288	0.06204835608256909	135.90184921763884	270.8036984352777	106.95993041992188	106.96478271484375
81	107.05178833007812	5.197916666666667					1	DETECTED	107.0518 m/z @5.20 [N1308_1.mzXML]	107.05178833007812	5.197916666666667	0.49055	19.89966666666667	19.40911666666667	8276.0458984375	1451583.2916045233	0	1288	0.544927433976599	1.9717444329065912	2.4852624841107995	107.04769897460938	107.0543441772461
82	107.08502960205078	11.897583333333333					1	DETECTED	107.0850 m/z @11.90 [N1308_1.mzXML]	107.08502960205078	11.897583333333333	1.0717666666666665	19.799666666666667	18.7279	4378.2802734375	1895764.8944794005	0	1288	0.18937448922141442	0.8649647678620089	0.7299295357240178	107.07919311523438	107.093017578125
83	108.08030700683594	10.020216666666666					1	DETECTED	108.0803 m/z @10.02 [N1308_1.mzXML]	108.08030700683594	10.020216666666666	0.10123333333333333	20.000166666666665	19.898933333333332	2520.180908203125	1700458.3544116209	0	1288	18.091309848843082	1.003073231631602	1.006146463263204	108.07966613769531	108.08078002929688
84	109.06436157226562	8.400816666666666					1	DETECTED	109.0644 m/z @8.40 [N1308_1.mzXML]	109.06436157226562	8.400816666666666	1.5531666666666666	18.1125	16.559333333333335	6979.958984375	1740209.674053162	0	1288	0.3992440810912665	1.2091252716868808	0.02813995459155669	109.06158447265625	109.06783294677734
85	109.10045623779297	13.7191					1	DETECTED	109.1005 m/z @13.72 [N1308_1.mzXML]	109.10045623779297	13.7191	0.21996666666666667	19.983333333333334	19.763366666666666	9595.5595703125	1790692.068995759	0	1288	0.2738275879379817	0.8597501862387067	0.7008702294865442	109.0996322631836	109.1009750366211
86	110.05940246582031	2.441666666666667					1	DETECTED	110.0594 m/z @2.44 [N1308_1.mzXML]	110.05940246582031	2.441666666666667	0.10123333333333333	20.000166666666665	19.898933333333332	6216.60791015625	1535342.5252388315	0	1288	0.362541920961978	4.251121587170466	0.789092646900819	110.05899047851562	110.06769561767578
87	111.04350280761719	1.9304166666666667					1	DETECTED	111.0435 m/z @1.93 [N1308_1.mzXML]	111.04350280761719	1.9304166666666667	0.10123333333333333	20.000166666666665	19.898933333333332	8956.603515625	3249412.40092728	0	1288	1.4760267680327386	5.439294402784484	12.006139236282841	111.03932189941406	111.04386138916016
88	112.03611755371094	1.7753					1	DETECTED	112.0361 m/z @1.78 [N1308_1.mzXML]	112.03611755371094	1.7753	1.4179666666666668	18.145333333333333	16.727366666666665	189101.203125	4303113.854161468	0	1288	0.09166667781127069	23.88755478311441	0.49784859622862704	112.02658081054688	112.04190063476562
89	112.89492797851562	1.7317166666666668					1	DETECTED	112.8949 m/z @1.73 [N1308_1.mzXML]	112.89492797851562	1.7317166666666668	1.6719499999999998	12.803216666666666	11.131266666666665	142476.84375	3319078.934270203	0	1288	0.5281407027595582	93.12269938650259	2.1030459222040006	112.8921890258789	112.89643096923828
90	113.02022552490234	2.243866666666667					1	DETECTED	113.0202 m/z @2.24 [N1308_1.mzXML]	113.02022552490234	2.243866666666667	0.13506666666666664	19.949666666666666	19.8146	356985.6875	1.301506679280424E7	0	1288	0.536065903091004	1.1815291818153084	2.0446465834227228	113.01988220214844	113.02449798583984
91	113.035400390625	1.4795					1	DETECTED	113.0354 m/z @1.48 [N1308_1.mzXML]	113.035400390625	1.4795	1.4007666666666667	18.080166666666667	16.6794	11572.0673828125	2435670.824412902	0	1288	9.725014455870824	94.1286578612922	175.96064763584948	113.03397369384766	113.04165649414062
92	114.054443359375	2.7752166666666667					1	DETECTED	114.0544 m/z @2.78 [N1308_1.mzXML]	114.054443359375	2.7752166666666667	0.10123333333333333	20.000166666666665	19.898933333333332	39949.53125	6475387.852634583	0	1288	0.5469145920379099	4.906511675355952	2.596771943226516	114.0520248413086	114.05477905273438
93	114.0654525756836	1.8172666666666666					1	DETECTED	114.0655 m/z @1.82 [N1308_1.mzXML]	114.0654525756836	1.8172666666666666	1.7892833333333333	17.833000000000002	16.04371666666667	722597.125	8752460.963180484	0	1288	0.07763110209830737	9.824202046441942	9.852229581709116	114.06537628173828	114.07460021972656
94	114.08816528320312	2.5799333333333334					1	DETECTED	114.0882 m/z @2.58 [N1308_1.mzXML]	114.08816528320312	2.5799333333333334	0.44	19.86616666666667	19.426166666666667	33944.3828125	5905487.362937101	0	1288	8.017417571598042	7.328635608820291	6.15125542522797	114.08816528320312	114.09749603271484
95	114.89177703857422	1.7317166666666668					1	DETECTED	114.8918 m/z @1.73 [N1308_1.mzXML]	114.89177703857422	1.7317166666666668	1.6719499999999998	2.2294833333333335	0.5575333333333337	50913.9765625	329080.92867614777	0	1288	0.04339537568899465	3.8377273307012145	6.974306928064071	114.89176940917969	114.89360809326172
96	114.9871826171875	1.5091					1	DETECTED	114.9872 m/z @1.51 [N1308_1.mzXML]	114.9871826171875	1.5091	1.4007666666666667	12.958383333333334	11.557616666666668	43342.05859375	5037531.829371094	0	1288	0.1528664059061262	51.91751804055148	112.54629982733715	114.98682403564453	114.99505615234375
97	115.0359878540039	1.86045					1	DETECTED	115.0360 m/z @1.86 [N1308_1.mzXML]	115.0359878540039	1.86045	0.3045333333333333	19.949666666666666	19.645133333333334	238671.75	3838587.2785674124	0	1288	0.040745387340860084	0.5333213733542659	0.1061300030250081	115.03582763671875	115.03886413574219
98	115.0537109375	9.217466666666667					1	DETECTED	115.0537 m/z @9.22 [N1308_1.mzXML]	115.0537109375	9.217466666666667	4.0586	18.90583333333333	14.84723333333333	68103.3515625	2771152.723028626	0	1288	0.10054306150757242	0.6932354190273384	35.021937864087946	115.04835510253906	115.05763244628906
99	115.0688705444336	1.8172666666666666					1	DETECTED	115.0689 m/z @1.82 [N1308_1.mzXML]	115.0688705444336	1.8172666666666666	0.7618166666666667	17.602666666666668	16.84085	25905.212890625	2822855.7272167057	0	1288	8.247267055753966	3.092871759837538	6.809568656962179	115.06874084472656	115.07589721679688
100	115.1110610961914	11.8392					1	DETECTED	115.1111 m/z @11.84 [N1308_1.mzXML]	115.1110610961914	11.8392	0.11800000000000001	19.949666666666666	19.831666666666667	7703.5244140625	2779173.3735620696	0	1288	0.09491496347486361	0.8459742460953942	0.3823757419754824	115.11060333251953	115.11743927001953
101	116.06975555419922	1.86045					1	DETECTED	116.0698 m/z @1.86 [N1308_1.mzXML]	116.06975555419922	1.86045	0.18611666666666665	20.000166666666665	19.814049999999998	2705733.25	1.9246949438725226E7	1	1288	0.03998321916036085	4.353924660784461	5.514985377376452	116.06560516357422	116.07032012939453
102	116.9850082397461	1.4648333333333334					1	DETECTED	116.9850 m/z @1.46 [N1308_1.mzXML]	116.9850082397461	1.4648333333333334	0.10123333333333333	20.000166666666665	19.898933333333332	2433565.5	4.838835054736053E7	0	1288	0.15826678677647	2.186678017289839	3.3880466579816986	116.97543334960938	116.98577880859375
103	116.99740600585938	1.9161833333333333					1	DETECTED	116.9974 m/z @1.92 [N1308_1.mzXML]	116.99740600585938	1.9161833333333333	1.4795	3.1125499999999997	1.6330499999999997	158727.796875	3614663.2713172617	0	1288	0.5914191489965481	1.869833212472806	2.739666424945612	116.99526977539062	116.99761199951172
104	117.0567855834961	9.217466666666667					1	DETECTED	117.0568 m/z @9.22 [N1308_1.mzXML]	117.0567855834961	9.217466666666667	0.2877666666666666	19.882833333333334	19.595066666666668	135342.25	1.3137974895200444E7	0	1288	0.0970337169588511	0.5966751226867322	0.02181345047347829	117.048095703125	117.0641098022461
105	117.0901870727539	11.463833333333334					1	DETECTED	117.0902 m/z @11.46 [N1308_1.mzXML]	117.0901870727539	11.463833333333334	0.8818833333333332	19.949666666666666	19.06778333333333	103451.140625	5055549.269717442	0	1288	0.19295714096899808	1.4050579560577894	0.37244638983928513	117.09004974365234	117.09095764160156
106	117.98861694335938	1.4648333333333334					1	DETECTED	117.9886 m/z @1.46 [N1308_1.mzXML]	117.98861694335938	1.4648333333333334	1.4179666666666668	19.799666666666667	18.3817	30614.482421875	5685480.184875794	0	1288	0.15885477722196595	196.10633001422497	391.21266002844993	117.9884033203125	117.98904418945312
107	118.0643081665039	9.245166666666668					1	DETECTED	118.0643 m/z @9.25 [N1308_1.mzXML]	118.0643081665039	9.245166666666668	3.45505	9.507783333333332	6.052733333333332	1447426.0	1.393827748317136E7	1	1288	0.09834728874757737	1.1975920228798795	1.0330366507092303	118.05674743652344	118.06499481201172
108	118.08539581298828	1.9161833333333333					1	DETECTED	118.0854 m/z @1.92 [N1308_1.mzXML]	118.08539581298828	1.9161833333333333	0.10123333333333333	20.000166666666665	19.898933333333332	1465162.0	5.443474489217957E7	1	1288	0.18336870300802288	1.1339316218953643	4.803403109726948	118.08515167236328	118.08589935302734
109	118.9782485961914	11.567316666666667					1	DETECTED	118.9782 m/z @11.57 [N1308_1.mzXML]	118.9782485961914	11.567316666666667	0.10123333333333333	19.983333333333334	19.8821	106294.671875	7538920.9492041925	0	1288	0.23010201153036114	0.6850174284154612	0.17198951329181747	118.97758483886719	118.98140716552734
110	119.01824951171875	1.5091					1	DETECTED	119.0182 m/z @1.51 [N1308_1.mzXML]	119.01824951171875	1.5091	1.3834833333333334	16.360300000000002	14.976816666666668	348510.0625	4018763.0298030693	0	1288	0.11038689688779701	1.3217163863154466	1.6038912299406416	119.01802825927734	119.0186996459961
111	119.04847717285156	4.073666666666666					1	DETECTED	119.0485 m/z @4.07 [N1308_1.mzXML]	119.04847717285156	4.073666666666666	2.1281666666666665	4.394383333333334	2.266216666666667	6634.4111328125	361634.827385376	0	1288	0.49232998613706425	0.5824252548616468	null	119.04813385009766	119.04881286621094
112	119.06782531738281	9.245166666666668					1	DETECTED	119.0678 m/z @9.25 [N1308_1.mzXML]	119.06782531738281	9.245166666666668	4.516516666666666	12.195916666666667	7.679400000000001	83806.921875	4718377.658872133	0	1288	0.09941069285992477	1.9413889845956251	3.5457354312019103	119.06775665283203	119.0726547241211
113	119.08890533447266	1.9580833333333334					1	DETECTED	119.0889 m/z @1.96 [N1308_1.mzXML]	119.08890533447266	1.9580833333333334	0.44	19.716	19.276	67625.3359375	6908575.536015258	0	1288	0.12710899389515018	0.7702096066853543	0.4192661782470935	119.0846176147461	119.08943176269531
114	119.15360260009766	14.532433333333334					1	DETECTED	119.1536 m/z @14.53 [N1308_1.mzXML]	119.15360260009766	14.532433333333334	0.10123333333333333	20.000166666666665	19.898933333333332	70100.359375	1.7253505492968034E7	0	1288	7.10565030595456	0.6945734775652845	4.935959757141144	119.15322875976562	119.15394592285156
115	119.5091552734375	8.400816666666666					1	DETECTED	119.5092 m/z @8.40 [N1308_1.mzXML]	119.5091552734375	8.400816666666666	8.251283333333333	8.4595	0.20821666666666694	3466.008056640625	29003.994015991208	0	1288	0.25342224266412394	0.6962215782434292	0.3924431564868584	119.5087661743164	119.50926208496094
116	120.0648422241211	1.8745666666666667					1	DETECTED	120.0648 m/z @1.87 [N1308_1.mzXML]	120.0648422241211	1.8745666666666667	1.2969166666666667	8.7124	7.415483333333334	47712.70703125	1555204.473073822	0	1288	0.20678484511088713	1.5226088458429439	1.8554218569227312	120.06198120117188	120.06854248046875
117	120.07986450195312	8.400816666666666					1	DETECTED	120.0799 m/z @8.40 [N1308_1.mzXML]	120.07986450195312	8.400816666666666	6.1770000000000005	19.61616666666667	13.439166666666669	940914.0	1.7881086354460046E7	1	1288	0.22237865189541495	0.8092722637437642	0.49965258588780936	120.07246398925781	120.08939361572266
118	120.9654312133789	1.9580833333333334					1	DETECTED	120.9654 m/z @1.96 [N1308_1.mzXML]	120.9654312133789	1.9580833333333334	1.9161833333333333	2.5662333333333334	0.65005	18578.673828125	334814.7033725584	0	1288	null	7.757159904534597	14.514319809069194	120.96520233154297	120.96564483642578
119	121.02759552001953	12.461983333333334					1	DETECTED	121.0276 m/z @12.46 [N1308_1.mzXML]	121.02759552001953	12.461983333333334	0.7618166666666667	20.000166666666665	19.238349999999997	30721.107421875	7187604.997846685	0	1288	1.4192820132358186	0.9036569837023904	0.12059915130747288	121.02715301513672	121.0330581665039
120	121.07122802734375	1.84575					1	DETECTED	121.0712 m/z @1.85 [N1308_1.mzXML]	121.07122802734375	1.84575	0.10123333333333333	20.000166666666665	19.898933333333332	690735.1875	1.0037640724650456E7	0	1288	0.05317344594127382	0.6728823778384742	5.3083004614870966	121.06228637695312	121.0771713256836
121	121.08350372314453	8.400816666666666					1	DETECTED	121.0835 m/z @8.40 [N1308_1.mzXML]	121.08350372314453	8.400816666666666	7.19945	15.726866666666666	8.527416666666667	48196.66015625	3355560.291224976	0	1288	0.31102625026767683	1.5790589470997802	0.6883092650692533	121.08146667480469	121.08378601074219
122	121.98636627197266	12.32305					1	DETECTED	121.9864 m/z @12.32 [N1308_1.mzXML]	121.98636627197266	12.32305	10.74015	18.328166666666668	7.588016666666668	30336.8046875	2537678.78566342	0	1288	0.6577002767138538	1.426836497083456	1.973574914353913	121.98606872558594	121.9869155883789
123	122.09593963623047	8.666699999999999					1	DETECTED	122.0959 m/z @8.67 [N1308_1.mzXML]	122.09593963623047	8.666699999999999	0.25383333333333336	20.000166666666665	19.746333333333332	42906.046875	3472085.3336857036	0	1288	0.08306930843187743	16.514932370932367	5.2869237279576975	122.0866928100586	122.09619140625
124	122.92356872558594	1.7020000000000002					1	DETECTED	122.9236 m/z @1.70 [N1308_1.mzXML]	122.92356872558594	1.7020000000000002	0.6943166666666667	18.8245	18.130183333333335	54106.640625	3853494.3661511843	0	1288	0.06925324953255085	59.66499130673738	51.00028905788362	122.91505432128906	122.92926025390625
125	123.04684448242188	8.371066666666668					1	DETECTED	123.0468 m/z @8.37 [N1308_1.mzXML]	123.04684448242188	8.371066666666668	0.13506666666666664	19.949666666666666	19.8146	8390.46875	2300368.290880462	0	1288	0.32708739142605836	1.4694379524898764	9.893091622863688	123.0428695678711	123.05499267578125
126	123.09925079345703	8.666699999999999					1	DETECTED	123.0993 m/z @8.67 [N1308_1.mzXML]	123.09925079345703	8.666699999999999	1.9858666666666667	18.461833333333335	16.475966666666668	3982.869384765625	1553117.8147912293	0	1288	0.1568823733973428	1.233077210926781	1.4661544218535618	123.09129333496094	123.09963989257812
127	123.98182678222656	12.32305					1	DETECTED	123.9818 m/z @12.32 [N1308_1.mzXML]	123.98182678222656	12.32305	10.602516666666666	15.548466666666666	4.94595	12392.5380859375	1269116.095559449	0	1288	0.24153185153147305	1.4373304789212642	1.8746609578425284	123.9814453125	123.98235321044922
128	124.03619384765625	1.9023166666666667					1	DETECTED	124.0362 m/z @1.90 [N1308_1.mzXML]	124.03619384765625	1.9023166666666667	0.6089666666666667	18.030666666666665	17.421699999999998	26435.919921875	1719387.461062164	0	1288	1.0093981099563947	2.5261158972079487	0.26791890277873276	124.03577423095703	124.04525756835938
129	124.9989242553711	13.014333333333333					1	DETECTED	124.9989 m/z @13.01 [N1308_1.mzXML]	124.9989242553711	13.014333333333333	11.538633333333333	14.40375	2.865116666666667	16361.373046875	972752.3185539553	0	1288	0.6265389204348502	0.9707652865306863	null	124.99852752685547	125.00810241699219
130	125.02015686035156	1.8032499999999998					1	DETECTED	125.0202 m/z @1.80 [N1308_1.mzXML]	125.02015686035156	1.8032499999999998	0.13506666666666664	20.000166666666665	19.865099999999998	20506.00390625	2920309.096094545	0	1288	8.926502420258439	6.051085248613775	7.784409231329685	125.01763916015625	125.02619934082031
131	126.05183410644531	1.86045					1	DETECTED	126.0518 m/z @1.86 [N1308_1.mzXML]	126.05183410644531	1.86045	0.25383333333333336	19.949666666666666	19.695833333333333	43063.7578125	2224999.4985451354	0	1288	0.05249099996320128	0.8098061458207904	12.214690357369408	126.04542541503906	126.05906677246094
132	126.09062194824219	9.161100000000001					1	DETECTED	126.0906 m/z @9.16 [N1308_1.mzXML]	126.09062194824219	9.161100000000001	9.104066666666666	9.189583333333333	0.08551666666666691	8624.17578125	33556.30420849576	0	1288	0.08356515566128309	0.7497077732320105	0.49941554646402114	126.09044647216797	126.09077453613281
133	127.03799438476562	10.853016666666667					1	DETECTED	127.0380 m/z @10.85 [N1308_1.mzXML]	127.03799438476562	10.853016666666667	0.13506666666666664	20.000166666666665	19.865099999999998	30758.841796875	3998355.5896980884	0	1288	8.641131341637095	1.978305520947336	0.05439515625113543	127.03585052490234	127.04750061035156
134	128.0210723876953	2.8165833333333334					1	DETECTED	128.0211 m/z @2.82 [N1308_1.mzXML]	128.0210723876953	2.8165833333333334	1.6719499999999998	19.86616666666667	18.19421666666667	15465.1845703125	5481505.252599182	0	1288	14.470621940030124	7.664791701620864	13.334566168173481	128.01141357421875	128.031005859375
135	128.06979370117188	1.9998					1	DETECTED	128.0698 m/z @2.00 [N1308_1.mzXML]	128.06979370117188	1.9998	0.18611666666666665	19.983333333333334	19.797216666666667	31829.037109375	4083761.969784029	0	1288	2.61779542788105	2.423641542671943	2.612137202084825	128.06089782714844	128.0704803466797
136	129.01307678222656	16.734666666666666					1	DETECTED	129.0131 m/z @16.73 [N1308_1.mzXML]	129.01307678222656	16.734666666666666	1.4007666666666667	19.267833333333332	17.867066666666666	10162.5126953125	4879170.039944095	0	1288	2.4813004728092256	0.5826002082531733	0.1651312976514656	129.0122833251953	129.02093505859375
137	129.0538330078125	1.9998					1	DETECTED	129.0538 m/z @2.00 [N1308_1.mzXML]	129.0538330078125	1.9998	0.10123333333333333	20.000166666666665	19.898933333333332	76618.59375	8506801.227998296	0	1288	0.3857816920008368	14.21192396272612	1.1418848341855137	129.05056762695312	129.05426025390625
138	129.06507873535156	1.84575					1	DETECTED	129.0651 m/z @1.85 [N1308_1.mzXML]	129.06507873535156	1.84575	1.8032499999999998	17.734333333333332	15.931083333333332	90799.890625	6557424.53421936	0	1288	0.047459055958831264	187.42450980392064	354.5933997008697	129.0650177001953	129.06898498535156
139	130.04904174804688	2.042					1	DETECTED	130.0490 m/z @2.04 [N1308_1.mzXML]	130.04904174804688	2.042	0.11800000000000001	20.000166666666665	19.882166666666667	42944.05859375	4845600.543031497	0	1288	1.0744260769242264	3.5065231820278817	2.911040510288773	130.04837036132812	130.04962158203125
140	130.06410217285156	10.853016666666667					1	DETECTED	130.0641 m/z @10.85 [N1308_1.mzXML]	130.06410217285156	10.853016666666667	0.3045333333333333	19.6825	19.37796666666667	149407.9375	3573567.4780386337	1	1288	0.3083920519451304	0.45364562796431923	0.31229982279791446	130.0637969970703	130.07168579101562
141	130.08544921875	1.9304166666666667					1	DETECTED	130.0854 m/z @1.93 [N1308_1.mzXML]	130.08544921875	1.9304166666666667	0.11800000000000001	19.983333333333334	19.865333333333336	62812.73046875	3454940.9479795834	0	1288	0.14230471634932806	5.578274408987391	2.122686817590886	130.0852508544922	130.0860595703125
142	130.9641876220703	1.5091					1	DETECTED	130.9642 m/z @1.51 [N1308_1.mzXML]	130.9641876220703	1.5091	0.10123333333333333	20.000166666666665	19.898933333333332	1075894.875	1.6031789096383058E7	0	1288	0.13006539062011635	1.7358018111933702	1.5418717166836415	130.96151733398438	130.9649658203125
143	131.01820373535156	1.4795					1	DETECTED	131.0182 m/z @1.48 [N1308_1.mzXML]	131.01820373535156	1.4795	1.4179666666666668	1.5831000000000002	0.16513333333333335	44639.26953125	298912.9864829101	0	1288	0.09370534580275836	1.3418201516793093	1.6836403033586187	131.01788330078125	131.01834106445312
144	131.08045959472656	11.567316666666667					1	DETECTED	131.0805 m/z @11.57 [N1308_1.mzXML]	131.08045959472656	11.567316666666667	1.0717666666666665	18.9875	17.915733333333336	37442.74609375	1.2422470310583131E7	0	1288	15.95108848674974	0.9041045576782614	0.8308499820610213	131.0726318359375	131.08895874023438
145	131.4419708251953	4.164766666666667					1	DETECTED	131.4420 m/z @4.16 [N1308_1.mzXML]	131.4419708251953	4.164766666666667	3.483816666666667	14.035449999999999	10.551633333333331	5169.42626953125	1965864.7802202145	0	1288	0.8263936442688387	7.747729887167434	14.49545977433487	131.44180297851562	131.44320678710938
146	131.74818420410156	16.24611666666667					1	DETECTED	131.7482 m/z @16.25 [N1308_1.mzXML]	131.74818420410156	16.24611666666667	3.571066666666667	16.24611666666667	12.675050000000002	7219.833984375	3524132.829236573	0	1288	12.14540163154143	0.5	null	131.74818420410156	131.74911499023438
147	131.9495849609375	2.2294833333333335					1	DETECTED	131.9496 m/z @2.23 [N1308_1.mzXML]	131.9495849609375	2.2294833333333335	0.3214666666666667	19.716	19.394533333333335	28503.671875	5584835.684364411	0	1288	20.004385751741918	3.130603782074141	16.088352534152442	131.94888305664062	131.95034790039062
148	131.96047973632812	11.266699999999998					1	DETECTED	131.9605 m/z @11.27 [N1308_1.mzXML]	131.96047973632812	11.266699999999998	0.25383333333333336	19.983333333333334	19.7295	24935.404296875	4695637.164243775	0	1288	10.29462822915748	1.2266477376625453	0.38390248317126646	131.95986938476562	131.96786499023438
149	132.064697265625	2.7052166666666664					1	DETECTED	132.0647 m/z @2.71 [N1308_1.mzXML]	132.064697265625	2.7052166666666664	0.10123333333333333	20.000166666666665	19.898933333333332	194509.875	2.4962801226191457E7	0	1288	0.7785589038287308	3.6568338146986354	2.0902985852674325	132.05836486816406	132.06504821777344
150	132.07577514648438	1.84575					1	DETECTED	132.0758 m/z @1.85 [N1308_1.mzXML]	132.07577514648438	1.84575	1.8172666666666666	14.216383333333333	12.399116666666666	1012157.625	1.6383358837896299E7	1	1288	0.035685771454206705	126.01563645473394	3.8893937842348927	132.0702667236328	132.08572387695312
151	132.1009063720703	4.164766666666667					1	DETECTED	132.1009 m/z @4.16 [N1308_1.mzXML]	132.1009063720703	4.164766666666667	2.8867166666666666	19.799666666666667	16.912950000000002	1535344.875	1.005448234264739E8	1	1288	1.0772601145999872	0.8161058651003487	0.5783274385411539	132.1002960205078	132.10147094726562
152	132.11607360839844	5.6049					1	DETECTED	132.1161 m/z @5.60 [N1308_1.mzXML]	132.11607360839844	5.6049	3.614816666666667	5.6049	1.9900833333333328	28634.05859375	1064321.2335644225	0	1288	1.7373427974448568	0.5	null	132.1109161376953	132.12451171875
153	132.76443481445312	4.028666666666667					1	DETECTED	132.7644 m/z @4.03 [N1308_1.mzXML]	132.76443481445312	4.028666666666667	3.26815	4.4097333333333335	1.1415833333333336	5208.3203125	249118.28904016112	0	1288	0.6249043361363351	0.7505314369617143	0.5010628739234286	132.76416015625	132.7646484375
154	132.774658203125	14.836766666666668					1	DETECTED	132.7747 m/z @14.84 [N1308_1.mzXML]	132.774658203125	14.836766666666668	3.77675	17.586000000000002	13.809250000000002	33705.25	1.3471344847842775E7	0	1288	13.632995437621627	0.6340875018759806	0.24980592098854992	132.76466369628906	132.774658203125
155	132.9571990966797	11.759866666666666					1	DETECTED	132.9572 m/z @11.76 [N1308_1.mzXML]	132.9571990966797	11.759866666666666	0.10123333333333333	20.000166666666665	19.898933333333332	623611.0625	6.5853775848006986E7	0	1288	1.5070959807921582	2.2815416337933105	1.7722213931078334	132.95703125	132.95779418945312
156	132.98623657226562	1.9580833333333334					1	DETECTED	132.9862 m/z @1.96 [N1308_1.mzXML]	132.98623657226562	1.9580833333333334	1.9161833333333333	2.385883333333333	0.4696999999999998	26645.037109375	245335.328619995	0	1288	0.08543067551951489	5.605011933174215	8.594948167390656	132.98614501953125	132.98670959472656
157	132.99746704101562	1.5091					1	DETECTED	132.9975 m/z @1.51 [N1308_1.mzXML]	132.99746704101562	1.5091	1.4179666666666668	1.5682333333333331	0.15026666666666633	41607.46875	240801.52609277322	0	1288	0.11305877121735075	0.8244330651060703	0.6308869009404948	132.99725341796875	132.99752807617188
158	133.03355407714844	1.5091					1	DETECTED	133.0336 m/z @1.51 [N1308_1.mzXML]	133.03355407714844	1.5091	0.2877666666666666	19.45	19.162233333333333	1361028.25	2.2972650624533195E7	1	1288	0.104599060462236	1.2711099756422213	1.6015451634122866	133.0242919921875	133.03762817382812
159	133.0486297607422	2.056166666666667					1	DETECTED	133.0486 m/z @2.06 [N1308_1.mzXML]	133.0486297607422	2.056166666666667	1.4494666666666667	19.549666666666667	18.1002	16649.0546875	1820685.8851067508	0	1288	0.5381096357320836	14.916927641338383	2.5797726952750635	133.04576110839844	133.05760192871094
160	133.06814575195312	2.80275					1	DETECTED	133.0681 m/z @2.80 [N1308_1.mzXML]	133.06814575195312	2.80275	0.13506666666666664	19.25133333333333	19.116266666666665	11531.7099609375	1988150.0863489383	0	1288	0.7457048978429377	1.3022789343207364	1.074955069535251	133.0661163330078	133.06878662109375
161	133.07911682128906	1.84575					1	DETECTED	133.0791 m/z @1.85 [N1308_1.mzXML]	133.07911682128906	1.84575	1.8315166666666667	19.185166666666664	17.35365	40425.27734375	1.4727480657912992E7	0	1288	7.443624337341237	609.6129976580801	1218.2259953161602	133.0702362060547	133.0834503173828
162	133.10430908203125	4.164766666666667					1	DETECTED	133.1043 m/z @4.16 [N1308_1.mzXML]	133.10430908203125	4.164766666666667	1.4795	15.661750000000001	14.182250000000002	70078.578125	8686431.46106928	0	1288	1.0364265739798815	0.7103333021027817	0.33516952679146433	133.09530639648438	133.10479736328125
163	133.9576873779297	11.463833333333334					1	DETECTED	133.9577 m/z @11.46 [N1308_1.mzXML]	133.9576873779297	11.463833333333334	0.15185	19.89966666666667	19.74781666666667	15319.33984375	2771632.665507506	0	1288	0.9500619085746429	0.9148892993924274	0.7769683047687409	133.95697021484375	133.96572875976562
164	134.01776123046875	1.7610166666666667					1	DETECTED	134.0178 m/z @1.76 [N1308_1.mzXML]	134.01776123046875	1.7610166666666667	1.7167999999999999	1.8032499999999998	0.08644999999999992	24714.853515625	108090.58595117174	0	1288	0.08888656440205955	0.9775725593667509	0.9551451187335017	134.01771545410156	134.01785278320312
165	134.03460693359375	1.5091					1	DETECTED	134.0346 m/z @1.51 [N1308_1.mzXML]	134.03460693359375	1.5091	0.11800000000000001	19.933	19.815	120021.53125	3638844.483852356	0	1288	0.13672280283170868	2.5666174260447208	3.492603143803901	134.02557373046875	134.04454040527344
166	134.05845642089844	10.3406					1	DETECTED	134.0585 m/z @10.34 [N1308_1.mzXML]	134.05845642089844	10.3406	9.846683333333335	19.949666666666666	10.10298333333333	15536.982421875	2223748.5683363653	0	1288	0.25910169426001417	10.227416905685867	0.3937929270186039	134.05845642089844	134.0662384033203
167	134.1052703857422	4.164766666666667					1	DETECTED	134.1053 m/z @4.16 [N1308_1.mzXML]	134.1052703857422	4.164766666666667	3.1547166666666664	4.625299999999999	1.470583333333333	4869.11279296875	257116.67890594478	0	1288	0.6963540055306661	0.7279755127633939	0.4559510255267879	134.10504150390625	134.1059112548828
168	134.95753479003906	11.538633333333333					1	DETECTED	134.9575 m/z @11.54 [N1308_1.mzXML]	134.95753479003906	11.538633333333333	0.10123333333333333	20.000166666666665	19.898933333333332	92226.3203125	1.2660430512810398E7	0	1288	1.6883377122940644	0.6219239090900797	3.5133045314095828	134.95738220214844	134.9632110595703
169	134.99563598632812	1.5091					1	DETECTED	134.9956 m/z @1.51 [N1308_1.mzXML]	134.99563598632812	1.5091	1.4179666666666668	10.355183333333335	8.937216666666668	164161.796875	3478586.664516661	0	1288	0.16633091918377874	5.898867169016428	9.64545314475976	134.9952850341797	135.00428771972656
170	135.03128051757812	1.5091					1	DETECTED	135.0313 m/z @1.51 [N1308_1.mzXML]	135.03128051757812	1.5091	1.5091	19.86616666666667	18.357066666666668	151636.265625	3814476.7752307113	0	1288	0.04527884085132561	null	null	135.03057861328125	135.03421020507812
171	135.0432586669922	10.180983333333334					1	DETECTED	135.0433 m/z @10.18 [N1308_1.mzXML]	135.0432586669922	10.180983333333334	0.49055	19.882833333333334	19.392283333333335	7019.97802734375	2432329.577782715	0	1288	1.6690230624513571	1.0005890689442853	1.0011781378885707	135.04278564453125	135.04656982421875
172	135.06239318847656	10.0349					1	DETECTED	135.0624 m/z @10.03 [N1308_1.mzXML]	135.06239318847656	10.0349	0.3214666666666667	19.9665	19.645033333333334	2349.37158203125	1526042.098139984	0	1288	19.154612560593065	1.0112301520574598	1.0224603041149196	135.0618438720703	135.06277465820312
173	135.07958984375	11.595766666666666					1	DETECTED	135.0796 m/z @11.60 [N1308_1.mzXML]	135.07958984375	11.595766666666666	5.653616666666666	12.011616666666667	6.3580000000000005	34699.8046875	1589254.8671910402	0	1288	5.8098358326909185	0.51728888469024	0.02483019751710249	135.07920837402344	135.0868377685547
174	136.047119140625	1.8172666666666666					1	DETECTED	136.0471 m/z @1.82 [N1308_1.mzXML]	136.047119140625	1.8172666666666666	1.7892833333333333	2.2868833333333334	0.49760000000000004	352618.71875	1607858.5420751965	0	1288	0.37857365605140036	3.432002667481163	6.292823905961383	136.04698181152344	136.04742431640625
175	136.07470703125	3.909783333333333					1	DETECTED	136.0747 m/z @3.91 [N1308_1.mzXML]	136.07470703125	3.909783333333333	0.11800000000000001	19.89966666666667	19.78166666666667	13682.9814453125	2239697.629434204	0	1288	0.42871122972837794	1.0638798655869366	1.6532789453084786	136.07418823242188	136.0753173828125
176	136.95303344726562	12.384483333333332					1	DETECTED	136.9530 m/z @12.38 [N1308_1.mzXML]	136.95303344726562	12.384483333333332	0.10123333333333333	20.000166666666665	19.898933333333332	34260.09375	5288801.18927572	0	1288	2.0395253927587973	0.6285788909272851	1.7036415849762265	136.95254516601562	136.9539337158203
177	136.96861267089844	1.6279833333333333					1	DETECTED	136.9686 m/z @1.63 [N1308_1.mzXML]	136.96861267089844	1.6279833333333333	1.52375	1.7167999999999999	0.19304999999999994	35519.50390625	234094.84546044926	0	1288	0.09119513319827721	0.9260473297089854	0.8163645939127694	136.96835327148438	136.96876525878906
178	137.13160705566406	7.481866666666666					1	DETECTED	137.1316 m/z @7.48 [N1308_1.mzXML]	137.13160705566406	7.481866666666666	0.10123333333333333	20.000166666666665	19.898933333333332	5953.84619140625	3335556.793719722	0	1288	3.082129992484397	1.3480505286357538	1.3013076202796299	137.1309814453125	137.1322479248047
179	138.0517120361328	1.86045					1	DETECTED	138.0517 m/z @1.86 [N1308_1.mzXML]	138.0517120361328	1.86045	0.18611666666666665	19.983333333333334	19.797216666666667	503387.21875	4215966.671873441	0	1288	0.05483235737670089	3.223417492988022	3.6884520864041708	138.0456085205078	138.05484008789062
180	138.9054412841797	1.9442833333333334					1	DETECTED	138.9054 m/z @1.94 [N1308_1.mzXML]	138.9054412841797	1.9442833333333334	1.6866333333333332	2.3579	0.6712666666666667	44769.4375	983851.6022421875	0	1288	0.38392772032110334	1.3026715828966937	1.4250653660204482	138.9053192138672	138.9057159423828
181	139.0017547607422	3.3253					1	DETECTED	139.0018 m/z @3.33 [N1308_1.mzXML]	139.0017547607422	3.3253	3.1547166666666664	3.5274666666666668	0.37275000000000036	2964.608154296875	39422.718973144554	0	1288	0.11374591497524467	1.0925744992672202	1.1851489985344401	139.00137329101562	139.00225830078125
182	139.0411376953125	14.2899					1	DETECTED	139.0411 m/z @14.29 [N1308_1.mzXML]	139.0411376953125	14.2899	0.11800000000000001	20.000166666666665	19.882166666666667	142108.25	1.922284895037846E7	0	1288	3.44903320224501	0.7758922919801257	0.5643900226508662	139.03555297851562	139.04953002929688
183	139.05332946777344	11.197683333333334					1	DETECTED	139.0533 m/z @11.20 [N1308_1.mzXML]	139.05332946777344	11.197683333333334	1.4342333333333335	11.308533333333333	9.8743	35731.27734375	3015120.1878412464	0	1288	9.527078759224098	0.5056767843334067	0.16150492700427127	139.05288696289062	139.0561981201172
184	140.0486602783203	11.1702					1	DETECTED	140.0487 m/z @11.17 [N1308_1.mzXML]	140.0486602783203	11.1702	1.4179666666666668	18.954666666666665	17.536699999999996	13184.1865234375	2943003.9992857655	0	1288	5.1111150253588935	0.7382000492805203	0.4723269394991896	140.0402374267578	140.0568389892578
185	140.06715393066406	1.7892833333333333					1	DETECTED	140.0672 m/z @1.79 [N1308_1.mzXML]	140.06715393066406	1.7892833333333333	0.5582833333333334	19.9665	19.408216666666668	833228.0	7531252.192516359	1	1288	0.0650522253626491	3.9274553646791075	4.235520800742148	140.06150817871094	140.0703887939453
186	141.03802490234375	13.316933333333333					1	DETECTED	141.0380 m/z @13.32 [N1308_1.mzXML]	141.03802490234375	13.316933333333333	2.621683333333333	15.985899999999999	13.364216666666666	6882.03369140625	2194959.914624573	0	1288	3.2250949611203996	0.6247734586225973	0.21289335079375665	141.03724670410156	141.04055786132812
187	141.0513153076172	9.358016666666666					1	DETECTED	141.0513 m/z @9.36 [N1308_1.mzXML]	141.0513153076172	9.358016666666666	2.6772833333333335	19.782666666666668	17.105383333333336	58603.4609375	1613329.4898092041	0	1288	0.09580361215180133	0.5989252529280189	0.35856561673711584	141.051025390625	141.05885314941406
188	141.08990478515625	10.545383333333332					1	DETECTED	141.0899 m/z @10.55 [N1308_1.mzXML]	141.08990478515625	10.545383333333332	0.11800000000000001	19.849333333333334	19.731333333333335	2702.68603515625	1567850.5837431022	0	1288	15.287249264614116	0.9461306208173035	0.8922612416346067	141.08937072753906	141.09100341796875
189	142.0464630126953	1.7892833333333333					1	DETECTED	142.0465 m/z @1.79 [N1308_1.mzXML]	142.0464630126953	1.7892833333333333	1.7463000000000002	19.89966666666667	18.153366666666667	42750.05859375	1627561.265010437	0	1288	0.05932791583060326	7.09489901433881	12.614439478069635	142.04478454589844	142.0491485595703
190	142.06434631347656	9.217466666666667					1	DETECTED	142.0643 m/z @9.22 [N1308_1.mzXML]	142.06434631347656	9.217466666666667	5.458749999999999	9.401966666666668	3.943216666666669	96040.640625	1208109.74857178	0	1288	0.0923517975688739	0.5223786781440443	2.222948456414111	142.0613250732422	142.0708465576172
191	142.94705200195312	1.6425166666666666					1	DETECTED	142.9471 m/z @1.64 [N1308_1.mzXML]	142.94705200195312	1.6425166666666666	1.4494666666666667	15.451866666666666	14.0024	31793.21484375	3360307.582188232	0	1288	0.2656419974561517	36.26625226625227	3.9307358275286415	142.94264221191406	142.94956970214844
192	143.0304412841797	1.7892833333333333					1	DETECTED	143.0304 m/z @1.79 [N1308_1.mzXML]	143.0304412841797	1.7892833333333333	0.13506666666666664	19.799666666666667	19.6646	270423.5625	5149115.875779321	0	1288	0.13761379968879517	32.31770003889021	3.4047863868002426	143.02322387695312	143.03353881835938
193	143.05291748046875	1.8315166666666667					1	DETECTED	143.0529 m/z @1.83 [N1308_1.mzXML]	143.05291748046875	1.8315166666666667	0.7963	19.882833333333334	19.086533333333335	984978.5625	1.0805955460232905E8	0	1288	0.049626887616985194	9.218617680678763	17.437235361357526	143.05288696289062	143.06280517578125
194	143.0721893310547	9.217466666666667					1	DETECTED	143.0722 m/z @9.22 [N1308_1.mzXML]	143.0721893310547	9.217466666666667	0.10123333333333333	19.983333333333334	19.8821	108440.640625	4791144.917271915	0	1288	0.11712671668257713	0.581286271342586	0.020146987093925067	143.06439208984375	143.08106994628906
195	144.04364013671875	9.245166666666668					1	DETECTED	144.0436 m/z @9.25 [N1308_1.mzXML]	144.04364013671875	9.245166666666668	1.7610166666666667	9.31555	7.5545333333333335	31038.103515625	4636234.453526368	0	1288	0.09035248340217628	0.5047021594525318	0.011382189290161203	144.03367614746094	144.04994201660156
196	144.079833984375	9.245166666666668					1	DETECTED	144.0798 m/z @9.25 [N1308_1.mzXML]	144.079833984375	9.245166666666668	8.9404	19.9665	11.0261	1132873.5	8508642.218860473	0	1288	0.10246318664726317	1.1920627155424972	1.1933815573350608	144.07220458984375	144.08384704589844
197	144.10101318359375	1.86045					1	DETECTED	144.1010 m/z @1.86 [N1308_1.mzXML]	144.10101318359375	1.86045	0.3892833333333333	19.983333333333334	19.59405	239898.671875	1.1554991864972228E7	0	1288	1.4961539643156558	0.6096034508900792	0.11543240801460826	144.10069274902344	144.1017608642578
198	144.99110412597656	1.8315166666666667					1	DETECTED	144.9911 m/z @1.83 [N1308_1.mzXML]	144.99110412597656	1.8315166666666667	1.4007666666666667	16.27863333333333	14.877866666666666	134410.78125	1.10857706625625E7	0	1288	0.44411476351042456	17.435054002661406	62.642613007363	144.98609924316406	144.9931182861328
199	145.048583984375	1.9858666666666667					1	DETECTED	145.0486 m/z @1.99 [N1308_1.mzXML]	145.048583984375	1.9858666666666667	0.11800000000000001	20.000166666666665	19.882166666666667	201144.265625	1.1033115846019568E7	0	1288	0.3165265691730359	2.551128215876217	1.4056825725624111	145.04769897460938	145.0492706298828
200	145.08338928222656	9.231333333333334					1	DETECTED	145.0834 m/z @9.23 [N1308_1.mzXML]	145.08338928222656	9.231333333333334	9.175433333333332	10.224766666666666	1.0493333333333332	100611.09375	743464.2504176071	0	1288	0.10788218709162045	2.085068306609999	1.5078590492138186	145.08294677734375	145.08457946777344
201	146.05906677246094	9.217466666666667					1	DETECTED	146.0591 m/z @9.22 [N1308_1.mzXML]	146.05906677246094	9.217466666666667	1.1752333333333334	19.89966666666667	18.724433333333334	1313571.625	1.0995176611228159E7	1	1288	0.10337007294879363	1.6555141860700646	2.1358057086146762	146.05206298828125	146.059814453125
202	146.0802764892578	1.9580833333333334					1	DETECTED	146.0803 m/z @1.96 [N1308_1.mzXML]	146.0802764892578	1.9580833333333334	0.9504333333333334	20.000166666666665	19.049733333333332	171567.234375	1.0560686113461576E7	0	1288	0.591464146146522	9.271133550461904	13.254024518229757	146.07125854492188	146.08091735839844
203	146.11668395996094	1.84575					1	DETECTED	146.1167 m/z @1.85 [N1308_1.mzXML]	146.11668395996094	1.84575	1.8315166666666667	9.2873	7.455783333333334	80386.203125	1.271645070270471E7	0	1288	0.6965876770557249	253.54577222062062	519.5279958476763	146.1130828857422	146.11691284179688
204	147.0130615234375	1.5091					1	DETECTED	147.0131 m/z @1.51 [N1308_1.mzXML]	147.0130615234375	1.5091	1.3834833333333334	19.03666666666667	17.653183333333335	381534.75	6482927.406820436	0	1288	0.10322247792636907	48.21510064008969	105.069821675446	147.0067901611328	147.01329040527344
205	147.0626220703125	9.245166666666668					1	DETECTED	147.0626 m/z @9.25 [N1308_1.mzXML]	147.0626220703125	9.245166666666668	0.10123333333333333	20.000166666666665	19.898933333333332	114888.734375	4071542.253182346	0	1288	0.10495768116186	0.5191931572789036	1.0949016493527783	147.05313110351562	147.06509399414062
206	147.07546997070312	1.9580833333333334					1	DETECTED	147.0755 m/z @1.96 [N1308_1.mzXML]	147.07546997070312	1.9580833333333334	1.7753	18.445	16.6697	206290.828125	7271015.812488645	0	1288	0.20618976619477003	2.8914617222720214	3.0184136561220454	147.0670166015625	147.07601928710938
207	147.1118927001953	1.5981999999999998					1	DETECTED	147.1119 m/z @1.60 [N1308_1.mzXML]	147.1118927001953	1.5981999999999998	0.3045333333333333	18.1955	17.890966666666667	157323.375	4463527.002995882	0	1288	0.14759786370086903	50.67039020152877	3.4264844358471964	147.1116485595703	147.11865234375
208	148.04173278808594	2.1137166666666665					1	DETECTED	148.0417 m/z @2.11 [N1308_1.mzXML]	148.04173278808594	2.1137166666666665	0.2707833333333333	20.000166666666665	19.72938333333333	38752.02734375	3425521.3972057197	0	1288	0.6920038389981853	2.743898379688278	1.2546164277544445	148.0380096435547	148.0422821044922
209	148.0594940185547	1.84575					1	DETECTED	148.0595 m/z @1.85 [N1308_1.mzXML]	148.0594940185547	1.84575	1.7892833333333333	9.231333333333334	7.44205	43511.9453125	1900210.2087529295	0	1288	0.2849801908706264	65.89772727272728	131.25512346474693	148.05926513671875	148.06585693359375
210	148.08155822753906	15.580566666666666					1	DETECTED	148.0816 m/z @15.58 [N1308_1.mzXML]	148.08155822753906	15.580566666666666	0.7281833333333334	19.983333333333334	19.25515	4591.36962890625	2000958.4914916698	0	1288	1.6123206474860243	0.6482175139119087	0.2700651290706838	148.07452392578125	148.08200073242188
211	148.09585571289062	1.9442833333333334					1	DETECTED	148.0959 m/z @1.94 [N1308_1.mzXML]	148.09585571289062	1.9442833333333334	0.11800000000000001	8.95585	8.83785	17530.884765625	1247589.8172294924	0	1288	0.14649862400979097	2.4196272940489334	3.8392545880978677	148.09552001953125	148.09654235839844
212	148.9341583251953	1.7317166666666668					1	DETECTED	148.9342 m/z @1.73 [N1308_1.mzXML]	148.9341583251953	1.7317166666666668	1.6719499999999998	13.235666666666667	11.563716666666668	104815.8125	6634756.276890503	0	1288	0.13404991532540578	96.74051868376974	3.377880528679083	148.92889404296875	148.9345703125
213	148.9750213623047	1.5091					1	DETECTED	148.9750 m/z @1.51 [N1308_1.mzXML]	148.9750213623047	1.5091	0.5751666666666666	13.316933333333333	12.741766666666667	170051.109375	7673516.630877198	0	1288	null	17.705579049716313	32.63659304214601	148.97442626953125	148.97947692871094
214	149.01126098632812	1.4648333333333334					1	DETECTED	149.0113 m/z @1.46 [N1308_1.mzXML]	149.01126098632812	1.4648333333333334	0.6258166666666667	19.849333333333334	19.22351666666667	285691.75	1.4006651735481933E7	0	1288	0.13603051694632762	0.6927074981411255	0.2108325956853056	149.00160217285156	149.011474609375
215	149.02232360839844	12.477433333333332					1	DETECTED	149.0223 m/z @12.48 [N1308_1.mzXML]	149.02232360839844	12.477433333333332	0.10123333333333333	20.000166666666665	19.898933333333332	231909.40625	6.052234988218787E7	1	1288	0.23640591161479207	0.5253175310123777	0.042989691078978355	149.0221405029297	149.0227813720703
216	150.0125732421875	1.7020000000000002					1	DETECTED	150.0126 m/z @1.70 [N1308_1.mzXML]	150.0125732421875	1.7020000000000002	1.4494666666666667	13.542499999999999	12.093033333333333	9844.5517578125	2672982.6944997557	0	1288	11.99165010603032	23.943439809926065	46.88687961985213	150.0125732421875	150.01478576660156
217	150.0257110595703	12.477433333333332					1	DETECTED	150.0257 m/z @12.48 [N1308_1.mzXML]	150.0257110595703	12.477433333333332	0.10123333333333333	20.000166666666665	19.898933333333332	19771.49609375	5327960.336714044	0	1288	3.0409042559172423	0.9087293576139683	0.736777343190125	150.02529907226562	150.02647399902344
218	150.0454864501953	11.211416666666667					1	DETECTED	150.0455 m/z @11.21 [N1308_1.mzXML]	150.0454864501953	11.211416666666667	1.8032499999999998	11.336616666666666	9.533366666666666	50005.37109375	2796891.899773071	0	1288	0.7961729689512858	0.5066537936898793	0.1692154968997052	150.04493713378906	150.05201721191406
219	150.05758666992188	2.7052166666666664					1	DETECTED	150.0576 m/z @2.71 [N1308_1.mzXML]	150.05758666992188	2.7052166666666664	2.02785	3.747383333333333	1.7195333333333331	38691.85546875	734963.5747833557	0	1288	0.2022889452342609	1.0279896376661986	0.7266509301608333	150.05712890625	150.0579833984375
220	150.93124389648438	1.7020000000000002					1	DETECTED	150.9312 m/z @1.70 [N1308_1.mzXML]	150.93124389648438	1.7020000000000002	1.6866333333333332	1.9023166666666667	0.21568333333333345	40939.578125	271958.9796357423	0	1288	0.10687367837271933	7.01789587852481	14.260436104279453	150.93099975585938	150.93157958984375
221	150.96771240234375	11.378433333333334					1	DETECTED	150.9677 m/z @11.38 [N1308_1.mzXML]	150.96771240234375	11.378433333333334	0.21996666666666667	19.89966666666667	19.6797	21730.0	3862745.6979097906	0	1288	1.1779697835526708	0.6969787477782778	0.4101423614399368	150.9674072265625	150.9761199951172
222	151.05345153808594	11.266699999999998					1	DETECTED	151.0535 m/z @11.27 [N1308_1.mzXML]	151.05345153808594	11.266699999999998	1.4179666666666668	11.266699999999998	9.848733333333332	16548.27734375	2332386.035919617	0	1288	9.903107757667069	0.5	null	151.04397583007812	151.0611114501953
223	152.02105712890625	1.8172666666666666					1	DETECTED	152.0211 m/z @1.82 [N1308_1.mzXML]	152.02105712890625	1.8172666666666666	1.7892833333333333	3.6442166666666664	1.854933333333333	212661.328125	1306461.5297127087	0	1288	0.05255396339708551	4.305871344867987	3.5428377521475616	152.02098083496094	152.0310516357422
224	152.04571533203125	11.60985					1	DETECTED	152.0457 m/z @11.61 [N1308_1.mzXML]	152.04571533203125	11.60985	0.10123333333333333	20.000166666666665	19.898933333333332	5167.46826171875	2530526.42636948	0	1288	18.85757904453764	0.8645232485224839	1.1105377641008272	152.04261779785156	152.04696655273438
225	152.06118774414062	11.211416666666667					1	DETECTED	152.0612 m/z @11.21 [N1308_1.mzXML]	152.06118774414062	11.211416666666667	1.9161833333333333	19.832833333333333	17.91665	54436.921875	2986106.923222408	0	1288	0.641970751830204	1.5029645208192142	12.601795879459328	152.05618286132812	152.07015991210938
226	152.94618225097656	1.6279833333333333					1	DETECTED	152.9462 m/z @1.63 [N1308_1.mzXML]	152.94618225097656	1.6279833333333333	1.5091	1.7753	0.2662	125789.484375	979075.9947229003	0	1288	0.12124711261372911	1.118524795224139	1.2240255570138003	152.94580078125	152.94644165039062
227	153.05677795410156	13.235666666666667					1	DETECTED	153.0568 m/z @13.24 [N1308_1.mzXML]	153.05677795410156	13.235666666666667	2.1137166666666665	18.628666666666668	16.514950000000002	124445.5859375	1.9927989401442405E7	0	1288	2.6246297374111958	0.7169632991987288	0.841965600143992	153.04913330078125	153.0658416748047
228	154.0255584716797	1.86045					1	DETECTED	154.0256 m/z @1.86 [N1308_1.mzXML]	154.0255584716797	1.86045	1.7892833333333333	17.635166666666667	15.845883333333333	67568.6171875	2602382.30179541	0	1288	0.11405729511141316	106.54669414232981	223.40412073647414	154.0191650390625	154.02581787109375
229	154.08303833007812	3.9838999999999998					1	DETECTED	154.0830 m/z @3.98 [N1308_1.mzXML]	154.08303833007812	3.9838999999999998	3.5420000000000003	6.308366666666667	2.766366666666667	3332.449951171875	212191.66234390257	0	1288	0.49869165154087547	3.130082220713589	5.260164441427178	154.08265686035156	154.0856475830078
230	154.29196166992188	14.41795					1	DETECTED	154.2920 m/z @14.42 [N1308_1.mzXML]	154.29196166992188	14.41795	9.477633333333333	19.5665	10.088866666666668	5519.75048828125	1381597.8430054947	0	1288	2.6569486521195813	1.0210748973581318	0.9227951580030272	154.29129028320312	154.29249572753906
231	154.68186950683594	14.375499999999999					1	DETECTED	154.6819 m/z @14.38 [N1308_1.mzXML]	154.68186950683594	14.375499999999999	3.2537000000000003	19.218166666666665	15.964466666666665	3880.550048828125	1879353.0499059448	0	1288	13.597023325970303	0.7177105624389337	0.3676209808180558	154.68157958984375	154.69161987304688
232	154.95497131347656	12.026183333333334					1	DETECTED	154.9550 m/z @12.03 [N1308_1.mzXML]	154.95497131347656	12.026183333333334	11.08125	12.507983333333334	1.426733333333333	7565.056640625	474010.3048841553	0	1288	0.18171789200193622	0.7549386200084661	0.5098772400169322	154.95433044433594	154.95509338378906
233	155.0274658203125	2.6912000000000003					1	DETECTED	155.0275 m/z @2.69 [N1308_1.mzXML]	155.0274658203125	2.6912000000000003	1.9304166666666667	19.152333333333335	17.22191666666667	21496.626953125	2560704.726579834	0	1288	0.22102267305911338	4.633416478347899	8.29511215521888	155.0272216796875	155.03099060058594
234	155.04745483398438	1.9580833333333334					1	DETECTED	155.0475 m/z @1.96 [N1308_1.mzXML]	155.04745483398438	1.9580833333333334	1.5383833333333332	15.247533333333333	13.70915	25131.78125	2290862.071776428	0	1288	0.21346217582717686	16.332082439837972	29.07981011900989	155.0411834716797	155.0541229248047
235	155.07803344726562	1.6866333333333332					1	DETECTED	155.0780 m/z @1.69 [N1308_1.mzXML]	155.07803344726562	1.6866333333333332	1.5531666666666666	17.7675	16.214333333333332	37890.41796875	4614600.321587067	0	1288	0.09098110042646534	59.633799725567386	122.90869096737676	155.06948852539062	155.07821655273438
236	155.10459899902344	10.224766666666666					1	DETECTED	155.1046 m/z @10.22 [N1308_1.mzXML]	155.10459899902344	10.224766666666666	0.15185	20.000166666666665	19.848316666666665	2765.46044921875	1917866.0878118891	0	1288	17.375933265927777	0.9852318510858324	0.9704637021716649	155.0997314453125	155.10853576660156
237	155.1297149658203	14.532433333333334					1	DETECTED	155.1297 m/z @14.53 [N1308_1.mzXML]	155.1297149658203	14.532433333333334	0.10123333333333333	20.000166666666665	19.898933333333332	1822760.0	3.342323809915424E8	1	1288	1.0270742218543791	2.0730117370811207	0.9524475619695726	155.12452697753906	155.13052368164062
238	156.04098510742188	1.7753					1	DETECTED	156.0410 m/z @1.78 [N1308_1.mzXML]	156.04098510742188	1.7753	1.7317166666666668	2.9433000000000002	1.2115833333333335	379709.125	2052527.9269570296	0	1288	0.05931769784401286	1.337511990149902	1.6442971225564285	156.04098510742188	156.04478454589844
239	156.0758819580078	1.9023166666666667					1	DETECTED	156.0759 m/z @1.90 [N1308_1.mzXML]	156.0758819580078	1.9023166666666667	1.33175	11.95335	10.6216	37502.26953125	1786443.8727484131	0	1288	0.3740929689890229	9.307939475375358	1.333953901710939	156.0679931640625	156.0762481689453
240	156.1333770751953	14.632583333333335					1	DETECTED	156.1334 m/z @14.63 [N1308_1.mzXML]	156.1333770751953	14.632583333333335	0.13506666666666664	20.000166666666665	19.865099999999998	78650.234375	1.746787735115675E7	0	1288	4.882220886108415	0.6805631937572157	0.9667871388942898	156.12672424316406	156.13404846191406
241	157.12693786621094	14.532433333333334					1	DETECTED	157.1269 m/z @14.53 [N1308_1.mzXML]	157.12693786621094	14.532433333333334	0.10123333333333333	20.000166666666665	19.898933333333332	497495.96875	9.270859536666687E7	0	1288	1.0018189164967328	1.9521750261579605	4.9893722118595765	157.1265106201172	157.1277618408203
242	158.1304473876953	14.275749999999999					1	DETECTED	158.1304 m/z @14.28 [N1308_1.mzXML]	158.1304473876953	14.275749999999999	0.11800000000000001	19.86616666666667	19.74816666666667	28564.060546875	5910934.455729405	0	1288	4.8425698241176605	0.988210278912947	0.9146711942548573	158.12982177734375	158.13104248046875
243	158.15293884277344	11.759866666666666					1	DETECTED	158.1529 m/z @11.76 [N1308_1.mzXML]	158.15293884277344	11.759866666666666	0.3045333333333333	11.854533333333334	11.55	16083.3388671875	2373685.9797370615	0	1288	0.17183932786160128	0.5041319909212595	0.008263981842518945	158.15274047851562	158.1536865234375
244	158.96302795410156	1.6572333333333333					1	DETECTED	158.9630 m/z @1.66 [N1308_1.mzXML]	158.96302795410156	1.6572333333333333	1.5531666666666666	12.070549999999999	10.517383333333333	533306.875	1.2366725030872803E7	0	1288	0.11152610016630948	1.3916038855588846	1.6225462735450322	158.96290588378906	158.9634246826172
245	159.00439453125	1.8315166666666667					1	DETECTED	159.0044 m/z @1.83 [N1308_1.mzXML]	159.00439453125	1.8315166666666667	1.3834833333333334	2.6633333333333336	1.2798500000000002	12832.7822265625	584544.0705923155	0	1288	0.8131066811215351	1.4277449431794327	1.8655412720084275	159.00439453125	159.01345825195312
246	159.06414794921875	2.0138333333333334					1	DETECTED	159.0641 m/z @2.01 [N1308_1.mzXML]	159.06414794921875	2.0138333333333334	1.1062666666666667	19.03666666666667	17.930400000000002	7881.880859375	1962688.9209362185	0	1288	0.9800423005128585	9.87828258713777	18.756565174275536	159.0558319091797	159.06932067871094
247	159.07562255859375	2.9009833333333335					1	DETECTED	159.0756 m/z @2.90 [N1308_1.mzXML]	159.07562255859375	2.9009833333333335	0.47375	19.782666666666668	19.30891666666667	5977.33447265625	1635754.9270365292	0	1288	1.0574502400146448	3.9775567518573958	2.071295371545751	159.07473754882812	159.07608032226562
248	159.09095764160156	9.259316666666667					1	DETECTED	159.0910 m/z @9.26 [N1308_1.mzXML]	159.09095764160156	9.259316666666667	1.3141833333333333	17.586000000000002	16.27181666666667	119964.125	1.0984036741175389E7	0	1288	0.10182690087530233	1.0693358590425857	0.01483597404765308	159.0905303955078	159.10092163085938
249	159.98147583007812	11.266699999999998					1	DETECTED	159.9815 m/z @11.27 [N1308_1.mzXML]	159.98147583007812	11.266699999999998	1.4179666666666668	18.1955	16.77753333333333	15500.8115234375	3386063.0246265866	0	1288	1.3488505814712326	0.8517609709539636	0.7031031927914336	159.9807586669922	159.9840087890625
250	160.0595703125	2.788883333333333					1	DETECTED	160.0596 m/z @2.79 [N1308_1.mzXML]	160.0595703125	2.788883333333333	0.10123333333333333	20.000166666666665	19.898933333333332	407882.125	4.8840908581747435E7	1	1288	0.8589041945143636	5.346595819876681	8.487262655494154	160.05877685546875	160.0598907470703
251	160.074951171875	9.245166666666668					1	DETECTED	160.0750 m/z @9.25 [N1308_1.mzXML]	160.074951171875	9.245166666666668	9.189583333333333	18.1955	9.005916666666666	61411.00390625	7518523.060860719	0	1288	0.09476475323318745	81.01274362818398	161.02548725636797	160.0748291015625	160.07522583007812
252	160.13230895996094	1.8745666666666667					1	DETECTED	160.1323 m/z @1.87 [N1308_1.mzXML]	160.13230895996094	1.8745666666666667	1.86045	10.224766666666666	8.364316666666666	98489.421875	2491425.3867814955	0	1288	0.04440432340595457	295.78645385643995	587.3255347624686	160.1317138671875	160.1329345703125
253	161.0113983154297	1.4795					1	DETECTED	161.0114 m/z @1.48 [N1308_1.mzXML]	161.0113983154297	1.4795	1.4007666666666667	1.6132333333333333	0.21246666666666658	17169.509765625	110702.35238061516	0	1288	0.07680386172075182	1.349280270956816	1.6985605419136318	161.0109405517578	161.01148986816406
254	161.0230712890625	12.32305					1	DETECTED	161.0231 m/z @12.32 [N1308_1.mzXML]	161.0230712890625	12.32305	1.52375	16.002599999999997	14.478849999999998	77790.0703125	1.2581552102848507E7	0	1288	1.694759373587761	2.046290768280247	2.823633323496533	161.0227508544922	161.03054809570312
255	161.06301879882812	2.788883333333333					1	DETECTED	161.0630 m/z @2.79 [N1308_1.mzXML]	161.06301879882812	2.788883333333333	0.11800000000000001	19.9665	19.8485	26235.419921875	3917759.413497498	0	1288	0.5293550975780317	4.519887323342685	7.231477902101942	161.05828857421875	161.06349182128906
256	161.980712890625	19.949666666666666					1	DETECTED	161.9807 m/z @19.95 [N1308_1.mzXML]	161.980712890625	19.949666666666666	0.15185	20.000166666666665	19.848316666666665	2817.163818359375	1476799.5171096793	0	1288	0.9637663979544691	0.5012753931620406	0.002550786324081168	161.97976684570312	161.9874725341797
257	162.09690856933594	14.881499999999999					1	DETECTED	162.0969 m/z @14.88 [N1308_1.mzXML]	162.09690856933594	14.881499999999999	10.092666666666666	19.053166666666666	8.9605	8546.2138671875	1771832.0786784673	0	1288	1.315931164616769	0.8192085657984616	0.6362295842531087	162.09649658203125	162.0977020263672
258	162.1112518310547	1.84575					1	DETECTED	162.1113 m/z @1.85 [N1308_1.mzXML]	162.1112518310547	1.84575	1.7463000000000002	10.3406	8.5943	2619889.75	2.626382749044762E7	1	1288	0.11907740920074539	2.296553266730843	3.004324058603027	162.1104736328125	162.1124267578125
259	162.9904327392578	1.5091					1	DETECTED	162.9904 m/z @1.51 [N1308_1.mzXML]	162.9904327392578	1.5091	0.13506666666666664	19.983333333333334	19.848266666666667	589047.3125	1.011964136726726E7	0	1288	0.11430540729089689	1.291159433639465	1.4987390899715831	162.98297119140625	163.00042724609375
260	163.037841796875	10.915733333333332					1	DETECTED	163.0378 m/z @10.92 [N1308_1.mzXML]	163.037841796875	10.915733333333332	0.10123333333333333	20.000166666666665	19.898933333333332	65009.59375	6202962.07389905	0	1288	1.1137806856660788	0.8924842719750057	2.5859988390078934	163.02886962890625	163.0445556640625
261	163.05934143066406	10.915733333333332					1	DETECTED	163.0593 m/z @10.92 [N1308_1.mzXML]	163.05934143066406	10.915733333333332	0.11800000000000001	19.45	19.332	133463.265625	1.1486426833526917E7	1	1288	9.312582724252296	1.4744699994186854	0.031747899927804954	163.05238342285156	163.0596923828125
262	163.07440185546875	11.567316666666667					1	DETECTED	163.0744 m/z @11.57 [N1308_1.mzXML]	163.07440185546875	11.567316666666667	0.7450166666666667	11.698116666666666	10.9531	23895.80859375	6485049.42370935	0	1288	0.1302456590983514	0.5060430777191539	0.012086155438307837	163.07386779785156	163.08169555664062
263	163.09344482421875	14.926433333333334					1	DETECTED	163.0934 m/z @14.93 [N1308_1.mzXML]	163.09344482421875	14.926433333333334	9.758716666666666	18.954666666666665	9.195949999999998	15828.310546875	3472189.8486126703	0	1288	2.716504189469516	0.889749825035557	0.7393237139843718	163.0928192138672	163.093994140625
264	163.11483764648438	1.7892833333333333					1	DETECTED	163.1148 m/z @1.79 [N1308_1.mzXML]	163.11483764648438	1.7892833333333333	0.6426999999999999	12.291950000000002	11.649250000000002	147404.40625	9573128.635504883	0	1288	0.1274707154654502	5.079880060067616	9.131593811911594	163.11073303222656	163.1181182861328
265	163.975830078125	0.13506666666666664					1	DETECTED	163.9758 m/z @0.14 [N1308_1.mzXML]	163.975830078125	0.13506666666666664	0.10123333333333333	20.000166666666665	19.898933333333332	35194.1953125	1.0126164878845274E7	0	1288	18.779779661478983	62.53011857343509	146.75612451276658	163.97508239746094	163.9765625
266	163.9939727783203	1.4648333333333334					1	DETECTED	163.9940 m/z @1.46 [N1308_1.mzXML]	163.9939727783203	1.4648333333333334	1.4648333333333334	17.717499999999998	16.252666666666663	14602.244140625	5174574.6637883	0	1288	0.11013297179857617	null	null	163.9860076904297	163.9940948486328
267	164.06130981445312	11.225083333333334					1	DETECTED	164.0613 m/z @11.23 [N1308_1.mzXML]	164.06130981445312	11.225083333333334	3.571066666666667	11.2805	7.709433333333333	23573.333984375	1742292.2017733462	0	1288	0.4336232159627347	0.5036201036057321	0.007240207211464046	164.05874633789062	164.06301879882812
268	164.09085083007812	1.9719833333333334					1	DETECTED	164.0909 m/z @1.97 [N1308_1.mzXML]	164.09085083007812	1.9719833333333334	1.8884	17.357000000000003	15.468600000000002	26393.10546875	4144614.754378327	0	1288	0.49751153713176177	12.411287485162992	13.823291908583991	164.08087158203125	164.0970458984375
269	164.9290313720703	1.6719499999999998					1	DETECTED	164.9290 m/z @1.67 [N1308_1.mzXML]	164.9290313720703	1.6719499999999998	1.6132333333333333	2.21475	0.6015166666666667	60603.5546875	1036960.095476074	0	1288	0.13327215695294004	5.122196991200694	8.706577530990582	164.91946411132812	164.92930603027344
270	164.9834442138672	11.567316666666667					1	DETECTED	164.9834 m/z @11.57 [N1308_1.mzXML]	164.9834442138672	11.567316666666667	0.11800000000000001	20.000166666666665	19.882166666666667	277384.5625	2.3761453095126532E7	0	1288	0.7106375666855289	3.0186527620686263	2.979361690319011	164.97447204589844	164.9897003173828
271	165.0289764404297	1.7167999999999999					1	DETECTED	165.0290 m/z @1.72 [N1308_1.mzXML]	165.0289764404297	1.7167999999999999	1.4179666666666668	16.898166666666665	15.480199999999998	29959.79296875	1.3597950934610778E7	0	1288	15.40445714315589	24.89994285729712	50.81477327586469	165.0234375	165.0377197265625
272	165.05642700195312	10.945783333333333					1	DETECTED	165.0564 m/z @10.95 [N1308_1.mzXML]	165.05642700195312	10.945783333333333	2.84475	10.976116666666666	8.131366666666667	8581.326171875	1795147.5994930116	0	1288	6.855961986063207	0.5018721891445947	0.0037443782891894164	165.05319213867188	165.05642700195312
273	165.0690155029297	11.184033333333334					1	DETECTED	165.0690 m/z @11.18 [N1308_1.mzXML]	165.0690155029297	11.184033333333334	1.4494666666666667	11.624133333333333	10.174666666666667	133607.703125	4887137.088934477	0	1288	9.305383540507247	0.5261324539000156	0.04958738665154123	165.05938720703125	165.07525634765625
274	165.15899658203125	15.807633333333333					1	DETECTED	165.1590 m/z @15.81 [N1308_1.mzXML]	165.15899658203125	15.807633333333333	8.02345	19.983333333333334	11.959883333333334	28599.162109375	7339331.499414368	0	1288	5.221876459992346	0.7693022743854522	0.4765959106756289	165.15667724609375	165.15953063964844
275	166.0251007080078	1.4342333333333335					1	DETECTED	166.0251 m/z @1.43 [N1308_1.mzXML]	166.0251007080078	1.4342333333333335	0.15185	19.983333333333334	19.831483333333335	54183.546875	4170700.103485658	0	1288	0.08638175756699051	2.0702224436952794	52.12015174377038	166.0244140625	166.0260009765625
276	166.0622100830078	14.095833333333333					1	DETECTED	166.0622 m/z @14.10 [N1308_1.mzXML]	166.0622100830078	14.095833333333333	1.9998	14.095833333333333	12.096033333333333	17808.44140625	5696338.151420045	0	1288	11.926441012868704	0.5	null	166.05221557617188	166.0622100830078
277	166.07241821289062	11.184033333333334					1	DETECTED	166.0724 m/z @11.18 [N1308_1.mzXML]	166.07241821289062	11.184033333333334	8.100466666666668	11.2805	3.1800333333333324	21019.12890625	725771.3154453129	0	1288	0.07304416614942788	0.5164360947788129	0.03316637025109721	166.0637664794922	166.07437133789062
278	166.0851287841797	8.41545					1	DETECTED	166.0851 m/z @8.42 [N1308_1.mzXML]	166.0851287841797	8.41545	0.21996666666666667	19.6825	19.462533333333333	2589112.75	5.15862300396306E7	1	1288	0.27484769290488664	0.7824471094056297	0.41599019197273734	166.08282470703125	166.09120178222656
279	166.0955810546875	1.9161833333333333					1	DETECTED	166.0956 m/z @1.92 [N1308_1.mzXML]	166.0955810546875	1.9161833333333333	1.9161833333333333	8.563433333333334	6.6472500000000005	50444.73046875	6162512.980214356	0	1288	6.993892387675339	null	null	166.0955810546875	166.10414123535156
280	166.11209106445312	8.41545					1	DETECTED	166.1121 m/z @8.42 [N1308_1.mzXML]	166.11209106445312	8.41545	6.718883333333333	8.4595	1.740616666666667	3282.06591796875	143362.88557720958	0	1288	0.10502858410551497	0.5129821011061557	0.025964202212311355	166.10726928710938	166.121826171875
281	166.58348083496094	8.3858					1	DETECTED	166.5835 m/z @8.39 [N1308_1.mzXML]	166.58348083496094	8.3858	8.038983333333332	8.503483333333334	0.464500000000001	6937.0166015625	108520.64873699968	0	1288	0.2749500549463555	0.6696621654091983	0.3393243308183967	166.5832061767578	166.58363342285156
282	166.98391723632812	11.567316666666667					1	DETECTED	166.9839 m/z @11.57 [N1308_1.mzXML]	166.98391723632812	11.567316666666667	0.10123333333333333	20.000166666666665	19.898933333333332	118333.703125	1.5409608515363468E7	0	1288	1.631296708211032	0.737188086753582	2.990090913964605	166.98301696777344	166.984619140625
283	167.02069091796875	8.41545					1	DETECTED	167.0207 m/z @8.42 [N1308_1.mzXML]	167.02069091796875	8.41545	1.4648333333333334	8.5182	7.053366666666667	9510.220703125	1389079.7392139896	0	1288	0.21451273658141368	0.5073914304965746	0.014782860993149337	167.02069091796875	167.02157592773438
284	167.03286743164062	9.611716666666666					1	DETECTED	167.0329 m/z @9.61 [N1308_1.mzXML]	167.03286743164062	9.611716666666666	1.7753	10.413616666666666	8.638316666666666	288203.09375	2955213.3052360774	1	1288	0.07884955760859391	0.5094409530136911	0.01603186146883602	167.03038024902344	167.03329467773438
285	167.08868408203125	8.41545					1	DETECTED	167.0887 m/z @8.42 [N1308_1.mzXML]	167.08868408203125	8.41545	7.763066666666666	9.06265	1.2995833333333335	161076.453125	3168178.57685651	0	1288	0.27383905985071166	0.8183035020005209	0.42714140899708203	167.08851623535156	167.08917236328125
286	168.08978271484375	8.3858					1	DETECTED	168.0898 m/z @8.39 [N1308_1.mzXML]	168.08978271484375	8.3858	8.038983333333332	8.578566666666667	0.5395833333333346	5889.81201171875	101110.29256262233	0	1288	0.29024208213889224	0.7779085972415788	0.4768260786156929	168.08966064453125	168.0927276611328
287	168.979248046875	11.420533333333333					1	DETECTED	168.9792 m/z @11.42 [N1308_1.mzXML]	168.979248046875	11.420533333333333	0.13506666666666664	19.949666666666666	19.8146	48066.40234375	5920726.309893867	0	1288	1.602348469262152	5.344896657577875	5.324509699984944	168.97845458984375	168.9846954345703
288	169.03480529785156	2.8587					1	DETECTED	169.0348 m/z @2.86 [N1308_1.mzXML]	169.03480529785156	2.8587	1.9998	18.495	16.4952	146065.171875	7630618.884507756	0	1288	0.5983747233879648	1.0687351453655851	1.094212222147345	169.03172302246094	169.03712463378906
289	169.04833984375	10.853016666666667					1	DETECTED	169.0483 m/z @10.85 [N1308_1.mzXML]	169.04833984375	10.853016666666667	0.3554333333333333	19.235	18.879566666666665	551655.4375	1.5064562177418178E7	1	1288	0.11368182136567029	3.6456826545110723	0.02039731569582192	169.04507446289062	169.0575714111328
290	169.09364318847656	1.7020000000000002					1	DETECTED	169.0936 m/z @1.70 [N1308_1.mzXML]	169.09364318847656	1.7020000000000002	1.5981999999999998	8.743216666666665	7.145016666666665	33739.16015625	6685804.913435181	0	1288	0.11880824006390567	34.417228644829684	67.83445728965937	169.09364318847656	169.09658813476562
291	170.03152465820312	1.84575					1	DETECTED	170.0315 m/z @1.85 [N1308_1.mzXML]	170.03152465820312	1.84575	1.8032499999999998	9.386833333333334	7.583583333333333	13529.0126953125	3226582.8422221686	0	1288	0.04439829633396908	89.21862745097997	177.43725490195993	170.03152465820312	170.04148864746094
292	170.05931091308594	9.231333333333334					1	DETECTED	170.0593 m/z @9.23 [N1308_1.mzXML]	170.05931091308594	9.231333333333334	9.161100000000001	10.991283333333334	1.8301833333333324	258783.109375	2411790.0732758823	0	1288	0.10955599894798418	1.694616463952175	22.51759972102903	170.0516357421875	170.05941772460938
293	170.0955810546875	0.16911666666666667					1	DETECTED	170.0956 m/z @0.17 [N1308_1.mzXML]	170.0955810546875	0.16911666666666667	0.10123333333333333	20.000166666666665	19.898933333333332	9065.66015625	6407848.79702295	0	1288	10.032141535359726	146.5671495212374	292.13429904247477	170.09060668945312	170.0961456298828
294	170.97679138183594	11.508550000000001					1	DETECTED	170.9768 m/z @11.51 [N1308_1.mzXML]	170.97679138183594	11.508550000000001	11.050966666666666	15.856216666666667	4.805250000000001	7765.25537109375	1094094.2375313113	0	1288	0.8469975841060187	5.250682935712959	9.501365871425918	170.96697998046875	170.97740173339844
295	171.0626220703125	9.217466666666667					1	DETECTED	171.0626 m/z @9.22 [N1308_1.mzXML]	171.0626220703125	9.217466666666667	1.9161833333333333	13.586983333333334	11.670800000000002	28108.52734375	5994533.345011108	0	1288	0.10780260441017653	0.7992293592222374	0.5984587184444745	171.0611572265625	171.0684814453125
296	171.1371612548828	11.759866666666666					1	DETECTED	171.1372 m/z @11.76 [N1308_1.mzXML]	171.1371612548828	11.759866666666666	11.728733333333334	16.865666666666666	5.136933333333332	6414.64306640625	788260.96079718	0	1288	3.157821647083461	82.49892933619397	163.99785867238793	171.13650512695312	171.13742065429688
297	171.14845275878906	0.49055					1	DETECTED	171.1485 m/z @0.49 [N1308_1.mzXML]	171.14845275878906	0.49055	0.10123333333333333	20.000166666666665	19.898933333333332	9766.2626953125	6746174.706596061	0	1288	16.680037140680163	25.556231003039514	50.11246200607903	171.14382934570312	171.155517578125
298	172.07447814941406	10.821133333333334					1	DETECTED	172.0745 m/z @10.82 [N1308_1.mzXML]	172.07447814941406	10.821133333333334	1.8315166666666667	10.915733333333332	9.084216666666665	12614.7333984375	3039868.145144287	0	1288	0.0713423548344636	0.5052616259128586	0.010523251825717228	172.06777954101562	172.07484436035156
299	172.13226318359375	10.268066666666666					1	DETECTED	172.1323 m/z @10.27 [N1308_1.mzXML]	172.13226318359375	10.268066666666666	10.180983333333334	11.035950000000001	0.8549666666666678	18930.525390625	249297.13565686037	0	1288	0.06796677928064376	4.908899521531166	0.4998127779602632	172.13137817382812	172.1325225830078
300	173.0198516845703	16.538566666666664					1	DETECTED	173.0199 m/z @16.54 [N1308_1.mzXML]	173.0198516845703	16.538566666666664	8.97145	19.949666666666666	10.978216666666665	7783.625	2161586.4318844597	0	1288	4.3119963514212305	0.7253896794684018	0.44677225276640775	173.0190887451172	173.02029418945312
301	173.96038818359375	11.4786					1	DETECTED	173.9604 m/z @11.48 [N1308_1.mzXML]	173.96038818359375	11.4786	0.10123333333333333	20.000166666666665	19.898933333333332	10962.1103515625	2687497.651523071	0	1288	0.7234821620916616	1.4401204163656387	0.9496535064151223	173.9573974609375	173.96417236328125
302	174.07791137695312	15.12355					1	DETECTED	174.0779 m/z @15.12 [N1308_1.mzXML]	174.07791137695312	15.12355	3.3253	19.4005	16.075200000000002	8824.244140625	2755628.919689758	0	1288	2.2903338767649135	0.6812535757421653	0.2769589567241321	174.0703887939453	174.07958984375
303	174.1263427734375	13.586983333333334					1	DETECTED	174.1263 m/z @13.59 [N1308_1.mzXML]	174.1263427734375	13.586983333333334	0.15185	19.916166666666665	19.764316666666666	3537.856689453125	2136041.4289022535	0	1288	12.518459556805862	0.7355459814317683	0.7629014009443504	174.1198272705078	174.1279296875
304	174.93702697753906	1.6719499999999998					1	DETECTED	174.9370 m/z @1.67 [N1308_1.mzXML]	174.93702697753906	1.6719499999999998	1.5682333333333331	1.7892833333333333	0.2210500000000002	115025.3828125	923962.5563281251	0	1288	0.2082792424698181	1.0656435802667532	0.985769275727073	174.93687438964844	174.9371337890625
305	174.99058532714844	1.4342333333333335					1	DETECTED	174.9906 m/z @1.43 [N1308_1.mzXML]	174.99058532714844	1.4342333333333335	0.10123333333333333	19.9665	19.865266666666667	54617.578125	3756465.4863439663	0	1288	0.9740530552983626	3.774097410212087	30.090813987868195	174.98756408691406	174.9918212890625
306	175.00717163085938	13.690883333333334					1	DETECTED	175.0072 m/z @13.69 [N1308_1.mzXML]	175.00717163085938	13.690883333333334	10.107316666666666	18.495	8.387683333333335	9934.654296875	1504304.815424316	0	1288	0.373125279901414	1.1702982131396094	1.2293524344423417	175.00701904296875	175.01486206054688
307	175.0307159423828	1.4342333333333335					1	DETECTED	175.0307 m/z @1.43 [N1308_1.mzXML]	175.0307159423828	1.4342333333333335	1.4179666666666668	13.747133333333332	12.329166666666666	9460.0966796875	2060029.540644073	0	1288	1.835594174393739	378.97028688524625	198.29487430197955	175.02247619628906	175.0394287109375
308	175.07403564453125	14.704683333333332					1	DETECTED	175.0740 m/z @14.70 [N1308_1.mzXML]	175.07403564453125	14.704683333333332	9.477633333333333	19.749333333333333	10.2717	12734.814453125	3049652.009268614	0	1288	2.6868829825464715	0.9362717077967965	1.5555020352613644	175.0733642578125	175.0749053955078
309	175.11778259277344	1.7610166666666667					1	DETECTED	175.1178 m/z @1.76 [N1308_1.mzXML]	175.11778259277344	1.7610166666666667	1.5531666666666666	17.062333333333335	15.509166666666669	93620.5390625	2989688.1377662057	0	1288	0.20107366850760533	2.2319537984837887	33.76052399941608	175.11720275878906	175.1186065673828
310	176.0696258544922	10.559483333333333					1	DETECTED	176.0696 m/z @10.56 [N1308_1.mzXML]	176.0696258544922	10.559483333333333	8.9404	11.2388	2.298399999999999	74838.234375	1063378.6823559576	0	1288	0.08684188487313627	0.6051213312051825	0.21161222926099155	176.0613250732422	176.07379150390625
311	176.96994018554688	1.5091					1	DETECTED	176.9699 m/z @1.51 [N1308_1.mzXML]	176.96994018554688	1.5091	1.4007666666666667	1.5981999999999998	0.19743333333333313	34440.328125	269956.2963027342	0	1288	0.14166200908199955	0.8838319479417839	0.83381030791588	176.9696044921875	176.96995544433594
312	176.99864196777344	15.2008					1	DETECTED	176.9986 m/z @15.20 [N1308_1.mzXML]	176.99864196777344	15.2008	10.063466666666667	18.145333333333333	8.081866666666667	4930.306640625	1402880.235986145	0	1288	1.4006971528960488	0.7865818842460421	0.5731637684920844	176.99111938476562	177.00416564941406
313	177.06002807617188	1.6719499999999998					1	DETECTED	177.0600 m/z @1.67 [N1308_1.mzXML]	177.06002807617188	1.6719499999999998	1.5981999999999998	15.872233333333332	14.274033333333332	49002.43359375	4861253.554450438	0	1288	0.0855688118659379	96.77310734463278	3.2453846983837153	177.05355834960938	177.0680389404297
314	177.07473754882812	2.0138333333333334					1	DETECTED	177.0747 m/z @2.01 [N1308_1.mzXML]	177.07473754882812	2.0138333333333334	0.6943166666666667	16.197566666666667	15.50325	12946.80859375	4246964.211884644	0	1288	0.08160494443794608	5.874594232736734	0.23451446866344952	177.07276916503906	177.0833282470703
315	177.08616638183594	2.788883333333333					1	DETECTED	177.0862 m/z @2.79 [N1308_1.mzXML]	177.08616638183594	2.788883333333333	0.10123333333333333	20.000166666666665	19.898933333333332	9430.5771484375	3922616.3243117062	0	1288	4.482980342090077	3.7019205129636177	3.5284455600176554	177.0849151611328	177.08694458007812
316	177.158935546875	18.90583333333333					1	DETECTED	177.1589 m/z @18.91 [N1308_1.mzXML]	177.158935546875	18.90583333333333	0.13506666666666664	19.9665	19.831433333333333	4989.13623046875	2821558.3956086417	0	1288	0.7592960645576312	0.5282531525084219	0.05650630501684374	177.15802001953125	177.16217041015625
317	177.95526123046875	1.2624333333333333					1	DETECTED	177.9553 m/z @1.26 [N1308_1.mzXML]	177.95526123046875	1.2624333333333333	0.25383333333333336	19.516333333333332	19.2625	1886.9144287109375	1303742.4742260743	0	1288	0.22023707880462418	9.549127503470157	18.098255006940313	177.9544677734375	177.9561004638672
318	178.06414794921875	11.2805					1	DETECTED	178.0641 m/z @11.28 [N1308_1.mzXML]	178.06414794921875	11.2805	0.9332499999999999	19.383666666666667	18.450416666666666	83362.328125	4093266.807714475	0	1288	0.06066829844394661	4.632575705145119	0.5677292457906467	178.05686950683594	178.07077026367188
319	178.96224975585938	11.508550000000001					1	DETECTED	178.9622 m/z @11.51 [N1308_1.mzXML]	178.96224975585938	11.508550000000001	0.44	19.949666666666666	19.509666666666664	10137.291015625	3049061.443603729	0	1288	0.15309495508134674	0.9081599646294936	0.8141512763621837	178.95565795898438	178.9634246826172
320	179.05340576171875	15.00135					1	DETECTED	179.0534 m/z @15.00 [N1308_1.mzXML]	179.05340576171875	15.00135	10.077833333333333	18.31116666666667	8.233333333333336	5893.61181640625	1466219.8860561508	0	1288	2.1473920360209675	0.8361232317009184	0.4384856131267482	179.052490234375	179.0541534423828
321	179.06919860839844	10.517249999999999					1	DETECTED	179.0692 m/z @10.52 [N1308_1.mzXML]	179.06919860839844	10.517249999999999	0.13506666666666664	20.000166666666665	19.865099999999998	88927.2734375	4248121.867291377	0	1288	0.6634275986095268	12.28969951541659	197.6294123452079	179.05946350097656	179.07220458984375
322	179.14193725585938	14.690116666666666					1	DETECTED	179.1419 m/z @14.69 [N1308_1.mzXML]	179.14193725585938	14.690116666666666	4.609883333333333	16.0347	11.424816666666668	4007.8896484375	1292766.2238319695	0	1288	0.25568981086918363	0.5666940580079166	0.13338811601583309	179.13197326660156	179.142578125
323	180.06436157226562	9.744066666666667					1	DETECTED	180.0644 m/z @9.74 [N1308_1.mzXML]	180.06436157226562	9.744066666666667	2.02785	10.107316666666666	8.079466666666665	75795.8359375	3020333.8136921413	0	1288	0.09491826709229656	0.5243983735690804	0.015149640072375513	180.0638885498047	180.06808471679688
324	180.07949829101562	10.694816666666666					1	DETECTED	180.0795 m/z @10.69 [N1308_1.mzXML]	180.07949829101562	10.694816666666666	0.49055	19.916166666666665	19.425616666666667	304806.0625	5981418.289076186	1	1288	0.1604425494899555	1.058381729367408	0.473567071428295	180.07861328125	180.0873565673828
325	180.90306091308594	1.8884					1	DETECTED	180.9031 m/z @1.89 [N1308_1.mzXML]	180.90306091308594	1.8884	1.6279833333333333	2.25825	0.6302666666666665	20784.42578125	434021.5718499756	0	1288	0.09803627963450978	1.2101119999999994	1.4202239999999988	180.90237426757812	180.90316772460938
326	180.96054077148438	11.336616666666666					1	DETECTED	180.9605 m/z @11.34 [N1308_1.mzXML]	180.96054077148438	11.336616666666666	7.331983333333333	12.384483333333332	5.052499999999999	7438.1376953125	814604.6904528502	0	1288	4.831677975965783	0.6308317865139546	0.2616635730279091	180.95986938476562	180.96365356445312
327	181.04833984375	12.477433333333332					1	DETECTED	181.0483 m/z @12.48 [N1308_1.mzXML]	181.04833984375	12.477433333333332	0.10123333333333333	20.000166666666665	19.898933333333332	16175.1787109375	2442924.5599253224	0	1288	0.326652221708029	0.7416549927722329	0.5191536766770406	181.04759216308594	181.04928588867188
328	181.08457946777344	11.567316666666667					1	DETECTED	181.0846 m/z @11.57 [N1308_1.mzXML]	181.08457946777344	11.567316666666667	10.282583333333333	12.17975	1.8971666666666671	1555598.125	1.061215421581094E7	1	1288	0.14545690165133607	2.1299827859009084	2.9770090945421264	181.08242797851562	181.0851593017578
329	182.0880584716797	11.567316666666667					1	DETECTED	182.0881 m/z @11.57 [N1308_1.mzXML]	182.0880584716797	11.567316666666667	2.02785	11.667916666666667	9.640066666666666	158675.65625	1.0405786685663177E7	1	1288	7.796047480946653	0.5070592415931977	0.013920510255056081	182.07965087890625	182.0952606201172
330	182.1490020751953	15.3415					1	DETECTED	182.1490 m/z @15.34 [N1308_1.mzXML]	182.1490020751953	15.3415	0.10123333333333333	20.000166666666665	19.898933333333332	93844.453125	2.5044777364525232E7	0	1288	3.70392437757949	0.827841310887514	1.4885684310579697	182.1480255126953	182.14959716796875
331	182.96157836914062	1.52375					1	DETECTED	182.9616 m/z @1.52 [N1308_1.mzXML]	182.96157836914062	1.52375	1.4494666666666667	1.5682333333333331	0.11876666666666646	12903.6826171875	53011.47949975579	0	1288	0.0867660913672803	0.7994166479694856	0.5988332959389714	182.96131896972656	182.96189880371094
332	183.1091766357422	1.7317166666666668					1	DETECTED	183.1092 m/z @1.73 [N1308_1.mzXML]	183.1091766357422	1.7317166666666668	0.5921666666666667	7.9104833333333335	7.318316666666667	13381.619140625	1030296.397800232	0	1288	0.06427902193626167	6.227326022143462	12.923913783922643	183.09983825683594	183.11331176757812
333	183.15231323242188	15.3415					1	DETECTED	183.1523 m/z @15.34 [N1308_1.mzXML]	183.15231323242188	15.3415	0.11800000000000001	20.000166666666665	19.882166666666667	6664.67138671875	2603720.792759518	0	1288	3.8335059228816792	0.6530090539845196	0.29660661356860896	183.15170288085938	183.16091918945312
334	184.07212829589844	13.014333333333333					1	DETECTED	184.0721 m/z @13.01 [N1308_1.mzXML]	184.07212829589844	13.014333333333333	10.9004	15.278933333333333	4.378533333333333	151387.796875	4837082.612558045	0	1288	0.19338179577414039	1.4860241086130996	2.1118573212005294	184.0715789794922	184.08116149902344
335	184.0932159423828	1.7892833333333333					1	DETECTED	184.0932 m/z @1.79 [N1308_1.mzXML]	184.0932159423828	1.7892833333333333	1.7463000000000002	7.844966666666666	6.0986666666666665	659282.75	2324761.0188155207	0	1288	0.04386007789789215	1.2268382843846206	1.7629509059983337	184.08412170410156	184.09646606445312
336	184.9987030029297	1.4648333333333334					1	DETECTED	184.9987 m/z @1.46 [N1308_1.mzXML]	184.9987030029297	1.4648333333333334	1.4007666666666667	1.5383833333333332	0.1376166666666665	12649.41796875	63427.70315258785	0	1288	0.0891314631036173	1.0740114464099875	1.1060826114152416	184.99838256835938	184.9988555908203
337	185.04310607910156	10.238966666666666					1	DETECTED	185.0431 m/z @10.24 [N1308_1.mzXML]	185.04310607910156	10.238966666666666	0.4060666666666667	19.782666666666668	19.3766	594910.75	1.0329076937260214E7	1	1288	8.42132346762293	0.5124088914753392	0.01562510533973426	185.04031372070312	185.0443115234375
338	185.12742614746094	9.175433333333332					1	DETECTED	185.1274 m/z @9.18 [N1308_1.mzXML]	185.12742614746094	9.175433333333332	6.669183333333334	13.916666666666666	7.247483333333332	39137.7421875	1955892.4602470691	0	1288	0.15635455270995813	0.5670401020205394	2.6499611626531623	185.1178436279297	185.128173828125
339	186.0465545654297	10.238966666666666					1	DETECTED	186.0466 m/z @10.24 [N1308_1.mzXML]	186.0465545654297	10.238966666666666	9.5818	17.520333333333333	7.938533333333334	46754.4453125	1979889.2939526378	0	1288	0.7692160525572422	5.203373250825734	10.812284417177882	186.0389404296875	186.0469512939453
340	186.07260131835938	1.8745666666666667					1	DETECTED	186.0726 m/z @1.87 [N1308_1.mzXML]	186.07260131835938	1.8745666666666667	0.8304166666666667	19.5665	18.736083333333333	63649.6796875	2739376.147580414	0	1288	0.1941471618537538	8.25455004069136	0.23770965507328534	186.07217407226562	186.0758056640625
341	186.2204132080078	11.449250000000001					1	DETECTED	186.2204 m/z @11.45 [N1308_1.mzXML]	186.2204132080078	11.449250000000001	10.077833333333333	11.60985	1.5320166666666672	35840.125	669350.911583252	0	1288	0.06324823077235919	0.5594634901128764	0.11692267544727737	186.21966552734375	186.22079467773438
342	186.9217071533203	1.5383833333333332					1	DETECTED	186.9217 m/z @1.54 [N1308_1.mzXML]	186.9217071533203	1.5383833333333332	1.4494666666666667	1.5682333333333331	0.11876666666666646	15361.96484375	67069.5122590331	0	1288	0.11156173574329165	0.6678537956888471	0.3309640044847908	186.92135620117188	186.92198181152344
343	186.95162963867188	9.245166666666668					1	DETECTED	186.9516 m/z @9.25 [N1308_1.mzXML]	186.95162963867188	9.245166666666668	9.189583333333333	9.31555	0.12596666666666678	19232.3359375	98913.90445361349	0	1288	0.2801749001450382	1.1331334332833325	1.4720409929066542	186.9508514404297	186.95162963867188
344	187.05648803710938	1.8745666666666667					1	DETECTED	187.0565 m/z @1.87 [N1308_1.mzXML]	187.05648803710938	1.8745666666666667	1.84575	8.578566666666667	6.732816666666667	1314377.25	8175928.217395509	1	1288	0.049005720296251276	3.4092879043858164	3.9589036579668955	187.0564727783203	187.064697265625
345	187.07046508789062	2.7752166666666667					1	DETECTED	187.0705 m/z @2.78 [N1308_1.mzXML]	187.07046508789062	2.7752166666666667	0.5413166666666667	9.1465	8.605183333333333	25464.630859375	3844517.0364898676	0	1288	1.0004580207673897	1.8166816626485647	2.705540921458834	187.06971740722656	187.08045959472656
346	187.13153076171875	11.449250000000001					1	DETECTED	187.1315 m/z @11.45 [N1308_1.mzXML]	187.13153076171875	11.449250000000001	0.11800000000000001	20.000166666666665	19.882166666666667	11305.556640625	3820330.76043463	0	1288	16.041381861849434	0.8773156830299687	1.5178686865313389	187.1243896484375	187.13153076171875
347	187.47169494628906	9.231333333333334					1	DETECTED	187.4717 m/z @9.23 [N1308_1.mzXML]	187.47169494628906	9.231333333333334	9.189583333333333	9.2873	0.0977166666666669	14331.7236328125	64713.6335705572	0	1288	0.09611407164551089	1.1702594810379157	1.3405189620758315	187.4713134765625	187.4717559814453
348	188.06936645507812	9.245166666666668					1	DETECTED	188.0694 m/z @9.25 [N1308_1.mzXML]	188.06936645507812	9.245166666666668	1.86045	11.021083333333333	9.160633333333333	5217837.5	3.609183683163482E7	1	1288	0.10049878872540141	1.1534867374068822	1.0462523094289753	188.05955505371094	188.07870483398438
349	188.67001342773438	9.245166666666668					1	DETECTED	188.6700 m/z @9.25 [N1308_1.mzXML]	188.67001342773438	9.245166666666668	9.189583333333333	9.31555	0.12596666666666678	13292.380859375	70203.3767343751	0	1288	0.09733482259447968	1.1331334332833325	1.460379469007128	188.66976928710938	188.67010498046875
350	189.0227813720703	13.412733333333334					1	DETECTED	189.0228 m/z @13.41 [N1308_1.mzXML]	189.0227813720703	13.412733333333334	12.902083333333334	16.717833333333335	3.8157500000000013	11566.8388671875	745379.3748995047	0	1288	0.04196517506354702	2.5581297732655095	4.076557936562254	189.02235412597656	189.02362060546875
351	189.04580688476562	1.4342333333333335					1	DETECTED	189.0458 m/z @1.43 [N1308_1.mzXML]	189.04580688476562	1.4342333333333335	1.4179666666666668	10.961166666666665	9.543199999999999	12294.8046875	4445735.038541504	0	1288	0.08381142369371553	293.3360655737707	585.6721311475414	189.0358428955078	189.04595947265625
352	189.07286071777344	9.245166666666668					1	DETECTED	189.0729 m/z @9.25 [N1308_1.mzXML]	189.07286071777344	9.245166666666668	9.161100000000001	11.92525	2.764149999999999	494756.5	3789361.6814683955	0	1288	0.09677162963239105	16.44022601110228	31.878667249003076	189.06959533691406	189.07293701171875
353	189.08604431152344	2.788883333333333					1	DETECTED	189.0860 m/z @2.79 [N1308_1.mzXML]	189.08604431152344	2.788883333333333	0.10123333333333333	20.000166666666665	19.898933333333332	75177.7109375	1.7607062075192414E7	0	1288	1.6256452679909708	11.12337339684023	6.828632263138922	189.08505249023438	189.0902862548828
354	189.15838623046875	1.7167999999999999					1	DETECTED	189.1584 m/z @1.72 [N1308_1.mzXML]	189.15838623046875	1.7167999999999999	1.5682333333333331	15.388366666666666	13.820133333333333	27519.166015625	3973615.190989807	0	1288	0.16086017196606428	45.9594802594159	82.93865107285954	189.15830993652344	189.16305541992188
355	189.19725036621094	9.245166666666668					1	DETECTED	189.1973 m/z @9.25 [N1308_1.mzXML]	189.19725036621094	9.245166666666668	9.189583333333333	9.2873	0.0977166666666669	18915.416015625	86018.45353466885	0	1288	0.09145704357982787	0.879010494752605	0.7580209895052098	189.19691467285156	189.1974639892578
356	190.0640106201172	11.197683333333334					1	DETECTED	190.0640 m/z @11.20 [N1308_1.mzXML]	190.0640106201172	11.197683333333334	10.9308	11.493516666666666	0.5627166666666668	138264.46875	1321815.3614467776	0	1288	0.10324538187239618	1.8966019314034708	3.685064410973006	190.05726623535156	190.06443786621094
357	190.0849151611328	10.853016666666667					1	DETECTED	190.0849 m/z @10.85 [N1308_1.mzXML]	190.0849151611328	10.853016666666667	1.0028333333333335	19.152333333333335	18.1495	154117.796875	4003585.2123158854	1	1288	0.09580388067579193	0.5840470888184229	0.07294532093168238	190.07656860351562	190.08990478515625
358	190.1423797607422	10.428416666666667					1	DETECTED	190.1424 m/z @10.43 [N1308_1.mzXML]	190.1423797607422	10.428416666666667	10.210183333333333	10.602516666666666	0.3923333333333332	20017.248046875	260801.2238337406	0	1288	0.095356760326613	0.8988849854895343	0.8052840418102462	190.14219665527344	190.1429901123047
359	190.96694946289062	13.66155					1	DETECTED	190.9669 m/z @13.66 [N1308_1.mzXML]	190.96694946289062	13.66155	0.15185	19.916166666666665	19.764316666666666	10422.1181640625	3167778.5215825806	0	1288	0.5627765313025144	0.7314861420559547	0.4884975418651853	190.96131896972656	190.97540283203125
360	191.0390625	1.7892833333333333					1	DETECTED	191.0391 m/z @1.79 [N1308_1.mzXML]	191.0390625	1.7892833333333333	1.4007666666666667	16.083616666666668	14.682850000000002	122621.0859375	6156263.669480988	0	1288	0.22621068579075487	1.2959339665757172	1.3435086870928368	191.02969360351562	191.04351806640625
361	191.07183837890625	11.211416666666667					1	DETECTED	191.0718 m/z @11.21 [N1308_1.mzXML]	191.07183837890625	11.211416666666667	1.5531666666666666	12.972266666666666	11.4191	267363.90625	2.7625662516554195E7	0	1288	0.43913929949133745	0.5116292194165986	0.016995150864447618	191.07066345214844	191.07569885253906
362	191.08816528320312	10.853016666666667					1	DETECTED	191.0882 m/z @10.85 [N1308_1.mzXML]	191.08816528320312	10.853016666666667	3.9690333333333334	15.953233333333333	11.9842	20817.822265625	2175124.692029907	0	1288	0.06057851686619742	0.8704408058318948	0.7408816116637896	191.08261108398438	191.09197998046875
363	191.97097778320312	1.349					1	DETECTED	191.9710 m/z @1.35 [N1308_1.mzXML]	191.97097778320312	1.349	0.11800000000000001	19.732833333333335	19.614833333333337	2893.7900390625	1176535.5074413454	0	1288	0.09550613464511115	7.967032223124833	14.934064446249664	191.97042846679688	191.97181701660156
364	192.007568359375	11.364566666666667					1	DETECTED	192.0076 m/z @11.36 [N1308_1.mzXML]	192.007568359375	11.364566666666667	0.11800000000000001	20.000166666666665	19.882166666666667	7121.91455078125	3069870.05598938	0	1288	0.7063071017752645	0.8839216116325872	0.6908734963248543	192.0065460205078	192.00836181640625
365	192.0311279296875	1.9442833333333334					1	DETECTED	192.0311 m/z @1.94 [N1308_1.mzXML]	192.0311279296875	1.9442833333333334	1.9442833333333334	10.915733333333332	8.971449999999999	9844.138671875	1326796.708475891	0	1288	0.6998280438361228	null	null	192.0309600830078	192.03375244140625
366	192.0796356201172	11.211416666666667					1	DETECTED	192.0796 m/z @11.21 [N1308_1.mzXML]	192.0796356201172	11.211416666666667	1.7020000000000002	11.60985	9.90785	210412.09375	3159096.071306757	0	1288	0.13220597242297494	0.5118699080933033	0.0386685874660654	192.07608032226562	192.0863800048828
367	192.96043395996094	2.243866666666667					1	DETECTED	192.9604 m/z @2.24 [N1308_1.mzXML]	192.96043395996094	2.243866666666667	2.056166666666667	19.35033333333333	17.294166666666666	19341.431640625	1961233.028255798	0	1288	0.2007609716876546	36.829204299842054	68.5154632572782	192.96005249023438	192.96511840820312
368	193.00099182128906	1.4648333333333334					1	DETECTED	193.0010 m/z @1.46 [N1308_1.mzXML]	193.00099182128906	1.4648333333333334	1.4007666666666667	15.937016666666667	14.536249999999999	14746.1787109375	2709191.6378427735	0	1288	0.052919413380432045	113.44627991675328	1.5135962446661526	192.99972534179688	193.00860595703125
369	193.08749389648438	11.211416666666667					1	DETECTED	193.0875 m/z @11.21 [N1308_1.mzXML]	193.08749389648438	11.211416666666667	3.0135666666666667	11.744366666666668	8.730800000000002	241325.859375	6011708.399235626	0	1288	0.7860061590668561	0.6724379247515242	0.2948870765618112	193.0845184326172	193.0968475341797
370	193.15719604492188	11.538633333333333					1	DETECTED	193.1572 m/z @11.54 [N1308_1.mzXML]	193.15719604492188	11.538633333333333	11.538633333333333	16.538566666666664	4.999933333333331	6532.1943359375	1041912.1347840877	0	1288	3.2099516904299	null	null	193.15695190429688	193.15821838378906
371	194.0038604736328	1.4648333333333334					1	DETECTED	194.0039 m/z @1.46 [N1308_1.mzXML]	194.0038604736328	1.4648333333333334	1.4179666666666668	1.5383833333333332	0.1204166666666664	11643.9833984375	69885.58678491207	0	1288	0.15040559458813685	1.284672830725461	1.5693456614509218	194.00367736816406	194.0130157470703
372	194.03253173828125	16.425233333333335					1	DETECTED	194.0325 m/z @16.43 [N1308_1.mzXML]	194.03253173828125	16.425233333333335	0.6426999999999999	19.86616666666667	19.223466666666667	3699.140869140625	1664841.7292092291	0	1288	0.24621881368001652	0.6090108051939274	0.21802161038785492	194.02857971191406	194.03317260742188
373	194.09527587890625	11.211416666666667					1	DETECTED	194.0953 m/z @11.21 [N1308_1.mzXML]	194.09527587890625	11.211416666666667	10.517249999999999	11.967983333333333	1.4507333333333339	683630.1875	7183460.300852542	1	1288	0.17609069456875304	0.8167774809378848	2.035587923083747	194.0878143310547	194.09925842285156
374	194.95738220214844	2.243866666666667					1	DETECTED	194.9574 m/z @2.24 [N1308_1.mzXML]	194.95738220214844	2.243866666666667	2.1137166666666665	16.067483333333332	13.953766666666665	6068.55224609375	2454856.1105727535	0	1288	12.917849755525895	53.60647970290672	106.21295940581344	194.9569854736328	194.96286010742188
375	194.9758758544922	12.307799999999999					1	DETECTED	194.9759 m/z @12.31 [N1308_1.mzXML]	194.9758758544922	12.307799999999999	11.552883333333334	13.646766666666668	2.093883333333334	20985.8828125	1209574.7940550535	0	1288	0.584029677095506	1.3868307760238479	1.773661552047696	194.97506713867188	194.9761962890625
376	195.0287628173828	16.4738					1	DETECTED	195.0288 m/z @16.47 [N1308_1.mzXML]	195.0287628173828	16.4738	0.37243333333333334	19.949666666666666	19.577233333333332	7471.3271484375	3113498.7749500456	0	1288	1.387266242185131	0.6079370074175897	0.2158740148351795	195.0282745361328	195.037841796875
377	195.08538818359375	10.9308					1	DETECTED	195.0854 m/z @10.93 [N1308_1.mzXML]	195.08538818359375	10.9308	0.10123333333333333	20.000166666666665	19.898933333333332	35468.328125	6366672.918230779	0	1288	0.165395625787081	0.850322948235153	0.9932354643565746	195.0767059326172	195.08734130859375
378	195.09873962402344	11.211416666666667					1	DETECTED	195.0987 m/z @11.21 [N1308_1.mzXML]	195.09873962402344	11.211416666666667	8.97145	17.12816666666667	8.156716666666668	101934.1953125	3917157.5887904046	0	1288	0.41982579714863455	3.4638987224621816	6.401627453156446	195.09722900390625	195.10841369628906
379	195.1117401123047	9.372449999999999					1	DETECTED	195.1117 m/z @9.37 [N1308_1.mzXML]	195.1117401123047	9.372449999999999	4.718266666666667	9.4318	4.713533333333334	11912.1689453125	1385200.033050507	0	1288	0.0879415940760584	0.5063759843295103	0.012751968659020457	195.11154174804688	195.11219787597656
380	196.00201416015625	0.15185					1	DETECTED	196.0020 m/z @0.15 [N1308_1.mzXML]	196.00201416015625	0.15185	0.15185	19.933	19.78115	4241.10107421875	1981681.61314508	0	1288	18.948236247154664	null	null	196.00144958496094	196.0025177001953
381	196.0595245361328	9.175433333333332					1	DETECTED	196.0595 m/z @9.18 [N1308_1.mzXML]	196.0595245361328	9.175433333333332	8.986783333333333	17.8165	8.829716666666668	5367.26513671875	1669934.8013328242	0	1288	6.106201806788905	23.402376535029713	45.80475307005943	196.0587615966797	196.0679473876953
382	196.86392211914062	1.9304166666666667					1	DETECTED	196.8639 m/z @1.93 [N1308_1.mzXML]	196.86392211914062	1.9304166666666667	1.7020000000000002	2.37195	0.6699499999999998	31183.478515625	532761.4719746091	0	1288	0.17810733737441398	1.3574398695821084	1.6555998357124115	196.86355590820312	196.86447143554688
383	196.95529174804688	11.420533333333333					1	DETECTED	196.9553 m/z @11.42 [N1308_1.mzXML]	196.95529174804688	11.420533333333333	11.021083333333333	12.291950000000002	1.2708666666666684	9061.7001953125	373753.8317624515	0	1288	0.740853434829452	1.5907706429674162	2.1815412859348324	196.95407104492188	196.95550537109375
384	197.06378173828125	15.564449999999999					1	DETECTED	197.0638 m/z @15.56 [N1308_1.mzXML]	197.06378173828125	15.564449999999999	9.492916666666668	19.983333333333334	10.490416666666667	11512.28125	2778955.710331299	0	1288	2.605937359804509	0.8204445894717255	0.6594126698075685	197.06275939941406	197.06434631347656
385	197.0995635986328	1.7463000000000002					1	DETECTED	197.0996 m/z @1.75 [N1308_1.mzXML]	197.0995635986328	1.7463000000000002	1.5981999999999998	12.384483333333332	10.786283333333332	79523.4765625	1991118.0132319333	0	1288	0.04358426619777389	1.5699642221923107	5.575373896634473	197.09938049316406	197.10557556152344
386	198.0513458251953	10.531316666666667					1	DETECTED	198.0513 m/z @10.53 [N1308_1.mzXML]	198.0513458251953	10.531316666666667	1.7892833333333333	10.634283333333334	8.845	26085.044921875	6303064.088702757	0	1288	7.1728676012367325	0.5334192540753014	0.07210687108250836	198.05111694335938	198.05551147460938
387	198.08380126953125	1.8315166666666667					1	DETECTED	198.0838 m/z @1.83 [N1308_1.mzXML]	198.08380126953125	1.8315166666666667	1.8172666666666666	13.859733333333333	12.042466666666666	30123.310546875	2287466.0262558595	0	1288	0.06422142974827194	422.54269005847664	11.408345198368147	198.08335876464844	198.087158203125
388	198.0958709716797	9.41645					1	DETECTED	198.0959 m/z @9.42 [N1308_1.mzXML]	198.0958709716797	9.41645	8.607983333333333	18.840500000000002	10.232516666666669	2693.44580078125	801765.1933019409	0	1288	8.940555405321831	6.328347901377099	11.656695802754198	198.0958251953125	198.09719848632812
389	198.8611602783203	1.9580833333333334					1	DETECTED	198.8612 m/z @1.96 [N1308_1.mzXML]	198.8611602783203	1.9580833333333334	1.7020000000000002	2.3579	0.6558999999999997	33220.953125	565229.3902066648	0	1288	0.21770005118484415	1.280637813211845	1.2853342020362222	198.86056518554688	198.86154174804688
390	198.93907165527344	1.52375					1	DETECTED	198.9391 m/z @1.52 [N1308_1.mzXML]	198.93907165527344	1.52375	1.4179666666666668	1.6572333333333333	0.23926666666666652	228276.15625	1629564.355261718	0	1288	0.1365446821117069	1.1540162467750934	1.2144366631243626	198.9337615966797	198.93936157226562
391	199.0157012939453	14.986083333333333					1	DETECTED	199.0157 m/z @14.99 [N1308_1.mzXML]	199.0157012939453	14.986083333333333	6.013233333333333	19.218166666666665	13.204933333333333	3088.0537109375	1124076.7046694632	0	1288	10.297697029282396	0.7358271526512385	0.47165430530247704	199.01507568359375	199.0225372314453
392	200.03921508789062	1.7020000000000002					1	DETECTED	200.0392 m/z @1.70 [N1308_1.mzXML]	200.03921508789062	1.7020000000000002	1.6279833333333333	2.413816666666667	0.7858333333333336	46586.140625	468764.3002644045	0	1288	0.06940776928579062	5.085249443586328	8.978058002617491	200.03921508789062	200.04336547851562
393	200.06710815429688	1.7892833333333333					1	DETECTED	200.0671 m/z @1.79 [N1308_1.mzXML]	200.06710815429688	1.7892833333333333	1.7610166666666667	1.8172666666666666	0.05624999999999991	266756.28125	602018.6927597651	0	1288	0.049253611053212465	0.9949882075471684	0.9063256067608934	200.06686401367188	200.0672149658203
394	200.12716674804688	2.0138333333333334					1	DETECTED	200.1272 m/z @2.01 [N1308_1.mzXML]	200.12716674804688	2.0138333333333334	1.9580833333333334	4.547633333333334	2.58955	10716.0556640625	370532.48498947144	0	1288	0.1348778979242118	23.22466367713006	45.44932735426012	200.1265411376953	200.12806701660156
395	200.93678283691406	1.5091					1	DETECTED	200.9368 m/z @1.51 [N1308_1.mzXML]	200.93678283691406	1.5091	1.4494666666666667	1.5981999999999998	0.14873333333333316	30955.1640625	191993.21057275374	0	1288	0.684669270090682	1.2470653996646137	1.4941307993292274	200.93649291992188	200.93678283691406
396	200.97207641601562	1.52375					1	DETECTED	200.9721 m/z @1.52 [N1308_1.mzXML]	200.97207641601562	1.52375	1.4494666666666667	1.5981999999999998	0.14873333333333316	67882.1171875	390085.4593896481	0	1288	0.10208585581034169	1.001121830827911	1.0536305584370513	200.97178649902344	200.9722900390625
397	201.0150146484375	1.8884					1	DETECTED	201.0150 m/z @1.89 [N1308_1.mzXML]	201.0150146484375	1.8884	1.4648333333333334	10.282583333333333	8.81775	49741.87109375	1744594.659539551	0	1288	0.06733902371012768	10.408928149838673	19.81785629967734	201.0115203857422	201.02041625976562
398	201.1107635498047	0.10123333333333333					1	DETECTED	201.1108 m/z @0.10 [N1308_1.mzXML]	201.1107635498047	0.10123333333333333	0.10123333333333333	20.000166666666665	19.898933333333332	40800.36328125	3.108063683155055E7	0	1288	14.23166930992854	null	null	201.1103515625	201.11158752441406
399	202.11444091796875	10.573716666666666					1	DETECTED	202.1144 m/z @10.57 [N1308_1.mzXML]	202.11444091796875	10.573716666666666	0.18611666666666665	19.9665	19.780383333333333	5617.759765625	3680994.6515447977	0	1288	11.298117983123806	0.9521151822044233	0.9042303644088466	202.10638427734375	202.11514282226562
400	202.96981811523438	1.5091					1	DETECTED	202.9698 m/z @1.51 [N1308_1.mzXML]	202.96981811523438	1.5091	1.4494666666666667	1.5531666666666666	0.1036999999999999	20577.689453125	98897.92561279291	0	1288	0.0955440054847434	0.8694801565120157	0.7389603130240314	202.96929931640625	202.96983337402344
401	203.05113220214844	1.7892833333333333					1	DETECTED	203.0511 m/z @1.79 [N1308_1.mzXML]	203.05113220214844	1.7892833333333333	1.1062666666666667	19.218166666666665	18.1119	2419537.25	3.2683089690780483E7	1	1288	0.20542012210578098	4.647251060185261	5.80598424021895	203.04962158203125	203.0524444580078
402	203.82313537597656	9.231333333333334					1	DETECTED	203.8231 m/z @9.23 [N1308_1.mzXML]	203.82313537597656	9.231333333333334	9.175433333333332	9.273283333333334	0.0978500000000011	22382.3515625	92248.72228418107	0	1288	0.09122485486219034	0.8752236135956981	0.7504472271913963	203.82278442382812	203.82313537597656
403	204.0547332763672	1.8032499999999998					1	DETECTED	204.0547 m/z @1.80 [N1308_1.mzXML]	204.0547332763672	1.8032499999999998	1.7317166666666668	12.243883333333335	10.512166666666667	136369.609375	4434892.872668578	0	1288	0.11611470495188159	4.621802479030493	4.934066295773765	204.05149841308594	204.06214904785156
404	204.12164306640625	1.8745666666666667					1	DETECTED	204.1216 m/z @1.87 [N1308_1.mzXML]	204.12164306640625	1.8745666666666667	1.86045	8.9404	7.07995	2269795.25	1.7716543835950263E7	1	1288	0.06039853973583176	18.682230401693953	22.085937721080846	204.11505126953125	204.1223907470703
405	204.95565795898438	1.6132333333333333					1	DETECTED	204.9557 m/z @1.61 [N1308_1.mzXML]	204.95565795898438	1.6132333333333333	1.52375	1.6866333333333332	0.16288333333333327	61077.8125	389452.77517016587	0	1288	0.10376426283401807	0.9149309195873248	0.8769602901234932	204.9556121826172	204.95620727539062
406	204.99575805664062	12.259916666666667					1	DETECTED	204.9958 m/z @12.26 [N1308_1.mzXML]	204.99575805664062	12.259916666666667	1.4179666666666668	16.980333333333334	15.562366666666668	7019.41943359375	2970125.164195648	0	1288	0.3744485171471297	0.7176922355603312	0.4353844711206625	204.98834228515625	205.00418090820312
407	205.0231475830078	1.8315166666666667					1	DETECTED	205.0231 m/z @1.83 [N1308_1.mzXML]	205.0231475830078	1.8315166666666667	0.7111999999999999	1.86045	1.1492499999999999	55340.0234375	705902.4432457273	0	1288	0.04782997229826824	0.5129130156652136	0.06907624349830319	205.02304077148438	205.02679443359375
408	205.0553741455078	1.7892833333333333					1	DETECTED	205.0554 m/z @1.79 [N1308_1.mzXML]	205.0553741455078	1.7892833333333333	1.7463000000000002	16.65236666666667	14.90606666666667	25657.001953125	3704229.7552877204	0	1288	7.627228087928106	173.39356339666614	6.473237648142578	205.04591369628906	205.06532287597656
409	205.08468627929688	12.477433333333332					1	DETECTED	205.0847 m/z @12.48 [N1308_1.mzXML]	205.08468627929688	12.477433333333332	0.11800000000000001	19.983333333333334	19.865333333333336	28430.65234375	5372369.526997561	0	1288	3.3529655810905243	0.6187603368996709	0.5045751407928594	205.07640075683594	205.0854949951172
410	205.095947265625	9.231333333333334					1	DETECTED	205.0959 m/z @9.23 [N1308_1.mzXML]	205.095947265625	9.231333333333334	1.7167999999999999	11.08125	9.364450000000001	6098445.5	4.1214306216031745E7	1	1288	0.08890138444141016	1.3844768114873565	1.5527761717984871	205.0914306640625	205.0964813232422
411	205.1251220703125	1.8884					1	DETECTED	205.1251 m/z @1.89 [N1308_1.mzXML]	205.1251220703125	1.8884	1.84575	9.2873	7.44155	205870.484375	3340415.383029175	0	1288	0.06038997697434656	6.616528123799764	6.92347502837783	205.11697387695312	205.13267517089844
412	205.7908935546875	8.84905					1	DETECTED	205.7909 m/z @8.85 [N1308_1.mzXML]	205.7908935546875	8.84905	8.818416666666668	8.910033333333333	0.09161666666666513	14368.025390625	41070.90143774387	0	1288	0.07379507568922428	1.495375408052251	1.990750816104502	205.7907257080078	205.791015625
413	205.986572265625	11.567316666666667					1	DETECTED	205.9866 m/z @11.57 [N1308_1.mzXML]	205.986572265625	11.567316666666667	0.10123333333333333	20.000166666666665	19.898933333333332	29236.150390625	6498608.485095549	0	1288	1.0422447211864014	1.0880630671859832	0.3335564271372614	205.98577880859375	205.99440002441406
414	206.07998657226562	10.325983333333333					1	DETECTED	206.0800 m/z @10.33 [N1308_1.mzXML]	206.07998657226562	10.325983333333333	4.4097333333333335	19.136166666666668	14.726433333333334	67976.984375	2973162.1292700507	0	1288	0.09910552627895619	0.5226106496228918	0.0488856556556461	206.0796356201172	206.08883666992188
415	206.09939575195312	9.231333333333334					1	DETECTED	206.0994 m/z @9.23 [N1308_1.mzXML]	206.09939575195312	9.231333333333334	5.588616666666667	9.7737	4.185083333333333	610620.0	1.0897056932173021E7	0	1288	0.08789331322722305	0.5191818022747957	1.5688027206420647	206.0990753173828	206.10205078125
416	206.89242553710938	1.7317166666666668					1	DETECTED	206.8924 m/z @1.73 [N1308_1.mzXML]	206.89242553710938	1.7317166666666668	1.6719499999999998	2.0703166666666664	0.39836666666666654	118743.8515625	899084.904067139	0	1288	0.09045352519411498	2.727041904142339	4.411310684145359	206.89234924316406	206.8928985595703
417	206.9901123046875	16.49005					1	DETECTED	206.9901 m/z @16.49 [N1308_1.mzXML]	206.9901123046875	16.49005	0.11800000000000001	19.949666666666666	19.831666666666667	8124.3955078125	3638493.137221557	0	1288	2.7718814105665697	0.6111134114760375	0.20833235921099857	206.9860076904297	206.99061584472656
418	207.0250701904297	9.626283333333333					1	DETECTED	207.0251 m/z @9.63 [N1308_1.mzXML]	207.0250701904297	9.626283333333333	1.4007666666666667	15.2946	13.893833333333333	112081.9453125	5341940.020109315	0	1288	0.6290174563165642	0.7673098998997533	0.306941239618243	207.0150909423828	207.02537536621094
419	207.10354614257812	9.231333333333334					1	DETECTED	207.1035 m/z @9.23 [N1308_1.mzXML]	207.10354614257812	9.231333333333334	9.06265	10.020216666666666	0.9575666666666667	22730.8046875	387934.4524387206	0	1288	0.10025000804817097	2.838355893686384	4.744469965859919	207.1031494140625	207.11187744140625
420	208.04812622070312	15.985899999999999					1	DETECTED	208.0481 m/z @15.99 [N1308_1.mzXML]	208.04812622070312	15.985899999999999	0.16911666666666667	19.9665	19.797383333333332	15495.6787109375	4189794.752905274	0	1288	1.9703221236341442	0.6258346882583585	0.5603415323662894	208.0472869873047	208.04843139648438
421	208.07432556152344	10.694816666666666					1	DETECTED	208.0743 m/z @10.69 [N1308_1.mzXML]	208.07432556152344	10.694816666666666	10.503016666666667	10.804183333333333	0.30116666666666525	16375.3330078125	177410.76993847542	0	1288	0.08894168018525228	0.785106013208204	0.5702120264164079	208.07408142089844	208.07461547851562
422	208.13218688964844	8.803216666666666					1	DETECTED	208.1322 m/z @8.80 [N1308_1.mzXML]	208.13218688964844	8.803216666666666	8.444783333333334	9.245166666666668	0.8003833333333343	105957.6875	1137559.4951461789	0	1288	0.15095299104454796	1.422709749592077	1.4701989300785878	208.13165283203125	208.132568359375
423	208.88943481445312	1.7317166666666668					1	DETECTED	208.8894 m/z @1.73 [N1308_1.mzXML]	208.88943481445312	1.7317166666666668	1.6866333333333332	2.056166666666667	0.3695333333333337	67373.75	532170.2781032717	0	1288	0.14808572009609522	3.4702051493988595	5.445863207706121	208.88943481445312	208.8899688720703
424	208.93453979492188	2.1715666666666666					1	DETECTED	208.9345 m/z @2.17 [N1308_1.mzXML]	208.93453979492188	2.1715666666666666	2.0845166666666666	2.385883333333333	0.30136666666666656	12853.4130859375	120712.78117602528	0	1288	0.20411614354989815	1.7309975110089966	2.461995022017993	208.9341278076172	208.9346160888672
425	208.9774932861328	13.66155					1	DETECTED	208.9775 m/z @13.66 [N1308_1.mzXML]	208.9774932861328	13.66155	4.734233333333333	15.00135	10.267116666666666	12015.2265625	2204634.7516832273	0	1288	0.7311501194752896	0.5750393455293584	0.15007869105871682	208.9722137451172	208.97817993164062
426	209.0323028564453	1.4795					1	DETECTED	209.0323 m/z @1.48 [N1308_1.mzXML]	209.0323028564453	1.4795	1.4007666666666667	13.990416666666667	12.589649999999999	44890.55078125	4106155.798332885	0	1288	0.07544538987801253	1.2678810012255022	1.4673336132466313	209.03192138671875	209.03305053710938
427	209.0445098876953	16.18146666666667					1	DETECTED	209.0445 m/z @16.18 [N1308_1.mzXML]	209.0445098876953	16.18146666666667	0.10123333333333333	20.000166666666665	19.898933333333332	28863.509765625	6885343.772382146	0	1288	2.7016850066228084	0.6174059864052429	0.5502301169367081	209.04278564453125	209.0447998046875
428	209.0910186767578	7.7299500000000005					1	DETECTED	209.0910 m/z @7.73 [N1308_1.mzXML]	209.0910186767578	7.7299500000000005	5.914883333333333	8.3265	2.4116166666666663	12210.623046875	736913.8410200501	0	1288	0.8227308149533883	0.6459334987350943	0.2828676612846487	209.09071350097656	209.09193420410156
429	209.11602783203125	12.040783333333334					1	DETECTED	209.1160 m/z @12.04 [N1308_1.mzXML]	209.11602783203125	12.040783333333334	1.0717666666666665	12.415833333333333	11.344066666666667	160175.65625	3094317.0495888647	0	1288	0.11858058931593796	2.621663986221463	3.0578517809805135	209.1081085205078	209.1168975830078
430	209.13555908203125	8.84905					1	DETECTED	209.1356 m/z @8.85 [N1308_1.mzXML]	209.13555908203125	8.84905	3.1405833333333333	9.017416666666666	5.876833333333332	13907.46484375	675532.8903218381	0	1288	0.1345466889406577	0.5147471007976455	0.9752713831614257	209.12681579589844	209.13600158691406
431	210.08990478515625	10.694816666666666					1	DETECTED	210.0899 m/z @10.69 [N1308_1.mzXML]	210.08990478515625	10.694816666666666	7.03385	15.372816666666667	8.338966666666668	166492.828125	3572113.6493405085	1	1288	0.17868159218914847	0.6694044718156614	0.2897793771679736	210.08168029785156	210.09458923339844
432	210.12245178222656	9.343733333333335					1	DETECTED	210.1225 m/z @9.34 [N1308_1.mzXML]	210.12245178222656	9.343733333333335	9.31555	12.085683333333332	2.770133333333332	15465.8466796875	1838008.6059873044	0	1288	0.10692464004209157	49.144884683617	97.289769367234	210.11923217773438	210.12266540527344
433	210.93443298339844	11.2945					1	DETECTED	210.9344 m/z @11.29 [N1308_1.mzXML]	210.93443298339844	11.2945	2.1137166666666665	12.353516666666668	10.2398	10506.77734375	1886610.2836391607	0	1288	0.7305054168273504	0.5576757248382945	0.11535144967658915	210.9320831298828	210.93470764160156
434	211.0408172607422	2.427783333333333					1	DETECTED	211.0408 m/z @2.43 [N1308_1.mzXML]	211.0408172607422	2.427783333333333	2.1858833333333334	17.4875	15.301616666666668	14245.2978515625	1239551.1651059873	0	1288	0.38881090536857155	31.62797988149376	2.111498543752023	211.03526306152344	211.04185485839844
435	211.0566864013672	9.401966666666668					1	DETECTED	211.0567 m/z @9.40 [N1308_1.mzXML]	211.0566864013672	9.401966666666668	9.386833333333334	9.477633333333333	0.09079999999999977	9055.873046875	37620.55924291971	0	1288	0.0909603129273755	2.9999999999997065	4.999999999999413	211.05633544921875	211.05685424804688
436	211.078857421875	14.275749999999999					1	DETECTED	211.0789 m/z @14.28 [N1308_1.mzXML]	211.078857421875	14.275749999999999	11.77555	17.013166666666667	5.237616666666666	7848.00146484375	964172.4956507261	0	1288	0.5613048140839343	1.0474395381702806	1.0744261128287158	211.07843017578125	211.0799560546875
437	211.10696411132812	8.637					1	DETECTED	211.1070 m/z @8.64 [N1308_1.mzXML]	211.10696411132812	8.637	8.53335	8.65165	0.11829999999999963	4664.88818359375	22449.77108245869	0	1288	0.06360810440934017	0.5706705258080058	0.14134105161601163	211.1068572998047	211.10711669921875
438	211.1316680908203	12.147966666666667					1	DETECTED	211.1317 m/z @12.15 [N1308_1.mzXML]	211.1316680908203	12.147966666666667	0.10123333333333333	20.000166666666665	19.898933333333332	16159.826171875	4296937.645849918	0	1288	0.20967212347401976	0.9654316188991426	0.41927428405745304	211.12200927734375	211.1330108642578
439	211.16812133789062	14.4895					1	DETECTED	211.1681 m/z @14.49 [N1308_1.mzXML]	211.16812133789062	14.4895	2.8867166666666666	15.185416666666667	12.2987	6501.62890625	3026692.8971911645	0	1288	0.27288295619200476	0.5299892123585289	0.05997842471705788	211.16708374023438	211.1689910888672
440	212.01849365234375	11.364566666666667					1	DETECTED	212.0185 m/z @11.36 [N1308_1.mzXML]	212.01849365234375	11.364566666666667	11.350566666666667	11.449250000000001	0.09868333333333368	26489.294921875	102361.62246044978	0	1288	0.10689730987582635	3.524404761904939	6.048809523809878	212.01797485351562	212.018798828125
441	212.06680297851562	10.8373					1	DETECTED	212.0668 m/z @10.84 [N1308_1.mzXML]	212.06680297851562	10.8373	10.804183333333333	10.976116666666666	0.1719333333333335	29760.48046875	168041.8087645264	0	1288	0.089948499402146	2.5958731756415503	4.191746351283101	212.0663604736328	212.0668182373047
442	212.83778381347656	1.9580833333333334					1	DETECTED	212.8378 m/z @1.96 [N1308_1.mzXML]	212.83778381347656	1.9580833333333334	1.7167999999999999	2.3299000000000003	0.6131000000000004	23975.26953125	391008.79228723154	0	1288	0.18711333446593947	1.2704980313600884	1.2526900858935395	212.83718872070312	212.83843994140625
443	213.03170776367188	15.062016666666667					1	DETECTED	213.0317 m/z @15.06 [N1308_1.mzXML]	213.03170776367188	15.062016666666667	14.762849999999998	17.849333333333334	3.0864833333333355	2584.614013671875	250201.94845459	0	1288	1.3731303835035913	5.158467966573794	9.316935933147588	213.03160095214844	213.03277587890625
444	213.07350158691406	1.7463000000000002					1	DETECTED	213.0735 m/z @1.75 [N1308_1.mzXML]	213.07350158691406	1.7463000000000002	1.24505	11.698116666666666	10.453066666666665	32120.01171875	2946217.158127564	0	1288	0.10188903274919525	10.426999168744798	102.63994690632258	213.0653533935547	213.07611083984375
445	213.11080932617188	10.617966666666666					1	DETECTED	213.1108 m/z @10.62 [N1308_1.mzXML]	213.11080932617188	10.617966666666666	10.588033333333334	16.980333333333334	6.3923000000000005	6818.14501953125	645342.3419134521	0	1288	0.05309543727791599	106.7756124721642	212.5512249443284	213.1035919189453	213.116455078125
446	213.95233154296875	13.602133333333335					1	DETECTED	213.9523 m/z @13.60 [N1308_1.mzXML]	213.95233154296875	13.602133333333335	0.13506666666666664	20.000166666666665	19.865099999999998	3405.7958984375	2308894.330110656	0	1288	19.555260101027	0.7375436868211834	0.4750873736423668	213.95233154296875	213.96104431152344
447	214.83518981933594	1.9304166666666667					1	DETECTED	214.8352 m/z @1.93 [N1308_1.mzXML]	214.83518981933594	1.9304166666666667	1.7167999999999999	2.0703166666666664	0.3535166666666665	25032.861328125	304120.40572778287	0	1288	0.3343053157678699	0.8274557228680649	0.6549114457361299	214.83453369140625	214.83523559570312
448	214.9163818359375	1.5383833333333332					1	DETECTED	214.9164 m/z @1.54 [N1308_1.mzXML]	214.9163818359375	1.5383833333333332	1.4007666666666667	1.6572333333333333	0.2564666666666666	597665.875	4206715.928651609	0	1288	0.14571236539836385	0.9608227900470555	0.8788404032261568	214.91610717773438	214.91763305664062
449	214.98785400390625	1.5091					1	DETECTED	214.9879 m/z @1.51 [N1308_1.mzXML]	214.98785400390625	1.5091	1.4494666666666667	1.5682333333333331	0.11876666666666646	88086.671875	414295.26167187456	0	1288	0.09607471253028188	0.9958077138065926	0.9228496663339717	214.98748779296875	214.98789978027344
450	215.01510620117188	1.9719833333333334					1	DETECTED	215.0151 m/z @1.97 [N1308_1.mzXML]	215.01510620117188	1.9719833333333334	1.9442833333333334	10.3696	8.425316666666667	59635.16796875	1817933.3597708747	0	1288	0.1303004647132675	11.475725300762223	19.456761810131557	215.0144500732422	215.0220184326172
451	215.14108276367188	15.092649999999999					1	DETECTED	215.1411 m/z @15.09 [N1308_1.mzXML]	215.14108276367188	15.092649999999999	0.7111999999999999	16.669	15.9578	3132.82373046875	1153045.3677359622	0	1288	0.3561880396925261	0.554804974463632	0.10960994892726406	215.1378173828125	215.1499481201172
452	216.92123413085938	1.7020000000000002					1	DETECTED	216.9212 m/z @1.70 [N1308_1.mzXML]	216.92123413085938	1.7020000000000002	1.5682333333333331	1.9442833333333334	0.3760500000000002	335062.3125	2528200.84439673	0	1288	0.11863194488180717	1.8527709805531893	2.4148004295162435	216.91241455078125	216.92166137695312
453	216.94960021972656	1.52375					1	DETECTED	216.9496 m/z @1.52 [N1308_1.mzXML]	216.94960021972656	1.52375	1.1579833333333334	4.5634500000000005	3.4054666666666673	181401.921875	2610137.74031195	0	1288	0.12264952622320502	1.0437763368627124	1.1070414749347777	216.94520568847656	216.9526824951172
454	217.04559326171875	10.915733333333332					1	DETECTED	217.0456 m/z @10.92 [N1308_1.mzXML]	217.04559326171875	10.915733333333332	1.5383833333333332	18.1125	16.57411666666667	10911.2353515625	3386763.2455896907	0	1288	9.435843322554575	0.8485697470979829	0.5442626683544682	217.04554748535156	217.05337524414062
455	217.0806121826172	1.8745666666666667					1	DETECTED	217.0806 m/z @1.87 [N1308_1.mzXML]	217.0806121826172	1.8745666666666667	0.5245	19.483166666666666	18.958666666666666	23730.23828125	3041189.1288941354	0	1288	0.1683443356108718	2.889773091283359	4.723487294425824	217.07948303222656	217.08172607421875
456	217.1205291748047	0.13506666666666664					1	DETECTED	217.1205 m/z @0.14 [N1308_1.mzXML]	217.1205291748047	0.13506666666666664	0.10123333333333333	20.000166666666665	19.898933333333332	11830.642578125	4523672.440092164	0	1288	0.09604397220648117	226.25747103526083	462.1310979660657	217.11813354492188	217.12110900878906
457	217.22642517089844	11.759866666666666					1	DETECTED	217.2264 m/z @11.76 [N1308_1.mzXML]	217.22642517089844	11.759866666666666	11.713283333333333	11.8392	0.1259166666666669	5040.251953125	25062.497227050582	0	1288	0.08970601663445699	1.3515205724508308	1.7030411449016614	217.2259063720703	217.22702026367188
458	217.95004272460938	1.52375					1	DETECTED	217.9500 m/z @1.52 [N1308_1.mzXML]	217.95004272460938	1.52375	1.4494666666666667	1.5531666666666666	0.1036999999999999	19219.40234375	99282.55974023428	0	1288	13.059151030241676	0.6980031411263182	0.39600628225263645	217.94967651367188	217.95030212402344
459	218.1374969482422	1.9998					1	DETECTED	218.1375 m/z @2.00 [N1308_1.mzXML]	218.1374969482422	1.9998	0.10123333333333333	20.000166666666665	19.898933333333332	34445.8515625	4508764.900790164	0	1288	2.856385022935894	3.636460591451988	13.061822337312302	218.1361541748047	218.1383514404297
460	218.2099151611328	10.428416666666667					1	DETECTED	218.2099 m/z @10.43 [N1308_1.mzXML]	218.2099151611328	10.428416666666667	10.3696	10.545383333333332	0.17578333333333163	20249.39453125	122299.53094116139	0	1288	0.2025147964517675	1.4943326721450616	2.771470308211679	218.20989990234375	218.21054077148438
461	218.98257446289062	1.52375					1	DETECTED	218.9826 m/z @1.52 [N1308_1.mzXML]	218.98257446289062	1.52375	1.4342333333333335	1.5831000000000002	0.1488666666666667	38752.61328125	231969.3863693847	0	1288	0.12056989193021206	0.8173508424451726	0.6630321928898988	218.98239135742188	218.98275756835938
462	219.02484130859375	1.7753					1	DETECTED	219.0248 m/z @1.78 [N1308_1.mzXML]	219.02484130859375	1.7753	1.7020000000000002	17.668	15.966	1821468.625	1.6647910934199458E7	1	1288	0.06707857195810463	3.2171851600713914	4.039102912907946	219.0149383544922	219.02589416503906
463	219.0425567626953	8.728116666666667					1	DETECTED	219.0426 m/z @8.73 [N1308_1.mzXML]	219.0425567626953	8.728116666666667	8.578566666666667	11.127783333333333	2.5492166666666662	6640.64501953125	473288.4517227783	0	1288	0.14187973260489528	8.522957762175436	24.77755827913409	219.04193115234375	219.04635620117188
464	219.0814666748047	1.6425166666666666					1	DETECTED	219.0815 m/z @1.64 [N1308_1.mzXML]	219.0814666748047	1.6425166666666666	1.6425166666666666	9.245166666666668	7.6026500000000015	17099.5625	1604022.7364953614	0	1288	1.7385872345322444	null	null	219.0740509033203	219.08712768554688
465	219.11619567871094	15.108049999999999					1	DETECTED	219.1162 m/z @15.11 [N1308_1.mzXML]	219.11619567871094	15.108049999999999	0.4231	19.916166666666665	19.493066666666664	17917.22265625	3492821.1212965064	0	1288	1.0925454711667282	0.6317821268261338	3.8032710694470575	219.11561584472656	219.11688232421875
466	219.1730194091797	12.307799999999999					1	DETECTED	219.1730 m/z @12.31 [N1308_1.mzXML]	219.1730194091797	12.307799999999999	0.13506666666666664	20.000166666666665	19.865099999999998	34730.40625	2576438.7906660154	0	1288	0.09102194727885227	0.7784045370423093	0.2490666460807926	219.17227172851562	219.1742401123047
467	220.02841186523438	1.7753					1	DETECTED	220.0284 m/z @1.78 [N1308_1.mzXML]	220.02841186523438	1.7753	1.7463000000000002	13.45485	11.70855	110056.4296875	3351412.986793334	0	1288	0.06134823619835372	9.42945723766994	9.197218674713069	220.02377319335938	220.03695678710938
468	220.11669921875	8.925216666666667					1	DETECTED	220.1167 m/z @8.93 [N1308_1.mzXML]	220.11669921875	8.925216666666667	8.818416666666668	16.799666666666667	7.981249999999999	10471.599609375	806300.8462808535	0	1288	0.10359012201404738	37.36540262172292	73.73080524344584	220.1166534423828	220.1194610595703
469	220.16795349121094	12.859333333333332					1	DETECTED	220.1680 m/z @12.86 [N1308_1.mzXML]	220.16795349121094	12.859333333333332	12.747033333333333	12.8879	0.14086666666666758	9583.44140625	64777.37034008783	0	1288	0.09208998620017184	0.6271890768774191	0.25437815375483824	220.16795349121094	220.16856384277344
470	220.9332275390625	1.6132333333333333					1	DETECTED	220.9332 m/z @1.61 [N1308_1.mzXML]	220.9332275390625	1.6132333333333333	1.5383833333333332	1.7167999999999999	0.17841666666666667	153655.625	963842.738584961	0	1288	0.10053021713945554	1.1918281006457345	1.5484021884732533	220.93299865722656	220.93356323242188
471	220.9800262451172	1.5091					1	DETECTED	220.9800 m/z @1.51 [N1308_1.mzXML]	220.9800262451172	1.5091	1.4648333333333334	1.5682333333333331	0.10339999999999971	12177.8271484375	54262.944981445275	0	1288	0.14695589934046582	1.1679216867469844	1.335843373493969	220.97943115234375	220.98023986816406
472	221.0055694580078	14.9116					1	DETECTED	221.0056 m/z @14.91 [N1308_1.mzXML]	221.0055694580078	14.9116	8.1155	18.461833333333335	10.346333333333334	3062.584228515625	1337520.3777883614	0	1288	1.5925194955929776	0.7611963724292855	0.5223927448585711	221.00367736816406	221.00672912597656
473	221.02316284179688	1.7753					1	DETECTED	221.0232 m/z @1.78 [N1308_1.mzXML]	221.02316284179688	1.7753	1.7167999999999999	16.65236666666667	14.93556666666667	109206.4453125	4065594.9822392575	0	1288	0.07416876592446653	87.15859954014098	4.075030252041695	221.0193634033203	221.02513122558594
474	221.05203247070312	11.595766666666666					1	DETECTED	221.0520 m/z @11.60 [N1308_1.mzXML]	221.05203247070312	11.595766666666666	11.523566666666666	11.759866666666666	0.23629999999999995	34552.375	258585.85556396577	0	1288	0.11402023847818832	1.6951842540584567	2.1664304141433006	221.05174255371094	221.0524139404297
475	221.07957458496094	10.517249999999999					1	DETECTED	221.0796 m/z @10.52 [N1308_1.mzXML]	221.07957458496094	10.517249999999999	10.488666666666667	12.446933333333334	1.9582666666666668	30445.169921875	694585.2219179672	0	1288	0.09147310110473228	34.255393586007614	66.53409845293574	221.07957458496094	221.0833282470703
476	221.09121704101562	8.681583333333332					1	DETECTED	221.0912 m/z @8.68 [N1308_1.mzXML]	221.09121704101562	8.681583333333332	4.5788166666666665	15.062016666666667	10.4832	6431.02978515625	1330892.8908856811	0	1288	6.525483970637591	1.2775769196395932	1.9628051082655156	221.090576171875	221.09217834472656
477	221.15220642089844	12.958383333333334					1	DETECTED	221.1522 m/z @12.96 [N1308_1.mzXML]	221.15220642089844	12.958383333333334	0.7618166666666667	17.078666666666667	16.31685	19884.10546875	1928187.2291882024	0	1288	0.0898438952477143	0.6689116062717102	3.730633179766716	221.1518096923828	221.15647888183594
478	222.05221557617188	11.595766666666666					1	DETECTED	222.0522 m/z @11.60 [N1308_1.mzXML]	222.05221557617188	11.595766666666666	11.538633333333333	11.682583333333334	0.14395000000000024	13331.8916015625	65967.58730175809	0	1288	0.07728821490336024	1.2597724620770263	1.5195449241540528	222.05177307128906	222.05227661132812
479	222.0636749267578	14.836766666666668					1	DETECTED	222.0637 m/z @14.84 [N1308_1.mzXML]	222.0636749267578	14.836766666666668	9.758716666666666	19.882833333333334	10.124116666666668	15204.392578125	3068567.889859861	0	1288	2.2179096651599473	0.8846113800724241	8.123416353571294	222.0630645751953	222.0643768310547
480	222.86631774902344	1.7317166666666668					1	DETECTED	222.8663 m/z @1.73 [N1308_1.mzXML]	222.86631774902344	1.7317166666666668	1.6866333333333332	2.056166666666667	0.3695333333333337	95608.171875	789848.2086149906	0	1288	0.08828857205829421	3.909810561816863	4.7944899761069575	222.86627197265625	222.86692810058594
481	222.9930877685547	13.586983333333334					1	DETECTED	222.9931 m/z @13.59 [N1308_1.mzXML]	222.9930877685547	13.586983333333334	10.238966666666666	17.932166666666667	7.693200000000001	52579.8828125	5022762.796607909	0	1288	0.77057769592375	2.06822788020583	4.025554574787444	222.99110412597656	222.99923706054688
482	223.06246948242188	11.807166666666665					1	DETECTED	223.0625 m/z @11.81 [N1308_1.mzXML]	223.06246948242188	11.807166666666665	0.5921666666666667	19.317333333333334	18.725166666666667	29975.109375	6955418.427387488	0	1288	5.924628645497263	0.8348268687769358	5.826080250615055	223.05906677246094	223.06663513183594
483	223.0950469970703	11.567316666666667					1	DETECTED	223.0950 m/z @11.57 [N1308_1.mzXML]	223.0950469970703	11.567316666666667	0.10123333333333333	20.000166666666665	19.898933333333332	796674.0	1.078138294490242E7	1	1288	0.0924600310397583	0.5101380016471743	0.014804398519201664	223.09075927734375	223.09597778320312
484	223.1315460205078	12.3693					1	DETECTED	223.1315 m/z @12.37 [N1308_1.mzXML]	223.1315460205078	12.3693	11.322566666666667	18.90583333333333	7.583266666666663	29395.857421875	2765523.0058381334	0	1288	1.1374721342986067	3.6223488949748384	0.13375980236564478	223.13119506835938	223.13192749023438
485	223.1676025390625	11.434816666666668					1	DETECTED	223.1676 m/z @11.43 [N1308_1.mzXML]	223.1676025390625	11.434816666666668	1.2278	14.971133333333334	13.743333333333334	11037.916015625	4693321.275219147	0	1288	12.781231466565576	0.67322969003349	0.34645938006697996	223.16738891601562	223.1688995361328
486	224.6120147705078	6.1770000000000005					1	DETECTED	224.6120 m/z @6.18 [N1308_1.mzXML]	224.6120147705078	6.1770000000000005	3.8502333333333336	8.637	4.786766666666667	2863.959228515625	245023.3840586854	0	1288	0.10376124319043445	1.0286305746171367	1.0572611492342734	224.61134338378906	224.6197052001953
487	224.86334228515625	1.7317166666666668					1	DETECTED	224.8633 m/z @1.73 [N1308_1.mzXML]	224.86334228515625	1.7317166666666668	1.6719499999999998	10.503016666666667	8.831066666666668	67118.65625	1.5347359504354004E7	0	1288	0.14287442106752768	73.879531511433	129.6430060294165	224.8606414794922	224.86349487304688
488	224.9498291015625	11.667916666666667					1	DETECTED	224.9498 m/z @11.67 [N1308_1.mzXML]	224.9498291015625	11.667916666666667	11.021083333333333	15.8399	4.818816666666667	38241.125	2956650.3572080694	0	1288	1.0998144048276686	2.926705100787698	4.72815624838828	224.94927978515625	224.95094299316406
489	225.033203125	1.8032499999999998					1	DETECTED	225.0332 m/z @1.80 [N1308_1.mzXML]	225.033203125	1.8032499999999998	1.3834833333333334	15.046883333333334	13.6634	60199.41796875	1.1199297333488341E7	0	1288	0.11408885974360272	16.27499404431034	31.549988088620683	225.0260009765625	225.04046630859375
490	225.07420349121094	10.224766666666666					1	DETECTED	225.0742 m/z @10.22 [N1308_1.mzXML]	225.07420349121094	10.224766666666666	10.16645	15.807633333333333	5.641183333333334	15920.7607421875	953400.5355637812	0	1288	0.13816437398392445	48.36681909116918	92.67670082235057	225.0651397705078	225.07473754882812
491	225.10691833496094	1.8745666666666667					1	DETECTED	225.1069 m/z @1.87 [N1308_1.mzXML]	225.10691833496094	1.8745666666666667	1.86045	12.958383333333334	11.097933333333334	75554.046875	1981618.4081467902	0	1288	0.3065437313625523	243.97696107242447	490.9627994876492	225.0971221923828	225.1085205078125
492	225.14710998535156	12.400016666666666					1	DETECTED	225.1471 m/z @12.40 [N1308_1.mzXML]	225.14710998535156	12.400016666666666	4.088883333333333	19.649333333333335	15.560450000000001	43532.796875	3419278.751042757	0	1288	0.09552122697076193	0.9361208258801449	0.01912423241964793	225.1455841064453	225.14810180664062
493	225.18365478515625	14.461133333333333					1	DETECTED	225.1837 m/z @14.46 [N1308_1.mzXML]	225.18365478515625	14.461133333333333	13.7892	15.564449999999999	1.7752499999999998	6582.828125	260003.94163378922	0	1288	0.3630808799710987	1.3210015874590728	1.0066105727483978	225.1830596923828	225.1846466064453
494	226.04396057128906	2.0992333333333333					1	DETECTED	226.0440 m/z @2.10 [N1308_1.mzXML]	226.04396057128906	2.0992333333333333	2.0703166666666664	15.3415	13.271183333333333	24337.669921875	1744200.965487305	0	1288	0.19545319704474884	229.47291066282216	10.467171157909235	226.04348754882812	226.0511016845703
495	226.95013427734375	1.6279833333333333					1	DETECTED	226.9501 m/z @1.63 [N1308_1.mzXML]	226.95013427734375	1.6279833333333333	1.5531666666666666	14.80705	13.253883333333334	735836.6875	1.125893008106201E7	0	1288	0.08840461852421799	1.7248527587539213	2.484378269900614	226.94708251953125	226.95091247558594
496	227.0781707763672	9.231333333333334					1	DETECTED	227.0782 m/z @9.23 [N1308_1.mzXML]	227.0781707763672	9.231333333333334	9.161100000000001	11.92525	2.764149999999999	64185.0625	926926.0861357434	0	1288	0.09744660237119263	20.88268762725913	37.01430731188211	227.0777130126953	227.0817413330078
497	227.12388610839844	1.84575					1	DETECTED	227.1239 m/z @1.85 [N1308_1.mzXML]	227.12388610839844	1.84575	1.8315166666666667	8.637	6.805483333333334	77840.9453125	1453149.3208397215	0	1288	0.03537593643781212	239.06850117096045	8.610969722308957	227.11544799804688	227.12423706054688
498	227.17401123046875	9.817566666666666					1	DETECTED	227.1740 m/z @9.82 [N1308_1.mzXML]	227.17401123046875	9.817566666666666	0.20303333333333334	19.766166666666667	19.563133333333333	145187.046875	3747569.529969174	0	1288	0.12491108881963875	0.5447940200484324	0.024931191231839525	227.17330932617188	227.17501831054688
499	228.06179809570312	10.325983333333333					1	DETECTED	228.0618 m/z @10.33 [N1308_1.mzXML]	228.06179809570312	10.325983333333333	10.282583333333333	10.413616666666666	0.1310333333333329	29180.0078125	144390.45620483422	0	1288	0.07606371514084032	1.5096006144393153	2.0192012288786305	228.06121826171875	228.0618438720703
500	228.1941680908203	11.523566666666666					1	DETECTED	228.1942 m/z @11.52 [N1308_1.mzXML]	228.1941680908203	11.523566666666666	11.493516666666666	12.477433333333332	0.9839166666666657	68542.0625	604338.7657327886	0	1288	0.16972499577697775	4.482451240379169	19.522154366871522	228.19381713867188	228.19497680664062
501	229.14219665527344	0.13506666666666664					1	DETECTED	229.1422 m/z @0.14 [N1308_1.mzXML]	229.14219665527344	0.13506666666666664	0.10123333333333333	20.000166666666665	19.898933333333332	88243.65625	6.682080858322074E7	1	1288	9.250526621254396	294.07290640394103	44.37663565125705	229.1416015625	229.14268493652344
502	229.1532440185547	1.8884					1	DETECTED	229.1532 m/z @1.89 [N1308_1.mzXML]	229.1532440185547	1.8884	1.86045	2.056166666666667	0.19571666666666698	91866.4375	651130.5021210948	0	1288	0.06819199854012292	3.5011926058437566	6.002385211687513	229.1531219482422	229.15354919433594
503	230.1453094482422	10.771616666666667					1	DETECTED	230.1453 m/z @10.77 [N1308_1.mzXML]	230.1453094482422	10.771616666666667	0.20303333333333334	20.000166666666665	19.79713333333333	11865.916015625	8251711.273468141	0	1288	11.430708204496575	0.9366029821089235	0.8732059642178468	230.1445770263672	230.14614868164062
504	230.24627685546875	11.434816666666668					1	DETECTED	230.2463 m/z @11.43 [N1308_1.mzXML]	230.24627685546875	11.434816666666668	11.378433333333334	11.807166666666665	0.42873333333333186	198751.34375	1412795.1104497109	0	1288	0.10549962139358371	1.8312079658356692	2.5009139746302815	230.24606323242188	230.2467041015625
505	230.9652862548828	1.5091					1	DETECTED	230.9653 m/z @1.51 [N1308_1.mzXML]	230.9652862548828	1.5091	1.4179666666666668	1.6279833333333333	0.21001666666666652	200820.171875	1397773.4692626945	0	1288	0.15527492231965834	1.1835446415565187	1.5391167288922745	230.96484375	230.96534729003906
506	230.98851013183594	1.9858666666666667					1	DETECTED	230.9885 m/z @1.99 [N1308_1.mzXML]	230.98851013183594	1.9858666666666667	1.9580833333333334	3.3971333333333336	1.4390500000000002	9120.0673828125	256135.82310095217	0	1288	0.11769005431770707	25.89772045590888	50.79544091181776	230.98826599121094	230.98912048339844
507	231.1358184814453	15.3415					1	DETECTED	231.1358 m/z @15.34 [N1308_1.mzXML]	231.1358184814453	15.3415	0.10123333333333333	20.000166666666665	19.898933333333332	460777.25	4.344413729983402E7	1	1288	0.590409297562255	0.9107353786427266	1.7842239806390805	231.12681579589844	231.1441192626953
508	231.16903686523438	8.8795					1	DETECTED	231.1690 m/z @8.88 [N1308_1.mzXML]	231.16903686523438	8.8795	8.773216666666666	9.301383333333332	0.5281666666666656	128619.359375	944293.716637937	0	1288	0.1021014253091792	1.2060653937274488	1.1786286874555971	231.1687469482422	231.16943359375
509	232.13949584960938	15.3415					1	DETECTED	232.1395 m/z @15.34 [N1308_1.mzXML]	232.13949584960938	15.3415	10.253283333333334	19.766166666666667	9.512883333333333	27606.8984375	3120709.4003763995	0	1288	0.8931483570025573	2.5448297755833242	0.588757989207291	232.1346435546875	232.14012145996094
510	232.15325927734375	8.474283333333334					1	DETECTED	232.1533 m/z @8.47 [N1308_1.mzXML]	232.15325927734375	8.474283333333334	8.038983333333332	8.758183333333333	0.7192000000000007	73054.140625	1022237.6712431042	0	1288	0.18975290783419752	0.8505524653439956	0.582771366919323	232.15301513671875	232.15367126464844
511	232.17230224609375	8.8795					1	DETECTED	232.1723 m/z @8.88 [N1308_1.mzXML]	232.17230224609375	8.8795	8.788216666666667	9.06265	0.27443333333333264	13955.517578125	103682.64226293916	0	1288	0.08432986897437367	1.5031951798429788	1.9336449865643497	232.17225646972656	232.173095703125
512	232.89500427246094	1.7020000000000002					1	DETECTED	232.8950 m/z @1.70 [N1308_1.mzXML]	232.89500427246094	1.7020000000000002	1.6425166666666666	1.9161833333333333	0.2736666666666667	223950.859375	1551681.452192384	0	1288	0.11125334079914828	2.170476221588664	3.5675567257230587	232.89488220214844	232.89585876464844
513	232.9268341064453	1.5531666666666666					1	DETECTED	232.9268 m/z @1.55 [N1308_1.mzXML]	232.9268341064453	1.5531666666666666	1.4179666666666668	7.7299500000000005	6.311983333333334	86709.0625	3995740.4073894965	0	1288	0.24715450019291008	24.3534933535695	51.448633343571075	232.9263153076172	232.9296875
514	232.98399353027344	10.853016666666667					1	DETECTED	232.9840 m/z @10.85 [N1308_1.mzXML]	232.98399353027344	10.853016666666667	10.588033333333334	18.840500000000002	8.252466666666669	8822.1484375	1353535.5846028442	0	1288	0.3199377240726502	15.571671174287694	30.143342348575388	232.9830780029297	232.9863739013672
515	232.99835205078125	1.5091					1	DETECTED	232.9984 m/z @1.51 [N1308_1.mzXML]	232.99835205078125	1.5091	1.4342333333333335	1.5981999999999998	0.16396666666666637	39074.68359375	214374.12050292955	0	1288	0.09423920741019498	1.0950578806767572	1.1790985261860885	232.9979248046875	232.99835205078125
516	233.0292510986328	13.990416666666667					1	DETECTED	233.0293 m/z @13.99 [N1308_1.mzXML]	233.0292510986328	13.990416666666667	13.845416666666667	18.244666666666667	4.39925	2863.593994140625	492473.7154011843	0	1288	3.3500308354693384	15.169827586206942	29.339655172413885	233.0290985107422	233.0308074951172
517	233.11199951171875	2.9149666666666665					1	DETECTED	233.1120 m/z @2.91 [N1308_1.mzXML]	233.11199951171875	2.9149666666666665	0.968	19.5665	18.5985	6715.51025390625	2111800.069355682	0	1288	0.9381184872762027	4.77627591638275	2.3978358508152384	233.1106414794922	233.11354064941406
518	233.12530517578125	6.1280833333333335					1	DETECTED	233.1253 m/z @6.13 [N1308_1.mzXML]	233.12530517578125	6.1280833333333335	3.4693833333333335	19.949666666666666	16.480283333333333	37174.109375	5312942.359414246	0	1288	0.6728645285969233	2.8089277943247732	4.228556899563467	233.12466430664062	233.13319396972656
519	233.14544677734375	14.971133333333334					1	DETECTED	233.1454 m/z @14.97 [N1308_1.mzXML]	233.14544677734375	14.971133333333334	10.0349	19.416999999999998	9.382099999999998	9903.859375	1902785.6093539428	0	1288	4.911971065773727	0.9503298736553509	0.9006597473107018	233.14093017578125	233.1522979736328
520	233.6175994873047	8.503483333333334					1	DETECTED	233.6176 m/z @8.50 [N1308_1.mzXML]	233.6175994873047	8.503483333333334	4.103983333333334	8.788216666666667	4.684233333333333	19273.42578125	1150068.6557499995	0	1288	0.1454776175170558	0.532359737848998	0.024895917495911843	233.61663818359375	233.62733459472656
521	234.89195251464844	1.7020000000000002					1	DETECTED	234.8920 m/z @1.70 [N1308_1.mzXML]	234.89195251464844	1.7020000000000002	1.6572333333333333	12.761249999999999	11.104016666666665	74192.15625	7587696.479262696	0	1288	0.11123257991032043	124.02103499627648	247.04206999255297	234.89195251464844	234.89431762695312
522	235.06765747070312	11.869					1	DETECTED	235.0677 m/z @11.87 [N1308_1.mzXML]	235.06765747070312	11.869	11.581133333333334	12.085683333333332	0.5045499999999983	69740.1328125	600790.1185673815	0	1288	0.0882789204965988	0.876360583603519	0.6007888344819975	235.06304931640625	235.06781005859375
523	235.09136962890625	2.7752166666666667					1	DETECTED	235.0914 m/z @2.78 [N1308_1.mzXML]	235.09136962890625	2.7752166666666667	0.10123333333333333	20.000166666666665	19.898933333333332	117366.2109375	3.3219264804360073E7	1	1288	3.708470986765521	4.530087088263983	12.614051533373736	235.0901641845703	235.09185791015625
524	235.1678009033203	12.291950000000002					1	DETECTED	235.1678 m/z @12.29 [N1308_1.mzXML]	235.1678009033203	12.291950000000002	5.849583333333333	19.201833333333333	13.35225	21616.80859375	1464224.2552703244	0	1288	0.09695460426047298	1.0362845434648755	128.7469674477597	235.16696166992188	235.1684112548828
525	235.5181427001953	11.184033333333334					1	DETECTED	235.5181 m/z @11.18 [N1308_1.mzXML]	235.5181427001953	11.184033333333334	11.142466666666667	11.266699999999998	0.12423333333333098	16952.3828125	93677.01935205027	0	1288	0.11438292731910238	1.494386527666384	1.9887730553327678	235.5176239013672	235.51864624023438
526	236.06924438476562	10.545383333333332					1	DETECTED	236.0692 m/z @10.55 [N1308_1.mzXML]	236.06924438476562	10.545383333333332	9.977183333333333	18.030666666666665	8.053483333333332	26794.63671875	2221699.9189624027	0	1288	1.5651917240225899	7.402550252380473	7.32600991821653	236.0674285888672	236.07923889160156
527	236.09466552734375	2.985383333333333					1	DETECTED	236.0947 m/z @2.99 [N1308_1.mzXML]	236.09466552734375	2.985383333333333	0.10123333333333333	20.000166666666665	19.898933333333332	10438.296875	3310811.2792718504	0	1288	3.968071210042881	3.68170322997024	5.6316994803112665	236.0922088623047	236.0955810546875
528	236.90708923339844	1.6132333333333333					1	DETECTED	236.9071 m/z @1.61 [N1308_1.mzXML]	236.90708923339844	1.6132333333333333	1.5682333333333331	1.6866333333333332	0.11840000000000006	15483.955078125	72867.95385937499	0	1288	0.0773811324259539	1.3155555555555518	1.6311111111111036	236.90679931640625	236.90757751464844
529	236.97000122070312	12.147966666666667					1	DETECTED	236.9700 m/z @12.15 [N1308_1.mzXML]	236.97000122070312	12.147966666666667	0.9852500000000001	12.817283333333334	11.832033333333333	9973.1669921875	1560215.7230591727	0	1288	0.2920245268759576	0.5299800078535243	0.05996001570704865	236.9693145751953	236.97216796875
530	236.99700927734375	1.9858666666666667					1	DETECTED	236.9970 m/z @1.99 [N1308_1.mzXML]	236.99700927734375	1.9858666666666667	1.9580833333333334	17.242833333333333	15.28475	30256.890625	3389849.0970165096	0	1288	0.18344039164170467	275.07048590282005	9.765934974602422	236.99656677246094	237.00648498535156
531	237.1002960205078	11.184033333333334					1	DETECTED	237.1003 m/z @11.18 [N1308_1.mzXML]	237.1002960205078	11.184033333333334	0.6600333333333332	19.916166666666665	19.25613333333333	5329107.5	5.475359142058141E7	1	1288	0.16597806739526177	2.965874896970841	3.531639129505397	237.09310913085938	237.11029052734375
532	237.11062622070312	11.8392					1	DETECTED	237.1106 m/z @11.84 [N1308_1.mzXML]	237.11062622070312	11.8392	0.4060666666666667	19.666	19.259933333333333	22870.427734375	4428776.830629029	0	1288	0.7703781234337104	0.8422858708898697	0.6845717417797396	237.1103057861328	237.11932373046875
533	237.46873474121094	8.5182					1	DETECTED	237.4687 m/z @8.52 [N1308_1.mzXML]	237.46873474121094	8.5182	8.488833333333334	8.578566666666667	0.08973333333333322	5339.82421875	16322.166648254273	0	1288	0.079253948903796	1.5278093076050105	2.055618615210021	237.46849060058594	237.4688720703125
534	237.65411376953125	8.803216666666666					1	DETECTED	237.6541 m/z @8.80 [N1308_1.mzXML]	237.65411376953125	8.803216666666666	8.773216666666666	17.194000000000003	8.420783333333336	8891.7373046875	1239538.827038086	0	1288	0.08051950581449496	140.34638888889194	2.779808028621152	237.65292358398438	237.6544952392578
535	238.10409545898438	11.184033333333334					1	DETECTED	238.1041 m/z @11.18 [N1308_1.mzXML]	238.10409545898438	11.184033333333334	5.132983333333333	19.949666666666666	14.816683333333334	667991.125	1.070950107927716E7	0	1288	0.16694958338089094	23.371412364026078	54.123922877897606	238.1039276123047	238.10704040527344
536	238.96533203125	12.195916666666667					1	DETECTED	238.9653 m/z @12.20 [N1308_1.mzXML]	238.96533203125	12.195916666666667	11.142466666666667	19.499833333333335	8.357366666666667	130520.6953125	9877594.040919678	1	1288	1.2314983560348765	1.5620435734612668	1.0721081983164278	238.96212768554688	238.97027587890625
537	239.0624237060547	1.86045					1	DETECTED	239.0624 m/z @1.86 [N1308_1.mzXML]	239.0624237060547	1.86045	1.5383833333333332	11.79135	10.252966666666666	91015.8125	1951732.2427568664	0	1288	0.050858043587302726	1.3596013417825685	8.691764234281996	239.05648803710938	239.06729125976562
538	239.08949279785156	10.545383333333332					1	DETECTED	239.0895 m/z @10.55 [N1308_1.mzXML]	239.08949279785156	10.545383333333332	10.443616666666665	11.112400000000001	0.6687833333333355	1721844.5	1.1776043255329525E7	1	1288	0.11033067664253338	2.0462785227660842	1.4641546910429044	239.08920288085938	239.09010314941406
539	239.10775756835938	11.184033333333334					1	DETECTED	239.1078 m/z @11.18 [N1308_1.mzXML]	239.10775756835938	11.184033333333334	0.6600333333333332	15.953233333333333	15.2932	44208.41796875	2075485.6388595265	0	1288	0.1402238708151291	0.7265868491068035	0.4531736982136069	239.10040283203125	239.10887145996094
540	239.23553466796875	13.817333333333332					1	DETECTED	239.2355 m/z @13.82 [N1308_1.mzXML]	239.23553466796875	13.817333333333332	0.9504333333333334	14.41795	13.467516666666667	37352.72265625	2836755.2663366096	0	1288	1.3203038792353237	0.5233396026496929	0.028698812153818906	239.2349395751953	239.23658752441406
541	239.6409912109375	8.986783333333333					1	DETECTED	239.6410 m/z @8.99 [N1308_1.mzXML]	239.6409912109375	8.986783333333333	8.97145	9.343733333333335	0.37228333333333374	12216.822265625	85061.1543493648	0	1288	0.0668237965418168	12.139673913044126	23.27934782608825	239.6407470703125	239.64122009277344
542	239.96478271484375	12.195916666666667					1	DETECTED	239.9648 m/z @12.20 [N1308_1.mzXML]	239.96478271484375	12.195916666666667	11.595766666666666	12.32305	0.7272833333333342	8947.171875	262111.94350024438	0	1288	0.5989138913680723	0.6059179649532057	0.2118359299064115	239.96389770507812	239.96522521972656
543	240.09326171875	10.531316666666667					1	DETECTED	240.0933 m/z @10.53 [N1308_1.mzXML]	240.09326171875	10.531316666666667	6.095366666666666	13.733066666666668	7.6377000000000015	182688.484375	3866305.9300153777	0	1288	0.10703655246749832	0.7619722732246074	43.8955257881104	240.08438110351562	240.10031127929688
544	240.96580505371094	12.147966666666667					1	DETECTED	240.9658 m/z @12.15 [N1308_1.mzXML]	240.96580505371094	12.147966666666667	10.679533333333334	17.68433333333333	7.004799999999998	18274.150390625	1616579.2355319825	0	1288	0.7077888747004426	2.38512700610628	3.7702540122125603	240.9598846435547	240.96685791015625
545	241.02691650390625	11.463833333333334					1	DETECTED	241.0269 m/z @11.46 [N1308_1.mzXML]	241.02691650390625	11.463833333333334	1.9442833333333334	18.328166666666668	16.383883333333333	5057.25634765625	2045610.1162922976	0	1288	9.569735331894414	0.8605387509563652	0.7210775019127306	241.02381896972656	241.031494140625
546	241.1055145263672	11.567316666666667					1	DETECTED	241.1055 m/z @11.57 [N1308_1.mzXML]	241.1055145263672	11.567316666666667	10.29705	19.169	8.87195	256527.484375	4528892.769807682	0	1288	0.10885660651097773	0.5836045516913724	0.12146470100790448	241.09762573242188	241.1103973388672
547	241.14195251464844	11.336616666666666					1	DETECTED	241.1420 m/z @11.34 [N1308_1.mzXML]	241.14195251464844	11.336616666666666	11.322566666666667	11.4065	0.08393333333333253	15496.75390625	58729.197015624195	0	1288	0.09434610202032268	2.9869513641756984	4.973902728351397	241.1417694091797	241.14244079589844
548	242.0179443359375	2.1137166666666665					1	DETECTED	242.0179 m/z @2.11 [N1308_1.mzXML]	242.0179443359375	2.1137166666666665	2.056166666666667	19.699333333333335	17.64316666666667	3815.40576171875	1507893.1681411744	0	1288	13.360799072848302	153.28554879814777	250.47164242363684	242.01304626464844	242.02761840820312
549	242.2097930908203	11.523566666666666					1	DETECTED	242.2098 m/z @11.52 [N1308_1.mzXML]	242.2097930908203	11.523566666666666	11.523566666666666	12.570366666666667	1.046800000000001	13217.2646484375	411277.9430706787	0	1288	0.53236328838147	null	null	242.20913696289062	242.21112060546875
550	242.92385864257812	1.6572333333333333					1	DETECTED	242.9239 m/z @1.66 [N1308_1.mzXML]	242.92385864257812	1.6572333333333333	1.5531666666666666	1.7892833333333333	0.23611666666666675	272470.78125	1717715.643159179	0	1288	0.07565050593936773	1.186527024625866	1.4806434955619363	242.92367553710938	242.92434692382812
551	242.96119689941406	12.040783333333334					1	DETECTED	242.9612 m/z @12.04 [N1308_1.mzXML]	242.96119689941406	12.040783333333334	1.4179666666666668	15.231933333333334	13.813966666666667	7675.91650390625	3706288.851111449	0	1288	11.052773545655416	0.6502026298737467	0.3004052597474932	242.95997619628906	242.96531677246094
552	242.99375915527344	1.4648333333333334					1	DETECTED	242.9938 m/z @1.46 [N1308_1.mzXML]	242.99375915527344	1.4648333333333334	1.4342333333333335	1.4944333333333333	0.06019999999999981	21631.509765625	56393.62961816394	0	1288	0.04421888951802799	0.9836601307189524	0.9673202614379048	242.99365234375	242.99375915527344
553	244.13504028320312	9.7295					1	DETECTED	244.1350 m/z @9.73 [N1308_1.mzXML]	244.13504028320312	9.7295	6.160749999999999	10.3841	4.223350000000001	630569.75	5476694.120034733	2	1288	0.09876666442983684	1.689749975557341	2.151998626120085	244.13461303710938	244.13902282714844
554	244.18887329101562	11.449250000000001					1	DETECTED	244.1889 m/z @11.45 [N1308_1.mzXML]	244.18887329101562	11.449250000000001	11.434816666666668	18.2115	6.776683333333333	32566.943359375	1762696.7397690725	0	1288	0.0705039301212711	234.75808314088536	468.5161662817707	244.18878173828125	244.18919372558594
555	244.2007598876953	9.161100000000001					1	DETECTED	244.2008 m/z @9.16 [N1308_1.mzXML]	244.2007598876953	9.161100000000001	9.076799999999999	9.522549999999999	0.4457500000000003	56586.2734375	435328.74585259956	0	1288	0.11093732997878902	2.7064315652611315	1.5153720273656734	244.19932556152344	244.20118713378906
556	244.92184448242188	1.6572333333333333					1	DETECTED	244.9218 m/z @1.66 [N1308_1.mzXML]	244.92184448242188	1.6572333333333333	1.6132333333333333	1.6866333333333332	0.07339999999999991	23614.66796875	75671.95650195303	0	1288	0.06066308520129393	0.8340909090909073	0.6681818181818147	244.92184448242188	244.9221649169922
557	245.06192016601562	8.910033333333333					1	DETECTED	245.0619 m/z @8.91 [N1308_1.mzXML]	245.06192016601562	8.910033333333333	8.65165	8.9404	0.2887500000000003	5566.177734375	45952.2086470334	0	1288	0.8138538697045004	0.5587628200993374	0.11434250935703406	245.06146240234375	245.06253051757812
558	245.224853515625	14.503566666666668					1	DETECTED	245.2249 m/z @14.50 [N1308_1.mzXML]	245.224853515625	14.503566666666668	4.98715	19.89966666666667	14.912516666666669	57033.0	4618863.552441654	0	1288	0.6948273130579441	2.448143371391384	4.141962793845458	245.2237548828125	245.22674560546875
559	246.13197326660156	1.9442833333333334					1	DETECTED	246.1320 m/z @1.94 [N1308_1.mzXML]	246.13197326660156	1.9442833333333334	1.8884	2.5524	0.6639999999999999	14129.8203125	225995.3404629516	0	1288	0.07829180980479822	5.940948404413962	10.881896808827925	246.13168334960938	246.13377380371094
560	246.15084838867188	11.869					1	DETECTED	246.1508 m/z @11.87 [N1308_1.mzXML]	246.15084838867188	11.869	8.4595	12.026183333333334	3.5666833333333336	19874.8125	890653.2731540531	0	1288	0.2072827511514408	0.5232674912438646	0.04728169284163586	246.1435546875	246.1513671875
561	246.16897583007812	9.259316666666667					1	DETECTED	246.1690 m/z @9.26 [N1308_1.mzXML]	246.16897583007812	9.259316666666667	0.11800000000000001	19.749333333333333	19.631333333333334	73372.4296875	4207461.239419797	0	1288	0.08821558386403439	0.6037523320993534	0.017670160172058864	246.16749572753906	246.1698760986328
562	246.22821044921875	14.57515					1	DETECTED	246.2282 m/z @14.58 [N1308_1.mzXML]	246.22821044921875	14.57515	14.246616666666666	15.5969	1.3502833333333335	12292.2998046875	448617.1000060433	0	1288	0.540548789400928	2.0550172483766165	3.1100344967532334	246.22787475585938	246.22889709472656
563	246.2412109375	11.0062					1	DETECTED	246.2412 m/z @11.01 [N1308_1.mzXML]	246.2412109375	11.0062	10.945783333333333	11.127783333333333	0.18200000000000038	16642.939453125	113498.58805029356	0	1288	0.10122596035319553	1.5062068965517244	2.0124137931034487	246.24072265625	246.2416229248047
564	246.9425048828125	1.5531666666666666					1	DETECTED	246.9425 m/z @1.55 [N1308_1.mzXML]	246.9425048828125	1.5531666666666666	1.4342333333333335	1.6279833333333333	0.19374999999999987	66757.265625	535428.8389936521	0	1288	0.1356790067214797	0.8145319506726467	0.6212069987183569	246.94235229492188	246.94284057617188
565	247.09136962890625	2.7752166666666667					1	DETECTED	247.0914 m/z @2.78 [N1308_1.mzXML]	247.09136962890625	2.7752166666666667	0.10123333333333333	20.000166666666665	19.898933333333332	135423.484375	2.140808004666565E7	0	1288	1.1060788859788735	12.546657264119888	3.033722732828228	247.08831787109375	247.09234619140625
566	247.12741088867188	9.4318					1	DETECTED	247.1274 m/z @9.43 [N1308_1.mzXML]	247.12741088867188	9.4318	8.41545	13.931483333333334	5.5160333333333345	17709.376953125	2548969.0408645645	0	1288	4.1141973723055205	2.8521401430900086	3.385716224929314	247.1214599609375	247.1292266845703
567	247.14303588867188	9.245166666666668					1	DETECTED	247.1430 m/z @9.25 [N1308_1.mzXML]	247.14303588867188	9.245166666666668	9.175433333333332	9.507783333333332	0.3323499999999999	193564.078125	1169486.0744013744	0	1288	0.08425024301337558	1.4043985366023746	1.4897798835692726	247.14256286621094	247.14305114746094
568	248.146484375	9.231333333333334					1	DETECTED	248.1465 m/z @9.23 [N1308_1.mzXML]	248.146484375	9.231333333333334	1.9998	9.329516666666667	7.329716666666666	30872.40625	3572157.7371617435	0	1288	0.08341027680105917	0.5067885556774496	0.01563727288351479	248.14593505859375	248.14942932128906
569	248.86892700195312	1.7317166666666668					1	DETECTED	248.8689 m/z @1.73 [N1308_1.mzXML]	248.86892700195312	1.7317166666666668	0.5245	1.9023166666666667	1.3778166666666667	48808.6953125	1652910.0775288092	0	1288	0.11934293182116407	0.5706584015573012	0.14131680311460232	248.86862182617188	248.8739013671875
570	248.97581481933594	1.5091					1	DETECTED	248.9758 m/z @1.51 [N1308_1.mzXML]	248.97581481933594	1.5091	1.4342333333333335	2.385883333333333	0.9516499999999997	13647.6318359375	389570.70932287595	0	1288	0.8039694501911192	6.355632235084595	1.0791317283520319	248.97413635253906	248.9758758544922
571	249.00210571289062	11.728733333333334					1	DETECTED	249.0021 m/z @11.73 [N1308_1.mzXML]	249.00210571289062	11.728733333333334	1.5383833333333332	17.899333333333335	16.360950000000003	9041.4580078125	4166333.89111096	0	1288	0.6209812615917762	0.802766833327609	0.6055336666552179	248.99917602539062	249.01113891601562
572	249.15576171875	9.817566666666666					1	DETECTED	249.1558 m/z @9.82 [N1308_1.mzXML]	249.15576171875	9.817566666666666	9.670383333333332	10.077833333333333	0.40745000000000076	33383.51171875	324665.66627764946	0	1288	0.12151538068616397	1.3841580794926893	1.7683161589853786	249.15501403808594	249.15614318847656
573	249.18331909179688	12.32305					1	DETECTED	249.1833 m/z @12.32 [N1308_1.mzXML]	249.18331909179688	12.32305	5.29595	18.080166666666667	12.784216666666666	10126.0498046875	2466731.3903213195	0	1288	0.2618791018201332	0.9096367396697547	0.8192734793395094	249.18153381347656	249.19097900390625
574	251.08062744140625	11.869					1	DETECTED	251.0806 m/z @11.87 [N1308_1.mzXML]	251.08062744140625	11.869	11.869	11.95335	0.08435000000000059	15341.5732421875	61525.88130664101	0	1288	0.030423932665319953	null	null	251.0806121826172	251.0811767578125
575	251.1239471435547	1.6572333333333333					1	DETECTED	251.1239 m/z @1.66 [N1308_1.mzXML]	251.1239471435547	1.6572333333333333	0.10123333333333333	20.000166666666665	19.898933333333332	104035.3828125	1.3103928655723238E7	0	1288	0.30209781996816365	2.4046656504621198	4.145703357683595	251.12216186523438	251.12686157226562
576	252.9864044189453	1.9161833333333333					1	DETECTED	252.9864 m/z @1.92 [N1308_1.mzXML]	252.9864044189453	1.9161833333333333	0.6258166666666667	17.242833333333333	16.617016666666668	6119.35986328125	1918809.374928528	0	1288	14.90615478528062	6.438873963472915	11.87774792694583	252.98399353027344	252.99630737304688
577	253.03555297851562	11.567316666666667					1	DETECTED	253.0356 m/z @11.57 [N1308_1.mzXML]	253.03555297851562	11.567316666666667	1.5531666666666666	11.713283333333333	10.160116666666667	21718.994140625	4941889.093199951	0	1288	0.09763828355014859	0.5072880207839241	0.015279388246925039	253.03489685058594	253.0453643798828
578	253.0461883544922	1.5831000000000002					1	DETECTED	253.0462 m/z @1.58 [N1308_1.mzXML]	253.0461883544922	1.5831000000000002	0.13506666666666664	20.000166666666665	19.865099999999998	5112.935546875	3560390.6641668677	0	1288	16.296771458505116	6.859337952625398	12.618915935439267	253.0457763671875	253.05221557617188
579	253.09542846679688	10.694816666666666					1	DETECTED	253.0954 m/z @10.69 [N1308_1.mzXML]	253.09542846679688	10.694816666666666	9.567	11.127783333333333	1.5607833333333332	343773.71875	4334721.945850452	1	1288	0.2549471474839091	0.6166826890826079	0.6945699078101608	253.0944366455078	253.09658813476562
580	253.63853454589844	9.386833333333334					1	DETECTED	253.6385 m/z @9.39 [N1308_1.mzXML]	253.63853454589844	9.386833333333334	9.372449999999999	16.849	7.476550000000001	13107.748046875	1498949.743155396	0	1288	0.038789396512783014	259.9032444959189	518.8064889918378	253.630615234375	253.64242553710938
581	254.09849548339844	10.709566666666666					1	DETECTED	254.0985 m/z @10.71 [N1308_1.mzXML]	254.09849548339844	10.709566666666666	3.3827	10.821133333333334	7.438433333333334	50728.74609375	1068063.8621300943	0	1288	0.2804189256518601	0.7355606034813237	0.5173050129424581	254.09825134277344	254.10179138183594
582	254.135009765625	13.747133333333332					1	DETECTED	254.1350 m/z @13.75 [N1308_1.mzXML]	254.135009765625	13.747133333333332	10.915733333333332	14.05035	3.134616666666668	15092.1845703125	882685.1265596926	0	1288	0.22701000265956495	0.5535453603635423	0.10709072072708467	254.13417053222656	254.1361846923828
583	254.82217407226562	1.9304166666666667					1	DETECTED	254.8222 m/z @1.93 [N1308_1.mzXML]	254.82217407226562	1.9304166666666667	1.7020000000000002	2.2725999999999997	0.5705999999999996	28672.5546875	340861.88031469716	0	1288	0.09939486270646314	1.1343333772288424	1.4403562777126693	254.81375122070312	254.8231658935547
584	254.99362182617188	10.9004					1	DETECTED	254.9936 m/z @10.90 [N1308_1.mzXML]	254.99362182617188	10.9004	3.3253	10.961166666666665	7.635866666666665	14778.669921875	1945419.5670789788	0	1288	0.10698447260896593	0.5040109481502995	0.008021896300598802	254.99134826660156	254.99362182617188
585	255.12103271484375	11.567316666666667					1	DETECTED	255.1210 m/z @11.57 [N1308_1.mzXML]	255.12103271484375	11.567316666666667	2.7052166666666664	11.744366666666668	9.039150000000001	96752.546875	3198560.661165102	0	1288	0.29428563714668776	0.6712456928442839	0.2622080702106183	255.11114501953125	255.1216583251953
586	255.14427185058594	8.607983333333333					1	DETECTED	255.1443 m/z @8.61 [N1308_1.mzXML]	255.14427185058594	8.607983333333333	8.578566666666667	9.017416666666666	0.43884999999999863	22297.9453125	137804.99829266305	0	1288	0.09546659202874253	2.1341633459494176	2.973084999803856	255.1437225341797	255.1451873779297
587	255.17047119140625	13.888200000000001					1	DETECTED	255.1705 m/z @13.89 [N1308_1.mzXML]	255.17047119140625	13.888200000000001	0.15185	19.666	19.51415	31145.6328125	5521543.279320376	0	1288	0.8764974601658828	1.1799817022482963	1.03884942289262	255.16915893554688	255.1739501953125
588	255.65399169921875	9.329516666666667					1	DETECTED	255.6540 m/z @9.33 [N1308_1.mzXML]	255.65399169921875	9.329516666666667	9.31555	9.401966666666668	0.08641666666666836	12430.7392578125	47108.575424805196	0	1288	0.2173461419487701	3.093675417661155	5.18735083532231	255.6539306640625	255.65408325195312
589	256.2618713378906	11.4065					1	DETECTED	256.2619 m/z @11.41 [N1308_1.mzXML]	256.2618713378906	11.4065	0.3045333333333333	19.9665	19.661966666666668	92029.265625	7563273.388218049	0	1288	0.11416457438574845	1.5746278958658202	0.025698391674889545	256.26123046875	256.2635803222656
590	256.81915283203125	1.9580833333333334					1	DETECTED	256.8192 m/z @1.96 [N1308_1.mzXML]	256.81915283203125	1.9580833333333334	1.7317166666666668	2.2725999999999997	0.5408833333333329	33388.0390625	443796.53986083996	0	1288	0.1517928429035711	1.1947062288322774	1.389412457664555	256.8187255859375	256.8199157714844
591	257.0736389160156	2.37195					1	DETECTED	257.0736 m/z @2.37 [N1308_1.mzXML]	257.0736389160156	2.37195	2.1281666666666665	12.307799999999999	10.179633333333332	13582.74609375	1369522.186657623	0	1288	10.030987044938998	3.1372932392110777	25.578068445111622	257.06488037109375	257.0823059082031
592	257.2253723144531	12.011616666666667					1	DETECTED	257.2254 m/z @12.01 [N1308_1.mzXML]	257.2253723144531	12.011616666666667	11.997033333333333	13.426683333333333	1.4296500000000005	5103.79052734375	299696.3851691894	0	1288	0.1334962653587688	49.01657142856826	97.03314285713653	257.224853515625	257.2311706542969
593	257.2459716796875	13.817333333333332					1	DETECTED	257.2460 m/z @13.82 [N1308_1.mzXML]	257.2459716796875	13.817333333333332	0.10123333333333333	19.716	19.614766666666668	28769.509765625	3401435.749284972	0	1288	6.640390370581807	0.9499382635354469	0.7867779337253348	257.24468994140625	257.24725341796875
594	257.48046875	8.864550000000001					1	DETECTED	257.4805 m/z @8.86 [N1308_1.mzXML]	257.48046875	8.864550000000001	8.833866666666667	8.95585	0.12198333333333267	9893.181640625	44057.22053216534	0	1288	0.07078213645936948	1.987778381314445	2.594981329542452	257.47967529296875	257.4809875488281
595	258.0284423828125	14.1565					1	DETECTED	258.0284 m/z @14.16 [N1308_1.mzXML]	258.0284423828125	14.1565	0.18611666666666665	19.983333333333334	19.797216666666667	7913.75634765625	2303801.6848517153	0	1288	1.055276705204868	0.7059791350525851	0.40665794537220157	258.0201416015625	258.03125
596	258.6405944824219	13.235666666666667					1	DETECTED	258.6406 m/z @13.24 [N1308_1.mzXML]	258.6405944824219	13.235666666666667	8.578566666666667	13.527633333333334	4.949066666666667	12199.3525390625	1356065.5604958497	0	1288	0.16336078964640244	0.5313464029832586	0.06267605056929762	258.63946533203125	258.64996337890625
597	258.800048828125	8.696866666666667					1	DETECTED	258.8000 m/z @8.70 [N1308_1.mzXML]	258.800048828125	8.696866666666667	8.666699999999999	17.340500000000002	8.673800000000004	17661.150390625	1713180.1225903332	0	1288	0.056141526784559304	143.76464088397157	286.52928176794313	258.800048828125	258.8027038574219
598	258.81640625	1.9719833333333334					1	DETECTED	258.8164 m/z @1.97 [N1308_1.mzXML]	258.81640625	1.9719833333333334	1.9023166666666667	12.930216666666666	11.027899999999999	13969.8779296875	3156337.462059082	0	1288	0.10938945374489872	79.14760765550227	157.29521531100454	258.8152160644531	258.8180236816406
599	258.8979187011719	1.6572333333333333					1	DETECTED	258.8979 m/z @1.66 [N1308_1.mzXML]	258.8979187011719	1.6572333333333333	1.5682333333333331	17.324166666666667	15.755933333333333	51740.50390625	7374898.569544068	0	1288	0.07459531708396572	84.62188133276945	184.40656970481294	258.8974609375	258.9054870605469
600	258.94287109375	1.4648333333333334					1	DETECTED	258.9429 m/z @1.46 [N1308_1.mzXML]	258.94287109375	1.4648333333333334	1.4342333333333335	1.5531666666666666	0.11893333333333311	10285.498046875	53027.186531494095	0	1288	0.057151294068370495	1.943355119825707	2.886710239651414	258.94232177734375	258.94342041015625
601	258.97119140625	1.4648333333333334					1	DETECTED	258.9712 m/z @1.46 [N1308_1.mzXML]	258.97119140625	1.4648333333333334	1.4179666666666668	2.0992333333333333	0.6812666666666665	17613.396484375	211925.42573925765	0	1288	0.649613739219711	7.268136557610248	0.6527294663454342	258.9710388183594	258.9789733886719
602	259.082763671875	11.184033333333334					1	DETECTED	259.0828 m/z @11.18 [N1308_1.mzXML]	259.082763671875	11.184033333333334	11.127783333333333	11.95335	0.825566666666667	230190.421875	2231882.0895732404	0	1288	0.13722876908818016	6.682320458524724	12.078226223054846	259.0821533203125	259.09271240234375
603	260.1667175292969	12.1011					1	DETECTED	260.1667 m/z @12.10 [N1308_1.mzXML]	260.1667175292969	12.1011	8.161216666666666	12.259916666666667	4.098700000000001	4050.0458984375	387678.9638601076	0	1288	3.8039968168145037	0.520154996129327	0.040309992258654	260.1589050292969	260.16729736328125
604	260.1839294433594	9.890966666666666					1	DETECTED	260.1839 m/z @9.89 [N1308_1.mzXML]	260.1839294433594	9.890966666666666	1.0546166666666668	17.701	16.646383333333333	102896.6875	3080581.5484770774	0	1288	0.0904411263000533	2.0154600770198074	2.6814071477614774	260.18218994140625	260.1864929199219
605	260.9760437011719	1.5091					1	DETECTED	260.9760 m/z @1.51 [N1308_1.mzXML]	260.9760437011719	1.5091	1.4179666666666668	1.5383833333333332	0.1204166666666664	8501.369140625	41269.09497534175	0	1288	0.09423743402616047	0.660662033650328	0.31951615561216273	260.9751892089844	260.9772644042969
606	261.0097961425781	1.7892833333333333					1	DETECTED	261.0098 m/z @1.79 [N1308_1.mzXML]	261.0097961425781	1.7892833333333333	1.4494666666666667	15.062016666666667	13.61255	59724.91796875	3840076.721158203	0	1288	1.120365699032904	19.804999620467758	1.5399198455550607	261.0042724609375	261.01708984375
607	261.1474304199219	8.607983333333333					1	DETECTED	261.1474 m/z @8.61 [N1308_1.mzXML]	261.1474304199219	8.607983333333333	0.18611666666666665	19.949666666666666	19.76355	373725.4375	5591392.062518093	3	1288	0.07220591841530677	10.39407040844723	21.41732010840132	261.1419982910156	261.14825439453125
608	261.1875	9.890966666666666					1	DETECTED	261.1875 m/z @9.89 [N1308_1.mzXML]	261.1875	9.890966666666666	0.10123333333333333	20.000166666666665	19.898933333333332	14949.220703125	2572278.537554961	0	1288	9.815969185831566	2.86067273549411	4.876268871016561	261.1814270019531	261.1876220703125
609	261.4820556640625	8.607983333333333					1	DETECTED	261.4821 m/z @8.61 [N1308_1.mzXML]	261.4820556640625	8.607983333333333	8.563433333333334	9.017416666666666	0.45398333333333163	120373.8359375	625870.4198279995	0	1288	0.07924741750060882	4.987676478962624	2.3475234541078676	261.48114013671875	261.48236083984375
610	262.251220703125	12.431733333333334					1	DETECTED	262.2512 m/z @12.43 [N1308_1.mzXML]	262.251220703125	12.431733333333334	12.3693	12.507983333333334	0.13868333333333283	16142.701171875	83525.600468262	0	1288	0.10772895998826826	1.1106513614522193	1.2213027229044389	262.2507629394531	262.2516174316406
611	263.0069274902344	2.0138333333333334					1	DETECTED	263.0069 m/z @2.01 [N1308_1.mzXML]	263.0069274902344	2.0138333333333334	1.4494666666666667	16.734666666666666	15.2852	15505.814453125	5946338.091191649	0	1288	0.08947725506061288	13.541905380662689	26.083810761325374	262.999755859375	263.0072021484375
612	263.0177917480469	11.744366666666668					1	DETECTED	263.0178 m/z @11.74 [N1308_1.mzXML]	263.0177917480469	11.744366666666668	8.986783333333333	16.619433333333333	7.63265	16601.28515625	1677838.980967102	0	1288	1.0678807615501729	1.2649716919427882	1.558812503406102	263.01611328125	263.0185852050781
613	263.08734130859375	11.567316666666667					1	DETECTED	263.0873 m/z @11.57 [N1308_1.mzXML]	263.08734130859375	11.567316666666667	0.37243333333333334	12.1011	11.728666666666667	551361.75	9963377.529781567	1	1288	0.10927570856028979	0.5111719163951189	0.01769393362996119	263.08319091796875	263.09112548828125
614	263.13739013671875	9.685466666666667					1	DETECTED	263.1374 m/z @9.69 [N1308_1.mzXML]	263.13739013671875	9.685466666666667	9.655750000000001	9.744066666666667	0.08831666666666571	32327.03125	104444.87641796815	0	1288	0.060237696983664435	1.485978687605202	1.9719573752104038	263.1371765136719	263.137939453125
615	263.2354431152344	14.57515					1	DETECTED	263.2354 m/z @14.58 [N1308_1.mzXML]	263.2354431152344	14.57515	0.18611666666666665	19.9665	19.780383333333333	160504.09375	9713224.068659008	0	1288	0.6017790396399523	2.2986134823977844	1.3177033721054738	263.230224609375	263.2369079589844
616	264.09063720703125	11.567316666666667					1	DETECTED	264.0906 m/z @11.57 [N1308_1.mzXML]	264.09063720703125	11.567316666666667	1.8315166666666667	11.854533333333334	10.023016666666667	79930.6015625	3307971.5428924575	0	1288	0.08924000409204069	0.5099107391527608	3.4044395385776114	264.0824279785156	264.0953369140625
617	264.1694641113281	9.231333333333334					1	DETECTED	264.1695 m/z @9.23 [N1308_1.mzXML]	264.1694641113281	9.231333333333334	9.161100000000001	9.507783333333332	0.34668333333333123	52745.34375	301232.23533874634	0	1288	0.06713974284959079	2.308219199264826	1.4405686086205893	264.1687927246094	264.16973876953125
618	264.62689208984375	8.773216666666666					1	DETECTED	264.6269 m/z @8.77 [N1308_1.mzXML]	264.62689208984375	8.773216666666666	8.7124	9.076799999999999	0.36439999999999806	42059.3046875	225445.8316241459	0	1288	0.08333144221531263	2.292851594171133	1.399202870494917	264.6262512207031	264.627197265625
619	264.9532470703125	1.5682333333333331					1	DETECTED	264.9532 m/z @1.57 [N1308_1.mzXML]	264.9532470703125	1.5682333333333331	1.4648333333333334	16.425233333333335	14.960400000000002	4042.7783203125	2729952.851015137	0	1288	14.91504758008283	72.34235976789189	143.68471953578378	264.9491271972656	264.9535827636719
620	265.0214538574219	1.7892833333333333					1	DETECTED	265.0215 m/z @1.79 [N1308_1.mzXML]	265.0214538574219	1.7892833333333333	1.7753	18.461833333333335	16.686533333333333	42680.5859375	3004211.862034179	0	1288	0.14059247885287363	12.740964078770304	23.742950875557543	265.01226806640625	265.0313720703125
621	265.0789489746094	1.8315166666666667					1	DETECTED	265.0789 m/z @1.83 [N1308_1.mzXML]	265.0789489746094	1.8315166666666667	0.10123333333333333	20.000166666666665	19.898933333333332	8063.77734375	3166408.0086375126	0	1288	18.762183947230724	8.062082633630613	15.372566902495985	265.0727233886719	265.08477783203125
622	265.1166076660156	9.7295					1	DETECTED	265.1166 m/z @9.73 [N1308_1.mzXML]	265.1166076660156	9.7295	9.670383333333332	10.005866666666666	0.33548333333333424	130012.2265625	782130.3977064237	0	1288	0.09392095398824551	1.733123220167044	2.4893296806004748	265.1160888671875	265.1172180175781
623	265.141357421875	11.308533333333333					1	DETECTED	265.1414 m/z @11.31 [N1308_1.mzXML]	265.141357421875	11.308533333333333	10.210183333333333	16.931	6.720816666666668	13848.140625	1791510.3686435549	0	1288	2.2647654878617054	3.059505925555	5.11901185111	265.139404296875	265.14288330078125
624	265.2510070800781	12.747033333333333					1	DETECTED	265.2510 m/z @12.75 [N1308_1.mzXML]	265.2510070800781	12.747033333333333	0.47375	15.500383333333334	15.026633333333333	21638.685546875	2749230.1231014384	0	1288	0.21827561141672192	0.7019720865164966	0.20316056942827762	265.2412414550781	265.2525634765625
625	265.9794921875	10.224766666666666					1	DETECTED	265.9795 m/z @10.22 [N1308_1.mzXML]	265.9794921875	10.224766666666666	10.195500000000001	10.3406	0.14509999999999934	21734.2265625	113115.8856765134	0	1288	0.06597659649072796	2.4789293849659804	4.263479382169353	265.97900390625	265.97998046875
626	266.0703430175781	16.34405					1	DETECTED	266.0703 m/z @16.34 [N1308_1.mzXML]	266.0703430175781	16.34405	9.977183333333333	20.000166666666665	10.022983333333332	5731.85546875	1701259.0644768071	0	1288	8.409565932801232	0.7871205616577489	0.5742411233154978	266.0696716308594	266.07177734375
627	266.62652587890625	13.235666666666667					1	DETECTED	266.6265 m/z @13.24 [N1308_1.mzXML]	266.62652587890625	13.235666666666667	8.371066666666668	17.340500000000002	8.969433333333335	24864.12109375	2918465.4143264163	0	1288	8.935906802090347	0.9229336526508356	0.8438844323196211	266.61773681640625	266.63446044921875
628	266.84771728515625	1.7317166666666668					1	DETECTED	266.8477 m/z @1.73 [N1308_1.mzXML]	266.84771728515625	1.7317166666666668	1.7020000000000002	1.8032499999999998	0.10124999999999962	21609.498046875	93823.5981533202	0	1288	0.07381439907640419	1.7035894559730758	2.4071789119461515	266.8471984863281	266.8485107421875
629	266.9259033203125	1.5831000000000002					1	DETECTED	266.9259 m/z @1.58 [N1308_1.mzXML]	266.9259033203125	1.5831000000000002	1.52375	1.6425166666666666	0.11876666666666669	51880.21875	227145.38974414076	0	1288	0.08080405707644878	1.0005616399887634	0.9917631377969128	266.9258117675781	266.9267883300781
630	267.0289306640625	11.567316666666667					1	DETECTED	267.0289 m/z @11.57 [N1308_1.mzXML]	267.0289306640625	11.567316666666667	11.552883333333334	11.897583333333333	0.34469999999999956	11751.6396484375	102866.3181638187	0	1288	0.17462949770933456	11.941108545035023	22.882217090070046	267.0289306640625	267.0306091308594
631	267.0572814941406	1.9023166666666667					1	DETECTED	267.0573 m/z @1.90 [N1308_1.mzXML]	267.0572814941406	1.9023166666666667	0.18611666666666665	19.949666666666666	19.76355	13768.703125	3572939.2833786	0	1288	14.526822180446807	5.750766967075545	10.274004939943696	267.0566711425781	267.0672607421875
632	267.2660827636719	12.69045					1	DETECTED	267.2661 m/z @12.69 [N1308_1.mzXML]	267.2660827636719	12.69045	6.768783333333333	20.000166666666665	13.231383333333332	49952.94921875	3681863.916801758	0	1288	0.3206074307411928	9.567603931472327	0.6190189511807316	267.2646484375	267.271728515625
633	267.6453552246094	13.235666666666667					1	DETECTED	267.6454 m/z @13.24 [N1308_1.mzXML]	267.6453552246094	13.235666666666667	12.958383333333334	15.6291	2.6707166666666655	380931.9375	8077200.630546998	2	1288	0.2879087242378713	1.503565711439271	1.844416497504402	267.6446533203125	267.64605712890625
634	267.9774169921875	10.224766666666666					1	DETECTED	267.9774 m/z @10.22 [N1308_1.mzXML]	267.9774169921875	10.224766666666666	10.195500000000001	13.733066666666668	3.5375666666666667	19564.373046875	2458206.9349133302	0	1288	0.09390515250656684	60.4367881549014	119.8735763098028	267.9773254394531	267.9867858886719
635	268.0951843261719	10.545383333333332					1	DETECTED	268.0952 m/z @10.55 [N1308_1.mzXML]	268.0951843261719	10.545383333333332	10.488666666666667	10.821133333333334	0.3324666666666669	34045.65234375	379566.0553200661	0	1288	0.21686808517448952	2.930943285336569	4.915479064455691	268.0941162109375	268.0953674316406
636	268.4892578125	8.7124					1	DETECTED	268.4893 m/z @8.71 [N1308_1.mzXML]	268.4892578125	8.7124	8.696866666666667	8.818416666666668	0.12155000000000094	9011.166015625	35223.76694433575	0	1288	0.2422594850176285	3.912553648068571	6.825107296137142	268.488525390625	268.4893798828125
637	268.95611572265625	11.266699999999998					1	DETECTED	268.9561 m/z @11.27 [N1308_1.mzXML]	268.95611572265625	11.266699999999998	1.4648333333333334	19.300833333333333	17.836	15683.61328125	3124723.8893170147	0	1288	0.728032598129781	0.7830789676277455	11.498937157468271	268.95166015625	268.95806884765625
638	269.046875	1.84575					1	DETECTED	269.0469 m/z @1.85 [N1308_1.mzXML]	269.046875	1.84575	1.8172666666666666	11.982416666666667	10.16515	12988.404296875	1925365.1133737795	0	1288	0.33959545336136476	178.44031597425345	355.88063194850685	269.0451354980469	269.0484313964844
639	269.0859680175781	1.4648333333333334					1	DETECTED	269.0860 m/z @1.46 [N1308_1.mzXML]	269.0859680175781	1.4648333333333334	1.4007666666666667	10.45865	9.057883333333333	7226.8134765625	1484050.8543083495	0	1288	0.06986423420886978	70.69107700312169	140.3821540062434	269.08502197265625	269.0919189453125
640	269.1366882324219	12.0555					1	DETECTED	269.1367 m/z @12.06 [N1308_1.mzXML]	269.1366882324219	12.0555	8.7124	12.163733333333333	3.4513333333333325	21408.443359375	753016.2664394827	0	1288	0.0786022784391136	0.5161875704186732	0.033231827664934314	269.1304016113281	269.1416931152344
641	269.2247009277344	14.095833333333333					1	DETECTED	269.2247 m/z @14.10 [N1308_1.mzXML]	269.2247009277344	14.095833333333333	13.888200000000001	15.031816666666666	1.1436166666666647	63197.203125	1519915.2423789063	0	1288	0.3006643228151269	2.148715715229002	2.9516125146856957	269.22418212890625	269.2254333496094
642	269.28173828125	13.512733333333333					1	DETECTED	269.2817 m/z @13.51 [N1308_1.mzXML]	269.28173828125	13.512733333333333	0.44	19.666	19.226	10083.236328125	2069456.8103560188	0	1288	1.5255549517115572	0.6709779332038736	0.2762499019805765	269.2801818847656	269.283935546875
643	270.227783203125	14.065266666666668					1	DETECTED	270.2278 m/z @14.07 [N1308_1.mzXML]	270.227783203125	14.065266666666668	13.946050000000001	19.516333333333332	5.570283333333331	14149.001953125	1176689.71173877	0	1288	0.3162013664815948	23.36201593736895	45.7240318747379	270.2203369140625	270.22900390625
644	270.9568176269531	1.9442833333333334					1	DETECTED	270.9568 m/z @1.94 [N1308_1.mzXML]	270.9568176269531	1.9442833333333334	1.8884	15.742983333333333	13.854583333333332	17155.166015625	2352717.0212256466	0	1288	0.18109135899171913	123.95988666865503	246.9197733373101	270.9559020996094	270.9579162597656
645	271.03839111328125	1.7892833333333333					1	DETECTED	271.0384 m/z @1.79 [N1308_1.mzXML]	271.03839111328125	1.7892833333333333	1.7317166666666668	15.759333333333332	14.027616666666665	76080.3515625	9330228.858173156	0	1288	0.08686753830753924	121.83801389693134	230.2127086169883	271.0380554199219	271.0468444824219
646	271.0613098144531	12.17975					1	DETECTED	271.0613 m/z @12.18 [N1308_1.mzXML]	271.0613098144531	12.17975	10.238966666666666	12.259916666666667	2.020950000000001	9937.6064453125	477283.20521362347	0	1288	0.08854209026053717	0.520653172688004	0.041306345376008094	271.060791015625	271.06500244140625
647	271.1059875488281	10.531316666666667					1	DETECTED	271.1060 m/z @10.53 [N1308_1.mzXML]	271.1059875488281	10.531316666666667	9.962983333333334	12.3693	2.406316666666667	178388.28125	1752285.4640095166	0	1288	0.10761557709539638	0.6162267783446412	0.0545543973810922	271.0975036621094	271.1070556640625
648	271.2040710449219	14.89665					1	DETECTED	271.2041 m/z @14.90 [N1308_1.mzXML]	271.2040710449219	14.89665	12.21175	15.856216666666667	3.6444666666666663	7708.8017578125	628844.5579488524	0	1288	0.38409056695825505	0.6786969098787046	0.35739381975740914	271.2032775878906	271.2049560546875
649	271.2613525390625	12.617883333333333					1	DETECTED	271.2614 m/z @12.62 [N1308_1.mzXML]	271.2613525390625	12.617883333333333	0.10123333333333333	20.000166666666665	19.898933333333332	71554.265625	6421906.226884097	0	1288	0.2699584364360099	1.1013633134996068	0.21294842763396055	271.2599792480469	271.2699890136719
650	271.27227783203125	11.449250000000001					1	DETECTED	271.2723 m/z @11.45 [N1308_1.mzXML]	271.27227783203125	11.449250000000001	11.434816666666668	11.682583333333334	0.24776666666666536	34199.33203125	193349.25060876313	0	1288	0.1798959084080014	6.953943300329679	10.783786442585628	271.2721252441406	271.2729187011719
651	271.6561279296875	12.986333333333333					1	DETECTED	271.6561 m/z @12.99 [N1308_1.mzXML]	271.6561279296875	12.986333333333333	12.902083333333334	14.926433333333334	2.02435	39262.859375	1010884.4862880856	0	1288	0.17539768568457603	12.013946587537228	23.027893175074457	271.6473693847656	271.6568603515625
652	271.8236389160156	9.132366666666666					1	DETECTED	271.8236 m/z @9.13 [N1308_1.mzXML]	271.8236389160156	9.132366666666666	9.09045	9.301383333333332	0.21093333333333142	56086.78515625	257609.96573510472	0	1288	0.06900177288601483	2.516103379721718	1.878981583794361	271.8227844238281	271.8248291015625
653	272.2568054199219	11.392566666666665					1	DETECTED	272.2568 m/z @11.39 [N1308_1.mzXML]	272.2568054199219	11.392566666666665	0.18611666666666665	19.732833333333335	19.54671666666667	24837.310546875	3370655.1835529488	0	1288	13.3733436724561	1.1349990515475887	0.7317272910317539	272.2565002441406	272.2662658691406
654	272.6644287109375	13.344133333333334					1	DETECTED	272.6644 m/z @13.34 [N1308_1.mzXML]	272.6644287109375	13.344133333333334	8.84905	15.3415	6.49245	18199.65234375	2415622.679095764	0	1288	0.2370337516275498	0.7244001415554163	0.45173552743571527	272.65447998046875	272.66485595703125
655	272.7926330566406	1.9580833333333334					1	DETECTED	272.7926 m/z @1.96 [N1308_1.mzXML]	272.7926330566406	1.9580833333333334	1.8172666666666666	2.243866666666667	0.4266000000000003	18297.85546875	234460.73776550294	0	1288	0.2029191205917784	1.5147354716534496	1.9838812760844848	272.7926330566406	272.7936096191406
656	272.9428405761719	1.6279833333333333					1	DETECTED	272.9428 m/z @1.63 [N1308_1.mzXML]	272.9428405761719	1.6279833333333333	1.5531666666666666	1.6719499999999998	0.11878333333333324	77935.8046875	391113.2290761718	0	1288	0.08613658453450945	0.793829360659388	0.552896205744008	272.942626953125	272.9428405761719
657	274.00128173828125	11.266699999999998					1	DETECTED	274.0013 m/z @11.27 [N1308_1.mzXML]	274.00128173828125	11.266699999999998	10.3988	18.394833333333334	7.996033333333335	12285.587890625	1478699.0055478816	0	1288	3.902724334284102	3.15355528532488	5.571814895478569	274.00042724609375	274.0057678222656
658	274.1862487792969	8.622566666666668					1	DETECTED	274.1862 m/z @8.62 [N1308_1.mzXML]	274.1862487792969	8.622566666666668	8.5932	8.681583333333332	0.08838333333333281	4374.70458984375	16311.962025756748	0	1288	0.0678207274721867	1.5048240635640495	2.009648127128099	274.1861877441406	274.1867370605469
659	274.2716979980469	11.392566666666665					1	DETECTED	274.2717 m/z @11.39 [N1308_1.mzXML]	274.2716979980469	11.392566666666665	0.8304166666666667	15.694516666666667	14.8641	3652556.0	3.921836597561928E7	1	1288	0.11732598429428442	1.5936945328302328	1.4082244074473123	274.265380859375	274.2789001464844
660	274.6229553222656	12.817283333333334					1	DETECTED	274.6230 m/z @12.82 [N1308_1.mzXML]	274.6229553222656	12.817283333333334	11.8392	12.930216666666666	1.0910166666666665	38649.1015625	671566.1321613769	0	1288	0.17399256177945688	0.5577319587628861	0.1154639175257722	274.6227722167969	274.62603759765625
661	274.6525573730469	13.512733333333333					1	DETECTED	274.6526 m/z @13.51 [N1308_1.mzXML]	274.6525573730469	13.512733333333333	13.498316666666666	17.651333333333334	4.153016666666668	17467.458984375	898424.5217437131	0	1288	0.15311469733256367	144.03526011559956	287.0705202311991	274.6520080566406	274.65631103515625
662	274.7904052734375	1.9998					1	DETECTED	274.7904 m/z @2.00 [N1308_1.mzXML]	274.7904052734375	1.9998	1.9442833333333334	2.2725999999999997	0.32831666666666637	7711.15966796875	82210.75850378418	0	1288	0.12652175061364446	2.9569198438907214	4.913839687781443	274.78924560546875	274.79144287109375
663	274.8794250488281	1.7317166666666668					1	DETECTED	274.8794 m/z @1.73 [N1308_1.mzXML]	274.8794250488281	1.7317166666666668	1.6719499999999998	8.773216666666666	7.101266666666667	37781.69140625	2110485.7589541017	0	1288	0.10490309733670844	59.40825432236445	1.5246183032130527	274.87322998046875	274.87957763671875
664	274.9982604980469	11.77555					1	DETECTED	274.9983 m/z @11.78 [N1308_1.mzXML]	274.9982604980469	11.77555	1.4648333333333334	19.933	18.468166666666665	14644.51171875	3890914.711775788	0	1288	1.155511910705835	0.6956148026599674	3.90368629518539	274.9908447265625	275.006103515625
665	275.0773010253906	10.694816666666666					1	DETECTED	275.0773 m/z @10.69 [N1308_1.mzXML]	275.0773010253906	10.694816666666666	3.73285	16.067483333333332	12.334633333333333	22550.59375	4834179.05069641	0	1288	0.11199400619191735	0.8858584020798721	0.5106355336401406	275.0731506347656	275.0869140625
666	275.2752685546875	11.378433333333334					1	DETECTED	275.2753 m/z @11.38 [N1308_1.mzXML]	275.2752685546875	11.378433333333334	11.322566666666667	11.713283333333333	0.39071666666666616	523919.21875	3673971.4594477457	0	1288	0.10705673770639379	2.119425651291376	2.3259769319306325	275.2749328613281	275.2757568359375
667	275.6312561035156	13.235666666666667					1	DETECTED	275.6313 m/z @13.24 [N1308_1.mzXML]	275.6312561035156	13.235666666666667	12.958383333333334	13.690883333333334	0.7324999999999999	448234.46875	3789308.994613279	0	1288	0.09097176939189744	1.2436964727912476	0.7493993000277829	275.63037109375	275.6315612792969
668	275.9958801269531	10.8373					1	DETECTED	275.9959 m/z @10.84 [N1308_1.mzXML]	275.9958801269531	10.8373	10.122250000000001	18.7425	8.620249999999999	3196.76806640625	1032320.4518580013	0	1288	6.79187274231737	6.027725333892736	11.055450667785472	275.99468994140625	275.99786376953125
669	276.1325988769531	13.235666666666667					1	DETECTED	276.1326 m/z @13.24 [N1308_1.mzXML]	276.1325988769531	13.235666666666667	4.363233333333333	13.572066666666666	9.208833333333335	131899.90625	2661406.1108229365	0	1288	0.05936531762962183	0.5189575952482033	0.018599745185842627	276.1319274902344	276.1425476074219
670	276.166748046875	9.301383333333332					1	DETECTED	276.1667 m/z @9.30 [N1308_1.mzXML]	276.166748046875	9.301383333333332	9.301383333333332	9.41645	0.11506666666666732	14761.9833984375	61920.01460632366	0	1288	0.14870496656615728	null	null	276.1661071777344	276.1675109863281
671	276.650634765625	13.249183333333333					1	DETECTED	276.6506 m/z @13.25 [N1308_1.mzXML]	276.650634765625	13.249183333333333	13.1254	13.7611	0.6356999999999999	58720.13671875	1055037.9502395017	0	1288	0.2947336441372528	2.260822469169647	3.429340523233157	276.6496887207031	276.65069580078125
672	276.8263854980469	1.86045					1	DETECTED	276.8264 m/z @1.86 [N1308_1.mzXML]	276.8263854980469	1.86045	1.86045	8.578566666666667	6.718116666666667	55431.41015625	760821.2506707154	0	1288	0.02934580962683886	null	null	276.8248291015625	276.83428955078125
673	276.95294189453125	1.5091					1	DETECTED	276.9529 m/z @1.51 [N1308_1.mzXML]	276.95294189453125	1.5091	1.4494666666666667	1.5383833333333332	0.08891666666666653	4384.19287109375	17980.16976354978	0	1288	0.13267247825156536	0.7455282280603667	0.49105645612073323	276.9527282714844	276.95404052734375
674	276.9839782714844	1.7892833333333333					1	DETECTED	276.9840 m/z @1.79 [N1308_1.mzXML]	276.9839782714844	1.7892833333333333	1.4342333333333335	18.938499999999998	17.504266666666663	17225.5703125	2636428.2145418087	0	1288	0.5826097687040679	22.97041159910243	41.46556807192636	276.97406005859375	276.9938049316406
675	277.1325988769531	13.014333333333333					1	DETECTED	277.1326 m/z @13.01 [N1308_1.mzXML]	277.1325988769531	13.014333333333333	8.296533333333333	13.097800000000001	4.801266666666669	8938.814453125	1057240.2590431827	0	1288	1.3648663396798	0.508845931013043	0.017691862026085914	277.1325988769531	277.1402893066406
676	277.1605224609375	1.8745666666666667					1	DETECTED	277.1605 m/z @1.87 [N1308_1.mzXML]	277.1605224609375	1.8745666666666667	1.86045	19.583000000000002	17.722550000000002	24739.1875	3052060.9619580065	0	1288	11.279577720709561	555.8238015950741	1077.0702301211254	277.1506042480469	277.1630554199219
677	277.1780700683594	12.17975					1	DETECTED	277.1781 m/z @12.18 [N1308_1.mzXML]	277.1780700683594	12.17975	0.11800000000000001	19.433666666666667	19.31566666666667	13952.30859375	2074034.3042776184	0	1288	0.1536158702496433	0.8203123121504693	0.6434638173763347	277.1759948730469	277.1798400878906
678	277.21148681640625	13.902366666666667					1	DETECTED	277.2115 m/z @13.90 [N1308_1.mzXML]	277.21148681640625	13.902366666666667	12.0555	18.528166666666667	6.472666666666667	17182.859375	1390721.9686975102	0	1288	1.4249973387570982	1.7523372919900368	0.17045317153645656	277.2098693847656	277.21490478515625
679	278.0509033203125	16.52225					1	DETECTED	278.0509 m/z @16.52 [N1308_1.mzXML]	278.0509033203125	16.52225	15.046883333333334	19.333833333333335	4.286950000000001	2411.7119140625	348171.5137842407	0	1288	2.2499518066860773	1.4528422313097318	1.9056844626194638	278.0497741699219	278.0521545410156
680	278.152587890625	8.773216666666666					1	DETECTED	278.1526 m/z @8.77 [N1308_1.mzXML]	278.152587890625	8.773216666666666	8.743216666666665	15.661750000000001	6.918533333333336	3155.225830078125	1137930.5323698733	0	1288	6.701605870056728	115.30888888888457	229.61777777776913	278.1515808105469	278.1604919433594
681	278.6258239746094	12.930216666666666					1	DETECTED	278.6258 m/z @12.93 [N1308_1.mzXML]	278.6258239746094	12.930216666666666	12.803216666666666	13.097800000000001	0.2945833333333354	60984.48046875	599892.5556225599	0	1288	0.1393522792464026	1.1597769028871412	1.8770673369571569	278.6253356933594	278.6260681152344
682	278.9773254394531	13.38485					1	DETECTED	278.9773 m/z @13.38 [N1308_1.mzXML]	278.9773254394531	13.38485	1.9998	19.632833333333334	17.633033333333334	18858.931640625	5264456.3038399005	0	1288	14.079421758609502	0.7076589118661337	0.33171562349492967	278.9773254394531	278.98199462890625
683	279.08197021484375	10.545383333333332					1	DETECTED	279.0820 m/z @10.55 [N1308_1.mzXML]	279.08197021484375	10.545383333333332	7.531499999999999	19.267833333333332	11.736333333333333	469293.125	1.2209556805206006E7	1	1288	0.10477021807925446	1.3656882313208114	1.350560509863889	279.081787109375	279.0918884277344
684	279.1572570800781	12.477433333333332					1	DETECTED	279.1573 m/z @12.48 [N1308_1.mzXML]	279.1572570800781	12.477433333333332	0.10123333333333333	20.000166666666665	19.898933333333332	160064.640625	3.923301871070799E7	0	1288	0.16658504367483395	0.5380883129776126	0.06521043728591888	279.156494140625	279.1580810546875
685	279.1680908203125	10.005866666666666					1	DETECTED	279.1681 m/z @10.01 [N1308_1.mzXML]	279.1680908203125	10.005866666666666	8.3415	10.13685	1.795350000000001	816071.625	7831569.718856448	1	1288	0.09000745642845764	1.6726298839728095	1.8757100986631112	279.1581115722656	279.1684265136719
686	279.22967529296875	13.498316666666666					1	DETECTED	279.2297 m/z @13.50 [N1308_1.mzXML]	279.22967529296875	13.498316666666666	11.653016666666668	18.046833333333332	6.393816666666664	84973.3046875	3063291.883561828	0	1288	0.17422028817095203	0.7928701958235949	0.6106114421349308	279.2292785644531	279.2315979003906
687	279.6449279785156	12.944266666666666					1	DETECTED	279.6449 m/z @12.94 [N1308_1.mzXML]	279.6449279785156	12.944266666666666	12.789299999999999	13.602133333333335	0.8128333333333355	180555.5625	2206905.601984869	0	1288	0.18234753134179016	2.595141572075439	5.5740113970456076	279.64373779296875	279.64544677734375
688	280.09002685546875	1.7463000000000002					1	DETECTED	280.0900 m/z @1.75 [N1308_1.mzXML]	280.09002685546875	1.7463000000000002	1.6425166666666666	18.9875	17.344983333333335	291231.375	6684360.57891344	0	1288	0.0760235179024491	48.79277869156919	107.17940489893907	280.0841979980469	280.090576171875
689	280.16064453125	12.492816666666666					1	DETECTED	280.1606 m/z @12.49 [N1308_1.mzXML]	280.16064453125	12.492816666666666	0.13506666666666664	19.983333333333334	19.848266666666667	30804.505859375	6772315.432021731	0	1288	0.11058417725427638	0.8582904678870398	0.6975733774395769	280.1591491699219	280.16162109375
690	280.17181396484375	10.005866666666666					1	DETECTED	280.1718 m/z @10.01 [N1308_1.mzXML]	280.17181396484375	10.005866666666666	9.217466666666667	10.122250000000001	0.9047833333333344	111906.3671875	879798.8851232922	0	1288	0.09313599905459569	1.5157035741886749	2.241882008109758	280.161865234375	280.172119140625
691	280.6526794433594	13.412733333333334					1	DETECTED	280.6527 m/z @13.41 [N1308_1.mzXML]	280.6526794433594	13.412733333333334	13.111633333333334	14.05035	0.9387166666666662	200980.09375	3016308.7357767317	2	1288	0.2784991944022366	1.1619136985081373	1.378125913461961	280.65179443359375	280.6535339355469
692	281.0821533203125	15.5969					1	DETECTED	281.0822 m/z @15.60 [N1308_1.mzXML]	281.0821533203125	15.5969	9.890966666666666	19.383666666666667	9.492700000000001	17156.6640625	3705494.7185486453	0	1288	1.9092616600310848	0.8318271039502739	0.5287646941408257	281.0806579589844	281.08282470703125
693	281.1115417480469	9.596683333333335					1	DETECTED	281.1115 m/z @9.60 [N1308_1.mzXML]	281.1115417480469	9.596683333333335	9.462416666666666	9.640899999999998	0.17848333333333244	11653.15625	85399.85951782166	0	1288	0.183522954266369	0.6646598808341472	0.3293197616682944	281.1108093261719	281.1119384765625
694	281.1363525390625	11.897583333333333					1	DETECTED	281.1364 m/z @11.90 [N1308_1.mzXML]	281.1363525390625	11.897583333333333	11.77555	12.040783333333334	0.26523333333333277	15105.28125	137623.0304233398	0	1288	0.18011699964228534	1.0867249385413869	1.1734498770827735	281.1360168457031	281.1368713378906
695	281.1543273925781	13.371216666666667					1	DETECTED	281.1543 m/z @13.37 [N1308_1.mzXML]	281.1543273925781	13.371216666666667	0.3045333333333333	19.749333333333333	19.4448	50973.5546875	1.03647956058042E7	0	1288	11.178704748789551	0.7440602754333222	1.3299554068608994	281.1534423828125	281.1641540527344
696	281.1742858886719	9.991533333333333					1	DETECTED	281.1743 m/z @9.99 [N1308_1.mzXML]	281.1742858886719	9.991533333333333	1.1579833333333334	18.628666666666668	17.470683333333334	8560.9375	1822092.0835354005	0	1288	0.08256105440130135	0.9888823481688186	0.9777646963376373	281.1645202636719	281.1756591796875
697	281.24554443359375	14.41795					1	DETECTED	281.2455 m/z @14.42 [N1308_1.mzXML]	281.24554443359375	14.41795	1.0890166666666665	19.983333333333334	18.89431666666667	239744.375	1.4588678986336634E7	0	1288	0.5754990065976848	0.8170364852650984	0.4231650876442894	281.244384765625	281.24700927734375
698	281.6605529785156	14.201533333333334					1	DETECTED	281.6606 m/z @14.20 [N1308_1.mzXML]	281.6605529785156	14.201533333333334	11.744366666666668	16.506133333333334	4.7617666666666665	95131.1484375	5148788.969490844	0	1288	1.2208313700094422	1.7112472526470588	2.0733895962082936	281.6557922363281	281.6612548828125
699	282.2188720703125	13.412733333333334					1	DETECTED	282.2189 m/z @13.41 [N1308_1.mzXML]	282.2188720703125	13.412733333333334	0.13506666666666664	20.000166666666665	19.865099999999998	5392.1884765625	3795079.66961969	0	1288	15.688359000792133	0.7480644189491125	0.49612883789822493	282.21832275390625	282.2212219238281
700	282.24908447265625	14.461133333333333					1	DETECTED	282.2491 m/z @14.46 [N1308_1.mzXML]	282.24908447265625	14.461133333333333	11.350566666666667	16.1487	4.798133333333334	47004.015625	6655161.7695040265	0	1288	3.4244538454869513	0.740519056873674	0.3896959360596076	282.24871826171875	282.25811767578125
701	282.2772521972656	14.05035					1	DETECTED	282.2773 m/z @14.05 [N1308_1.mzXML]	282.2772521972656	14.05035	11.807166666666665	14.375499999999999	2.5683333333333334	127392.9765625	3314355.7814335916	0	1288	0.3129250801472896	0.5777391635600508	1.4034844553360566	282.2751159667969	282.2779846191406
702	282.90338134765625	1.5831000000000002					1	DETECTED	282.9034 m/z @1.58 [N1308_1.mzXML]	282.90338134765625	1.5831000000000002	1.5091	19.782666666666668	18.273566666666667	84857.453125	9395870.915167848	0	1288	0.07330152185222394	132.74535347278317	307.4497237857162	282.9031677246094	282.908935546875
703	282.9716796875	11.449250000000001					1	DETECTED	282.9717 m/z @11.45 [N1308_1.mzXML]	282.9716796875	11.449250000000001	11.021083333333333	16.13235	5.1112666666666655	17576.3828125	1245094.3697052917	0	1288	0.8528061432758491	5.9687816270922385	10.937563254184477	282.97119140625	282.9737548828125
704	283.0056457519531	10.238966666666666					1	DETECTED	283.0056 m/z @10.24 [N1308_1.mzXML]	283.0056457519531	10.238966666666666	10.210183333333333	10.325983333333333	0.11580000000000013	18280.81640625	83172.38932665999	0	1288	0.099026761145943	2.0115807759120004	3.0231615518240007	283.00555419921875	283.0061950683594
705	283.0254211425781	1.86045					1	DETECTED	283.0254 m/z @1.86 [N1308_1.mzXML]	283.0254211425781	1.86045	1.86045	18.128833333333333	16.268383333333333	17044.662109375	1940129.3208079226	0	1288	13.929186150908441	null	null	283.0246276855469	283.0276794433594
706	283.10577392578125	10.787783333333334					1	DETECTED	283.1058 m/z @10.79 [N1308_1.mzXML]	283.10577392578125	10.787783333333334	9.962983333333334	18.561666666666667	8.598683333333334	8490.8505859375	1203733.7665203246	0	1288	0.08974666123655872	5.212586889751052	9.425173779502105	283.10467529296875	283.1143493652344
707	283.2610778808594	12.676616666666666					1	DETECTED	283.2611 m/z @12.68 [N1308_1.mzXML]	283.2610778808594	12.676616666666666	0.15185	20.000166666666665	19.848316666666665	53339.66796875	3090483.6488645296	0	1288	0.25762860845020086	0.5914712470916766	10.632098687893434	283.2515563964844	283.2641296386719
708	283.2803039550781	13.961					1	DETECTED	283.2803 m/z @13.96 [N1308_1.mzXML]	283.2803039550781	13.961	11.823116666666666	14.941383333333333	3.118266666666667	25271.982421875	897940.624360718	0	1288	0.29485324284375025	0.6696019833153057	0.3168148973384436	283.27978515625	283.28271484375
709	284.1421813964844	1.9023166666666667					1	DETECTED	284.1422 m/z @1.90 [N1308_1.mzXML]	284.1421813964844	1.9023166666666667	1.9023166666666667	9.06265	7.160333333333333	18173.69921875	5489884.929198731	0	1288	7.139726687105605	null	null	284.1371154785156	284.1421813964844
710	284.29254150390625	12.602366666666667					1	DETECTED	284.2925 m/z @12.60 [N1308_1.mzXML]	284.29254150390625	12.602366666666667	0.7450166666666667	19.849333333333334	19.104316666666666	22800.939453125	3074106.8917570184	0	1288	0.11288528327078495	0.8055896413054631	36.234394957551025	284.2857971191406	284.29437255859375
711	284.3293762207031	11.92525					1	DETECTED	284.3294 m/z @11.93 [N1308_1.mzXML]	284.3293762207031	11.92525	11.854533333333334	12.307799999999999	0.45326666666666426	24190.119140625	241022.86083715747	0	1288	0.12450613294202384	3.2048079189253076	1.8465804702541229	284.3281555175781	284.32952880859375
712	284.4976806640625	1.8884					1	DETECTED	284.4977 m/z @1.89 [N1308_1.mzXML]	284.4976806640625	1.8884	1.8745666666666667	12.461983333333334	10.587416666666668	30109.345703125	1286426.6490775452	0	1288	0.5035141692558895	72.10226091782783	48.94463614472683	284.4938049316406	284.4991149902344
713	284.6369934082031	13.235666666666667					1	DETECTED	284.6370 m/z @13.24 [N1308_1.mzXML]	284.6369934082031	13.235666666666667	8.986783333333333	13.316933333333333	4.33015	24415.4375	1324477.0346914062	0	1288	0.10354256741585033	0.5095632970231394	0.01903645701314335	284.6349792480469	284.6399841308594
714	284.9080505371094	1.6866333333333332					1	DETECTED	284.9081 m/z @1.69 [N1308_1.mzXML]	284.9080505371094	1.6866333333333332	1.6572333333333333	1.8032499999999998	0.14601666666666646	44636.875	268183.08873339853	0	1288	0.13406079773092028	2.483276643990937	3.966553287981874	284.90765380859375	284.9082336425781
715	285.0632019042969	1.4648333333333334					1	DETECTED	285.0632 m/z @1.46 [N1308_1.mzXML]	285.0632019042969	1.4648333333333334	1.4179666666666668	17.062333333333335	15.644366666666668	15594.888671875	2691277.5051374207	0	1288	0.05997742788147664	166.90291607396892	332.80583214793785	285.0615539550781	285.0633850097656
716	285.2403869628906	13.041933333333333					1	DETECTED	285.2404 m/z @13.04 [N1308_1.mzXML]	285.2403869628906	13.041933333333333	12.986333333333333	14.926433333333334	1.940100000000001	29425.83984375	720898.5292377933	0	1288	0.11722192096989481	17.446942446043145	33.89388489208629	285.2397766113281	285.24627685546875
717	285.27679443359375	12.676616666666666					1	DETECTED	285.2768 m/z @12.68 [N1308_1.mzXML]	285.27679443359375	12.676616666666666	0.10123333333333333	19.6825	19.581266666666668	25594.91796875	2286793.8477022396	0	1288	5.208110288347684	0.6763867041498589	0.5103861694354977	285.2760009765625	285.2777404785156
718	285.2877502441406	11.463833333333334					1	DETECTED	285.2878 m/z @11.46 [N1308_1.mzXML]	285.2877502441406	11.463833333333334	0.9163	19.03666666666667	18.12036666666667	42657.4921875	3250317.932966736	0	1288	0.369490640077478	1.2389456393800249	1.469403975830361	285.27777099609375	285.28900146484375
719	285.49822998046875	8.221316666666667					1	DETECTED	285.4982 m/z @8.22 [N1308_1.mzXML]	285.49822998046875	8.221316666666667	8.176383333333334	8.266633333333333	0.09024999999999928	1994.1376953125	7315.294606719918	0	1288	0.1751176095987237	1.004265578635018	1.0085311572700362	285.496337890625	285.49932861328125
720	286.14190673828125	11.91145					1	DETECTED	286.1419 m/z @11.91 [N1308_1.mzXML]	286.14190673828125	11.91145	11.869	12.132366666666666	0.2633666666666663	20746.439453125	149924.60516418464	0	1288	0.11890318652115894	3.1020808794659946	4.970126361182773	286.1417236328125	286.1425476074219
721	286.1993103027344	10.355183333333335					1	DETECTED	286.1993 m/z @10.36 [N1308_1.mzXML]	286.1993103027344	10.355183333333335	10.282583333333333	10.804183333333333	0.5215999999999994	255927.84375	1905537.5110020817	1	1288	0.11082065271142483	2.200497993731782	2.7067648672985336	286.1988830566406	286.19952392578125
722	286.2469482421875	9.802783333333334					1	DETECTED	286.2469 m/z @9.80 [N1308_1.mzXML]	286.2469482421875	9.802783333333334	8.925216666666667	19.916166666666665	10.990949999999998	139290.078125	3078302.0849649347	0	1288	0.11249059902471714	1.00877100334645	0.9451181943101244	286.2460632324219	286.2484436035156
723	286.9300537109375	1.9442833333333334					1	DETECTED	286.9301 m/z @1.94 [N1308_1.mzXML]	286.9300537109375	1.9442833333333334	1.8884	2.15715	0.26875000000000004	11496.86328125	111651.04971875003	0	1288	0.08108070498547315	2.4045630778407423	3.809126155681484	286.92987060546875	286.9310302734375
724	287.0982360839844	9.7295					1	DETECTED	287.0982 m/z @9.73 [N1308_1.mzXML]	287.0982360839844	9.7295	9.700166666666666	9.861600000000001	0.16143333333333487	121068.4921875	663267.6855854543	0	1288	0.0920341545761083	2.7517045454545417	4.503409090909083	287.0981750488281	287.0982666015625
725	287.15179443359375	8.758183333333333					1	DETECTED	287.1518 m/z @8.76 [N1308_1.mzXML]	287.15179443359375	8.758183333333333	8.637	16.050966666666667	7.413966666666667	15782.6083984375	466839.02460140997	0	1288	0.07182132927433749	30.58987759592918	39.43280351775701	287.15081787109375	287.15423583984375
726	287.2025451660156	10.3696					1	DETECTED	287.2025 m/z @10.37 [N1308_1.mzXML]	287.2025451660156	10.3696	10.311333333333332	10.503016666666667	0.19168333333333543	35531.66796875	255412.28877783395	0	1288	0.13304145359887976	1.6448798627002024	4.304480859501695	287.2017517089844	287.2033386230469
727	287.23486328125	14.065266666666668					1	DETECTED	287.2349 m/z @14.07 [N1308_1.mzXML]	287.23486328125	14.065266666666668	2.6772833333333335	14.532433333333334	11.85515	10216.0048828125	3201755.674028198	0	1288	0.4258886877790591	0.5205113870029665	0.04102277400593306	287.22784423828125	287.2353515625
728	287.2666015625	11.538633333333333					1	DETECTED	287.2666 m/z @11.54 [N1308_1.mzXML]	287.2666015625	11.538633333333333	11.493516666666666	11.8392	0.34568333333333356	26514.625	186624.80468701205	0	1288	0.06420943649041888	3.830993719985205	3.055633341624401	287.26605224609375	287.2676696777344
729	287.630859375	12.944266666666666					1	DETECTED	287.6309 m/z @12.94 [N1308_1.mzXML]	287.630859375	12.944266666666666	11.95335	13.542499999999999	1.5891499999999983	307285.90625	3516992.40892572	2	1288	0.11738678403852454	1.095709349476183	1.0857889883021237	287.6291809082031	287.6407165527344
730	288.1014099121094	9.744066666666667					1	DETECTED	288.1014 m/z @9.74 [N1308_1.mzXML]	288.1014099121094	9.744066666666667	9.700166666666666	15.3415	5.641333333333334	14988.5576171875	2457348.170861085	0	1288	0.08763755144695473	64.25208807896631	127.50417615793262	288.1014099121094	288.1030578613281
731	288.2018737792969	8.622566666666668					1	DETECTED	288.2019 m/z @8.62 [N1308_1.mzXML]	288.2018737792969	8.622566666666668	1.86045	12.602366666666667	10.741916666666667	38898.6171875	2329954.234667602	0	1288	6.965899598168769	33.84081207284489	0.015780835128993607	288.1966247558594	288.202392578125
732	288.2147216796875	10.664800000000001					1	DETECTED	288.2147 m/z @10.66 [N1308_1.mzXML]	288.2147216796875	10.664800000000001	0.47375	19.949666666666666	19.475916666666667	330959.5	4607461.3406937225	1	1288	0.1074086927603819	1.030076900363236	3.4102049767389926	288.20562744140625	288.21661376953125
733	288.6388854980469	13.357616666666667					1	DETECTED	288.6389 m/z @13.36 [N1308_1.mzXML]	288.6388854980469	13.357616666666667	12.243883333333335	13.690883333333334	1.4469999999999992	97872.453125	1875512.117969486	0	1288	0.1225615889502496	0.970115323596058	1.0665689509170293	288.6307067871094	288.6403503417969
734	288.9200134277344	1.6132333333333333					1	DETECTED	288.9200 m/z @1.61 [N1308_1.mzXML]	288.9200134277344	1.6132333333333333	1.52375	13.817333333333332	12.293583333333332	335332.84375	1.7404054541738525E7	0	1288	0.09068513784963361	68.69202831067236	1.0548054303507897	288.9198913574219	288.9211730957031
735	289.1605529785156	8.743216666666665					1	DETECTED	289.1606 m/z @8.74 [N1308_1.mzXML]	289.1605529785156	8.743216666666665	8.371066666666668	8.910033333333333	0.5389666666666653	12023.6484375	143066.22517858836	0	1288	0.35458799508493044	0.7241255766044182	0.4147595506395028	289.15948486328125	289.1611633300781
736	289.17425537109375	1.86045					1	DETECTED	289.1743 m/z @1.86 [N1308_1.mzXML]	289.17425537109375	1.86045	0.13506666666666664	19.89966666666667	19.7646	6441.06689453125	1946111.7060839832	0	1288	6.569990801809466	5.727596765936073	3.5783991847955123	289.17230224609375	289.1756591796875
737	289.646728515625	11.567316666666667					1	DETECTED	289.6467 m/z @11.57 [N1308_1.mzXML]	289.646728515625	11.567316666666667	11.08125	15.645216666666666	4.563966666666666	31952.37890625	2655011.687186064	0	1288	0.36498056332582074	4.635240844910845	8.138234473424493	289.6382751464844	289.6483459472656
738	290.2667541503906	11.420533333333333					1	DETECTED	290.2668 m/z @11.42 [N1308_1.mzXML]	290.2667541503906	11.420533333333333	11.0062	11.581133333333334	0.574933333333334	52411.87109375	640005.5974804707	0	1288	0.9650753535626997	0.7036788201726315	0.35546489206403276	290.2662048339844	290.267578125
739	290.62567138671875	12.91605					1	DETECTED	290.6257 m/z @12.92 [N1308_1.mzXML]	290.62567138671875	12.91605	12.789299999999999	13.055733333333334	0.2664333333333353	25877.94140625	249465.7114809588	0	1288	0.1516480247905463	1.0510190664036791	1.1020381328073583	290.62506103515625	290.6259460449219
740	290.6661071777344	14.2317					1	DETECTED	290.6661 m/z @14.23 [N1308_1.mzXML]	290.6661071777344	14.2317	13.705	19.6825	5.977500000000001	15202.6962890625	1085059.8543184819	0	1288	0.26841567094814067	1.8145078892735458	1.264297398164217	290.66302490234375	290.6695556640625
741	290.9233703613281	2.7752166666666667					1	DETECTED	290.9234 m/z @2.78 [N1308_1.mzXML]	290.9233703613281	2.7752166666666667	0.11800000000000001	20.000166666666665	19.882166666666667	59413.3203125	8238182.203427032	0	1288	0.8189833770167136	4.693156091427412	7.749059938749074	290.91461181640625	290.9244079589844
742	291.1183776855469	12.040783333333334					1	DETECTED	291.1184 m/z @12.04 [N1308_1.mzXML]	291.1183776855469	12.040783333333334	1.7317166666666668	12.845033333333333	11.113316666666666	86262.0859375	1.888413253645874E7	0	1288	0.10616986007745588	0.5390069259422127	0.07801385188442533	291.1100769042969	291.1184997558594
743	291.1934814453125	12.147966666666667					1	DETECTED	291.1935 m/z @12.15 [N1308_1.mzXML]	291.1934814453125	12.147966666666667	1.3834833333333334	12.570366666666667	11.186883333333334	29522.9375	1.0893347583891114E7	0	1288	10.855808059104781	0.5196200777557058	0.01897215995052498	291.19146728515625	291.2030029296875
744	291.64471435546875	12.902083333333334					1	DETECTED	291.6447 m/z @12.90 [N1308_1.mzXML]	291.64471435546875	12.902083333333334	11.823116666666666	13.469183333333332	1.6460666666666661	35947.0	649503.1915920414	0	1288	0.10368582740979626	0.7627977385770324	5.778553442165673	291.6435241699219	291.64532470703125
745	291.9338073730469	2.7752166666666667					1	DETECTED	291.9338 m/z @2.78 [N1308_1.mzXML]	291.9338073730469	2.7752166666666667	0.11800000000000001	20.000166666666665	19.882166666666667	46226.66015625	6497674.825134883	0	1288	0.9031203645490109	4.686593487304598	2.2278875771234565	291.9316101074219	291.93463134765625
746	292.0664367675781	16.34405					1	DETECTED	292.0664 m/z @16.34 [N1308_1.mzXML]	292.0664367675781	16.34405	14.85135	17.734333333333332	2.882983333333332	3707.372314453125	378203.73804821755	0	1288	1.7398930444524119	0.9656941560036623	0.9313883120073245	292.06573486328125	292.0673522949219
747	292.14556884765625	8.97145					1	DETECTED	292.1456 m/z @8.97 [N1308_1.mzXML]	292.14556884765625	8.97145	8.400816666666666	9.104066666666666	0.7032500000000006	91489.3125	561565.9475432116	0	1288	0.06714368768366263	2.444501811483141	3.730937131720592	292.14501953125	292.1458435058594
748	292.1960754394531	1.7753					1	DETECTED	292.1961 m/z @1.78 [N1308_1.mzXML]	292.1960754394531	1.7753	1.7753	16.898166666666665	15.122866666666665	25072.55078125	1.02985006371875E7	0	1288	11.069420176895642	null	null	292.19317626953125	292.1966857910156
749	292.51422119140625	2.5940333333333334					1	DETECTED	292.5142 m/z @2.59 [N1308_1.mzXML]	292.51422119140625	2.5940333333333334	2.5110333333333332	16.914333333333335	14.403300000000002	5316.6611328125	1557207.1654445191	0	1288	0.4064841034475326	86.76686746987933	29.72759612965655	292.50970458984375	292.5202941894531
750	292.8810729980469	2.7752166666666667					1	DETECTED	292.8811 m/z @2.78 [N1308_1.mzXML]	292.8810729980469	2.7752166666666667	2.6912000000000003	7.976116666666667	5.284916666666667	4662.4326171875	401043.99788861076	0	1288	0.30808231107094164	31.451596905376014	33.30383641584723	292.8736877441406	292.8892517089844
751	292.93084716796875	2.6078833333333336					1	DETECTED	292.9308 m/z @2.61 [N1308_1.mzXML]	292.93084716796875	2.6078833333333336	2.413816666666667	18.561666666666667	16.147850000000002	8245.744140625	2755229.651614441	0	1288	null	8.399304350694429	12.685516022626684	292.9212341308594	292.93927001953125
752	292.9493713378906	2.7052166666666664					1	DETECTED	292.9494 m/z @2.71 [N1308_1.mzXML]	292.9493713378906	2.7052166666666664	2.483233333333333	6.91795	4.434716666666667	6706.57666015625	479368.7681599426	0	1288	0.46009873850877137	9.988850514302882	7.803227151306324	292.9418029785156	292.9534606933594
753	292.96478271484375	2.6078833333333336					1	DETECTED	292.9648 m/z @2.61 [N1308_1.mzXML]	292.96478271484375	2.6078833333333336	2.427783333333333	15.888533333333333	13.46075	7147.439453125	880458.2046562803	0	1288	0.7508447909177178	37.37021099389221	10.61737678190991	292.9549865722656	292.97265625
754	292.9837951660156	2.788883333333333					1	DETECTED	292.9838 m/z @2.79 [N1308_1.mzXML]	292.9837951660156	2.788883333333333	2.427783333333333	7.7957833333333335	5.368	7868.912109375	606256.885203888	0	1288	0.73297527564229	7.432844087510386	4.97655685097269	292.9755554199219	292.98822021484375
755	292.99884033203125	2.788883333333333					1	DETECTED	292.9988 m/z @2.79 [N1308_1.mzXML]	292.99884033203125	2.788883333333333	2.37195	19.649333333333335	17.277383333333333	9615.6708984375	1906834.2342155764	0	1288	0.49397063906712413	4.207085659507522	5.119305101661731	292.990966796875	293.0080871582031
756	293.0215759277344	2.80275					1	DETECTED	293.0216 m/z @2.80 [N1308_1.mzXML]	293.0215759277344	2.80275	0.3892833333333333	8.5182	8.128916666666667	10991.087890625	1578976.2161898208	0	1288	0.6752276632221883	1.2502042227306294	1.2316164251078305	293.0135498046875	293.0221862792969
757	293.0326232910156	2.8587					1	DETECTED	293.0326 m/z @2.86 [N1308_1.mzXML]	293.0326232910156	2.8587	0.16911666666666667	19.632833333333334	19.463716666666667	14929.7890625	4037429.526335084	0	1288	8.741421500609214	1.7043289615311379	1.7066841263833898	293.02490234375	293.04083251953125
758	293.0518493652344	2.7189833333333335					1	DETECTED	293.0518 m/z @2.72 [N1308_1.mzXML]	293.0518493652344	2.7189833333333335	0.15185	19.632833333333334	19.480983333333334	17767.74609375	2938952.786895081	0	1288	0.9708702773035003	6.575541375397814	2.1186773593747406	293.04364013671875	293.05218505859375
759	293.06298828125	2.6078833333333336					1	DETECTED	293.0630 m/z @2.61 [N1308_1.mzXML]	293.06298828125	2.6078833333333336	0.13506666666666664	20.000166666666665	19.865099999999998	30964.2578125	4282721.935830073	0	1288	0.5466364912270096	4.141062800609332	1.2787440330892097	293.0550231933594	293.0705871582031
760	293.0959777832031	2.7752166666666667					1	DETECTED	293.0960 m/z @2.78 [N1308_1.mzXML]	293.0959777832031	2.7752166666666667	0.10123333333333333	20.000166666666665	19.898933333333332	1.6379655E7	2.1583234154702687E9	1	1288	0.881419429194934	6.008364505146939	10.141558891204284	293.09197998046875	293.096923828125
761	293.11395263671875	2.80275					1	DETECTED	293.1140 m/z @2.80 [N1308_1.mzXML]	293.11395263671875	2.80275	0.13506666666666664	19.949666666666666	19.8146	58247.39453125	7069519.960292356	0	1288	0.6934479358014451	1.7499997687084932	3.508636407866085	293.1104431152344	293.12213134765625
762	293.1251220703125	2.5524					1	DETECTED	293.1251 m/z @2.55 [N1308_1.mzXML]	293.1251220703125	2.5524	0.18611666666666665	19.983333333333334	19.797216666666667	30909.9453125	3787938.837113343	0	1288	0.26099030511113597	1.9776434524128494	1.4151112240171737	293.1246643066406	293.13482666015625
763	293.1366271972656	2.7189833333333335					1	DETECTED	293.1366 m/z @2.72 [N1308_1.mzXML]	293.1366271972656	2.7189833333333335	0.2877666666666666	19.949666666666666	19.6619	18260.728515625	2661149.746479675	0	1288	0.8706766057285256	1.9410666440216355	2.927912592830088	293.1356201171875	293.1407165527344
764	293.1507568359375	9.846683333333335					1	DETECTED	293.1508 m/z @9.85 [N1308_1.mzXML]	293.1507568359375	9.846683333333335	0.11800000000000001	19.933	19.815	76551.28125	5247368.102139708	0	1288	7.369678433183988	1.4349212332421548	0.08030611637977565	293.1408386230469	293.1597900390625
765	293.17669677734375	13.7892					1	DETECTED	293.1767 m/z @13.79 [N1308_1.mzXML]	293.17669677734375	13.7892	0.3554333333333333	18.791999999999998	18.436566666666664	75451.453125	7350502.9690926215	0	1288	0.25732946441470794	0.7546762969197605	0.4582560502368982	293.1667175292969	293.1866455078125
766	293.1960754394531	2.6078833333333336					1	DETECTED	293.1961 m/z @2.61 [N1308_1.mzXML]	293.1960754394531	2.6078833333333336	0.13506666666666664	8.444783333333334	8.309716666666667	8439.6240234375	974413.3915228882	0	1288	0.1337286114996994	1.0912855826525563	0.7469779196171379	293.1871643066406	293.2056884765625
767	293.2087097167969	12.400016666666666					1	DETECTED	293.2087 m/z @12.40 [N1308_1.mzXML]	293.2087097167969	12.400016666666666	0.9852500000000001	19.933	18.94775	7995.634765625	3219781.7013782957	0	1288	16.852160504995712	1.129879388136681	1.2136420454496986	293.206787109375	293.2168273925781
768	293.227294921875	2.7752166666666667					1	DETECTED	293.2273 m/z @2.78 [N1308_1.mzXML]	293.227294921875	2.7752166666666667	2.427783333333333	7.94355	5.515766666666667	6494.5224609375	532594.4931497804	0	1288	0.5168112129920948	7.937877770315645	10.903934034322798	293.2188415527344	293.23358154296875
769	293.2436828613281	12.69045					1	DETECTED	293.2437 m/z @12.69 [N1308_1.mzXML]	293.2436828613281	12.69045	2.37195	16.197566666666667	13.825616666666667	10718.587890625	1970827.2282226558	0	1288	10.037827176437686	0.7020374133260767	0.4167057537087123	293.2340087890625	293.2533874511719
770	293.2540283203125	2.761216666666667					1	DETECTED	293.2540 m/z @2.76 [N1308_1.mzXML]	293.2540283203125	2.761216666666667	2.52475	7.877566666666667	5.352816666666667	4663.4482421875	412371.54285156244	0	1288	0.6581807761729186	11.318332393572025	21.63666478714405	293.2538146972656	293.2622985839844
771	293.31402587890625	2.746966666666667					1	DETECTED	293.3140 m/z @2.75 [N1308_1.mzXML]	293.31402587890625	2.746966666666667	2.4695666666666667	7.976116666666667	5.506550000000001	6342.68115234375	505104.37223153695	0	1288	0.6605292176671513	9.925288392213409	7.089509083460154	293.3063659667969	293.3179016113281
772	293.67919921875	2.6078833333333336					1	DETECTED	293.6792 m/z @2.61 [N1308_1.mzXML]	293.67919921875	2.6078833333333336	2.427783333333333	7.9104833333333335	5.4827	6238.4873046875	518911.9974693908	0	1288	0.6179333605482653	15.221265963353662	12.129271114485482	293.6712646484375	293.6822814941406
773	293.9656066894531	11.184033333333334					1	DETECTED	293.9656 m/z @11.18 [N1308_1.mzXML]	293.9656066894531	11.184033333333334	11.1702	16.635983333333332	5.4657833333333325	13662.6064453125	746690.7803030394	0	1288	0.05067870113356854	189.04156518363828	372.50436052761154	293.9559020996094	293.9660949707031
774	294.0989990234375	2.7752166666666667					1	DETECTED	294.0990 m/z @2.78 [N1308_1.mzXML]	294.0989990234375	2.7752166666666667	0.10123333333333333	20.000166666666665	19.898933333333332	1663663.375	1.9975507790051737E8	0	1288	0.8609429679623699	5.490658231504569	7.215713720469694	294.0947570800781	294.10150146484375
775	294.2649230957031	2.7052166666666664					1	DETECTED	294.2649 m/z @2.71 [N1308_1.mzXML]	294.2649230957031	2.7052166666666664	0.6258166666666667	19.019833333333334	18.39401666666667	42407.88671875	8300269.612110966	0	1288	0.9199702445662452	4.4229144625052115	2.656891202921432	294.2640075683594	294.2703857421875
776	294.9366455078125	1.6425166666666666					1	DETECTED	294.9366 m/z @1.64 [N1308_1.mzXML]	294.9366455078125	1.6425166666666666	1.5682333333333331	15.062016666666667	13.493783333333333	130453.6953125	1.2526743983282225E7	0	1288	0.07879297750977265	81.66745076389371	184.28870554850928	294.92803955078125	294.9371032714844
777	295.1002197265625	2.7752166666666667					1	DETECTED	295.1002 m/z @2.78 [N1308_1.mzXML]	295.1002197265625	2.7752166666666667	0.10123333333333333	20.000166666666665	19.898933333333332	211541.84375	2.5059708770292483E7	0	1288	0.7825990850908884	5.543962995447105	6.968790029350239	295.0962219238281	295.1025085449219
778	295.1263732910156	9.670383333333332					1	DETECTED	295.1264 m/z @9.67 [N1308_1.mzXML]	295.1263732910156	9.670383333333332	9.640899999999998	13.859733333333333	4.218833333333334	46583.97265625	3160942.4896213384	0	1288	0.08799194559854762	71.54607122668182	142.09214245336364	295.11639404296875	295.1269226074219
779	295.19189453125	13.747133333333332					1	DETECTED	295.1919 m/z @13.75 [N1308_1.mzXML]	295.19189453125	13.747133333333332	1.4179666666666668	16.506133333333334	15.088166666666668	32732.400390625	4351951.3202702645	0	1288	1.616095915441134	0.611889151740453	2.3517513748682166	295.1857604980469	295.1961669921875
780	295.2607421875	13.646766666666668					1	DETECTED	295.2607 m/z @13.65 [N1308_1.mzXML]	295.2607421875	13.646766666666668	1.4179666666666668	15.888533333333333	14.470566666666667	28193.271484375	4968757.030855652	0	1288	0.08595946617337269	0.5916593069911465	0.18331861398229302	295.2605285644531	295.26300048828125
781	295.2930603027344	2.7752166666666667					1	DETECTED	295.2931 m/z @2.78 [N1308_1.mzXML]	295.2930603027344	2.7752166666666667	0.16911666666666667	19.949666666666666	19.780549999999998	57030.0	7885909.061413825	0	1288	0.8484405159542328	5.6149558404356545	2.4251876590354176	295.29132080078125	295.2947692871094
782	296.0636901855469	1.7463000000000002					1	DETECTED	296.0637 m/z @1.75 [N1308_1.mzXML]	296.0636901855469	1.7463000000000002	1.6866333333333332	1.7892833333333333	0.10265000000000013	279672.15625	989048.7334687504	1	1288	0.0549107224846479	0.8776690442367893	0.7150911065785781	296.0635681152344	296.06390380859375
783	296.1471252441406	8.97145					1	DETECTED	296.1471 m/z @8.97 [N1308_1.mzXML]	296.1471252441406	8.97145	8.833866666666667	9.002733333333333	0.16886666666666628	4093.69384765625	28769.889511169305	0	1288	0.2114269823269037	0.6136886735311905	0.2273773470623811	296.1462707519531	296.14788818359375
784	296.1730651855469	11.184033333333334					1	DETECTED	296.1731 m/z @11.18 [N1308_1.mzXML]	296.1730651855469	11.184033333333334	11.112400000000001	19.599666666666668	8.487266666666667	4501189.5	3.2210605607490975E7	1	1288	0.08224143615350243	1.9228857094433338	2.494545850981922	296.1717224121094	296.18304443359375
785	296.1836853027344	11.854533333333334					1	DETECTED	296.1837 m/z @11.85 [N1308_1.mzXML]	296.1836853027344	11.854533333333334	11.807166666666665	19.218166666666665	7.411	37379.8359375	2741982.4891579603	0	1288	0.13671822391913935	78.23011963405703	155.46023926811407	296.1831359863281	296.1838684082031
786	296.256591796875	13.557233333333333					1	DETECTED	296.2566 m/z @13.56 [N1308_1.mzXML]	296.256591796875	13.557233333333333	13.45485	13.874	0.41915000000000013	29108.94140625	326725.92871874926	0	1288	0.1835302923050861	2.046964024092487	3.0939280481849742	296.2560119628906	296.2647399902344
787	296.9874572753906	12.011616666666667					1	DETECTED	296.9875 m/z @12.01 [N1308_1.mzXML]	296.9874572753906	12.011616666666667	11.096816666666665	12.5862	1.4893833333333344	13363.666015625	496818.33616186574	0	1288	0.37654383029102334	0.814048608074624	0.6280972161492481	296.986572265625	296.98907470703125
788	297.1165466308594	1.4648333333333334					1	DETECTED	297.1165 m/z @1.46 [N1308_1.mzXML]	297.1165466308594	1.4648333333333334	1.4007666666666667	8.622566666666668	7.221800000000001	13463.6181640625	1254605.22422525	0	1288	0.14796282154757567	56.36160249739851	108.51943923161622	297.10662841796875	297.1170654296875
789	297.1513366699219	1.8032499999999998					1	DETECTED	297.1513 m/z @1.80 [N1308_1.mzXML]	297.1513366699219	1.8032499999999998	1.7892833333333333	9.4318	7.642516666666667	33803.0	3955452.410228272	0	1288	0.034659558614282826	273.5984486873549	496.30376057809525	297.14154052734375	297.154296875
790	297.177001953125	11.184033333333334					1	DETECTED	297.1770 m/z @11.18 [N1308_1.mzXML]	297.177001953125	11.184033333333334	9.948749999999999	19.533166666666666	9.584416666666668	679150.3125	8097873.159800285	0	1288	0.10479789563885333	0.6581986589223578	8.834921350930562	297.17620849609375	297.1797790527344
791	297.2399597167969	12.676616666666666					1	DETECTED	297.2400 m/z @12.68 [N1308_1.mzXML]	297.2399597167969	12.676616666666666	6.423166666666666	12.732866666666666	6.3097	10836.4716796875	1031333.0395209964	0	1288	0.2647077121678283	0.5044975173704116	0.008995034740823122	297.2378234863281	297.240478515625
792	298.1480712890625	13.440616666666667					1	DETECTED	298.1481 m/z @13.44 [N1308_1.mzXML]	298.1480712890625	13.440616666666667	1.8032499999999998	13.440616666666667	11.637366666666667	14650.6005859375	3452010.246518432	0	1288	4.994880963094085	0.5	null	298.1416320800781	298.15386962890625
793	298.1803283691406	11.184033333333334					1	DETECTED	298.1803 m/z @11.18 [N1308_1.mzXML]	298.1803283691406	11.184033333333334	8.1307	16.49005	8.359350000000001	52147.4609375	6752529.951455597	0	1288	0.10973783900328371	1.3688891921397377	1.7377783842794752	298.173095703125	298.186279296875
794	298.2719421386719	14.38965					1	DETECTED	298.2719 m/z @14.39 [N1308_1.mzXML]	298.2719421386719	14.38965	11.035950000000001	17.438333333333333	6.402383333333331	164997.4375	8456434.466738226	0	1288	0.5795342955432154	0.8622759344339646	6.175734360880527	298.27142333984375	298.2730712890625
795	298.8936767578125	8.007716666666667					1	DETECTED	298.8937 m/z @8.01 [N1308_1.mzXML]	298.8936767578125	8.007716666666667	1.8884	8.145766666666667	6.257366666666667	11121.1748046875	956834.6976034854	0	1288	0.9605698017008155	0.5112798542320902	0.057329306100981914	298.8917236328125	298.89520263671875
796	299.13677978515625	12.873516666666665					1	DETECTED	299.1368 m/z @12.87 [N1308_1.mzXML]	299.13677978515625	12.873516666666665	1.9998	13.7892	11.789399999999999	93140.7421875	5405511.765084966	0	1288	0.22427945536826854	1.0125341912458499	0.33092890450018614	299.1356201171875	299.1452941894531
797	299.1694030761719	9.329516666666667					1	DETECTED	299.1694 m/z @9.33 [N1308_1.mzXML]	299.1694030761719	9.329516666666667	9.273283333333334	17.161166666666666	7.887883333333333	147043.8125	3069713.0898812814	0	1288	0.09214210598077699	1.6835680400548854	1.5477636705715352	299.159423828125	299.1700744628906
798	299.2750549316406	14.432366666666667					1	DETECTED	299.2751 m/z @14.43 [N1308_1.mzXML]	299.2750549316406	14.432366666666667	1.6425166666666666	16.360300000000002	14.717783333333335	31299.982421875	5402605.476609005	0	1288	0.8163310029232758	0.5520441067231153	0.10269557832392243	299.2699279785156	299.2764892578125
799	299.29205322265625	13.38485					1	DETECTED	299.2921 m/z @13.38 [N1308_1.mzXML]	299.29205322265625	13.38485	0.15185	19.949666666666666	19.797816666666666	13818.5908203125	2881070.138753387	0	1288	0.7570016433642319	0.6251586973278188	0.6861048413839952	299.2908630371094	299.294677734375
800	300.1401062011719	11.336616666666666					1	DETECTED	300.1401 m/z @11.34 [N1308_1.mzXML]	300.1401062011719	11.336616666666666	8.666699999999999	13.469183333333332	4.802483333333333	24759.986328125	2131031.5096389162	0	1288	1.8694492231535111	0.8993695183994503	0.36227779094984974	300.13427734375	300.14501953125
801	300.17828369140625	11.567316666666667					1	DETECTED	300.1783 m/z @11.57 [N1308_1.mzXML]	300.17828369140625	11.567316666666667	11.523566666666666	11.807166666666665	0.28359999999999985	184903.4375	1085418.1423706086	0	1288	0.08942011202568878	2.685917422079431	3.9140122600309066	300.17803955078125	300.1788024902344
802	300.1969299316406	11.434816666666668					1	DETECTED	300.1969 m/z @11.43 [N1308_1.mzXML]	300.1969299316406	11.434816666666668	8.9404	11.449250000000001	2.5088500000000007	16436.8359375	1179940.710677369	0	1288	2.8780959057536233	0.5028872659962115	0.00578875276591433	300.1965637207031	300.197265625
803	300.2878723144531	11.8392					1	DETECTED	300.2879 m/z @11.84 [N1308_1.mzXML]	300.2878723144531	11.8392	11.8392	14.926433333333334	3.0872333333333337	11962.8876953125	712370.8919151005	0	1288	0.0905586844004116	null	null	300.2784729003906	300.2882080078125
804	301.1157531738281	10.787783333333334					1	DETECTED	301.1158 m/z @10.79 [N1308_1.mzXML]	301.1157531738281	10.787783333333334	10.679533333333334	10.8689	0.18936666666666646	47234.60546875	302357.74985449325	0	1288	0.11647486677280128	0.8746728252501919	0.9637012405005366	301.1153869628906	301.1160583496094
805	301.1387939453125	12.461983333333334					1	DETECTED	301.1388 m/z @12.46 [N1308_1.mzXML]	301.1387939453125	12.461983333333334	0.25383333333333336	20.000166666666665	19.746333333333332	207407.96875	1.6336025772139635E7	1	1288	10.898112378540487	1.3687684556016653	0.11508829836625857	301.13714599609375	301.13995361328125
806	301.2117004394531	13.483616666666668					1	DETECTED	301.2117 m/z @13.48 [N1308_1.mzXML]	301.2117004394531	13.483616666666668	13.398883333333334	13.676366666666667	0.27748333333333264	105410.2890625	1083553.0007788085	0	1288	0.20311214582997827	1.5477246530743163	2.3566412566349375	301.2113342285156	301.2118225097656
807	302.0169677734375	10.976116666666666					1	DETECTED	302.0170 m/z @10.98 [N1308_1.mzXML]	302.0169677734375	10.976116666666666	0.10123333333333333	20.000166666666665	19.898933333333332	48534.26953125	1.3777504217644397E7	0	1288	0.4932472735134663	1.0770931617619897	0.8456771975606643	302.0165710449219	302.0187072753906
808	302.1422424316406	12.477433333333332					1	DETECTED	302.1422 m/z @12.48 [N1308_1.mzXML]	302.1422424316406	12.477433333333332	0.5074666666666666	18.294666666666668	17.787200000000002	36534.83203125	4597966.769263367	0	1288	0.1375794306065501	1.0614743367306374	0.7994346547748535	302.14117431640625	302.14691162109375
809	302.21240234375	11.567316666666667					1	DETECTED	302.2124 m/z @11.57 [N1308_1.mzXML]	302.21240234375	11.567316666666667	11.508550000000001	13.602133333333335	2.093583333333333	45111.8359375	2538111.809906251	0	1288	1.9705991855847795	17.812677254679937	34.62535450935987	302.21209716796875	302.21527099609375
810	302.30322265625	11.653016666666668					1	DETECTED	302.3032 m/z @11.65 [N1308_1.mzXML]	302.30322265625	11.653016666666668	11.653016666666668	12.070549999999999	0.4175333333333313	41010.73046875	250122.41698242066	0	1288	0.06315670196173251	null	null	302.30255126953125	302.303955078125
811	303.0252685546875	1.4648333333333334					1	DETECTED	303.0253 m/z @1.46 [N1308_1.mzXML]	303.0252685546875	1.4648333333333334	0.11800000000000001	20.000166666666665	19.882166666666667	11663.0751953125	2301102.5379575808	0	1288	15.84190553164841	7.955055467019067	14.819091796694016	303.0189208984375	303.029052734375
812	303.1430358886719	9.7295					1	DETECTED	303.1430 m/z @9.73 [N1308_1.mzXML]	303.1430358886719	9.7295	4.876083333333333	9.846683333333335	4.970600000000002	27911.505859375	1267460.5793895568	0	1288	0.09888406506325076	0.5134726306662801	0.027063598089933975	303.1419982910156	303.1456604003906
813	303.17242431640625	8.743216666666665					1	DETECTED	303.1724 m/z @8.74 [N1308_1.mzXML]	303.17242431640625	8.743216666666665	8.7124	12.011616666666667	3.2992166666666662	10520.7548828125	555788.0350460203	0	1288	0.039449597773810297	53.52974580854854	106.05949161709708	303.1705627441406	303.1729431152344
814	303.22723388671875	14.532433333333334					1	DETECTED	303.2272 m/z @14.53 [N1308_1.mzXML]	303.22723388671875	14.532433333333334	10.545383333333332	17.964833333333335	7.419450000000003	638714.5625	2.5671878519719183E7	1	1288	0.47483189965031336	0.6949737990071156	2.626377101320745	303.2256774902344	303.2292785644531
815	303.2506408691406	13.014333333333333					1	DETECTED	303.2506 m/z @13.01 [N1308_1.mzXML]	303.2506408691406	13.014333333333333	13.014333333333333	13.111633333333334	0.09730000000000061	16863.884765625	79678.8901108394	0	1288	0.07508554198278006	null	null	303.2497863769531	303.2511901855469
816	303.82318115234375	9.5818					1	DETECTED	303.8232 m/z @9.58 [N1308_1.mzXML]	303.82318115234375	9.5818	9.477633333333333	16.914333333333335	7.436700000000002	36673.30859375	1685217.5805311282	0	1288	0.14468121568312142	35.69616000000021	68.50599961676406	303.81842041015625	303.8235168457031
817	304.0475769042969	17.046166666666668					1	DETECTED	304.0476 m/z @17.05 [N1308_1.mzXML]	304.0475769042969	17.046166666666668	0.2877666666666666	19.732833333333335	19.44506666666667	3141.912353515625	1574646.9399105236	0	1288	18.272442950299748	0.5801588059321494	0.16031761186429894	304.0456237792969	304.0483703613281
818	304.1581726074219	9.596683333333335					1	DETECTED	304.1582 m/z @9.60 [N1308_1.mzXML]	304.1581726074219	9.596683333333335	1.8315166666666667	9.596683333333335	7.765166666666668	14073.75	1991546.7153284303	0	1288	0.2862257458129811	0.5	null	304.14825439453125	304.1625671386719
819	304.2096862792969	10.092666666666666					1	DETECTED	304.2097 m/z @10.09 [N1308_1.mzXML]	304.2096862792969	10.092666666666666	10.04915	10.311333333333332	0.26218333333333277	32344.87890625	315933.0209404307	0	1288	0.11662820598543888	3.012447338184568	5.07388320005231	304.2092590332031	304.21002197265625
820	304.230712890625	14.532433333333334					1	DETECTED	304.2307 m/z @14.53 [N1308_1.mzXML]	304.230712890625	14.532433333333334	11.225083333333334	16.441416666666665	5.216333333333331	129935.3515625	5183340.895954288	0	1288	0.4808735881847017	0.7331385724137629	0.3827155380382183	304.2296447753906	304.2318420410156
821	304.297607421875	11.567316666666667					1	DETECTED	304.2976 m/z @11.57 [N1308_1.mzXML]	304.297607421875	11.567316666666667	6.160749999999999	13.803133333333333	7.642383333333334	104462.0390625	1.254814670022412E7	0	1288	0.150526267367594	0.5240663296284159	0.020728437072981165	304.29736328125	304.30413818359375
822	304.89398193359375	1.6279833333333333					1	DETECTED	304.8940 m/z @1.63 [N1308_1.mzXML]	304.89398193359375	1.6279833333333333	0.6943166666666667	19.882833333333334	19.18851666666667	104941.34375	3088575.5655822144	0	1288	0.09368771021643796	100.54582656120353	1.0917371915950345	304.8937683105469	304.9038391113281
823	305.04510498046875	11.897583333333333					1	DETECTED	305.0451 m/z @11.90 [N1308_1.mzXML]	305.04510498046875	11.897583333333333	9.507783333333332	19.599666666666668	10.091883333333335	3518.51806640625	1472946.2334220572	0	1288	7.096426375498446	2.111449354199793	3.222898708399586	305.04229736328125	305.0485534667969
824	305.1700439453125	8.28155					1	DETECTED	305.1700 m/z @8.28 [N1308_1.mzXML]	305.1700439453125	8.28155	8.161216666666666	12.163733333333333	4.002516666666667	3946.444091796875	465739.29392535385	0	1288	0.07401432937342634	16.63095567867041	32.26191135734082	305.1691589355469	305.1706237792969
825	305.24273681640625	12.633283333333333					1	DETECTED	305.2427 m/z @12.63 [N1308_1.mzXML]	305.24273681640625	12.633283333333333	12.539216666666666	17.177666666666667	4.638450000000001	109987.96875	4300804.05439673	0	1288	1.4431994403999528	10.50114795371754	21.25077369960995	305.23321533203125	305.2459411621094
826	306.0821228027344	15.710533333333332					1	DETECTED	306.0821 m/z @15.71 [N1308_1.mzXML]	306.0821228027344	15.710533333333332	9.301383333333332	18.971166666666665	9.669783333333333	5732.34912109375	1664117.2284034418	0	1288	2.5383455294427435	0.754373304832414	0.4481305662924819	306.0807189941406	306.0829772949219
827	306.1253967285156	8.758183333333333					1	DETECTED	306.1254 m/z @8.76 [N1308_1.mzXML]	306.1253967285156	8.758183333333333	8.65165	19.185166666666664	10.533516666666664	5599.912109375	1378789.659951141	0	1288	0.10157610120266192	49.43765644555702	97.87531289111404	306.1239013671875	306.1278381347656
828	307.1663818359375	11.06635					1	DETECTED	307.1664 m/z @11.07 [N1308_1.mzXML]	307.1663818359375	11.06635	9.817566666666666	19.933	10.115433333333334	380138.53125	1.2298746714049192E7	1	1288	0.2593348211959672	3.1755934963977115	1.3212274946826836	307.1655578613281	307.1683349609375
829	308.1695556640625	11.021083333333333					1	DETECTED	308.1696 m/z @11.02 [N1308_1.mzXML]	308.1695556640625	11.021083333333333	8.578566666666667	17.177666666666667	8.5991	51160.0546875	3198975.0063864137	0	1288	7.110935251311195	1.332190628498756	0.48020210751631215	308.1672058105469	308.1712646484375
830	308.1822814941406	8.84905					1	DETECTED	308.1823 m/z @8.85 [N1308_1.mzXML]	308.1822814941406	8.84905	3.8949833333333337	9.1465	5.2515166666666655	37527.99609375	2294091.9975019526	0	1288	0.06927793250436842	0.5244316790216135	0.05403104376075191	308.1816711425781	308.18475341796875
831	309.1486511230469	13.690883333333334					1	DETECTED	309.1487 m/z @13.69 [N1308_1.mzXML]	309.1486511230469	13.690883333333334	9.552	14.095833333333333	4.543833333333334	19056.845703125	1073298.9007484135	0	1288	0.034964517307033205	0.5489201998928857	0.09784039978577137	309.1470031738281	309.1504821777344
832	309.2015380859375	12.817283333333334					1	DETECTED	309.2015 m/z @12.82 [N1308_1.mzXML]	309.2015380859375	12.817283333333334	12.195916666666667	12.845033333333333	0.6491166666666661	14851.4228515625	303240.2667626953	0	1288	0.4543163583503773	0.5223298106324762	0.04748697302802254	309.20098876953125	309.20452880859375
833	309.6459655761719	9.259316666666667					1	DETECTED	309.6460 m/z @9.26 [N1308_1.mzXML]	309.6459655761719	9.259316666666667	9.245166666666668	9.372449999999999	0.12728333333333097	14328.87109375	70676.16630358841	0	1288	0.08267540816908969	4.497644287397173	7.995288574794346	309.6444396972656	309.64654541015625
834	310.1988525390625	10.634283333333334					1	DETECTED	310.1989 m/z @10.63 [N1308_1.mzXML]	310.1988525390625	10.634283333333334	10.488666666666667	16.425233333333335	5.936566666666668	72395.8046875	1712869.5724260248	0	1288	0.10422569058305875	2.8520144353306396	3.509414031141317	310.1898193359375	310.1991882324219
835	310.87408447265625	2.1858833333333334					1	DETECTED	310.8741 m/z @2.19 [N1308_1.mzXML]	310.87408447265625	2.1858833333333334	2.0703166666666664	2.2725999999999997	0.20228333333333337	10275.060546875	92939.09903540046	0	1288	0.17043856068660945	0.8751802711277735	0.750360542255547	310.8734130859375	310.87420654296875
836	310.91064453125	1.6425166666666666					1	DETECTED	310.9106 m/z @1.64 [N1308_1.mzXML]	310.91064453125	1.6425166666666666	1.5682333333333331	1.7753	0.20706666666666695	84810.9921875	447053.5107807615	0	1288	0.06923705360371768	1.3903132593806458	2.021423695591112	310.909912109375	310.9109191894531
837	311.00299072265625	12.132366666666666					1	DETECTED	311.0030 m/z @12.13 [N1308_1.mzXML]	311.00299072265625	12.132366666666666	11.538633333333333	18.244666666666667	6.706033333333334	7383.3544921875	1164243.558854188	0	1288	0.07283270639904771	5.647344486862795	7.724795729556509	311.0013122558594	311.00799560546875
838	311.12225341796875	8.788216666666667					1	DETECTED	311.1223 m/z @8.79 [N1308_1.mzXML]	311.12225341796875	8.788216666666667	8.53335	10.0349	1.50155	20365.86328125	414347.0006255803	0	1288	0.0899483503680738	2.945755950823961	4.902764621987065	311.11871337890625	311.1228332519531
839	311.1645812988281	12.3383					1	DETECTED	311.1646 m/z @12.34 [N1308_1.mzXML]	311.1645812988281	12.3383	12.21175	13.014333333333333	0.8025833333333328	124654.8671875	1970776.1799638632	0	1288	0.28668369172407004	1.8143825625784642	3.0805905204893764	311.1632080078125	311.1647033691406
840	311.1871032714844	13.831316666666668					1	DETECTED	311.1871 m/z @13.83 [N1308_1.mzXML]	311.1871032714844	13.831316666666668	13.690883333333334	16.2624	2.571516666666666	10361.5009765625	386208.9300340577	0	1288	0.4886586784079405	8.617196935465861	8.696771986533074	311.1866455078125	311.19537353515625
841	311.2344055175781	13.747133333333332					1	DETECTED	311.2344 m/z @13.75 [N1308_1.mzXML]	311.2344055175781	13.747133333333332	13.7191	14.141233333333334	0.4221333333333348	11040.6806640625	136120.093254334	0	1288	0.25657483738376996	7.529131985731352	14.058263971462704	311.2341003417969	311.2356872558594
842	311.6305847167969	12.859333333333332					1	DETECTED	311.6306 m/z @12.86 [N1308_1.mzXML]	311.6305847167969	12.859333333333332	12.163733333333333	12.930216666666666	0.7664833333333334	49684.42578125	488565.20972729404	0	1288	0.12238247571955796	0.5509512171746224	0.6589942149884731	311.6301574707031	311.6312255859375
843	312.0270690917969	13.235666666666667					1	DETECTED	312.0271 m/z @13.24 [N1308_1.mzXML]	312.0270690917969	13.235666666666667	5.702766666666666	17.5365	11.833733333333335	101829.7265625	2996839.2245714716	0	1288	0.07802188097951124	0.5926309148100398	1.135107653810698	312.02081298828125	312.030029296875
844	312.1320495605469	12.845033333333333					1	DETECTED	312.1320 m/z @12.85 [N1308_1.mzXML]	312.1320495605469	12.845033333333333	8.788216666666667	12.902083333333334	4.113866666666667	24067.052734375	1692232.7164476316	0	1288	0.05357517707427917	0.5071289703626874	0.014059160306846999	312.1242980957031	312.13812255859375
845	312.1684265136719	10.664800000000001					1	DETECTED	312.1684 m/z @10.66 [N1308_1.mzXML]	312.1684265136719	10.664800000000001	10.634283333333334	12.461983333333334	1.8277	65069.6171875	1317681.310475097	0	1288	0.11237269766199454	29.945931185144218	14.444014317504102	312.1666564941406	312.1685791015625
846	312.1830139160156	8.444783333333334					1	DETECTED	312.1830 m/z @8.44 [N1308_1.mzXML]	312.1830139160156	8.444783333333334	8.430116666666667	8.743216666666665	0.3130999999999986	5428.74560546875	43023.643817504795	0	1288	0.07319957903486873	10.673863636363471	20.347727272726942	312.1829833984375	312.1864318847656
847	312.2872009277344	13.602133333333335					1	DETECTED	312.2872 m/z @13.60 [N1308_1.mzXML]	312.2872009277344	13.602133333333335	13.542499999999999	13.990416666666667	0.44791666666666785	11425.169921875	191775.1326630864	0	1288	0.30141302687491844	3.755589714924389	6.511179429848778	312.2862548828125	312.2885437011719
848	312.3602294921875	12.070549999999999					1	DETECTED	312.3602 m/z @12.07 [N1308_1.mzXML]	312.3602294921875	12.070549999999999	12.040783333333334	12.22795	0.18716666666666626	35999.01953125	210885.54933788988	0	1288	0.10007845213219291	3.143896976483891	4.464488472576923	312.35992431640625	312.36053466796875
849	312.65667724609375	2.4695666666666667					1	DETECTED	312.6567 m/z @2.47 [N1308_1.mzXML]	312.65667724609375	2.4695666666666667	2.02785	18.90583333333333	16.87798333333333	16431.68359375	1785792.5034380192	0	1288	0.370790838050822	7.14705589280036	2.0357408032421382	312.65277099609375	312.66583251953125
850	313.0943603515625	1.4648333333333334					1	DETECTED	313.0944 m/z @1.46 [N1308_1.mzXML]	313.0943603515625	1.4648333333333334	1.4007666666666667	17.750666666666667	16.3499	26760.34765625	3245284.0474227294	0	1288	0.07851609398367021	127.60067637877202	254.20135275754402	313.09124755859375	313.0983581542969
851	313.136962890625	8.8795					1	DETECTED	313.1370 m/z @8.88 [N1308_1.mzXML]	313.136962890625	8.8795	8.84905	8.9404	0.09135000000000026	2548.16748046875	10795.39387725824	0	1288	0.06948732666308821	1.5	2.0	313.136962890625	313.138427734375
852	313.16680908203125	9.175433333333332					1	DETECTED	313.1668 m/z @9.18 [N1308_1.mzXML]	313.16680908203125	9.175433333333332	4.028666666666667	12.633283333333333	8.604616666666665	138045.65625	3076648.2443214697	0	1288	0.0630223552476874	30.820974146635127	1.5731313014423538	313.1636657714844	313.175537109375
853	313.27130126953125	13.817333333333332					1	DETECTED	313.2713 m/z @13.82 [N1308_1.mzXML]	313.27130126953125	13.817333333333332	0.11800000000000001	19.983333333333334	19.865333333333336	730770.875	1.6068281839144683E7	1	1288	0.2522047756190009	1.1833707836036973	1.6160663615625903	313.270263671875	313.27423095703125
854	313.31927490234375	11.728733333333334					1	DETECTED	313.3193 m/z @11.73 [N1308_1.mzXML]	313.31927490234375	11.728733333333334	11.713283333333333	12.243883333333335	0.5306000000000015	17700.955078125	153734.87866613735	0	1288	0.05186946823197047	17.171521035597316	33.34304207119463	313.3151550292969	313.319580078125
855	313.78204345703125	2.427783333333333					1	DETECTED	313.7820 m/z @2.43 [N1308_1.mzXML]	313.78204345703125	2.427783333333333	2.1281666666666665	18.693833333333334	16.56566666666667	10998.8359375	1338280.855086334	0	1288	0.39831585007938974	27.64476831506926	20.24369623430854	313.7806701660156	313.7842102050781
856	314.0274353027344	13.235666666666667					1	DETECTED	314.0274 m/z @13.24 [N1308_1.mzXML]	314.0274353027344	13.235666666666667	13.111633333333334	13.412733333333334	0.3010999999999999	29603.541015625	206231.71797509835	0	1288	0.05529599952305908	1.2137866165009414	0.09433551019331787	314.0261535644531	314.0292663574219
857	314.1687316894531	8.578566666666667					1	DETECTED	314.1687 m/z @8.58 [N1308_1.mzXML]	314.1687316894531	8.578566666666667	8.548399999999999	12.554683333333333	4.006283333333334	18485.9296875	905696.1800017091	0	1288	0.05695100688230603	66.40248618784237	2.558915529401897	314.16619873046875	314.16876220703125
858	314.22998046875	10.991283333333334					1	DETECTED	314.2300 m/z @10.99 [N1308_1.mzXML]	314.22998046875	10.991283333333334	8.5932	11.2805	2.6873000000000005	454517.4375	5881329.421147231	1	1288	0.1275670159353428	1.3693777738746566	1.5242396499795812	314.2295227050781	314.23101806640625
859	314.77716064453125	1.9304166666666667					1	DETECTED	314.7772 m/z @1.93 [N1308_1.mzXML]	314.77716064453125	1.9304166666666667	1.9161833333333333	2.1426833333333333	0.22649999999999992	15917.0888671875	115967.89825268553	0	1288	0.13091703027135737	7.95667447306792	14.91334894613584	314.77667236328125	314.777587890625
860	315.06585693359375	1.4179666666666668					1	DETECTED	315.0659 m/z @1.42 [N1308_1.mzXML]	315.06585693359375	1.4179666666666668	1.4179666666666668	9.09045	7.672483333333334	14702.3701171875	1057037.209994812	0	1288	0.06369670477769063	null	null	315.0562438964844	315.06585693359375
861	315.0771179199219	2.427783333333333					1	DETECTED	315.0771 m/z @2.43 [N1308_1.mzXML]	315.0771179199219	2.427783333333333	0.10123333333333333	20.000166666666665	19.898933333333332	4168896.75	3.2924613441672456E8	1	1288	0.49006555454425493	3.353734489272564	11.853369138137065	315.0671691894531	315.08624267578125
862	315.16070556640625	12.3693					1	DETECTED	315.1607 m/z @12.37 [N1308_1.mzXML]	315.16070556640625	12.3693	2.52475	13.586983333333334	11.062233333333335	11630.466796875	3140257.6952467035	0	1288	0.26278811987708117	0.5618455558320763	0.12369111166415257	315.1517639160156	315.1609191894531
863	315.2333679199219	10.991283333333334					1	DETECTED	315.2334 m/z @10.99 [N1308_1.mzXML]	315.2333679199219	10.991283333333334	10.915733333333332	11.096816666666665	0.18108333333333348	88074.234375	607837.2264863304	0	1288	0.12843103290430058	1.1984337083608851	1.3395177330087022	315.2332763671875	315.2337951660156
864	315.2776794433594	13.7892					1	DETECTED	315.2777 m/z @13.79 [N1308_1.mzXML]	315.2776794433594	13.7892	13.483616666666668	14.005433333333334	0.5218166666666662	16891.982421875	239359.47138769546	0	1288	0.11295108444185153	0.853804199618222	0.7076083992364438	315.2764892578125	315.2790222167969
865	316.0812072753906	2.427783333333333					1	DETECTED	316.0812 m/z @2.43 [N1308_1.mzXML]	316.0812072753906	2.427783333333333	0.23683333333333334	19.882833333333334	19.646	357268.59375	3.19888241437512E7	0	1288	0.5024672432490713	1.5492270907361694	13.1353463255591	316.0794982910156	316.0820007324219
866	316.2460021972656	11.142466666666667					1	DETECTED	316.2460 m/z @11.14 [N1308_1.mzXML]	316.2460021972656	11.142466666666667	11.021083333333333	11.897583333333333	0.8765000000000001	543455.0625	3846313.6497890525	1	1288	0.1083841697755048	1.933137745121274	3.143223710525443	316.23773193359375	316.2474060058594
867	317.0540466308594	15.263566666666666					1	DETECTED	317.0540 m/z @15.26 [N1308_1.mzXML]	317.0540466308594	15.263566666666666	0.49055	19.882833333333334	19.392283333333335	8855.703125	2601392.9644966726	0	1288	0.9377704783496021	0.656341347569499	0.3185271094222412	317.0530090332031	317.06207275390625
868	317.08233642578125	2.427783333333333					1	DETECTED	317.0823 m/z @2.43 [N1308_1.mzXML]	317.08233642578125	2.427783333333333	0.13506666666666664	20.000166666666665	19.865099999999998	54245.53125	5427198.547627683	0	1288	0.46734309721178846	1.3832211657429472	2.892466664635785	317.0799560546875	317.0842590332031
869	317.1126708984375	1.7463000000000002					1	DETECTED	317.1127 m/z @1.75 [N1308_1.mzXML]	317.1126708984375	1.7463000000000002	1.52375	16.816	15.29225	28608.203125	5355254.067244934	0	1288	0.21304982018645324	34.35688609301277	67.71377218602554	317.10845947265625	317.11773681640625
870	317.1766662597656	13.542499999999999					1	DETECTED	317.1767 m/z @13.54 [N1308_1.mzXML]	317.1766662597656	13.542499999999999	8.728116666666667	13.63205	4.903933333333333	69823.8515625	2627030.6898227534	0	1288	0.17152757720077005	0.5092868277112105	0.018604372754659766	317.1692199707031	317.17669677734375
871	317.24932861328125	11.142466666666667					1	DETECTED	317.2493 m/z @11.14 [N1308_1.mzXML]	317.24932861328125	11.142466666666667	5.442166666666666	14.11095	8.668783333333334	98527.0234375	1.488093348919739E7	0	1288	2.641209733640876	0.7590373738023307	0.4988289763670109	317.24212646484375	317.24932861328125
872	317.5254211425781	2.483233333333333					1	DETECTED	317.5254 m/z @2.48 [N1308_1.mzXML]	317.5254211425781	2.483233333333333	1.9719833333333334	18.377833333333335	16.40585	15178.171875	1677626.0666046445	0	1288	0.5221004592135885	6.733011437736972	11.887998724421523	317.5254211425781	317.5329895019531
873	317.6912536621094	8.637					1	DETECTED	317.6913 m/z @8.64 [N1308_1.mzXML]	317.6912536621094	8.637	8.607983333333333	8.758183333333333	0.1501999999999999	39549.9609375	197466.41072997887	0	1288	0.07925347249588022	2.3873494571739586	4.469750459815122	317.6910095214844	317.6915588378906
874	318.06280517578125	16.002599999999997					1	DETECTED	318.0628 m/z @16.00 [N1308_1.mzXML]	318.06280517578125	16.002599999999997	14.792483333333333	18.971166666666665	4.178683333333332	4255.45947265625	526816.1474844967	0	1288	1.790958605578929	1.7265621772005482	2.3475757557681094	318.06170654296875	318.0648193359375
875	318.1932067871094	8.637					1	DETECTED	318.1932 m/z @8.64 [N1308_1.mzXML]	318.1932067871094	8.637	8.622566666666668	8.728116666666667	0.10554999999999914	13715.3369140625	50877.06234356643	0	1288	0.07630146779352032	3.6564665127021705	6.4582433573810505	318.1928405761719	318.1935119628906
876	318.2978210449219	11.364566666666667					1	DETECTED	318.2978 m/z @11.36 [N1308_1.mzXML]	318.2978210449219	11.364566666666667	11.322566666666667	13.152966666666666	1.8303999999999991	392875.40625	3143325.382365352	1	1288	0.10706461389340838	3.328554318138059	5.374598880647135	318.2970886230469	318.2987365722656
877	318.96795654296875	1.9580833333333334					1	DETECTED	318.9680 m/z @1.96 [N1308_1.mzXML]	318.96795654296875	1.9580833333333334	1.4494666666666667	2.3013833333333333	0.8519166666666667	26454.9765625	533500.2518382567	0	1288	0.1679961613776202	0.8374840252973751	0.4357270051506608	318.9668884277344	318.9732360839844
878	319.0035095214844	1.4494666666666667					1	DETECTED	319.0035 m/z @1.45 [N1308_1.mzXML]	319.0035095214844	1.4494666666666667	1.4179666666666668	19.235	17.81703333333333	3186.866943359375	2067528.849675293	0	1288	0.6921507602797774	282.81005291005414	564.6201058201083	319.0021057128906	319.007080078125
879	319.0585021972656	16.947333333333333					1	DETECTED	319.0585 m/z @16.95 [N1308_1.mzXML]	319.0585021972656	16.947333333333333	10.3696	18.791999999999998	8.422399999999998	3285.660888671875	1099789.1646857294	0	1288	0.4745655584239046	0.6402205420306893	0.2804410840613786	319.0574035644531	319.0601806640625
880	319.1383972167969	8.53335					1	DETECTED	319.1384 m/z @8.53 [N1308_1.mzXML]	319.1383972167969	8.53335	8.266633333333333	9.189583333333333	0.9229500000000002	17944.279296875	230604.9522455447	0	1288	0.12882111799672735	1.69423645790317	2.5200564485036097	319.1377258300781	319.138916015625
881	319.1921081542969	14.475283333333334					1	DETECTED	319.1921 m/z @14.48 [N1308_1.mzXML]	319.1921081542969	14.475283333333334	10.915733333333332	17.013166666666667	6.097433333333335	183870.46875	8951975.369066652	0	1288	0.5613445550951628	1.431641328608609	3.3608000020547606	319.1856689453125	319.1940612792969
882	319.26153564453125	13.249183333333333					1	DETECTED	319.2615 m/z @13.25 [N1308_1.mzXML]	319.26153564453125	13.249183333333333	13.041933333333333	13.469183333333332	0.427249999999999	15379.763671875	293938.8754953614	0	1288	0.26576509342813104	1.0307599517490922	1.0615199034981844	319.2586975097656	319.26153564453125
883	319.30108642578125	11.364566666666667					1	DETECTED	319.3011 m/z @11.36 [N1308_1.mzXML]	319.30108642578125	11.364566666666667	10.8689	11.63855	0.7696500000000004	76740.390625	821108.343091796	0	1288	0.15530044493074513	0.7763786146603904	6.48636157142536	319.2929382324219	319.3105773925781
884	320.1720275878906	8.578566666666667					1	DETECTED	320.1720 m/z @8.58 [N1308_1.mzXML]	320.1720275878906	8.578566666666667	8.548399999999999	8.894816666666665	0.3464166666666664	47205.04296875	211190.14363342297	0	1288	0.07920081844750193	5.74171270718206	3.027804682997999	320.1705627441406	320.17236328125
885	320.1956481933594	14.446499999999999					1	DETECTED	320.1956 m/z @14.45 [N1308_1.mzXML]	320.1956481933594	14.446499999999999	13.617033333333334	16.506133333333334	2.889100000000001	39182.6796875	1598914.268379333	0	1288	3.2305561642224134	1.351376873421833	1.18836425202436	320.1937255859375	320.1972961425781
886	320.8677673339844	1.6279833333333333					1	DETECTED	320.8678 m/z @1.63 [N1308_1.mzXML]	320.8677673339844	1.6279833333333333	1.5682333333333331	1.6866333333333332	0.11840000000000006	20736.7578125	78450.99794018554	0	1288	0.08657602641184825	0.9907949790794952	0.9580588749812952	320.8671569824219	320.86810302734375
887	320.964111328125	1.9580833333333334					1	DETECTED	320.9641 m/z @1.96 [N1308_1.mzXML]	320.964111328125	1.9580833333333334	1.8172666666666666	2.25825	0.4409833333333333	14831.0361328125	210198.9878009033	0	1288	0.1769977783868455	1.5658066043318717	2.1316132086637434	320.9640197753906	320.96728515625
888	321.05255126953125	11.1565					1	DETECTED	321.0526 m/z @11.16 [N1308_1.mzXML]	321.05255126953125	11.1565	11.1565	18.394833333333334	7.238333333333335	16722.435546875	1722003.0845134282	0	1288	0.08242999648270732	null	null	321.05194091796875	321.06170654296875
889	321.1819152832031	11.728733333333334					1	DETECTED	321.1819 m/z @11.73 [N1308_1.mzXML]	321.1819152832031	11.728733333333334	8.578566666666667	15.2008	6.622233333333332	10239.5341796875	1212320.7041932985	0	1288	0.19287756631134556	1.0465211944128456	1.1024092796354363	321.180908203125	321.1871032714844
890	321.2078857421875	12.647983333333334					1	DETECTED	321.2079 m/z @12.65 [N1308_1.mzXML]	321.2078857421875	12.647983333333334	1.4494666666666667	15.247533333333333	13.798066666666667	28869.1015625	4200878.265519439	0	1288	0.27814492641808997	0.6160667112162176	0.23213342243243512	321.1993103027344	321.2096252441406
891	321.66925048828125	9.372449999999999					1	DETECTED	321.6693 m/z @9.37 [N1308_1.mzXML]	321.66925048828125	9.372449999999999	9.301383333333332	9.537266666666666	0.23588333333333367	78593.5390625	470391.5032483543	0	1288	0.0939910424096162	1.227579420443659	2.985304724736518	321.6681213378906	321.670166015625
892	322.1849365234375	9.744066666666667					1	DETECTED	322.1849 m/z @9.74 [N1308_1.mzXML]	322.1849365234375	9.744066666666667	8.95585	9.846683333333335	0.8908333333333349	11720.169921875	231502.8130602418	0	1288	0.8056121469390991	0.5650941999873139	0.1294873101186215	322.1847229003906	322.1860656738281
893	322.5123596191406	8.743216666666665					1	DETECTED	322.5124 m/z @8.74 [N1308_1.mzXML]	322.5123596191406	8.743216666666665	8.696866666666667	8.9404	0.2435333333333336	17233.40234375	88509.96709405482	0	1288	0.08361272195050695	1.5640293459163745	1.9122887123359382	322.5108337402344	322.5130615234375
894	323.019287109375	11.567316666666667					1	DETECTED	323.0193 m/z @11.57 [N1308_1.mzXML]	323.019287109375	11.567316666666667	1.7753	11.713283333333333	9.937983333333333	15613.3623046875	3326418.349749634	0	1288	9.829544720425329	0.5074533506036379	0.01573282658284758	323.00933837890625	323.01959228515625
895	323.1809997558594	16.230133333333335					1	DETECTED	323.1810 m/z @16.23 [N1308_1.mzXML]	323.1809997558594	16.230133333333335	8.1913	19.5665	11.375200000000001	3903.5771484375	1285464.956094727	0	1288	1.9273581274932354	0.7075156013517716	0.41503120270354316	323.17620849609375	323.1882019042969
896	323.2232971191406	14.020183333333334					1	DETECTED	323.2233 m/z @14.02 [N1308_1.mzXML]	323.2232971191406	14.020183333333334	1.5091	14.881499999999999	13.372399999999999	22676.0234375	4319517.308689391	0	1288	0.46012750557343907	0.5344221456974815	0.06884429139496304	323.2223815917969	323.2247619628906
897	323.9993896484375	12.32305					1	DETECTED	323.9994 m/z @12.32 [N1308_1.mzXML]	323.9993896484375	12.32305	0.15185	19.916166666666665	19.764316666666666	13783.0166015625	3928885.8743678285	0	1288	0.3757671229458328	1.498951276813901	2.0264382101930463	323.9969177246094	324.0018310546875
898	324.17730712890625	15.3415					1	DETECTED	324.1773 m/z @15.34 [N1308_1.mzXML]	324.17730712890625	15.3415	0.20303333333333334	19.816166666666668	19.613133333333334	16464.544921875	5050625.945287172	0	1288	2.2252477267317925	0.6477912778484831	0.8464833988525229	324.1761779785156	324.1786804199219
899	324.1893615722656	9.744066666666667					1	DETECTED	324.1894 m/z @9.74 [N1308_1.mzXML]	324.1893615722656	9.744066666666667	9.685466666666667	9.861600000000001	0.17613333333333436	42435.1328125	212383.88986816473	0	1288	0.07756722879630829	1.6191636943319403	1.9533194865855206	324.1892395019531	324.1896057128906
900	324.8331298828125	8.681583333333332					1	DETECTED	324.8331 m/z @8.68 [N1308_1.mzXML]	324.8331298828125	8.681583333333332	1.9858666666666667	18.1125	16.126633333333334	51510.1484375	4189066.488455077	0	1288	0.07266837921329561	0.5077041262964278	1.9856724168294513	324.82415771484375	324.83331298828125
901	325.1736755371094	15.3415					1	DETECTED	325.1737 m/z @15.34 [N1308_1.mzXML]	325.1736755371094	15.3415	0.3045333333333333	19.983333333333334	19.678800000000003	21239.888671875	5975083.366101684	0	1288	3.420280448128878	0.6540339026753196	0.7571120754801225	325.1676940917969	325.1743469238281
902	325.2025146484375	13.747133333333332					1	DETECTED	325.2025 m/z @13.75 [N1308_1.mzXML]	325.2025146484375	13.747133333333332	9.7295	13.946050000000001	4.216550000000002	25081.576171875	1858877.0368442389	0	1288	0.04252904990998729	0.5247554530444958	0.04951090608899164	325.1930236816406	325.2121276855469
903	325.2322998046875	13.028166666666667					1	DETECTED	325.2323 m/z @13.03 [N1308_1.mzXML]	325.2322998046875	13.028166666666667	12.930216666666666	13.139066666666668	0.20885000000000176	55475.38671875	336747.1524875499	0	1288	0.10431543729057324	1.066105155691679	1.1384711236282898	325.23223876953125	325.2339782714844
904	325.6829833984375	8.743216666666665					1	DETECTED	325.6830 m/z @8.74 [N1308_1.mzXML]	325.6829833984375	8.743216666666665	8.7124	9.358016666666666	0.6456166666666654	26378.3359375	234228.89624749718	0	1288	0.08696314214960488	2.5445643578409007	3.1893365463590833	325.6731262207031	325.6842041015625
905	327.0126647949219	1.7463000000000002					1	DETECTED	327.0127 m/z @1.75 [N1308_1.mzXML]	327.0126647949219	1.7463000000000002	0.10123333333333333	20.000166666666665	19.898933333333332	11536.8173828125	6036121.3092633	0	1288	17.53863398152207	6.048062895120764	0.4281015534906009	327.0044860839844	327.0126647949219
906	327.05029296875	11.567316666666667					1	DETECTED	327.0503 m/z @11.57 [N1308_1.mzXML]	327.05029296875	11.567316666666667	1.6279833333333333	11.759866666666666	10.131883333333333	83041.0703125	6848734.62100098	0	1288	0.11724617243943314	0.509686263330874	0.017011717360830396	327.0489196777344	327.0509033203125
907	327.1718444824219	9.372449999999999					1	DETECTED	327.1718 m/z @9.37 [N1308_1.mzXML]	327.1718444824219	9.372449999999999	0.44	18.873333333333335	18.433333333333334	9244.8740234375	5523207.051965816	0	1288	16.32736100448586	1.0318184447342742	1.0636368894685486	327.1638488769531	327.1726989746094
908	327.2268371582031	14.020183333333334					1	DETECTED	327.2268 m/z @14.02 [N1308_1.mzXML]	327.2268371582031	14.020183333333334	12.32305	14.64685	2.3238000000000003	44041.953125	1743474.3183522949	0	1288	0.41110218240952	0.6846250540126488	0.2983728321946249	327.2171630859375	327.22784423828125
909	327.28717041015625	11.77555					1	DETECTED	327.2872 m/z @11.78 [N1308_1.mzXML]	327.28717041015625	11.77555	11.667916666666667	12.163733333333333	0.49581666666666635	12170.5224609375	221375.54765966765	0	1288	0.19205300396095204	2.303267265407228	3.6065345308144563	327.2862243652344	327.28778076171875
910	328.2099914550781	12.026183333333334					1	DETECTED	328.2100 m/z @12.03 [N1308_1.mzXML]	328.2099914550781	12.026183333333334	12.011616666666667	12.147966666666667	0.1363500000000002	15967.337890625	92090.0712524416	0	1288	0.10778509909789591	4.680205949656631	8.360411899313261	328.209228515625	328.21002197265625
911	328.2459716796875	11.142466666666667					1	DETECTED	328.2460 m/z @11.14 [N1308_1.mzXML]	328.2459716796875	11.142466666666667	11.06635	11.266699999999998	0.20034999999999847	89594.203125	572115.3470317371	0	1288	0.10687718451889872	1.1330391862778095	1.920881459218639	328.2453308105469	328.2462158203125
912	328.8961181640625	1.5383833333333332					1	DETECTED	328.8961 m/z @1.54 [N1308_1.mzXML]	328.8961181640625	1.5383833333333332	1.4494666666666667	1.5981999999999998	0.14873333333333316	67942.90625	420076.18759228504	0	1288	0.10888122642049347	0.8363636363636366	0.6722753433498997	328.8957824707031	328.896484375
913	328.99615478515625	1.7892833333333333					1	DETECTED	328.9962 m/z @1.79 [N1308_1.mzXML]	328.99615478515625	1.7892833333333333	0.11800000000000001	20.000166666666665	19.882166666666667	22792.673828125	5955737.829452871	0	1288	0.6728396220170665	4.524795499480392	35.06631487771578	328.99554443359375	329.00433349609375
914	329.17510986328125	12.415833333333333					1	DETECTED	329.1751 m/z @12.42 [N1308_1.mzXML]	329.17510986328125	12.415833333333333	12.307799999999999	13.262716666666668	0.9549166666666693	18317.029296875	534511.9813056644	0	1288	0.1748143543587375	4.419546436285042	7.839092872570084	329.1744689941406	329.17535400390625
915	329.2449951171875	13.817333333333332					1	DETECTED	329.2450 m/z @13.82 [N1308_1.mzXML]	329.2449951171875	13.817333333333332	11.096816666666665	14.64685	3.550033333333335	139950.828125	3908311.101908449	0	1288	0.22502208143972702	0.6675144483764073	0.2667961988462509	329.24249267578125	329.2496643066406
916	330.1788635253906	10.531316666666667					1	DETECTED	330.1789 m/z @10.53 [N1308_1.mzXML]	330.1788635253906	10.531316666666667	8.371066666666668	11.0062	2.635133333333332	226192.453125	3148711.757085806	0	1288	0.1379032001878393	0.5250762956325719	1.558980437035176	330.17529296875	330.18865966796875
917	330.2485046386719	13.7892					1	DETECTED	330.2485 m/z @13.79 [N1308_1.mzXML]	330.2485046386719	13.7892	11.713283333333333	13.874	2.1607166666666675	28859.564453125	2134800.7194011244	0	1288	2.1363303427594857	0.52042471197463	0.0407065766030225	330.2436218261719	330.2485046386719
918	330.33441162109375	11.869					1	DETECTED	330.3344 m/z @11.87 [N1308_1.mzXML]	330.33441162109375	11.869	11.854533333333334	12.011616666666667	0.15708333333333258	17255.9765625	102899.21050329518	0	1288	0.11213431069246482	5.429147465438193	10.666143921834177	330.33441162109375	330.3356628417969
919	330.8935546875	1.5682333333333331					1	DETECTED	330.8936 m/z @1.57 [N1308_1.mzXML]	330.8935546875	1.5682333333333331	1.5091	1.6572333333333333	0.14813333333333323	11664.0771484375	79727.25199560539	0	1288	0.18566834373181607	1.252536640360772	1.505073280721544	330.8934020996094	330.90081787109375
920	330.9971008300781	12.21175					1	DETECTED	330.9971 m/z @12.21 [N1308_1.mzXML]	330.9971008300781	12.21175	0.11800000000000001	20.000166666666665	19.882166666666667	12062.267578125	3529196.2963042	0	1288	8.166837043123566	0.6792153658951561	0.3299029588223525	330.99407958984375	331.00146484375
921	331.0519104003906	2.441666666666667					1	DETECTED	331.0519 m/z @2.44 [N1308_1.mzXML]	331.0519104003906	2.441666666666667	0.23683333333333334	19.983333333333334	19.7465	462249.5	2.8249469308123946E7	1	1288	0.5461943859046086	1.9913494621343157	1.739109688710007	331.0423583984375	331.0528259277344
922	331.1821594238281	10.531316666666667					1	DETECTED	331.1822 m/z @10.53 [N1308_1.mzXML]	331.1821594238281	10.531316666666667	10.488666666666667	12.32305	1.8343833333333333	42900.98046875	1283447.210621337	0	1288	1.8167169734151276	21.5050801094177	41.39172551345746	331.1820068359375	331.18597412109375
923	331.22430419921875	11.021083333333333					1	DETECTED	331.2243 m/z @11.02 [N1308_1.mzXML]	331.22430419921875	11.021083333333333	11.0062	11.538633333333333	0.5324333333333335	10533.0810546875	195365.5985244143	0	1288	0.16854799717883573	17.8868980963043	34.7737961926086	331.2237854003906	331.2254638671875
924	331.2604675292969	11.449250000000001					1	DETECTED	331.2605 m/z @11.45 [N1308_1.mzXML]	331.2604675292969	11.449250000000001	11.322566666666667	16.57105	5.248483333333333	16742.326171875	1576456.1124072557	0	1288	0.2654154630493757	17.507653068400437	33.880323602845955	331.25958251953125	331.2623596191406
925	331.2817687988281	13.747133333333332					1	DETECTED	331.2818 m/z @13.75 [N1308_1.mzXML]	331.2817687988281	13.747133333333332	0.10123333333333333	17.144333333333336	17.043100000000003	520029.0625	1.467656361130198E7	1	1288	0.26281323578591476	1.3224028140126858	2.8102279674410013	331.2806701660156	331.2867736816406
926	332.0556640625	2.483233333333333					1	DETECTED	332.0557 m/z @2.48 [N1308_1.mzXML]	332.0556640625	2.483233333333333	1.4179666666666668	9.492916666666668	8.074950000000001	46788.453125	2733656.439931336	0	1288	null	1.4911595138377096	1.178504168019109	332.0461730957031	332.0569152832031
927	332.1614990234375	10.29705					1	DETECTED	332.1615 m/z @10.30 [N1308_1.mzXML]	332.1614990234375	10.29705	8.400816666666666	18.2115	9.810683333333335	116000.484375	4720081.430338809	0	1288	0.3683863905257354	2.0063078452155696	13.615993815757033	332.1562805175781	332.1676940917969
928	332.2406311035156	10.821133333333334					1	DETECTED	332.2406 m/z @10.82 [N1308_1.mzXML]	332.2406311035156	10.821133333333334	10.74015	10.961166666666665	0.22101666666666553	36458.34765625	288602.7271765136	0	1288	0.5020184643753236	1.3645811895451545	1.7291623790903088	332.23992919921875	332.2409362792969
929	332.3289489746094	11.77555					1	DETECTED	332.3289 m/z @11.78 [N1308_1.mzXML]	332.3289489746094	11.77555	11.624133333333333	11.982416666666667	0.3582833333333344	91022.703125	763802.009405027	0	1288	0.12069349833851462	1.1938943836776692	1.1828465748603882	332.3283996582031	332.3291931152344
930	332.5170593261719	8.637					1	DETECTED	332.5171 m/z @8.64 [N1308_1.mzXML]	332.5170593261719	8.637	8.548399999999999	8.7124	0.16400000000000148	5879.40869140625	35331.22696246347	0	1288	0.07105263020173425	0.9255079006771952	0.8510158013543904	332.5166320800781	332.5177917480469
931	332.8370056152344	1.7317166666666668					1	DETECTED	332.8370 m/z @1.73 [N1308_1.mzXML]	332.8370056152344	1.7317166666666668	1.6572333333333333	1.8172666666666666	0.16003333333333325	24213.337890625	125526.6360288087	0	1288	0.0663220055607463	1.0742895502349497	1.148579100469899	332.836669921875	332.8418273925781
932	333.04962158203125	2.427783333333333					1	DETECTED	333.0496 m/z @2.43 [N1308_1.mzXML]	333.04962158203125	2.427783333333333	1.86045	18.726333333333333	16.865883333333333	34105.671875	3996428.7071031793	0	1288	0.5414956749772903	2.1593311115262344	5.341499054427576	333.0417785644531	333.0567626953125
933	333.1485900878906	13.469183333333332					1	DETECTED	333.1486 m/z @13.47 [N1308_1.mzXML]	333.1485900878906	13.469183333333332	10.787783333333334	15.564449999999999	4.7766666666666655	39273.84765625	1915873.081719085	0	1288	0.36197709346532747	0.7774965434602115	0.6495348014618056	333.13885498046875	333.15069580078125
934	333.1822814941406	12.163733333333333					1	DETECTED	333.1823 m/z @12.16 [N1308_1.mzXML]	333.1822814941406	12.163733333333333	8.607983333333333	12.32305	3.715066666666667	7070.65576171875	796024.1253743283	0	1288	null	0.5224026811033773	0.04561043493334498	333.1808776855469	333.19097900390625
935	333.2014465332031	12.400016666666666					1	DETECTED	333.2014 m/z @12.40 [N1308_1.mzXML]	333.2014465332031	12.400016666666666	8.773216666666666	12.523683333333334	3.750466666666668	18377.041015625	1099367.8553763423	0	1288	0.18965723934715228	0.5170490055512668	0.03314868557245069	333.20025634765625	333.2054138183594
936	333.3323669433594	11.77555					1	DETECTED	333.3324 m/z @11.78 [N1308_1.mzXML]	333.3323669433594	11.77555	11.667916666666667	11.897583333333333	0.22966666666666669	24888.818359375	177574.80709497037	0	1288	0.10571440099684537	1.066893775162581	1.3663999706566317	333.33135986328125	333.33282470703125
937	334.68731689453125	9.31555					1	DETECTED	334.6873 m/z @9.32 [N1308_1.mzXML]	334.68731689453125	9.31555	9.259316666666667	10.092666666666666	0.8333499999999994	1728737.375	9856287.473636927	2	1288	0.08563175208592178	1.7779873144419562	2.5526405393556	334.686767578125	334.68829345703125
938	334.9129638671875	1.5831000000000002					1	DETECTED	334.9130 m/z @1.58 [N1308_1.mzXML]	334.9129638671875	1.5831000000000002	1.52375	14.2899	12.76615	81260.640625	1.781892339438623E7	0	1288	0.08103239628456249	104.45309228800065	230.68556212719656	334.910888671875	334.9217834472656
939	335.1644592285156	14.432366666666667					1	DETECTED	335.1645 m/z @14.43 [N1308_1.mzXML]	335.1644592285156	14.432366666666667	10.961166666666665	16.197566666666667	5.2364000000000015	75650.8046875	6162766.54343512	0	1288	3.338705350851118	0.7257127385689909	0.4560022620604997	335.1634826660156	335.16650390625
940	335.1895751953125	9.31555					1	DETECTED	335.1896 m/z @9.32 [N1308_1.mzXML]	335.1895751953125	9.31555	8.84905	10.107316666666666	1.2582666666666658	483024.78125	6771221.035167473	0	1288	0.0988784790181807	0.726346915966909	0.2294122993997216	335.1882629394531	335.19384765625
941	335.2165832519531	12.554683333333333					1	DETECTED	335.2166 m/z @12.55 [N1308_1.mzXML]	335.2165832519531	12.554683333333333	0.3045333333333333	12.617883333333333	12.31335	17474.791015625	2500210.5389980464	0	1288	0.06788177759841929	0.5025795602502826	0.005159120500565311	335.21636962890625	335.2262878417969
942	336.0733337402344	16.914333333333335					1	DETECTED	336.0733 m/z @16.91 [N1308_1.mzXML]	336.0733337402344	16.914333333333335	15.4202	19.383666666666667	3.963466666666667	2915.2783203125	348499.2276567079	0	1288	2.2134245394909087	1.3263430305193626	1.6526860610387253	336.0716247558594	336.07513427734375
943	336.159423828125	1.7610166666666667					1	DETECTED	336.1594 m/z @1.76 [N1308_1.mzXML]	336.159423828125	1.7610166666666667	1.7610166666666667	15.6291	13.868083333333333	16976.12890625	5382021.230437622	0	1288	12.909724195721887	null	null	336.159423828125	336.1693115234375
944	336.1919250488281	9.329516666666667					1	DETECTED	336.1919 m/z @9.33 [N1308_1.mzXML]	336.1919250488281	9.329516666666667	9.2873	12.817283333333334	3.529983333333334	13759.6015625	1238835.3206511228	0	1288	0.09766894623976619	41.80793525463887	82.61587050927774	336.1824645996094	336.1931457519531
945	336.2508850097656	12.195916666666667					1	DETECTED	336.2509 m/z @12.20 [N1308_1.mzXML]	336.2508850097656	12.195916666666667	11.91145	12.2757	0.3642500000000002	12330.421875	147413.17831579613	0	1288	0.14865637723173997	0.640233184907429	0.28046636981485795	336.2502746582031	336.251708984375
946	336.6619567871094	13.235666666666667					1	DETECTED	336.6620 m/z @13.24 [N1308_1.mzXML]	336.6619567871094	13.235666666666667	12.986333333333333	14.318433333333333	1.3321000000000005	40005.55078125	1032940.0180662854	0	1288	0.37552694667990494	2.6713235294117554	1.1511445793783908	336.6611328125	336.66314697265625
947	336.70355224609375	9.06265					1	DETECTED	336.7036 m/z @9.06 [N1308_1.mzXML]	336.70355224609375	9.06265	8.7124	9.09045	0.37805	9736.1455078125	104637.51984027086	0	1288	0.39446050144406364	0.5396859386152763	0.07937187723055249	336.7030944824219	336.7101135253906
948	336.8595275878906	8.41545					1	DETECTED	336.8595 m/z @8.42 [N1308_1.mzXML]	336.8595275878906	8.41545	8.400816666666666	8.4595	0.05868333333333453	8781.12890625	20352.74330371139	0	1288	0.0261929844951716	2.005125284737968	3.0102505694759363	336.8595275878906	336.8598327636719
949	337.0247802734375	11.184033333333334					1	DETECTED	337.0248 m/z @11.18 [N1308_1.mzXML]	337.0247802734375	11.184033333333334	1.9998	11.883083333333333	9.883283333333333	97549.28125	4889328.941545897	0	1288	0.11527197626391938	6.531773592818153	12.601535940461956	337.0244140625	337.0347595214844
950	337.0597229003906	1.86045					1	DETECTED	337.0597 m/z @1.86 [N1308_1.mzXML]	337.0597229003906	1.86045	1.6719499999999998	19.086333333333336	17.414383333333337	522641.0625	2.0930848965363298E7	1	1288	0.18707976602504917	4.214057984657925	9.52540143701603	337.0582580566406	337.0697021484375
951	337.14862060546875	9.189583333333333					1	DETECTED	337.1486 m/z @9.19 [N1308_1.mzXML]	337.14862060546875	9.189583333333333	9.132366666666666	9.31555	0.18318333333333392	116593.8515625	581105.916022461	0	1288	0.07606632961415016	2.119980228102425	1.6459694796957833	337.14837646484375	337.1491394042969
952	337.1649475097656	14.532433333333334					1	DETECTED	337.1649 m/z @14.53 [N1308_1.mzXML]	337.1649475097656	14.532433333333334	11.112400000000001	15.645216666666666	4.532816666666665	37981.6328125	2442028.604730653	0	1288	0.45616460767932665	0.7191673201226906	0.308378652553274	337.1630859375	337.165771484375
953	337.1798095703125	12.718433333333333					1	DETECTED	337.1798 m/z @12.72 [N1308_1.mzXML]	337.1798095703125	12.718433333333333	8.818416666666668	13.06965	4.251233333333332	184367.59375	4453700.672846678	0	1288	0.20694724352384597	1.282286838916539	1.4508678234182195	337.1729736328125	337.1882019042969
954	338.0635681152344	2.3439666666666668					1	DETECTED	338.0636 m/z @2.34 [N1308_1.mzXML]	338.0635681152344	2.3439666666666668	1.7892833333333333	4.225383333333333	2.4360999999999997	53494.98046875	1966041.812971771	0	1288	0.33527072002821523	2.1959376220666442	3.3918752441332884	338.062744140625	338.0640869140625
955	338.2301025390625	12.461983333333334					1	DETECTED	338.2301 m/z @12.46 [N1308_1.mzXML]	338.2301025390625	12.461983333333334	0.10123333333333333	20.000166666666665	19.898933333333332	803389.125	2.8775395891491234E7	0	1288	0.14353860098291804	2.857827001832017	1.1974596799831418	338.2290344238281	338.23150634765625
956	338.33917236328125	12.617883333333333					1	DETECTED	338.3392 m/z @12.62 [N1308_1.mzXML]	338.33917236328125	12.617883333333333	12.291950000000002	13.180900000000001	0.8889499999999995	381615.90625	9552451.064512191	1	1288	0.430202962821145	1.1063047316852586	0.9919562892335454	338.3388977050781	338.3394775390625
957	339.16058349609375	14.503566666666668					1	DETECTED	339.1606 m/z @14.50 [N1308_1.mzXML]	339.16058349609375	14.503566666666668	11.728733333333334	15.216383333333333	3.4876499999999986	14017.9921875	1023531.9401705314	0	1288	0.4102458723458735	0.6284431497387227	0.2568862994774455	339.1594543457031	339.16107177734375
958	339.1802673339844	12.718433333333333					1	DETECTED	339.1803 m/z @12.72 [N1308_1.mzXML]	339.1802673339844	12.718433333333333	12.085683333333332	16.783333333333335	4.697650000000003	29351.373046875	2217131.067134887	0	1288	0.7256105770240246	3.712090082971151	4.918027226731278	339.17974853515625	339.18878173828125
959	339.1957702636719	11.77555					1	DETECTED	339.1958 m/z @11.78 [N1308_1.mzXML]	339.1957702636719	11.77555	11.493516666666666	12.0555	0.561983333333334	12939.8681640625	277720.7532966307	0	1288	0.2838384803756391	0.9963065831461972	0.9926131662923946	339.1940612792969	339.1963806152344
960	339.2333984375	12.446933333333334					1	DETECTED	339.2334 m/z @12.45 [N1308_1.mzXML]	339.2333984375	12.446933333333334	0.21996666666666667	20.000166666666665	19.780199999999997	143024.609375	5104872.321778042	0	1288	0.16073996805434554	3.246664911439454	5.286861330133871	339.2313537597656	339.23504638671875
961	339.34234619140625	12.633283333333333					1	DETECTED	339.3423 m/z @12.63 [N1308_1.mzXML]	339.34234619140625	12.633283333333333	12.163733333333333	13.990416666666667	1.8266833333333334	91428.8515625	2618845.6754653296	0	1288	0.3933061296428253	0.9853685279152434	2.819510968009443	339.3345031738281	339.343017578125
962	340.171875	8.743216666666665					1	DETECTED	340.1719 m/z @8.74 [N1308_1.mzXML]	340.171875	8.743216666666665	8.7124	15.062016666666667	6.349616666666666	16738.48828125	877387.3155529783	0	1288	0.029506584390050605	103.02244456463605	2.086069676983389	340.1625671386719	340.1722412109375
963	340.2461242675781	11.225083333333334					1	DETECTED	340.2461 m/z @11.23 [N1308_1.mzXML]	340.2461242675781	11.225083333333334	10.8689	17.161166666666666	6.2922666666666665	30403.54296875	2470075.7297394406	0	1288	0.06691399535570142	8.832904403163148	49.819306148203225	340.2362976074219	340.2560729980469
964	340.92962646484375	1.6279833333333333					1	DETECTED	340.9296 m/z @1.63 [N1308_1.mzXML]	340.92962646484375	1.6279833333333333	1.5531666666666666	10.517249999999999	8.964083333333333	54344.85546875	8311671.525955811	0	1288	0.09911029980496822	59.90699487636437	118.19844869421061	340.92108154296875	340.9301452636719
965	341.02935791015625	11.567316666666667					1	DETECTED	341.0294 m/z @11.57 [N1308_1.mzXML]	341.02935791015625	11.567316666666667	11.1702	11.997033333333333	0.8268333333333331	175530.21875	1825593.5825098914	0	1288	0.13876638837053257	0.8128102860143266	0.4303743415615685	341.0209655761719	341.030517578125
966	341.30224609375	12.69045					1	DETECTED	341.3022 m/z @12.69 [N1308_1.mzXML]	341.30224609375	12.69045	1.2624333333333333	19.086333333333336	17.823900000000002	613288.5	1.2171697671361752E7	1	1288	0.22074815788714908	0.9867820964020372	1.991297789456708	341.301513671875	341.3041687011719
967	341.3500671386719	14.05035					1	DETECTED	341.3501 m/z @14.05 [N1308_1.mzXML]	341.3500671386719	14.05035	11.997033333333333	14.80705	2.8100166666666677	41612.2734375	1347238.9857935787	0	1288	0.3905480237926131	0.6842628592764552	0.21421282323353777	341.34954833984375	341.3512268066406
968	342.01275634765625	8.8795					1	DETECTED	342.0128 m/z @8.88 [N1308_1.mzXML]	342.01275634765625	8.8795	0.10123333333333333	20.000166666666665	19.898933333333332	12145.9873046875	5274957.299638919	0	1288	2.931182435340024	1.1334204170906936	0.9213014725076707	342.01080322265625	342.0149841308594
969	342.0325622558594	11.567316666666667					1	DETECTED	342.0326 m/z @11.57 [N1308_1.mzXML]	342.0325622558594	11.567316666666667	1.4179666666666668	11.713283333333333	10.295316666666666	25111.7421875	6396667.447278811	0	1288	0.11021964589265032	0.5071909366938112	0.06492102076966719	342.0279846191406	342.03387451171875
970	342.2613830566406	11.392566666666665					1	DETECTED	342.2614 m/z @11.39 [N1308_1.mzXML]	342.2613830566406	11.392566666666665	11.308533333333333	13.831316666666668	2.5227833333333347	160719.59375	2039868.4213476633	0	1288	0.14526266793973974	15.001648396472996	1.6636370833103338	342.2605285644531	342.2669677734375
971	342.44232177734375	9.861600000000001					1	DETECTED	342.4423 m/z @9.86 [N1308_1.mzXML]	342.44232177734375	9.861600000000001	9.832116666666668	9.948749999999999	0.11663333333333092	16083.9814453125	79967.80010937426	0	1288	0.09023000760167932	1.9779536461277167	2.9559072922554335	342.4421081542969	342.44305419921875
972	342.865966796875	1.7020000000000002					1	DETECTED	342.8660 m/z @1.70 [N1308_1.mzXML]	342.865966796875	1.7020000000000002	1.6719499999999998	9.175433333333332	7.503483333333333	36094.6015625	2642306.6831552736	0	1288	0.12693783544933646	124.84997226844	248.69994453688003	342.86590576171875	342.8725891113281
973	343.1844177246094	9.890966666666666					1	DETECTED	343.1844 m/z @9.89 [N1308_1.mzXML]	343.1844177246094	9.890966666666666	9.861600000000001	16.2624	6.4007999999999985	198324.609375	6189542.28837926	1	1288	0.10272978856222892	68.7839622509379	142.17205454924456	343.1830749511719	343.1938171386719
974	343.8513488769531	8.5932					1	DETECTED	343.8513 m/z @8.59 [N1308_1.mzXML]	343.8513488769531	8.5932	8.548399999999999	8.681583333333332	0.1331833333333332	30658.978515625	138422.39431494122	0	1288	0.07808221168110663	1.8073764535002605	1.9097555880857027	343.8509216308594	343.8515319824219
975	344.0111083984375	10.915733333333332					1	DETECTED	344.0111 m/z @10.92 [N1308_1.mzXML]	344.0111083984375	10.915733333333332	0.20303333333333334	19.89966666666667	19.696633333333335	15384.6201171875	4774078.080825007	1	1288	4.9553326220127065	2.1351997693954705	3.3535216168067894	344.0096740722656	344.0128479003906
976	344.1936950683594	12.307799999999999					1	DETECTED	344.1937 m/z @12.31 [N1308_1.mzXML]	344.1936950683594	12.307799999999999	8.563433333333334	14.035449999999999	5.472016666666665	30963.24609375	2685343.7169208974	0	1288	3.9062096324678865	0.7319415682877164	0.47332846404906914	344.1849365234375	344.19482421875
977	344.27679443359375	11.508550000000001					1	DETECTED	344.2768 m/z @11.51 [N1308_1.mzXML]	344.27679443359375	11.508550000000001	11.463833333333334	11.698116666666666	0.23428333333333207	133379.21875	859639.2448154276	0	1288	0.09965563157329349	2.3266418772348403	3.3061691209343653	344.2761535644531	344.2777404785156
978	344.5199890136719	8.5932					1	DETECTED	344.5200 m/z @8.59 [N1308_1.mzXML]	344.5199890136719	8.5932	8.563433333333334	8.65165	0.08821666666666594	4325.6484375	15910.299532165549	0	1288	0.03570752761696738	1.4818029115342062	1.9636058230684121	344.51885986328125	344.5202941894531
979	344.6479187011719	13.235666666666667					1	DETECTED	344.6479 m/z @13.24 [N1308_1.mzXML]	344.6479187011719	13.235666666666667	12.431733333333334	13.617033333333334	1.1852999999999998	34000.8828125	949522.1982214365	0	1288	0.06945635001592798	0.7371879923708434	0.47437598474168674	344.64715576171875	344.65185546875
980	344.87353515625	1.5531666666666666					1	DETECTED	344.8735 m/z @1.55 [N1308_1.mzXML]	344.87353515625	1.5531666666666666	1.4342333333333335	1.6132333333333333	0.17899999999999983	94331.9921875	572654.4408884275	0	1288	0.10154172347233392	0.7582919884456222	0.6312268113703404	344.87286376953125	344.8740234375
981	345.8473815917969	8.743216666666665					1	DETECTED	345.8474 m/z @8.74 [N1308_1.mzXML]	345.8473815917969	8.743216666666665	8.728116666666667	8.803216666666666	0.07509999999999906	148560.3125	503791.7009296854	0	1288	0.10656833038507685	2.486754966887623	3.9735099337752464	345.8470153808594	345.8476867675781
982	346.006591796875	10.961166666666665					1	DETECTED	346.0066 m/z @10.96 [N1308_1.mzXML]	346.006591796875	10.961166666666665	0.10123333333333333	20.000166666666665	19.898933333333332	226582.828125	7.351093493575001E7	1	1288	1.148356777214799	1.0724636252707005	0.3327278908322921	346.0062255859375	346.0090637207031
983	346.1560974121094	8.176383333333334					1	DETECTED	346.1561 m/z @8.18 [N1308_1.mzXML]	346.1560974121094	8.176383333333334	1.8884	8.236316666666665	6.3479166666666655	161176.484375	2126494.506609372	0	1288	0.05380965542824789	0.5047657038955254	0.009531407791050911	346.1557312011719	346.15631103515625
984	346.18206787109375	8.743216666666665					1	DETECTED	346.1821 m/z @8.74 [N1308_1.mzXML]	346.18206787109375	8.743216666666665	8.728116666666667	8.788216666666667	0.060100000000000264	71110.515625	210804.88546875014	0	1288	0.08712298014844855	1.9900662251657615	2.980132450331523	346.18182373046875	346.18206787109375
985	346.90618896484375	1.5531666666666666					1	DETECTED	346.9062 m/z @1.55 [N1308_1.mzXML]	346.90618896484375	1.5531666666666666	1.5091	1.5981999999999998	0.08909999999999973	14667.5712890625	53046.95425927728	0	1288	0.06796491287559148	1.0109682299546157	1.021936459909231	346.905517578125	346.9067077636719
986	347.0152587890625	10.9308					1	DETECTED	347.0153 m/z @10.93 [N1308_1.mzXML]	347.0152587890625	10.9308	0.2877666666666666	19.983333333333334	19.695566666666668	85202.8359375	1.123233313440168E7	0	1288	4.13612265353372	4.578131578684296	1.5488435927379685	347.0077819824219	347.0184631347656
987	347.1324462890625	1.4648333333333334					1	DETECTED	347.1324 m/z @1.46 [N1308_1.mzXML]	347.1324462890625	1.4648333333333334	1.4007666666666667	1.5383833333333332	0.1376166666666665	9238.900390625	42996.33641528314	0	1288	0.07160112437058919	1.0740114464099875	1.148022892819975	347.1307678222656	347.1324462890625
988	347.1576843261719	11.322566666666667					1	DETECTED	347.1577 m/z @11.32 [N1308_1.mzXML]	347.1576843261719	11.322566666666667	8.1155	11.322566666666667	3.207066666666666	11164.39453125	1170943.24906189	0	1288	3.159761244765882	0.5	null	347.1571350097656	347.15960693359375
989	347.6836242675781	8.251283333333333					1	DETECTED	347.6836 m/z @8.25 [N1308_1.mzXML]	347.6836242675781	8.251283333333333	8.161216666666666	8.3265	0.165283333333333	6146.1669921875	39343.89661355593	0	1288	0.11729276571589331	0.9175610658771233	0.8351221317542464	347.68280029296875	347.68487548828125
990	348.0767517089844	1.7463000000000002					1	DETECTED	348.0768 m/z @1.75 [N1308_1.mzXML]	348.0767517089844	1.7463000000000002	1.6719499999999998	8.5932	6.92125	50490.52734375	1192155.5259207461	0	1288	0.08106323647794511	46.54505716207105	92.09011432414212	348.06842041015625	348.0806884765625
991	348.1884765625	9.343733333333335					1	DETECTED	348.1885 m/z @9.34 [N1308_1.mzXML]	348.1884765625	9.343733333333335	8.3415	9.905233333333333	1.5637333333333334	133062.140625	1297987.6885301245	0	1288	0.08986317128015386	2.2806615517532087	3.1057507204209696	348.1870422363281	348.18902587890625
992	348.3082580566406	13.747133333333332					1	DETECTED	348.3083 m/z @13.75 [N1308_1.mzXML]	348.3082580566406	13.747133333333332	13.542499999999999	14.261333333333333	0.7188333333333343	98093.8359375	1689226.3803955088	0	1288	0.3185680576052192	1.7563935494380187	2.614060546200299	348.3078918457031	348.3089599609375
993	348.67034912109375	8.743216666666665					1	DETECTED	348.6703 m/z @8.74 [N1308_1.mzXML]	348.67034912109375	8.743216666666665	8.7124	8.803216666666666	0.09081666666666521	8156.66015625	33372.82134289529	0	1288	0.0803395339418369	1.4734991887507458	1.9469983775014914	348.6701354980469	348.6706848144531
994	349.0155334472656	15.2008					1	DETECTED	349.0155 m/z @15.20 [N1308_1.mzXML]	349.0155334472656	15.2008	0.10123333333333333	20.000166666666665	19.898933333333332	16393.1953125	5810842.313792238	0	1288	4.582313785674595	0.8048598588134968	0.42900555299260523	349.01312255859375	349.017578125
995	349.9965515136719	8.743216666666665					1	DETECTED	349.9966 m/z @8.74 [N1308_1.mzXML]	349.9965515136719	8.743216666666665	4.765733333333333	8.803216666666666	4.037483333333332	6615.9013671875	566410.7415867917	0	1288	0.07952300244099497	0.507542457751761	0.015084915503522039	349.9908752441406	350.00616455078125
996	350.22833251953125	9.567					1	DETECTED	350.2283 m/z @9.57 [N1308_1.mzXML]	350.22833251953125	9.567	9.537266666666666	9.714699999999999	0.1774333333333331	5872.01123046875	44770.53781787091	0	1288	0.10167909276633935	2.9837443946187134	4.967488789237427	350.2197265625	350.22833251953125
997	350.2550964355469	13.817333333333332					1	DETECTED	350.2551 m/z @13.82 [N1308_1.mzXML]	350.2550964355469	13.817333333333332	13.66155	14.005433333333334	0.3438833333333342	65189.24609375	672397.977974612	0	1288	0.1594679922817086	1.0822054591006518	1.1619926667606941	350.25396728515625	350.255859375
998	350.66448974609375	8.864550000000001					1	DETECTED	350.6645 m/z @8.86 [N1308_1.mzXML]	350.66448974609375	8.864550000000001	8.833866666666667	15.90465	7.070783333333333	4778.76123046875	1751233.6964108886	0	1288	0.24704123770669284	115.22189027702062	229.44378055404124	350.65533447265625	350.6649475097656
999	350.6776428222656	14.201533333333334					1	DETECTED	350.6776 m/z @14.20 [N1308_1.mzXML]	350.6776428222656	14.201533333333334	8.176383333333334	16.849	8.672616666666666	10190.7939453125	2429501.110782348	0	1288	0.35022955693468916	0.7197013075746385	0.45223053752633113	350.66937255859375	350.6832275390625
1000	350.807861328125	1.7317166666666668					1	DETECTED	350.8079 m/z @1.73 [N1308_1.mzXML]	350.807861328125	1.7317166666666668	1.7020000000000002	1.7892833333333333	0.08728333333333316	26446.845703125	102391.71255908196	0	1288	0.15462552762348625	1.4685922602355577	1.9371845204711153	350.80718994140625	350.80859375
1001	350.8901062011719	1.5831000000000002					1	DETECTED	350.8901 m/z @1.58 [N1308_1.mzXML]	350.8901062011719	1.5831000000000002	1.52375	1.6425166666666666	0.11876666666666669	87877.28125	399783.2571447757	0	1288	0.08241745512588383	1.0090706253500135	1.1076792704782705	350.8901062011719	350.8910217285156
1002	351.0107727050781	14.926433333333334					1	DETECTED	351.0108 m/z @14.93 [N1308_1.mzXML]	351.0107727050781	14.926433333333334	0.11800000000000001	19.983333333333334	19.865333333333336	7251.02001953125	3002383.5586573477	0	1288	2.1833777927659366	0.6707439229448086	0.3560538700786316	351.00927734375	351.01226806640625
1003	351.2010498046875	8.488833333333334					1	DETECTED	351.2010 m/z @8.49 [N1308_1.mzXML]	351.2010498046875	8.488833333333334	3.9838999999999998	8.578566666666667	4.594666666666667	4031.881103515625	385354.58017987054	0	1288	2.306286636783163	0.5099594518601829	0.029329023631929373	351.1993408203125	351.20196533203125
1004	351.22698974609375	13.7892					1	DETECTED	351.2270 m/z @13.79 [N1308_1.mzXML]	351.22698974609375	13.7892	12.259916666666667	15.532266666666667	3.2723499999999994	89368.0625	2400648.174160891	0	1288	0.2822925687483142	4.548992116571164	4.05849036282537	351.2173156738281	351.22705078125
1005	351.5224609375	8.743216666666665					1	DETECTED	351.5225 m/z @8.74 [N1308_1.mzXML]	351.5224609375	8.743216666666665	8.681583333333332	9.846683333333335	1.1651000000000025	2463707.0	1.2752499617057806E7	3	1288	0.07521746143998342	1.8647617293766283	2.4083804570313276	351.5208740234375	351.5238342285156
1006	351.6911315917969	8.728116666666667					1	DETECTED	351.6911 m/z @8.73 [N1308_1.mzXML]	351.6911315917969	8.728116666666667	8.7124	8.773216666666666	0.06081666666666585	7522.916015625	22672.78175195305	0	1288	0.07044342158059003	1.934782608695689	2.869565217391378	351.6907043457031	351.6915588378906
1007	351.85626220703125	8.743216666666665					1	DETECTED	351.8563 m/z @8.74 [N1308_1.mzXML]	351.85626220703125	8.743216666666665	8.7124	11.552883333333334	2.8404833333333332	1195125.375	6873182.4655015785	0	1288	0.07666261794826745	4.888100820387385	13.253511929514893	351.85516357421875	351.858642578125
1008	352.1630554199219	10.005866666666666					1	DETECTED	352.1631 m/z @10.01 [N1308_1.mzXML]	352.1630554199219	10.005866666666666	8.503483333333334	10.092666666666666	1.5891833333333327	22598.57421875	827337.4753305052	0	1288	0.10407305417219881	0.5288874344097713	0.06484750531007577	352.1614074707031	352.16326904296875
1009	352.177978515625	8.637					1	DETECTED	352.1780 m/z @8.64 [N1308_1.mzXML]	352.177978515625	8.637	3.1266000000000003	19.300833333333333	16.174233333333333	105876.65625	3091714.4920749776	0	1288	0.07379342223973495	111.23759188855055	262.6936238006738	352.16912841796875	352.1805725097656
1010	352.1910095214844	8.743216666666665					1	DETECTED	352.1910 m/z @8.74 [N1308_1.mzXML]	352.1910095214844	8.743216666666665	8.7124	17.948500000000003	9.236100000000002	337400.5	2846319.8355051195	0	1288	0.0783404238531471	2.628004038213763	3.179233539388212	352.1812438964844	352.19244384765625
1011	352.2298889160156	13.831316666666668					1	DETECTED	352.2299 m/z @13.83 [N1308_1.mzXML]	352.2298889160156	13.831316666666668	12.243883333333335	14.971133333333334	2.7272499999999997	18223.5859375	1156754.4413221437	0	1288	2.815196674424133	0.8590124519664868	0.7180249039329735	352.22174072265625	352.2311096191406
1012	352.6934814453125	9.2873					1	DETECTED	352.6935 m/z @9.29 [N1308_1.mzXML]	352.6934814453125	9.2873	8.84905	9.386833333333334	0.5377833333333335	39856.7421875	435793.93307543895	0	1288	0.08419296976810031	0.6135577105913673	0.25741950951432335	352.69256591796875	352.6938171386719
1013	352.8623962402344	9.175433333333332					1	DETECTED	352.8624 m/z @9.18 [N1308_1.mzXML]	352.8623962402344	9.175433333333332	8.728116666666667	10.253283333333334	1.5251666666666672	90220.140625	917210.3175821527	0	1288	0.07226801528550375	1.9423084285992154	2.783202918721861	352.854736328125	352.8626708984375
1014	352.8950500488281	1.6719499999999998					1	DETECTED	352.8951 m/z @1.67 [N1308_1.mzXML]	352.8950500488281	1.6719499999999998	1.5091	1.7463000000000002	0.23720000000000008	79178.4375	303828.7160195313	0	1288	0.05024620884284281	0.7282775560331608	2.497914392044691	352.8948059082031	352.8975830078125
1015	353.0332336425781	1.86045					1	DETECTED	353.0332 m/z @1.86 [N1308_1.mzXML]	353.0332336425781	1.86045	0.7281833333333334	17.291666666666668	16.563483333333334	184292.0625	7393633.082298916	0	1288	0.2552740899074242	0.9414396788767216	2.066519516287692	353.0242919921875	353.0385437011719
1016	353.2432861328125	12.026183333333334					1	DETECTED	353.2433 m/z @12.03 [N1308_1.mzXML]	353.2432861328125	12.026183333333334	11.595766666666666	16.165266666666668	4.5695000000000014	9300.994140625	963104.2597462465	0	1288	0.49744187251038596	5.308228460793792	8.164977192730607	353.23382568359375	353.2449035644531
1017	353.26348876953125	13.747133333333332					1	DETECTED	353.2635 m/z @13.75 [N1308_1.mzXML]	353.26348876953125	13.747133333333332	1.6279833333333333	15.61305	13.985066666666667	916789.6875	2.2394355036025733E7	1	1288	0.2503088064950205	1.4137876416930066	2.8849058771343765	353.2626037597656	353.2646179199219
1018	353.8544616699219	8.4595					1	DETECTED	353.8545 m/z @8.46 [N1308_1.mzXML]	353.8544616699219	8.4595	8.41545	8.5182	0.10275000000000034	9647.810546875	35158.77355908193	0	1288	0.07012010928490575	1.1662883087400622	1.3325766174801246	353.8537292480469	353.85504150390625
1019	354.1918029785156	9.358016666666666					1	DETECTED	354.1918 m/z @9.36 [N1308_1.mzXML]	354.1918029785156	9.358016666666666	8.474283333333334	10.063466666666667	1.5891833333333327	969453.4375	5749493.407904246	3	1288	0.08495811416448795	0.5424474994014654	0.0526255999744958	354.1888427734375	354.1925964355469
1020	354.26702880859375	13.7892					1	DETECTED	354.2670 m/z @13.79 [N1308_1.mzXML]	354.26702880859375	13.7892	13.512733333333333	14.475283333333334	0.9625500000000002	193257.875	3345110.784677732	0	1288	0.44665802704009394	1.7408066071859223	2.4816132143718446	354.2664794921875	354.26715087890625
1021	355.00933837890625	19.169					1	DETECTED	355.0093 m/z @19.17 [N1308_1.mzXML]	355.00933837890625	19.169	0.10123333333333333	20.000166666666665	19.898933333333332	8395.96875	2371676.131833894	0	1288	15.972177325459345	0.6873220895914197	0.0728718246700206	355.0064392089844	355.010986328125
1022	355.260498046875	12.307799999999999					1	DETECTED	355.2605 m/z @12.31 [N1308_1.mzXML]	355.260498046875	12.307799999999999	8.02345	13.990416666666667	5.966966666666666	67080.1328125	1931126.2767568338	0	1288	0.11227998815813756	2.3418470992876133	6.874728221918783	355.25799560546875	355.2704162597656
1023	355.2814636230469	12.617883333333333					1	DETECTED	355.2815 m/z @12.62 [N1308_1.mzXML]	355.2814636230469	12.617883333333333	12.539216666666666	13.38485	0.8456333333333337	23525.966796875	489137.1103916022	0	1288	0.1727623674174339	5.3747881355932074	9.749576271186415	355.2808837890625	355.28240966796875
1024	355.5068664550781	8.221316666666667					1	DETECTED	355.5069 m/z @8.22 [N1308_1.mzXML]	355.5068664550781	8.221316666666667	8.221316666666667	18.428333333333335	10.207016666666668	45360.515625	1556649.5113244615	0	1288	0.25932317645836633	null	null	355.5040283203125	355.5094299316406
1025	355.6984558105469	8.503483333333334					1	DETECTED	355.6985 m/z @8.50 [N1308_1.mzXML]	355.6984558105469	8.503483333333334	8.430116666666667	9.076799999999999	0.6466833333333319	608932.8125	3195782.990811021	2	1288	0.07408778140966987	1.485184223081432	1.574786662793222	355.6980285644531	355.6993408203125
1026	355.8565368652344	9.161100000000001					1	DETECTED	355.8565 m/z @9.16 [N1308_1.mzXML]	355.8565368652344	9.161100000000001	9.09045	10.092666666666666	1.0022166666666656	526428.0625	3666668.471953842	3	1288	0.11616511838548149	1.7761815527015006	1.6941223796344997	355.8561706542969	355.8575439453125
1027	356.1910095214844	9.132366666666666					1	DETECTED	356.1910 m/z @9.13 [N1308_1.mzXML]	356.1910095214844	9.132366666666666	8.444783333333334	9.670383333333332	1.2255999999999982	215447.265625	3028321.5928895175	0	1288	1.195800850132695	0.9802886273032797	0.7850522964618117	356.1891174316406	356.2009582519531
1028	356.27679443359375	11.493516666666666					1	DETECTED	356.2768 m/z @11.49 [N1308_1.mzXML]	356.27679443359375	11.493516666666666	11.449250000000001	13.931483333333334	2.4822333333333333	68842.734375	1047250.1915371073	0	1288	0.15381932384286046	28.03727409638638	2.972751869621392	356.2732238769531	356.28460693359375
1029	356.70330810546875	9.507783333333332					1	DETECTED	356.7033 m/z @9.51 [N1308_1.mzXML]	356.70330810546875	9.507783333333332	8.488833333333334	9.626283333333333	1.1374499999999994	42998.296875	1022659.2816566152	0	1288	0.12567597669591635	0.5581480936257918	0.11629618725158361	356.7020568847656	356.70751953125
1030	356.8595275878906	9.175433333333332					1	DETECTED	356.8595 m/z @9.18 [N1308_1.mzXML]	356.8595275878906	9.175433333333332	8.986783333333333	9.217466666666667	0.23068333333333335	27832.302734375	192217.75039697255	0	1288	0.04510268951621654	0.6114056012015225	0.22281120240304508	356.8567199707031	356.85992431640625
1031	356.9074401855469	1.6279833333333333					1	DETECTED	356.9074 m/z @1.63 [N1308_1.mzXML]	356.9074401855469	1.6279833333333333	1.5383833333333332	6.685633333333333	5.14725	92524.2734375	3762402.930516296	0	1288	0.07795496498719623	28.54466545030708	60.81393309016342	356.8984680175781	356.9080505371094
1032	357.169677734375	12.400016666666666					1	DETECTED	357.1697 m/z @12.40 [N1308_1.mzXML]	357.169677734375	12.400016666666666	12.307799999999999	12.554683333333333	0.24688333333333468	14865.7822265625	175827.39702905293	0	1288	0.18436635989329986	1.3386047352250119	1.6772094704500238	357.1691589355469	357.170166015625
1033	357.2762451171875	12.69045					1	DETECTED	357.2762 m/z @12.69 [N1308_1.mzXML]	357.2762451171875	12.69045	11.508550000000001	15.216383333333333	3.7078333333333315	104118.5078125	2654418.6289993874	0	1288	0.1639131835174279	2.010836317090207	0.2430981499100855	357.2757873535156	357.2794189453125
1034	357.2972106933594	14.186333333333332					1	DETECTED	357.2972 m/z @14.19 [N1308_1.mzXML]	357.2972106933594	14.186333333333332	0.9852500000000001	15.677950000000001	14.6927	15078.025390625	2170851.479232972	0	1288	0.15774046570918898	0.556495994646904	0.04615708417551157	357.2961120605469	357.30023193359375
1035	357.71917724609375	9.567					1	DETECTED	357.7192 m/z @9.57 [N1308_1.mzXML]	357.71917724609375	9.567	8.607983333333333	9.596683333333335	0.9887000000000015	7713.6396484375	206295.45418322764	0	1288	0.14784909068314	0.5154759215168322	0.030951843033664286	357.7190246582031	357.7211608886719
1036	358.2062072753906	8.9404					1	DETECTED	358.2062 m/z @8.94 [N1308_1.mzXML]	358.2062072753906	8.9404	8.925216666666667	9.626283333333333	0.7010666666666658	24880.197265625	263489.24896679615	0	1288	0.0960944312504104	4.852041224692851	7.914306027442723	358.20489501953125	358.2065734863281
1037	358.2415771484375	13.845416666666667					1	DETECTED	358.2416 m/z @13.85 [N1308_1.mzXML]	358.2415771484375	13.845416666666667	6.3738166666666665	16.881833333333333	10.508016666666666	6508.41845703125	1908851.568420563	0	1288	10.017578458679655	0.7031972179095953	0.3347162069012199	358.23565673828125	358.2415771484375
1038	358.25616455078125	11.050966666666666					1	DETECTED	358.2562 m/z @11.05 [N1308_1.mzXML]	358.25616455078125	11.050966666666666	11.0062	11.1702	0.1639999999999997	18833.337890625	119859.43111499076	0	1288	0.09090777176048093	1.8317200297840912	2.6634400595681824	358.2554016113281	358.2566223144531
1039	358.29278564453125	11.595766666666666					1	DETECTED	358.2928 m/z @11.60 [N1308_1.mzXML]	358.29278564453125	11.595766666666666	11.567316666666667	14.2899	2.7225833333333327	95182.546875	1126202.5274309095	0	1288	0.13757388140016857	4.574827552706878	5.569093906737574	358.29241943359375	358.30194091796875
1040	358.8501281738281	8.758183333333333					1	DETECTED	358.8501 m/z @8.76 [N1308_1.mzXML]	358.8501281738281	8.758183333333333	8.7124	8.833866666666667	0.12146666666666661	19982.509765625	90093.48234539798	0	1288	0.1247914535766732	1.3670556774967264	1.6146056851200445	358.85009765625	358.8507385253906
1041	359.0060119628906	2.7752166666666667					1	DETECTED	359.0060 m/z @2.78 [N1308_1.mzXML]	359.0060119628906	2.7752166666666667	0.4231	19.916166666666665	19.493066666666664	4003.784912109375	1336012.5524744561	0	1288	2.725268401291385	4.143728698264683	7.2874573965293665	359.0025329589844	359.0080871582031
1042	359.0414733886719	1.86045					1	DETECTED	359.0415 m/z @1.86 [N1308_1.mzXML]	359.0414733886719	1.86045	1.6425166666666666	17.68433333333333	16.041816666666666	357590.03125	1.0907001680809291E7	0	1288	0.34950992843965434	2.3649274746332916	3.2462180659615725	359.04046630859375	359.0451354980469
1043	359.1849670410156	8.743216666666665					1	DETECTED	359.1850 m/z @8.74 [N1308_1.mzXML]	359.1849670410156	8.743216666666665	8.474283333333334	8.818416666666668	0.3441333333333336	10420.9248046875	66174.25479434193	0	1288	0.06894248009168535	0.6398116013882058	0.2796232027764116	359.1843566894531	359.1875
1044	359.22650146484375	10.005866666666666					1	DETECTED	359.2265 m/z @10.01 [N1308_1.mzXML]	359.22650146484375	10.005866666666666	10.005866666666666	10.077833333333333	0.07196666666666651	11887.2568359375	35688.128214111246	0	1288	0.044158698146027575	null	null	359.2254333496094	359.22650146484375
1045	359.2386474609375	8.622566666666668					1	DETECTED	359.2386 m/z @8.62 [N1308_1.mzXML]	359.2386474609375	8.622566666666668	8.5182	13.803133333333333	5.284933333333333	16874.255859375	1358971.2382883297	0	1288	0.08231639613795672	25.319067390609852	51.02503601961152	359.2380065917969	359.2413330078125
1046	359.312744140625	12.718433333333333					1	DETECTED	359.3127 m/z @12.72 [N1308_1.mzXML]	359.312744140625	12.718433333333333	0.16911666666666667	19.949666666666666	19.780549999999998	711805.1875	1.2836126957102837E7	1	1288	0.21060736709433492	0.8941928535782069	0.8963555994122671	359.3074035644531	359.3153381347656
1047	359.524169921875	9.245166666666668					1	DETECTED	359.5242 m/z @9.25 [N1308_1.mzXML]	359.524169921875	9.245166666666668	8.488833333333334	14.85135	6.362516666666666	56745.22265625	2829346.990537353	0	1288	0.772399428602526	6.224907149986555	0.25593208544448354	359.51898193359375	359.5243835449219
1048	359.6696472167969	8.8795					1	DETECTED	359.6696 m/z @8.88 [N1308_1.mzXML]	359.6696472167969	8.8795	8.773216666666666	9.017416666666666	0.2441999999999993	43024.05078125	237365.63894842408	0	1288	0.07366300293561423	1.1913889144092196	0.8667237817282594	359.6692810058594	359.6713562011719
1049	360.2355041503906	3.6885499999999998					1	DETECTED	360.2355 m/z @3.69 [N1308_1.mzXML]	360.2355041503906	3.6885499999999998	3.498283333333333	8.666699999999999	5.1684166666666655	5473.29443359375	514684.3421860962	0	1288	0.09296658507441924	13.582033987386128	5.846835317566493	360.2348937988281	360.2418212890625
1050	360.3163146972656	12.8311					1	DETECTED	360.3163 m/z @12.83 [N1308_1.mzXML]	360.3163146972656	12.8311	12.291950000000002	13.845416666666667	1.5534666666666652	85351.5234375	1883130.903417724	0	1288	4.782199954124238	1.3094735254798846	2.9442159039531886	360.3082580566406	360.32318115234375
1051	360.3600158691406	11.997033333333333					1	DETECTED	360.3600 m/z @12.00 [N1308_1.mzXML]	360.3600158691406	11.997033333333333	6.669183333333334	17.013166666666667	10.343983333333334	33617.83203125	2999839.4902445683	0	1288	0.10850722678318547	0.9707464862311567	37.81718788666116	360.35552978515625	360.36083984375
1052	360.8369445800781	1.7317166666666668					1	DETECTED	360.8369 m/z @1.73 [N1308_1.mzXML]	360.8369445800781	1.7317166666666668	1.6719499999999998	8.788216666666667	7.116266666666667	25098.630859375	4367903.632252076	0	1288	0.09531540442293385	59.533742331288046	118.06748466257609	360.8365173339844	360.8412170410156
1053	361.1798095703125	12.17975					1	DETECTED	361.1798 m/z @12.18 [N1308_1.mzXML]	361.1798095703125	12.17975	9.447083333333333	12.415833333333333	2.96875	16152.421875	686198.3948559576	0	1288	0.21644491280721034	0.5431965113442303	0.08639302268846055	361.178955078125	361.1890563964844
1054	361.1987609863281	11.184033333333334					1	DETECTED	361.1988 m/z @11.18 [N1308_1.mzXML]	361.1987609863281	11.184033333333334	7.828533333333334	12.539216666666666	4.710683333333333	13442.2958984375	1359848.205755096	0	1288	1.3326519925825888	0.701934634679382	0.505294007846281	361.1959533691406	361.2073059082031
1055	361.3185119628906	12.7753					1	DETECTED	361.3185 m/z @12.78 [N1308_1.mzXML]	361.3185119628906	12.7753	11.728733333333334	14.9116	3.1828666666666656	16232.8974609375	1019777.210740418	0	1288	0.381067799856492	1.5206229894575929	1.3685310935395092	361.3092956542969	361.3249816894531
1056	361.5194091796875	9.343733333333335					1	DETECTED	361.5194 m/z @9.34 [N1308_1.mzXML]	361.5194091796875	9.343733333333335	9.31555	9.4318	0.11625000000000085	16824.12109375	73906.22174633855	0	1288	0.07488649265082259	2.0623891188645027	3.124778237729005	361.5186767578125	361.52008056640625
1057	362.3240051269531	11.378433333333334					1	DETECTED	362.3240 m/z @11.38 [N1308_1.mzXML]	362.3240051269531	11.378433333333334	11.378433333333334	12.570366666666667	1.191933333333333	68333.109375	510681.7893529048	0	1288	0.05489511975325989	null	null	362.3158874511719	362.3243103027344
1058	362.671142578125	9.714699999999999					1	DETECTED	362.6711 m/z @9.71 [N1308_1.mzXML]	362.671142578125	9.714699999999999	9.655750000000001	9.758716666666666	0.10296666666666532	6020.23828125	25718.126120117093	0	1288	0.03488095373439748	0.8733389878428285	0.7466779756856571	362.66632080078125	362.67205810546875
1059	362.923828125	1.6425166666666666					1	DETECTED	362.9238 m/z @1.64 [N1308_1.mzXML]	362.923828125	1.6425166666666666	1.5831000000000002	1.7167999999999999	0.1336999999999997	168872.9375	700251.0562050776	0	1288	0.06561444291828611	1.125105189340815	1.2630127072824904	362.9236755371094	362.92413330078125
1060	363.11016845703125	1.4795					1	DETECTED	363.1102 m/z @1.48 [N1308_1.mzXML]	363.11016845703125	1.4795	1.4007666666666667	17.471	16.070233333333334	13691.421875	4065142.952126923	0	1288	0.17797116203797536	102.05482641828961	203.10965283657922	363.1020202636719	363.1102600097656
1061	363.2042236328125	8.788216666666667					1	DETECTED	363.2042 m/z @8.79 [N1308_1.mzXML]	363.2042236328125	8.788216666666667	8.728116666666667	11.493516666666666	2.7653999999999996	101013.7578125	1671620.8645668996	0	1288	2.5977412706370817	1.901671076937666	9.330756518580468	363.19677734375	363.214111328125
1062	363.70538330078125	8.773216666666666					1	DETECTED	363.7054 m/z @8.77 [N1308_1.mzXML]	363.70538330078125	8.773216666666666	8.743216666666665	9.09045	0.3472333333333353	29809.009765625	208131.63078778103	0	1288	3.328863533994216	5.787222222222035	10.57444444444407	363.70086669921875	363.7060546875
1063	364.1717224121094	8.743216666666665					1	DETECTED	364.1717 m/z @8.74 [N1308_1.mzXML]	364.1717224121094	8.743216666666665	8.7124	9.06265	0.35024999999999906	23913.171875	118751.33356115708	0	1288	0.058653507414820893	5.682801514332416	3.3197618868168077	364.169677734375	364.1724853515625
1064	365.16827392578125	10.13685					1	DETECTED	365.1683 m/z @10.14 [N1308_1.mzXML]	365.16827392578125	10.13685	10.092666666666666	10.268066666666666	0.17539999999999978	51220.83203125	281917.5319649665	0	1288	0.09990637085004828	1.9533276275815312	3.0141571989758664	365.16796875	365.1686096191406
1065	365.1976318359375	14.4895					1	DETECTED	365.1976 m/z @14.49 [N1308_1.mzXML]	365.1976318359375	14.4895	9.846683333333335	15.791616666666666	5.944933333333331	14795.6455078125	2148238.531444794	0	1288	0.3691638227252714	0.5860648886101222	0.19596842402514922	365.1890563964844	365.2076110839844
1066	366.1898193359375	9.522549999999999					1	DETECTED	366.1898 m/z @9.52 [N1308_1.mzXML]	366.1898193359375	9.522549999999999	8.1913	9.5818	1.3904999999999994	17926.544921875	368522.6858387146	0	1288	0.06788389690922614	0.5222535211267607	0.08558664648886943	366.1810607910156	366.1997375488281
1067	366.20318603515625	9.41645					1	DETECTED	366.2032 m/z @9.42 [N1308_1.mzXML]	366.20318603515625	9.41645	8.430116666666667	14.603766666666667	6.17365	16414.466796875	1453750.6208604737	0	1288	0.09644188202436688	3.1295961473470792	5.2591922946941585	366.19989013671875	366.2130432128906
1068	366.8585205078125	9.4318					1	DETECTED	366.8585 m/z @9.43 [N1308_1.mzXML]	366.8585205078125	9.4318	1.5383833333333332	9.492916666666668	7.954533333333335	25494.44140625	2433386.839202149	0	1288	0.05737033799549707	0.50387136960125	0.007741492677566329	366.8580322265625	366.8658142089844
1069	367.1187744140625	1.86045					1	DETECTED	367.1188 m/z @1.86 [N1308_1.mzXML]	367.1187744140625	1.86045	1.86045	5.361000000000001	3.5005500000000005	72841.9453125	875288.8134692388	0	1288	0.11013425911080343	null	null	367.10986328125	367.1195983886719
1070	367.1537780761719	12.523683333333334					1	DETECTED	367.1538 m/z @12.52 [N1308_1.mzXML]	367.1537780761719	12.523683333333334	7.083699999999999	12.523683333333334	5.439983333333335	8203.91015625	1345661.7135787052	0	1288	4.344702623032315	0.5	null	367.14697265625	367.1537780761719
1071	367.19134521484375	13.775166666666667					1	DETECTED	367.1913 m/z @13.78 [N1308_1.mzXML]	367.19134521484375	13.775166666666667	8.818416666666668	14.141233333333334	5.322816666666666	31632.271484375	3632999.045332458	0	1288	4.453989548181241	0.5369260772347473	0.08258487425545417	367.1849670410156	367.193603515625
1072	367.98858642578125	12.523683333333334					1	DETECTED	367.9886 m/z @12.52 [N1308_1.mzXML]	367.98858642578125	12.523683333333334	0.10123333333333333	20.000166666666665	19.898933333333332	36029.0703125	1.0149526532133674E7	0	1288	4.0038184406352695	0.9838864270738218	2.0887594984854276	367.9869384765625	367.9908447265625
1073	368.27667236328125	11.523566666666666					1	DETECTED	368.2767 m/z @11.52 [N1308_1.mzXML]	368.27667236328125	11.523566666666666	11.449250000000001	12.026183333333334	0.5769333333333329	156018.109375	1271177.478396846	0	1288	0.10212145068180334	6.413475313260018	1.9147946919876617	368.2756652832031	368.28411865234375
1074	368.62445068359375	12.2757					1	DETECTED	368.6245 m/z @12.28 [N1308_1.mzXML]	368.62445068359375	12.2757	10.020216666666666	12.32305	2.302833333333334	12743.1240234375	919215.7179118657	0	1288	2.195234891718526	0.5104966415180782	0.020993283036156225	368.623779296875	368.6258239746094
1075	368.8687744140625	1.6719499999999998					1	DETECTED	368.8688 m/z @1.67 [N1308_1.mzXML]	368.8687744140625	1.6719499999999998	1.6572333333333333	1.7892833333333333	0.13205	49859.35546875	221027.12202734387	0	1288	0.06736622644595269	4.486409966024969	8.175187136125793	368.86798095703125	368.8692626953125
1076	369.0062255859375	1.8745666666666667					1	DETECTED	369.0062 m/z @1.87 [N1308_1.mzXML]	369.0062255859375	1.8745666666666667	1.8172666666666666	18.5955	16.778233333333336	15021.5791015625	2048871.0390136105	0	1288	0.31308947745145566	146.40692262943543	103.94485143511346	368.9970397949219	369.0158996582031
1077	369.06072998046875	12.085683333333332					1	DETECTED	369.0607 m/z @12.09 [N1308_1.mzXML]	369.06072998046875	12.085683333333332	12.011616666666667	12.163733333333333	0.15211666666666623	10633.791015625	75442.41401025375	0	1288	0.10566677599166674	1.0268901890189197	1.0537803780378394	369.0602722167969	369.0609436035156
1078	369.18121337890625	7.976116666666667					1	DETECTED	369.1812 m/z @7.98 [N1308_1.mzXML]	369.18121337890625	7.976116666666667	4.516516666666666	18.889666666666667	14.37315	5345.58935546875	1890322.4095290229	0	1288	3.6571182051020745	2.0772849462365586	2.7975342918303348	369.1788635253906	369.1824645996094
1079	369.23748779296875	13.747133333333332					1	DETECTED	369.2375 m/z @13.75 [N1308_1.mzXML]	369.23748779296875	13.747133333333332	13.527633333333334	14.275749999999999	0.7481166666666645	37097.6171875	564710.8754378665	0	1288	0.11203231082398801	1.7041381928625752	1.7016137616488574	369.2286376953125	369.23785400390625
1080	369.3488464355469	12.6626					1	DETECTED	369.3488 m/z @12.66 [N1308_1.mzXML]	369.3488464355469	12.6626	0.20303333333333334	19.9665	19.763466666666666	146234.890625	9040086.965932524	1	1288	0.5957212908676564	0.7056939907789288	0.8151634869334721	369.3468322753906	369.3514099121094
1081	370.2925720214844	11.653016666666668					1	DETECTED	370.2926 m/z @11.65 [N1308_1.mzXML]	370.2925720214844	11.653016666666668	11.567316666666667	14.11095	2.543633333333334	231250.484375	2346899.610899418	0	1288	0.11963424523058741	1.6348419869512734	1.9956703140172698	370.2919006347656	370.29718017578125
1082	370.35223388671875	12.732866666666666					1	DETECTED	370.3522 m/z @12.73 [N1308_1.mzXML]	370.35223388671875	12.732866666666666	5.361000000000001	16.49005	11.12905	45645.31640625	3976603.9813294364	0	1288	0.406629835048232	0.6455556296477571	2.7819344010686637	370.3510437011719	370.353759765625
1083	370.6609191894531	8.8795					1	DETECTED	370.6609 m/z @8.88 [N1308_1.mzXML]	370.6609191894531	8.8795	8.818416666666668	8.9404	0.12198333333333267	12697.5556640625	57082.01036645482	0	1288	0.07081736331511301	0.9984993178717683	0.9969986357435364	370.6605529785156	370.66156005859375
1084	371.2219543457031	11.869					1	DETECTED	371.2220 m/z @11.87 [N1308_1.mzXML]	371.2219543457031	11.869	8.3858	14.141233333333334	5.755433333333334	11675.7568359375	1709999.9575842288	0	1288	0.39827222418774433	0.8261703797274538	0.6523407594549077	371.2183837890625	371.2225341796875
1085	371.2958679199219	11.653016666666668					1	DETECTED	371.2959 m/z @11.65 [N1308_1.mzXML]	371.2958679199219	11.653016666666668	11.595766666666666	16.799666666666667	5.203900000000001	61981.54296875	2214613.091681765	0	1288	0.12815113039712323	21.936914191201232	41.32438347962279	371.2916564941406	371.29754638671875
1086	371.6456604003906	9.104066666666666					1	DETECTED	371.6457 m/z @9.10 [N1308_1.mzXML]	371.6456604003906	9.104066666666666	9.048016666666665	9.132366666666666	0.08435000000000059	9469.6064453125	36453.353038330366	0	1288	0.0667455890122195	0.7524531668153377	0.5049063336306754	371.6440124511719	371.64593505859375
1087	372.3085021972656	11.759866666666666					1	DETECTED	372.3085 m/z @11.76 [N1308_1.mzXML]	372.3085021972656	11.759866666666666	8.833866666666667	15.791616666666666	6.957749999999999	53543.078125	1572805.4107825302	0	1288	0.11709467200618917	1.192132266809203	3.2735801093648074	372.2985534667969	372.3099670410156
1088	372.73565673828125	1.9580833333333334					1	DETECTED	372.7357 m/z @1.96 [N1308_1.mzXML]	372.73565673828125	1.9580833333333334	1.9304166666666667	18.361666666666668	16.431250000000002	16082.7880859375	1096605.7879936828	0	1288	0.06564540702736621	296.95030120481863	8.614447150592845	372.7266845703125	372.7456359863281
1089	372.880859375	1.6279833333333333					1	DETECTED	372.8809 m/z @1.63 [N1308_1.mzXML]	372.880859375	1.6279833333333333	1.1234666666666666	1.6572333333333333	0.5337666666666667	33999.52734375	234155.54622363285	0	1288	0.07565877280404676	0.528988140464471	0.05797628092894188	372.8771057128906	372.8812561035156
1090	373.1750183105469	9.048016666666665					1	DETECTED	373.1750 m/z @9.05 [N1308_1.mzXML]	373.1750183105469	9.048016666666665	9.002733333333333	9.09045	0.08771666666666711	5022.0537109375	21700.19146228038	0	1288	0.5997007738426063	0.9685314685315017	0.9370629370630035	373.1749572753906	373.17620849609375
1091	373.27117919921875	12.291950000000002					1	DETECTED	373.2712 m/z @12.29 [N1308_1.mzXML]	373.27117919921875	12.291950000000002	11.713283333333333	12.570366666666667	0.8570833333333336	57627.2109375	630920.9662055647	0	1288	0.13067048937329417	0.8959620546044693	0.7806276349901126	373.2688903808594	373.27227783203125
1092	373.3119201660156	11.77555					1	DETECTED	373.3119 m/z @11.78 [N1308_1.mzXML]	373.3119201660156	11.77555	11.728733333333334	11.8392	0.1104666666666656	11421.59765625	53810.67467993092	0	1288	0.10558381652442961	1.179779280882869	1.3595585617657382	373.31085205078125	373.3126220703125
1093	374.1908264160156	8.758183333333333					1	DETECTED	374.1908 m/z @8.76 [N1308_1.mzXML]	374.1908264160156	8.758183333333333	8.728116666666667	8.803216666666666	0.07509999999999906	5004.4150390625	11382.506535156304	0	1288	0.06779569879648228	1.248891352549882	1.4977827050997636	374.1886291503906	374.19281005859375
1094	374.3603210449219	11.897583333333333					1	DETECTED	374.3603 m/z @11.90 [N1308_1.mzXML]	374.3603210449219	11.897583333333333	11.869	18.889666666666667	7.020666666666667	5312.63671875	901656.1868234255	0	1288	0.11631684275203824	122.81049562682091	244.62099125364182	374.35870361328125	374.3651428222656
1095	375.0152587890625	1.8745666666666667					1	DETECTED	375.0153 m/z @1.87 [N1308_1.mzXML]	375.0152587890625	1.8745666666666667	1.6866333333333332	16.538566666666664	14.851933333333331	130029.421875	4562861.473414673	0	1288	0.268027875093626	2.292420610241265	3.267481136470098	375.0135192871094	375.0190124511719
1096	375.2168273925781	12.307799999999999					1	DETECTED	375.2168 m/z @12.31 [N1308_1.mzXML]	375.2168273925781	12.307799999999999	9.5818	12.539216666666666	2.957416666666667	24207.83984375	1466805.9222924793	0	1288	0.06123208770100952	0.542446197114209	0.0813671459691975	375.2108459472656	375.2183532714844
1097	375.4494323730469	8.84905					1	DETECTED	375.4494 m/z @8.85 [N1308_1.mzXML]	375.4494323730469	8.84905	8.803216666666666	10.821133333333334	2.017916666666668	651236.9375	4323849.564874505	4	1288	null	1.9733977252281827	2.41385720251443	375.4473571777344	375.4513854980469
1098	375.7002868652344	8.84905					1	DETECTED	375.7003 m/z @8.85 [N1308_1.mzXML]	375.7002868652344	8.84905	5.751916666666667	16.40905	10.657133333333334	504450.53125	4.103061670973326E7	0	1288	0.5126924955484853	0.5525249932345526	0.09088340273648599	375.6938781738281	375.7014465332031
1099	375.951171875	8.84905					1	DETECTED	375.9512 m/z @8.85 [N1308_1.mzXML]	375.951171875	8.84905	8.818416666666668	19.086333333333336	10.267916666666668	199317.84375	1.1738091858425045E7	0	1288	0.3540751523904273	2.973488084249564	7.856646269267018	375.9452819824219	375.9516296386719
1100	376.2016906738281	8.84905					1	DETECTED	376.2017 m/z @8.85 [N1308_1.mzXML]	376.2016906738281	8.84905	8.818416666666668	9.104066666666666	0.2856499999999986	68469.21875	410682.04313232395	0	1288	0.12483830442335098	4.662404787812959	8.324809575625919	376.1959533691406	376.2021179199219
1101	376.339111328125	12.732866666666666					1	DETECTED	376.3391 m/z @12.73 [N1308_1.mzXML]	376.339111328125	12.732866666666666	12.32305	13.06965	0.746599999999999	106601.28125	1398138.5660363757	0	1288	0.18872846136886423	0.9309334733556334	0.7383800481027634	376.3385925292969	376.3400573730469
1102	376.62152099609375	10.617966666666666					1	DETECTED	376.6215 m/z @10.62 [N1308_1.mzXML]	376.62152099609375	10.617966666666666	8.444783333333334	10.961166666666665	2.516383333333332	23669.619140625	540347.7121153566	0	1288	0.07091066105729205	0.5789625050808721	0.15792501016174412	376.6182556152344	376.63055419921875
1103	376.7309875488281	1.9580833333333334					1	DETECTED	376.7310 m/z @1.96 [N1308_1.mzXML]	376.7309875488281	1.9580833333333334	1.9580833333333334	8.788216666666667	6.830133333333333	6681.11865234375	770144.2731071777	0	1288	6.678762710761915	null	null	376.7215576171875	376.7309875488281
1104	376.8993835449219	1.5383833333333332					1	DETECTED	376.8994 m/z @1.54 [N1308_1.mzXML]	376.8993835449219	1.5383833333333332	1.4648333333333334	6.9013	5.436466666666666	6540.68359375	831401.6280426024	0	1288	0.06269218740986537	36.957625198277924	72.91525039655585	376.897705078125	376.90069580078125
1105	377.142822265625	9.861600000000001					1	DETECTED	377.1428 m/z @9.86 [N1308_1.mzXML]	377.142822265625	9.861600000000001	9.817566666666666	9.991533333333333	0.17396666666666682	38944.703125	208945.01991821243	0	1288	0.10666973124274826	2.02717336039119	2.768645614315307	377.14251708984375	377.1436462402344
1106	378.2050476074219	9.09045					1	DETECTED	378.2050 m/z @9.09 [N1308_1.mzXML]	378.2050476074219	9.09045	8.65165	9.700166666666666	1.048516666666666	226641.25	2057551.776764163	0	1288	0.10958404977107783	0.7277134774346435	1.9135414721100243	378.2042541503906	378.2105712890625
1107	378.237548828125	12.400016666666666					1	DETECTED	378.2375 m/z @12.40 [N1308_1.mzXML]	378.237548828125	12.400016666666666	8.7124	12.902083333333334	4.189683333333333	76849.8984375	3663605.259912717	0	1288	0.1363686990833024	1.7123610091847914	1.4696927788502814	378.2338562011719	378.2408752441406
1108	378.70697021484375	9.09045					1	DETECTED	378.7070 m/z @9.09 [N1308_1.mzXML]	378.70697021484375	9.09045	9.048016666666665	9.1465	0.09848333333333414	95987.390625	472827.8547734387	0	1288	0.11849257885739384	1.1604477611939912	1.3208955223879821	378.70697021484375	378.7071838378906
1109	378.8975524902344	1.6572333333333333					1	DETECTED	378.8976 m/z @1.66 [N1308_1.mzXML]	378.8975524902344	1.6572333333333333	1.5091	1.7463000000000002	0.23720000000000008	96854.8125	509147.38596972625	0	1288	0.13075960745887905	0.8006300630063015	1.094107405477053	378.8914794921875	378.8980712890625
1110	379.2007751464844	9.189583333333333					1	DETECTED	379.2008 m/z @9.19 [N1308_1.mzXML]	379.2007751464844	9.189583333333333	8.84905	10.0349	1.1858500000000003	157857.984375	1430643.0881914082	0	1288	0.1316125989035264	2.0187853706809054	2.01610482552673	379.191162109375	379.20916748046875
1111	379.21673583984375	8.925216666666667					1	DETECTED	379.2167 m/z @8.93 [N1308_1.mzXML]	379.21673583984375	8.925216666666667	0.7111999999999999	13.7191	13.0079	88326.9453125	3720779.6356638814	0	1288	0.06217995999323023	51.5025563541776	1.9203372685737925	379.21160888671875	379.225830078125
1112	379.2796936035156	14.246616666666666					1	DETECTED	379.2797 m/z @14.25 [N1308_1.mzXML]	379.2796936035156	14.246616666666666	2.788883333333333	15.12355	12.334666666666667	11245.654296875	3419792.3185862424	0	1288	0.4295771990454327	0.538268185679541	0.07653637135908209	379.2784423828125	379.2815246582031
1113	380.253173828125	12.69045					1	DETECTED	380.2532 m/z @12.69 [N1308_1.mzXML]	380.253173828125	12.69045	11.95335	15.564449999999999	3.6110999999999986	119794.53125	2509832.323517517	0	1288	0.2082850112016157	2.449531949531949	0.18638222903182383	380.2487487792969	380.2536926269531
1114	380.8874206542969	9.861600000000001					1	DETECTED	380.8874 m/z @9.86 [N1308_1.mzXML]	380.8874206542969	9.861600000000001	8.02345	9.962983333333334	1.9395333333333333	43018.18359375	414802.8541866152	0	1288	0.3306778269890511	1.0637001879318273	1.4999213011917558	380.8810119628906	380.897216796875
1115	380.9054260253906	1.5682333333333331					1	DETECTED	380.9054 m/z @1.57 [N1308_1.mzXML]	380.9054260253906	1.5682333333333331	1.52375	1.6279833333333333	0.1042333333333334	15697.3046875	55514.60852465825	0	1288	0.05139748157229751	1.1715998501311393	1.2234567740764084	380.9031677246094	380.9060363769531
1116	381.0230407714844	1.8315166666666667					1	DETECTED	381.0230 m/z @1.83 [N1308_1.mzXML]	381.0230407714844	1.8315166666666667	1.6132333333333333	2.52475	0.9115166666666668	151776.203125	3529489.8357329103	0	1288	0.49906507391838506	1.9279523552237936	3.2426159095882015	381.0217590332031	381.0240783691406
1117	381.2945861816406	12.69045					1	DETECTED	381.2946 m/z @12.69 [N1308_1.mzXML]	381.2945861816406	12.69045	9.104066666666666	16.067483333333332	6.9634166666666655	793012.5	1.363474815092852E7	1	1288	0.4140126894282492	0.9809178344384388	1.738890908949368	381.2931213378906	381.2982482910156
1118	381.5445861816406	8.925216666666667					1	DETECTED	381.5446 m/z @8.93 [N1308_1.mzXML]	381.5445861816406	8.925216666666667	8.894816666666665	10.107316666666666	1.2125000000000004	228927.0	1240418.8759218808	3	1288	0.0812419236204498	2.7097569249708955	3.2452889936401035	381.5443115234375	381.5514831542969
1119	381.69549560546875	9.492916666666668					1	DETECTED	381.6955 m/z @9.49 [N1308_1.mzXML]	381.69549560546875	9.492916666666668	9.447083333333333	10.253283333333334	0.8062000000000005	58169.6015625	602711.5162836893	0	1288	0.08041698485694226	8.794909090908915	15.789874153745028	381.6954040527344	381.6986083984375
1120	382.2977294921875	12.69045					1	DETECTED	382.2977 m/z @12.69 [N1308_1.mzXML]	382.2977294921875	12.69045	12.291950000000002	15.031816666666666	2.7398666666666642	178376.109375	3571915.262120726	0	1288	0.5630837723537905	3.4377248013383617	0.7690143951923396	382.2960205078125	382.2986145019531
1121	382.7038879394531	8.743216666666665					1	DETECTED	382.7039 m/z @8.74 [N1308_1.mzXML]	382.7038879394531	8.743216666666665	8.7124	8.833866666666667	0.12146666666666661	16351.525390625	79707.4221115721	0	1288	0.08506324142838828	1.9707950243376036	3.023070122192313	382.7032165527344	382.70440673828125
1122	383.1131896972656	1.7892833333333333					1	DETECTED	383.1132 m/z @1.79 [N1308_1.mzXML]	383.1131896972656	1.7892833333333333	1.7317166666666668	2.3579	0.6261833333333331	229065.21875	2144731.105071289	0	1288	0.08022732865727411	4.049277773516435	5.341442175850013	383.1129455566406	383.11505126953125
1123	383.2998962402344	12.732866666666666					1	DETECTED	383.2999 m/z @12.73 [N1308_1.mzXML]	383.2998962402344	12.732866666666666	12.384483333333332	16.799666666666667	4.415183333333335	24637.37109375	2077514.3864737554	0	1288	0.11171814146961978	6.336674161603581	11.673348323207161	383.2997131347656	383.3029479980469
1124	384.11651611328125	1.7892833333333333					1	DETECTED	384.1165 m/z @1.79 [N1308_1.mzXML]	384.11651611328125	1.7892833333333333	1.7610166666666667	9.1465	7.385483333333333	36211.20703125	3166246.286511474	0	1288	7.320949017819605	130.7928659689416	254.423172561818	384.1120300292969	384.1178894042969
1125	384.30767822265625	11.744366666666668					1	DETECTED	384.3077 m/z @11.74 [N1308_1.mzXML]	384.30767822265625	11.744366666666668	11.728733333333334	11.807166666666665	0.07843333333333113	6701.1083984375	28132.029097411574	0	1288	0.2794911178151409	2.508528784648073	4.017057569296146	384.3076171875	384.3089599609375
1126	385.2174987792969	8.488833333333334					1	DETECTED	385.2175 m/z @8.49 [N1308_1.mzXML]	385.2174987792969	8.488833333333334	8.430116666666667	8.503483333333334	0.0733666666666668	2684.16455078125	7612.873469177197	0	1288	0.06579937197668961	0.6247516321317015	0.24950326426340294	385.2157897949219	385.21954345703125
1127	385.3070068359375	14.532433333333334					1	DETECTED	385.3070 m/z @14.53 [N1308_1.mzXML]	385.3070068359375	14.532433333333334	10.517249999999999	17.438333333333333	6.921083333333334	38921.421875	4567347.594046877	0	1288	1.3085048716893315	0.8637536388870578	2.6196697374221682	385.3053283691406	385.3090515136719
1128	385.6746826171875	9.118016666666668					1	DETECTED	385.6747 m/z @9.12 [N1308_1.mzXML]	385.6746826171875	9.118016666666668	9.09045	16.980333333333334	7.889883333333334	6282.875	1858996.750956543	0	1288	0.05314221310038114	143.10550181378323	285.21100362756647	385.6741638183594	385.6787109375
1129	386.07720947265625	10.443616666666665					1	DETECTED	386.0772 m/z @10.44 [N1308_1.mzXML]	386.07720947265625	10.443616666666665	0.13506666666666664	19.983333333333334	19.848266666666667	5194.91259765625	2165567.5429466246	0	1288	7.90881723374604	0.9627089487205606	3.8317953136438314	386.07659912109375	386.0811767578125
1130	386.2872619628906	11.434816666666668					1	DETECTED	386.2873 m/z @11.43 [N1308_1.mzXML]	386.2872619628906	11.434816666666668	11.050966666666666	11.523566666666666	0.4725999999999999	22443.85546875	229382.40387426788	0	1288	0.09903913966083522	0.6156050540575705	0.231210108115141	386.28570556640625	386.288818359375
1131	386.3106384277344	14.85135					1	DETECTED	386.3106 m/z @14.85 [N1308_1.mzXML]	386.3106384277344	14.85135	11.667916666666667	16.635983333333332	4.968066666666665	7129.7138671875	951644.1519438474	0	1288	0.8622539818423824	0.7803000952849647	0.471675974076167	386.3088073730469	386.3121032714844
1132	386.7028503417969	9.905233333333333					1	DETECTED	386.7029 m/z @9.91 [N1308_1.mzXML]	386.7028503417969	9.905233333333333	2.21475	9.948749999999999	7.733999999999998	8133.5751953125	1946708.774853271	0	1288	0.10265230688028915	0.5028292543381537	0.0056585086763075556	386.7015686035156	386.712646484375
1133	386.81036376953125	9.104066666666666					1	DETECTED	386.8104 m/z @9.10 [N1308_1.mzXML]	386.81036376953125	9.104066666666666	9.048016666666665	9.132366666666666	0.08435000000000059	7423.69677734375	25566.63188720735	0	1288	0.051317863763683746	0.7524531668153377	0.5049063336306754	386.8097229003906	386.8116760253906
1134	386.9223327636719	1.5831000000000002					1	DETECTED	386.9223 m/z @1.58 [N1308_1.mzXML]	386.9223327636719	1.5831000000000002	1.5531666666666666	1.6279833333333333	0.07481666666666675	13747.2431640625	44382.85592675787	0	1288	0.09311406661645938	1.249721603563465	1.4994432071269304	386.92193603515625	386.9225769042969
1135	387.1773986816406	11.567316666666667					1	DETECTED	387.1774 m/z @11.57 [N1308_1.mzXML]	387.1773986816406	11.567316666666667	11.508550000000001	12.1011	0.5925499999999992	469376.9375	3167080.1983210538	0	1288	0.11292683860663288	2.2974664836424483	3.2175686119791904	387.17706298828125	387.1788330078125
1136	387.2035217285156	8.84905					1	DETECTED	387.2035 m/z @8.85 [N1308_1.mzXML]	387.2035217285156	8.84905	1.52375	9.161100000000001	7.637350000000001	36056.375	1264498.8601672985	0	1288	7.372741311480182	0.5216909744750874	0.038855900316008295	387.197265625	387.2079162597656
1137	387.6962890625	8.696866666666667					1	DETECTED	387.6963 m/z @8.70 [N1308_1.mzXML]	387.6962890625	8.696866666666667	8.4595	8.97145	0.5119500000000006	98928.0546875	502186.344831636	0	1288	0.06800863655640477	1.7425723469443466	3.0715434023239006	387.6941833496094	387.70599365234375
1138	387.8679504394531	8.622566666666668					1	DETECTED	387.8680 m/z @8.62 [N1308_1.mzXML]	387.8679504394531	8.622566666666668	8.578566666666667	8.637	0.05843333333333334	5940.57373046875	16946.41406249997	0	1288	0.07606692253730607	0.6640151515151442	0.3280303030302885	387.8679504394531	387.8682556152344
1139	388.18084716796875	11.581133333333334					1	DETECTED	388.1808 m/z @11.58 [N1308_1.mzXML]	388.18084716796875	11.581133333333334	11.581133333333334	11.823116666666666	0.24198333333333188	70821.484375	420642.4964291965	0	1288	0.09502105703139563	null	null	388.1796875	388.18707275390625
1140	388.1977233886719	8.696866666666667					1	DETECTED	388.1977 m/z @8.70 [N1308_1.mzXML]	388.1977233886719	8.696866666666667	8.65165	9.329516666666667	0.6778666666666666	33003.23828125	306985.074141724	0	1288	0.0689233974983221	7.298931666982683	2.1920908927381806	388.1974182128906	388.2076416015625
1141	388.7094421386719	1.9719833333333334					1	DETECTED	388.7094 m/z @1.97 [N1308_1.mzXML]	388.7094421386719	1.9719833333333334	1.8884	9.4318	7.543400000000001	19174.029296875	1586061.6181575928	0	1288	0.11199667344784237	45.12502492522433	89.25004985044866	388.69952392578125	388.7100830078125
1142	389.426025390625	8.622566666666668					1	DETECTED	389.4260 m/z @8.62 [N1308_1.mzXML]	389.426025390625	8.622566666666668	8.578566666666667	8.666699999999999	0.08813333333333162	5072.6376953125	17994.492762573067	0	1288	0.06312642194765772	1.001515151515121	1.003030303030242	389.4253234863281	389.42620849609375
1143	389.9708557128906	12.461983333333334					1	DETECTED	389.9709 m/z @12.46 [N1308_1.mzXML]	389.9708557128906	12.461983333333334	2.21475	19.5665	17.351750000000003	15245.599609375	3185429.2069603885	0	1288	0.8892298796668712	0.7888838118967276	1.7248832019403	389.965087890625	389.9723205566406
1144	390.35467529296875	13.888200000000001					1	DETECTED	390.3547 m/z @13.89 [N1308_1.mzXML]	390.35467529296875	13.888200000000001	11.682583333333334	14.141233333333334	2.4586500000000004	42458.76953125	1603030.782575196	0	1288	0.2462790392984342	0.5573611310517843	1.095118548804191	390.3500671386719	390.35577392578125
1145	390.9898681640625	1.86045					1	DETECTED	390.9899 m/z @1.86 [N1308_1.mzXML]	390.9898681640625	1.86045	1.7753	2.441666666666667	0.6663666666666668	20930.189453125	463014.20267504884	0	1288	0.29535902172883266	3.912898806028585	6.82579761205717	390.988037109375	390.99029541015625
1146	391.2169189453125	8.622566666666668					1	DETECTED	391.2169 m/z @8.62 [N1308_1.mzXML]	391.2169189453125	8.622566666666668	8.5182	9.259316666666667	0.7411166666666666	1892803.25	9101190.212637482	2	1288	0.06595850418421634	1.3563071481757119	1.3826486817791865	391.21600341796875	391.2182922363281
1147	391.2808837890625	13.06965					1	DETECTED	391.2809 m/z @13.07 [N1308_1.mzXML]	391.2808837890625	13.06965	0.10123333333333333	20.000166666666665	19.898933333333332	14787.431640625	8462192.378754377	0	1288	11.179115226898855	0.7672075105544881	0.6889789378762265	391.2744445800781	391.28375244140625
1148	391.3587341308594	13.747133333333332					1	DETECTED	391.3587 m/z @13.75 [N1308_1.mzXML]	391.3587341308594	13.747133333333332	13.705	13.961	0.2560000000000002	15278.8037109375	121014.29408300818	0	1288	0.1486419508934027	3.037974683544385	5.07594936708877	391.3574523925781	391.3595886230469
1149	391.7183837890625	8.622566666666668					1	DETECTED	391.7184 m/z @8.62 [N1308_1.mzXML]	391.7183837890625	8.622566666666668	8.563433333333334	9.273283333333334	0.7098499999999994	695954.25	3182695.138915273	0	1288	0.06814927489833877	1.33523620888605	1.388783283810073	391.7169494628906	391.7196044921875
1150	392.2206115722656	8.622566666666668					1	DETECTED	392.2206 m/z @8.62 [N1308_1.mzXML]	392.2206115722656	8.622566666666668	8.5932	9.1465	0.5533000000000001	130781.375	624943.7869547755	0	1288	0.07477717196680267	4.915171579076873	4.650060137587048	392.2198486328125	392.2211608886719
1151	392.251708984375	10.503016666666667					1	DETECTED	392.2517 m/z @10.50 [N1308_1.mzXML]	392.251708984375	10.503016666666667	10.47395	10.602516666666666	0.12856666666666605	18959.705078125	97192.11803918378	0	1288	0.393143331603806	2.211582568807302	3.486350103396615	392.2510681152344	392.25213623046875
1152	392.27655029296875	11.493516666666666					1	DETECTED	392.2766 m/z @11.49 [N1308_1.mzXML]	392.27655029296875	11.493516666666666	0.45691666666666664	19.782666666666668	19.32575	23443.255859375	4198647.841483704	0	1288	0.1070245865811632	0.9923602838149748	0.49640966107182233	392.27557373046875	392.2864990234375
1153	392.72161865234375	8.622566666666668					1	DETECTED	392.7216 m/z @8.62 [N1308_1.mzXML]	392.72161865234375	8.622566666666668	8.578566666666667	8.7124	0.13383333333333347	23015.24609375	92454.02333740202	0	1288	0.06733969401388862	1.5208333333333182	2.1097669164061124	392.72137451171875	392.722412109375
1154	392.7922668457031	1.7463000000000002					1	DETECTED	392.7923 m/z @1.75 [N1308_1.mzXML]	392.7922668457031	1.7463000000000002	1.7020000000000002	1.7753	0.07329999999999992	27742.052734375	91711.97238867177	0	1288	0.044969020409595606	0.827313769751692	0.654627539503384	392.7922668457031	392.793212890625
1155	393.2275695800781	8.5182					1	DETECTED	393.2276 m/z @8.52 [N1308_1.mzXML]	393.2275695800781	8.5182	8.400816666666666	13.572066666666666	5.171250000000001	6832.384765625	845552.8514764404	0	1288	0.5071604082276426	22.02719011784729	4.065192463557515	393.2203063964844	393.2279968261719
1156	394.29168701171875	11.63855					1	DETECTED	394.2917 m/z @11.64 [N1308_1.mzXML]	394.29168701171875	11.63855	11.581133333333334	11.77555	0.19441666666666713	27520.083984375	181639.54877014208	0	1288	0.10789988049198662	1.6930333817126308	2.346134512123736	394.2913513183594	394.29327392578125
1157	394.44342041015625	8.65165					1	DETECTED	394.4434 m/z @8.65 [N1308_1.mzXML]	394.44342041015625	8.65165	8.622566666666668	8.728116666666667	0.10554999999999914	14850.0732421875	64823.526432738785	0	1288	0.07038922090303146	1.814613180515799	2.8582705952909206	394.4429931640625	394.4449462890625
1158	394.5331726074219	8.41545					1	DETECTED	394.5332 m/z @8.42 [N1308_1.mzXML]	394.5331726074219	8.41545	8.371066666666668	8.7124	0.34133333333333304	11568.8515625	68966.74253271543	0	1288	0.0841509996679406	3.8452872699963283	5.0207591860492204	394.5324401855469	394.5424499511719
1159	395.21343994140625	9.626283333333333					1	DETECTED	395.2134 m/z @9.63 [N1308_1.mzXML]	395.21343994140625	9.626283333333333	9.273283333333334	10.04915	0.7758666666666656	205233.828125	1184858.3707723334	0	1288	0.0766457133586389	0.7021760917671972	2.411303408376927	395.2037048339844	395.2196044921875
1160	395.27386474609375	12.602366666666667					1	DETECTED	395.2739 m/z @12.60 [N1308_1.mzXML]	395.27386474609375	12.602366666666667	12.477433333333332	12.7753	0.2978666666666676	27967.779296875	271687.4405583504	0	1288	0.0983880087242941	1.192102454642467	1.384204909284934	395.2730407714844	395.2748107910156
1161	396.30828857421875	11.728733333333334					1	DETECTED	396.3083 m/z @11.73 [N1308_1.mzXML]	396.30828857421875	11.728733333333334	11.667916666666667	11.854533333333334	0.18661666666666754	28997.1953125	212669.67320312434	0	1288	0.1470885502373811	1.5342559605371164	2.068511921074233	396.3078308105469	396.3088073730469
1162	396.8832702636719	1.5682333333333331					1	DETECTED	396.8833 m/z @1.57 [N1308_1.mzXML]	396.8832702636719	1.5682333333333331	1.52375	9.118016666666668	7.594266666666668	34858.25390625	6000434.566666138	0	1288	0.0712289203830021	74.98946329524563	170.90690907671953	396.8818054199219	396.89068603515625
1163	396.9967346191406	1.7753					1	DETECTED	396.9967 m/z @1.78 [N1308_1.mzXML]	396.9967346191406	1.7753	1.6572333333333333	12.817283333333334	11.16005	56615.3828125	5346834.760023926	0	1288	0.22127187614986532	47.26164596273288	93.52329192546577	396.9875183105469	397.0015563964844
1164	397.2681579589844	12.732866666666666					1	DETECTED	397.2682 m/z @12.73 [N1308_1.mzXML]	397.2681579589844	12.732866666666666	12.477433333333332	14.020183333333334	1.5427500000000016	41371.9921875	906133.6611588139	0	1288	0.20548934969748167	3.0198681978337385	5.039736395667477	397.2677917480469	397.2716369628906
1165	397.4124450683594	12.446933333333334					1	DETECTED	397.4124 m/z @12.45 [N1308_1.mzXML]	397.4124450683594	12.446933333333334	9.919649999999999	13.572066666666666	3.6524166666666673	81221.8671875	2508892.557021971	0	1288	0.4247019810885728	2.778247323260385	5.600899086255268	397.40802001953125	397.4137878417969
1166	398.1905517578125	1.8884					1	DETECTED	398.1906 m/z @1.89 [N1308_1.mzXML]	398.1905517578125	1.8884	1.8884	8.5182	6.6298	7642.3193359375	1111447.872761963	0	1288	6.106408545634316	null	null	398.187255859375	398.1910400390625
1167	398.323974609375	11.8392					1	DETECTED	398.3240 m/z @11.84 [N1308_1.mzXML]	398.323974609375	11.8392	11.79135	12.147966666666667	0.35661666666666747	114747.53125	798288.4784335985	0	1288	0.11193636923224304	2.465651355337819	3.5304402949516973	398.3223571777344	398.3248291015625
1168	398.5488586425781	9.685466666666667					1	DETECTED	398.5489 m/z @9.69 [N1308_1.mzXML]	398.5488586425781	9.685466666666667	9.640899999999998	9.934283333333333	0.29338333333333466	32008.919921875	198543.60253173904	0	1288	0.07729066573484111	3.2915108451756683	5.5830216903513366	398.5468444824219	398.5509338378906
1169	398.7587585449219	13.602133333333335					1	DETECTED	398.7588 m/z @13.60 [N1308_1.mzXML]	398.7587585449219	13.602133333333335	11.653016666666668	15.3415	3.6884833333333322	35823.1484375	1795507.4661624748	0	1288	0.53885224904168	0.8661938187827312	0.4833665174625414	398.7575378417969	398.7608947753906
1170	399.2322692871094	8.8795					1	DETECTED	399.2323 m/z @8.88 [N1308_1.mzXML]	399.2322692871094	8.8795	8.758183333333333	9.567	0.808816666666667	598741.125	3753342.8323676623	1	1288	0.08228303871286258	1.0658041952029644	0.9637006370798564	399.2303466796875	399.23394775390625
1171	399.3274841308594	11.8392					1	DETECTED	399.3275 m/z @11.84 [N1308_1.mzXML]	399.3274841308594	11.8392	11.79135	15.325983333333333	3.5346333333333337	26541.830078125	1409075.2024462905	0	1288	1.0009547058842916	36.06916929310383	54.330998417094044	399.321533203125	399.32904052734375
1172	400.236328125	8.864550000000001					1	DETECTED	400.2363 m/z @8.86 [N1308_1.mzXML]	400.236328125	8.864550000000001	8.818416666666668	9.076799999999999	0.25838333333333097	95167.421875	570145.3961048559	0	1288	0.0843754691980223	2.8003973988438897	4.600794797687779	400.2361145019531	400.2367248535156
1173	400.33953857421875	11.967983333333333					1	DETECTED	400.3395 m/z @11.97 [N1308_1.mzXML]	400.33953857421875	11.967983333333333	11.8392	12.3693	0.5301000000000009	350838.28125	2956831.00904639	1	1288	0.1180856128319494	1.3780181793855106	1.2856359231045318	400.3304138183594	400.3400573730469
1174	401.62152099609375	10.945783333333333					1	DETECTED	401.6215 m/z @10.95 [N1308_1.mzXML]	401.62152099609375	10.945783333333333	10.282583333333333	10.991283333333334	0.7087000000000003	12604.09375	245083.15596630832	0	1288	0.08051053919978735	0.5343033775633297	0.06860675512665947	401.6212463378906	401.6226806640625
1175	401.70367431640625	9.048016666666665					1	DETECTED	401.7037 m/z @9.05 [N1308_1.mzXML]	401.70367431640625	9.048016666666665	9.033166666666666	11.624133333333333	2.5909666666666666	10683.7177734375	508853.1811601563	0	1288	0.06389055778495312	87.23793490460662	173.47586980921324	401.7026062011719	401.71197509765625
1176	401.7296142578125	8.4595					1	DETECTED	401.7296 m/z @8.46 [N1308_1.mzXML]	401.7296142578125	8.4595	8.444783333333334	8.578566666666667	0.1337833333333336	9514.703125	40500.08307708728	0	1288	0.08428579252166735	4.545300113250278	7.173527692716439	401.72772216796875	401.7299499511719
1177	402.20849609375	8.622566666666668					1	DETECTED	402.2085 m/z @8.62 [N1308_1.mzXML]	402.20849609375	8.622566666666668	8.578566666666667	9.09045	0.5118833333333335	11894.85546875	91751.67876037583	0	1288	0.33639859785669657	5.816856060605998	1.5901069254527282	402.204833984375	402.20904541015625
1178	402.8998718261719	1.5831000000000002					1	DETECTED	402.8999 m/z @1.58 [N1308_1.mzXML]	402.8998718261719	1.5831000000000002	1.5383833333333332	1.6425166666666666	0.10413333333333341	71061.1796875	277084.310011719	0	1288	0.07691849073769541	1.164368244502416	1.3278131418250096	402.89935302734375	402.90087890625
1179	403.004638671875	1.7753					1	DETECTED	403.0046 m/z @1.78 [N1308_1.mzXML]	403.004638671875	1.7753	1.6572333333333333	2.4695666666666667	0.8123333333333334	161187.84375	3236926.389701661	0	1288	0.21697587387500983	3.2748568643852076	5.030437143786905	403.0046081542969	403.0065612792969
1180	403.202880859375	8.743216666666665					1	DETECTED	403.2029 m/z @8.74 [N1308_1.mzXML]	403.202880859375	8.743216666666665	8.7124	9.1465	0.43409999999999904	107766.1171875	644046.3303201889	0	1288	0.07382328631010537	5.264367861364567	6.004176652342113	403.2001037597656	403.2033386230469
1181	404.203857421875	11.567316666666667					1	DETECTED	404.2039 m/z @11.57 [N1308_1.mzXML]	404.203857421875	11.567316666666667	8.65165	11.823116666666666	3.1714666666666655	64036.81640625	1521470.900548463	0	1288	0.1847208575757211	0.5447668997628742	0.04751710817985775	404.20306396484375	404.2133483886719
1182	404.22125244140625	10.238966666666666					1	DETECTED	404.2213 m/z @10.24 [N1308_1.mzXML]	404.22125244140625	10.238966666666666	8.637	10.488666666666667	1.8516666666666666	34405.3359375	392662.53132879676	0	1288	0.047775352642613456	3.307634879210864	0.10276919512421781	404.2143859863281	404.2247009277344
1183	404.5526123046875	9.685466666666667					1	DETECTED	404.5526 m/z @9.69 [N1308_1.mzXML]	404.5526123046875	9.685466666666667	8.818416666666668	18.445	9.626583333333333	707093.3125	6303934.630115684	3	1288	0.08988065195393347	0.6662237348558158	0.37973041872528457	404.5469665527344	404.55633544921875
1184	404.6832580566406	1.9442833333333334					1	DETECTED	404.6833 m/z @1.94 [N1308_1.mzXML]	404.6832580566406	1.9442833333333334	1.9442833333333334	2.0845166666666666	0.1402333333333332	8820.1689453125	52015.915972290095	0	1288	0.07781844034557706	null	null	404.68212890625	404.6839294433594
1185	405.07904052734375	12.803216666666666					1	DETECTED	405.0790 m/z @12.80 [N1308_1.mzXML]	405.07904052734375	12.803216666666666	3.4693833333333335	18.5955	15.126116666666668	8207.7646484375	2352503.755278625	0	1288	11.987092442247372	0.7147058803101476	0.38978241494825056	405.0696716308594	405.0824890136719
1186	405.1324157714844	10.545383333333332					1	DETECTED	405.1324 m/z @10.55 [N1308_1.mzXML]	405.1324157714844	10.545383333333332	10.517249999999999	10.634283333333334	0.11703333333333532	21381.00390625	104102.51906201224	0	1288	0.09287683107336164	2.079976303317603	3.1599526066352057	405.13177490234375	405.1327819824219
1187	405.2213134765625	9.685466666666667					1	DETECTED	405.2213 m/z @9.69 [N1308_1.mzXML]	405.2213134765625	9.685466666666667	9.017416666666666	11.897583333333333	2.8801666666666677	151361.578125	2728815.150840272	0	1288	3.114683869752561	2.192344089507146	3.5743303478660535	405.212890625	405.22357177734375
1188	405.4173278808594	12.17975					1	DETECTED	405.4173 m/z @12.18 [N1308_1.mzXML]	405.4173278808594	12.17975	12.147966666666667	12.22795	0.07998333333333285	13301.3427734375	59112.97751171849	0	1288	0.20038869927513936	1.2582590456213896	1.5165180912427791	405.417236328125	405.4176330566406
1189	406.2044982910156	9.640899999999998					1	DETECTED	406.2045 m/z @9.64 [N1308_1.mzXML]	406.2044982910156	9.640899999999998	9.596683333333335	9.700166666666666	0.10348333333333137	16343.9892578125	61057.41219018527	0	1288	0.0560829463022241	1.1701846965699776	1.3403693931399552	406.2033996582031	406.205322265625
1190	406.7448425292969	12.507983333333334					1	DETECTED	406.7448 m/z @12.51 [N1308_1.mzXML]	406.7448425292969	12.507983333333334	11.538633333333333	14.733550000000001	3.1949166666666677	30963.55859375	1891371.9332431029	0	1288	1.0964209457071483	1.6479685700039544	1.2353933421299315	406.74261474609375	406.754150390625
1191	407.23175048828125	9.118016666666668					1	DETECTED	407.2318 m/z @9.12 [N1308_1.mzXML]	407.23175048828125	9.118016666666668	9.09045	9.203483333333333	0.11303333333333221	38084.58984375	149634.8465776352	0	1288	0.051111494429104454	2.0501813784763785	3.2557529034455364	407.2315673828125	407.23321533203125
1192	408.23309326171875	9.358016666666666					1	DETECTED	408.2331 m/z @9.36 [N1308_1.mzXML]	408.23309326171875	9.358016666666666	9.301383333333332	10.3696	1.0682166666666681	36070.1640625	494095.12877893046	0	1288	0.1109449244252172	9.430988816951054	1.6166176522244857	408.22528076171875	408.2371826171875
1193	408.57623291015625	9.175433333333332					1	DETECTED	408.5762 m/z @9.18 [N1308_1.mzXML]	408.57623291015625	9.175433333333332	9.132366666666666	9.934283333333333	0.801916666666667	67711.625	545649.0303730461	0	1288	0.05532767716977993	1.6340824694839864	2.206719808158271	408.57098388671875	408.5783386230469
1194	408.76617431640625	1.7463000000000002					1	DETECTED	408.7662 m/z @1.75 [N1308_1.mzXML]	408.76617431640625	1.7463000000000002	1.7020000000000002	14.33295	12.63095	33381.36328125	6467229.496059692	0	1288	0.09586019437226945	142.56151241534988	280.9226536247585	408.76611328125	408.77301025390625
1195	408.916748046875	1.6132333333333333					1	DETECTED	408.9167 m/z @1.61 [N1308_1.mzXML]	408.916748046875	1.6132333333333333	1.5531666666666666	1.6866333333333332	0.13346666666666662	78341.4921875	361190.8947792968	0	1288	0.07648489734683928	1.1109877913429511	1.1708018688400013	408.9162292480469	408.9176330566406
1196	409.1591491699219	11.567316666666667					1	DETECTED	409.1591 m/z @11.57 [N1308_1.mzXML]	409.1591491699219	11.567316666666667	11.508550000000001	15.154516666666666	3.6459666666666646	408692.28125	3342045.409183357	0	1288	0.11083927742414623	2.2899803627287403	3.055058097803058	409.1582336425781	409.160400390625
1197	409.1850280761719	9.231333333333334					1	DETECTED	409.1850 m/z @9.23 [N1308_1.mzXML]	409.1850280761719	9.231333333333334	9.203483333333333	14.7775	5.574016666666667	79859.171875	1340478.7139326213	0	1288	0.08065412982048059	2.0832456525315615	2.5881496529127954	409.18487548828125	409.1903381347656
1198	409.2173156738281	8.758183333333333					1	DETECTED	409.2173 m/z @8.76 [N1308_1.mzXML]	409.2173156738281	8.758183333333333	8.7124	9.06265	0.35024999999999906	15641.798828125	93171.3385421142	0	1288	0.07686195597981715	3.8250819075355427	6.682060511509099	409.2149353027344	409.2176208496094
1199	409.3260498046875	12.243883333333335					1	DETECTED	409.3260 m/z @12.24 [N1308_1.mzXML]	409.3260498046875	12.243883333333335	2.21475	12.647983333333334	10.433233333333334	12845.0849609375	1648994.2349974369	0	1288	0.20453515359577779	0.5201463070920053	0.04029261418401055	409.3246154785156	409.3356628417969
1200	410.1625671386719	11.567316666666667					1	DETECTED	410.1626 m/z @11.57 [N1308_1.mzXML]	410.1625671386719	11.567316666666667	11.552883333333334	11.807166666666665	0.25428333333333164	87009.59375	490610.2549550789	0	1288	0.09795348867695353	8.808891454965591	16.617782909931183	410.1618347167969	410.1629943847656
1201	410.245849609375	13.859733333333333					1	DETECTED	410.2458 m/z @13.86 [N1308_1.mzXML]	410.245849609375	13.859733333333333	3.22525	18.445	15.219750000000001	5861.103515625	2518117.8771286625	0	1288	14.786001594836772	0.7155848348689563	0.4311696697379125	410.2379150390625	410.25384521484375
1202	410.7109680175781	9.401966666666668					1	DETECTED	410.7110 m/z @9.40 [N1308_1.mzXML]	410.7109680175781	9.401966666666668	9.372449999999999	17.013166666666667	7.640716666666668	28804.00390625	1868663.065994781	0	1288	0.02640754192458239	129.4305477131439	2.7705708272879215	410.7101745605469	410.7204284667969
1203	410.7590637207031	13.440616666666667					1	DETECTED	410.7591 m/z @13.44 [N1308_1.mzXML]	410.7590637207031	13.440616666666667	1.7317166666666668	15.404183333333332	13.672466666666665	26833.05078125	7034729.482290893	0	1288	0.7637946851904207	0.5301894461233293	0.059822338361901185	410.7532653808594	410.7629699707031
1204	410.853271484375	1.6719499999999998					1	DETECTED	410.8533 m/z @1.67 [N1308_1.mzXML]	410.853271484375	1.6719499999999998	1.6719499999999998	8.818416666666668	7.146466666666668	46687.0859375	3959851.2941768807	0	1288	0.09886875097628156	null	null	410.85284423828125	410.8628845214844
1205	411.715576171875	9.5818					1	DETECTED	411.7156 m/z @9.58 [N1308_1.mzXML]	411.715576171875	9.5818	8.622566666666668	9.670383333333332	1.0478166666666642	26365.66015625	380142.420073608	0	1288	0.1019376305378028	0.5461740278694787	1.4002868812247582	411.71490478515625	411.72216796875
1206	412.7749328613281	13.483616666666668					1	DETECTED	412.7749 m/z @13.48 [N1308_1.mzXML]	412.7749328613281	13.483616666666668	2.7752166666666667	16.18146666666667	13.406250000000002	16103.68359375	2595890.425232483	0	1288	0.4231112859973276	0.6259688655634829	0.25193773112696577	412.771728515625	412.7840576171875
1207	412.970947265625	1.7753					1	DETECTED	412.9709 m/z @1.78 [N1308_1.mzXML]	412.970947265625	1.7753	1.7753	2.3299000000000003	0.5546000000000002	17137.357421875	217544.64261010746	0	1288	1.3850956410256394	null	null	412.9704284667969	412.97198486328125
1208	413.131103515625	10.8373					1	DETECTED	413.1311 m/z @10.84 [N1308_1.mzXML]	413.131103515625	10.8373	9.358016666666666	15.031816666666666	5.6738	26155.44140625	1808450.8413103023	0	1288	0.10072876817371146	1.917752965963246	0.1015580426374409	413.1291809082031	413.1402282714844
1209	413.2635803222656	1.6425166666666666					1	DETECTED	413.2636 m/z @1.64 [N1308_1.mzXML]	413.2635803222656	1.6425166666666666	0.11800000000000001	19.983333333333334	19.865333333333336	17448.962890625	3012962.909849001	0	1288	1.6082686059223303	9.969316822305263	25.091216401743225	413.2608642578125	413.26654052734375
1210	413.3387145996094	12.147966666666667					1	DETECTED	413.3387 m/z @12.15 [N1308_1.mzXML]	413.3387145996094	12.147966666666667	11.698116666666666	16.34405	4.645933333333334	10473.755859375	1036496.937766174	0	1288	2.610685718108847	4.816388475846982	7.205121922285006	413.3363037109375	413.3427734375
1211	413.7918701171875	14.532433333333334					1	DETECTED	413.7919 m/z @14.53 [N1308_1.mzXML]	413.7918701171875	14.532433333333334	3.2394666666666665	14.941383333333333	11.701916666666666	14042.90234375	3381222.582104124	0	1288	0.30225544648665625	0.5181064025101169	0.036212805020233746	413.79034423828125	413.80023193359375
1212	414.171142578125	8.743216666666665					1	DETECTED	414.1711 m/z @8.74 [N1308_1.mzXML]	414.171142578125	8.743216666666665	1.4007666666666667	9.567	8.166233333333334	22291.9296875	1981226.2142809443	0	1288	0.07095609867427122	0.5560973063033003	0.02935837470789878	414.16156005859375	414.18060302734375
1213	414.2973327636719	12.243883333333335					1	DETECTED	414.2973 m/z @12.24 [N1308_1.mzXML]	414.2973327636719	12.243883333333335	11.624133333333333	15.694516666666667	4.070383333333334	35917.29296875	1283700.6873042602	0	1288	0.1434994593745742	3.2838913540406	0.2782682791930114	414.2914733886719	414.29833984375
1214	414.7355651855469	1.8745666666666667					1	DETECTED	414.7356 m/z @1.87 [N1308_1.mzXML]	414.7355651855469	1.8745666666666667	1.86045	9.118016666666668	7.257566666666667	49391.2265625	1645226.6894965828	0	1288	0.07002844317972667	14.044511458870502	28.203884109755403	414.73162841796875	414.7366638183594
1215	415.208984375	11.897583333333333					1	DETECTED	415.2090 m/z @11.90 [N1308_1.mzXML]	415.208984375	11.897583333333333	8.1913	12.415833333333333	4.2245333333333335	623056.875	6391216.019729734	1	1288	0.12950827620170102	3.590158004349761	2.3274717141710446	415.2013244628906	415.2160949707031
1216	415.2335510253906	13.747133333333332					1	DETECTED	415.2336 m/z @13.75 [N1308_1.mzXML]	415.2335510253906	13.747133333333332	8.548399999999999	14.216383333333333	5.667983333333334	82180.78125	3102886.3798430194	0	1288	0.2615563798448779	0.5541243767706411	1.4446844847569429	415.2309265136719	415.237060546875
1217	415.279052734375	12.70425					1	DETECTED	415.2791 m/z @12.70 [N1308_1.mzXML]	415.279052734375	12.70425	4.891850000000001	12.817283333333334	7.925433333333333	33924.7578125	2621412.4035064084	0	1288	0.07376846961233952	0.5072342259314253	0.014468451862850595	415.2778625488281	415.2849426269531
1218	415.671142578125	9.905233333333333					1	DETECTED	415.6711 m/z @9.91 [N1308_1.mzXML]	415.671142578125	9.905233333333333	8.100466666666668	10.005866666666666	1.9053999999999984	6152.025390625	401514.7707775265	0	1288	1.822418114532807	0.5278798736678794	0.055759747335758676	415.6711120605469	415.6745910644531
1219	415.9041442871094	11.336616666666666					1	DETECTED	415.9041 m/z @11.34 [N1308_1.mzXML]	415.9041442871094	11.336616666666666	8.444783333333334	11.336616666666666	2.8918333333333326	6859.65576171875	667978.0996581116	0	1288	2.902887673350932	0.5	null	415.9041442871094	415.90985107421875
1220	416.21240234375	11.91145					1	DETECTED	416.2124 m/z @11.91 [N1308_1.mzXML]	416.21240234375	11.91145	9.640899999999998	12.147966666666667	2.5070666666666686	154585.328125	2045768.9047652625	0	1288	2.333621438375218	0.5562152828205413	0.06225058102304003	416.2109069824219	416.2222900390625
1221	416.22637939453125	9.7295					1	DETECTED	416.2264 m/z @9.73 [N1308_1.mzXML]	416.22637939453125	9.7295	9.670383333333332	13.676366666666667	4.005983333333335	136416.765625	1908938.018819458	0	1288	0.09366660541276595	1.631750924079892	1.987426371246026	416.22454833984375	416.2355651855469
1222	416.9999084472656	1.86045					1	DETECTED	416.9999 m/z @1.86 [N1308_1.mzXML]	416.9999084472656	1.86045	1.6866333333333332	2.483233333333333	0.7966	61232.8984375	1531439.4819628906	0	1288	0.47315833344568614	2.280869717678811	3.6773353372320257	416.99908447265625	417.00152587890625
1223	418.2371826171875	9.06265					1	DETECTED	418.2372 m/z @9.06 [N1308_1.mzXML]	418.2371826171875	9.06265	6.768783333333333	9.758716666666666	2.989933333333333	42761.9140625	2721486.158822114	0	1288	0.3391815813334844	0.605462901220208	0.23815167918844696	418.2338562011719	418.23834228515625
1224	418.38592529296875	12.70425					1	DETECTED	418.3859 m/z @12.70 [N1308_1.mzXML]	418.38592529296875	12.70425	12.602366666666667	12.944266666666666	0.341899999999999	31175.951171875	361095.66574523837	0	1288	0.17734791358700797	1.6778995583183332	2.3557991166366663	418.3846435546875	418.38690185546875
1225	418.7457275390625	13.1254					1	DETECTED	418.7457 m/z @13.13 [N1308_1.mzXML]	418.7457275390625	13.1254	11.63855	13.733066666666668	2.0945166666666672	19009.455078125	916713.6565385744	0	1288	1.140231453966102	0.7043469975675645	0.5398280623259121	418.74334716796875	418.7467956542969
1226	418.79522705078125	1.7463000000000002					1	DETECTED	418.7952 m/z @1.75 [N1308_1.mzXML]	418.79522705078125	1.7463000000000002	1.7020000000000002	1.7610166666666667	0.059016666666666495	35767.42578125	113313.19769824209	0	1288	0.12329546521369616	0.6661023325808859	0.3322046651617717	418.7950134277344	418.7955322265625
1227	418.8774108886719	1.5981999999999998					1	DETECTED	418.8774 m/z @1.60 [N1308_1.mzXML]	418.8774108886719	1.5981999999999998	1.5383833333333332	1.6572333333333333	0.11885000000000012	61879.4921875	268051.2922294923	0	1288	0.07736792697668404	0.9934522151017012	1.0026290486523894	418.8760681152344	418.8775939941406
1228	418.99658203125	1.9161833333333333					1	DETECTED	418.9966 m/z @1.92 [N1308_1.mzXML]	418.99658203125	1.9161833333333333	1.9161833333333333	2.413816666666667	0.4976333333333336	18197.244140625	312822.2736923828	0	1288	0.373026279903103	null	null	418.9965515136719	418.998291015625
1229	419.2377624511719	9.358016666666666					1	DETECTED	419.2378 m/z @9.36 [N1308_1.mzXML]	419.2377624511719	9.358016666666666	9.259316666666667	13.527633333333334	4.268316666666667	82832.6328125	1457838.039665774	0	1288	0.09281324715596995	1.941435257026592	1.935699844777091	419.2354431152344	419.24713134765625
1230	419.3145446777344	10.991283333333334					1	DETECTED	419.3145 m/z @10.99 [N1308_1.mzXML]	419.3145446777344	10.991283333333334	0.10123333333333333	20.000166666666665	19.898933333333332	3323.31396484375	1761040.2836780099	0	1288	18.262903923293354	0.9136291079165537	1.2427240516327034	419.3102111816406	419.3167724609375
1231	419.7525939941406	12.789299999999999					1	DETECTED	419.7526 m/z @12.79 [N1308_1.mzXML]	419.7525939941406	12.789299999999999	6.785183333333333	13.557233333333333	6.772049999999999	20383.60546875	2040821.183021697	0	1288	0.8825804109241826	0.5639505672496926	0.7112066643520589	419.7514953613281	419.76251220703125
1232	420.2215881347656	9.048016666666665					1	DETECTED	420.2216 m/z @9.05 [N1308_1.mzXML]	420.2215881347656	9.048016666666665	2.8867166666666666	18.461833333333335	15.575116666666668	17459.37890625	4360311.19047052	0	1288	0.06433172568104872	1.2639472730322068	2.6463060741457984	420.2181396484375	420.23040771484375
1233	420.8822021484375	1.6719499999999998					1	DETECTED	420.8822 m/z @1.67 [N1308_1.mzXML]	420.8822021484375	1.6719499999999998	1.5091	13.542499999999999	12.033399999999999	85125.6484375	6448438.346528441	0	1288	0.037235090318117336	36.94626957322696	45.404995192628476	420.8814392089844	420.88946533203125
1234	421.7796630859375	14.361383333333333					1	DETECTED	421.7797 m/z @14.36 [N1308_1.mzXML]	421.7796630859375	14.361383333333333	14.1565	15.436066666666667	1.2795666666666676	56547.640625	1330688.5710677193	0	1288	0.4178438013304948	2.4676673848030477	3.802500003441038	421.7780456542969	421.7835388183594
1235	422.3240051269531	11.807166666666665					1	DETECTED	422.3240 m/z @11.81 [N1308_1.mzXML]	422.3240051269531	11.807166666666665	11.759866666666666	12.011616666666667	0.25175000000000125	33747.25390625	217026.4817587892	0	1288	0.10149781240668077	2.6612050739957906	4.204465852426775	422.3235778808594	422.3250427246094
1236	423.1969299316406	8.622566666666668					1	DETECTED	423.1969 m/z @8.62 [N1308_1.mzXML]	423.1969299316406	8.622566666666668	7.1665833333333335	10.679533333333334	3.51295	27389.203125	464000.41425180016	0	1288	0.06894159829922408	1.3642932121249896	10.208026877729132	423.1881408691406	423.2060241699219
1237	423.5525817871094	9.386833333333334					1	DETECTED	423.5526 m/z @9.39 [N1308_1.mzXML]	423.5525817871094	9.386833333333334	9.358016666666666	9.567	0.2089833333333342	17901.2421875	114990.00565106237	0	1288	0.084473919638409	3.6260844418738127	4.338573906441324	423.5523376464844	423.5538330078125
1238	423.7174987792969	8.430116666666667					1	DETECTED	423.7175 m/z @8.43 [N1308_1.mzXML]	423.7174987792969	8.430116666666667	0.7111999999999999	8.5182	7.807	14573.2646484375	504182.30123623676	0	1288	0.09553501452039015	0.5058847499109991	0.6505222090701681	423.71343994140625	423.71929931640625
1239	423.7950744628906	14.216383333333333					1	DETECTED	423.7951 m/z @14.22 [N1308_1.mzXML]	423.7950744628906	14.216383333333333	14.080483333333332	14.9116	0.8311166666666683	7034.560546875	180619.71854663113	0	1288	0.18349231964369217	3.0578243806720407	5.115648761344081	423.7939147949219	423.7988586425781
1240	424.33953857421875	11.91145					1	DETECTED	424.3395 m/z @11.91 [N1308_1.mzXML]	424.33953857421875	11.91145	11.854533333333334	12.507983333333334	0.6534499999999994	635327.875	4818788.637194575	1	1288	0.11122891418876613	2.5001624183237605	3.021134102630432	424.33782958984375	424.3403625488281
1241	424.8940124511719	1.6279833333333333					1	DETECTED	424.8940 m/z @1.63 [N1308_1.mzXML]	424.8940124511719	1.6279833333333333	1.5383833333333332	1.6572333333333333	0.11885000000000012	133527.375	556752.6537854006	0	1288	0.08612019807330973	0.670411940464516	0.38308436609295876	424.89373779296875	424.89447021484375
1242	425.13330078125	11.567316666666667					1	DETECTED	425.1333 m/z @11.57 [N1308_1.mzXML]	425.13330078125	11.567316666666667	11.538633333333333	11.713283333333333	0.17464999999999975	22377.43359375	110113.8848469243	0	1288	0.11694271037867487	3.0444509006391525	4.661302921653341	425.1325378417969	425.13385009765625
1243	426.2503356933594	8.251283333333333					1	DETECTED	426.2503 m/z @8.25 [N1308_1.mzXML]	426.2503356933594	8.251283333333333	1.86045	8.833866666666667	6.973416666666667	62816.70703125	3590971.8529185797	0	1288	6.97607266565473	0.5471657440140464	0.0830774974005554	426.2432556152344	426.2528076171875
1244	426.35491943359375	12.040783333333334					1	DETECTED	426.3549 m/z @12.04 [N1308_1.mzXML]	426.35491943359375	12.040783333333334	11.982416666666667	12.5862	0.6037833333333325	777385.0625	5602928.41481834	1	1288	0.11134855225505547	2.7812754838526477	2.204361197765831	426.35382080078125	426.3553771972656
1245	426.4071044921875	8.206383333333333					1	DETECTED	426.4071 m/z @8.21 [N1308_1.mzXML]	426.4071044921875	8.206383333333333	8.161216666666666	19.882833333333334	11.721616666666668	92314.359375	1719570.6816992767	0	1288	0.09192597634071831	4.6682196228070625	7.3682471152938875	426.4048767089844	426.40887451171875
1246	426.5736999511719	9.596683333333335					1	DETECTED	426.5737 m/z @9.60 [N1308_1.mzXML]	426.5736999511719	9.596683333333335	9.522549999999999	17.324166666666667	7.801616666666668	479689.46875	4393828.8518426595	3	1288	0.10763864037151727	1.5030133550227136	1.6805704497648295	426.57159423828125	426.5811767578125
1247	426.78558349609375	9.846683333333335					1	DETECTED	426.7856 m/z @9.85 [N1308_1.mzXML]	426.78558349609375	9.846683333333335	2.0992333333333333	9.846683333333335	7.7474500000000015	13604.8935546875	4064210.992693604	0	1288	7.558813525716052	0.5	null	426.78558349609375	426.7919616699219
1248	426.82684326171875	1.7317166666666668					1	DETECTED	426.8268 m/z @1.73 [N1308_1.mzXML]	426.82684326171875	1.7317166666666668	1.6719499999999998	9.132366666666666	7.460416666666666	35621.23828125	3909786.42604541	0	1288	0.13649701452584218	62.4128555493583	123.8257110987166	426.82159423828125	426.82745361328125
1249	427.2878723144531	12.732866666666666					1	DETECTED	427.2879 m/z @12.73 [N1308_1.mzXML]	427.2878723144531	12.732866666666666	4.013633333333334	12.902083333333334	8.888449999999999	9241.0390625	1619106.0059669798	0	1288	0.09121178085281123	0.509703643668977	0.019407287337954094	427.2854919433594	427.2940979003906
1250	427.3585205078125	12.040783333333334					1	DETECTED	427.3585 m/z @12.04 [N1308_1.mzXML]	427.3585205078125	12.040783333333334	11.997033333333333	12.477433333333332	0.4803999999999995	195856.640625	1384834.1229760742	0	1288	0.1169221111728298	null	null	427.3562316894531	427.3588562011719
1251	428.0341796875	5.328466666666667					1	DETECTED	428.0342 m/z @5.33 [N1308_1.mzXML]	428.0341796875	5.328466666666667	3.282366666666667	7.992066666666667	4.7097	2110.857177734375	300653.11900488293	0	1288	1.6919957540199464	1.1508968281120178	1.3017936562240355	428.0303649902344	428.0376281738281
1252	428.1954040527344	12.789299999999999					1	DETECTED	428.1954 m/z @12.79 [N1308_1.mzXML]	428.1954040527344	12.789299999999999	1.3662833333333333	12.8879	11.521616666666667	29632.88671875	5756886.892715392	0	1288	0.08359397988849437	0.5043158476818004	0.008631695363600783	428.19256591796875	428.1964111328125
1253	428.21478271484375	8.97145					1	DETECTED	428.2148 m/z @8.97 [N1308_1.mzXML]	428.21478271484375	8.97145	8.1155	15.077083333333333	6.961583333333332	7042.5615234375	721936.5127092286	0	1288	0.08659914917812017	3.951721150876519	7.209530331640701	428.20855712890625	428.2247314453125
1254	428.2969970703125	11.523566666666666					1	DETECTED	428.2970 m/z @11.52 [N1308_1.mzXML]	428.2969970703125	11.523566666666666	11.463833333333334	11.667916666666667	0.20408333333333317	18925.072265625	137614.9038627926	0	1288	0.09401213601556968	1.7082868303571772	2.4165736607143544	428.2964782714844	428.2995300292969
1255	428.37066650390625	12.147966666666667					1	DETECTED	428.3707 m/z @12.15 [N1308_1.mzXML]	428.37066650390625	12.147966666666667	11.982416666666667	12.415833333333333	0.4334166666666661	78531.9375	729025.2575393076	0	1288	0.11086346256370838	1.3960602966875062	3.109378552159318	428.361328125	428.3719177246094
1256	429.1260681152344	9.890966666666666					1	DETECTED	429.1261 m/z @9.89 [N1308_1.mzXML]	429.1260681152344	9.890966666666666	9.788166666666665	10.6495	0.8613333333333344	17165.369140625	360967.94141516165	0	1288	0.08460569118243022	4.189364461737998	7.398675155912172	429.1228942871094	429.1279602050781
1257	429.7662353515625	14.446499999999999					1	DETECTED	429.7662 m/z @14.45 [N1308_1.mzXML]	429.7662353515625	14.446499999999999	14.261333333333333	15.7754	1.5140666666666664	12465.8916015625	272904.69474353065	0	1288	0.2432922415610861	4.088388838883912	2.350214923415728	429.7642822265625	429.7678527832031
1258	429.8908996582031	8.910033333333333					1	DETECTED	429.8909 m/z @8.91 [N1308_1.mzXML]	429.8908996582031	8.910033333333333	8.894816666666665	9.076799999999999	0.18198333333333316	31113.84375	174940.94520800837	0	1288	0.10423986442789612	5.979737130339276	7.7328719094918545	429.8908386230469	429.8911437988281
1259	430.377197265625	13.512733333333333					1	DETECTED	430.3772 m/z @13.51 [N1308_1.mzXML]	430.377197265625	13.512733333333333	11.63855	14.517816666666667	2.879266666666666	35116.421875	1879010.4610269782	0	1288	0.2994672383814425	0.6799214116623907	0.39830897013449135	430.3758544921875	430.3807678222656
1260	430.9108581542969	1.6425166666666666					1	DETECTED	430.9109 m/z @1.64 [N1308_1.mzXML]	430.9108581542969	1.6425166666666666	1.5531666666666666	8.864550000000001	7.3113833333333345	208399.0	2841318.7149757072	0	1288	0.059458814450013886	0.8400964093424471	0.7343676707535101	430.9067687988281	430.9112854003906
1261	431.1416320800781	10.804183333333333					1	DETECTED	431.1416 m/z @10.80 [N1308_1.mzXML]	431.1416320800781	10.804183333333333	2.761216666666667	10.945783333333333	8.184566666666665	46308.52734375	3675548.433348388	0	1288	0.086658148045057	0.5090575377642845	0.017433991807941012	431.1410217285156	431.1465148925781
1262	431.17584228515625	12.676616666666666					1	DETECTED	431.1758 m/z @12.68 [N1308_1.mzXML]	431.17584228515625	12.676616666666666	12.307799999999999	15.3105	3.002700000000001	53528.46875	1681437.9036950693	0	1288	0.421795602846597	4.07072167743684	0.5829238843616794	431.17486572265625	431.1766052246094
1263	431.2055358886719	13.690883333333334					1	DETECTED	431.2055 m/z @13.69 [N1308_1.mzXML]	431.2055358886719	13.690883333333334	13.690883333333334	13.975616666666667	0.2847333333333335	28084.2578125	191626.42553540165	0	1288	0.14810162479019695	null	null	431.20361328125	431.21240234375
1264	431.27362060546875	12.291950000000002					1	DETECTED	431.2736 m/z @12.29 [N1308_1.mzXML]	431.27362060546875	12.291950000000002	11.225083333333334	12.431733333333334	1.2066499999999998	45734.40234375	499487.50321874884	0	1288	0.155230449830853	0.8614834410161812	2.3250255207534134	431.2724914550781	431.2753601074219
1265	432.1788024902344	12.6626					1	DETECTED	432.1788 m/z @12.66 [N1308_1.mzXML]	432.1788024902344	12.6626	12.3693	12.803216666666666	0.43391666666666495	14813.75	239684.46582226502	0	1288	0.2127294092789409	0.7397147403113997	0.47942948062279944	432.1773681640625	432.1809997558594
1266	432.2004089355469	9.552					1	DETECTED	432.2004 m/z @9.55 [N1308_1.mzXML]	432.2004089355469	9.552	9.132366666666666	9.758716666666666	0.6263500000000004	25396.72265625	304864.4427326661	0	1288	0.07884099579196224	0.7463062991500518	0.4868304158431322	432.19927978515625	432.201904296875
1267	432.2357482910156	11.897583333333333					1	DETECTED	432.2357 m/z @11.90 [N1308_1.mzXML]	432.2357482910156	11.897583333333333	9.161100000000001	12.21175	3.050649999999999	105600.1484375	1701522.3019754633	0	1288	0.11879660791379543	0.5346417546104986	0.058309684175373196	432.23321533203125	432.2377014160156
1268	432.30841064453125	12.243883333333335					1	DETECTED	432.3084 m/z @12.24 [N1308_1.mzXML]	432.30841064453125	12.243883333333335	6.9013	12.400016666666666	5.498716666666666	30375.681640625	1084340.0899791257	0	1288	0.162239559711427	0.5146121570401333	0.02922431408026664	432.3049621582031	432.3107604980469
1269	432.78228759765625	13.7191					1	DETECTED	432.7823 m/z @13.72 [N1308_1.mzXML]	432.78228759765625	13.7191	13.483616666666668	14.020183333333334	0.5365666666666655	23214.2578125	268264.5275930172	0	1288	0.2798758300274109	1.1392879892419931	1.146346577306488	432.7808532714844	432.7839660644531
1270	432.9742431640625	1.8884					1	DETECTED	432.9742 m/z @1.89 [N1308_1.mzXML]	432.9742431640625	1.8884	1.6866333333333332	2.4695666666666667	0.7829333333333335	39965.1796875	780713.1469085691	0	1288	0.33834497517263196	1.8815083810322595	2.5493741583692793	432.9721374511719	432.9761962890625
1271	433.2389831542969	11.869					1	DETECTED	433.2390 m/z @11.87 [N1308_1.mzXML]	433.2389831542969	11.869	11.8392	12.026183333333334	0.18698333333333395	25444.248046875	179857.2682958984	0	1288	0.12505822472195582	3.1373042505593127	5.2746085011186254	433.23846435546875	433.23956298828125
1272	433.31256103515625	12.22795					1	DETECTED	433.3126 m/z @12.23 [N1308_1.mzXML]	433.31256103515625	12.22795	7.083699999999999	12.3383	5.254600000000001	9816.9169921875	1054432.7640970764	0	1288	0.1349063885489059	0.5107255673810566	0.021451134762113112	433.3088684082031	433.32220458984375
1273	433.5364685058594	8.95585					1	DETECTED	433.5365 m/z @8.96 [N1308_1.mzXML]	433.5364685058594	8.95585	6.9511666666666665	9.017416666666666	2.0662499999999993	4320.2900390625	309158.3363210143	0	1288	2.046449425985471	0.5153557087154245	0.030711417430849035	433.5315856933594	433.5371398925781
1274	435.3299255371094	10.517249999999999					1	DETECTED	435.3299 m/z @10.52 [N1308_1.mzXML]	435.3299255371094	10.517249999999999	2.985383333333333	11.77555	8.790166666666668	12086.8291015625	2717233.899670838	0	1288	0.112459860670862	0.5835317495441592	0.16706349908831836	435.3276062011719	435.3310546875
1275	435.69415283203125	8.622566666666668					1	DETECTED	435.6942 m/z @8.62 [N1308_1.mzXML]	435.69415283203125	8.622566666666668	8.53335	8.833866666666667	0.30051666666666677	28207.658203125	169625.56051849405	0	1288	0.08813262793949761	1.0681308972550294	0.8397690103812117	435.692626953125	435.694580078125
1276	435.734130859375	9.132366666666666					1	DETECTED	435.7341 m/z @9.13 [N1308_1.mzXML]	435.734130859375	9.132366666666666	8.236316666666665	9.175433333333332	0.939116666666667	3993.089599609375	131059.68408621204	0	1288	0.914907911214792	0.5240313970574557	0.04806279411491137	435.7258605957031	435.73583984375
1277	436.8559265136719	1.6719499999999998					1	DETECTED	436.8559 m/z @1.67 [N1308_1.mzXML]	436.8559265136719	1.6719499999999998	1.6572333333333333	1.7167999999999999	0.059566666666666546	57079.7890625	133851.18930078117	0	1288	0.062171970104984986	2.023782559456419	3.047565118912838	436.8553771972656	436.8562316894531
1278	437.0207824707031	9.758716666666666					1	DETECTED	437.0208 m/z @9.76 [N1308_1.mzXML]	437.0207824707031	9.758716666666666	6.785183333333333	10.020216666666666	3.235033333333333	27884.517578125	1154047.6721978157	0	1288	0.10681101768491352	0.5439712575387305	0.0879425150774611	437.0135803222656	437.0212097167969
1279	437.19097900390625	11.897583333333333					1	DETECTED	437.1910 m/z @11.90 [N1308_1.mzXML]	437.19097900390625	11.897583333333333	8.206383333333333	12.477433333333332	4.271049999999999	478801.34375	5369824.748918821	1	1288	0.13203350162396887	2.1959425942750905	2.9484640910899804	437.1895751953125	437.19158935546875
1280	437.220947265625	9.7737					1	DETECTED	437.2209 m/z @9.77 [N1308_1.mzXML]	437.220947265625	9.7737	7.812216666666667	10.210183333333333	2.397966666666666	27145.337890625	457916.4787852776	0	1288	0.901176660148943	0.7868748370471175	0.6025310798278238	437.21173095703125	437.2231140136719
1281	438.2945861816406	13.344133333333334					1	DETECTED	438.2946 m/z @13.34 [N1308_1.mzXML]	438.2945861816406	13.344133333333334	12.477433333333332	13.7892	1.3117666666666672	16447.328125	691066.4546274417	0	1288	0.9652441227953332	0.7567593554094062	0.5135187108188125	438.2943115234375	438.30206298828125
1282	438.98150634765625	1.8315166666666667					1	DETECTED	438.9815 m/z @1.83 [N1308_1.mzXML]	438.98150634765625	1.8315166666666667	1.7020000000000002	2.4555333333333333	0.7535333333333332	44770.10546875	774797.6552645259	0	1288	0.20672361355651225	2.8550740445550495	4.354731465860671	438.98052978515625	438.9847717285156
1283	440.5759582519531	9.002733333333333					1	DETECTED	440.5760 m/z @9.00 [N1308_1.mzXML]	440.5759582519531	9.002733333333333	8.925216666666667	9.017416666666666	0.09219999999999828	2391.777587890625	10900.730821777195	0	1288	0.13203331694512244	0.5947108148785147	0.1894216297570294	440.57501220703125	440.57684326171875
1284	440.867919921875	1.6132333333333333					1	DETECTED	440.8679 m/z @1.61 [N1308_1.mzXML]	440.867919921875	1.6132333333333333	1.5531666666666666	1.6719499999999998	0.11878333333333324	42361.5390625	182220.12590380857	0	1288	0.12537264817966376	0.9887624861265245	0.9300992994966701	440.867919921875	440.8685607910156
1285	442.3136901855469	11.8392					1	DETECTED	442.3137 m/z @11.84 [N1308_1.mzXML]	442.3136901855469	11.8392	8.221316666666667	12.085683333333332	3.8643666666666654	28734.515625	915300.9807079467	0	1288	0.0960384944979662	0.5340645773541618	0.06125815029376179	442.31195068359375	442.3230895996094
1286	442.81640625	1.84575					1	DETECTED	442.8164 m/z @1.85 [N1308_1.mzXML]	442.81640625	1.84575	1.84575	19.9665	18.12075	6341.7451171875	2267734.9416667484	0	1288	6.04820164623299	null	null	442.81378173828125	442.81951904296875
1287	442.8763122558594	1.5531666666666666					1	DETECTED	442.8763 m/z @1.55 [N1308_1.mzXML]	442.8763122558594	1.5531666666666666	1.4795	8.9404	7.4609000000000005	13302.7734375	1900603.7748945314	0	1288	0.09108876105349162	50.63959276018108	100.27918552036216	442.8743591308594	442.8767395019531
1288	443.2645263671875	12.732866666666666					1	DETECTED	443.2645 m/z @12.73 [N1308_1.mzXML]	443.2645263671875	12.732866666666666	12.6626	12.930216666666666	0.26761666666666706	11406.5859375	149049.8751027833	0	1288	0.22309756480439624	1.9042931688804512	2.8085863377609024	443.2630920410156	443.2663269042969
1289	443.4180603027344	12.307799999999999					1	DETECTED	443.4181 m/z @12.31 [N1308_1.mzXML]	443.4180603027344	12.307799999999999	7.94355	12.507983333333334	4.564433333333334	21528.0078125	686558.8612226562	0	1288	0.15453416974820122	0.5229344484542975	0.043195841074255094	443.4168395996094	443.4195861816406
[truncated: 264 more rows]
