# Supplementary material for: MSFC: a new feature construction method for accurate diagnosis of mass spectrometry data
Source: Sci Rep. 2023 Sep 21;13:15694. doi: 10.1038/s41598-023-42395-5 (PMC10514077; doi:10.1038/s41598-023-42395-5)
Supplement: Supplementary file 1 — Supplementary Information. [file 41598_2023_42395_MOESM1_ESM.zip › dataset/CHD dataset/1-batch/P/CD6584_1.mzXML_chromatograms.csv]

row ID	row m/z	row retention time	row identity (main ID)	row identity (all IDs)	row identity (main ID + details)	row comment	row number of detected peaks	CD6584_1.mzXML Peak status	CD6584_1.mzXML Peak name	CD6584_1.mzXML Peak m/z	CD6584_1.mzXML Peak RT	CD6584_1.mzXML Peak RT start	CD6584_1.mzXML Peak RT end	CD6584_1.mzXML Peak duration time	CD6584_1.mzXML Peak height	CD6584_1.mzXML Peak area	CD6584_1.mzXML Peak charge	CD6584_1.mzXML Peak # data points	CD6584_1.mzXML Peak FWHM	CD6584_1.mzXML Peak tailing factor	CD6584_1.mzXML Peak asymmetry factor	CD6584_1.mzXML Peak m/z min	CD6584_1.mzXML Peak m/z max
1	55.05375289916992	12.538183333333334					1	DETECTED	55.0538 m/z @12.54 [CD6584_1.mzXML]	55.05375289916992	12.538183333333334	0.11776666666666666	19.995	19.877233333333333	3313.38623046875	1444163.0723086551	0	1279	6.648766587086849	0.8001838370961789	0.6889314931496364	55.04902267456055	55.054019927978516
2	60.08025360107422	15.040883333333333					1	DETECTED	60.0803 m/z @15.04 [CD6584_1.mzXML]	60.08025360107422	15.040883333333333	0.10158333333333333	19.995	19.893416666666667	270620.8125	6.667494497478608E7	0	1279	6.388011821938779	0.861902513955783	2.334630830137362	60.073062896728516	60.08053970336914
3	61.03913497924805	1.8376166666666667					1	DETECTED	61.0391 m/z @1.84 [CD6584_1.mzXML]	61.03913497924805	1.8376166666666667	0.10158333333333333	19.978333333333335	19.87675	865876.5	7727459.121339419	0	1279	0.04760851996034865	3.550658486071285	5.288151802977062	61.02988052368164	61.039485931396484
4	61.08361053466797	12.461533333333334					1	DETECTED	61.0836 m/z @12.46 [CD6584_1.mzXML]	61.08361053466797	12.461533333333334	8.286816666666667	19.795166666666667	11.50835	8985.685546875	1862488.3874367066	0	1279	2.1628207802664434	1.3783390489574143	2.3258011510415235	61.083213806152344	61.083831787109375
5	68.98176574707031	1.5012					1	DETECTED	68.9818 m/z @1.50 [CD6584_1.mzXML]	68.98176574707031	1.5012	1.4258333333333333	17.9825	16.55666666666667	8840.34765625	2150259.119779541	0	1279	0.12915978434406283	109.84077841662962	218.68155683325924	68.9815902709961	68.98660278320312
6	69.03294372558594	11.456716666666667					1	DETECTED	69.0329 m/z @11.46 [CD6584_1.mzXML]	69.03294372558594	11.456716666666667	1.8806	11.456716666666667	9.576116666666667	8533.478515625	1806598.6851011352	0	1279	9.518313347244147	0.5	null	69.03294372558594	69.03319549560547
7	69.06947326660156	6.71635					1	DETECTED	69.0695 m/z @6.72 [CD6584_1.mzXML]	69.06947326660156	6.71635	0.10158333333333333	19.995	19.893416666666667	7488.13232421875	4015744.564715695	0	1279	11.164925665586516	1.503712653003633	2.5509081146350794	69.069091796875	69.07196044921875
8	70.06466674804688	1.8661666666666668					1	DETECTED	70.0647 m/z @1.87 [CD6584_1.mzXML]	70.06466674804688	1.8661666666666668	0.23553333333333332	17.865833333333335	17.630300000000002	28106.435546875	1530448.8192815855	0	1279	0.035766132133099315	0.6974841876459844	0.1488815764001697	70.0645523071289	70.07310485839844
9	70.98004150390625	1.5459333333333334					1	DETECTED	70.9800 m/z @1.55 [CD6584_1.mzXML]	70.98004150390625	1.5459333333333334	0.74145	19.878333333333334	19.136883333333333	10282.013671875	1965692.9497124334	0	1279	0.18420273994080438	11.893896703888624	22.787793407777247	70.9716796875	70.98927307128906
10	72.08033752441406	1.9227666666666667					1	DETECTED	72.0803 m/z @1.92 [CD6584_1.mzXML]	72.08033752441406	1.9227666666666667	1.8661666666666668	13.675466666666667	11.8093	37815.35546875	1907131.2291757204	0	1279	0.5368123011502284	11.603673279482978	12.434656230592134	72.07495880126953	72.08908081054688
11	73.0450668334961	11.251683333333334					1	DETECTED	73.0451 m/z @11.25 [CD6584_1.mzXML]	73.0450668334961	11.251683333333334	0.10158333333333333	19.995	19.893416666666667	12178.7978515625	3431993.875373231	0	1279	2.5390454105692797	1.1867157322322162	0.7563643085239308	73.0376968383789	73.04661560058594
12	75.947265625	2.5840666666666667					1	DETECTED	75.9473 m/z @2.58 [CD6584_1.mzXML]	75.947265625	2.5840666666666667	0.45444999999999997	17.355166666666666	16.900716666666664	4520.53515625	1868824.4280458372	0	1279	0.5872897908472949	3.968018500982179	6.936037001964359	75.9396743774414	75.9554443359375
13	77.03035736083984	11.5164					1	DETECTED	77.0304 m/z @11.52 [CD6584_1.mzXML]	77.03035736083984	11.5164	0.8766999999999999	15.894033333333335	15.017333333333335	4788.4697265625	1307506.6171820986	0	1279	7.732090721403578	0.7057216525528602	1.3551216977920377	77.02127838134766	77.03836822509766
14	80.94725799560547	1.7529000000000001					1	DETECTED	80.9473 m/z @1.75 [CD6584_1.mzXML]	80.94725799560547	1.7529000000000001	1.6493833333333332	13.584100000000001	11.934716666666668	191605.734375	4321935.228896729	0	1279	0.20025804736532615	3.5859745997541217	5.397075211142278	80.9397201538086	80.95112609863281
15	81.06925201416016	13.689666666666666					1	DETECTED	81.0693 m/z @13.69 [CD6584_1.mzXML]	81.06925201416016	13.689666666666666	0.10158333333333333	19.995	19.893416666666667	4310.42724609375	2128486.08356647	0	1279	7.295371482002301	0.7320170247214165	0.8107321829586994	81.06585693359375	81.07271575927734
16	83.0208511352539	1.8233333333333335					1	DETECTED	83.0209 m/z @1.82 [CD6584_1.mzXML]	83.0208511352539	1.8233333333333335	0.13435	19.878333333333334	19.743983333333333	4790669.0	2.219407746865295E7	0	1279	0.05558941588406596	1.6757595065039539	2.3246535917623907	83.0208511352539	83.02143859863281
17	83.08497619628906	11.236983333333335					1	DETECTED	83.0850 m/z @11.24 [CD6584_1.mzXML]	83.08497619628906	11.236983333333335	0.10158333333333333	19.978333333333335	19.87675	32487.23828125	5076540.852306586	0	1279	0.054427995020619235	1.1955081429143	3.2490535586476903	83.08448028564453	83.08527374267578
18	84.0244140625	1.8233333333333335					1	DETECTED	84.0244 m/z @1.82 [CD6584_1.mzXML]	84.0244140625	1.8233333333333335	0.20181666666666667	13.0445	12.842683333333333	36606.88671875	4397318.678629761	0	1279	1.6497675309476831	3.9600836665261947	6.9201673330523885	84.01805114746094	84.03184509277344
19	84.04395294189453	2.5840666666666667					1	DETECTED	84.0440 m/z @2.58 [CD6584_1.mzXML]	84.04395294189453	2.5840666666666667	0.13435	19.895166666666668	19.760816666666667	17597.20703125	3802751.1250214227	0	1279	0.7289298897783554	1.2554504499281895	1.7756320460975374	84.03791809082031	84.05058288574219
20	84.6191177368164	1.4865666666666668					1	DETECTED	84.6191 m/z @1.49 [CD6584_1.mzXML]	84.6191177368164	1.4865666666666668	1.4258333333333333	1.531	0.10516666666666663	3829.11328125	17038.00722424317	0	1279	0.13747328280033222	0.86580680570801	0.7316136114160202	84.61909484863281	84.61933135986328
21	84.95906066894531	1.4865666666666668					1	DETECTED	84.9591 m/z @1.49 [CD6584_1.mzXML]	84.95906066894531	1.4865666666666668	0.10158333333333333	19.995	19.893416666666667	965312.3125	1.8243567791394427E7	0	1279	0.1463764991174148	20.641827278051053	2.423123549586589	84.9518814086914	84.95940399169922
22	85.02792358398438	2.0074166666666664					1	DETECTED	85.0279 m/z @2.01 [CD6584_1.mzXML]	85.02792358398438	2.0074166666666664	1.5459333333333334	10.9566	9.410666666666666	43877.6796875	3664893.5354760755	0	1279	0.38109223148303917	3.357201409216335	3.4011237393726623	85.0240707397461	85.02810668945312
23	85.06432342529297	7.3514					1	DETECTED	85.0643 m/z @7.35 [CD6584_1.mzXML]	85.06432342529297	7.3514	0.11776666666666666	19.978333333333335	19.860566666666667	4952.13818359375	2705917.3269958487	0	1279	1.1912921670082293	1.3727932942873338	1.190862824739619	85.05915832519531	85.06597137451172
24	85.96261596679688	1.5012					1	DETECTED	85.9626 m/z @1.50 [CD6584_1.mzXML]	85.96261596679688	1.5012	1.4258333333333333	1.6493833333333332	0.22354999999999992	7468.34619140625	66134.58331774903	0	1279	0.10996646679590105	1.4830827067669141	1.872470878503169	85.96231842041016	85.96269989013672
25	86.0595932006836	2.653233333333333					1	DETECTED	86.0596 m/z @2.65 [CD6584_1.mzXML]	86.0595932006836	2.653233333333333	0.11776666666666666	19.94516666666667	19.8274	12907.0439453125	2807163.3449924616	0	1279	0.5530253057763019	2.8369104692657037	5.223504776949518	86.05695343017578	86.05985260009766
26	86.09595489501953	3.9612166666666666					1	DETECTED	86.0960 m/z @3.96 [CD6584_1.mzXML]	86.09595489501953	3.9612166666666666	0.8260333333333333	17.6675	16.841466666666665	118215.546875	8610987.709273104	1	1279	0.9090672545368443	1.0519410728745138	0.9390217646085225	86.09468841552734	86.0962905883789
27	87.07999420166016	6.9174500000000005					1	DETECTED	87.0800 m/z @6.92 [CD6584_1.mzXML]	87.07999420166016	6.9174500000000005	0.10158333333333333	19.995	19.893416666666667	100324.84375	4.92215446052095E7	1	1279	8.5191659846559	1.0372811677638583	1.1256191178481807	87.07969665527344	87.08008575439453
28	88.03884887695312	2.709033333333333					1	DETECTED	88.0388 m/z @2.71 [CD6584_1.mzXML]	88.03884887695312	2.709033333333333	2.2638333333333334	18.399	16.135166666666667	6946.9150390625	1772147.262173401	0	1279	0.7851517825538439	18.1212563641809	4.553607112022859	88.03846740722656	88.04740142822266
29	88.07530212402344	9.792483333333333					1	DETECTED	88.0753 m/z @9.79 [CD6584_1.mzXML]	88.07530212402344	9.792483333333333	0.11776666666666666	19.978333333333335	19.860566666666667	6053.97509765625	3258143.475186584	0	1279	14.32223912190586	1.0264159329386047	0.6359926437290038	88.06575012207031	88.08360290527344
30	88.1113052368164	12.88965					1	DETECTED	88.1113 m/z @12.89 [CD6584_1.mzXML]	88.1113052368164	12.88965	1.0637666666666667	18.814833333333336	17.75106666666667	5664.498046875	2385357.861441192	0	1279	13.065969946391414	0.7505175793774391	0.5010351587548784	88.1022720336914	88.11750030517578
31	88.9521713256836	1.5162333333333333					1	DETECTED	88.9522 m/z @1.52 [CD6584_1.mzXML]	88.9521713256836	1.5162333333333333	1.4088166666666666	13.072783333333332	11.663966666666665	17497.462890625	4475551.034776794	0	1279	0.0837102181815621	54.29309542280835	107.58619084561668	88.95201110839844	88.95637512207031
32	88.96772003173828	11.384516666666666					1	DETECTED	88.9677 m/z @11.38 [CD6584_1.mzXML]	88.96772003173828	11.384516666666666	0.7753666666666666	19.828500000000002	19.053133333333335	31076.296875	5411225.267273954	0	1279	0.6557151491683797	0.8979575806418675	0.14261038847550994	88.9676513671875	88.9682388305664
33	89.03811645507812	9.213433333333334					1	DETECTED	89.0381 m/z @9.21 [CD6584_1.mzXML]	89.03811645507812	9.213433333333334	0.1850166666666667	19.745	19.559983333333335	5552.93994140625	1566532.9946636653	0	1279	14.689359370183443	1.083245493395852	3.8481880039092387	89.033935546875	89.04136657714844
34	89.05928802490234	10.187683333333332					1	DETECTED	89.0593 m/z @10.19 [CD6584_1.mzXML]	89.05928802490234	10.187683333333332	0.10158333333333333	19.995	19.893416666666667	15810.9345703125	4732152.691665954	0	1279	1.011751737539596	3.1624818636388423	4.531079365789359	89.0505142211914	89.05948638916016
35	89.96037292480469	12.522699999999999					1	DETECTED	89.9604 m/z @12.52 [CD6584_1.mzXML]	89.96037292480469	12.522699999999999	10.8659	17.717333333333332	6.851433333333333	13179.1240234375	1513810.9180498659	0	1279	1.3606580306759817	2.0676706100112683	3.1416793291735643	89.960205078125	89.96068572998047
36	90.0544662475586	1.8233333333333335					1	DETECTED	90.0545 m/z @1.82 [CD6584_1.mzXML]	90.0544662475586	1.8233333333333335	0.13435	19.995	19.86065	168758.40625	6048732.800978791	0	1279	0.19055387585298633	5.212270258723463	6.937849030621454	90.0458984375	90.05948638916016
37	90.97602081298828	1.6345833333333333					1	DETECTED	90.9760 m/z @1.63 [CD6584_1.mzXML]	90.97602081298828	1.6345833333333333	1.531	11.342600000000001	9.8116	554958.0625	1.736969471786133E7	0	1279	0.1571689921336754	52.93224875291	117.09485523322054	90.9718017578125	90.97620391845703
38	91.03858947753906	9.989650000000001					1	DETECTED	91.0386 m/z @9.99 [CD6584_1.mzXML]	91.03858947753906	9.989650000000001	0.10158333333333333	19.995	19.893416666666667	45798.08203125	2.6002314307334445E7	0	1279	10.611993821991554	1.0059305492816257	0.3853388842956372	91.03779602050781	91.041259765625
39	91.05379486083984	9.213433333333334					1	DETECTED	91.0538 m/z @9.21 [CD6584_1.mzXML]	91.05379486083984	9.213433333333334	0.10158333333333333	19.995	19.893416666666667	86601.375	1.1471713040247157E7	0	1279	0.8478435401179922	5.552089636545688	5.815239521965601	91.05374145507812	91.05987548828125
40	92.0572280883789	9.199083333333334					1	DETECTED	92.0572 m/z @9.20 [CD6584_1.mzXML]	92.0572280883789	9.199083333333334	3.3445166666666664	16.745833333333334	13.401316666666666	5576.8369140625	1467253.3946029358	0	1279	0.818371874214824	1.1445182393231492	10.431271417066029	92.05270385742188	92.06092071533203
41	93.06957244873047	8.375683333333333					1	DETECTED	93.0696 m/z @8.38 [CD6584_1.mzXML]	93.06957244873047	8.375683333333333	0.40386666666666665	19.7785	19.374633333333335	11908.6884765625	1820240.0532881164	0	1279	0.32274428058816973	2.483845853047964	22.80399827300441	93.0632095336914	93.07563781738281
42	94.04092407226562	8.375683333333333					1	DETECTED	94.0409 m/z @8.38 [CD6584_1.mzXML]	94.04092407226562	8.375683333333333	0.9952500000000001	19.561833333333333	18.566583333333334	16522.634765625	1866532.683095612	0	1279	0.2477729541526834	1.1796924843322067	5.2773566540767245	94.0405502319336	94.04969787597656
43	94.06698608398438	8.539383333333335					1	DETECTED	94.0670 m/z @8.54 [CD6584_1.mzXML]	94.06698608398438	8.539383333333335	4.396633333333333	10.455883333333333	6.05925	4475.65576171875	433402.62152563455	0	1279	2.7895909578276177	0.7313077062337815	1.1985986945145184	94.06443786621094	94.06793212890625
44	95.0156021118164	2.0924833333333335					1	DETECTED	95.0156 m/z @2.09 [CD6584_1.mzXML]	95.0156021118164	2.0924833333333335	1.95065	4.8931000000000004	2.9424500000000005	10716.5634765625	380501.36706396483	0	1279	0.4607132398262701	10.372914218566384	7.034590706046236	95.01541900634766	95.0159683227539
45	95.04873657226562	8.375683333333333					1	DETECTED	95.0487 m/z @8.38 [CD6584_1.mzXML]	95.04873657226562	8.375683333333333	2.7643666666666666	16.3342	13.569833333333332	13563.5205078125	1041899.0871255193	0	1279	0.3603006893093781	0.6939252041107015	0.14712468964536804	95.04804229736328	95.04901885986328
46	95.08487701416016	13.7318					1	DETECTED	95.0849 m/z @13.73 [CD6584_1.mzXML]	95.08487701416016	13.7318	0.11776666666666666	19.995	19.877233333333333	10886.3896484375	1866839.9712043456	0	1279	2.480658180090918	0.6128493819002286	0.3785767916146988	95.083984375	95.08545684814453
47	96.92111206054688	1.7234166666666666					1	DETECTED	96.9211 m/z @1.72 [CD6584_1.mzXML]	96.92111206054688	1.7234166666666666	1.6493833333333332	19.911833333333334	18.26245	157569.046875	5641365.84317511	0	1279	0.21515914654884583	126.18566862366099	7.986814729446593	96.9123306274414	96.93041229248047
48	97.02798461914062	2.3201833333333335					1	DETECTED	97.0280 m/z @2.32 [CD6584_1.mzXML]	97.02798461914062	2.3201833333333335	1.9366833333333333	14.304966666666667	12.368283333333334	11692.685546875	1846977.8949389043	0	1279	1.2223640417255357	16.125532377227287	3.8928193942072324	97.02685546875	97.02838134765625
49	97.06409454345703	14.261466666666667					1	DETECTED	97.0641 m/z @14.26 [CD6584_1.mzXML]	97.06409454345703	14.261466666666667	0.11776666666666666	19.961666666666666	19.843899999999998	3324.642822265625	2342731.991808563	0	1279	11.50650389389241	0.7015102130277083	0.40302042605541677	97.0611343383789	97.06465148925781
50	97.10052490234375	11.37045					1	DETECTED	97.1005 m/z @11.37 [CD6584_1.mzXML]	97.10052490234375	11.37045	0.10158333333333333	19.995	19.893416666666667	9817.4873046875	2463732.50932312	0	1279	4.805390126252983	1.5993948563242977	1.8101751491077078	97.10002899169922	97.109130859375
51	98.91816711425781	1.7086833333333333					1	DETECTED	98.9182 m/z @1.71 [CD6584_1.mzXML]	98.91816711425781	1.7086833333333333	1.69365	5.26595	3.5723000000000003	53828.375	2000332.8157692873	0	1279	0.23903113471928106	118.81263858093207	236.62527716186415	98.91432189941406	98.91830444335938
52	98.9836196899414	2.0357					1	DETECTED	98.9836 m/z @2.04 [CD6584_1.mzXML]	98.9836196899414	2.0357	0.10158333333333333	19.995	19.893416666666667	40124.83984375	6716995.144033635	0	1279	0.19649717013748536	11.973955941569955	6.793371826502451	98.97814178466797	98.98395538330078
53	98.99494934082031	1.8233333333333335					1	DETECTED	98.9949 m/z @1.82 [CD6584_1.mzXML]	98.99494934082031	1.8233333333333335	1.5606833333333334	8.1058	6.545116666666667	189574.015625	4399618.742373658	0	1279	0.09097891570960548	0.5076846075107151	0.004893575449175175	98.98690795898438	99.00382995605469
54	99.04350280761719	1.9791166666666666					1	DETECTED	99.0435 m/z @1.98 [CD6584_1.mzXML]	99.04350280761719	1.9791166666666666	1.32225	19.961666666666666	18.639416666666666	20445.916015625	2981655.442530275	0	1279	0.8836263461606464	14.188127981325483	13.579944623977088	99.04322052001953	99.04483795166016
55	99.64044952392578	8.8306					1	DETECTED	99.6404 m/z @8.83 [CD6584_1.mzXML]	99.64044952392578	8.8306	4.305716666666667	15.439316666666667	11.1336	1578.2105712890625	472938.2297713929	0	1279	0.09609496593970768	1.230263763706615	1.4605275274132297	99.63134002685547	99.64073944091797
56	100.07502746582031	8.8306					1	DETECTED	100.0750 m/z @8.83 [CD6584_1.mzXML]	100.07502746582031	8.8306	0.1850166666666667	19.995	19.809983333333335	392499.0625	6670116.682998303	1	1279	0.15422275097781757	1.8003863254577939	1.610983528695409	100.0663070678711	100.07581329345703
57	101.00764465332031	1.4865666666666668					1	DETECTED	101.0076 m/z @1.49 [CD6584_1.mzXML]	101.00764465332031	1.4865666666666668	0.16798333333333335	19.995	19.82701666666667	870159.0	1.2622396736468224E7	1	1279	0.12582869940707786	1.7122831093515636	2.347609522155073	101.00053405761719	101.01115417480469
58	101.02279663085938	4.065					1	DETECTED	101.0228 m/z @4.07 [CD6584_1.mzXML]	101.02279663085938	4.065	1.4419	4.0949	2.653	2327.92578125	224598.4552406616	0	1279	0.04959891640841718	0.5056993633487095	0.011398726697418928	101.01842498779297	101.02307891845703
59	101.07853698730469	8.8306					1	DETECTED	101.0785 m/z @8.83 [CD6584_1.mzXML]	101.07853698730469	8.8306	8.769166666666667	14.0486	5.279433333333333	14483.755859375	2392547.787788087	0	1279	0.16578569769080964	42.96880086814967	84.93760173629934	101.06888580322266	101.07859802246094
60	101.09530639648438	11.342600000000001					1	DETECTED	101.0953 m/z @11.34 [CD6584_1.mzXML]	101.09530639648438	11.342600000000001	0.10158333333333333	19.995	19.893416666666667	20776.861328125	9324138.262444811	0	1279	19.43100981773211	0.6608788991896966	0.9864649720473996	101.0853500366211	101.09576416015625
61	102.0086669921875	1.4865666666666668					1	DETECTED	102.0087 m/z @1.49 [CD6584_1.mzXML]	102.0086669921875	1.4865666666666668	1.3911833333333334	17.700666666666667	16.309483333333333	73377.3359375	2849191.5011544805	0	1279	0.15393188010197756	91.09872240727113	213.41895233694626	102.0014419555664	102.00881958007812
62	102.04597473144531	8.360933333333334					1	DETECTED	102.0460 m/z @8.36 [CD6584_1.mzXML]	102.04597473144531	8.360933333333334	0.2690666666666666	19.978333333333335	19.709266666666668	29840.66015625	4220825.9032874135	0	1279	5.507666639496511	0.5547848076234142	0.1401728212381437	102.0389633178711	102.05481719970703
63	102.0906982421875	1.8233333333333335					1	DETECTED	102.0907 m/z @1.82 [CD6584_1.mzXML]	102.0906982421875	1.8233333333333335	0.11776666666666666	19.995	19.877233333333333	8296.74609375	2573518.732555389	0	1279	6.16096412483877	5.459302526624334	12.547915043607773	102.09036254882812	102.09910583496094
64	102.1269760131836	12.352133333333335					1	DETECTED	102.1270 m/z @12.35 [CD6584_1.mzXML]	102.1269760131836	12.352133333333335	0.11776666666666666	19.861833333333333	19.744066666666665	10096.265625	2479755.697299989	0	1279	2.6815556875745976	0.732311780559216	2.505246193447751	102.12670135498047	102.13191986083984
65	102.96966552734375	1.4865666666666668					1	DETECTED	102.9697 m/z @1.49 [CD6584_1.mzXML]	102.96966552734375	1.4865666666666668	0.96155	18.649166666666666	17.687616666666667	346285.5625	5398797.290034397	0	1279	0.11152364973040885	2.3100909356568664	2.7683406538053763	102.96940612792969	102.97850036621094
66	103.03831481933594	2.0215166666666664					1	DETECTED	103.0383 m/z @2.02 [CD6584_1.mzXML]	103.03831481933594	2.0215166666666664	0.16798333333333335	19.561833333333333	19.39385	97563.5390625	6058989.620625396	0	1279	0.32455954889197747	2.050888593624815	0.6060487375424632	103.03821563720703	103.03900909423828
67	103.05360412597656	8.375683333333333					1	DETECTED	103.0536 m/z @8.38 [CD6584_1.mzXML]	103.05360412597656	8.375683333333333	2.722866666666667	9.199083333333334	6.476216666666668	304212.21875	1.2589275187703136E7	1	1279	0.24541380762269682	0.7804067244585622	0.5470594069709411	103.0516357421875	103.05381774902344
68	103.07470703125	10.985833333333334					1	DETECTED	103.0747 m/z @10.99 [CD6584_1.mzXML]	103.07470703125	10.985833333333334	0.10158333333333333	19.995	19.893416666666667	100318.6796875	1.5523333711429065E7	0	1279	0.4171478530370418	0.9575095312382733	0.7723641283526681	103.06669616699219	103.07500457763672
69	104.05704498291016	8.39025					1	DETECTED	104.0570 m/z @8.39 [CD6584_1.mzXML]	104.05704498291016	8.39025	7.917233333333333	18.53216666666667	10.614933333333337	21152.724609375	876577.7392114263	0	1279	0.23998517364392136	0.8711264824684797	2.5559314873372574	104.04859924316406	104.05724334716797
70	104.07462310791016	13.959666666666667					1	DETECTED	104.0746 m/z @13.96 [CD6584_1.mzXML]	104.07462310791016	13.959666666666667	0.3029	19.911833333333334	19.608933333333333	12679.7919921875	3296939.3506252742	0	1279	11.555813062166909	1.0569941338904405	0.42749171791185736	104.06974029541016	104.07843780517578
71	104.106201171875	1.7811833333333333					1	DETECTED	104.1062 m/z @1.78 [CD6584_1.mzXML]	104.106201171875	1.7811833333333333	0.8429333333333333	14.640333333333333	13.7974	1892626.375	1.1400329442253962E7	1	1279	0.06875031065705839	2.042513558237355	2.575989923790347	104.10610961914062	104.10680389404297
72	104.96259307861328	11.771516666666667					1	DETECTED	104.9626 m/z @11.77 [CD6584_1.mzXML]	104.96259307861328	11.771516666666667	0.10158333333333333	19.978333333333335	19.87675	17262.876953125	3181231.7277167956	0	1279	18.939806101481224	0.8674031666852692	0.7012162610953141	104.96200561523438	104.96685791015625
73	105.00275421142578	1.4865666666666668					1	DETECTED	105.0028 m/z @1.49 [CD6584_1.mzXML]	105.00275421142578	1.4865666666666668	1.4088166666666666	1.8947	0.48588333333333344	32062.43359375	406982.9212661134	0	1279	0.15745149677825854	3.0255649659780453	5.377615447944495	105.00243377685547	105.0097427368164
74	105.05416107177734	4.7506					1	DETECTED	105.0542 m/z @4.75 [CD6584_1.mzXML]	105.05416107177734	4.7506	0.13435	8.419516666666667	8.285166666666667	3957.86083984375	911898.9550338748	0	1279	0.9098958928500815	0.8973914613232241	0.7947829226464481	105.044189453125	105.0570068359375
75	105.07098388671875	13.703916666666666					1	DETECTED	105.0710 m/z @13.70 [CD6584_1.mzXML]	105.07098388671875	13.703916666666666	0.11776666666666666	19.995	19.877233333333333	59760.5546875	1.1560001004466241E7	0	1279	1.9881802855776058	0.9682001047255394	1.0675074105090965	105.06907653808594	105.08058166503906
76	105.1096420288086	1.7671333333333334					1	DETECTED	105.1096 m/z @1.77 [CD6584_1.mzXML]	105.1096420288086	1.7671333333333334	1.7529000000000001	8.25705	6.504149999999999	65082.03125	1230309.812957672	0	1279	0.09010478408178324	228.48302107728355	14.380622349059278	105.1061019897461	105.10980987548828
77	106.06414794921875	13.058566666666668					1	DETECTED	106.0641 m/z @13.06 [CD6584_1.mzXML]	106.06414794921875	13.058566666666668	0.10158333333333333	19.961666666666666	19.860083333333332	5540.294921875	2058669.1208601994	0	1279	5.366107951207372	0.7663853083086469	2.604656423140129	106.06035614013672	106.0723876953125
78	106.94985961914062	1.6789833333333335					1	DETECTED	106.9499 m/z @1.68 [CD6584_1.mzXML]	106.94985961914062	1.6789833333333335	1.5459333333333334	18.649166666666666	17.103233333333332	96652.59375	4048832.0846597594	0	1279	0.14287377521882028	1.314193763168674	2.6315996434823368	106.94913482666016	106.95811462402344
79	107.05181121826172	5.1033					1	DETECTED	107.0518 m/z @5.10 [CD6584_1.mzXML]	107.05181121826172	5.1033	0.3535333333333333	19.9285	19.574966666666665	9458.4775390625	1935135.5495034785	0	1279	0.48954850234597735	1.6995314000214614	0.4434501786908622	107.04792785644531	107.05211639404297
80	108.08023834228516	2.178716666666667					1	DETECTED	108.0802 m/z @2.18 [CD6584_1.mzXML]	108.08023834228516	2.178716666666667	0.15116666666666667	19.978333333333335	19.82716666666667	2741.3369140625	1511052.5680402527	0	1279	17.695977172451556	4.889439635685105	8.77887927137021	108.07943725585938	108.08074188232422
81	109.0643310546875	8.375683333333333					1	DETECTED	109.0643 m/z @8.38 [CD6584_1.mzXML]	109.0643310546875	8.375683333333333	1.5606833333333334	17.437333333333335	15.876650000000001	9417.6611328125	1617096.782670288	0	1279	0.17096236649219954	0.6429315882172724	0.5070586586840715	109.05760192871094	109.06478881835938
82	109.10052490234375	13.787766666666666					1	DETECTED	109.1005 m/z @13.79 [CD6584_1.mzXML]	109.10052490234375	13.787766666666666	0.15116666666666667	19.94516666666667	19.794000000000004	7952.60595703125	1731997.5582234487	0	1279	0.17817932392819458	0.8900612999671669	0.955323324138266	109.09174346923828	109.10626220703125
83	110.0595474243164	2.20735					1	DETECTED	110.0595 m/z @2.21 [CD6584_1.mzXML]	110.0595474243164	2.20735	0.1850166666666667	19.728	19.542983333333336	6548.15673828125	1512298.563630554	0	1279	1.091989481142995	4.831790835668371	5.10945448381272	110.0534896850586	110.06729888916016
84	111.04347229003906	2.0215166666666664					1	DETECTED	111.0435 m/z @2.02 [CD6584_1.mzXML]	111.04347229003906	2.0215166666666664	0.10158333333333333	19.995	19.893416666666667	9505.0673828125	3471460.0895167547	0	1279	1.289508596421697	2.7497036383884272	26.007103807719435	111.04273223876953	111.04405212402344
85	111.11627960205078	12.804499999999999					1	DETECTED	111.1163 m/z @12.80 [CD6584_1.mzXML]	111.11627960205078	12.804499999999999	0.5386500000000001	19.845000000000002	19.306350000000002	8059.88916015625	1759765.1903320318	0	1279	1.67658981327331	0.682451934946812	0.3642790186048105	111.11547088623047	111.12261199951172
86	112.03627014160156	1.7811833333333333					1	DETECTED	112.0363 m/z @1.78 [CD6584_1.mzXML]	112.03627014160156	1.7811833333333333	1.3739666666666668	16.564816666666665	15.19085	209157.34375	3142563.9065333544	0	1279	0.07460646558649486	0.702573479213011	0.3781436365790096	112.0274658203125	112.04132080078125
87	112.89495849609375	1.7086833333333333					1	DETECTED	112.8950 m/z @1.71 [CD6584_1.mzXML]	112.89495849609375	1.7086833333333333	1.6789833333333335	2.3624666666666667	0.6834833333333332	150663.828125	1563805.787236328	0	1279	0.44204446627343064	5.151401896424562	11.121623953854815	112.89495086669922	112.90150451660156
88	113.0203628540039	2.3201833333333335					1	DETECTED	113.0204 m/z @2.32 [CD6584_1.mzXML]	113.0203628540039	2.3201833333333335	0.11776666666666666	19.978333333333335	19.860566666666667	226756.078125	9248603.746737337	0	1279	0.3079790100845332	1.0395692504803407	0.9252807821737731	113.01997375488281	113.02273559570312
89	113.03756713867188	12.9747					1	DETECTED	113.0376 m/z @12.97 [CD6584_1.mzXML]	113.03756713867188	12.9747	1.4088166666666666	17.256833333333336	15.84801666666667	4928.1181640625	1923225.8545915233	0	1279	12.594822541198557	0.6851191651307799	1.5893240787924379	113.03418731689453	113.0408935546875
90	113.0954360961914	11.044333333333332					1	DETECTED	113.0954 m/z @11.04 [CD6584_1.mzXML]	113.0954360961914	11.044333333333332	4.533600000000001	19.911833333333334	15.378233333333334	7995.5048828125	1222261.7976602786	0	1279	0.05683635073982174	1.1809908766037625	20.542498799004495	113.09537506103516	113.09587097167969
91	114.05440521240234	2.7505333333333337					1	DETECTED	114.0544 m/z @2.75 [CD6584_1.mzXML]	114.05440521240234	2.7505333333333337	0.10158333333333333	19.995	19.893416666666667	35531.80859375	5930808.679802796	0	1279	3.4415322675665077	5.597042206110951	2.998400579361573	114.04802703857422	114.05471801757812
92	114.06536102294922	1.8233333333333335					1	DETECTED	114.0654 m/z @1.82 [CD6584_1.mzXML]	114.06536102294922	1.8233333333333335	0.6229666666666667	17.371666666666666	16.7487	2749439.25	2.7638752071616817E7	1	1279	0.058769456685052734	5.526429749237572	5.353866750124898	114.06034851074219	114.06600189208984
93	114.0942153930664	3.72405					1	DETECTED	114.0942 m/z @3.72 [CD6584_1.mzXML]	114.0942153930664	3.72405	0.20181666666666667	19.861833333333333	19.660016666666667	12209.7744140625	2800737.067096345	0	1279	9.03035170672035	3.5939263532097065	2.7119951679853673	114.09056854248047	114.10366821289062
94	114.89186096191406	1.7086833333333333					1	DETECTED	114.8919 m/z @1.71 [CD6584_1.mzXML]	114.89186096191406	1.7086833333333333	1.6789833333333335	14.391616666666666	12.712633333333333	39688.6875	1400697.9982662962	0	1279	0.08519346931333005	7.9682026083972195	16.340973550269357	114.8852767944336	114.8921127319336
95	114.9871597290039	1.5162333333333333					1	DETECTED	114.9872 m/z @1.52 [CD6584_1.mzXML]	114.9871597290039	1.5162333333333333	1.4088166666666666	1.6493833333333332	0.2405666666666666	41468.12890625	347877.28088146966	0	1279	0.17074975057810504	1.116205888260927	1.2795243043978652	114.98693084716797	114.98725128173828
96	115.03604888916016	1.8519833333333333					1	DETECTED	115.0360 m/z @1.85 [CD6584_1.mzXML]	115.03604888916016	1.8519833333333333	0.40386666666666665	19.878333333333334	19.474466666666668	173484.4375	2542544.8946075724	0	1279	0.04336712910540674	0.6186741524403023	3.366609582107672	115.03572082519531	115.03880310058594
97	115.05372619628906	9.199083333333334					1	DETECTED	115.0537 m/z @9.20 [CD6584_1.mzXML]	115.05372619628906	9.199083333333334	0.40386666666666665	19.961666666666666	19.5578	54968.046875	2128605.6813758216	0	1279	0.09758280694393484	9.51048049643247	2.510871840563887	115.0496826171875	115.05763244628906
98	115.0689468383789	1.8233333333333335					1	DETECTED	115.0689 m/z @1.82 [CD6584_1.mzXML]	115.0689468383789	1.8233333333333335	0.5722833333333334	16.811833333333333	16.239549999999998	85434.3828125	3152430.41422223	0	1279	0.059902688567578855	0.681073403930445	6.577186209043875	115.06459045410156	115.07513427734375
99	115.11119842529297	11.741716666666667					1	DETECTED	115.1112 m/z @11.74 [CD6584_1.mzXML]	115.11119842529297	11.741716666666667	0.10158333333333333	19.995	19.893416666666667	6260.3037109375	2746659.343858765	0	1279	18.013713427070105	0.8545184190330009	1.1729929637181737	115.10153198242188	115.1143569946289
100	116.06974792480469	1.8519833333333333					1	DETECTED	116.0697 m/z @1.85 [CD6584_1.mzXML]	116.06974792480469	1.8519833333333333	0.1850166666666667	19.995	19.809983333333335	4547803.0	3.5419214169576325E7	1	1279	0.03644756072136057	0.5105179484288689	0.005566760100859407	116.0680923461914	116.07038879394531
101	116.42693328857422	11.994333333333334					1	DETECTED	116.4269 m/z @11.99 [CD6584_1.mzXML]	116.42693328857422	11.994333333333334	1.4258333333333333	13.988833333333334	12.563	14206.3251953125	7374624.991351014	0	1279	10.563884643178026	0.5943605998959172	0.18847760003833852	116.42693328857422	116.43621826171875
102	116.98506164550781	1.4865666666666668					1	DETECTED	116.9851 m/z @1.49 [CD6584_1.mzXML]	116.98506164550781	1.4865666666666668	0.10158333333333333	19.995	19.893416666666667	2652716.75	4.7773207873450875E7	0	1279	0.11882025723763245	70.31072496199276	2.3512649762904347	116.98491668701172	116.98558807373047
103	117.05682373046875	9.22735					1	DETECTED	117.0568 m/z @9.23 [CD6584_1.mzXML]	117.05682373046875	9.22735	0.3029	19.7785	19.4756	106293.3515625	8026703.178070487	0	1279	7.205128912700351	0.5461033985690801	0.024521432767239754	117.0539321899414	117.05695343017578
104	117.0733413696289	1.8519833333333333					1	DETECTED	117.0733 m/z @1.85 [CD6584_1.mzXML]	117.0733413696289	1.8519833333333333	1.8376166666666667	9.255783333333333	7.418166666666667	157019.859375	2905247.5668364856	0	1279	0.03981693785215734	258.17285382830676	515.3457076566135	117.06936645507812	117.07366180419922
105	117.09016418457031	11.4269					1	DETECTED	117.0902 m/z @11.43 [CD6584_1.mzXML]	117.09016418457031	11.4269	1.0982666666666667	19.978333333333335	18.880066666666668	101071.78125	4915124.46943964	0	1279	0.2994455623974872	2.49602570331461	0.9891111064830013	117.09001159667969	117.09092712402344
106	117.98870849609375	1.4865666666666668					1	DETECTED	117.9887 m/z @1.49 [CD6584_1.mzXML]	117.98870849609375	1.4865666666666668	1.4258333333333333	18.165666666666667	16.739833333333333	28178.572265625	8103523.850983826	0	1279	0.1420036532381772	124.03350406471078	239.0340097133679	117.98668670654297	117.99418640136719
107	118.0641860961914	9.22735					1	DETECTED	118.0642 m/z @9.23 [CD6584_1.mzXML]	118.0641860961914	9.22735	1.1326500000000002	17.355166666666666	16.222516666666664	1324060.625	1.4118315773124011E7	1	1279	0.09036859972449385	1.2533566429182765	1.324788446391925	118.05706024169922	118.07194519042969
108	118.0854721069336	1.9227666666666667					1	DETECTED	118.0855 m/z @1.92 [CD6584_1.mzXML]	118.0854721069336	1.9227666666666667	0.10158333333333333	19.995	19.893416666666667	1320506.875	5.474679821326265E7	1	1279	0.1808565719910089	0.7524149606806272	4.2342088273206056	118.08522033691406	118.09504699707031
109	118.97814178466797	11.356633333333333					1	DETECTED	118.9781 m/z @11.36 [CD6584_1.mzXML]	118.97814178466797	11.356633333333333	0.10158333333333333	19.9285	19.826916666666666	63940.640625	6716005.967639342	0	1279	0.8153391239729828	0.8768567765113212	4.9588919561839395	118.97784423828125	118.98139190673828
110	119.01825714111328	1.4865666666666668					1	DETECTED	119.0183 m/z @1.49 [CD6584_1.mzXML]	119.01825714111328	1.4865666666666668	1.4088166666666666	18.016000000000002	16.607183333333335	253369.0	3615303.703543213	0	1279	0.14380480769879522	1.71702147694341	2.4292877114625075	119.01573944091797	119.0185775756836
111	119.04866790771484	3.813					1	DETECTED	119.0487 m/z @3.81 [CD6584_1.mzXML]	119.04866790771484	3.813	2.960183333333333	15.633766666666666	12.673583333333333	6104.6962890625	1395453.4833807372	0	1279	0.524557163868137	7.430426625495903	13.860853250991806	119.03907775878906	119.04879760742188
112	119.06791687011719	9.22735					1	DETECTED	119.0679 m/z @9.23 [CD6584_1.mzXML]	119.06791687011719	9.22735	3.562316666666667	10.366266666666666	6.8039499999999995	68211.1171875	1205843.1000012492	0	1279	0.09811815996111051	0.6429674664480336	0.12508081637067256	119.06774139404297	119.075439453125
113	119.08897399902344	1.9088166666666666					1	DETECTED	119.0890 m/z @1.91 [CD6584_1.mzXML]	119.08897399902344	1.9088166666666666	0.15116666666666667	19.578333333333333	19.427166666666665	59426.3359375	3011186.872360902	0	1279	0.2180791862144562	5.214031545748249	0.4399904739931764	119.08100128173828	119.08941650390625
114	119.15351104736328	14.29065					1	DETECTED	119.1535 m/z @14.29 [CD6584_1.mzXML]	119.15351104736328	14.29065	0.10158333333333333	19.995	19.893416666666667	67467.890625	1.571053527520478E7	0	1279	3.245133173759685	0.9938343865071934	1.0372634101043505	119.15327453613281	119.15400695800781
115	119.5088119506836	8.360933333333334					1	DETECTED	119.5088 m/z @8.36 [CD6584_1.mzXML]	119.5088119506836	8.360933333333334	8.13595	8.479283333333333	0.3433333333333337	3578.169189453125	49695.7949700318	0	1279	0.34954695126127433	0.7630194829246589	0.526038965849318	119.5086441040039	119.50927734375
116	119.77482604980469	8.375683333333333					1	DETECTED	119.7748 m/z @8.38 [CD6584_1.mzXML]	119.77482604980469	8.375683333333333	8.090633333333333	8.479283333333333	0.38865000000000016	2817.93896484375	40407.98263430795	0	1279	0.3017509024072673	0.6817225048237153	0.3634450096474307	119.77469635009766	119.77500915527344
117	120.01909637451172	1.5459333333333334					1	DETECTED	120.0191 m/z @1.55 [CD6584_1.mzXML]	120.01909637451172	1.5459333333333334	1.4088166666666666	10.985833333333334	9.577016666666667	27300.498046875	9470588.11523462	0	1279	9.513709321683603	34.699584664036635	70.17052158112513	120.01412963867188	120.01937866210938
118	120.06492614746094	1.8233333333333335					1	DETECTED	120.0649 m/z @1.82 [CD6584_1.mzXML]	120.06492614746094	1.8233333333333335	0.1850166666666667	19.41283333333333	19.227816666666666	53049.93359375	2287929.0277292775	0	1279	0.10802008783057282	0.8513070441033477	15.098021320330943	120.06436920166016	120.0690689086914
119	120.07988739013672	8.375683333333333					1	DETECTED	120.0799 m/z @8.38 [CD6584_1.mzXML]	120.07988739013672	8.375683333333333	7.6343499999999995	19.2465	11.612150000000002	1168057.75	2.5064196088271316E7	1	1279	0.250004014576918	0.843165534444478	0.5172367290583253	120.0743637084961	120.08796691894531
120	120.98005676269531	1.4865666666666668					1	DETECTED	120.9801 m/z @1.49 [CD6584_1.mzXML]	120.98005676269531	1.4865666666666668	1.4088166666666666	12.522699999999999	11.113883333333332	46192.23046875	3685783.7434930415	0	1279	0.20460995759782397	71.47191854233635	141.63158606658365	120.9738540649414	120.980224609375
121	121.02764892578125	12.461533333333334					1	DETECTED	121.0276 m/z @12.46 [CD6584_1.mzXML]	121.02764892578125	12.461533333333334	0.3703666666666667	19.995	19.624633333333335	29887.201171875	7366025.393182242	0	1279	0.09209463890544356	0.9010039753643927	1.12796874124419	121.02667999267578	121.03634643554688
122	121.07113647460938	1.8376166666666667					1	DETECTED	121.0711 m/z @1.84 [CD6584_1.mzXML]	121.07113647460938	1.8376166666666667	0.10158333333333333	19.978333333333335	19.87675	2631175.0	2.1140954648939922E7	0	1279	0.05587878023129167	3.4717715438221686	5.128399226861053	121.06122589111328	121.0716552734375
123	121.08344268798828	8.39025					1	DETECTED	121.0834 m/z @8.39 [CD6584_1.mzXML]	121.08344268798828	8.39025	1.6345833333333333	8.784616666666667	7.150033333333333	60715.6875	4811723.639240848	0	1279	0.30851035019095363	13.450094073048582	0.5009492515691135	121.08343505859375	121.0880355834961
124	121.98635864257812	12.352133333333335					1	DETECTED	121.9864 m/z @12.35 [CD6584_1.mzXML]	121.98635864257812	12.352133333333335	10.066916666666666	18.316333333333333	8.249416666666667	23807.669921875	2379966.833140838	0	1279	1.823087144305216	1.8049528491098568	4.163790696926512	121.98601531982422	121.98704528808594
125	122.05707550048828	8.8306					1	DETECTED	122.0571 m/z @8.83 [CD6584_1.mzXML]	122.05707550048828	8.8306	0.8429333333333333	12.094716666666667	11.251783333333334	15912.7294921875	2138274.1968021244	0	1279	0.1548178316055253	0.7043222885281475	0.40864457705629503	122.05696105957031	122.06085205078125
126	122.07454681396484	1.8233333333333335					1	DETECTED	122.0745 m/z @1.82 [CD6584_1.mzXML]	122.07454681396484	1.8233333333333335	0.7242833333333334	7.9824	7.258116666666667	31770.162109375	2398209.003610229	0	1279	0.0691448373602328	3.3019956629210077	0.2193061631769146	122.06845092773438	122.07880401611328
127	122.09595489501953	8.63035					1	DETECTED	122.0960 m/z @8.63 [CD6584_1.mzXML]	122.09595489501953	8.63035	0.10158333333333333	19.978333333333335	19.87675	18728.87890625	3300556.8440118385	0	1279	0.09438343880307443	21.312830729939865	36.822401369428114	122.0865478515625	122.09622192382812
128	122.92371368408203	1.6789833333333335					1	DETECTED	122.9237 m/z @1.68 [CD6584_1.mzXML]	122.92371368408203	1.6789833333333335	1.5459333333333334	19.262999999999998	17.717066666666664	62719.51953125	3441944.132256561	0	1279	0.12511715387201217	38.69903832918854	77.26751154092788	122.92366027832031	122.92913055419922
129	123.04952239990234	11.4269					1	DETECTED	123.0495 m/z @11.43 [CD6584_1.mzXML]	123.04952239990234	11.4269	0.13435	19.978333333333335	19.843983333333334	8647.6240234375	2099542.1172822565	0	1279	14.442433131040353	0.808050771144362	1.4211479828064197	123.04067993164062	123.05519104003906
130	123.98181915283203	12.352133333333335					1	DETECTED	123.9818 m/z @12.35 [CD6584_1.mzXML]	123.98181915283203	12.352133333333335	1.4258333333333333	18.980833333333333	17.555	10096.8056640625	2052046.336167176	0	1279	0.31076202649154183	0.6336774293212818	0.26711281445039264	123.97459411621094	123.98255157470703
131	124.03612518310547	1.8806					1	DETECTED	124.0361 m/z @1.88 [CD6584_1.mzXML]	124.03612518310547	1.8806	0.2187	18.216166666666666	17.997466666666668	20376.423828125	2070168.0008302305	0	1279	0.21285876073168009	1.9052736725374062	0.28850954560998343	124.03575897216797	124.04170227050781
132	124.0500259399414	9.357083333333332					1	DETECTED	124.0500 m/z @9.36 [CD6584_1.mzXML]	124.0500259399414	9.357083333333332	9.3129	9.508766666666666	0.19586666666666552	7589.72509765625	47134.65852331516	0	1279	0.09705889671120893	2.216522067144577	44.58910500410382	124.04981231689453	124.0502700805664
133	124.99913787841797	13.002433333333332					1	DETECTED	124.9991 m/z @13.00 [CD6584_1.mzXML]	124.99913787841797	13.002433333333332	7.617633333333333	19.4955	11.877866666666666	16651.21484375	1838938.6913947454	0	1279	0.2190565482866269	1.1029069479522609	0.3969500303655032	124.9918212890625	124.99932098388672
134	125.02265167236328	10.26225					1	DETECTED	125.0227 m/z @10.26 [CD6584_1.mzXML]	125.02265167236328	10.26225	0.13435	19.995	19.86065	19226.759765625	2423006.753206178	0	1279	0.04707427987845847	5.84099195288878	0.8240798963531218	125.01416778564453	125.02761840820312
135	126.05168151855469	1.7951166666666665					1	DETECTED	126.0517 m/z @1.80 [CD6584_1.mzXML]	126.05168151855469	1.7951166666666665	0.15116666666666667	19.961666666666666	19.810499999999998	26032.80078125	1912808.4252456967	0	1279	0.12433871991867518	1.5105282942641882	3.6185719087516155	126.04601287841797	126.05494689941406
136	126.09083557128906	9.14105					1	DETECTED	126.0908 m/z @9.14 [CD6584_1.mzXML]	126.09083557128906	9.14105	9.063233333333333	10.307166666666665	1.2439333333333327	10686.9638671875	152804.52305676258	0	1279	0.10240670957501585	1.4429793624798795	1.817082429444461	126.08462524414062	126.09095001220703
137	127.0019760131836	9.598783333333333					1	DETECTED	127.0020 m/z @9.60 [CD6584_1.mzXML]	127.0019760131836	9.598783333333333	1.4865666666666668	9.8079	8.321333333333333	7294.98388671875	2713178.646975342	0	1279	0.15289183408307316	0.5128889966367598	0.02577799327351956	127.0013427734375	127.00784301757812
138	127.0381088256836	10.8659					1	DETECTED	127.0381 m/z @10.87 [CD6584_1.mzXML]	127.0381088256836	10.8659	0.11776666666666666	19.995	19.877233333333333	277746.40625	6214261.67078079	1	1279	0.10572121824387182	0.5141295366912337	0.01817178318769862	127.03486633300781	127.03921508789062
139	128.01458740234375	2.3624666666666667					1	DETECTED	128.0146 m/z @2.36 [CD6584_1.mzXML]	128.01458740234375	2.3624666666666667	1.7382833333333332	19.995	18.25671666666667	22390.96484375	6509908.755580047	0	1279	8.574489289134325	7.07567290255301	12.822598535313707	128.00982666015625	128.01715087890625
140	128.0699005126953	2.0074166666666664					1	DETECTED	128.0699 m/z @2.01 [CD6584_1.mzXML]	128.0699005126953	2.0074166666666664	0.2187	19.961666666666666	19.742966666666668	29590.90625	3912331.817924132	0	1279	0.7893267808492088	2.356173622374849	2.5024610580041053	128.06065368652344	128.07052612304688
141	129.0175018310547	3.2729833333333334					1	DETECTED	129.0175 m/z @3.27 [CD6584_1.mzXML]	129.0175018310547	3.2729833333333334	1.4088166666666666	19.978333333333335	18.56951666666667	11137.3642578125	5217950.17757135	0	1279	14.969017665706028	4.980648189539562	8.622147346482603	129.01132202148438	129.02688598632812
142	129.05392456054688	1.9227666666666667					1	DETECTED	129.0539 m/z @1.92 [CD6584_1.mzXML]	129.05392456054688	1.9227666666666667	0.10158333333333333	19.995	19.893416666666667	47020.61328125	7280270.792751288	0	1279	0.26286352004356317	15.895266129519925	24.05639935453378	129.05108642578125	129.05426025390625
143	129.0651397705078	1.8376166666666667					1	DETECTED	129.0651 m/z @1.84 [CD6584_1.mzXML]	129.0651397705078	1.8376166666666667	0.7073	11.626949999999999	10.919649999999999	237376.0625	1.0610234272449829E7	0	1279	0.05081013555522218	114.95254113907862	1.8196146859473055	129.0648651123047	129.06968688964844
144	130.04931640625	9.7328					1	DETECTED	130.0493 m/z @9.73 [CD6584_1.mzXML]	130.04931640625	9.7328	0.11776666666666666	19.961666666666666	19.843899999999998	32597.123046875	3886036.8416544213	0	1279	6.658711813997239	2.6362694600523127	0.09694718696398318	130.04852294921875	130.05258178710938
145	130.0642547607422	10.528616666666666					1	DETECTED	130.0643 m/z @10.53 [CD6584_1.mzXML]	130.0642547607422	10.528616666666666	0.2187	19.995	19.776300000000003	254221.671875	4297257.644101596	1	1279	0.08070742482491511	0.8034999803841616	0.21115361159416277	130.06394958496094	130.07144165039062
146	130.08535766601562	1.8661666666666668					1	DETECTED	130.0854 m/z @1.87 [CD6584_1.mzXML]	130.08535766601562	1.8661666666666668	0.13435	19.628	19.49365	33765.765625	2701956.1693374338	0	1279	0.21131251365676773	1.8420538282690484	2.1215164277609238	130.0758056640625	130.08692932128906
147	130.96414184570312	1.4865666666666668					1	DETECTED	130.9641 m/z @1.49 [CD6584_1.mzXML]	130.96414184570312	1.4865666666666668	0.11776666666666666	19.995	19.877233333333333	1142110.5	1.5647682075112842E7	0	1279	0.13513704723573827	1.8577100051970656	2.493018185635224	130.96144104003906	130.96490478515625
148	131.01815795898438	1.4865666666666668					1	DETECTED	131.0182 m/z @1.49 [CD6584_1.mzXML]	131.01815795898438	1.4865666666666668	1.4419	1.5459333333333334	0.10403333333333342	33549.109375	170447.30855957043	0	1279	0.11050532712653238	1.1645522388059661	1.3291044776119325	131.0181121826172	131.0182647705078
149	131.04833984375	8.419516666666667					1	DETECTED	131.0483 m/z @8.42 [CD6584_1.mzXML]	131.04833984375	8.419516666666667	1.2535166666666666	8.49425	7.240733333333333	6170.72412109375	695786.8127445066	0	1279	0.23161886972432022	0.5052144385524234	0.010428877104846867	131.04823303222656	131.0511932373047
150	131.06761169433594	10.528616666666666					1	DETECTED	131.0676 m/z @10.53 [CD6584_1.mzXML]	131.06761169433594	10.528616666666666	0.9952500000000001	19.23	18.234750000000002	18873.625	2104463.1455722963	0	1279	0.09826252586927176	0.5894346024708887	0.09766361027134944	131.06646728515625	131.07017517089844
151	131.0807647705078	2.9320333333333335					1	DETECTED	131.0808 m/z @2.93 [CD6584_1.mzXML]	131.0807647705078	2.9320333333333335	0.60605	18.7985	18.19245	7097.193359375	1846743.5641895747	0	1279	0.6464461398293042	3.9107008505363328	0.8926932946236196	131.0797576904297	131.08482360839844
152	131.44268798828125	4.1099					1	DETECTED	131.4427 m/z @4.11 [CD6584_1.mzXML]	131.44268798828125	4.1099	3.6209333333333333	4.580016666666666	0.9590833333333331	6538.26318359375	279284.9932053222	0	1279	0.9553147611632062	0.9807246574408621	0.9614493148817241	131.44223022460938	131.45147705078125
153	131.9604949951172	12.124016666666668					1	DETECTED	131.9605 m/z @12.12 [CD6584_1.mzXML]	131.9604949951172	12.124016666666668	0.15116666666666667	19.9285	19.77733333333333	17945.3671875	4228692.804086971	0	1279	5.046411235748803	1.044105825361221	0.6855924740211281	131.95980834960938	131.9678955078125
154	132.0435791015625	9.538983333333334					1	DETECTED	132.0436 m/z @9.54 [CD6584_1.mzXML]	132.0435791015625	9.538983333333334	5.26595	10.638583333333335	5.372633333333335	31699.546875	2627388.9679885255	0	1279	0.09390792435035777	0.6286673791451819	0.2573347582903637	132.0343017578125	132.04461669921875
155	132.0647430419922	2.8198999999999996					1	DETECTED	132.0647 m/z @2.82 [CD6584_1.mzXML]	132.0647430419922	2.8198999999999996	0.10158333333333333	19.995	19.893416666666667	205135.4375	2.433637802648155E7	0	1279	0.8572535095745355	2.6880232382389573	1.4965380862132618	132.0590057373047	132.0657958984375
156	132.075927734375	1.8376166666666667					1	DETECTED	132.0759 m/z @1.84 [CD6584_1.mzXML]	132.075927734375	1.8376166666666667	1.8233333333333335	9.327416666666666	7.504083333333333	322547.15625	7114242.713232109	0	1279	0.04202214849445851	262.52019126029	522.1360267447847	132.07052612304688	132.08551025390625
157	132.08880615234375	4.3208					1	DETECTED	132.0888 m/z @4.32 [CD6584_1.mzXML]	132.08880615234375	4.3208	3.768133333333333	4.533600000000001	0.7654666666666676	3032.338134765625	92243.40821881103	0	1279	0.20536683437787673	0.6925211097708085	0.3850422195416171	132.08651733398438	132.09024047851562
158	132.1009521484375	4.005566666666667					1	DETECTED	132.1010 m/z @4.01 [CD6584_1.mzXML]	132.1009521484375	4.005566666666667	2.8474999999999997	19.811833333333333	16.964333333333332	1934729.125	1.1116715110175861E8	1	1279	0.9913085370716082	0.970379666945851	0.8050487403621843	132.10079956054688	132.11085510253906
159	132.1119842529297	3.8278833333333333					1	DETECTED	132.1120 m/z @3.83 [CD6584_1.mzXML]	132.1119842529297	3.8278833333333333	3.7092	4.548983333333334	0.839783333333334	3125.809326171875	105731.41325103756	0	1279	0.32960009997395145	3.5379160230304785	6.075832046060957	132.11105346679688	132.11907958984375
160	132.44956970214844	14.449616666666666					1	DETECTED	132.4496 m/z @14.45 [CD6584_1.mzXML]	132.44956970214844	14.449616666666666	3.753433333333333	14.449616666666666	10.696183333333332	25170.224609375	8182338.613280272	0	1279	11.238439905817382	0.5	null	132.44956970214844	132.45458984375
161	132.77294921875	14.993583333333333					1	DETECTED	132.7729 m/z @14.99 [CD6584_1.mzXML]	132.77294921875	14.993583333333333	3.4895333333333336	15.150666666666666	11.661133333333332	26284.771484375	9271729.41979181	0	1279	11.195880921047992	0.5068247647727459	0.015038520663067144	132.76426696777344	132.77294921875
162	132.9572296142578	11.501566666666667					1	DETECTED	132.9572 m/z @11.50 [CD6584_1.mzXML]	132.9572296142578	11.501566666666667	0.10158333333333333	19.995	19.893416666666667	504254.59375	5.632588987868942E7	0	1279	1.6486589150634376	2.8094005893328946	3.4802624610523325	132.95709228515625	132.9605255126953
163	132.9974365234375	1.5012					1	DETECTED	132.9974 m/z @1.50 [CD6584_1.mzXML]	132.9974365234375	1.5012	1.4258333333333333	16.9925	15.566666666666666	32351.76171875	1.4288186665753905E7	0	1279	0.13171460573495608	103.27288810260927	205.54577620521854	132.9877166748047	133.0001220703125
164	133.0334930419922	1.4865666666666668					1	DETECTED	133.0335 m/z @1.49 [CD6584_1.mzXML]	133.0334930419922	1.4865666666666668	0.5218333333333333	19.396166666666666	18.874333333333333	1119396.375	2.0962878248212993E7	1	1279	0.11154488011206509	1.7617530684875358	2.322144048750945	133.03097534179688	133.03428649902344
165	133.0486297607422	2.0074166666666664					1	DETECTED	133.0486 m/z @2.01 [CD6584_1.mzXML]	133.0486297607422	2.0074166666666664	1.9366833333333333	10.941783333333332	9.005099999999999	15192.5751953125	1415099.8135236814	0	1279	0.18008720298560488	63.655278039585504	29.184047014662042	133.04837036132812	133.0492401123047
166	133.06358337402344	13.717816666666666					1	DETECTED	133.0636 m/z @13.72 [CD6584_1.mzXML]	133.06358337402344	13.717816666666666	0.23553333333333332	13.717816666666666	13.482283333333333	38639.23828125	6609215.088850432	0	1279	11.12209901589425	0.5	null	133.0544891357422	133.07118225097656
167	133.0773468017578	13.74575					1	DETECTED	133.0773 m/z @13.75 [CD6584_1.mzXML]	133.0773468017578	13.74575	1.8376166666666667	13.74575	11.908133333333332	29334.265625	6740155.486039673	0	1279	4.526332352854171	0.5	null	133.0773468017578	133.085693359375
168	133.10430908203125	4.005566666666667					1	DETECTED	133.1043 m/z @4.01 [CD6584_1.mzXML]	133.10430908203125	4.005566666666667	1.1326500000000002	17.025666666666666	15.893016666666666	79119.46875	7150529.516519938	0	1279	1.0023068425756745	0.7750934431100854	0.45273042006359837	133.09608459472656	133.10496520996094
169	133.95762634277344	12.28985					1	DETECTED	133.9576 m/z @12.29 [CD6584_1.mzXML]	133.95762634277344	12.28985	0.13435	19.961666666666666	19.827316666666665	12474.93359375	2462515.3587173773	0	1279	0.681464234799078	0.8451508322127274	0.6919285934666333	133.9572296142578	133.9657745361328
170	134.01779174804688	1.7529000000000001					1	DETECTED	134.0178 m/z @1.75 [CD6584_1.mzXML]	134.01779174804688	1.7529000000000001	1.7086833333333333	10.92615	9.217466666666667	35940.62890625	1818085.223390808	0	1279	0.08731374477916676	104.23068224651308	207.46136449302617	134.01080322265625	134.01820373535156
171	134.03460693359375	1.4865666666666668					1	DETECTED	134.0346 m/z @1.49 [CD6584_1.mzXML]	134.03460693359375	1.4865666666666668	0.15116666666666667	19.978333333333335	19.82716666666667	98844.1640625	3211925.768547944	0	1279	0.11580193279778817	7.669969798419291	12.839188954175151	134.03372192382812	134.0446014404297
172	134.0592498779297	10.172933333333333					1	DETECTED	134.0592 m/z @10.17 [CD6584_1.mzXML]	134.0592498779297	10.172933333333333	8.815333333333333	18.481833333333334	9.666500000000001	39880.171875	1704481.624236145	0	1279	0.43015327371981193	0.8460146807628792	1.4171944865135309	134.05873107910156	134.06646728515625
173	134.10556030273438	4.1099					1	DETECTED	134.1056 m/z @4.11 [CD6584_1.mzXML]	134.10556030273438	4.1099	3.402066666666667	9.447766666666666	6.0457	5128.3427734375	681230.3006038206	0	1279	0.9506352772428763	4.270567459383097	7.541134918766193	134.09564208984375	134.10781860351562
174	134.95761108398438	12.476433333333334					1	DETECTED	134.9576 m/z @12.48 [CD6584_1.mzXML]	134.95761108398438	12.476433333333334	0.10158333333333333	19.995	19.893416666666667	81750.7421875	1.1705963097311381E7	0	1279	1.5492857183047892	2.2628364394063416	1.5570512182274159	134.95716857910156	134.95838928222656
175	134.99562072753906	1.4865666666666668					1	DETECTED	134.9956 m/z @1.49 [CD6584_1.mzXML]	134.99562072753906	1.4865666666666668	1.3911833333333334	10.366266666666666	8.975083333333332	180846.265625	3367583.182139771	0	1279	0.467703207622997	5.458767336915882	9.148705399187604	134.98617553710938	135.00375366210938
176	135.03121948242188	1.5012					1	DETECTED	135.0312 m/z @1.50 [CD6584_1.mzXML]	135.03121948242188	1.5012	1.4088166666666666	19.995	18.586183333333334	109491.703125	3904144.3235625313	0	1279	0.1743719398826613	48.86279053898658	2.4544108437123846	135.0293426513672	135.03176879882812
177	135.0624542236328	10.21775					1	DETECTED	135.0625 m/z @10.22 [CD6584_1.mzXML]	135.0624542236328	10.21775	0.23553333333333332	19.94516666666667	19.709633333333336	4120.26318359375	1356484.5113556825	0	1279	8.71571301272046	0.9872373036716962	0.8175158850189679	135.06178283691406	135.0646514892578
178	135.0796661376953	11.626949999999999					1	DETECTED	135.0797 m/z @11.63 [CD6584_1.mzXML]	135.0796661376953	11.626949999999999	10.543583333333334	12.415216666666668	1.8716333333333335	22634.55078125	673952.5585550542	0	1279	0.3581871618300365	0.8638041906402896	0.7887651553742804	135.0791778564453	135.08941650390625
179	135.10092163085938	9.401933333333334					1	DETECTED	135.1009 m/z @9.40 [CD6584_1.mzXML]	135.10092163085938	9.401933333333334	9.386966666666666	9.478066666666667	0.09110000000000085	3201.98681640625	12811.005060546922	0	1279	0.08105989351540366	3.043429844097772	5.086859688195544	135.10069274902344	135.1010284423828
180	136.01348876953125	4.564466666666666					1	DETECTED	136.0135 m/z @4.56 [CD6584_1.mzXML]	136.01348876953125	4.564466666666666	2.694666666666667	19.561833333333333	16.867166666666666	23470.546875	2448452.854121674	0	1279	0.5822305161706236	0.7065276493363284	0.5569721317680848	136.0131378173828	136.02137756347656
181	136.04721069335938	1.8092000000000001					1	DETECTED	136.0472 m/z @1.81 [CD6584_1.mzXML]	136.04721069335938	1.8092000000000001	1.7811833333333333	2.3061333333333334	0.52495	608054.9375	3055880.2504812055	0	1279	0.12208923943266292	3.7980586115878467	4.868008940991192	136.04705810546875	136.04734802246094
182	136.07484436035156	3.8722833333333333					1	DETECTED	136.0748 m/z @3.87 [CD6584_1.mzXML]	136.07484436035156	3.8722833333333333	0.10158333333333333	19.995	19.893416666666667	14545.1123046875	2151255.1520848693	0	1279	6.11323265986408	1.3457951848246414	0.8237807690701991	136.07437133789062	136.07565307617188
183	136.95298767089844	11.501566666666667					1	DETECTED	136.9530 m/z @11.50 [CD6584_1.mzXML]	136.95298767089844	11.501566666666667	0.1850166666666667	19.995	19.809983333333335	33465.2265625	4712454.2276925305	0	1279	0.9623481366482185	4.016587044258607	2.7745910275890417	136.95263671875	136.95382690429688
184	136.9685821533203	1.6201333333333332					1	DETECTED	136.9686 m/z @1.62 [CD6584_1.mzXML]	136.9685821533203	1.6201333333333332	1.531	17.949333333333335	16.418333333333337	35786.1796875	3074522.378637268	0	1279	0.09342869187643288	92.0998504113688	1.0432531158218115	136.96849060058594	136.97418212890625
185	137.01690673828125	10.232316666666666					1	DETECTED	137.0169 m/z @10.23 [CD6584_1.mzXML]	137.01690673828125	10.232316666666666	4.518116666666667	10.307166666666665	5.789049999999999	6554.7568359375	620813.4169553528	0	1279	0.14768339474420067	0.5065494732420986	0.013172748642045989	137.0164031982422	137.01715087890625
186	137.0287322998047	1.5012					1	DETECTED	137.0287 m/z @1.50 [CD6584_1.mzXML]	137.0287322998047	1.5012	1.4569833333333333	1.5162333333333333	0.059250000000000025	5102.6103515625	14612.404090087914	0	1279	0.07884449086660394	0.6699962306822449	0.33999246136448974	137.02857971191406	137.0287322998047
187	137.04493713378906	3.3303166666666666					1	DETECTED	137.0449 m/z @3.33 [CD6584_1.mzXML]	137.04493713378906	3.3303166666666666	1.7951166666666665	8.7538	6.958683333333333	31712.0390625	1842623.9849456481	0	1279	0.47397284303488085	1.9841805649694437	0.45204098007631355	137.0446014404297	137.0506591796875
188	137.0590057373047	9.342433333333334					1	DETECTED	137.0590 m/z @9.34 [CD6584_1.mzXML]	137.0590057373047	9.342433333333334	3.91675	11.044333333333332	7.127583333333332	13662.8388671875	649361.3840485227	0	1279	0.16861997997663103	0.5161353746142853	0.13827484318051483	137.05868530273438	137.05929565429688
189	137.13145446777344	13.802033333333332					1	DETECTED	137.1315 m/z @13.80 [CD6584_1.mzXML]	137.13145446777344	13.802033333333332	0.10158333333333333	19.995	19.893416666666667	7352.4169921875	3293852.142503354	0	1279	14.899078018770771	0.7260132574720782	0.8230556336732263	137.1306915283203	137.13217163085938
190	138.05165100097656	1.8661666666666668					1	DETECTED	138.0517 m/z @1.87 [CD6584_1.mzXML]	138.05165100097656	1.8661666666666668	0.10158333333333333	19.828500000000002	19.726916666666668	590194.0625	3911111.0582818305	0	1279	0.053315222612962065	0.8386855467876219	0.23858893592677077	138.0444793701172	138.0548095703125
191	138.06544494628906	9.92905					1	DETECTED	138.0654 m/z @9.93 [CD6584_1.mzXML]	138.06544494628906	9.92905	5.006200000000001	9.989650000000001	4.98345	3724.132568359375	293864.8109995117	0	1279	0.06669353099049502	0.5061549712057041	0.012309942411408205	138.06224060058594	138.06912231445312
192	139.001708984375	3.3303166666666666					1	DETECTED	139.0017 m/z @3.33 [CD6584_1.mzXML]	139.001708984375	3.3303166666666666	1.4419	9.14105	7.6991499999999995	4475.57763671875	657162.9571729735	0	1279	0.25302607194567006	2.0385199240986718	3.0770398481973436	138.99803161621094	139.0024871826172
193	139.0410919189453	14.246583333333332					1	DETECTED	139.0411 m/z @14.25 [CD6584_1.mzXML]	139.0410919189453	14.246583333333332	0.23553333333333332	19.895166666666668	19.659633333333336	127989.0859375	1.8387554149745E7	0	1279	2.2187232264511696	0.856509058525814	0.486731823227144	139.0355682373047	139.04949951171875
194	140.04074096679688	14.276016666666667					1	DETECTED	140.0407 m/z @14.28 [CD6584_1.mzXML]	140.04074096679688	14.276016666666667	9.170716666666667	16.317899999999998	7.147183333333331	7212.607421875	1356461.054283447	0	1279	2.779324958630852	0.6999768214731095	0.2789488295226338	140.0402069091797	140.04891967773438
195	140.06723022460938	1.7811833333333333					1	DETECTED	140.0672 m/z @1.78 [CD6584_1.mzXML]	140.06723022460938	1.7811833333333333	0.10158333333333333	17.965666666666667	17.864083333333333	752327.9375	5436834.630099792	1	1279	0.05632670128942463	0.9905687855447488	3.7459881237956094	140.067138671875	140.0713653564453
196	141.04000854492188	3.058466666666667					1	DETECTED	141.0400 m/z @3.06 [CD6584_1.mzXML]	141.04000854492188	3.058466666666667	1.9933	15.894033333333335	13.900733333333335	7322.50390625	1985485.0181833806	0	1279	11.693817794491604	6.5251447347832885	11.36709229485185	141.0315704345703	141.0402069091797
197	141.0514373779297	9.342433333333334					1	DETECTED	141.0514 m/z @9.34 [CD6584_1.mzXML]	141.0514373779297	9.342433333333334	3.4895333333333336	18.165666666666667	14.676133333333333	38531.12890625	1435475.570972472	0	1279	0.10950510952388726	0.5888192836776095	0.5359201795365528	141.04498291015625	141.0542755126953
198	141.0901336669922	10.113033333333334					1	DETECTED	141.0901 m/z @10.11 [CD6584_1.mzXML]	141.0901336669922	10.113033333333334	0.13435	19.978333333333335	19.843983333333334	4094.646484375	1272671.1965958856	0	1279	0.39463138182114577	0.9943187227439825	2.6165774172350225	141.08953857421875	141.09085083007812
199	142.04653930664062	1.7811833333333333					1	DETECTED	142.0465 m/z @1.78 [CD6584_1.mzXML]	142.04653930664062	1.7811833333333333	1.7811833333333333	19.4625	17.681316666666664	33935.90234375	1105822.8138894043	0	1279	0.11432611481485178	null	null	142.04629516601562	142.04953002929688
200	142.06442260742188	9.22735					1	DETECTED	142.0644 m/z @9.23 [CD6584_1.mzXML]	142.06442260742188	9.22735	9.14105	10.588600000000001	1.4475500000000014	75139.46875	581721.4539383517	0	1279	0.09571682738446263	1.421999565955285	1.3027655060411718	142.0640869140625	142.0646209716797
201	142.94708251953125	1.6639333333333333					1	DETECTED	142.9471 m/z @1.66 [CD6584_1.mzXML]	142.94708251953125	1.6639333333333333	1.1846833333333333	19.130666666666666	17.945983333333334	26473.052734375	2825833.9273422244	0	1279	0.46026323982973594	18.722987306555385	380.56391571979975	142.93759155273438	142.94932556152344
202	143.03054809570312	1.7811833333333333					1	DETECTED	143.0305 m/z @1.78 [CD6584_1.mzXML]	143.03054809570312	1.7811833333333333	0.3366166666666667	19.811833333333333	19.475216666666665	335159.8125	5031490.569537937	0	1279	0.07023064663570167	73.14866875399655	157.61569100963501	143.0276641845703	143.03707885742188
203	143.05288696289062	1.8233333333333335					1	DETECTED	143.0529 m/z @1.82 [CD6584_1.mzXML]	143.05288696289062	1.8233333333333335	1.7951166666666665	10.366266666666666	8.57115	1981561.75	2.1870694589455325E7	0	1279	0.04987194377254456	2.2251773685991916	2.648986654438402	143.05076599121094	143.06155395507812
204	143.07228088378906	9.199083333333334					1	DETECTED	143.0723 m/z @9.20 [CD6584_1.mzXML]	143.07228088378906	9.199083333333334	0.10158333333333333	19.995	19.893416666666667	78863.2265625	4484864.577525266	0	1279	0.09418256232475031	2.04234046127934	0.02150945739491045	143.06411743164062	143.0814208984375
205	143.1025848388672	1.9227666666666667					1	DETECTED	143.1026 m/z @1.92 [CD6584_1.mzXML]	143.1025848388672	1.9227666666666667	0.25243333333333334	19.379666666666665	19.127233333333333	96105.3046875	2.4213245239109382E7	0	1279	11.248481657462397	3.239862378789779	5.518532099197359	143.09658813476562	143.10671997070312
206	144.04379272460938	9.213433333333334					1	DETECTED	144.0438 m/z @9.21 [CD6584_1.mzXML]	144.04379272460938	9.213433333333334	9.156133333333335	10.2474	1.091266666666666	21116.32421875	190635.3950763541	0	1279	0.10874027768790206	9.522396742292077	1.0877695506161584	144.0363006591797	144.0443878173828
207	144.0563507080078	1.8233333333333335					1	DETECTED	144.0564 m/z @1.82 [CD6584_1.mzXML]	144.0563507080078	1.8233333333333335	0.16798333333333335	19.995	19.82701666666667	34247.48828125	1698241.1253101202	0	1279	6.407095019277315	1.7511956378782612	3.3935637405681747	144.05430603027344	144.06529235839844
208	144.07981872558594	9.213433333333334					1	DETECTED	144.0798 m/z @9.21 [CD6584_1.mzXML]	144.07981872558594	9.213433333333334	0.28595	19.6445	19.35855	958237.6875	1.0252804072913628E7	0	1279	0.09532728159569892	1.516287910239846	1.7574907017913315	144.07591247558594	144.0836639404297
209	144.10081481933594	1.8661666666666668					1	DETECTED	144.1008 m/z @1.87 [CD6584_1.mzXML]	144.10081481933594	1.8661666666666668	0.20181666666666667	19.7785	19.576683333333335	3966103.0	6.85164016439494E7	1	1279	0.041030492046671974	0.49949127374896957	null	144.100341796875	144.10916137695312
210	144.13755798339844	10.9566					1	DETECTED	144.1376 m/z @10.96 [CD6584_1.mzXML]	144.13755798339844	10.9566	10.88105	11.029349999999999	0.148299999999999	7013.8125	37523.857512451	0	1279	0.04610308393888474	0.9814692256783548	0.9629384513567096	144.13726806640625	144.13755798339844
211	144.99122619628906	1.8092000000000001					1	DETECTED	144.9912 m/z @1.81 [CD6584_1.mzXML]	144.99122619628906	1.8092000000000001	1.3911833333333334	18.5825	17.191316666666665	133830.640625	1.7111810923887968E7	0	1279	0.4374412895202131	21.401485688608815	416.5246920404579	144.9884490966797	144.9916534423828
212	145.048583984375	1.9791166666666666					1	DETECTED	145.0486 m/z @1.98 [CD6584_1.mzXML]	145.048583984375	1.9791166666666666	0.10158333333333333	19.961666666666666	19.860083333333332	200026.0625	1.2406247807988673E7	0	1279	0.25722095743611484	0.8065787715393778	0.11385650883511783	145.0449676513672	145.049560546875
213	145.08340454101562	9.213433333333334					1	DETECTED	145.0834 m/z @9.21 [CD6584_1.mzXML]	145.08340454101562	9.213433333333334	0.4376333333333333	18.947666666666667	18.510033333333332	85308.96875	2397199.6019642917	0	1279	0.08897064500530227	1.909978474958633	1.7118677014205839	145.08328247070312	145.0859375
214	146.05906677246094	9.213433333333334					1	DETECTED	146.0591 m/z @9.21 [CD6584_1.mzXML]	146.05906677246094	9.213433333333334	0.11776666666666666	19.313166666666667	19.1954	1136495.75	9903203.240796998	1	1279	0.09790546638923736	1.5148476545898373	1.7756997791837157	146.05198669433594	146.06588745117188
215	146.08029174804688	1.95065					1	DETECTED	146.0803 m/z @1.95 [CD6584_1.mzXML]	146.08029174804688	1.95065	0.16798333333333335	19.9285	19.760516666666668	144411.359375	9799791.874905922	0	1279	0.6107129818788402	1.6924313476088881	20.426956613117426	146.07962036132812	146.08082580566406
216	146.11668395996094	1.8233333333333335					1	DETECTED	146.1167 m/z @1.82 [CD6584_1.mzXML]	146.11668395996094	1.8233333333333335	1.7951166666666665	13.449733333333334	11.654616666666668	166527.1875	3537851.461802979	0	1279	0.038492340485892784	121.25369087490382	266.216701599934	146.1152801513672	146.12554931640625
217	147.01304626464844	1.5162333333333333					1	DETECTED	147.0130 m/z @1.52 [CD6584_1.mzXML]	147.01304626464844	1.5162333333333333	0.8599333333333333	19.080666666666666	18.22073333333333	283705.6875	8770656.39208326	0	1279	0.16134826961325888	8.423858309744158	0.20042001714495325	147.00709533691406	147.02053833007812
218	147.0626220703125	9.199083333333334					1	DETECTED	147.0626 m/z @9.20 [CD6584_1.mzXML]	147.0626220703125	9.199083333333334	0.10158333333333333	19.995	19.893416666666667	93251.4765625	3266621.6310093366	0	1279	0.10154759746505704	0.5323053970300442	2.461195815833412	147.05441284179688	147.06492614746094
219	147.0756072998047	1.8661666666666668					1	DETECTED	147.0756 m/z @1.87 [CD6584_1.mzXML]	147.0756072998047	1.8661666666666668	1.7671333333333334	17.949333333333335	16.1822	196345.03125	6192062.7120844405	0	1279	0.2117362973750816	5.726848441789288	7.181722047530639	147.0660858154297	147.08546447753906
220	147.1119384765625	1.5756833333333333					1	DETECTED	147.1119 m/z @1.58 [CD6584_1.mzXML]	147.1119384765625	1.5756833333333333	1.4718333333333333	17.437333333333335	15.965500000000002	209784.125	4426939.176103789	0	1279	0.13935401616645704	3.0206253721539507	4.342712649234881	147.10369873046875	147.1162872314453
221	148.01400756835938	1.5012					1	DETECTED	148.0140 m/z @1.50 [CD6584_1.mzXML]	148.01400756835938	1.5012	1.4258333333333333	1.5905833333333335	0.16475000000000017	31146.7421875	213002.00075976568	0	1279	0.09681622199620699	1.0929898275099506	1.185979655019901	148.0137481689453	148.01400756835938
222	148.04193115234375	2.1355166666666667					1	DETECTED	148.0419 m/z @2.14 [CD6584_1.mzXML]	148.04193115234375	2.1355166666666667	0.13435	19.861833333333333	19.727483333333332	43841.69140625	3202571.021458343	0	1279	7.878991203575292	0.7774350576525455	0.4048070472808119	148.03781127929688	148.04359436035156
223	148.0595703125	1.8233333333333335					1	DETECTED	148.0596 m/z @1.82 [CD6584_1.mzXML]	148.0595703125	1.8233333333333335	1.8092000000000001	9.658066666666667	7.848866666666666	49917.50390625	1506032.0260921323	0	1279	0.15680763839410528	263.7535922656344	527.463915231495	148.05935668945312	148.06619262695312
224	148.0814971923828	16.4829					1	DETECTED	148.0815 m/z @16.48 [CD6584_1.mzXML]	148.0814971923828	16.4829	0.20181666666666667	19.961666666666666	19.75985	4464.39892578125	1899085.6390185251	0	1279	1.9210233937126873	0.6068346189084468	0.43117945063454355	148.0738983154297	148.08229064941406
225	148.0958709716797	1.95065					1	DETECTED	148.0959 m/z @1.95 [CD6584_1.mzXML]	148.0958709716797	1.95065	0.11776666666666666	5.577566666666667	5.4598	12377.865234375	793956.5357723694	0	1279	0.4461443585118494	1.489401944113555	1.9788038882271102	148.09555053710938	148.0968475341797
226	148.9342803955078	1.7234166666666666					1	DETECTED	148.9343 m/z @1.72 [CD6584_1.mzXML]	148.9342803955078	1.7234166666666666	1.6789833333333335	13.336533333333334	11.65755	103335.515625	1.2905745173738282E7	0	1279	0.11469975476592675	2.7963654218402634	4.4360728944521695	148.93421936035156	148.943603515625
227	149.0112762451172	1.4865666666666668					1	DETECTED	149.0113 m/z @1.49 [CD6584_1.mzXML]	149.0112762451172	1.4865666666666668	0.8429333333333333	19.7785	18.935566666666666	298132.40625	1.3909036853290312E7	0	1279	0.11954028466835576	0.5966254047405645	5.159025810860316	149.00137329101562	149.0115203857422
228	149.02227783203125	12.461533333333334					1	DETECTED	149.0223 m/z @12.46 [CD6584_1.mzXML]	149.02227783203125	12.461533333333334	0.10158333333333333	19.995	19.893416666666667	290577.375	6.2101062426380426E7	1	1279	0.1447641858548927	0.52524136660204	2.3111978751902713	149.02212524414062	149.03150939941406
229	150.01466369628906	1.4865666666666668					1	DETECTED	150.0147 m/z @1.49 [CD6584_1.mzXML]	150.01466369628906	1.4865666666666668	1.4419	1.7086833333333333	0.2667833333333334	8544.9912109375	92238.17776684574	0	1279	0.1136116577133881	2.986380597014913	4.972761194029826	150.0127410888672	150.01487731933594
230	150.0257110595703	12.4463					1	DETECTED	150.0257 m/z @12.45 [CD6584_1.mzXML]	150.0257110595703	12.4463	0.10158333333333333	19.995	19.893416666666667	18893.388671875	5361097.446519412	0	1279	11.437509027930819	2.9452785055183517	1.4204244638755967	150.01614379882812	150.0262908935547
231	150.0575408935547	2.7505333333333337					1	DETECTED	150.0575 m/z @2.75 [CD6584_1.mzXML]	150.0575408935547	2.7505333333333337	1.8947	9.56875	7.674049999999999	62037.75390625	2333209.111070434	0	1279	0.31021383531254587	0.7709998593768688	19.587728891361326	150.05172729492188	150.06527709960938
232	150.08641052246094	1.8233333333333335					1	DETECTED	150.0864 m/z @1.82 [CD6584_1.mzXML]	150.08641052246094	1.8233333333333335	1.7951166666666665	17.684166666666666	15.88905	24387.123046875	2299634.115827362	0	1279	0.7133244240875967	281.5543414057852	562.1086828115704	150.08633422851562	150.09222412109375
233	150.9313201904297	1.7382833333333332					1	DETECTED	150.9313 m/z @1.74 [CD6584_1.mzXML]	150.9313201904297	1.7382833333333332	1.6789833333333335	1.7811833333333333	0.10219999999999985	36356.87109375	168321.78442968742	0	1279	0.08517395248110171	0.861720067453629	0.7234401349072578	150.9311981201172	150.93141174316406
234	150.96763610839844	11.486500000000001					1	DETECTED	150.9676 m/z @11.49 [CD6584_1.mzXML]	150.96763610839844	11.486500000000001	0.3366166666666667	19.329666666666665	18.993049999999997	20339.798828125	3319366.0090480647	0	1279	0.7742954300164726	0.6797692818433643	6.088505620789901	150.96714782714844	150.97618103027344
235	151.03802490234375	10.8659					1	DETECTED	151.0380 m/z @10.87 [CD6584_1.mzXML]	151.03802490234375	10.8659	1.4258333333333333	15.975216666666666	14.549383333333333	70921.328125	3259898.61925659	0	1279	0.11941848537536792	0.9856478197825662	3.0415450088507106	151.03775024414062	151.04676818847656
236	151.06080627441406	8.554499999999999					1	DETECTED	151.0608 m/z @8.55 [CD6584_1.mzXML]	151.06080627441406	8.554499999999999	2.7505333333333337	9.538983333333334	6.788450000000001	24487.916015625	635063.3905483098	0	1279	0.08772207742646643	1.887354765609319	0.5558233191182264	151.05751037597656	151.06138610839844
237	152.02114868164062	1.7951166666666665					1	DETECTED	152.0211 m/z @1.80 [CD6584_1.mzXML]	152.02114868164062	1.7951166666666665	1.7811833333333333	3.4602999999999997	1.6791166666666664	365954.375	1537075.8313087795	0	1279	0.03456523707582493	6.768717296681916	9.668706273155466	152.02101135253906	152.03111267089844
238	152.04598999023438	11.598966666666666					1	DETECTED	152.0460 m/z @11.60 [CD6584_1.mzXML]	152.04598999023438	11.598966666666666	0.10158333333333333	19.995	19.893416666666667	13411.4990234375	2852027.085258392	0	1279	7.4682818703542555	1.1545952791388892	1.1226064993019447	152.041259765625	152.04718017578125
239	152.9462127685547	1.6201333333333332					1	DETECTED	152.9462 m/z @1.62 [CD6584_1.mzXML]	152.9462127685547	1.6201333333333332	1.5162333333333333	14.094033333333334	12.5778	134829.5	7234391.245681213	0	1279	0.1315112814846937	58.3121631363884	1.3868396448941835	152.94580078125	152.95066833496094
240	153.01373291015625	11.236983333333335					1	DETECTED	153.0137 m/z @11.24 [CD6584_1.mzXML]	153.01373291015625	11.236983333333335	1.4088166666666666	11.236983333333335	9.828166666666668	5410.02880859375	1687334.1934274295	0	1279	9.79869264736521	0.5	null	153.00381469726562	153.01426696777344
241	153.0399932861328	4.657733333333334					1	DETECTED	153.0400 m/z @4.66 [CD6584_1.mzXML]	153.0399932861328	4.657733333333334	2.29205	9.110083333333334	6.818033333333334	61361.02734375	4010787.8391934815	0	1279	0.5288859817198039	1.3326256751831471	1.8429243323838649	153.03953552246094	153.04037475585938
242	153.05662536621094	13.584100000000001					1	DETECTED	153.0566 m/z @13.58 [CD6584_1.mzXML]	153.05662536621094	13.584100000000001	1.0982666666666667	18.997166666666665	17.898899999999998	145943.796875	2.3784633866145507E7	0	1279	2.0042774054631085	0.7239875829570558	0.2759600802925183	153.05113220214844	153.0662841796875
243	153.0902099609375	10.60505					1	DETECTED	153.0902 m/z @10.61 [CD6584_1.mzXML]	153.0902099609375	10.60505	0.2690666666666666	19.03083333333333	18.761766666666663	4056.50048828125	1222471.2691386414	0	1279	0.09288920640110909	0.9075946652390756	0.8151893304781512	153.08963012695312	153.09056091308594
244	154.0256805419922	1.8661666666666668					1	DETECTED	154.0257 m/z @1.87 [CD6584_1.mzXML]	154.0256805419922	1.8661666666666668	1.7951166666666665	2.0783333333333336	0.2832166666666671	82812.6328125	376645.93488195806	0	1279	0.05959574118168387	1.5901612903877413	1.176865880325336	154.01925659179688	154.02609252929688
245	154.04635620117188	1.7811833333333333					1	DETECTED	154.0464 m/z @1.78 [CD6584_1.mzXML]	154.04635620117188	1.7811833333333333	0.28595	19.995	19.70905	16535.197265625	2672541.733586029	0	1279	13.173834423728772	2.650064727130414	1.6621100764174999	154.04293823242188	154.0563507080078
246	154.08303833007812	4.065					1	DETECTED	154.0830 m/z @4.07 [CD6584_1.mzXML]	154.08303833007812	4.065	3.1581833333333336	13.844433333333335	10.686250000000001	4437.22021484375	1398336.0721848146	0	1279	0.4457407403518485	5.892177764708044	10.784355529416088	154.0828857421875	154.08343505859375
247	154.29177856445312	14.507533333333333					1	DETECTED	154.2918 m/z @14.51 [CD6584_1.mzXML]	154.29177856445312	14.507533333333333	8.907833333333334	19.396166666666666	10.488333333333332	6073.60546875	1365325.237221466	0	1279	0.5780782350080109	0.9365085034317315	0.7756596602654854	154.2872772216797	154.2926025390625
248	154.9545440673828	11.147833333333333					1	DETECTED	154.9545 m/z @11.15 [CD6584_1.mzXML]	154.9545440673828	11.147833333333333	8.8306	16.87783333333333	8.047233333333331	6553.8359375	1064859.5183279724	0	1279	0.8862662603057849	1.736388221586087	2.472776443172174	154.95440673828125	154.95582580566406
249	155.02749633789062	2.694666666666667					1	DETECTED	155.0275 m/z @2.69 [CD6584_1.mzXML]	155.02749633789062	2.694666666666667	2.2638333333333334	18.7985	16.534666666666666	10541.408203125	1619468.3661824951	0	1279	0.3659609227368281	19.189168278529966	14.725884575550763	155.02734375	155.0312042236328
250	155.06712341308594	10.036633333333333					1	DETECTED	155.0671 m/z @10.04 [CD6584_1.mzXML]	155.06712341308594	10.036633333333333	9.298366666666668	10.3219	1.0235333333333312	10456.1953125	164986.99286541712	0	1279	0.09404644706706478	0.6790954648773919	0.15046910937286997	155.0669403076172	155.06781005859375
251	155.07798767089844	1.69365					1	DETECTED	155.0780 m/z @1.69 [CD6584_1.mzXML]	155.07798767089844	1.69365	1.5606833333333334	10.588600000000001	9.027916666666668	28645.05078125	5997346.997885436	0	1279	8.926621080129262	28.55113221400231	64.18730934731897	155.0691375732422	155.0783233642578
252	155.10598754882812	0.16798333333333335					1	DETECTED	155.1060 m/z @0.17 [CD6584_1.mzXML]	155.10598754882812	0.16798333333333335	0.11776666666666666	19.961666666666666	19.843899999999998	2286.677490234375	1836263.2867629086	0	1279	17.009019020283183	197.58280783272477	394.1656156654496	155.0993194580078	155.1085662841797
253	155.12965393066406	14.715066666666667					1	DETECTED	155.1297 m/z @14.72 [CD6584_1.mzXML]	155.12965393066406	14.715066666666667	0.10158333333333333	19.995	19.893416666666667	1798968.125	3.350706790674478E8	1	1279	1.104045007335312	0.6789399577376403	0.8675998337176746	155.1295623779297	155.1304168701172
254	155.97457885742188	15.040883333333333					1	DETECTED	155.9746 m/z @15.04 [CD6584_1.mzXML]	155.97457885742188	15.040883333333333	8.877416666666667	18.980833333333333	10.103416666666666	5058.25	1321829.26678595	0	1279	6.403164233013063	0.8196212629256262	0.7109467125300112	155.97457885742188	155.97525024414062
255	156.0412139892578	1.7811833333333333					1	DETECTED	156.0412 m/z @1.78 [CD6584_1.mzXML]	156.0412139892578	1.7811833333333333	1.7234166666666666	10.440949999999999	8.717533333333332	364889.59375	3.2104679885572754E7	0	1279	0.05730288261788696	73.13569675702209	160.55553443441582	156.0409393310547	156.04144287109375
256	156.07591247558594	1.9227666666666667					1	DETECTED	156.0759 m/z @1.92 [CD6584_1.mzXML]	156.07591247558594	1.9227666666666667	1.5162333333333333	19.995	18.47876666666667	73662.7421875	2754220.6956447745	0	1279	0.11682528773453105	1.5922394637994215	1.721638908988502	156.07550048828125	156.07643127441406
257	156.13330078125	14.715066666666667					1	DETECTED	156.1333 m/z @14.72 [CD6584_1.mzXML]	156.13330078125	14.715066666666667	0.11776666666666666	19.995	19.877233333333333	84697.9296875	1.770253391066314E7	0	1279	4.908169393107842	0.6843463450041952	0.8558470070391936	156.13308715820312	156.13427734375
258	157.12680053710938	14.715066666666667					1	DETECTED	157.1268 m/z @14.72 [CD6584_1.mzXML]	157.12680053710938	14.715066666666667	0.10158333333333333	19.995	19.893416666666667	485921.25	9.212292810039505E7	0	1279	0.9632372707827379	0.6828272880850433	0.8498319061616552	157.12619018554688	157.1275634765625
259	158.13043212890625	14.507533333333333					1	DETECTED	158.1304 m/z @14.51 [CD6584_1.mzXML]	158.13043212890625	14.507533333333333	0.10158333333333333	19.995	19.893416666666667	28570.359375	5832735.846351596	0	1279	0.6402928124342768	0.6844879686718496	0.8822943695791421	158.12979125976562	158.1310577392578
260	158.1531219482422	11.726716666666666					1	DETECTED	158.1531 m/z @11.73 [CD6584_1.mzXML]	158.1531219482422	11.726716666666666	4.2600999999999996	11.801633333333333	7.541533333333334	18060.21875	2769093.157376099	0	1279	0.08454813995783894	0.5050167746659018	0.010033549331803572	158.1520538330078	158.15509033203125
261	158.9630584716797	1.6345833333333333					1	DETECTED	158.9631 m/z @1.63 [CD6584_1.mzXML]	158.9630584716797	1.6345833333333333	1.5459333333333334	12.569866666666666	11.023933333333332	547203.0	6588560.864902162	0	1279	0.11638754293897602	1.5243454920493515	2.2813951727413717	158.95834350585938	158.96343994140625
262	159.01300048828125	1.5162333333333333					1	DETECTED	159.0130 m/z @1.52 [CD6584_1.mzXML]	159.01300048828125	1.5162333333333333	0.8092	14.595366666666667	13.786166666666666	11517.9453125	1962383.8356931154	0	1279	0.15230628154764325	9.749304606100608	18.498609212201217	159.01292419433594	159.02142333984375
263	159.06431579589844	1.9933					1	DETECTED	159.0643 m/z @1.99 [CD6584_1.mzXML]	159.06431579589844	1.9933	1.2535166666666666	9.386966666666666	8.13345	9779.814453125	1097149.3201489258	0	1279	1.1556063540208803	5.497183860139229	9.994367720278458	159.06398010253906	159.06488037109375
264	159.0753631591797	2.8061333333333334					1	DETECTED	159.0754 m/z @2.81 [CD6584_1.mzXML]	159.0753631591797	2.8061333333333334	0.20181666666666667	18.699	18.497183333333336	6816.32080078125	1557355.0124333191	0	1279	2.1341249372792737	3.551254647732291	1.6949533256276028	159.07516479492188	159.07630920410156
265	159.09097290039062	9.213433333333334					1	DETECTED	159.0910 m/z @9.21 [CD6584_1.mzXML]	159.09097290039062	9.213433333333334	0.5218333333333333	19.23	18.708166666666667	113950.8125	3956971.157305813	0	1279	0.08798946901664983	0.5098131985124118	1.8493174781899127	159.08505249023438	159.10096740722656
266	159.14846801757812	8.877416666666667					1	DETECTED	159.1485 m/z @8.88 [CD6584_1.mzXML]	159.14846801757812	8.877416666666667	7.73405	9.613716666666667	1.879666666666667	44012.8671875	593567.1767921151	0	1279	0.17247335134235975	1.1919645035640003	1.1590774766872467	159.14144897460938	159.14878845214844
267	159.98110961914062	11.266983333333334					1	DETECTED	159.9811 m/z @11.27 [CD6584_1.mzXML]	159.98110961914062	11.266983333333334	0.7753666666666666	19.114166666666666	18.3388	13560.974609375	2742281.9280687254	0	1279	0.6744333756573013	0.8739739824018223	0.7479479648036447	159.97999572753906	159.9823455810547
268	160.05958557128906	2.8198999999999996					1	DETECTED	160.0596 m/z @2.82 [CD6584_1.mzXML]	160.05958557128906	2.8198999999999996	0.10158333333333333	19.995	19.893416666666667	403009.78125	4.7107091750986286E7	1	1279	0.7332989214919725	6.398021159876499	8.398387436021329	160.05874633789062	160.05995178222656
269	160.07498168945312	9.213433333333334					1	DETECTED	160.0750 m/z @9.21 [CD6584_1.mzXML]	160.07498168945312	9.213433333333334	2.653233333333333	19.279833333333332	16.6266	45455.4140625	1.4390102022096802E7	0	1279	0.10119103572399801	1.267232706319929	1.5344654126398578	160.07009887695312	160.07582092285156
270	160.13250732421875	1.8661666666666668					1	DETECTED	160.1325 m/z @1.87 [CD6584_1.mzXML]	160.13250732421875	1.8661666666666668	1.8661666666666668	10.232316666666666	8.36615	73556.125	2024286.7812543944	0	1279	0.03513795498268224	null	null	160.13194274902344	160.13262939453125
271	161.01126098632812	1.4865666666666668					1	DETECTED	161.0113 m/z @1.49 [CD6584_1.mzXML]	161.01126098632812	1.4865666666666668	1.4258333333333333	17.338833333333334	15.913	15408.8642578125	2449441.126710144	0	1279	0.12398908998813596	131.007135016465	261.01427003293	161.00672912597656	161.01144409179688
272	161.02293395996094	12.28985					1	DETECTED	161.0229 m/z @12.29 [CD6584_1.mzXML]	161.02293395996094	12.28985	1.5606833333333334	16.122133333333334	14.56145	72379.703125	1.0215665810555965E7	0	1279	1.914296204395745	0.6693313720283001	4.189737055183489	161.02243041992188	161.0287322998047
273	161.06300354003906	2.6808833333333335					1	DETECTED	161.0630 m/z @2.68 [CD6584_1.mzXML]	161.06300354003906	2.6808833333333335	0.11776666666666666	19.911833333333334	19.794066666666666	21419.7890625	3190065.0957252206	0	1279	1.1269348409087745	4.304666953471568	1.4874978402321573	161.05609130859375	161.06361389160156
274	161.09494018554688	12.214883333333335					1	DETECTED	161.0949 m/z @12.21 [CD6584_1.mzXML]	161.09494018554688	12.214883333333335	0.5049166666666667	16.531966666666666	16.02705	10379.2294921875	3862507.7181867673	0	1279	7.4897181931596055	0.6843337157236427	1.419683285644168	161.08958435058594	161.10179138183594
275	161.98060607910156	19.114166666666666					1	DETECTED	161.9806 m/z @19.11 [CD6584_1.mzXML]	161.98060607910156	19.114166666666666	0.10158333333333333	19.995	19.893416666666667	2637.39306640625	1385492.1167792364	0	1279	18.55803674018709	0.5231644831712331	0.04632896634246627	161.97964477539062	161.9873046875
276	162.04917907714844	1.9366833333333333					1	DETECTED	162.0492 m/z @1.94 [CD6584_1.mzXML]	162.04917907714844	1.9366833333333333	1.8806	10.4259	8.545300000000001	18871.021484375	1101121.427875213	0	1279	0.06010044926133662	70.81443701346343	151.36793381350577	162.04917907714844	162.0581512451172
277	162.09710693359375	14.6702					1	DETECTED	162.0971 m/z @14.67 [CD6584_1.mzXML]	162.09710693359375	14.6702	0.13435	19.064	18.92965	7835.81494140625	2740654.3624212304	0	1279	0.7074974522742821	0.6511366724340165	0.9525669891970091	162.08853149414062	162.09774780273438
278	162.11135864257812	1.8233333333333335					1	DETECTED	162.1114 m/z @1.82 [CD6584_1.mzXML]	162.11135864257812	1.8233333333333335	1.7086833333333333	10.0517	8.343016666666667	1880115.75	1.7663124378006607E7	1	1279	0.08328864259879754	3.5919440614937783	3.4983868566895553	162.11097717285156	162.11244201660156
279	162.9904022216797	1.4865666666666668					1	DETECTED	162.9904 m/z @1.49 [CD6584_1.mzXML]	162.9904022216797	1.4865666666666668	0.28595	19.9285	19.64255	576815.1875	1.0279464498359915E7	0	1279	0.11762653820255164	1.7588564395197988	2.4502223273074373	162.983154296875	162.99102783203125
280	163.0380401611328	11.831999999999999					1	DETECTED	163.0380 m/z @11.83 [CD6584_1.mzXML]	163.0380401611328	11.831999999999999	0.10158333333333333	19.995	19.893416666666667	39992.140625	5811114.306017213	0	1279	0.10139728451370544	0.8555903538363794	0.6774613986393806	163.02833557128906	163.044677734375
281	163.05966186523438	10.911216666666666					1	DETECTED	163.0597 m/z @10.91 [CD6584_1.mzXML]	163.05966186523438	10.911216666666666	0.11776666666666666	19.279833333333332	19.162066666666664	153667.5625	1.3402619964776728E7	1	1279	0.24712341263917992	0.6244627927257093	0.04576838977073798	163.05563354492188	163.0613250732422
282	163.07443237304688	11.544333333333332					1	DETECTED	163.0744 m/z @11.54 [CD6584_1.mzXML]	163.07443237304688	11.544333333333332	11.5164	11.862599999999999	0.34619999999999784	69016.3203125	560234.0301413566	0	1279	0.15488516363715377	3.93664699559245	6.289806509970319	163.07406616210938	163.0749053955078
283	163.0933837890625	14.261466666666667					1	DETECTED	163.0934 m/z @14.26 [CD6584_1.mzXML]	163.0933837890625	14.261466666666667	1.3568333333333333	19.014166666666664	17.65733333333333	16153.505859375	4092923.7640132443	0	1279	2.8697091039448512	0.7310299934542903	1.109442054300061	163.08738708496094	163.09628295898438
284	163.1149139404297	1.7811833333333333					1	DETECTED	163.1149 m/z @1.78 [CD6584_1.mzXML]	163.1149139404297	1.7811833333333333	1.7671333333333334	17.256833333333336	15.489700000000003	108629.375	5461262.887173523	0	1279	0.09731644304485143	551.2348754448441	1101.4697508896882	163.1104278564453	163.11634826660156
285	163.9759521484375	1.1157666666666666					1	DETECTED	163.9760 m/z @1.12 [CD6584_1.mzXML]	163.9759521484375	1.1157666666666666	0.10158333333333333	19.995	19.893416666666667	34901.98046875	1.0419122614549069E7	0	1279	18.15700977853731	4.6715816927885525	3.8308197245917577	163.97506713867188	163.97662353515625
286	163.99411010742188	1.4865666666666668					1	DETECTED	163.9941 m/z @1.49 [CD6584_1.mzXML]	163.99411010742188	1.4865666666666668	1.4569833333333333	17.371666666666666	15.914683333333333	13873.572265625	4192826.530456636	0	1279	0.12366061444394383	258.380063770147	480.44402546661905	163.98638916015625	163.99417114257812
287	164.05921936035156	10.9566					1	DETECTED	164.0592 m/z @10.96 [CD6584_1.mzXML]	164.05921936035156	10.9566	10.788433333333334	11.088683333333334	0.30025000000000013	17793.67578125	196573.61012683107	0	1279	0.15431602231565655	0.89271555996036	0.8816356912409617	164.05908203125	164.0596160888672
288	164.09080505371094	2.0924833333333335					1	DETECTED	164.0908 m/z @2.09 [CD6584_1.mzXML]	164.09080505371094	2.0924833333333335	1.8947	7.100716666666667	5.206016666666667	21225.45703125	1025522.6381695862	0	1279	0.46071837258130355	13.160908401449392	5.397859610789849	164.09051513671875	164.0918731689453
289	164.92901611328125	1.6789833333333335					1	DETECTED	164.9290 m/z @1.68 [CD6584_1.mzXML]	164.92901611328125	1.6789833333333335	1.6054833333333332	2.3061333333333334	0.7006500000000002	45231.859375	875562.9117004398	0	1279	0.144504195222672	4.766326530612224	7.292345766463635	164.91954040527344	164.92930603027344
290	164.9833984375	11.236983333333335					1	DETECTED	164.9834 m/z @11.24 [CD6584_1.mzXML]	164.9833984375	11.236983333333335	0.10158333333333333	19.978333333333335	19.87675	216686.4375	2.0654820130459532E7	0	1279	1.3249491449364719	4.647176692529087	6.403542535938263	164.9796905517578	164.98439025878906
291	165.05397033691406	9.327416666666666					1	DETECTED	165.0540 m/z @9.33 [CD6584_1.mzXML]	165.05397033691406	9.327416666666666	3.0021833333333334	11.10375	8.101566666666667	13995.7236328125	2213362.1951997057	0	1279	5.456139618983613	0.6763640769837466	0.351902532373278	165.05328369140625	165.05679321289062
292	165.07504272460938	1.8947					1	DETECTED	165.0750 m/z @1.89 [CD6584_1.mzXML]	165.07504272460938	1.8947	1.8661666666666668	19.661166666666666	17.794999999999998	28577.66015625	4212248.55283664	0	1279	0.3296974130175896	311.8282710280377	622.6565420560755	165.06539916992188	165.0781707763672
293	165.15916442871094	15.910216666666667					1	DETECTED	165.1592 m/z @15.91 [CD6584_1.mzXML]	165.15916442871094	15.910216666666667	0.3366166666666667	19.9285	19.59188333333333	33579.34375	7780853.7012435915	0	1279	2.5443313876838847	0.7556499231187664	0.609779560710256	165.15663146972656	165.1595458984375
294	166.02542114257812	1.4258333333333333					1	DETECTED	166.0254 m/z @1.43 [CD6584_1.mzXML]	166.02542114257812	1.4258333333333333	0.13435	19.9285	19.79415	59958.2421875	3769016.6030170885	0	1279	0.0687725256455185	8.33152289747573	4.843163680873466	166.02383422851562	166.02606201171875
295	166.0524444580078	2.6119					1	DETECTED	166.0524 m/z @2.61 [CD6584_1.mzXML]	166.0524444580078	2.6119	2.0074166666666664	14.7604	12.752983333333335	18714.419921875	5931182.628139405	0	1279	0.6710829558537985	5.265772739148051	9.600820520103039	166.0455780029297	166.06167602539062
296	166.074462890625	14.362383333333334					1	DETECTED	166.0745 m/z @14.36 [CD6584_1.mzXML]	166.074462890625	14.362383333333334	8.07525	14.362383333333334	6.287133333333333	16039.1748046875	3055345.2661207886	0	1279	5.9699605102204245	0.5	null	166.0665740966797	166.07452392578125
297	166.0851287841797	8.39025					1	DETECTED	166.0851 m/z @8.39 [CD6584_1.mzXML]	166.0851287841797	8.39025	0.6229666666666667	19.296333333333333	18.673366666666666	3031006.75	7.20940532486644E7	1	1279	0.28718680372572436	0.8257235688390447	0.5220236324886389	166.0777587890625	166.0919952392578
298	166.09915161132812	8.39025					1	DETECTED	166.0992 m/z @8.39 [CD6584_1.mzXML]	166.09915161132812	8.39025	8.028866666666667	8.50925	0.4803833333333323	7038.16845703125	77303.47177966307	0	1279	0.13759985441168432	0.664645113683531	0.32929022736706187	166.09567260742188	166.10879516601562
299	166.11538696289062	8.375683333333333					1	DETECTED	166.1154 m/z @8.38 [CD6584_1.mzXML]	166.11538696289062	8.375683333333333	8.166116666666666	8.4491	0.28298333333333403	3790.37939453125	38197.92126446536	0	1279	0.04231529368243514	0.6751630348337835	0.35032606966756696	166.11053466796875	166.11888122558594
300	166.58355712890625	8.360933333333334					1	DETECTED	166.5836 m/z @8.36 [CD6584_1.mzXML]	166.58355712890625	8.360933333333334	8.059716666666667	8.554499999999999	0.49478333333333246	7818.91748046875	130295.35075244159	0	1279	0.2552845746497656	0.8213080285508749	0.6426160571017497	166.5832977294922	166.58372497558594
301	166.98390197753906	12.476433333333334					1	DETECTED	166.9839 m/z @12.48 [CD6584_1.mzXML]	166.98390197753906	12.476433333333334	0.10158333333333333	19.995	19.893416666666667	107275.0078125	1.3935601480693588E7	0	1279	1.7999719089287538	0.7911568275711804	0.12126240472121398	166.98287963867188	166.9849853515625
302	167.0215606689453	8.375683333333333					1	DETECTED	167.0216 m/z @8.38 [CD6584_1.mzXML]	167.0215606689453	8.375683333333333	8.059716666666667	8.5242	0.4644833333333338	9413.326171875	165658.31170605493	0	1279	0.31672908877459705	0.7350195168266711	0.4309842594478565	167.02069091796875	167.02159118652344
303	167.03273010253906	9.598783333333333					1	DETECTED	167.0327 m/z @9.60 [CD6584_1.mzXML]	167.03273010253906	9.598783333333333	1.7671333333333334	10.528616666666666	8.761483333333333	537152.4375	4715741.307581718	1	1279	0.08436055588591884	0.5117551165129459	2.55441722089354	167.0303955078125	167.03350830078125
304	167.08868408203125	8.39025					1	DETECTED	167.0887 m/z @8.39 [CD6584_1.mzXML]	167.08868408203125	8.39025	1.8519833333333333	9.269733333333333	7.41775	200699.078125	5593702.03666669	0	1279	0.26444753323686854	0.8068018349554217	1.1408329420867187	167.08673095703125	167.08917236328125
305	168.036376953125	9.598783333333333					1	DETECTED	168.0364 m/z @9.60 [CD6584_1.mzXML]	168.036376953125	9.598783333333333	3.35885	16.203866666666666	12.845016666666666	32851.18359375	1873792.9739183646	0	1279	0.09613252193068966	0.5155711649214851	2.81658477932431	168.02798461914062	168.03680419921875
306	168.09536743164062	10.8659					1	DETECTED	168.0954 m/z @10.87 [CD6584_1.mzXML]	168.09536743164062	10.8659	7.9824	18.6155	10.6331	19072.072265625	1827137.4538701475	0	1279	2.692194120953779	1.840578006648243	2.7660005174514533	168.08734130859375	168.0954132080078
307	168.97927856445312	12.476433333333334					1	DETECTED	168.9793 m/z @12.48 [CD6584_1.mzXML]	168.97927856445312	12.476433333333334	0.10158333333333333	19.895166666666668	19.793583333333334	46304.7421875	5385586.198707459	0	1279	0.9063745686507723	1.439228192284387	1.4895318613519284	168.97886657714844	168.98025512695312
308	169.01556396484375	1.9227666666666667					1	DETECTED	169.0156 m/z @1.92 [CD6584_1.mzXML]	169.01556396484375	1.9227666666666667	1.9227666666666667	11.877433333333332	9.954666666666666	37559.2109375	1.1600248865382079E7	0	1279	8.988452015342078	null	null	169.00730895996094	169.02235412597656
309	169.03472900390625	3.0021833333333334					1	DETECTED	169.0347 m/z @3.00 [CD6584_1.mzXML]	169.03472900390625	3.0021833333333334	1.9366833333333333	17.750333333333334	15.81365	349646.8125	1.432776263882291E7	1	1279	0.36396944500656625	0.8528863964991057	0.2544575727564112	169.02716064453125	169.0377655029297
310	169.0481719970703	10.8659					1	DETECTED	169.0482 m/z @10.87 [CD6584_1.mzXML]	169.0481719970703	10.8659	1.7234166666666666	19.978333333333335	18.25491666666667	5430858.0	4.214695811467418E7	1	1279	0.09671861701260376	2.1866532941684977	2.4522978002497977	169.04257202148438	169.0580291748047
311	169.0659637451172	10.8659					1	DETECTED	169.0660 m/z @10.87 [CD6584_1.mzXML]	169.0659637451172	10.8659	6.40135	10.9566	4.55525	7693.71044921875	820245.816257568	0	1279	0.07489933083576439	0.5101577986583195	0.020315597316638855	169.0597686767578	169.07461547851562
312	169.07723999023438	10.8659					1	DETECTED	169.0772 m/z @10.87 [CD6584_1.mzXML]	169.07723999023438	10.8659	8.86165	10.92615	2.0645000000000007	6772.18701171875	331500.44679602043	0	1279	0.06616077034875367	0.5150305600598727	0.030061120119745488	169.07723999023438	169.08291625976562
313	169.09376525878906	1.6639333333333333					1	DETECTED	169.0938 m/z @1.66 [CD6584_1.mzXML]	169.09376525878906	1.6639333333333333	1.6054833333333332	16.0085	14.403016666666668	42165.50390625	7168714.572403657	0	1279	0.10982446751600294	61.17948139803696	122.73271621011813	169.08543395996094	169.09683227539062
314	169.14566040039062	14.170933333333332					1	DETECTED	169.1457 m/z @14.17 [CD6584_1.mzXML]	169.14566040039062	14.170933333333332	9.00095	19.130666666666666	10.129716666666667	8587.1181640625	1721827.0773513184	0	1279	0.35416755967131053	0.9796662787436453	0.5442479935202013	169.1453399658203	169.15524291992188
315	170.0381317138672	3.0021833333333334					1	DETECTED	170.0381 m/z @3.00 [CD6584_1.mzXML]	170.0381317138672	3.0021833333333334	2.0074166666666664	9.447766666666666	7.4403500000000005	15666.3388671875	1937601.5193729252	0	1279	1.1179840619342016	3.739746339175015	6.47949267835003	170.029296875	170.03872680664062
316	170.0517578125	10.8659					1	DETECTED	170.0518 m/z @10.87 [CD6584_1.mzXML]	170.0517578125	10.8659	1.7671333333333334	11.328333333333335	9.561200000000001	297331.78125	7910722.140377549	0	1279	1.6677433341692538	0.5848002519255519	2.9454080088159347	170.04176330566406	170.0594940185547
317	170.09161376953125	1.8806					1	DETECTED	170.0916 m/z @1.88 [CD6584_1.mzXML]	170.09161376953125	1.8806	0.10158333333333333	19.995	19.893416666666667	19317.650390625	6703116.29215942	0	1279	0.4612652888155164	5.591127120787701	36.52445972199826	170.09136962890625	170.0960693359375
318	170.97679138183594	12.585283333333333					1	DETECTED	170.9768 m/z @12.59 [CD6584_1.mzXML]	170.97679138183594	12.585283333333333	10.68805	16.9925	6.304449999999999	6779.67578125	1315670.1550532226	0	1279	0.7405504671210572	1.6614851450357544	2.322970290071509	170.9702911376953	170.97767639160156
319	171.0625457763672	9.199083333333334					1	DETECTED	171.0625 m/z @9.20 [CD6584_1.mzXML]	171.0625457763672	9.199083333333334	9.170716666666667	10.985833333333334	1.8151166666666665	25199.458984375	480684.6057449325	0	1279	1.7931735354708493	31.993830787308813	63.202451477017426	171.05258178710938	171.06491088867188
320	171.1483612060547	2.833666666666667					1	DETECTED	171.1484 m/z @2.83 [CD6584_1.mzXML]	171.1483612060547	2.833666666666667	0.10158333333333333	19.995	19.893416666666667	9632.685546875	6429696.545237921	0	1279	8.145447049565101	3.640704590513954	3.0303550166153745	171.14715576171875	171.14918518066406
321	172.03628540039062	9.523866666666667					1	DETECTED	172.0363 m/z @9.52 [CD6584_1.mzXML]	172.03628540039062	9.523866666666667	9.493333333333334	9.598783333333333	0.10544999999999938	6471.673828125	26753.39720898452	0	1279	0.116542399933655	1.7268013100436974	2.453602620087395	172.03610229492188	172.03639221191406
322	172.13267517089844	10.232316666666666					1	DETECTED	172.1327 m/z @10.23 [CD6584_1.mzXML]	172.13267517089844	10.232316666666666	10.172933333333333	10.381300000000001	0.20836666666666837	13832.6513671875	101969.83458166532	0	1279	0.11791428792687597	1.7544204322200665	2.508840864440133	172.13238525390625	172.13267517089844
323	173.019775390625	14.729999999999999					1	DETECTED	173.0198 m/z @14.73 [CD6584_1.mzXML]	173.019775390625	14.729999999999999	8.784616666666667	19.995	11.210383333333334	7910.25732421875	2134695.153011841	0	1279	1.4446319013796405	0.9574844696736885	0.8234483777807894	173.0191650390625	173.02096557617188
324	173.9602508544922	11.384516666666666					1	DETECTED	173.9603 m/z @11.38 [CD6584_1.mzXML]	173.9602508544922	11.384516666666666	0.10158333333333333	19.995	19.893416666666667	13699.2470703125	2712705.5667478945	0	1279	0.6084580211126571	0.7043678111686218	0.42858506371822885	173.9524383544922	173.96119689941406
325	174.07786560058594	14.536466666666666					1	DETECTED	174.0779 m/z @14.54 [CD6584_1.mzXML]	174.07786560058594	14.536466666666666	5.4630833333333335	18.649166666666666	13.186083333333332	8751.0283203125	2244300.9230999746	0	1279	2.8537097428310982	1.0195559772226856	0.8381752837504964	174.0773162841797	174.0836944580078
326	174.12718200683594	19.512166666666666					1	DETECTED	174.1272 m/z @19.51 [CD6584_1.mzXML]	174.12718200683594	19.512166666666666	0.28595	19.878333333333334	19.592383333333334	2562.588623046875	1848923.3928369137	0	1279	0.4979207073649974	0.5095225876472491	0.019045175294498135	174.12623596191406	174.1276397705078
327	174.9369659423828	1.6639333333333333					1	DETECTED	174.9370 m/z @1.66 [CD6584_1.mzXML]	174.9369659423828	1.6639333333333333	1.5756833333333333	1.8092000000000001	0.23351666666666682	155801.15625	1060936.802809571	0	1279	0.10259290794495679	1.390056213705454	1.450964357309236	174.93682861328125	174.93724060058594
328	174.990478515625	1.4419					1	DETECTED	174.9905 m/z @1.44 [CD6584_1.mzXML]	174.990478515625	1.4419	0.13435	19.961666666666666	19.827316666666665	61087.77734375	3341838.787919162	0	1279	0.9290577120019565	57.43436707570529	27.224410097184077	174.99020385742188	174.9914093017578
329	175.0033721923828	1.8661666666666668					1	DETECTED	175.0034 m/z @1.87 [CD6584_1.mzXML]	175.0033721923828	1.8661666666666668	1.8661666666666668	18.46516666666667	16.599	7760.76220703125	3383259.746413511	0	1279	14.191889802783974	null	null	175.0033721923828	175.0083770751953
330	175.02301025390625	3.3303166666666666					1	DETECTED	175.0230 m/z @3.33 [CD6584_1.mzXML]	175.02301025390625	3.3303166666666666	1.4088166666666666	19.329666666666665	17.920849999999998	18123.8359375	2322420.5310495924	0	1279	0.35047945023156357	0.9482460776208084	0.28214698736272126	175.01815795898438	175.03135681152344
331	175.03578186035156	9.718133333333332					1	DETECTED	175.0358 m/z @9.72 [CD6584_1.mzXML]	175.03578186035156	9.718133333333332	9.67305	13.85865	4.185600000000001	6304.41064453125	939543.930932312	0	1279	0.07504914968024856	46.420702402958376	91.84140480591675	175.03565979003906	175.03907775878906
332	175.05686950683594	1.8947					1	DETECTED	175.0569 m/z @1.89 [CD6584_1.mzXML]	175.05686950683594	1.8947	1.8947	18.065833333333334	16.171133333333334	10630.3095703125	3938707.4571965337	0	1279	7.992146263059388	null	null	175.05274963378906	175.06385803222656
333	175.07431030273438	15.4555					1	DETECTED	175.0743 m/z @15.46 [CD6584_1.mzXML]	175.07431030273438	15.4555	9.386966666666666	19.677833333333336	10.29086666666667	12277.33203125	2739679.2623161315	0	1279	2.9060471417098945	0.8427079993343497	0.7385728169529439	175.0711212158203	175.0775604248047
334	175.1180419921875	1.7529000000000001					1	DETECTED	175.1180 m/z @1.75 [CD6584_1.mzXML]	175.1180419921875	1.7529000000000001	1.6054833333333332	18.115833333333335	16.510350000000003	73469.28125	3663418.310267028	0	1279	0.2984424716274048	2.8129719807197726	65.47365956359836	175.1105499267578	175.1223907470703
335	176.0696563720703	10.528616666666666					1	DETECTED	176.0697 m/z @10.53 [CD6584_1.mzXML]	176.0696563720703	10.528616666666666	8.8926	13.406183333333333	4.513583333333333	186879.640625	1873984.3324191307	0	1279	0.0786496452236598	0.5628831700886395	0.07904330935174055	176.06101989746094	176.07403564453125
336	176.9699249267578	1.4865666666666668					1	DETECTED	176.9699 m/z @1.49 [CD6584_1.mzXML]	176.9699249267578	1.4865666666666668	1.4258333333333333	1.6201333333333332	0.19429999999999992	30920.044921875	254002.93851367192	0	1279	0.1679082179064184	1.5996158068057023	2.1992316136114045	176.96957397460938	176.97007751464844
337	176.99888610839844	15.407183333333334					1	DETECTED	176.9989 m/z @15.41 [CD6584_1.mzXML]	176.99888610839844	15.407183333333334	1.531	18.216166666666666	16.685166666666667	4928.84130859375	2209342.9753626385	0	1279	0.24289465617834338	0.6012159923898382	0.12561559495934543	176.9980010986328	177.00613403320312
338	177.0601806640625	1.6493833333333332					1	DETECTED	177.0602 m/z @1.65 [CD6584_1.mzXML]	177.0601806640625	1.6493833333333332	1.5756833333333333	11.5164	9.940716666666667	28138.826171875	3064190.654887939	0	1279	0.15458323029407195	55.30262629595622	110.0221910938505	177.05299377441406	177.0601806640625
339	177.07296752929688	10.558300000000001					1	DETECTED	177.0730 m/z @10.56 [CD6584_1.mzXML]	177.07296752929688	10.558300000000001	1.95065	10.671483333333333	8.720833333333333	17178.388671875	4503232.485025878	0	1279	8.537295625485207	0.5065745780400767	0.013149156080153334	177.0728302001953	177.0753173828125
340	177.08627319335938	6.6336					1	DETECTED	177.0863 m/z @6.63 [CD6584_1.mzXML]	177.08627319335938	6.6336	0.10158333333333333	19.978333333333335	19.87675	33443.4453125	4078820.5796038825	0	1279	8.745073590025813	0.7597163056505017	0.36395654411726325	177.08546447753906	177.0938720703125
341	177.1629638671875	12.616950000000001					1	DETECTED	177.1630 m/z @12.62 [CD6584_1.mzXML]	177.1629638671875	12.616950000000001	0.3029	19.995	19.6921	5533.333984375	2638292.126622319	0	1279	8.122991896263152	0.7995785302154854	0.5991570604309711	177.158203125	177.1629638671875
342	178.96267700195312	11.251683333333334					1	DETECTED	178.9627 m/z @11.25 [CD6584_1.mzXML]	178.96267700195312	11.251683333333334	0.10158333333333333	19.878333333333334	19.77675	10977.8291015625	2356958.0752182314	0	1279	0.6670885380331875	0.886841822046439	0.773683644092878	178.95962524414062	178.96347045898438
343	179.03939819335938	1.4865666666666668					1	DETECTED	179.0394 m/z @1.49 [CD6584_1.mzXML]	179.03939819335938	1.4865666666666668	1.4088166666666666	1.6639333333333333	0.25511666666666666	19853.05078125	158127.48476306157	0	1279	0.10347996875338539	1.6406216505894917	2.2599086417100085	179.03750610351562	179.03945922851562
344	179.0530548095703	14.333766666666666					1	DETECTED	179.0531 m/z @14.33 [CD6584_1.mzXML]	179.0530548095703	14.333766666666666	10.2474	18.516000000000002	8.268600000000001	6005.16552734375	1375231.1060426638	0	1279	4.888635078672701	1.0117300617500475	0.735549919467837	179.05238342285156	179.0577850341797
345	179.06939697265625	10.528616666666666					1	DETECTED	179.0694 m/z @10.53 [CD6584_1.mzXML]	179.06939697265625	10.528616666666666	0.11776666666666666	19.995	19.877233333333333	29933.6171875	2605835.9733454296	0	1279	0.08649559279616881	1.2548858525794062	7.228194262567283	179.0624237060547	179.0699462890625
346	180.02842712402344	11.5716					1	DETECTED	180.0284 m/z @11.57 [CD6584_1.mzXML]	180.02842712402344	11.5716	1.4569833333333333	11.682983333333334	10.226	23078.634765625	4285102.245304444	0	1279	0.1130134856237035	0.5055060580644842	0.15387812751904417	180.02145385742188	180.03318786621094
347	180.06484985351562	9.7328					1	DETECTED	180.0648 m/z @9.73 [CD6584_1.mzXML]	180.06484985351562	9.7328	0.6905333333333333	10.51435	9.823816666666668	53425.6640625	1658087.6051329367	0	1279	0.10367299431879218	0.5096477631142765	0.013857848495026488	180.0644989013672	180.0727996826172
348	180.0872802734375	8.877416666666667					1	DETECTED	180.0873 m/z @8.88 [CD6584_1.mzXML]	180.0872802734375	8.877416666666667	0.6736	19.878333333333334	19.204733333333333	10395.3212890625	2308836.654035949	0	1279	0.0881820149627437	18.567491099104743	23.116593061783654	180.0791015625	180.0963897705078
349	180.90272521972656	1.6789833333333335					1	DETECTED	180.9027 m/z @1.68 [CD6584_1.mzXML]	180.90272521972656	1.6789833333333335	1.6345833333333333	2.164	0.5294166666666669	24171.68359375	344069.6357526856	0	1279	0.33714338776050856	5.961899399399373	10.923798798798746	180.90255737304688	180.90341186523438
350	181.04835510253906	12.461533333333334					1	DETECTED	181.0484 m/z @12.46 [CD6584_1.mzXML]	181.04835510253906	12.461533333333334	0.13435	19.995	19.86065	17376.8359375	2940388.257422975	0	1279	2.186212052918634	0.6171794611183351	0.277747168016489	181.0391845703125	181.05389404296875
351	181.071044921875	9.371983333333333					1	DETECTED	181.0710 m/z @9.37 [CD6584_1.mzXML]	181.071044921875	9.371983333333333	4.766066666666666	11.626949999999999	6.860883333333333	311141.9375	3578548.9957500543	1	1279	0.09143806125684151	2.5031907545055607	0.7791427922966618	181.06320190429688	181.07408142089844
352	181.08447265625	11.5716					1	DETECTED	181.0845 m/z @11.57 [CD6584_1.mzXML]	181.08447265625	11.5716	8.86165	15.294566666666666	6.432916666666667	6388456.5	5.074741838536442E7	1	1279	0.12430454397029678	1.789044393882144	2.214294314794398	181.08193969726562	181.0908203125
353	181.0989990234375	11.585233333333333					1	DETECTED	181.0990 m/z @11.59 [CD6584_1.mzXML]	181.0989990234375	11.585233333333333	9.898616666666667	11.654666666666666	1.7560499999999983	11165.2216796875	452831.50030389376	0	1279	0.07251012838909077	0.5205836141387589	0.041167228277517676	181.09645080566406	181.1042938232422
354	182.08815002441406	11.5716					1	DETECTED	182.0882 m/z @11.57 [CD6584_1.mzXML]	182.08815002441406	11.5716	1.9933	13.46445	11.47115	460160.34375	1.6469347762474759E7	1	1279	8.191056217069335	0.6290773285594412	0.2552118394419066	182.07981872558594	182.08828735351562
355	182.14918518066406	15.910216666666667					1	DETECTED	182.1492 m/z @15.91 [CD6584_1.mzXML]	182.14918518066406	15.910216666666667	0.10158333333333333	19.995	19.893416666666667	93875.2578125	2.3387272026676517E7	0	1279	2.9099749004068194	0.7710249407021479	0.5769363865519485	182.1482391357422	182.14991760253906
356	182.9614715576172	1.5459333333333334					1	DETECTED	182.9615 m/z @1.55 [CD6584_1.mzXML]	182.9614715576172	1.5459333333333334	1.4569833333333333	1.5459333333333334	0.08895000000000008	8604.1337890625	36039.74188684083	0	1279	0.08187341803864889	0.5	null	182.96121215820312	182.96168518066406
357	183.04835510253906	15.84495					1	DETECTED	183.0484 m/z @15.84 [CD6584_1.mzXML]	183.04835510253906	15.84495	8.166116666666666	19.94516666666667	11.779050000000003	6397.6015625	2015733.6493353879	0	1279	1.99740614589164	0.7669817463590389	0.4826755612944672	183.04762268066406	183.05506896972656
358	183.15237426757812	15.552466666666668					1	DETECTED	183.1524 m/z @15.55 [CD6584_1.mzXML]	183.15237426757812	15.552466666666668	0.11776666666666666	19.978333333333335	19.860566666666667	5324.99560546875	1985639.8514469604	0	1279	3.7523540812848637	0.6433739128932426	0.2880427338787622	183.1434783935547	183.15321350097656
359	183.9516143798828	10.232316666666666					1	DETECTED	183.9516 m/z @10.23 [CD6584_1.mzXML]	183.9516143798828	10.232316666666666	9.6284	10.307166666666665	0.6787666666666663	4873.93701171875	72564.81199481203	0	1279	0.07935773033742777	0.5619704705395333	0.1239409410790666	183.9513702392578	183.9520721435547
360	184.059814453125	9.047699999999999					1	DETECTED	184.0598 m/z @9.05 [CD6584_1.mzXML]	184.059814453125	9.047699999999999	0.8260333333333333	9.583883333333334	8.757850000000001	4636.265625	481460.11691143794	0	1279	0.5962029218979428	0.5326079464828706	0.06359968028909106	184.0587921142578	184.06027221679688
361	184.072021484375	13.072783333333332					1	DETECTED	184.0720 m/z @13.07 [CD6584_1.mzXML]	184.072021484375	13.072783333333332	9.125483333333333	15.294566666666666	6.169083333333333	119412.6484375	4324743.601833558	0	1279	0.21625922410940746	0.9738402974472612	0.6870805783540274	184.07073974609375	184.0813751220703
362	184.09335327148438	1.7811833333333333					1	DETECTED	184.0934 m/z @1.78 [CD6584_1.mzXML]	184.09335327148438	1.7811833333333333	1.7529000000000001	10.411100000000001	8.6582	337730.53125	2603108.2611480397	0	1279	0.03752454429400376	1.2515407719389047	1.470071091081029	184.0933380126953	184.09634399414062
363	184.9987335205078	1.4865666666666668					1	DETECTED	184.9987 m/z @1.49 [CD6584_1.mzXML]	184.9987335205078	1.4865666666666668	1.4258333333333333	7.5344999999999995	6.108666666666666	16716.228515625	931129.3602645874	0	1279	0.08305491372779716	50.29088913282091	99.58177826564183	184.9983673095703	184.99981689453125
364	185.0432586669922	10.232316666666666					1	DETECTED	185.0433 m/z @10.23 [CD6584_1.mzXML]	185.0432586669922	10.232316666666666	0.16798333333333335	19.961666666666666	19.793683333333334	1446126.75	1.6720645274916623E7	1	1279	0.0865171273645906	0.5170220922966511	0.1836689564751507	185.04037475585938	185.0443572998047
365	185.12765502929688	9.125483333333333					1	DETECTED	185.1277 m/z @9.13 [CD6584_1.mzXML]	185.12765502929688	9.125483333333333	0.5386500000000001	13.88725	13.3486	64410.05859375	1729634.3788570254	0	1279	0.13858224212724402	1.5626110332891279	2.1511709294639476	185.1186065673828	185.13125610351562
366	186.046875	10.232316666666666					1	DETECTED	186.0469 m/z @10.23 [CD6584_1.mzXML]	186.046875	10.232316666666666	3.6209333333333333	16.927	13.306066666666666	97576.265625	2036085.1016530162	0	1279	0.08101012345736613	0.70497082159646	0.22776118843731158	186.03871154785156	186.0550994873047
367	186.07257080078125	1.9227666666666667					1	DETECTED	186.0726 m/z @1.92 [CD6584_1.mzXML]	186.07257080078125	1.9227666666666667	0.2690666666666666	19.961666666666666	19.6926	41541.1484375	1921748.0395485535	0	1279	null	5.9541029207232254	0.19987943569458197	186.07229614257812	186.07577514648438
368	186.910888671875	1.6493833333333332					1	DETECTED	186.9109 m/z @1.65 [CD6584_1.mzXML]	186.910888671875	1.6493833333333332	1.6345833333333333	1.7529000000000001	0.11831666666666685	20224.931640625	79609.40528295905	0	1279	0.0840842859714408	3.9971846846847114	6.994369369369423	186.9105224609375	186.910888671875
369	186.9218292236328	1.531					1	DETECTED	186.9218 m/z @1.53 [CD6584_1.mzXML]	186.9218292236328	1.531	1.4419	1.5905833333333335	0.1486833333333335	14285.78125	63036.09355932619	0	1279	0.11720437939274642	0.8343621399176968	0.6687242798353936	186.9214630126953	186.92189025878906
370	186.95126342773438	9.213433333333334					1	DETECTED	186.9513 m/z @9.21 [CD6584_1.mzXML]	186.95126342773438	9.213433333333334	6.4675666666666665	9.298366666666668	2.8308000000000018	15203.798828125	890811.9585888671	0	1279	0.10288059272267702	0.5154656696125086	0.030931339225017132	186.94708251953125	186.9532928466797
371	187.05667114257812	1.8661666666666668					1	DETECTED	187.0567 m/z @1.87 [CD6584_1.mzXML]	187.05667114257812	1.8661666666666668	1.8376166666666667	12.66135	10.823733333333333	525370.375	5048214.550708188	0	1279	0.048357260758506326	4.780946945990482	4.627809078724589	187.04721069335938	187.06211853027344
372	187.07046508789062	2.8474999999999997					1	DETECTED	187.0705 m/z @2.85 [CD6584_1.mzXML]	187.07046508789062	2.8474999999999997	0.40386666666666665	19.795166666666667	19.3913	26316.720703125	4919742.642538086	0	1279	1.0930191744227717	1.847067727650512	3.47136083424911	187.0697021484375	187.07559204101562
373	187.12530517578125	13.584100000000001					1	DETECTED	187.1253 m/z @13.58 [CD6584_1.mzXML]	187.12530517578125	13.584100000000001	0.11776666666666666	19.978333333333335	19.860566666666667	5864.255859375	3477814.2297727657	0	1279	4.521624566454028	0.7374155300873784	0.4748310601747568	187.11924743652344	187.13186645507812
374	187.47186279296875	9.213433333333334					1	DETECTED	187.4719 m/z @9.21 [CD6584_1.mzXML]	187.47186279296875	9.213433333333334	9.170716666666667	11.01485	1.8441333333333318	12316.1240234375	356539.34475427173	0	1279	0.08995561084213044	21.585641825984897	42.171283651969794	187.46630859375	187.47186279296875
375	188.0218963623047	10.8659					1	DETECTED	188.0219 m/z @10.87 [CD6584_1.mzXML]	188.0218963623047	10.8659	9.22735	11.10375	1.8764000000000003	31171.009765625	790627.4742950436	0	1279	0.09431035023189516	0.5725794147264349	0.0653880415723113	188.0192413330078	188.03131103515625
376	188.03419494628906	2.1212					1	DETECTED	188.0342 m/z @2.12 [CD6584_1.mzXML]	188.03419494628906	2.1212	2.0074166666666664	9.22735	7.2199333333333335	8266.634765625	1592457.3113927	0	1279	0.20561885603418073	31.726673502270334	62.45334700454066	188.0338592529297	188.04296875
377	188.0694580078125	9.22735					1	DETECTED	188.0695 m/z @9.23 [CD6584_1.mzXML]	188.0694580078125	9.22735	1.8947	11.222016666666667	9.327316666666666	4424495.5	3.1388371587682985E7	1	1279	0.09914439401168096	1.2598250780198927	1.2664624997692044	188.05984497070312	188.0792236328125
378	188.09042358398438	9.22735					1	DETECTED	188.0904 m/z @9.23 [CD6584_1.mzXML]	188.09042358398438	9.22735	2.0924833333333335	16.861166666666666	14.768683333333332	6892.1494140625	1343494.1163929142	0	1279	0.0654110236928016	1.0349656148678321	0.010862370234445334	188.08265686035156	188.0980987548828
379	188.6700897216797	9.213433333333334					1	DETECTED	188.6701 m/z @9.21 [CD6584_1.mzXML]	188.6700897216797	9.213433333333334	9.156133333333335	9.327416666666666	0.17128333333333146	11152.3798828125	68218.03007495076	0	1279	0.1000966593423307	1.4946189645142443	1.839545181304127	188.66990661621094	188.6702117919922
380	189.02296447753906	13.568383333333333					1	DETECTED	189.0230 m/z @13.57 [CD6584_1.mzXML]	189.02296447753906	13.568383333333333	12.153516666666667	16.171116666666666	4.0176	11898.556640625	877558.387933899	0	1279	0.2164901066462761	1.4197804268953493	0.8873093880038685	189.02215576171875	189.02371215820312
381	189.0459442138672	1.8233333333333335					1	DETECTED	189.0459 m/z @1.82 [CD6584_1.mzXML]	189.0459442138672	1.8233333333333335	1.4419	11.147833333333333	9.705933333333332	20663.326171875	4755929.240079896	0	1279	9.50969888368311	12.722974744385207	24.380516409472826	189.03594970703125	189.0513153076172
382	189.0728302001953	9.22735					1	DETECTED	189.0728 m/z @9.23 [CD6584_1.mzXML]	189.0728302001953	9.22735	9.14105	12.138666666666667	2.9976166666666675	454462.3125	3697360.082564927	0	1279	0.09090762672286701	1.2464240095472032	1.2606863690540582	189.06842041015625	189.07308959960938
383	189.0859832763672	2.6808833333333335					1	DETECTED	189.0860 m/z @2.68 [CD6584_1.mzXML]	189.0859832763672	2.6808833333333335	0.10158333333333333	19.995	19.893416666666667	82851.8203125	1.6923110311583523E7	0	1279	1.5085191812211383	13.758607751152436	3.3607516347221993	189.08563232421875	189.09042358398438
384	189.1584014892578	1.7086833333333333					1	DETECTED	189.1584 m/z @1.71 [CD6584_1.mzXML]	189.1584014892578	1.7086833333333333	1.5459333333333334	15.600833333333332	14.054899999999998	41356.32421875	8509150.436916078	0	1279	0.2372033610220523	41.121763996667845	67.79893753873472	189.1584014892578	189.16311645507812
385	189.19761657714844	9.22735					1	DETECTED	189.1976 m/z @9.23 [CD6584_1.mzXML]	189.19761657714844	9.22735	9.184949999999999	9.298366666666668	0.11341666666666939	15860.28515625	77413.50323852553	0	1279	0.09634268254752598	1.3374606918239107	1.6749213836478212	189.19715881347656	189.1978302001953
386	190.04925537109375	9.989650000000001					1	DETECTED	190.0493 m/z @9.99 [CD6584_1.mzXML]	190.04925537109375	9.989650000000001	1.4258333333333333	10.187683333333332	8.761849999999999	12604.671875	1668940.8097499385	0	1279	0.1959354766949648	0.5115622123313397	0.023124424662679364	190.046630859375	190.04928588867188
387	190.08494567871094	10.820666666666666					1	DETECTED	190.0849 m/z @10.82 [CD6584_1.mzXML]	190.08494567871094	10.820666666666666	0.8599333333333333	11.16245	10.302516666666666	61356.69140625	2279991.790424348	0	1279	1.608852785987935	0.5929650663578573	0.0330638773303875	190.0765838623047	190.09030151367188
388	190.14297485351562	10.366266666666666					1	DETECTED	190.1430 m/z @10.37 [CD6584_1.mzXML]	190.14297485351562	10.366266666666666	10.113033333333334	10.57315	0.46011666666666606	17612.7421875	275224.0108824463	0	1279	0.23640300817564786	0.9084836119520888	0.9569478976843551	190.14234924316406	190.14303588867188
389	190.9669189453125	13.615383333333334					1	DETECTED	190.9669 m/z @13.62 [CD6584_1.mzXML]	190.9669189453125	13.615383333333334	0.25243333333333334	19.878333333333334	19.6259	7504.830078125	2134168.538984924	0	1279	2.50550737173832	0.741471422834115	0.43262965513591795	190.96157836914062	190.96875
390	190.99984741210938	11.75655					1	DETECTED	190.9998 m/z @11.76 [CD6584_1.mzXML]	190.99984741210938	11.75655	1.4419	11.935550000000001	10.49365	6908.5	1821825.5294656986	0	1279	10.33767891272872	0.5086769788601649	0.017353957720329848	190.9945068359375	191.00003051757812
391	191.03025817871094	10.88105					1	DETECTED	191.0303 m/z @10.88 [CD6584_1.mzXML]	191.03025817871094	10.88105	1.4088166666666666	11.222016666666667	9.8132	155791.859375	7984725.298888549	1	1279	9.148117189546964	0.5174051406981637	0.018104534058615795	191.03012084960938	191.03956604003906
392	191.07542419433594	1.69365					1	DETECTED	191.0754 m/z @1.69 [CD6584_1.mzXML]	191.07542419433594	1.69365	1.5606833333333334	10.72135	9.160666666666666	88966.4921875	2130221.3678329466	0	1279	9.144017413083727	34.447229882175975	67.38471345280823	191.0689697265625	191.07931518554688
393	191.10511779785156	11.282783333333333					1	DETECTED	191.1051 m/z @11.28 [CD6584_1.mzXML]	191.10511779785156	11.282783333333333	7.301150000000001	13.322966666666668	6.021816666666667	14282.08203125	871825.392926361	0	1279	0.1645307611054605	0.7561992984453619	0.5123985968907239	191.0976104736328	191.10638427734375
394	192.00746154785156	11.177583333333333					1	DETECTED	192.0075 m/z @11.18 [CD6584_1.mzXML]	192.00746154785156	11.177583333333333	0.10158333333333333	19.978333333333335	19.87675	5465.482421875	1810731.1451489255	0	1279	11.712396139307671	0.8972891838208741	0.7925922927055251	192.00613403320312	192.00831604003906
395	192.0337371826172	10.850933333333334					1	DETECTED	192.0337 m/z @10.85 [CD6584_1.mzXML]	192.0337371826172	10.850933333333334	1.7811833333333333	10.985833333333334	9.20465	12353.9306640625	2063644.733486572	0	1279	8.296488848713928	0.507436809173351	0.015925591257909284	192.03057861328125	192.04278564453125
396	192.0729217529297	1.7234166666666666					1	DETECTED	192.0729 m/z @1.72 [CD6584_1.mzXML]	192.0729217529297	1.7234166666666666	0.16798333333333335	11.118583333333333	10.9506	6975.17236328125	1888617.459681915	0	1279	7.515627056013168	3.520112294537428	2.896568390288493	192.06375122070312	192.07957458496094
397	192.1044158935547	9.583883333333334					1	DETECTED	192.1044 m/z @9.58 [CD6584_1.mzXML]	192.1044158935547	9.583883333333334	9.00095	9.613716666666667	0.6127666666666673	3702.381591796875	61248.51426879871	0	1279	0.07534282278087545	0.5255889752973459	0.05117795059469192	192.1009521484375	192.10458374023438
398	192.96038818359375	2.20735					1	DETECTED	192.9604 m/z @2.21 [CD6584_1.mzXML]	192.96038818359375	2.20735	2.0783333333333336	17.28933333333333	15.210999999999999	14271.984375	1739233.0545307922	0	1279	0.19445362363621443	58.94974809456157	116.89949618912314	192.96038818359375	192.9646453857422
399	193.00086975097656	1.4865666666666668					1	DETECTED	193.0009 m/z @1.49 [CD6584_1.mzXML]	193.00086975097656	1.4865666666666668	1.4088166666666666	15.407183333333334	13.998366666666668	11341.5556640625	2636773.3270515134	0	1279	0.08891006574816451	90.02165058949602	179.04330117899204	192.99974060058594	193.0011749267578
400	193.0334014892578	3.3158499999999997					1	DETECTED	193.0334 m/z @3.32 [CD6584_1.mzXML]	193.0334014892578	3.3158499999999997	1.6054833333333332	17.1415	15.536016666666667	10321.60546875	1178252.4121101077	0	1279	0.39807917875893795	4.541721073454036	8.083442146908071	193.033203125	193.0358428955078
401	193.08485412597656	10.51435					1	DETECTED	193.0849 m/z @10.51 [CD6584_1.mzXML]	193.08485412597656	10.51435	10.47055	10.655016666666667	0.18446666666666722	25770.01953125	142054.73069091878	0	1279	0.09170096016302232	3.4983600249570697	2.7287812473013022	193.084716796875	193.08506774902344
402	193.0997772216797	9.00095					1	DETECTED	193.0998 m/z @9.00 [CD6584_1.mzXML]	193.0997772216797	9.00095	8.907833333333334	9.078766666666667	0.17093333333333227	9420.24609375	46346.57108361792	0	1279	0.09981955967690759	0.917844997315205	1.120796179527254	193.0994415283203	193.0999298095703
403	193.13014221191406	1.6789833333333335					1	DETECTED	193.1301 m/z @1.68 [CD6584_1.mzXML]	193.13014221191406	1.6789833333333335	0.25243333333333334	19.677833333333336	19.425400000000003	5312.96435546875	2001127.6192592164	0	1279	10.095245155681663	6.8085240615470894	12.617048123094177	193.12124633789062	193.13299560546875
404	193.15737915039062	14.610449999999998					1	DETECTED	193.1574 m/z @14.61 [CD6584_1.mzXML]	193.15737915039062	14.610449999999998	14.304966666666667	15.487983333333334	1.183016666666667	4217.6875	148163.10143487534	0	1279	0.29200184438892585	1.9363031261934773	2.8726062523869547	193.15696716308594	193.15811157226562
405	194.0038299560547	1.4419					1	DETECTED	194.0038 m/z @1.44 [CD6584_1.mzXML]	194.0038299560547	1.4419	1.4088166666666666	19.911833333333334	18.503016666666667	17666.59375	1332107.7731164552	0	1279	0.07903690393575546	279.64256926952123	558.2851385390425	193.9942169189453	194.00970458984375
406	194.03269958496094	16.416983333333334					1	DETECTED	194.0327 m/z @16.42 [CD6584_1.mzXML]	194.03269958496094	16.416983333333334	8.985233333333333	19.878333333333334	10.8931	3397.00390625	1107964.7709039003	0	1279	2.424205633058911	0.7328758367813771	0.46575167356275426	194.0319061279297	194.03347778320312
407	194.07984924316406	10.455883333333333					1	DETECTED	194.0798 m/z @10.46 [CD6584_1.mzXML]	194.07984924316406	10.455883333333333	10.411100000000001	10.49975	0.08864999999999945	8474.037109375	31120.539722045465	0	1279	0.0995709226683843	0.9897655377745063	0.9795310755490126	194.07981872558594	194.08828735351562
408	194.95758056640625	2.20735					1	DETECTED	194.9576 m/z @2.21 [CD6584_1.mzXML]	194.95758056640625	2.20735	2.178716666666667	17.700666666666667	15.52195	4094.152099609375	1720140.184265412	0	1279	12.730197493611364	271.046856810247	541.093713620494	194.95758056640625	194.96253967285156
409	194.9755859375	12.138666666666667					1	DETECTED	194.9756 m/z @12.14 [CD6584_1.mzXML]	194.9755859375	12.138666666666667	11.626949999999999	13.66115	2.0342000000000002	18820.560546875	998373.88233606	0	1279	0.5009761325916973	1.9876233592808457	2.86382045344248	194.9749755859375	194.9764862060547
410	195.0167694091797	1.4865666666666668					1	DETECTED	195.0168 m/z @1.49 [CD6584_1.mzXML]	195.0167694091797	1.4865666666666668	1.4258333333333333	15.278383333333332	13.852549999999999	6819.591796875	3007759.8544794926	0	1279	0.09294331575391501	114.0440450054881	227.0880900109762	195.0165557861328	195.02316284179688
411	195.02894592285156	16.1548					1	DETECTED	195.0289 m/z @16.15 [CD6584_1.mzXML]	195.02894592285156	16.1548	0.20181666666666667	19.995	19.793183333333335	6611.6767578125	2258481.9410508713	0	1279	1.5267887845376613	0.620359932677169	0.2236535866274391	195.02842712402344	195.03477478027344
412	195.08651733398438	9.913966666666665					1	DETECTED	195.0865 m/z @9.91 [CD6584_1.mzXML]	195.08651733398438	9.913966666666665	0.10158333333333333	19.995	19.893416666666667	334899.75	9626087.03617339	1	1279	0.10199770270443231	7.841648734927042	13.283107699861208	195.08543395996094	195.08740234375
413	195.1001434326172	11.282783333333333					1	DETECTED	195.1001 m/z @11.28 [CD6584_1.mzXML]	195.1001434326172	11.282783333333333	11.207249999999998	12.124016666666668	0.9167666666666694	195540.421875	2902546.641264889	1	1279	0.3963374657074077	3.632520154565388	8.176131536523565	195.099609375	195.1007080078125
414	195.1119384765625	9.342433333333334					1	DETECTED	195.1119 m/z @9.34 [CD6584_1.mzXML]	195.1119384765625	9.342433333333334	9.269733333333333	10.588600000000001	1.3188666666666684	19161.45703125	204899.73621804817	0	1279	0.12971058887037223	9.070609812012714	17.141219624025428	195.1118621826172	195.1170196533203
415	196.00799560546875	10.88105					1	DETECTED	196.0080 m/z @10.88 [CD6584_1.mzXML]	196.00799560546875	10.88105	0.10158333333333333	19.961666666666666	19.860083333333332	22131.15234375	3096460.9919292894	0	1279	10.917415508336035	1.907052886548055	0.8625122731645494	196.0012969970703	196.0081024169922
416	196.05960083007812	9.125483333333333					1	DETECTED	196.0596 m/z @9.13 [CD6584_1.mzXML]	196.05960083007812	9.125483333333333	8.815333333333333	17.799166666666668	8.983833333333335	11545.263671875	1118479.7385524297	0	1279	0.23818059350526077	1.3995774377371615	22.773569779634858	196.0589599609375	196.068603515625
417	196.09007263183594	9.913966666666665					1	DETECTED	196.0901 m/z @9.91 [CD6584_1.mzXML]	196.09007263183594	9.913966666666665	0.3366166666666667	15.731566666666668	15.394950000000001	24516.56640625	1689944.2778204957	0	1279	0.10351780987297232	0.5138577491414238	0.029486966758582166	196.08956909179688	196.0979766845703
418	196.864013671875	1.9646833333333333					1	DETECTED	196.8640 m/z @1.96 [CD6584_1.mzXML]	196.864013671875	1.9646833333333333	1.7086833333333333	14.406133333333335	12.697450000000002	30619.30859375	3904524.4678278808	0	1279	0.2139819169729842	1.1509860592243053	1.2412838690446706	196.86373901367188	196.87319946289062
419	196.98707580566406	9.747716666666667					1	DETECTED	196.9871 m/z @9.75 [CD6584_1.mzXML]	196.98707580566406	9.747716666666667	9.67305	9.92905	0.2560000000000002	2811.11279296875	35386.2270360718	0	1279	0.13613438325137217	1.7142857142857006	2.4285714285714013	196.9866485595703	196.98727416992188
420	197.0272216796875	10.8659					1	DETECTED	197.0272 m/z @10.87 [CD6584_1.mzXML]	197.0272216796875	10.8659	10.835833333333333	10.941783333333332	0.10594999999999821	12719.05859375	45396.05387817389	0	1279	0.056158974807765105	1.7619179600886739	2.0720234561661184	197.02700805664062	197.02745056152344
421	197.0636444091797	14.978016666666667					1	DETECTED	197.0636 m/z @14.98 [CD6584_1.mzXML]	197.0636444091797	14.978016666666667	8.6152	19.711333333333336	11.096133333333336	12689.0419921875	2724625.1063015135	0	1279	2.5106373924215486	0.9446099684359701	0.8870462744552794	197.06300354003906	197.07275390625
422	197.07992553710938	10.485166666666666					1	DETECTED	197.0799 m/z @10.49 [CD6584_1.mzXML]	197.07992553710938	10.485166666666666	5.087400000000001	11.177583333333333	6.090183333333332	9881.08984375	512315.06180645793	0	1279	0.08913662147771717	0.5641391810193105	0.1282783620386209	197.07713317871094	197.082763671875
423	197.09971618652344	1.7529000000000001					1	DETECTED	197.0997 m/z @1.75 [CD6584_1.mzXML]	197.09971618652344	1.7529000000000001	1.6054833333333332	1.7811833333333333	0.1757000000000002	47150.92578125	218417.32849853532	0	1279	0.06475894717833275	0.5959299039005082	0.2183810773463102	197.099609375	197.10012817382812
424	197.11610412597656	11.1333					1	DETECTED	197.1161 m/z @11.13 [CD6584_1.mzXML]	197.11610412597656	11.1333	7.917233333333333	11.9795	4.062266666666667	10117.611328125	660016.0474552	0	1279	0.02555593234050413	0.6315582181132231	0.2631164362264462	197.11581420898438	197.11643981933594
425	197.12742614746094	9.747716666666667					1	DETECTED	197.1274 m/z @9.75 [CD6584_1.mzXML]	197.12742614746094	9.747716666666667	0.15116666666666667	9.944433333333334	9.793266666666668	29847.052734375	860086.0030053116	0	1279	0.07981238462538798	0.675788555684276	0.1864078488303044	197.12716674804688	197.13140869140625
426	198.05157470703125	10.543583333333334					1	DETECTED	198.0516 m/z @10.54 [CD6584_1.mzXML]	198.05157470703125	10.543583333333334	1.5459333333333334	11.5164	9.970466666666667	51895.75390625	2229221.8629318248	0	1279	1.7356754583814187	0.5337603659983133	0.06154383488601611	198.04786682128906	198.06027221679688
427	198.08392333984375	1.8092000000000001					1	DETECTED	198.0839 m/z @1.81 [CD6584_1.mzXML]	198.08392333984375	1.8092000000000001	1.7671333333333334	13.129516666666666	11.362383333333332	34556.51171875	2153410.127229248	0	1279	0.061770825513467464	135.05209984152128	4.000255195452488	198.07542419433594	198.0892333984375
428	198.86114501953125	1.9646833333333333					1	DETECTED	198.8611 m/z @1.96 [CD6584_1.mzXML]	198.86114501953125	1.9646833333333333	1.7234166666666666	11.412783333333334	9.689366666666666	29238.13671875	3600450.0701527097	0	1279	0.35213276434075125	1.2172563900813926	1.250194129423769	198.86083984375	198.86846923828125
429	198.93911743164062	1.5162333333333333					1	DETECTED	198.9391 m/z @1.52 [CD6584_1.mzXML]	198.93911743164062	1.5162333333333333	1.4258333333333333	1.6639333333333333	0.23809999999999998	210921.53125	1493693.9557312015	0	1279	0.11191544659110475	1.2015700760011148	1.2189659640136739	198.93878173828125	198.9392547607422
430	199.0091552734375	12.0658					1	DETECTED	199.0092 m/z @12.07 [CD6584_1.mzXML]	199.0091552734375	12.0658	10.895933333333334	18.765333333333334	7.869400000000001	3850.456298828125	981437.689420441	0	1279	5.55581004603088	3.363374743560523	5.726749487121046	199.00502014160156	199.0167999267578
431	199.05902099609375	11.118583333333333					1	DETECTED	199.0590 m/z @11.12 [CD6584_1.mzXML]	199.05902099609375	11.118583333333333	8.419516666666667	15.520166666666666	7.10065	9591.0869140625	1082983.651116669	0	1279	0.7596301696421914	1.3153898878624708	2.1018190579408813	199.054931640625	199.06674194335938
432	199.09535217285156	10.558300000000001					1	DETECTED	199.0954 m/z @10.56 [CD6584_1.mzXML]	199.09535217285156	10.558300000000001	10.202833333333333	11.19225	0.989416666666667	12077.4541015625	228163.53660919215	0	1279	0.08048560392950321	1.3917151162790635	0.26599395734239045	199.0944061279297	199.09629821777344
433	199.14332580566406	8.8306					1	DETECTED	199.1433 m/z @8.83 [CD6584_1.mzXML]	199.14332580566406	8.8306	8.7538	14.377133333333335	5.623333333333335	19960.7578125	698951.7521969612	0	1279	0.1061907745275743	1.3414120008085126	1.5988022893329619	199.14308166503906	199.1466827392578
434	200.03933715820312	1.69365					1	DETECTED	200.0393 m/z @1.69 [CD6584_1.mzXML]	200.03933715820312	1.69365	1.5905833333333335	2.348516666666667	0.7579333333333333	54210.03515625	591055.6462262573	0	1279	0.07235781091873061	2.018249279958513	3.457036878611337	200.03924560546875	200.0401611328125
435	200.09078979492188	9.342433333333334					1	DETECTED	200.0908 m/z @9.34 [CD6584_1.mzXML]	200.09078979492188	9.342433333333334	1.9088166666666666	9.416833333333333	7.508016666666666	13067.73046875	1011656.7790262448	0	1279	0.08338753420672695	0.5050042935583172	0.011186077831349039	200.09011840820312	200.09950256347656
436	200.12705993652344	2.0783333333333336					1	DETECTED	200.1271 m/z @2.08 [CD6584_1.mzXML]	200.12705993652344	2.0783333333333336	1.9646833333333333	11.147833333333333	9.18315	11882.6845703125	869339.753595459	0	1279	0.35494839926203214	40.40101187857448	79.80202375714896	200.12673950195312	200.1278839111328
437	200.93661499023438	1.5459333333333334					1	DETECTED	200.9366 m/z @1.55 [CD6584_1.mzXML]	200.93661499023438	1.5459333333333334	1.4569833333333333	15.150666666666666	13.693683333333333	29797.2578125	8266376.888938019	0	1279	0.0718898559009018	76.97404909124968	152.94809818249936	200.93643188476562	200.94415283203125
438	200.97215270996094	1.5162333333333333					1	DETECTED	200.9722 m/z @1.52 [CD6584_1.mzXML]	200.97215270996094	1.5162333333333333	0.28595	1.6054833333333332	1.3195333333333332	58688.33203125	819861.8877903441	0	1279	0.09587452128358498	0.5362721324356178	0.07254426487123548	200.97181701660156	200.98133850097656
439	201.01487731933594	1.8947					1	DETECTED	201.0149 m/z @1.89 [CD6584_1.mzXML]	201.01487731933594	1.8947	1.7529000000000001	2.487616666666667	0.7347166666666667	46052.63671875	522529.27957617183	0	1279	0.1880167758597715	2.590679360601788	4.043910074317489	201.01402282714844	201.01531982421875
440	201.1108856201172	0.10158333333333333					1	DETECTED	201.1109 m/z @0.10 [CD6584_1.mzXML]	201.1108856201172	0.10158333333333333	0.10158333333333333	19.995	19.893416666666667	42210.78125	3.2458836994071264E7	0	1279	14.391404946518323	null	null	201.11056518554688	201.1116485595703
441	202.08535766601562	9.09445					1	DETECTED	202.0854 m/z @9.09 [CD6584_1.mzXML]	202.08535766601562	9.09445	9.063233333333333	10.143166666666668	1.0799333333333347	13196.3076171875	488979.751695069	0	1279	1.0529890577094356	17.297383876134194	33.59476775226839	202.08535766601562	202.08889770507812
442	202.11410522460938	0.10158333333333333					1	DETECTED	202.1141 m/z @0.10 [CD6584_1.mzXML]	202.11410522460938	0.10158333333333333	0.10158333333333333	19.94516666666667	19.843583333333335	5214.68701171875	3684285.865571718	0	1279	16.578451159992316	null	null	202.1061248779297	202.1183319091797
443	202.9698486328125	1.5162333333333333					1	DETECTED	202.9698 m/z @1.52 [CD6584_1.mzXML]	202.9698486328125	1.5162333333333333	1.4569833333333333	1.5459333333333334	0.08895000000000008	18066.19140625	71139.68344946289	0	1279	0.07406061916932116	0.7506329113924055	0.5012658227848109	202.9696502685547	202.97027587890625
444	203.05125427246094	1.7951166666666665					1	DETECTED	203.0513 m/z @1.80 [CD6584_1.mzXML]	203.05125427246094	1.7951166666666665	1.6639333333333333	19.262999999999998	17.599066666666666	2809853.75	3.2341458965317283E7	1	1279	0.17225957548130721	3.974116294598398	5.541887038273248	203.0508270263672	203.0523681640625
445	203.82302856445312	9.22735					1	DETECTED	203.8230 m/z @9.23 [CD6584_1.mzXML]	203.82302856445312	9.22735	9.14105	9.269733333333333	0.12868333333333304	15742.287109375	82530.29344226004	0	1279	0.100106253758943	0.7457903675366075	0.5290265077713072	203.82244873046875	203.8233642578125
446	204.01695251464844	10.232316666666666					1	DETECTED	204.0170 m/z @10.23 [CD6584_1.mzXML]	204.01695251464844	10.232316666666666	2.1070333333333333	19.379666666666665	17.27263333333333	15685.8173828125	3246851.02662506	0	1279	0.08549317646403765	1.0628942170221758	0.009763760179758727	204.00802612304688	204.0252685546875
447	204.0547637939453	1.7811833333333333					1	DETECTED	204.0548 m/z @1.78 [CD6584_1.mzXML]	204.0547637939453	1.7811833333333333	1.7382833333333332	17.338833333333334	15.60055	151049.984375	3244231.819672151	0	1279	0.08372903845379853	7.252848535046969	11.177066843089946	204.0545196533203	204.064697265625
448	204.10386657714844	10.788433333333334					1	DETECTED	204.1039 m/z @10.79 [CD6584_1.mzXML]	204.10386657714844	10.788433333333334	10.0517	11.058950000000001	1.0072500000000009	17408.564453125	513271.2151807863	0	1279	2.014530350918381	0.6835919826260072	0.36718396525201435	204.10118103027344	204.10435485839844
449	204.12193298339844	1.8806					1	DETECTED	204.1219 m/z @1.88 [CD6584_1.mzXML]	204.12193298339844	1.8806	1.8519833333333333	9.67305	7.821066666666667	1425829.5	1.2884870450041324E7	1	1279	0.06226122941171508	10.04781832699742	12.96305684316521	204.11305236816406	204.12266540527344
450	204.95582580566406	1.6201333333333332					1	DETECTED	204.9558 m/z @1.62 [CD6584_1.mzXML]	204.95582580566406	1.6201333333333332	1.531	1.69365	0.16265000000000018	61847.30078125	342418.8321650391	0	1279	0.09138602646629845	0.9041273509767921	0.8753410725466868	204.955322265625	204.95596313476562
451	205.04615783691406	9.342433333333334					1	DETECTED	205.0462 m/z @9.34 [CD6584_1.mzXML]	205.04615783691406	9.342433333333334	1.4258333333333333	9.462833333333332	8.036999999999999	53229.4921875	3291789.683097654	0	1279	7.609885392767714	0.5084881288934281	1.7955552788766442	205.04615783691406	205.0559844970703
452	205.0705108642578	9.22735					1	DETECTED	205.0705 m/z @9.23 [CD6584_1.mzXML]	205.0705108642578	9.22735	9.199083333333334	9.283983333333333	0.08489999999999931	6106.51318359375	22616.961352233546	0	1279	0.06274996334005323	1.501768867924587	2.003537735849174	205.06381225585938	205.07464599609375
453	205.08470153808594	12.476433333333334					1	DETECTED	205.0847 m/z @12.48 [CD6584_1.mzXML]	205.08470153808594	12.476433333333334	0.10158333333333333	19.978333333333335	19.87675	34267.10546875	5158270.886115542	0	1279	19.320078818335798	0.9570544602408594	0.2853255344762307	205.0760498046875	205.08567810058594
454	205.09596252441406	9.199083333333334					1	DETECTED	205.0960 m/z @9.20 [CD6584_1.mzXML]	205.09596252441406	9.199083333333334	1.4569833333333333	10.738033333333334	9.28105	4636918.5	4.045486458683346E7	1	1279	0.09706028033470737	1.8707316000410383	2.438116708902605	205.08602905273438	205.10520935058594
455	205.12539672851562	1.8806					1	DETECTED	205.1254 m/z @1.88 [CD6584_1.mzXML]	205.12539672851562	1.8806	1.8376166666666667	9.283983333333333	7.446366666666667	120150.1640625	1974130.6926070561	0	1279	0.055244732933940055	7.037344260878836	8.39145852952001	205.117431640625	205.13497924804688
456	205.98641967773438	11.282783333333333					1	DETECTED	205.9864 m/z @11.28 [CD6584_1.mzXML]	205.98641967773438	11.282783333333333	0.10158333333333333	19.995	19.893416666666667	32332.453125	6299186.55590082	0	1279	0.7306635825162946	1.8252567553512369	4.6649822936237735	205.98593139648438	205.9942169189453
457	206.04971313476562	9.342433333333334					1	DETECTED	206.0497 m/z @9.34 [CD6584_1.mzXML]	206.04971313476562	9.342433333333334	9.327416666666666	10.005316666666666	0.6778999999999993	5383.4501953125	84041.8883323974	0	1279	0.61038756241852	22.571587125414496	44.14317425082899	206.04141235351562	206.04974365234375
458	206.08009338378906	10.3219					1	DETECTED	206.0801 m/z @10.32 [CD6584_1.mzXML]	206.08009338378906	10.3219	0.1850166666666667	19.911833333333334	19.726816666666668	178862.0	2735229.8624561816	0	1279	0.08950718687436776	2.364220127842536	1.947484121863771	206.079833984375	206.08921813964844
459	206.09934997558594	9.213433333333334					1	DETECTED	206.0993 m/z @9.21 [CD6584_1.mzXML]	206.09934997558594	9.213433333333334	3.887183333333333	10.0517	6.1645166666666675	467261.6875	3916417.5922754672	0	1279	0.0959680278820727	1.4860933989231593	1.6851033307715626	206.09678649902344	206.0998077392578
460	206.3809356689453	9.22735					1	DETECTED	206.3809 m/z @9.23 [CD6584_1.mzXML]	206.3809356689453	9.22735	9.184949999999999	9.342433333333334	0.1574833333333352	15550.8671875	85314.97758398468	0	1279	0.09839264597911423	1.857114779874207	2.714229559748414	206.37997436523438	206.38124084472656
461	206.892578125	1.7529000000000001					1	DETECTED	206.8926 m/z @1.75 [CD6584_1.mzXML]	206.892578125	1.7529000000000001	1.6789833333333335	2.1070333333333333	0.4280499999999998	96594.0859375	797773.6592515258	0	1279	0.10300040627256091	2.895490417136415	1.2495260201933716	206.8924560546875	206.89283752441406
462	206.9535369873047	1.5905833333333335					1	DETECTED	206.9535 m/z @1.59 [CD6584_1.mzXML]	206.9535369873047	1.5905833333333335	1.5606833333333334	15.103216666666667	13.542533333333333	9067.689453125	4734868.9523647465	0	1279	0.09461894508718305	226.46376811594175	451.9275362318835	206.95338439941406	206.9633331298828
463	206.99508666992188	10.8659					1	DETECTED	206.9951 m/z @10.87 [CD6584_1.mzXML]	206.99508666992188	10.8659	0.10158333333333333	19.978333333333335	19.87675	10747.52734375	3402407.192211514	0	1279	5.043510896723772	0.9297119005705574	4.762840035986473	206.9862518310547	206.99546813964844
464	207.0132293701172	1.8092000000000001					1	DETECTED	207.0132 m/z @1.81 [CD6584_1.mzXML]	207.0132293701172	1.8092000000000001	1.8092000000000001	14.261466666666667	12.452266666666667	23343.23046875	4373220.431424927	0	1279	11.897865078025815	null	null	207.012939453125	207.01536560058594
465	207.02542114257812	10.232316666666666					1	DETECTED	207.0254 m/z @10.23 [CD6584_1.mzXML]	207.02542114257812	10.232316666666666	1.4088166666666666	15.009416666666668	13.600600000000002	188693.796875	4238670.186253323	0	1279	0.6559095826757559	2.2132075569825425	0.22935906070189996	207.0154266357422	207.03150939941406
466	207.10955810546875	9.125483333333333					1	DETECTED	207.1096 m/z @9.13 [CD6584_1.mzXML]	207.10955810546875	9.125483333333333	9.047699999999999	11.058950000000001	2.011250000000002	23805.12109375	414471.3299823609	0	1279	0.09842178350234576	10.698398800420847	2.559636772218228	207.100341796875	207.11215209960938
467	207.1730194091797	14.29065					1	DETECTED	207.1730 m/z @14.29 [CD6584_1.mzXML]	207.1730194091797	14.29065	0.6736	16.861166666666666	16.187566666666665	6036.79345703125	1731381.6388936767	0	1279	13.816897757066627	0.5943859597587828	0.18877191951756558	207.1727294921875	207.1740264892578
468	208.04811096191406	15.747566666666668					1	DETECTED	208.0481 m/z @15.75 [CD6584_1.mzXML]	208.04811096191406	15.747566666666668	0.15116666666666667	19.661166666666666	19.509999999999998	13509.41796875	3732545.4725312786	0	1279	3.093683377723927	0.6254648508630196	0.25092970172603923	208.0471954345703	208.048583984375
469	208.09544372558594	10.411100000000001					1	DETECTED	208.0954 m/z @10.41 [CD6584_1.mzXML]	208.09544372558594	10.411100000000001	3.7092	10.411100000000001	6.701900000000001	2524.258056640625	436196.370631836	0	1279	1.454181201820532	0.5	null	208.09544372558594	208.10401916503906
470	208.13241577148438	8.799983333333333					1	DETECTED	208.1324 m/z @8.80 [CD6584_1.mzXML]	208.13241577148438	8.799983333333333	8.50925	10.172933333333333	1.6636833333333332	5961.24365234375	271623.8319112852	0	1279	0.1527923060082781	2.8611843613849994	6.358921839686518	208.1319122314453	208.1326904296875
471	208.8896484375	1.7529000000000001					1	DETECTED	208.8896 m/z @1.75 [CD6584_1.mzXML]	208.8896484375	1.7529000000000001	1.6789833333333335	1.95065	0.2716666666666665	71941.1875	476818.5266582032	0	1279	0.08673744238024006	1.8376550169109356	1.6424651709781166	208.8896026611328	208.89016723632812
472	208.97769165039062	13.8729					1	DETECTED	208.9777 m/z @13.87 [CD6584_1.mzXML]	208.97769165039062	13.8729	11.950283333333335	15.439316666666667	3.4890333333333317	12569.83984375	1153189.003441406	0	1279	0.7859620993600309	0.9073658295552074	0.8147316591104148	208.97694396972656	208.9781036376953
473	209.03244018554688	1.4569833333333333					1	DETECTED	209.0324 m/z @1.46 [CD6584_1.mzXML]	209.03244018554688	1.4569833333333333	1.4088166666666666	1.5606833333333334	0.15186666666666682	34789.63671875	188858.26026953146	0	1279	0.08767856719884293	1.576470588235295	2.15294117647059	209.0321807861328	209.0325927734375
474	209.04449462890625	15.731566666666668					1	DETECTED	209.0445 m/z @15.73 [CD6584_1.mzXML]	209.04449462890625	15.731566666666668	0.13435	19.995	19.86065	24698.224609375	7105793.473126549	0	1279	2.8641587190688735	0.8165007729191991	0.5915889684779965	209.04368591308594	209.04959106445312
475	209.07945251464844	11.313333333333333					1	DETECTED	209.0795 m/z @11.31 [CD6584_1.mzXML]	209.07945251464844	11.313333333333333	11.266983333333334	11.342600000000001	0.07561666666666689	33597.5703125	114482.66886523526	0	1279	0.07226551148425919	0.8157137720244794	0.6314275440489587	209.07907104492188	209.07945251464844
476	209.0911102294922	7.7676					1	DETECTED	209.0911 m/z @7.77 [CD6584_1.mzXML]	209.0911102294922	7.7676	3.753433333333333	8.645833333333334	4.8924	23074.513671875	1575153.663113281	0	1279	0.942739073698772	0.6374680623137128	0.2134903069803634	209.09085083007812	209.10020446777344
477	209.1156463623047	12.023316666666666					1	DETECTED	209.1156 m/z @12.02 [CD6584_1.mzXML]	209.1156463623047	12.023316666666666	10.558300000000001	19.9285	9.370199999999999	1868080.25	1.5278700103769287E7	1	1279	0.1075048907791114	2.820567986824021	4.104597343625092	209.11325073242188	209.11672973632812
478	210.11927795410156	12.023316666666666					1	DETECTED	210.1193 m/z @12.02 [CD6584_1.mzXML]	210.11927795410156	12.023316666666666	4.1397	12.229700000000001	8.09	210192.953125	3297584.089959233	0	1279	0.11618077275877425	0.5130893815655675	0.026178763131135027	210.11141967773438	210.11953735351562
479	210.90411376953125	1.69365					1	DETECTED	210.9041 m/z @1.69 [CD6584_1.mzXML]	210.90411376953125	1.69365	1.6639333333333333	1.7671333333333334	0.10320000000000018	18164.81640625	85197.30373925787	0	1279	0.060364525954811565	1.7363993269769982	2.4727986539539963	210.90399169921875	210.9046630859375
480	211.00392150878906	11.1333					1	DETECTED	211.0039 m/z @11.13 [CD6584_1.mzXML]	211.00392150878906	11.1333	10.588600000000001	16.927	6.338399999999998	6070.02197265625	1045231.1653290405	0	1279	5.877186219374323	5.818248577198468	10.636497154396936	210.99664306640625	211.00454711914062
481	211.04103088378906	2.52895					1	DETECTED	211.0410 m/z @2.53 [CD6584_1.mzXML]	211.04103088378906	2.52895	2.20735	17.568166666666666	15.360816666666667	12969.5400390625	1366348.559989227	0	1279	7.828343013456042	11.589855822854277	21.50040048311213	211.03895568847656	211.0421905517578
482	211.05670166015625	9.401933333333334					1	DETECTED	211.0567 m/z @9.40 [CD6584_1.mzXML]	211.05670166015625	9.401933333333334	9.342433333333334	10.366266666666666	1.0238333333333323	41206.23828125	325231.09151678474	0	1279	0.08059567571202031	1.4880998974520978	1.5885838002278627	211.05543518066406	211.0569610595703
483	211.07928466796875	14.0634					1	DETECTED	211.0793 m/z @14.06 [CD6584_1.mzXML]	211.07928466796875	14.0634	11.877433333333332	17.371666666666666	5.494233333333334	8559.74609375	1101041.3302986147	0	1279	0.1250562694116919	1.2567056527241949	1.1398243361519986	211.07830810546875	211.08009338378906
484	211.10702514648438	8.600133333333334					1	DETECTED	211.1070 m/z @8.60 [CD6584_1.mzXML]	211.10702514648438	8.600133333333334	8.286816666666667	8.691866666666666	0.40504999999999924	9761.3837890625	87162.8054345702	0	1279	0.20079075247816114	0.6463907654662461	0.2927815309324921	211.10313415527344	211.10723876953125
485	211.1317138671875	12.138666666666667					1	DETECTED	211.1317 m/z @12.14 [CD6584_1.mzXML]	211.1317138671875	12.138666666666667	0.10158333333333333	19.995	19.893416666666667	19341.40625	4376474.096707275	0	1279	0.5595799740703171	0.813035196233341	0.4644964442322364	211.12173461914062	211.13270568847656
486	211.14315795898438	10.27715					1	DETECTED	211.1432 m/z @10.28 [CD6584_1.mzXML]	211.14315795898438	10.27715	10.26225	12.790566666666667	2.528316666666667	15093.1044921875	726061.5661230468	0	1279	0.15394546254969654	84.8428411633064	168.6856823266128	211.14305114746094	211.146728515625
487	211.16810607910156	14.333766666666666					1	DETECTED	211.1681 m/z @14.33 [CD6584_1.mzXML]	211.16810607910156	14.333766666666666	14.304966666666667	15.071733333333333	0.7667666666666655	4325.9482421875	118095.89417901603	0	1279	0.38873271976933665	13.311921296296921	25.623842592593842	211.16763305664062	211.1685028076172
488	212.01840209960938	11.412783333333334					1	DETECTED	212.0184 m/z @11.41 [CD6584_1.mzXML]	212.01840209960938	11.412783333333334	11.328333333333335	13.930266666666666	2.6019333333333314	34151.9375	1550959.8852399895	0	1279	0.05703612393367763	15.405170712453376	29.810341424906753	212.01271057128906	212.0186004638672
489	212.067138671875	10.8659					1	DETECTED	212.0671 m/z @10.87 [CD6584_1.mzXML]	212.067138671875	10.8659	9.386966666666666	10.911216666666666	1.5242500000000003	8553.08984375	456919.3610021976	0	1279	1.869199893727961	0.5153207266498376	0.030641453299675284	212.06004333496094	212.0674285888672
490	212.09100341796875	9.7328					1	DETECTED	212.0910 m/z @9.73 [CD6584_1.mzXML]	212.09100341796875	9.7328	4.214933333333333	9.777616666666667	5.562683333333334	3653.412109375	388819.7261971742	0	1279	0.06431455612479198	0.5040610501643148	0.008122100328629594	212.08917236328125	212.09100341796875
491	212.83758544921875	1.7234166666666666					1	DETECTED	212.8376 m/z @1.72 [CD6584_1.mzXML]	212.83758544921875	1.7234166666666666	1.7086833333333333	2.2638333333333334	0.55515	15458.07421875	317683.9572125245	0	1279	0.4955312856915197	18.839932126696922	36.679864253393845	212.83758544921875	212.8384246826172
492	212.9984893798828	1.8947					1	DETECTED	212.9985 m/z @1.89 [CD6584_1.mzXML]	212.9984893798828	1.8947	1.8661666666666668	2.33425	0.4680833333333332	36483.921875	292947.6586287841	0	1279	0.056043769280335276	8.185497263840201	13.787577335579934	212.99806213378906	212.99884033203125
493	213.0316925048828	13.974316666666665					1	DETECTED	213.0317 m/z @13.97 [CD6584_1.mzXML]	213.0316925048828	13.974316666666665	10.097816666666667	18.6155	8.517683333333334	2940.7734375	879905.7246091611	0	1279	5.0997673523457845	1.0986306376026491	1.197261275205298	213.03131103515625	213.0322723388672
494	213.1112060546875	10.588600000000001					1	DETECTED	213.1112 m/z @10.59 [CD6584_1.mzXML]	213.1112060546875	10.588600000000001	0.38716666666666666	18.149	17.761833333333335	10074.9990234375	3935519.3624382317	0	1279	0.09861202195870611	0.8705557715745827	0.012725559536294832	213.11080932617188	213.11758422851562
495	213.1680145263672	10.543583333333334					1	DETECTED	213.1680 m/z @10.54 [CD6584_1.mzXML]	213.1680145263672	10.543583333333334	5.512266666666666	16.203866666666666	10.691600000000001	9838.83984375	2572724.6669195546	0	1279	4.227676084490492	1.0625051759148532	0.8415323885882675	213.15890502929688	213.1769561767578
496	214.91644287109375	1.5459333333333334					1	DETECTED	214.9164 m/z @1.55 [CD6584_1.mzXML]	214.91644287109375	1.5459333333333334	1.4088166666666666	13.988833333333334	12.580016666666667	637271.5625	7087389.286850953	0	1279	0.12195653194459832	0.9713664515674917	0.782186475183721	214.9093017578125	214.9167938232422
497	214.98779296875	1.5162333333333333					1	DETECTED	214.9878 m/z @1.52 [CD6584_1.mzXML]	214.98779296875	1.5162333333333333	1.4419	1.5756833333333333	0.13378333333333337	61072.640625	339566.4671445313	0	1279	0.09626511425391104	0.8998878923766814	0.7359333215075902	214.9875946044922	214.98797607421875
498	215.0150146484375	1.9791166666666666					1	DETECTED	215.0150 m/z @1.98 [CD6584_1.mzXML]	215.0150146484375	1.9791166666666666	1.4258333333333333	10.49975	9.073916666666667	60801.4765625	2671187.042999726	0	1279	0.23630714735665692	8.159833471381997	1.6982633306776094	215.01382446289062	215.02227783203125
499	215.1264190673828	11.16245					1	DETECTED	215.1264 m/z @11.16 [CD6584_1.mzXML]	215.1264190673828	11.16245	0.5218333333333333	19.861833333333333	19.34	7699.4375	1608212.3732575988	0	1279	0.1195125911100785	0.9087819158350785	0.817563831670157	215.1257781982422	215.13088989257812
500	215.14102172851562	15.504133333333334					1	DETECTED	215.1410 m/z @15.50 [CD6584_1.mzXML]	215.14102172851562	15.504133333333334	14.884366666666667	18.082666666666668	3.1983000000000015	2461.70361328125	190108.33710482792	0	1279	0.45467024857725313	2.5802452535900606	4.160490507180121	215.1405792236328	215.1420135498047
501	216.9212188720703	1.69365					1	DETECTED	216.9212 m/z @1.69 [CD6584_1.mzXML]	216.9212188720703	1.69365	1.4419	1.8947	0.4528000000000001	349634.40625	2419322.8011247567	0	1279	0.10271016369189856	0.7969596486107284	4.2630420331565	216.91238403320312	216.92169189453125
502	216.9496307373047	1.5162333333333333					1	DETECTED	216.9496 m/z @1.52 [CD6584_1.mzXML]	216.9496307373047	1.5162333333333333	0.45444999999999997	2.570333333333333	2.115883333333333	173860.53125	2313044.2068479005	0	1279	0.10827721447355443	6.290441640350112	1.382704599796976	216.94912719726562	216.95651245117188
503	217.04615783691406	10.911216666666666					1	DETECTED	217.0462 m/z @10.91 [CD6584_1.mzXML]	217.04615783691406	10.911216666666666	7.317833333333334	18.216166666666666	10.898333333333333	8481.9306640625	997975.8147145075	0	1279	0.24663366871666703	1.289253340195989	1.4829903781203502	217.04530334472656	217.05369567871094
504	217.0674285888672	1.9227666666666667					1	DETECTED	217.0674 m/z @1.92 [CD6584_1.mzXML]	217.0674285888672	1.9227666666666667	1.9227666666666667	10.2474	8.324633333333335	9683.2734375	2619925.445412353	0	1279	7.997114121422885	null	null	217.0674285888672	217.06971740722656
505	217.08053588867188	1.8806					1	DETECTED	217.0805 m/z @1.88 [CD6584_1.mzXML]	217.08053588867188	1.8806	1.8806	16.778666666666666	14.898066666666667	11312.9775390625	1890095.1324076524	0	1279	1.2947265459575672	null	null	217.08026123046875	217.08749389648438
506	217.12066650390625	19.512166666666666					1	DETECTED	217.1207 m/z @19.51 [CD6584_1.mzXML]	217.12066650390625	19.512166666666666	0.10158333333333333	19.995	19.893416666666667	20028.671875	4489169.417265808	0	1279	0.9814151257051442	0.5250766708287973	0.11535432680780817	217.11834716796875	217.12144470214844
507	217.9499969482422	1.5459333333333334					1	DETECTED	217.9500 m/z @1.55 [CD6584_1.mzXML]	217.9499969482422	1.5459333333333334	1.2878833333333333	1.6345833333333333	0.3467	18376.310546875	179817.22107031257	0	1279	0.1737240420440589	0.6717690370083315	0.34353807401666286	217.94871520996094	217.95518493652344
508	218.03231811523438	13.212583333333333					1	DETECTED	218.0323 m/z @13.21 [CD6584_1.mzXML]	218.03231811523438	13.212583333333333	8.907833333333334	13.212583333333333	4.3047499999999985	5296.97119140625	893607.3257481689	0	1279	4.119722375999173	0.5	null	218.03231811523438	218.04168701171875
509	218.08058166503906	9.241666666666667					1	DETECTED	218.0806 m/z @9.24 [CD6584_1.mzXML]	218.08058166503906	9.241666666666667	9.184949999999999	16.366916666666665	7.181966666666666	3686.5498046875	609234.9110441284	0	1279	0.1884188267303557	63.314428445487444	125.62885689097489	218.07894897460938	218.0848388671875
510	218.13760375976562	2.0497666666666667					1	DETECTED	218.1376 m/z @2.05 [CD6584_1.mzXML]	218.13760375976562	2.0497666666666667	0.10158333333333333	19.995	19.893416666666667	44425.66796875	4181863.9861563165	0	1279	3.4805825078648187	7.948180849534039	1.5680952402123498	218.13658142089844	218.1387481689453
511	218.21026611328125	10.411100000000001					1	DETECTED	218.2103 m/z @10.41 [CD6584_1.mzXML]	218.21026611328125	10.411100000000001	8.584900000000001	10.47055	1.8856499999999983	6930.1572265625	420018.4759445795	0	1279	0.08207149374617018	0.5162769685686119	0.03255393713722387	218.20083618164062	218.2105255126953
512	218.9689178466797	9.8228					1	DETECTED	218.9689 m/z @9.82 [CD6584_1.mzXML]	218.9689178466797	9.8228	8.784616666666667	10.336666666666668	1.5520500000000013	18151.609375	583702.9656144409	0	1279	0.45784136399779385	0.7435089762624852	1.554409454705924	218.96372985839844	218.96923828125
513	218.98260498046875	1.5162333333333333					1	DETECTED	218.9826 m/z @1.52 [CD6584_1.mzXML]	218.98260498046875	1.5162333333333333	1.4865666666666668	1.5756833333333333	0.08911666666666651	32745.51171875	115601.4507446288	0	1279	0.11998786583483345	1.501966292134837	2.003932584269674	218.98251342773438	218.9827117919922
514	219.02503967285156	1.7671333333333334					1	DETECTED	219.0250 m/z @1.77 [CD6584_1.mzXML]	219.02503967285156	1.7671333333333334	1.6493833333333332	18.432666666666666	16.783283333333333	1850905.625	1.5710691001086907E7	1	1279	0.06368390293557513	2.3751867196910323	4.5436672353473915	219.01512145996094	219.02642822265625
515	219.04617309570312	11.088683333333334					1	DETECTED	219.0462 m/z @11.09 [CD6584_1.mzXML]	219.04617309570312	11.088683333333334	8.6152	11.177583333333333	2.562383333333333	6533.6455078125	630207.7872520749	0	1279	2.4849688239989334	0.5179706082515209	0.0359412165030418	219.04220581054688	219.04666137695312
516	219.11636352539062	15.040883333333333					1	DETECTED	219.1164 m/z @15.04 [CD6584_1.mzXML]	219.11636352539062	15.040883333333333	9.718133333333332	19.995	10.276866666666669	21060.734375	2684670.5780832507	0	1279	0.8627135107366435	0.8614481167444693	3.8076348017446997	219.1119384765625	219.12184143066406
517	219.15170288085938	9.063233333333333					1	DETECTED	219.1517 m/z @9.06 [CD6584_1.mzXML]	219.15170288085938	9.063233333333333	9.016533333333333	9.156133333333335	0.1396000000000015	4566.13671875	23853.598174072533	0	1279	0.07305271096926447	1.4946466809422156	1.9892933618844313	219.15155029296875	219.15191650390625
518	219.17303466796875	11.342600000000001					1	DETECTED	219.1730 m/z @11.34 [CD6584_1.mzXML]	219.17303466796875	11.342600000000001	0.10158333333333333	19.811833333333333	19.71025	19678.443359375	2928012.6350563965	0	1279	1.6722969442934872	0.9060207038943505	1.0769274453792714	219.1690216064453	219.17410278320312
519	220.02865600585938	1.7671333333333334					1	DETECTED	220.0287 m/z @1.77 [CD6584_1.mzXML]	220.02865600585938	1.7671333333333334	1.7234166666666666	9.959399999999999	8.235983333333332	111446.3984375	1771557.2495678705	0	1279	0.37255668766131556	4.085183170290454	6.734849874536589	220.02659606933594	220.03631591796875
520	220.05955505371094	10.588600000000001					1	DETECTED	220.0596 m/z @10.59 [CD6584_1.mzXML]	220.05955505371094	10.588600000000001	8.07525	10.671483333333333	2.5962333333333323	4083.423828125	276752.00699243153	0	1279	0.07671977903636318	0.516488617449486	0.032977234898972044	220.0591278076172	220.0625
521	220.1171112060547	8.907833333333334					1	DETECTED	220.1171 m/z @8.91 [CD6584_1.mzXML]	220.1171112060547	8.907833333333334	8.799983333333333	15.617383333333333	6.817399999999999	17071.021484375	485721.8053264772	0	1279	0.11206834270938337	1.396999606986952	1.1800829112046476	220.1165008544922	220.11936950683594
522	220.93328857421875	1.6201333333333332					1	DETECTED	220.9333 m/z @1.62 [CD6584_1.mzXML]	220.93328857421875	1.6201333333333332	1.531	1.7086833333333333	0.17768333333333342	169735.03125	1059628.3226572266	0	1279	0.10605876816017812	0.9919861955366603	1.237587052307919	220.9330291748047	220.93353271484375
523	220.99600219726562	1.4419					1	DETECTED	220.9960 m/z @1.44 [CD6584_1.mzXML]	220.99600219726562	1.4419	1.4088166666666666	19.545166666666667	18.13635	4361.1240234375	2061150.3748174729	0	1279	14.242350479664761	274.1010075566749	547.2020151133498	220.9945831298828	221.0059814453125
524	221.02346801757812	1.7671333333333334					1	DETECTED	221.0235 m/z @1.77 [CD6584_1.mzXML]	221.02346801757812	1.7671333333333334	1.7234166666666666	9.416833333333333	7.693416666666666	125535.4921875	2222775.1303718253	0	1279	0.06323176249525408	87.14944579402707	6.498334862788276	221.01986694335938	221.0238800048828
525	221.05218505859375	11.544333333333332					1	DETECTED	221.0522 m/z @11.54 [CD6584_1.mzXML]	221.05218505859375	11.544333333333332	11.544333333333332	12.804499999999999	1.2601666666666667	10560.568359375	454231.0930117186	0	1279	0.12049110582587907	null	null	221.04931640625	221.0526123046875
526	221.0830841064453	12.383516666666667					1	DETECTED	221.0831 m/z @12.38 [CD6584_1.mzXML]	221.0830841064453	12.383516666666667	4.442266666666667	12.522699999999999	8.080433333333332	34945.21875	1628636.2336895748	0	1279	0.1257858144886228	0.5100577294456572	0.037864117966077866	221.07582092285156	221.0918426513672
527	221.152099609375	12.946333333333333					1	DETECTED	221.1521 m/z @12.95 [CD6584_1.mzXML]	221.152099609375	12.946333333333333	0.1850166666666667	19.878333333333334	19.693316666666668	21102.419921875	2541716.5178855597	0	1279	1.123012048991404	0.7716020682296367	0.5432041364592733	221.14561462402344	221.15338134765625
528	222.06381225585938	15.1823					1	DETECTED	222.0638 m/z @15.18 [CD6584_1.mzXML]	222.06381225585938	15.1823	9.371983333333333	19.761666666666667	10.389683333333334	16399.748046875	3346811.8107571416	0	1279	2.5342347315022824	0.8673607753391739	0.6768089955785426	222.062744140625	222.06471252441406
529	222.86654663085938	1.7529000000000001					1	DETECTED	222.8665 m/z @1.75 [CD6584_1.mzXML]	222.86654663085938	1.7529000000000001	1.6789833333333335	9.883616666666667	8.204633333333334	103512.3984375	1855569.8271698607	0	1279	0.11196198415275793	2.17156997740945	2.161075566802158	222.85743713378906	222.8667449951172
530	222.9932098388672	13.523933333333334					1	DETECTED	222.9932 m/z @13.52 [CD6584_1.mzXML]	222.9932098388672	13.523933333333334	1.4419	14.536466666666666	13.094566666666665	55997.82421875	4959482.010682496	0	1279	0.579412595273384	0.6284931069217653	0.2572029946634223	222.99215698242188	222.9995880126953
531	223.06256103515625	11.654666666666666					1	DETECTED	223.0626 m/z @11.65 [CD6584_1.mzXML]	223.06256103515625	11.654666666666666	3.3303166666666666	19.2135	15.883183333333333	107528.546875	9189792.681829344	0	1279	0.4404901053151029	3.9403149283610537	12.106393330357845	223.05770874023438	223.07113647460938
532	223.0841064453125	11.831999999999999					1	DETECTED	223.0841 m/z @11.83 [CD6584_1.mzXML]	223.0841064453125	11.831999999999999	11.831999999999999	17.965666666666667	6.133666666666668	94000.453125	1.150920866523658E7	0	1279	0.11963308078219193	null	null	223.0811004638672	223.08489990234375
533	223.09494018554688	11.558					1	DETECTED	223.0949 m/z @11.56 [CD6584_1.mzXML]	223.09494018554688	11.558	0.10158333333333333	19.995	19.893416666666667	2935937.25	2.8132610161294974E7	1	1279	0.11352365236469808	2.262802015204304	2.9469437200944095	223.0859375	223.09617614746094
534	223.13145446777344	12.367716666666666					1	DETECTED	223.1315 m/z @12.37 [CD6584_1.mzXML]	223.13145446777344	12.367716666666666	11.313333333333333	15.942583333333333	4.629250000000001	177727.8125	3258038.708926821	1	1279	0.11165948458648955	9.325711479272538	0.18022265357774966	223.13113403320312	223.1322479248047
535	223.16798400878906	14.507533333333333					1	DETECTED	223.1680 m/z @14.51 [CD6584_1.mzXML]	223.16798400878906	14.507533333333333	10.381300000000001	18.165666666666667	7.784366666666665	10090.7744140625	1780968.5102544564	0	1279	0.1683840320847665	0.9432775654955692	0.1401421504267274	223.1643524169922	223.1693115234375
536	224.0619354248047	11.8168					1	DETECTED	224.0619 m/z @11.82 [CD6584_1.mzXML]	224.0619354248047	11.8168	10.036633333333333	17.7335	7.696866666666667	18229.02734375	2169152.8952944023	0	1279	0.07900602855829142	1.5194820940352867	1.8902114088327189	224.0585174560547	224.0647430419922
537	224.09857177734375	11.558					1	DETECTED	224.0986 m/z @11.56 [CD6584_1.mzXML]	224.09857177734375	11.558	0.8429333333333333	11.726716666666666	10.883783333333334	321582.875	4639563.70773425	0	1279	0.11740973349800754	0.6142536184336066	2.9733072040541395	224.09068298339844	224.09877014160156
538	224.86354064941406	1.7529000000000001					1	DETECTED	224.8635 m/z @1.75 [CD6584_1.mzXML]	224.86354064941406	1.7529000000000001	1.2535166666666666	1.9933	0.7397833333333335	66608.6484375	982871.43377417	0	1279	0.3193514517036782	0.7406968594600005	0.48139371892000105	224.86337280273438	224.86451721191406
539	224.949951171875	11.8476					1	DETECTED	224.9500 m/z @11.85 [CD6584_1.mzXML]	224.949951171875	11.8476	10.985833333333334	15.600833333333332	4.614999999999998	32729.404296875	2412181.4932652903	0	1279	0.8818823369657771	2.379925450270157	3.4127799822746168	224.94894409179688	224.95065307617188
540	224.96820068359375	10.8659					1	DETECTED	224.9682 m/z @10.87 [CD6584_1.mzXML]	224.96820068359375	10.8659	10.850933333333334	10.911216666666666	0.06028333333333258	7646.1533203125	22426.423897704924	0	1279	0.39517791407130076	2.013919821826328	3.027839643652656	224.96775817871094	224.96820068359375
541	225.05934143066406	11.741716666666667					1	DETECTED	225.0593 m/z @11.74 [CD6584_1.mzXML]	225.05934143066406	11.741716666666667	9.583883333333334	16.9925	7.408616666666665	13798.666015625	1207468.6952313841	0	1279	0.39052335494513635	1.398187478711309	2.0084154094357074	225.05511474609375	225.06504821777344
542	225.10704040527344	1.8661666666666668					1	DETECTED	225.1070 m/z @1.87 [CD6584_1.mzXML]	225.10704040527344	1.8661666666666668	1.8519833333333333	11.640733333333333	9.78875	84113.875	3967365.5410225224	0	1279	0.03764855792128885	345.1492293281821	688.0173809614839	225.09835815429688	225.1114044189453
543	225.1469268798828	12.399033333333334					1	DETECTED	225.1469 m/z @12.40 [CD6584_1.mzXML]	225.1469268798828	12.399033333333334	5.742533333333333	15.439316666666667	9.696783333333332	23032.0625	1923528.6476676639	0	1279	0.10295537929477838	0.7283695135080998	0.4567390270161996	225.1468048095703	225.14764404296875
544	225.18380737304688	14.5656					1	DETECTED	225.1838 m/z @14.57 [CD6584_1.mzXML]	225.18380737304688	14.5656	14.033466666666667	15.600833333333332	1.5673666666666648	5219.3623046875	186681.21705731182	0	1279	0.22852911920749897	1.472719869706841	1.9454397394136822	225.1831512451172	225.18447875976562
545	226.0439453125	2.0783333333333336					1	DETECTED	226.0439 m/z @2.08 [CD6584_1.mzXML]	226.0439453125	2.0783333333333336	2.0357	16.08985	14.054149999999998	27829.40625	1963244.05251062	0	1279	0.1462977775099148	164.82584050038932	328.65168100077864	226.04385375976562	226.05227661132812
546	226.07012939453125	9.83755					1	DETECTED	226.0701 m/z @9.84 [CD6584_1.mzXML]	226.07012939453125	9.83755	9.777616666666667	10.128133333333333	0.3505166666666657	19433.224609375	144876.14559371932	0	1279	0.12365256192876473	2.102101944209643	3.761822455959141	226.0697784423828	226.07049560546875
547	226.95008850097656	1.6345833333333333					1	DETECTED	226.9501 m/z @1.63 [CD6584_1.mzXML]	226.95008850097656	1.6345833333333333	1.2707166666666665	12.229700000000001	10.958983333333334	809580.1875	2.5431446060378727E7	0	1279	0.08808116218276951	1.5385922053092354	1.9922540763901384	226.94508361816406	226.95106506347656
548	227.05364990234375	10.895933333333334					1	DETECTED	227.0536 m/z @10.90 [CD6584_1.mzXML]	227.05364990234375	10.895933333333334	10.895933333333334	14.5656	3.669666666666666	5115.46435546875	502957.7358766481	0	1279	0.08356241456534974	null	null	227.0470733642578	227.05416870117188
549	227.078125	9.22735					1	DETECTED	227.0781 m/z @9.23 [CD6584_1.mzXML]	227.078125	9.22735	0.40386666666666665	9.852583333333333	9.448716666666666	49100.61328125	1203854.9979072555	0	1279	0.10730383907052143	4.136284376651299	1.4952035525270742	227.07363891601562	227.08607482910156
550	227.0899200439453	10.788433333333334					1	DETECTED	227.0899 m/z @10.79 [CD6584_1.mzXML]	227.0899200439453	10.788433333333334	10.771633333333334	11.297783333333333	0.5261499999999995	30277.052734375	315845.6088393549	0	1279	0.0792329334933406	15.659226190476243	30.318452380952486	227.08985900878906	227.09017944335938
551	227.10177612304688	8.691866666666666					1	DETECTED	227.1018 m/z @8.69 [CD6584_1.mzXML]	227.10177612304688	8.691866666666666	3.9760166666666668	8.8306	4.854583333333334	3759.801513671875	350628.7846634521	0	1279	0.18997166627237583	0.5147092606140287	0.029418521228057402	227.10133361816406	227.1024932861328
552	227.1239013671875	1.8233333333333335					1	DETECTED	227.1239 m/z @1.82 [CD6584_1.mzXML]	227.1239013671875	1.8233333333333335	1.8092000000000001	11.328333333333335	9.519133333333334	454260.6875	5419566.931637449	0	1279	0.029607257748116123	123.70670167408389	10.572799181433641	227.12380981445312	227.1265106201172
553	227.1745147705078	9.792483333333333					1	DETECTED	227.1745 m/z @9.79 [CD6584_1.mzXML]	227.1745147705078	9.792483333333333	4.518116666666667	19.94516666666667	15.427050000000001	98411.796875	2876313.9837548244	0	1279	0.7938213032982162	0.6516103046765662	1.188926080475956	227.17376708984375	227.1759796142578
554	228.06204223632812	10.3219					1	DETECTED	228.0620 m/z @10.32 [CD6584_1.mzXML]	228.06204223632812	10.3219	10.202833333333333	10.47055	0.2677166666666668	66730.984375	398589.31586584664	0	1279	0.08502068610548363	1.7157723494704618	2.546396826577074	228.0540008544922	228.06219482421875
555	229.14230346679688	1.0982666666666667					1	DETECTED	229.1423 m/z @1.10 [CD6584_1.mzXML]	229.14230346679688	1.0982666666666667	0.10158333333333333	19.995	19.893416666666667	87475.8046875	6.859394852196692E7	1	1279	9.377220440939254	9.979808029966055	18.95961605993211	229.14146423339844	229.14266967773438
556	229.1535186767578	1.8806					1	DETECTED	229.1535 m/z @1.88 [CD6584_1.mzXML]	229.1535186767578	1.8806	1.8519833333333333	2.193	0.34101666666666675	220537.3125	2619806.0915976577	0	1279	0.08539898694251025	5.9583576004659164	10.292561076929628	229.15325927734375	229.1536407470703
557	230.1456298828125	1.0982666666666667					1	DETECTED	230.1456 m/z @1.10 [CD6584_1.mzXML]	230.1456298828125	1.0982666666666667	0.2690666666666666	19.94516666666667	19.6761	11698.59765625	8459573.271375243	0	1279	10.183113749727495	11.864507959479015	22.72901591895803	230.1445770263672	230.14602661132812
558	230.1566925048828	2.0074166666666664					1	DETECTED	230.1567 m/z @2.01 [CD6584_1.mzXML]	230.1566925048828	2.0074166666666664	1.9366833333333333	2.178716666666667	0.24203333333333354	23634.525390625	197395.4400989991	0	1279	0.17126214488476355	1.7108859566446821	2.5380475330496624	230.156494140625	230.15707397460938
559	230.2461700439453	11.412783333333334					1	DETECTED	230.2462 m/z @11.41 [CD6584_1.mzXML]	230.2461700439453	11.412783333333334	11.356633333333333	11.78655	0.42991666666666717	272315.25	1571351.7547963925	1	1279	0.0925720039578728	3.7249748156022227	2.502200477832434	230.24607849121094	230.2467498779297
560	230.96510314941406	1.5459333333333334					1	DETECTED	230.9651 m/z @1.55 [CD6584_1.mzXML]	230.96510314941406	1.5459333333333334	1.4258333333333333	1.6639333333333333	0.23809999999999998	197478.890625	1257695.5120927736	0	1279	0.10584693749973462	0.9140484563011857	0.7188881592694489	230.96473693847656	230.96531677246094
561	231.13589477539062	15.040883333333333					1	DETECTED	231.1359 m/z @15.04 [CD6584_1.mzXML]	231.13589477539062	15.040883333333333	0.11776666666666666	19.995	19.877233333333333	419293.40625	3.791279436937396E7	1	1279	0.6634695275319125	0.6678109728874444	0.21945723057324085	231.1350555419922	231.1457977294922
562	232.13941955566406	15.040883333333333					1	DETECTED	232.1394 m/z @15.04 [CD6584_1.mzXML]	232.13941955566406	15.040883333333333	0.5554333333333333	19.861833333333333	19.3064	27798.0703125	3608892.1805283204	0	1279	0.26124012006199315	1.0016849706641844	8.464255711220709	232.13487243652344	232.14007568359375
563	232.15342712402344	8.463966666666668					1	DETECTED	232.1534 m/z @8.46 [CD6584_1.mzXML]	232.15342712402344	8.463966666666668	7.9824	9.078766666666667	1.0963666666666665	65007.62109375	973509.9191391919	0	1279	0.18406817321890578	0.8793614882608346	0.5534036190912691	232.1530303955078	232.1537322998047
564	232.89512634277344	1.7086833333333333					1	DETECTED	232.8951 m/z @1.71 [CD6584_1.mzXML]	232.89512634277344	1.7086833333333333	1.6493833333333332	1.8947	0.24531666666666685	253683.8125	1551903.6309418953	0	1279	0.09655745805459182	1.387681269128982	1.6700263860503166	232.89498901367188	232.89578247070312
565	232.9270782470703	1.5459333333333334					1	DETECTED	232.9271 m/z @1.55 [CD6584_1.mzXML]	232.9270782470703	1.5459333333333334	1.4258333333333333	1.6345833333333333	0.20875	90079.7890625	561994.9762875978	0	1279	0.10596501854208529	0.8744747347302464	1.042483310856334	232.92654418945312	232.92713928222656
566	232.98391723632812	10.820666666666666					1	DETECTED	232.9839 m/z @10.82 [CD6584_1.mzXML]	232.98391723632812	10.820666666666666	9.944433333333334	17.84916666666667	7.9047333333333345	16654.552734375	1303307.0143881836	0	1279	0.28175775452783114	4.510632632099526	20.507378271224866	232.983642578125	232.986572265625
567	233.02980041503906	16.383766666666666					1	DETECTED	233.0298 m/z @16.38 [CD6584_1.mzXML]	233.02980041503906	16.383766666666666	10.036633333333333	18.449	8.412366666666669	2435.69384765625	832256.6687088017	0	1279	1.2564135556915783	0.6626902433644586	0.3253804867289173	233.02899169921875	233.03070068359375
568	233.1119384765625	3.0021833333333334					1	DETECTED	233.1119 m/z @3.00 [CD6584_1.mzXML]	233.1119384765625	3.0021833333333334	0.5218333333333333	19.911833333333334	19.39	5799.24462890625	3186572.5810345756	0	1279	1.3314331716291874	3.9087225593162254	2.5937721989344324	233.1037139892578	233.1161651611328
569	233.1320037841797	15.056083333333333					1	DETECTED	233.1320 m/z @15.06 [CD6584_1.mzXML]	233.1320037841797	15.056083333333333	10.381300000000001	19.978333333333335	9.597033333333334	15665.001953125	2598757.1272531413	0	1279	0.6048661963210638	0.8374915433488185	0.6508638363997715	233.13096618652344	233.1328582763672
570	233.14581298828125	14.96255					1	DETECTED	233.1458 m/z @14.96 [CD6584_1.mzXML]	233.14581298828125	14.96255	9.269733333333333	19.661166666666666	10.391433333333334	12704.5546875	1976485.4178041997	0	1279	0.5133290319478387	0.9748200321421947	0.9400733321990815	233.143310546875	233.1524658203125
571	234.08547973632812	15.731566666666668					1	DETECTED	234.0855 m/z @15.73 [CD6584_1.mzXML]	234.08547973632812	15.731566666666668	9.462833333333332	15.731566666666668	6.268733333333335	8206.8154296875	1827410.5944553835	0	1279	6.192098077924236	0.5	null	234.0778350830078	234.08547973632812
572	234.8921661376953	1.7086833333333333					1	DETECTED	234.8922 m/z @1.71 [CD6584_1.mzXML]	234.8921661376953	1.7086833333333333	1.6493833333333332	1.7951166666666665	0.14573333333333327	83583.1796875	472896.3533408202	0	1279	0.10284002024784455	1.2287802136031447	1.5288719982385497	234.89195251464844	234.8925323486328
573	235.067626953125	11.906533333333334					1	DETECTED	235.0676 m/z @11.91 [CD6584_1.mzXML]	235.067626953125	11.906533333333334	11.544333333333332	12.080383333333334	0.5360500000000012	41050.25390625	363823.15515735006	0	1279	0.0921499216859818	0.6450222790297653	0.3185687330080101	235.06243896484375	235.0677032470703
574	235.0914306640625	2.90385					1	DETECTED	235.0914 m/z @2.90 [CD6584_1.mzXML]	235.0914306640625	2.90385	0.10158333333333333	19.995	19.893416666666667	133398.28125	3.213714632464045E7	1	1279	2.620650734252106	5.543733550698004	19.64853077073238	235.0890350341797	235.09580993652344
575	235.16766357421875	12.320483333333334					1	DETECTED	235.1677 m/z @12.32 [CD6584_1.mzXML]	235.16766357421875	12.320483333333334	0.9783666666666666	12.399033333333334	11.420666666666667	20730.43359375	1500921.4744999998	0	1279	0.08143011777580256	0.5034627575393775	0.006925515078755132	235.1667022705078	235.16893005371094
576	236.0792236328125	15.1823					1	DETECTED	236.0792 m/z @15.18 [CD6584_1.mzXML]	236.0792236328125	15.1823	11.147833333333333	17.965666666666667	6.8178333333333345	5494.09619140625	849216.3679788823	0	1279	0.8108031935488089	0.8449485268602211	0.4574187799804559	236.07835388183594	236.0799102783203
577	236.0945587158203	3.0021833333333334					1	DETECTED	236.0946 m/z @3.00 [CD6584_1.mzXML]	236.0945587158203	3.0021833333333334	0.11776666666666666	19.995	19.877233333333333	9887.330078125	2908036.547910523	0	1279	2.833373234233062	3.316481085880893	7.485513068750418	236.0904998779297	236.09584045410156
578	236.90704345703125	1.6201333333333332					1	DETECTED	236.9070 m/z @1.62 [CD6584_1.mzXML]	236.90704345703125	1.6201333333333332	1.5606833333333334	1.6639333333333333	0.10324999999999984	18787.23046875	81300.44957812497	0	1279	0.07023037909808871	0.8683767872161499	0.7367535744322998	236.9067840576172	236.907470703125
579	236.9697723388672	12.153516666666667					1	DETECTED	236.9698 m/z @12.15 [CD6584_1.mzXML]	236.9697723388672	12.153516666666667	11.726716666666666	12.7474	1.0206833333333343	8961.146484375	339342.281794434	0	1279	0.41525815585890236	1.1957396126210569	1.3914792252421138	236.96917724609375	236.97091674804688
580	236.99705505371094	1.9933					1	DETECTED	236.9971 m/z @1.99 [CD6584_1.mzXML]	236.99705505371094	1.9933	1.9227666666666667	10.172933333333333	8.250166666666667	31028.56640625	960897.4512034914	0	1279	0.20602586300434722	58.484168241965975	5.683525647640985	236.9966583251953	237.00677490234375
581	237.02294921875	10.850933333333334					1	DETECTED	237.0229 m/z @10.85 [CD6584_1.mzXML]	237.02294921875	10.850933333333334	1.5012	10.9566	9.4554	5611.70654296875	1844767.5557988281	0	1279	0.11655527915518782	0.505650785049128	0.011301570098255866	237.02276611328125	237.02706909179688
582	237.07798767089844	11.771516666666667					1	DETECTED	237.0780 m/z @11.77 [CD6584_1.mzXML]	237.07798767089844	11.771516666666667	1.5459333333333334	18.199166666666667	16.653233333333333	25347.59765625	3846859.9960453766	0	1279	0.3567422608419193	2.3055709565083213	3.7881246757419698	237.0691375732422	237.0863037109375
583	237.11058044433594	11.282783333333333					1	DETECTED	237.1106 m/z @11.28 [CD6584_1.mzXML]	237.11058044433594	11.282783333333333	0.2690666666666666	19.828500000000002	19.559433333333335	83438.6015625	4494235.867075498	0	1279	0.5687642295062343	27.85900471319356	21.029867244412824	237.10809326171875	237.11244201660156
584	237.14703369140625	11.920966666666667					1	DETECTED	237.1470 m/z @11.92 [CD6584_1.mzXML]	237.14703369140625	11.920966666666667	9.00095	15.925966666666666	6.925016666666666	54082.46484375	3321444.246120118	0	1279	0.48397352689727136	0.5207173394646664	1.3706353206439523	237.1415557861328	237.14767456054688
585	238.10568237304688	13.974316666666665					1	DETECTED	238.1057 m/z @13.97 [CD6584_1.mzXML]	238.10568237304688	13.974316666666665	9.00095	19.995	10.994050000000001	17758.564453125	2636153.575228061	0	1279	1.2810055000856142	1.1678812268671654	1.5789379878056868	238.09742736816406	238.11351013183594
586	238.9652557373047	12.183983333333334					1	DETECTED	238.9653 m/z @12.18 [CD6584_1.mzXML]	238.9652557373047	12.183983333333334	9.125483333333333	18.115833333333335	8.990350000000001	123006.828125	8669088.095844513	0	1279	0.9497825377686127	1.6850595182299095	1.3580120504799558	238.96450805664062	238.96990966796875
587	239.0625457763672	1.8661666666666668					1	DETECTED	239.0625 m/z @1.87 [CD6584_1.mzXML]	239.0625457763672	1.8661666666666668	1.531	17.28933333333333	15.758333333333331	65999.9765625	2622820.861601196	0	1279	0.03996849053017315	0.7946731599605139	0.6138974978990774	239.05364990234375	239.06817626953125
588	239.08990478515625	10.528616666666666					1	DETECTED	239.0899 m/z @10.53 [CD6584_1.mzXML]	239.08990478515625	10.528616666666666	9.959399999999999	11.222016666666667	1.262616666666668	515147.15625	3198429.891853774	1	1279	0.08707075344964821	1.4181957536757512	1.7473166500403827	239.08726501464844	239.090576171875
589	239.137939453125	9.718133333333332					1	DETECTED	239.1379 m/z @9.72 [CD6584_1.mzXML]	239.137939453125	9.718133333333332	9.688166666666666	9.852583333333333	0.16441666666666777	5314.87353515625	25105.323363769676	0	1279	0.08101299024339959	2.7433259176863336	4.486651835372667	239.1376495361328	239.13807678222656
590	239.23541259765625	13.7318					1	DETECTED	239.2354 m/z @13.73 [CD6584_1.mzXML]	239.23541259765625	13.7318	13.630983333333335	14.276016666666667	0.6450333333333322	49039.7890625	793333.1127000733	0	1279	0.24411876272924182	2.8993779443116137	4.522033520959256	239.2349853515625	239.23599243164062
591	240.09341430664062	10.51435					1	DETECTED	240.0934 m/z @10.51 [CD6584_1.mzXML]	240.09341430664062	10.51435	8.25705	14.700016666666667	6.442966666666667	56265.67578125	1925512.9437642822	0	1279	2.4991262127885125	9.28178277508543	14.274852648863815	240.08518981933594	240.10231018066406
592	240.96607971191406	12.153516666666667					1	DETECTED	240.9661 m/z @12.15 [CD6584_1.mzXML]	240.96607971191406	12.153516666666667	5.022533333333333	17.999166666666667	12.976633333333336	14331.0712890625	1658142.914965332	0	1279	0.8869035462754447	0.9098768519535643	0.8197537039071283	240.95742797851562	240.96652221679688
593	241.0296173095703	1.8806					1	DETECTED	241.0296 m/z @1.88 [CD6584_1.mzXML]	241.0296173095703	1.8806	1.8806	17.355166666666666	15.474566666666666	6911.5654296875	1304340.9382622372	0	1279	6.857383775752662	null	null	241.02420043945312	241.03115844726562
594	241.1055908203125	11.558					1	DETECTED	241.1056 m/z @11.56 [CD6584_1.mzXML]	241.1055908203125	11.558	1.8233333333333335	12.0658	10.242466666666665	967322.875	9425654.17301135	1	1279	0.1086167120544026	3.4352053345095603	2.9510538035923277	241.10145568847656	241.10873413085938
595	241.14138793945312	11.328333333333335					1	DETECTED	241.1414 m/z @11.33 [CD6584_1.mzXML]	241.14138793945312	11.328333333333335	9.913966666666665	11.471616666666668	1.5576500000000024	36817.46484375	470591.6673640462	0	1279	0.25407297539958407	0.5506528245857978	0.10130564917159562	241.14138793945312	241.14730834960938
596	241.15335083007812	1.8947					1	DETECTED	241.1534 m/z @1.89 [CD6584_1.mzXML]	241.15335083007812	1.8947	1.8947	10.2474	8.3527	19331.130859375	811415.5245552373	0	1279	0.07148673050178411	null	null	241.15269470214844	241.1544647216797
597	242.01783752441406	2.0783333333333336					1	DETECTED	242.0178 m/z @2.08 [CD6584_1.mzXML]	242.01783752441406	2.0783333333333336	0.2187	19.4955	19.2768	3796.567138671875	1864306.8536239928	0	1279	15.956413754885899	5.182957213787664	7.988350976991193	242.01141357421875	242.0274658203125
598	242.21054077148438	11.486500000000001					1	DETECTED	242.2105 m/z @11.49 [CD6584_1.mzXML]	242.21054077148438	11.486500000000001	11.486500000000001	12.66135	1.1748499999999993	17392.662109375	710393.9292053218	0	1279	0.5776306893360292	null	null	242.2095184326172	242.21054077148438
599	242.924072265625	1.6493833333333332					1	DETECTED	242.9241 m/z @1.65 [CD6584_1.mzXML]	242.924072265625	1.6493833333333332	0.48811666666666664	1.7951166666666665	1.307	333903.78125	2259581.9363990794	0	1279	0.08535195179159105	1.3254887015916144	1.6110424896323319	242.92068481445312	242.92457580566406
600	242.99380493164062	1.4718333333333333					1	DETECTED	242.9938 m/z @1.47 [CD6584_1.mzXML]	242.99380493164062	1.4718333333333333	1.4258333333333333	1.4865666666666668	0.06073333333333353	15135.279296875	41801.94772753915	0	1279	0.10429383883227383	0.6601449275362334	0.3014063903585683	242.99380493164062	242.99415588378906
601	243.022216796875	15.375283333333334					1	DETECTED	243.0222 m/z @15.38 [CD6584_1.mzXML]	243.022216796875	15.375283333333334	0.16798333333333335	18.165666666666667	17.997683333333335	2191.866455078125	1072094.8627333376	0	1279	1.2517542445957606	0.5917448637606062	0.18348972752121237	243.0137176513672	243.02511596679688
602	243.13299560546875	9.944433333333334					1	DETECTED	243.1330 m/z @9.94 [CD6584_1.mzXML]	243.13299560546875	9.944433333333334	6.33525	10.082483333333332	3.747233333333332	4585.55224609375	208429.17977780124	0	1279	0.07175800760932205	0.5191248250989372	0.0382496501978743	243.1326141357422	243.1337432861328
603	244.03578186035156	10.3219					1	DETECTED	244.0358 m/z @10.32 [CD6584_1.mzXML]	244.03578186035156	10.3219	10.27715	10.381300000000001	0.10415000000000063	5865.70703125	22341.242912353686	0	1279	0.05607063629712172	1.1636871508380289	1.3273743016760575	244.03570556640625	244.03628540039062
604	244.11700439453125	9.538983333333334					1	DETECTED	244.1170 m/z @9.54 [CD6584_1.mzXML]	244.11700439453125	9.538983333333334	9.401933333333334	9.6284	0.22646666666666526	5110.44482421875	40177.98793566884	0	1279	0.15315821788301776	0.82621914143256	0.6940115731182928	244.11648559570312	244.11729431152344
605	244.15335083007812	9.032033333333334					1	DETECTED	244.1534 m/z @9.03 [CD6584_1.mzXML]	244.15335083007812	9.032033333333334	8.985233333333333	9.047699999999999	0.06246666666666556	18458.66796875	54632.244124999146	0	1279	0.7431706798787605	0.6673789173788904	0.3347578347577808	244.15330505371094	244.15341186523438
606	244.18919372558594	11.471616666666668					1	DETECTED	244.1892 m/z @11.47 [CD6584_1.mzXML]	244.18919372558594	11.471616666666668	11.456716666666667	12.522699999999999	1.0659833333333317	30482.26953125	484669.5180966796	0	1279	0.2040643696338016	35.7712527964186	70.5425055928372	244.188232421875	244.19027709960938
607	244.20077514648438	9.14105					1	DETECTED	244.2008 m/z @9.14 [CD6584_1.mzXML]	244.20077514648438	9.14105	9.063233333333333	9.462833333333332	0.3995999999999995	79157.59375	617929.6834545908	0	1279	0.12796891008516553	1.8850109129629724	2.433093980360819	244.20071411132812	244.20106506347656
608	244.9220428466797	1.6639333333333333					1	DETECTED	244.9220 m/z @1.66 [CD6584_1.mzXML]	244.9220428466797	1.6639333333333333	1.5459333333333334	1.69365	0.14771666666666672	28085.166015625	114055.82385888675	0	1279	0.05985609007067838	0.625918079096046	0.2518361581920921	244.92132568359375	244.92730712890625
609	244.97816467285156	9.883616666666667					1	DETECTED	244.9782 m/z @9.88 [CD6584_1.mzXML]	244.97816467285156	9.883616666666667	9.658066666666667	10.097816666666667	0.4397500000000001	3917.448486328125	69683.5879915771	0	1279	0.39326878612616234	0.9748392817557079	0.9496785635114157	244.97789001464844	244.9786834716797
610	245.1483612060547	10.21775					1	DETECTED	245.1484 m/z @10.22 [CD6584_1.mzXML]	245.1483612060547	10.21775	10.187683333333332	17.0425	6.854816666666668	5080.73291015625	636084.8762517703	0	1279	0.05482717307846663	113.99362527715591	226.98725055431183	245.1480712890625	245.15199279785156
611	245.2249755859375	14.507533333333333					1	DETECTED	245.2250 m/z @14.51 [CD6584_1.mzXML]	245.2249755859375	14.507533333333333	1.2363666666666666	17.1415	15.905133333333334	48064.828125	3800705.571949923	0	1279	0.5428527510091392	2.5117077007861486	1.5496860643565624	245.22377014160156	245.22616577148438
612	246.15089416503906	11.862599999999999					1	DETECTED	246.1509 m/z @11.86 [CD6584_1.mzXML]	246.15089416503906	11.862599999999999	11.75655	12.0658	0.3092499999999987	45975.39453125	379555.0369575188	0	1279	0.16188465425465814	1.3711497317920898	1.5244047722797172	246.15028381347656	246.15090942382812
613	246.16897583007812	9.241666666666667					1	DETECTED	246.1690 m/z @9.24 [CD6584_1.mzXML]	246.16897583007812	9.241666666666667	0.1850166666666667	19.895166666666668	19.710150000000002	158366.03125	5071187.293799803	0	1279	0.08428564539127414	0.5100775584856891	0.014551995964953652	246.16685485839844	246.16964721679688
614	246.22811889648438	14.391616666666666					1	DETECTED	246.2281 m/z @14.39 [CD6584_1.mzXML]	246.22811889648438	14.391616666666666	14.29065	15.245966666666668	0.9553166666666684	9712.669921875	295810.00589160185	0	1279	0.4611091118108934	4.730851766259511	8.461703532519023	246.2279052734375	246.2288818359375
615	246.24151611328125	10.985833333333334					1	DETECTED	246.2415 m/z @10.99 [CD6584_1.mzXML]	246.24151611328125	10.985833333333334	10.92615	11.044333333333332	0.11818333333333264	15710.208984375	86271.40449218763	0	1279	0.10031205725832315	0.9900865679977495	0.980173135995499	246.24131774902344	246.24188232421875
616	246.94264221191406	1.5459333333333334					1	DETECTED	246.9426 m/z @1.55 [CD6584_1.mzXML]	246.94264221191406	1.5459333333333334	1.4419	8.25705	6.815149999999999	98239.1796875	4681651.5032900395	0	1279	0.10413425853346103	0.9568092336636373	0.8262546474601457	246.9421844482422	246.9525604248047
617	247.0452880859375	14.170933333333332					1	DETECTED	247.0453 m/z @14.17 [CD6584_1.mzXML]	247.0452880859375	14.170933333333332	10.911216666666666	18.065833333333334	7.1546166666666675	6338.880859375	866650.4465412596	0	1279	1.4720325781426062	1.0974292244213457	0.2885038000451283	247.04287719726562	247.04676818847656
618	247.09130859375	2.7367500000000002					1	DETECTED	247.0913 m/z @2.74 [CD6584_1.mzXML]	247.09130859375	2.7367500000000002	0.10158333333333333	19.995	19.893416666666667	140856.984375	2.0347519843347266E7	0	1279	0.914509898572128	4.239121553310635	3.7381084795687936	247.08837890625	247.09286499023438
619	247.1313934326172	11.282783333333333					1	DETECTED	247.1314 m/z @11.28 [CD6584_1.mzXML]	247.1313934326172	11.282783333333333	8.346166666666667	13.930266666666666	5.584099999999999	28972.125	2700519.7524414673	0	1279	2.439549177753909	0.9664388666890038	0.9154117450683469	247.1268310546875	247.13156127929688
620	247.17239379882812	9.241666666666667					1	DETECTED	247.1724 m/z @9.24 [CD6584_1.mzXML]	247.17239379882812	9.241666666666667	1.1326500000000002	12.229700000000001	11.097050000000001	17741.28515625	1197418.909640839	0	1279	0.1297319119643916	0.68424141028197	0.015262159649425322	247.1674041748047	247.18003845214844
621	247.24044799804688	12.7474					1	DETECTED	247.2404 m/z @12.75 [CD6584_1.mzXML]	247.24044799804688	12.7474	9.7328	14.319366666666667	4.586566666666668	18343.978515625	2242094.264828125	0	1279	0.07075825966986926	0.7607255799553283	0.5214511599106567	247.23953247070312	247.2449188232422
622	248.09487915039062	2.542733333333333					1	DETECTED	248.0949 m/z @2.54 [CD6584_1.mzXML]	248.09487915039062	2.542733333333333	0.2187	19.995	19.776300000000003	11778.701171875	4036792.425894439	0	1279	8.267142396839102	2.2136705532423964	2.6440764086340933	248.0896759033203	248.0955047607422
623	248.14834594726562	9.401933333333334					1	DETECTED	248.1483 m/z @9.40 [CD6584_1.mzXML]	248.14834594726562	9.401933333333334	9.386966666666666	9.447766666666666	0.06080000000000041	3589.4345703125	10200.155313781825	0	1279	0.06218725092151267	2.0311804008907144	3.0623608017814283	248.1481475830078	248.1490020751953
624	248.86895751953125	1.7086833333333333					1	DETECTED	248.8690 m/z @1.71 [CD6584_1.mzXML]	248.86895751953125	1.7086833333333333	1.6493833333333332	1.7951166666666665	0.14573333333333327	68376.34375	373222.3693925782	0	1279	0.09915291321609221	1.2287802136031447	1.2513796749016262	248.86871337890625	248.8695526123047
625	248.974609375	1.9088166666666666					1	DETECTED	248.9746 m/z @1.91 [CD6584_1.mzXML]	248.974609375	1.9088166666666666	1.4419	2.29205	0.8501500000000002	23388.625	453762.46935748286	0	1279	0.12696553674472777	0.9078472300443842	0.8935297460393782	248.9739990234375	248.97642517089844
626	249.00186157226562	11.19225					1	DETECTED	249.0019 m/z @11.19 [CD6584_1.mzXML]	249.00186157226562	11.19225	10.9566	18.682666666666666	7.726066666666666	9210.3740234375	971098.7071942446	0	1279	0.7256602529480745	16.393097107291908	16.590127931481096	249.0011749267578	249.00439453125
627	249.0717315673828	10.820666666666666					1	DETECTED	249.0717 m/z @10.82 [CD6584_1.mzXML]	249.0717315673828	10.820666666666666	1.4258333333333333	14.033466666666667	12.607633333333334	20460.591796875	6127527.369687622	0	1279	0.2546388704133875	0.670987599567138	0.3419751991342761	249.06723022460938	249.07867431640625
628	249.1563720703125	9.8079					1	DETECTED	249.1564 m/z @9.81 [CD6584_1.mzXML]	249.1563720703125	9.8079	0.6905333333333333	11.771516666666667	11.080983333333334	17369.9375	1111041.4793927004	0	1279	0.15701027235127363	0.6686716684277475	0.4965641906996769	249.14747619628906	249.1598358154297
629	249.1832733154297	12.28985					1	DETECTED	249.1833 m/z @12.29 [CD6584_1.mzXML]	249.1832733154297	12.28985	12.124016666666668	19.978333333333335	7.8543166666666675	13117.4912109375	1693279.5534960323	0	1279	0.24390738807860401	23.68135678391983	46.36271356783966	249.1822509765625	249.18389892578125
630	249.19517517089844	8.271916666666666					1	DETECTED	249.1952 m/z @8.27 [CD6584_1.mzXML]	249.19517517089844	8.271916666666666	7.9500166666666665	8.316433333333332	0.36641666666666595	11204.8994140625	86244.04337280274	0	1279	0.08363822871996973	0.562614785848293	0.1394547835265252	249.19496154785156	249.19557189941406
631	249.21603393554688	10.336666666666668					1	DETECTED	249.2160 m/z @10.34 [CD6584_1.mzXML]	249.21603393554688	10.336666666666668	10.113033333333334	10.57315	0.46011666666666606	10888.513671875	153927.76213525404	0	1279	0.6847515386782863	1.028730064093006	1.2802877399903572	249.2155303955078	249.2165985107422
632	251.12625122070312	12.023316666666666					1	DETECTED	251.1263 m/z @12.02 [CD6584_1.mzXML]	251.12625122070312	12.023316666666666	0.10158333333333333	19.995	19.893416666666667	475168.65625	1.5494111980881978E7	1	1279	0.12180230179937546	0.5097138119647778	0.01673989033815857	251.12229919433594	251.12757873535156
633	252.1295623779297	12.0374					1	DETECTED	252.1296 m/z @12.04 [CD6584_1.mzXML]	252.1295623779297	12.0374	0.11776666666666666	19.911833333333334	19.794066666666666	61533.5859375	2777490.979661772	0	1279	0.12988232291479385	1.0886699866556515	0.15981225646534242	252.1205596923828	252.12977600097656
634	253.03543090820312	11.544333333333332					1	DETECTED	253.0354 m/z @11.54 [CD6584_1.mzXML]	253.03543090820312	11.544333333333332	11.501566666666667	11.771516666666667	0.2699499999999997	45059.3828125	375322.3284672844	0	1279	0.13994338495960434	3.156079501169233	4.624062374378811	253.03509521484375	253.03591918945312
635	253.04673767089844	1.5606833333333334					1	DETECTED	253.0467 m/z @1.56 [CD6584_1.mzXML]	253.04673767089844	1.5606833333333334	0.11776666666666666	19.995	19.877233333333333	4383.02880859375	2946057.20689032	0	1279	17.056730495388646	6.887866012128211	12.182860698325884	253.04673767089844	253.0531005859375
636	253.1089630126953	12.367716666666666					1	DETECTED	253.1090 m/z @12.37 [CD6584_1.mzXML]	253.1089630126953	12.367716666666666	10.49975	12.476433333333334	1.9766833333333338	13671.51953125	530192.9171976929	0	1279	0.104031108585529	0.5083198123693043	0.06247271134487751	253.10520935058594	253.10910034179688
637	253.1257781982422	1.7951166666666665					1	DETECTED	253.1258 m/z @1.80 [CD6584_1.mzXML]	253.1257781982422	1.7951166666666665	1.7951166666666665	12.080383333333334	10.285266666666667	67924.609375	1.280805240909482E7	0	1279	0.051933213034925485	null	null	253.1171112060547	253.13336181640625
638	253.1937713623047	14.715066666666667					1	DETECTED	253.1938 m/z @14.72 [CD6584_1.mzXML]	253.1937713623047	14.715066666666667	11.19225	15.68305	4.4908	16248.0048828125	1465989.3727585447	0	1279	0.8156440401674026	0.6373876963982418	null	253.19259643554688	253.19418334960938
639	254.13507080078125	13.74575					1	DETECTED	254.1351 m/z @13.75 [CD6584_1.mzXML]	254.13507080078125	13.74575	2.6670333333333334	14.033466666666667	11.366433333333333	17047.98828125	2207938.2280491944	0	1279	0.2511347312635195	0.5129851080826149	0.02597021616522987	254.13441467285156	254.14320373535156
640	254.822509765625	1.9791166666666666					1	DETECTED	254.8225 m/z @1.98 [CD6584_1.mzXML]	254.822509765625	1.9791166666666666	0.9446833333333333	15.731566666666668	14.786883333333334	18852.439453125	5171948.629709229	0	1279	0.21372180551772368	7.1473350948989784	0.2688036519932474	254.8137969970703	254.82608032226562
641	254.9938201904297	10.911216666666666					1	DETECTED	254.9938 m/z @10.91 [CD6584_1.mzXML]	254.9938201904297	10.911216666666666	10.804833333333333	18.880999999999997	8.076166666666664	64804.57421875	1546562.1653858633	0	1279	0.14794889190632965	37.721624157067886	76.61542993272421	254.9933319091797	254.99603271484375
642	255.01625061035156	10.21775					1	DETECTED	255.0163 m/z @10.22 [CD6584_1.mzXML]	255.01625061035156	10.21775	9.583883333333334	10.307166666666665	0.7232833333333311	5682.03759765625	84020.6079398803	0	1279	0.07530270659217564	0.5705327092974324	0.14106541859486485	255.0159912109375	255.0169219970703
643	255.12135314941406	11.558					1	DETECTED	255.1214 m/z @11.56 [CD6584_1.mzXML]	255.12135314941406	11.558	11.207249999999998	11.9649	0.7576500000000017	299517.21875	3624428.5337832025	1	1279	0.32739781870033724	0.8726735919483912	2.8248391967076145	255.12086486816406	255.1216583251953
644	255.1707763671875	13.945283333333332					1	DETECTED	255.1708 m/z @13.95 [CD6584_1.mzXML]	255.1707763671875	13.945283333333332	9.386966666666666	19.296333333333333	9.909366666666667	26873.78125	3313155.785096285	0	1279	1.164547239460635	1.1017734472675573	0.9785149761649355	255.16819763183594	255.1732177734375
645	255.20301818847656	14.018416666666667					1	DETECTED	255.2030 m/z @14.02 [CD6584_1.mzXML]	255.20301818847656	14.018416666666667	11.8168	17.420833333333334	5.604033333333334	16772.3046875	2952074.470194824	0	1279	5.501361001018147	1.2727086913404546	1.5454173826809092	255.20301818847656	255.2096710205078
646	256.0777587890625	8.923283333333334					1	DETECTED	256.0778 m/z @8.92 [CD6584_1.mzXML]	256.0777587890625	8.923283333333334	8.846283333333334	9.598783333333333	0.7524999999999995	4297.396484375	64464.560643585166	0	1279	0.08376149540011113	4.886363636363636	9.059520036049156	256.0777587890625	256.0814514160156
647	256.2619934082031	11.356633333333333					1	DETECTED	256.2620 m/z @11.36 [CD6584_1.mzXML]	256.2619934082031	11.356633333333333	0.20181666666666667	19.878333333333334	19.676516666666668	101286.546875	4488722.897486021	0	1279	0.07316908556976642	0.6225748063624098	0.22815299747544157	256.2607421875	256.27099609375
648	256.8193054199219	1.9791166666666666					1	DETECTED	256.8193 m/z @1.98 [CD6584_1.mzXML]	256.8193054199219	1.9791166666666666	1.7086833333333333	2.29205	0.5833666666666668	25231.189453125	418918.9467998046	0	1279	0.14987490408925974	1.0785775915197835	1.157155183039567	256.8110656738281	256.8203125
649	256.9942626953125	10.8659					1	DETECTED	256.9943 m/z @10.87 [CD6584_1.mzXML]	256.9942626953125	10.8659	10.820666666666666	11.01485	0.19418333333333315	11465.7138671875	70681.69894628877	0	1279	0.05126776891370355	2.1464627855563454	3.292925571112691	256.9937744140625	256.9942626953125
650	257.0297546386719	15.7156					1	DETECTED	257.0298 m/z @15.72 [CD6584_1.mzXML]	257.0297546386719	15.7156	14.8224	16.3342	1.5117999999999991	1643.13623046875	102895.37392578117	0	1279	0.7391767657261781	0.8462830273175094	0.6925660546350187	257.0284729003906	257.0378112792969
651	257.073486328125	2.3769					1	DETECTED	257.0735 m/z @2.38 [CD6584_1.mzXML]	257.073486328125	2.3769	2.1070333333333333	12.259516666666666	10.152483333333333	13757.7060546875	1206043.3384291383	0	1279	0.25263754954145146	12.211284448765277	4.742675643367311	257.0664978027344	257.08251953125
652	257.224853515625	12.008983333333333					1	DETECTED	257.2249 m/z @12.01 [CD6584_1.mzXML]	257.224853515625	12.008983333333333	11.9649	14.93145	2.96655	44298.69921875	1078522.5869325565	0	1279	0.10554299812993229	33.64706994328945	20.46554515894369	257.224365234375	257.22528076171875
653	257.2459411621094	13.787766666666666					1	DETECTED	257.2459 m/z @13.79 [CD6584_1.mzXML]	257.2459411621094	13.787766666666666	0.13435	19.911833333333334	19.777483333333333	30099.08203125	2666006.842211884	0	1279	1.8283699928354142	0.8336649159697058	0.04380037249353732	257.2371826171875	257.2474060058594
654	257.9798583984375	10.158066666666667					1	DETECTED	257.9799 m/z @10.16 [CD6584_1.mzXML]	257.9798583984375	10.158066666666667	9.8079	10.60505	0.7971500000000002	11334.12109375	290773.16172766103	0	1279	0.3578273034687296	1.1856569502201724	1.3487326803901847	257.97900390625	257.9803161621094
655	258.02880859375	14.185766666666666					1	DETECTED	258.0288 m/z @14.19 [CD6584_1.mzXML]	258.02880859375	14.185766666666666	0.10158333333333333	19.978333333333335	19.87675	5596.21142578125	2101324.0006742533	0	1279	2.458656299625577	0.7056408429787079	0.44442569153225264	258.0273132324219	258.0307922363281
656	258.89794921875	1.6493833333333332					1	DETECTED	258.8979 m/z @1.65 [CD6584_1.mzXML]	258.89794921875	1.6493833333333332	1.5756833333333333	1.7529000000000001	0.1772166666666668	76900.28125	390488.0212329104	0	1279	0.07041758999352998	1.1371751500503393	1.4367741623387875	258.8973693847656	258.89794921875
657	258.9426574707031	1.5012					1	DETECTED	258.9427 m/z @1.50 [CD6584_1.mzXML]	258.9426574707031	1.5012	1.4258333333333333	14.304966666666667	12.879133333333334	9773.7919921875	2883867.605593079	0	1279	0.13161445993848053	85.4431667403802	169.8863334807604	258.9357604980469	258.9430236816406
658	258.9714050292969	1.4569833333333333					1	DETECTED	258.9714 m/z @1.46 [CD6584_1.mzXML]	258.9714050292969	1.4569833333333333	1.4258333333333333	2.1212	0.6953666666666667	16391.134765625	307588.4033188477	0	1279	0.05620735334982152	11.16158373461744	21.32316746923488	258.9709167480469	258.9792175292969
659	259.02618408203125	14.078516666666667					1	DETECTED	259.0262 m/z @14.08 [CD6584_1.mzXML]	259.02618408203125	14.078516666666667	10.005316666666666	17.453500000000002	7.448183333333336	6307.9091796875	1394985.8111661682	0	1279	4.9619252432529635	0.9142913843333661	0.8015235386353569	259.0242614746094	259.03057861328125
660	259.0924377441406	11.831999999999999					1	DETECTED	259.0924 m/z @11.83 [CD6584_1.mzXML]	259.0924377441406	11.831999999999999	1.95065	11.950283333333335	9.999633333333335	16483.974609375	5318716.748783936	0	1279	0.11088225426534315	0.5059851808373014	0.011970361674602758	259.08819580078125	259.09295654296875
661	259.6482238769531	13.493916666666667					1	DETECTED	259.6482 m/z @13.49 [CD6584_1.mzXML]	259.6482238769531	13.493916666666667	13.002433333333332	13.66115	0.6587166666666668	15085.8857421875	312874.13941906753	0	1279	0.09575853102566967	0.670131235375901	0.34026247075180205	259.6471862792969	259.6569519042969
662	260.0218200683594	10.543583333333334					1	DETECTED	260.0218 m/z @10.54 [CD6584_1.mzXML]	260.0218200683594	10.543583333333334	10.49975	10.621783333333333	0.12203333333333255	5974.56201171875	25821.509630432236	0	1279	0.11851523821973764	1.3920152091254574	1.9393343643361218	260.0215759277344	260.02227783203125
663	260.078857421875	11.5716					1	DETECTED	260.0789 m/z @11.57 [CD6584_1.mzXML]	260.078857421875	11.5716	11.5716	11.626949999999999	0.0553499999999989	13003.4267578125	34767.3891931144	0	1279	0.05060672646807696	null	null	260.078857421875	260.0794372558594
664	260.16632080078125	12.080383333333334					1	DETECTED	260.1663 m/z @12.08 [CD6584_1.mzXML]	260.16632080078125	12.080383333333334	11.994333333333334	13.267850000000001	1.2735166666666675	13058.994140625	379162.6921495363	0	1279	0.1582652459515348	7.399864419910894	13.799728839821787	260.1579895019531	260.1669616699219
665	260.1846008300781	9.898616666666667					1	DETECTED	260.1846 m/z @9.90 [CD6584_1.mzXML]	260.1846008300781	9.898616666666667	9.613716666666667	16.269066666666667	6.65535	68345.5	925345.6216954958	0	1279	0.3022393266557213	1.0456194297176509	0.912368765218257	260.1834411621094	260.18524169921875
666	260.921142578125	1.5459333333333334					1	DETECTED	260.9211 m/z @1.55 [CD6584_1.mzXML]	260.921142578125	1.5459333333333334	1.4569833333333333	5.643583333333334	4.1866	6208.36865234375	914457.9884232178	0	1279	0.8824986756638542	23.5334457560427	46.066891512085405	260.921142578125	260.93017578125
667	261.00982666015625	1.7951166666666665					1	DETECTED	261.0098 m/z @1.80 [CD6584_1.mzXML]	261.00982666015625	1.7951166666666665	1.4419	15.568566666666667	14.126666666666667	69043.46875	2461832.164700592	0	1279	0.08138893024103222	0.7472255508880438	1.5202292726379283	261.0041809082031	261.0182189941406
668	261.1433410644531	9.553783333333334					1	DETECTED	261.1433 m/z @9.55 [CD6584_1.mzXML]	261.1433410644531	9.553783333333334	0.20181666666666667	19.745	19.543183333333335	107649.640625	3348312.0268861083	0	1279	0.08570359333403665	9.256528100868348	18.536842667520876	261.1422424316406	261.14501953125
669	261.18792724609375	9.898616666666667					1	DETECTED	261.1879 m/z @9.90 [CD6584_1.mzXML]	261.18792724609375	9.898616666666667	0.10158333333333333	19.995	19.893416666666667	9228.3427734375	2193511.473944823	0	1279	9.560693008016024	3.5925072297930054	1.5898889947525547	261.18231201171875	261.18890380859375
670	262.0370788574219	4.9575499999999995					1	DETECTED	262.0371 m/z @4.96 [CD6584_1.mzXML]	262.0370788574219	4.9575499999999995	3.373183333333333	5.299	1.9258166666666674	5529.31591796875	235316.44426434333	0	1279	0.19143847758240717	0.6077559908270395	0.215511981654079	262.0362854003906	262.0377197265625
671	262.1466979980469	9.538983333333334					1	DETECTED	262.1467 m/z @9.54 [CD6584_1.mzXML]	262.1466979980469	9.538983333333334	1.3568333333333333	9.598783333333333	8.24195	12049.3544921875	851573.8022125857	0	1279	0.08516164451413566	0.5036542962424301	0.3894205576402082	262.1461486816406	262.1470947265625
672	262.25146484375	12.399033333333334					1	DETECTED	262.2515 m/z @12.40 [CD6584_1.mzXML]	262.25146484375	12.399033333333334	4.877066666666667	12.476433333333334	7.5993666666666675	11990.6328125	2801663.8430668944	0	1279	0.07674922924388561	0.5051449310685593	0.010289862137118503	262.25054931640625	262.2579650878906
673	263.00689697265625	2.0638833333333335					1	DETECTED	263.0069 m/z @2.06 [CD6584_1.mzXML]	263.00689697265625	2.0638833333333335	2.0638833333333335	10.588600000000001	8.524716666666668	8325.4111328125	927490.0305928955	0	1279	0.14999716658157514	null	null	263.00335693359375	263.0074768066406
674	263.01763916015625	11.328333333333335					1	DETECTED	263.0176 m/z @11.33 [CD6584_1.mzXML]	263.01763916015625	11.328333333333335	10.97115	18.115833333333335	7.144683333333335	15962.6123046875	1467316.6339226689	0	1279	0.8862277769065283	10.001423172040452	18.74043292057534	263.0164794921875	263.0193176269531
675	263.08721923828125	11.5716					1	DETECTED	263.0872 m/z @11.57 [CD6584_1.mzXML]	263.08721923828125	11.5716	0.10158333333333333	19.09733333333333	18.995749999999997	1613101.0	2.0850744765146144E7	1	1279	0.13956866303634463	0.5131414334979123	0.019526026088280135	263.0832214355469	263.0916442871094
676	263.13800048828125	9.67305					1	DETECTED	263.1380 m/z @9.67 [CD6584_1.mzXML]	263.13800048828125	9.67305	9.643066666666666	9.747716666666667	0.10465000000000124	26923.0546875	111421.5973745124	0	1279	0.07919882553863822	1.7451361867704147	2.4902723735408294	263.13763427734375	263.1381530761719
677	263.1739807128906	10.3963					1	DETECTED	263.1740 m/z @10.40 [CD6584_1.mzXML]	263.1739807128906	10.3963	0.3198	10.440949999999999	10.121149999999998	4905.86328125	1292831.4792382815	0	1279	0.07334042701050336	0.5022155510345854	0.004431102069170741	263.1732177734375	263.17608642578125
678	263.23541259765625	14.507533333333333					1	DETECTED	263.2354 m/z @14.51 [CD6584_1.mzXML]	263.23541259765625	14.507533333333333	0.1850166666666667	19.677833333333336	19.49281666666667	134826.578125	8589875.13431229	0	1279	3.481627405986062	2.1642361895381157	3.2460218794098443	263.2311096191406	263.2370300292969
679	264.0908203125	11.5716					1	DETECTED	264.0908 m/z @11.57 [CD6584_1.mzXML]	264.0908203125	11.5716	7.88395	11.950283333333335	4.066333333333335	198850.171875	7601900.556385014	0	1279	0.1351982635590776	0.5332508734725019	0.06695946331129565	264.08831787109375	264.09112548828125
680	264.16943359375	9.199083333333334					1	DETECTED	264.1694 m/z @9.20 [CD6584_1.mzXML]	264.16943359375	9.199083333333334	9.156133333333335	9.538983333333334	0.38284999999999947	35259.1484375	209586.188293456	0	1279	0.08398978901448473	3.9333094417776913	2.749064485368802	264.1669616699219	264.1698913574219
681	265.021484375	1.7811833333333333					1	DETECTED	265.0215 m/z @1.78 [CD6584_1.mzXML]	265.021484375	1.7811833333333333	1.7671333333333334	17.207333333333334	15.4402	45886.62109375	2336815.0757899783	0	1279	0.04543585329141764	40.355344636164915	61.57021580654316	265.01171875	265.0231628417969
682	265.0687255859375	10.88105					1	DETECTED	265.0687 m/z @10.88 [CD6584_1.mzXML]	265.0687255859375	10.88105	10.066916666666666	10.911216666666666	0.8443000000000005	6712.36865234375	115147.90228121945	0	1279	0.30481670307538344	0.5185268588273826	0.03705371765476523	265.066650390625	265.0694274902344
683	265.07977294921875	1.8092000000000001					1	DETECTED	265.0798 m/z @1.81 [CD6584_1.mzXML]	265.07977294921875	1.8092000000000001	0.10158333333333333	19.995	19.893416666666667	28931.830078125	7925127.804353367	0	1279	17.280229681305002	6.415037063708749	9.757619751099869	265.0736999511719	265.0859375
684	265.11676025390625	9.7328					1	DETECTED	265.1168 m/z @9.73 [CD6584_1.mzXML]	265.11676025390625	9.7328	9.643066666666666	10.704683333333332	1.0616166666666658	426206.3125	2528893.328882066	1	1279	0.08960481810277798	1.4422429992386303	1.724677916390895	265.1141052246094	265.11773681640625
685	265.1417236328125	12.367716666666666					1	DETECTED	265.1417 m/z @12.37 [CD6584_1.mzXML]	265.1417236328125	12.367716666666666	9.762400000000001	12.522699999999999	2.7602999999999973	51727.9140625	1321938.2629203487	0	1279	1.1717707697893172	0.6522275346489587	0.21643837722191572	265.135498046875	265.14300537109375
686	265.2509460449219	12.690050000000001					1	DETECTED	265.2509 m/z @12.69 [CD6584_1.mzXML]	265.2509460449219	12.690050000000001	0.7073	15.763383333333334	15.056083333333333	49795.125	3094857.0111867962	0	1279	0.19395601875459967	0.6405899401367328	0.18718695756820905	265.2425231933594	265.25286865234375
687	265.9797058105469	10.21775					1	DETECTED	265.9797 m/z @10.22 [CD6584_1.mzXML]	265.9797058105469	10.21775	10.187683333333332	10.3219	0.1342166666666671	13907.00390625	66080.50544091816	0	1279	0.07913073060707454	2.2319844789355887	3.6416319244427107	265.97967529296875	265.9801330566406
688	266.08001708984375	11.544333333333332					1	DETECTED	266.0800 m/z @11.54 [CD6584_1.mzXML]	266.08001708984375	11.544333333333332	9.553783333333334	19.94516666666667	10.391383333333335	10787.7578125	2302880.4654583754	0	1279	5.589263615871461	2.610178928771782	9.61598634808778	266.0700378417969	266.08001708984375
689	266.1204528808594	9.7328					1	DETECTED	266.1205 m/z @9.73 [CD6584_1.mzXML]	266.1204528808594	9.7328	9.70345	9.868316666666667	0.16486666666666672	50825.40234375	248781.00573340047	0	1279	0.10952967503985356	2.8086314593981565	3.7622003751111364	266.1202392578125	266.1207580566406
690	266.8483581542969	1.7529000000000001					1	DETECTED	266.8484 m/z @1.75 [CD6584_1.mzXML]	266.8483581542969	1.7529000000000001	1.69365	1.7951166666666665	0.10146666666666637	18623.88671875	92751.03803369132	0	1279	0.09658457858396519	0.8562587904360027	0.7125175808720056	266.8398132324219	266.84844970703125
691	266.9260559082031	1.5756833333333333					1	DETECTED	266.9261 m/z @1.58 [CD6584_1.mzXML]	266.9260559082031	1.5756833333333333	1.531	1.6493833333333332	0.11838333333333328	47043.2265625	236188.97328808575	0	1279	0.09897775814338061	1.3246922790003703	1.498641647436317	266.9258117675781	266.92645263671875
692	267.0168151855469	9.342433333333334					1	DETECTED	267.0168 m/z @9.34 [CD6584_1.mzXML]	267.0168151855469	9.342433333333334	9.298366666666668	9.401933333333334	0.1035666666666657	2859.60791015625	12832.213791442733	0	1279	0.09504600174602906	1.1751134644478183	1.3502269288956363	267.0162353515625	267.0170593261719
693	267.0298767089844	11.598966666666666					1	DETECTED	267.0299 m/z @11.60 [CD6584_1.mzXML]	267.0298767089844	11.598966666666666	11.558	11.8168	0.2588000000000008	19724.4765625	151342.73764184586	0	1279	0.09548807676085502	3.1586655817738665	5.317331163547733	267.0293884277344	267.0305480957031
694	267.05755615234375	1.9227666666666667					1	DETECTED	267.0576 m/z @1.92 [CD6584_1.mzXML]	267.05755615234375	1.9227666666666667	1.8947	19.961666666666666	18.066966666666666	16331.18359375	2910830.3657488395	0	1279	14.32929614977133	306.48354486274894	632.6034407190068	267.0568542480469	267.0674743652344
695	267.1610107421875	13.493916666666667					1	DETECTED	267.1610 m/z @13.49 [CD6584_1.mzXML]	267.1610107421875	13.493916666666667	11.726716666666666	13.630983333333335	1.9042666666666683	10991.69140625	706751.3520100104	0	1279	1.7539698011449936	0.5387807454353405	0.07756149087068102	267.153564453125	267.1614074707031
696	267.26666259765625	12.718449999999999					1	DETECTED	267.2667 m/z @12.72 [CD6584_1.mzXML]	267.26666259765625	12.718449999999999	12.183983333333334	13.988833333333334	1.80485	54060.65234375	1003130.5139057608	0	1279	0.2268407904790486	2.1327401412831013	8.484873823700982	267.2647705078125	267.26806640625
697	267.6451721191406	13.198816666666666					1	DETECTED	267.6452 m/z @13.20 [CD6584_1.mzXML]	267.6451721191406	13.198816666666666	12.960683333333332	14.155833333333334	1.1951500000000017	355358.71875	6646836.598028326	2	1279	0.3069155765802396	1.7096922519739275	2.0489885623805284	267.6444091796875	267.6455993652344
698	267.9777526855469	10.21775					1	DETECTED	267.9778 m/z @10.22 [CD6584_1.mzXML]	267.9777526855469	10.21775	0.7923166666666667	10.351416666666667	9.5591	12310.4833984375	1150085.6479338992	0	1279	0.0752791341778618	0.5070907438384795	0.014181487676959141	267.9684143066406	267.9783935546875
699	268.1162414550781	10.820666666666666					1	DETECTED	268.1162 m/z @10.82 [CD6584_1.mzXML]	268.1162414550781	10.820666666666666	10.804833333333333	14.8224	4.017566666666667	9689.0068359375	1044461.0041457522	0	1279	0.03300485125315866	126.87052631579101	252.74105263158202	268.11322021484375	268.1167297363281
700	268.9566345214844	11.177583333333333					1	DETECTED	268.9566 m/z @11.18 [CD6584_1.mzXML]	268.9566345214844	11.177583333333333	10.985833333333334	18.6155	7.629666666666667	17120.23046875	1527276.3092195143	0	1279	0.07509858693937765	12.465375833567379	27.93025635956704	268.9559326171875	268.958984375
701	268.9957275390625	10.2474					1	DETECTED	268.9957 m/z @10.25 [CD6584_1.mzXML]	268.9957275390625	10.2474	9.583883333333334	10.366266666666666	0.7823833333333319	9267.1552734375	137033.96217095948	0	1279	0.09128351757416198	0.5895732335284211	1.9072853610588945	268.9955139160156	268.99676513671875
702	269.0473327636719	2.2638333333333334					1	DETECTED	269.0473 m/z @2.26 [CD6584_1.mzXML]	269.0473327636719	2.2638333333333334	2.0357	2.3624666666666667	0.32676666666666687	7663.6484375	104327.65977978511	0	1279	0.23692191472769908	0.7161747516072471	0.43234950321449417	269.0467224121094	269.0479431152344
703	269.08624267578125	1.4865666666666668					1	DETECTED	269.0862 m/z @1.49 [CD6584_1.mzXML]	269.08624267578125	1.4865666666666668	1.4088166666666666	10.366266666666666	8.95745	6674.876953125	733142.3163523255	0	1279	0.11863941680348877	57.60418006430852	114.20836012861706	269.0836181640625	269.08843994140625
704	269.13671875	12.023316666666666					1	DETECTED	269.1367 m/z @12.02 [CD6584_1.mzXML]	269.13671875	12.023316666666666	4.229916666666666	18.481833333333334	14.251916666666668	210732.9375	4100977.2989664366	0	1279	0.10720487909334153	0.7631008751612993	0.3041181827816194	269.1285095214844	269.1434326171875
705	269.22467041015625	14.0634					1	DETECTED	269.2247 m/z @14.06 [CD6584_1.mzXML]	269.22467041015625	14.0634	11.741716666666667	15.84495	4.103233333333334	143482.125	3996278.4366948204	0	1279	0.265531105769103	0.6646333958597254	3.431951901209298	269.2239074707031	269.2258605957031
706	270.1401062011719	12.0374					1	DETECTED	270.1401 m/z @12.04 [CD6584_1.mzXML]	270.1401062011719	12.0374	11.994333333333334	12.305	0.3106666666666662	31705.470703125	289688.0717871097	0	1279	0.09322839367388092	3.606811145510856	6.213622291021712	270.13311767578125	270.140380859375
707	270.2281799316406	14.0634					1	DETECTED	270.2282 m/z @14.06 [CD6584_1.mzXML]	270.2281799316406	14.0634	13.915883333333333	14.420549999999999	0.5046666666666653	30378.361328125	495143.54416308535	0	1279	0.40299916657437507	1.7105411817873681	2.4210823635747363	270.2277526855469	270.2287902832031
708	270.9568176269531	1.9227666666666667					1	DETECTED	270.9568 m/z @1.92 [CD6584_1.mzXML]	270.9568176269531	1.9227666666666667	1.9227666666666667	11.1333	9.210533333333334	32973.140625	2252519.795846436	0	1279	0.12429896638611226	null	null	270.9562072753906	270.95782470703125
709	271.0384826660156	1.7951166666666665					1	DETECTED	271.0385 m/z @1.80 [CD6584_1.mzXML]	271.0384826660156	1.7951166666666665	1.7382833333333332	15.487983333333334	13.7497	91591.9296875	3518362.0392982485	0	1279	0.06482801819697159	120.96510263929628	2.015400157905367	271.0379943847656	271.0466613769531
710	271.1424255371094	12.9747					1	DETECTED	271.1424 m/z @12.97 [CD6584_1.mzXML]	271.1424255371094	12.9747	11.1333	13.002433333333332	1.8691333333333322	18279.359375	652132.3542551266	0	1279	0.07829262650791513	0.5075305021541577	0.01506100430831544	271.1415100097656	271.1427917480469
711	271.1634216308594	10.788433333333334					1	DETECTED	271.1634 m/z @10.79 [CD6584_1.mzXML]	271.1634216308594	10.788433333333334	9.386966666666666	10.92615	1.5391833333333338	42327.13671875	457089.0302664787	0	1279	0.09037145894783905	1.5133464555885405	1.454306740186729	271.1630554199219	271.1674499511719
712	271.2040100097656	14.776116666666667					1	DETECTED	271.2040 m/z @14.78 [CD6584_1.mzXML]	271.2040100097656	14.776116666666667	1.9088166666666666	15.894033333333335	13.985216666666668	40584.5234375	1.268817164457861E7	0	1279	0.49160394843136856	0.5423897132572146	0.2408735668230742	271.2032165527344	271.20550537109375
713	271.240478515625	12.124016666666668					1	DETECTED	271.2405 m/z @12.12 [CD6584_1.mzXML]	271.240478515625	12.124016666666668	12.080383333333334	14.155833333333334	2.07545	26622.341796875	639033.2883398441	0	1279	0.12927653976642794	23.782849503437333	4.934626282606553	271.2318115234375	271.2406921386719
714	271.261474609375	12.616950000000001					1	DETECTED	271.2615 m/z @12.62 [CD6584_1.mzXML]	271.261474609375	12.616950000000001	0.10158333333333333	19.995	19.893416666666667	43924.64453125	5032768.996783446	0	1279	0.18060055396533592	1.0165949893796633	0.5158621974314473	271.25555419921875	271.2629089355469
715	271.656494140625	12.932166666666665					1	DETECTED	271.6565 m/z @12.93 [CD6584_1.mzXML]	271.656494140625	12.932166666666665	12.88965	13.392116666666668	0.5024666666666686	42275.40625	506844.8088378897	0	1279	0.13582956501040222	5.9090552724423135	10.818110544884627	271.6470031738281	271.6567687988281
716	272.1846618652344	9.959399999999999					1	DETECTED	272.1847 m/z @9.96 [CD6584_1.mzXML]	272.1846618652344	9.959399999999999	9.342433333333334	18.980833333333333	9.638399999999999	4121.29296875	886329.9543498533	0	1279	0.5700219066485062	7.811118915122397	14.622237830244794	272.18438720703125	272.18524169921875
717	272.2071228027344	14.8224					1	DETECTED	272.2071 m/z @14.82 [CD6584_1.mzXML]	272.2071228027344	14.8224	14.449616666666666	15.666583333333334	1.2169666666666679	7581.14453125	248418.3150629883	0	1279	0.46777831940832115	1.6322707560244976	2.264541512048995	272.2066345214844	272.20867919921875
718	272.6641845703125	13.3504					1	DETECTED	272.6642 m/z @13.35 [CD6584_1.mzXML]	272.6641845703125	13.3504	13.254166666666666	13.449733333333334	0.195566666666668	30888.525390625	159174.5243369149	0	1279	0.050271374619665465	1.0161066851402833	1.0322133702805665	272.6634216308594	272.6651916503906
719	272.7933349609375	1.9227666666666667					1	DETECTED	272.7933 m/z @1.92 [CD6584_1.mzXML]	272.7933349609375	1.9227666666666667	1.7671333333333334	2.2638333333333334	0.4966999999999999	15868.392578125	246567.82760266104	0	1279	0.34990767871393946	1.5957378453630329	2.1914756907260657	272.7922668457031	272.79412841796875
720	272.9426574707031	1.6054833333333332					1	DETECTED	272.9427 m/z @1.61 [CD6584_1.mzXML]	272.9426574707031	1.6054833333333332	1.5459333333333334	1.6639333333333333	0.11799999999999988	81833.578125	368670.2926142576	0	1279	0.09492830593952806	0.9907640638119256	0.9294636328504955	272.94244384765625	272.9429626464844
721	273.219970703125	11.356633333333333					1	DETECTED	273.2200 m/z @11.36 [CD6584_1.mzXML]	273.219970703125	11.356633333333333	4.381583333333333	17.174500000000002	12.792916666666668	10911.3203125	3886733.072189514	0	1279	7.49841360287985	0.8618823143127112	0.7207280723595624	273.2190856933594	273.2232971191406
722	274.0016174316406	11.207249999999998					1	DETECTED	274.0016 m/z @11.21 [CD6584_1.mzXML]	274.0016174316406	11.207249999999998	10.985833333333334	17.387999999999998	6.402166666666664	12081.326171875	1053821.0639747928	0	1279	0.22491006588009554	14.37410206878888	18.548002384379856	273.99798583984375	274.0025939941406
723	274.1999206542969	10.202833333333333					1	DETECTED	274.1999 m/z @10.20 [CD6584_1.mzXML]	274.1999206542969	10.202833333333333	10.143166666666668	10.57315	0.4299833333333325	5235.580078125	50992.62893304447	0	1279	0.3227689531782989	3.603212290502888	6.206424581005776	274.19940185546875	274.2004699707031
724	274.2359313964844	12.183983333333334					1	DETECTED	274.2359 m/z @12.18 [CD6584_1.mzXML]	274.2359313964844	12.183983333333334	12.1687	12.2746	0.1059000000000001	12722.44921875	51634.79434790077	0	1279	0.11696735274339431	3.464558342420694	5.929116684841388	274.2353820800781	274.236083984375
725	274.2717590332031	11.356633333333333					1	DETECTED	274.2718 m/z @11.36 [CD6584_1.mzXML]	274.2717590332031	11.356633333333333	11.207249999999998	16.024816666666666	4.817566666666668	4177024.0	2.424135644969988E7	1	1279	0.08047077792371482	1.9992273708683799	2.8736233013267647	274.2716064453125	274.2728271484375
726	274.8799133300781	1.7382833333333332					1	DETECTED	274.8799 m/z @1.74 [CD6584_1.mzXML]	274.8799133300781	1.7382833333333332	1.6639333333333333	6.699783333333333	5.03585	33715.82421875	2284672.2149816286	0	1279	0.10786578495187471	33.865837256220615	64.08002641772198	274.8709716796875	274.8871765136719
727	274.9981689453125	11.207249999999998					1	DETECTED	274.9982 m/z @11.21 [CD6584_1.mzXML]	274.9981689453125	11.207249999999998	1.4258333333333333	18.649166666666666	17.223333333333333	15725.0380859375	2246427.884835632	0	1279	1.0759157199362832	0.7082024942349199	0.4081569416617267	274.99176025390625	275.0010986328125
728	275.10882568359375	10.941783333333332					1	DETECTED	275.1088 m/z @10.94 [CD6584_1.mzXML]	275.10882568359375	10.941783333333332	9.83755	10.941783333333332	1.1042333333333314	4543.72802734375	188324.65051666237	0	1279	1.114341501296746	0.5	null	275.10223388671875	275.10882568359375
729	275.1989440917969	12.383516666666667					1	DETECTED	275.1989 m/z @12.38 [CD6584_1.mzXML]	275.1989440917969	12.383516666666667	12.336083333333333	12.461533333333334	0.12545000000000073	22916.0625	100786.02138378935	0	1279	0.07294157619523034	1.3223822909346312	1.6447645818692627	275.1982727050781	275.19927978515625
730	275.275390625	11.356633333333333					1	DETECTED	275.2754 m/z @11.36 [CD6584_1.mzXML]	275.275390625	11.356633333333333	11.328333333333335	11.862599999999999	0.5342666666666638	599517.3125	3372627.3970525926	0	1279	0.09983261366618379	3.510155319737521	3.8646654814466457	275.27520751953125	275.2761535644531
731	275.6313171386719	13.1436					1	DETECTED	275.6313 m/z @13.14 [CD6584_1.mzXML]	275.6313171386719	13.1436	1.7951166666666665	13.64645	11.851333333333333	193370.5	5888357.890642704	0	1279	0.2632365920214159	2.490234849655678	4.849565505275896	275.6302185058594	275.6329650878906
732	275.9966125488281	15.7156					1	DETECTED	275.9966 m/z @15.72 [CD6584_1.mzXML]	275.9966125488281	15.7156	10.143166666666668	18.930833333333332	8.787666666666665	2322.099853515625	713580.6220367735	0	1279	0.39681962542318594	0.7884945535463261	0.5769891070926524	275.9950866699219	275.9977722167969
733	276.1327819824219	13.171183333333333					1	DETECTED	276.1328 m/z @13.17 [CD6584_1.mzXML]	276.1327819824219	13.171183333333333	1.9933	13.406183333333333	11.412883333333333	54213.15625	2296523.945568542	0	1279	0.1680445529028276	0.5215389245549039	0.04030453290856855	276.1253356933594	276.1427001953125
734	276.17919921875	8.877416666666667					1	DETECTED	276.1792 m/z @8.88 [CD6584_1.mzXML]	276.17919921875	8.877416666666667	7.167416666666667	8.954116666666666	1.7866999999999988	3784.7060546875	194195.63812945553	0	1279	0.10068885587372023	0.522426900584795	0.03973068189358293	276.1780090332031	276.183349609375
735	276.650390625	13.212583333333333					1	DETECTED	276.6504 m/z @13.21 [CD6584_1.mzXML]	276.650390625	13.212583333333333	9.658066666666667	13.630983333333335	3.972916666666668	58235.75390625	2803068.2829793408	0	1279	0.25240514608689324	0.558854696606665	0.11505499433530067	276.6456298828125	276.6512451171875
736	276.9836120605469	1.7951166666666665					1	DETECTED	276.9836 m/z @1.80 [CD6584_1.mzXML]	276.9836120605469	1.7951166666666665	1.4419	19.578333333333333	18.136433333333333	27338.244140625	1777972.0849441215	0	1279	0.19640007720996122	21.803408387377523	1.336429367845156	276.9736633300781	276.9934997558594
737	277.1026916503906	11.282783333333333					1	DETECTED	277.1027 m/z @11.28 [CD6584_1.mzXML]	277.1026916503906	11.282783333333333	9.658066666666667	11.877433333333332	2.219366666666666	144738.921875	2782764.6965823937	0	1279	0.08221836548518624	0.6830011386600741	7.658488270199088	277.1023864746094	277.1051940917969
738	277.1391906738281	11.935550000000001					1	DETECTED	277.1392 m/z @11.94 [CD6584_1.mzXML]	277.1391906738281	11.935550000000001	2.29205	13.185049999999999	10.892999999999999	12255.8408203125	1783792.7207796625	0	1279	0.32830660288368385	0.5647845699175609	0.12956913983512183	277.1327819824219	277.1414489746094
739	277.1565856933594	15.359283333333334					1	DETECTED	277.1566 m/z @15.36 [CD6584_1.mzXML]	277.1565856933594	15.359283333333334	2.9320333333333335	19.828500000000002	16.89646666666667	14363.5810546875	3420039.197206848	0	1279	0.9300650430707549	0.6618398972411161	2.918680246871051	277.1520080566406	277.161865234375
740	277.1779479980469	12.183983333333334					1	DETECTED	277.1779 m/z @12.18 [CD6584_1.mzXML]	277.1779479980469	12.183983333333334	0.3198	19.594833333333334	19.275033333333333	22603.548828125	2235141.9202625733	0	1279	0.13503531280156977	0.8470077163254333	0.01187768608248488	277.1771545410156	277.1797180175781
741	277.2142333984375	12.538183333333334					1	DETECTED	277.2142 m/z @12.54 [CD6584_1.mzXML]	277.2142333984375	12.538183333333334	4.9575499999999995	14.377133333333335	9.419583333333335	24959.28515625	2158316.9412619644	0	1279	1.3341951029846761	0.6018710871765668	1.668914114413248	277.2108459472656	277.2151184082031
742	278.18414306640625	9.110083333333334					1	DETECTED	278.1841 m/z @9.11 [CD6584_1.mzXML]	278.18414306640625	9.110083333333334	9.063233333333333	9.14105	0.07781666666666709	7229.3349609375	27866.461965332004	0	1279	0.08054234306447228	0.8304873710423214	0.6609747420846428	278.18408203125	278.1845703125
743	278.625732421875	12.932166666666665					1	DETECTED	278.6257 m/z @12.93 [CD6584_1.mzXML]	278.625732421875	12.932166666666665	12.81865	13.086733333333333	0.26808333333333323	61085.3671875	501267.5374580054	0	1279	0.1339294901429735	1.1808104536778847	1.3616209073557692	278.62530517578125	278.62664794921875
744	278.9800109863281	1.9366833333333333					1	DETECTED	278.9800 m/z @1.94 [CD6584_1.mzXML]	278.9800109863281	1.9366833333333333	1.9366833333333333	18.880999999999997	16.944316666666662	7467.05908203125	3136884.1634352086	0	1279	14.054770282431072	null	null	278.97918701171875	278.98193359375
745	279.08233642578125	10.51435					1	DETECTED	279.0823 m/z @10.51 [CD6584_1.mzXML]	279.08233642578125	10.51435	7.567833333333334	19.711333333333336	12.143500000000003	124736.6171875	2237797.261580448	0	1279	0.08600355772366797	null	118.76006119146639	279.082275390625	279.0920715332031
746	279.1570739746094	12.476433333333334					1	DETECTED	279.1571 m/z @12.48 [CD6584_1.mzXML]	279.1570739746094	12.476433333333334	0.10158333333333333	19.995	19.893416666666667	192209.578125	3.88391173155322E7	0	1279	0.170211269803211	0.5387730719883895	4.460337406964184	279.1559143066406	279.1583251953125
747	279.22991943359375	13.523933333333334					1	DETECTED	279.2299 m/z @13.52 [CD6584_1.mzXML]	279.22991943359375	13.523933333333334	11.801633333333333	14.978016666666667	3.176383333333334	75186.0546875	2997872.109063659	0	1279	0.20993144989339285	0.8505799910812791	0.4077229539224081	279.229248046875	279.2309265136719
748	279.6448974609375	12.960683333333332					1	DETECTED	279.6449 m/z @12.96 [CD6584_1.mzXML]	279.6448974609375	12.960683333333332	12.804499999999999	13.64645	0.8419500000000006	172013.03125	2014365.7370036582	0	1279	0.18287646299240023	0.9478343119843295	1.6078407141679925	279.64398193359375	279.6455078125
749	280.0903015136719	1.7382833333333332					1	DETECTED	280.0903 m/z @1.74 [CD6584_1.mzXML]	280.0903015136719	1.7382833333333332	1.6789833333333335	19.047666666666665	17.36868333333333	172022.359375	6582833.937865843	0	1279	0.06911831764812915	115.03607329665253	148.2949582971982	280.08477783203125	280.090576171875
750	280.1602783203125	12.476433333333334					1	DETECTED	280.1603 m/z @12.48 [CD6584_1.mzXML]	280.1602783203125	12.476433333333334	0.16798333333333335	19.995	19.82701666666667	34419.08203125	7171112.510129276	0	1279	0.14772514823940774	1.145344961986364	0.5951231370964829	280.1599426269531	280.161865234375
751	280.6528015136719	13.364183333333333					1	DETECTED	280.6528 m/z @13.36 [CD6584_1.mzXML]	280.6528015136719	13.364183333333333	10.291916666666667	14.0486	3.756683333333333	192928.21875	4199293.319563721	2	1279	0.37916973136274557	1.1542323154872587	1.8025644023527951	280.6473388671875	280.65325927734375
752	281.0091552734375	11.626949999999999					1	DETECTED	281.0092 m/z @11.63 [CD6584_1.mzXML]	281.0091552734375	11.626949999999999	11.53055	11.7121	0.18154999999999966	36089.1796875	240739.3106616205	0	1279	0.0857812989112201	0.9416493775933675	0.883298755186735	281.00848388671875	281.00933837890625
753	281.06658935546875	12.0658					1	DETECTED	281.0666 m/z @12.07 [CD6584_1.mzXML]	281.06658935546875	12.0658	12.008983333333333	12.124016666666668	0.11503333333333465	11512.5283203125	66928.28678271522	0	1279	0.28011444874140956	1.0123203285421127	1.0246406570842255	281.06591796875	281.0670471191406
754	281.0822448730469	15.359283333333334					1	DETECTED	281.0822 m/z @15.36 [CD6584_1.mzXML]	281.0822448730469	15.359283333333334	9.777616666666667	19.711333333333336	9.933716666666669	15739.62109375	3655133.851524781	0	1279	2.3719659974764564	0.8898521946849808	0.497302362607954	281.0814514160156	281.0843505859375
755	281.11175537109375	9.478066666666667					1	DETECTED	281.1118 m/z @9.48 [CD6584_1.mzXML]	281.11175537109375	9.478066666666667	8.691866666666666	9.67305	0.981183333333334	10000.5537109375	260652.8505363161	0	1279	0.8434682285786419	0.6240036462308146	0.24800729246162914	281.1108093261719	281.1122131347656
756	281.24560546875	14.449616666666666					1	DETECTED	281.2456 m/z @14.45 [CD6584_1.mzXML]	281.24560546875	14.449616666666666	0.5049166666666667	19.94516666666667	19.440250000000002	207168.015625	1.2327781029666293E7	0	1279	3.5233797069666757	0.968903803036431	0.4101080206798935	281.24493408203125	281.24713134765625
757	281.6605529785156	14.185766666666666					1	DETECTED	281.6606 m/z @14.19 [CD6584_1.mzXML]	281.6605529785156	14.185766666666666	11.78655	15.407183333333334	3.620633333333334	57474.359375	3299232.8285654294	0	1279	0.7968309278703831	0.754544886178128	2.0139249745169674	281.6563720703125	281.6614074707031
758	282.13128662109375	11.251683333333334					1	DETECTED	282.1313 m/z @11.25 [CD6584_1.mzXML]	282.13128662109375	11.251683333333334	11.147833333333333	11.266983333333334	0.1191500000000012	18596.826171875	65928.87115380846	0	1279	0.05567150117211561	0.5736639383726513	0.1473278767453026	282.1307678222656	282.1323547363281
759	282.20135498046875	11.53055					1	DETECTED	282.2014 m/z @11.53 [CD6584_1.mzXML]	282.20135498046875	11.53055	11.501566666666667	11.585233333333333	0.08366666666666589	14303.2001953125	54413.57796093711	0	1279	0.077277302465383	1.4433582518689085	1.886716503737817	282.20135498046875	282.2024230957031
760	282.22039794921875	19.313166666666667					1	DETECTED	282.2204 m/z @19.31 [CD6584_1.mzXML]	282.22039794921875	19.313166666666667	0.10158333333333333	19.995	19.893416666666667	4837.029296875	3384401.167443847	0	1279	14.585236602158469	0.5177453706314333	0.035490741262866596	282.218017578125	282.22979736328125
761	282.2574462890625	11.384516666666666					1	DETECTED	282.2574 m/z @11.38 [CD6584_1.mzXML]	282.2574462890625	11.384516666666666	11.297783333333333	16.122133333333334	4.824350000000001	43638.33203125	5399612.215906676	0	1279	3.455330142050226	25.921226040250026	48.07145996833205	282.24822998046875	282.2583312988281
762	282.2771301269531	14.0634					1	DETECTED	282.2771 m/z @14.06 [CD6584_1.mzXML]	282.2771301269531	14.0634	11.801633333333333	16.04095	4.2393166666666655	99249.703125	3684002.680025268	0	1279	0.29936133588569014	0.9362735014816898	6.839894419616388	282.27545166015625	282.2779846191406
763	282.90338134765625	1.5756833333333333					1	DETECTED	282.9034 m/z @1.58 [CD6584_1.mzXML]	282.90338134765625	1.5756833333333333	1.5162333333333333	1.6789833333333335	0.16275000000000017	86251.7890625	460963.72118212865	0	1279	0.20748989888719294	1.384006131679378	1.6667841571160835	282.9024353027344	282.90362548828125
764	282.9720764160156	11.771516666666667					1	DETECTED	282.9721 m/z @11.77 [CD6584_1.mzXML]	282.9720764160156	11.771516666666667	10.92615	15.439316666666667	4.513166666666667	13415.984375	1052714.9945270387	0	1279	0.9412797213022852	2.6693545207207907	4.338709041441581	282.97119140625	282.972900390625
765	283.00628662109375	10.21775					1	DETECTED	283.0063 m/z @10.22 [CD6584_1.mzXML]	283.00628662109375	10.21775	10.202833333333333	19.379666666666665	9.176833333333333	12735.6416015625	2174310.0462507326	0	1279	0.06261284759781915	307.6033519552793	614.2067039105586	283.0024108886719	283.006591796875
766	283.12774658203125	8.877416666666667					1	DETECTED	283.1277 m/z @8.88 [CD6584_1.mzXML]	283.12774658203125	8.877416666666667	8.846283333333334	9.538983333333334	0.6927000000000003	5127.4091796875	102687.02610205086	0	1279	0.06006106567580183	11.124732334047229	21.249464668094458	283.1261901855469	283.1282653808594
767	283.1521301269531	12.0374					1	DETECTED	283.1521 m/z @12.04 [CD6584_1.mzXML]	283.1521301269531	12.0374	11.654666666666666	12.461533333333334	0.806866666666668	74254.7421875	848422.2615786146	0	1279	0.08838106470225426	0.7707062301264507	0.8207542231583639	283.1510925292969	283.15264892578125
768	283.240966796875	15.294566666666666					1	DETECTED	283.2410 m/z @15.29 [CD6584_1.mzXML]	283.240966796875	15.294566666666666	14.806999999999999	16.6965	1.8895000000000017	5216.18359375	280792.90422094736	0	1279	0.8624033606047767	1.9376837355575278	2.8753674711150556	283.2328796386719	283.24853515625
769	283.2610778808594	12.6471					1	DETECTED	283.2611 m/z @12.65 [CD6584_1.mzXML]	283.2610778808594	12.6471	0.13435	19.995	19.86065	100355.75	3547926.271680113	0	1279	0.24267387614125013	0.5606376506628286	11.606699539848998	283.2511291503906	283.2634582519531
770	283.2807312011719	14.0634					1	DETECTED	283.2807 m/z @14.06 [CD6584_1.mzXML]	283.2807312011719	14.0634	13.8729	14.610449999999998	0.7375499999999988	17303.791015625	385347.25934570277	0	1279	0.40954974379872056	1.9358267716535391	2.0367466498485305	283.27886962890625	283.2817687988281
771	284.15545654296875	12.0374					1	DETECTED	284.1555 m/z @12.04 [CD6584_1.mzXML]	284.15545654296875	12.0374	12.008983333333333	12.88965	0.8806666666666665	12295.5810546875	436992.18431420904	0	1279	0.09432039011986149	15.495601173020475	29.99120234604095	284.1551818847656	284.1572265625
772	284.3293762207031	11.906533333333334					1	DETECTED	284.3294 m/z @11.91 [CD6584_1.mzXML]	284.3293762207031	11.906533333333334	11.8476	12.153516666666667	0.3059166666666666	30332.779296875	236211.0658020029	0	1279	0.10762840541524632	2.595446832579158	4.074600065480675	284.32855224609375	284.3294982910156
773	284.9079895019531	1.6789833333333335					1	DETECTED	284.9080 m/z @1.68 [CD6584_1.mzXML]	284.9079895019531	1.6789833333333335	1.6639333333333333	1.7671333333333334	0.10320000000000018	66574.2578125	247714.95386132828	0	1279	0.06713928873195019	3.428571428571382	5.857142857142764	284.90777587890625	284.9083251953125
774	285.004150390625	10.21775					1	DETECTED	285.0042 m/z @10.22 [CD6584_1.mzXML]	285.004150390625	10.21775	10.187683333333332	14.078516666666667	3.890833333333335	12053.396484375	328344.6922680972	0	1279	0.07853395359196469	64.70343680709199	119.19504016522265	284.9957275390625	285.0047302246094
775	285.0631408691406	1.4718333333333333					1	DETECTED	285.0631 m/z @1.47 [CD6584_1.mzXML]	285.0631408691406	1.4718333333333333	1.3911833333333334	17.584666666666667	16.193483333333333	16563.818359375	2029938.0948075568	0	1279	0.0954157080123561	99.66226329475435	207.60576356604383	285.05609130859375	285.0702209472656
776	285.08184814453125	8.539383333333335					1	DETECTED	285.0818 m/z @8.54 [CD6584_1.mzXML]	285.08184814453125	8.539383333333335	8.090633333333333	12.229700000000001	4.139066666666668	14007.8759765625	647059.1295104679	0	1279	0.09244595748738327	10.648883739220679	0.8102382065859137	285.0749816894531	285.0826110839844
777	285.24066162109375	13.016416666666666					1	DETECTED	285.2407 m/z @13.02 [CD6584_1.mzXML]	285.24066162109375	13.016416666666666	12.91785	13.115533333333333	0.19768333333333388	31382.7734375	264701.5659282226	0	1279	0.1434015280746337	1.002789989854585	1.0055799797091698	285.2401123046875	285.2412109375
778	285.2769470214844	12.690050000000001					1	DETECTED	285.2769 m/z @12.69 [CD6584_1.mzXML]	285.2769470214844	12.690050000000001	0.20181666666666667	19.911833333333334	19.710016666666668	33521.02734375	2626535.8914771737	0	1279	7.879737154265983	1.2462155143400562	0.9469347614646203	285.2755432128906	285.2785339355469
779	286.1018981933594	8.7538					1	DETECTED	286.1019 m/z @8.75 [CD6584_1.mzXML]	286.1018981933594	8.7538	8.6152	8.799983333333333	0.18478333333333374	3849.34326171875	27628.62579083249	0	1279	0.18680177879040194	0.6666065416065418	0.3332130832130835	286.1018981933594	286.1029052734375
780	286.1416931152344	11.935550000000001					1	DETECTED	286.1417 m/z @11.94 [CD6584_1.mzXML]	286.1416931152344	11.935550000000001	11.862599999999999	16.9925	5.129900000000001	24956.8984375	712232.1608511354	0	1279	0.16711667178040202	35.160383824536254	2.0458422680379575	286.1327819824219	286.1422119140625
781	286.1996154785156	10.366266666666666					1	DETECTED	286.1996 m/z @10.37 [CD6584_1.mzXML]	286.1996154785156	10.366266666666666	10.27715	10.911216666666666	0.6340666666666657	331593.0	2583663.012349249	1	1279	0.11461279316774942	1.573631100109603	1.543707719246422	286.1991882324219	286.2005920410156
782	286.24774169921875	9.8079					1	DETECTED	286.2477 m/z @9.81 [CD6584_1.mzXML]	286.24774169921875	9.8079	2.178716666666667	19.661166666666666	17.48245	65655.484375	3150589.646636996	0	1279	0.162712887398472	1.1121299016335688	1.0990029459758806	286.24090576171875	286.24847412109375
783	286.92999267578125	1.9088166666666666					1	DETECTED	286.9300 m/z @1.91 [CD6584_1.mzXML]	286.92999267578125	1.9088166666666666	1.5459333333333334	8.722666666666667	7.176733333333334	17441.3828125	1441297.853123291	0	1279	0.23365522972704245	9.888485739218302	0.86305855891908	286.921875	286.9310607910156
784	287.01220703125	1.7811833333333333					1	DETECTED	287.0122 m/z @1.78 [CD6584_1.mzXML]	287.01220703125	1.7811833333333333	1.7529000000000001	10.985833333333334	9.232933333333333	32220.001953125	3238833.2618813477	0	1279	0.057322856891756535	163.2221567472016	322.28197173637506	287.011962890625	287.0200500488281
785	287.0533752441406	10.528616666666666					1	DETECTED	287.0534 m/z @10.53 [CD6584_1.mzXML]	287.0533752441406	10.528616666666666	2.390816666666667	14.304966666666667	11.91415	12723.9541015625	3444164.5459687505	0	1279	0.13225852146418582	0.7320252402369192	0.4640504804738383	287.04461669921875	287.0566711425781
786	287.09881591796875	9.7328					1	DETECTED	287.0988 m/z @9.73 [CD6584_1.mzXML]	287.09881591796875	9.7328	9.67305	10.158066666666667	0.48501666666666665	264813.1875	1610737.7126191484	1	1279	0.08675611547843864	4.058716875871735	6.710035830275999	287.09857177734375	287.09906005859375
787	287.2032470703125	10.366266666666666					1	DETECTED	287.2032 m/z @10.37 [CD6584_1.mzXML]	287.2032470703125	10.366266666666666	1.8661666666666668	12.214883333333335	10.348716666666668	50329.546875	3117987.147141114	0	1279	0.11274262424068482	8.42969004913029	16.256515856484107	287.1946716308594	287.2034606933594
788	287.2350158691406	14.0486					1	DETECTED	287.2350 m/z @14.05 [CD6584_1.mzXML]	287.2350158691406	14.0486	11.771516666666667	14.715066666666667	2.94355	13052.265625	914134.6307982785	0	1279	2.4378404691239677	0.6463421774931382	0.2715188265704721	287.2332458496094	287.2357177734375
789	287.267578125	11.5164					1	DETECTED	287.2676 m/z @11.52 [CD6584_1.mzXML]	287.267578125	11.5164	11.5164	13.787766666666666	2.2713666666666654	19876.630859375	432448.67231909104	0	1279	0.04571043578895839	null	null	287.2588195800781	287.2679748535156
790	287.631103515625	12.932166666666665					1	DETECTED	287.6311 m/z @12.93 [CD6584_1.mzXML]	287.631103515625	12.932166666666665	12.776316666666666	13.66115	0.8848333333333329	363753.34375	2919307.0411640545	2	1279	0.0844880184119301	1.2518170872323608	2.114053464080685	287.6306457519531	287.6316833496094
791	288.1022644042969	9.7328					1	DETECTED	288.1023 m/z @9.73 [CD6584_1.mzXML]	288.1022644042969	9.7328	9.67305	9.8228	0.14975000000000094	31338.349609375	180145.43091259862	0	1279	0.09562701679368857	1.25313807531383	1.4496583589719303	288.10205078125	288.1025390625
792	288.21514892578125	10.655016666666667					1	DETECTED	288.2151 m/z @10.66 [CD6584_1.mzXML]	288.21514892578125	10.655016666666667	0.6229666666666667	19.978333333333335	19.35536666666667	287372.40625	4167706.819839833	1	1279	0.1130272415019018	2.3870699892891674	2.950773526832724	288.2059326171875	288.2169494628906
793	288.6387634277344	13.336533333333334					1	DETECTED	288.6388 m/z @13.34 [CD6584_1.mzXML]	288.6387634277344	13.336533333333334	11.741716666666667	13.630983333333335	1.8892666666666678	107093.953125	1862688.005878904	0	1279	0.12068429564801875	1.414057931030931	1.239003446934698	288.6306457519531	288.6486511230469
794	288.92010498046875	1.6054833333333332					1	DETECTED	288.9201 m/z @1.61 [CD6584_1.mzXML]	288.92010498046875	1.6054833333333332	1.5459333333333334	18.249833333333335	16.7039	400905.78125	4566276.803973144	1	1279	0.09975711442235968	140.25104953820374	1.4427431051244668	288.9197692871094	288.92791748046875
795	289.1748352050781	2.0215166666666664					1	DETECTED	289.1748 m/z @2.02 [CD6584_1.mzXML]	289.1748352050781	2.0215166666666664	0.20181666666666667	19.961666666666666	19.75985	8413.7373046875	2654444.265260956	0	1279	5.0091308788885	5.429425179974722	3.3109609814723755	289.1731262207031	289.18145751953125
796	289.6287536621094	12.932166666666665					1	DETECTED	289.6288 m/z @12.93 [CD6584_1.mzXML]	289.6287536621094	12.932166666666665	12.875633333333333	13.086733333333333	0.21110000000000007	25105.88671875	177721.66652246055	0	1279	0.09793484131862762	1.8670400943396528	2.7340801886793056	289.6283264160156	289.6295166015625
797	289.6468200683594	11.741716666666667					1	DETECTED	289.6468 m/z @11.74 [CD6584_1.mzXML]	289.6468200683594	11.741716666666667	10.92615	15.423183333333332	4.4970333333333325	51821.65625	2559754.7399292593	0	1279	0.2970165801649891	2.4982551576507785	3.708144386737169	289.6369323730469	289.6562805175781
798	289.658203125	13.378083333333333					1	DETECTED	289.6582 m/z @13.38 [CD6584_1.mzXML]	289.658203125	13.378083333333333	13.281966666666667	15.82845	2.5464833333333328	16957.18359375	714209.9927009279	0	1279	0.19137149724322633	13.24683544303816	25.49367088607632	289.6572265625	289.6608581542969
799	290.1586608886719	8.539383333333335					1	DETECTED	290.1587 m/z @8.54 [CD6584_1.mzXML]	290.1586608886719	8.539383333333335	8.271916666666666	11.7121	3.4401833333333336	32115.31640625	1371001.5287357494	0	1279	0.09370217281184345	1.1239967073242891	0.4628994199779451	290.1488952636719	290.15924072265625
800	290.26702880859375	11.398566666666666					1	DETECTED	290.2670 m/z @11.40 [CD6584_1.mzXML]	290.26702880859375	11.398566666666666	10.9566	11.598966666666666	0.6423666666666659	38330.078125	542978.147399903	0	1279	0.0615735304651146	0.7267139301606462	0.45342786032129245	290.265869140625	290.26727294921875
801	290.6256408691406	12.91785					1	DETECTED	290.6256 m/z @12.92 [CD6584_1.mzXML]	290.6256408691406	12.91785	12.761883333333333	12.91785	0.15596666666666614	23854.857421875	129651.68439941437	0	1279	0.07988123170382444	0.5	null	290.62518310546875	290.62615966796875
802	290.66546630859375	14.23165					1	DETECTED	290.6655 m/z @14.23 [CD6584_1.mzXML]	290.66546630859375	14.23165	0.5049166666666667	15.32735	14.822433333333333	8154.02587890625	3709687.80592737	0	1279	0.7418061558912239	0.539911170902521	0.056495213512740394	290.66485595703125	290.66796875
803	290.8532409667969	1.7382833333333332					1	DETECTED	290.8532 m/z @1.74 [CD6584_1.mzXML]	290.8532409667969	1.7382833333333332	1.69365	18.1825	16.48885	46084.375	7614889.233633301	0	1279	0.08171359292998659	184.71452576549768	368.4290515309954	290.84619140625	290.8537292480469
804	290.9237976074219	2.6257666666666664					1	DETECTED	290.9238 m/z @2.63 [CD6584_1.mzXML]	290.9237976074219	2.6257666666666664	0.10158333333333333	19.978333333333335	19.87675	59385.8125	7836344.80223068	0	1279	0.8894828031149622	6.9580736893689465	13.96098614580596	290.9147644042969	290.9332275390625
805	291.1181945800781	12.023316666666666					1	DETECTED	291.1182 m/z @12.02 [CD6584_1.mzXML]	291.1181945800781	12.023316666666666	10.381300000000001	19.313166666666667	8.931866666666666	758917.8125	8263785.675882031	1	1279	0.11866206514832989	3.0141483551101937	4.205435977010405	291.1164855957031	291.1256103515625
806	291.6448059082031	12.875633333333333					1	DETECTED	291.6448 m/z @12.88 [CD6584_1.mzXML]	291.6448059082031	12.875633333333333	12.790566666666667	14.406133333333335	1.615566666666668	41634.703125	609208.7003500974	0	1279	0.06802508423436926	9.495885579937365	4.706844723598891	291.64349365234375	291.645751953125
807	291.9337463378906	2.8198999999999996					1	DETECTED	291.9337 m/z @2.82 [CD6584_1.mzXML]	291.9337463378906	2.8198999999999996	0.10158333333333333	19.978333333333335	19.87675	45523.2265625	5923887.817903773	0	1279	0.8353392970784057	5.74092413373628	2.4525253672493634	291.9327697753906	291.93426513671875
808	292.0567626953125	1.6639333333333333					1	DETECTED	292.0568 m/z @1.66 [CD6584_1.mzXML]	292.0567626953125	1.6639333333333333	1.6639333333333333	18.316333333333333	16.6524	3816.5419921875	2071016.905546937	0	1279	15.821431616428285	null	null	292.0567626953125	292.0667419433594
809	292.1215515136719	12.023316666666666					1	DETECTED	292.1216 m/z @12.02 [CD6584_1.mzXML]	292.1215515136719	12.023316666666666	1.9791166666666666	16.171116666666666	14.192	105516.5	1.1798519765401857E7	0	1279	0.12122124171253468	0.5101040486031359	0.02107569633038426	292.111572265625	292.12335205078125
810	292.5143737792969	2.8198999999999996					1	DETECTED	292.5144 m/z @2.82 [CD6584_1.mzXML]	292.5143737792969	2.8198999999999996	2.4321166666666665	16.713166666666666	14.28105	9660.26953125	1438588.8539217224	0	1279	0.713151467874305	3.014073661019991	2.516407569147159	292.5084228515625	292.5223388671875
811	292.65203857421875	13.198816666666666					1	DETECTED	292.6520 m/z @13.20 [CD6584_1.mzXML]	292.65203857421875	13.198816666666666	1.4718333333333333	13.336533333333334	11.864700000000001	14620.060546875	2883103.881251587	0	1279	0.1882317844772139	0.505871785724945	0.011743571449889882	292.6454162597656	292.6617126464844
812	292.8775329589844	2.7643666666666666					1	DETECTED	292.8775 m/z @2.76 [CD6584_1.mzXML]	292.8775329589844	2.7643666666666666	2.4321166666666665	8.044433333333334	5.6123166666666675	5672.7265625	472460.02770510886	0	1279	0.5780783073006579	8.445924253824929	15.891848507649856	292.8697204589844	292.88592529296875
813	292.9305419921875	2.6808833333333335					1	DETECTED	292.9305 m/z @2.68 [CD6584_1.mzXML]	292.9305419921875	2.6808833333333335	2.5012499999999998	8.907833333333334	6.406583333333335	9350.2314453125	611489.4985174565	0	1279	0.39675350858946423	9.828065245228034	8.204275498229894	292.923095703125	292.93853759765625
814	292.953369140625	2.8474999999999997					1	DETECTED	292.9534 m/z @2.85 [CD6584_1.mzXML]	292.953369140625	2.8474999999999997	2.487616666666667	7.917233333333333	5.429616666666666	5930.36865234375	484722.0406078185	0	1279	0.3872658783185847	7.5435789376186815	4.219285345177525	292.9453430175781	292.9579772949219
815	292.97979736328125	2.6257666666666664					1	DETECTED	292.9798 m/z @2.63 [CD6584_1.mzXML]	292.97979736328125	2.6257666666666664	0.6229666666666667	8.815333333333333	8.192366666666667	7670.4033203125	916823.7984265441	0	1279	0.891594463659247	0.9339281557023943	1.100683490064338	292.9719543457031	292.98822021484375
816	293.0025939941406	2.8198999999999996					1	DETECTED	293.0026 m/z @2.82 [CD6584_1.mzXML]	293.0025939941406	2.8198999999999996	2.348516666666667	15.294566666666666	12.94605	10296.2548828125	1404333.4159058838	0	1279	0.5278212353179876	4.216808208847849	5.040815495247444	292.9945373535156	293.0033874511719
817	293.0140075683594	2.653233333333333					1	DETECTED	293.0140 m/z @2.65 [CD6584_1.mzXML]	293.0140075683594	2.653233333333333	2.3769	15.118866666666666	12.741966666666666	12558.6787109375	1216221.4441410524	0	1279	0.18503163643276688	3.660228307706273	19.050818810148343	293.005859375	293.01434326171875
818	293.02435302734375	13.030583333333334					1	DETECTED	293.0244 m/z @13.03 [CD6584_1.mzXML]	293.02435302734375	13.030583333333334	0.11776666666666666	18.5825	18.46473333333333	17313.5703125	6498331.322580323	0	1279	15.998530457462353	0.9636817866297824	1.0961548465213309	293.0169982910156	293.030517578125
819	293.0406188964844	2.653233333333333					1	DETECTED	293.0406 m/z @2.65 [CD6584_1.mzXML]	293.0406188964844	2.653233333333333	0.13435	19.711333333333336	19.576983333333335	17976.083984375	2218648.5247654733	0	1279	0.7371435601793395	1.778256930191361	1.081118913803506	293.031982421875	293.0450134277344
820	293.0553894042969	2.694666666666667					1	DETECTED	293.0554 m/z @2.69 [CD6584_1.mzXML]	293.0553894042969	2.694666666666667	0.15116666666666667	19.9285	19.77733333333333	21578.08203125	2745523.400959841	0	1279	0.6497047031012566	2.4255780447258606	2.0516898156086145	293.04742431640625	293.055908203125
821	293.06646728515625	2.833666666666667					1	DETECTED	293.0665 m/z @2.83 [CD6584_1.mzXML]	293.06646728515625	2.833666666666667	0.11776666666666666	19.995	19.877233333333333	36892.17578125	4004394.206847656	0	1279	0.3703524729360632	4.819555721023537	1.4418815541040086	293.0589294433594	293.067626953125
822	293.0776672363281	2.833666666666667					1	DETECTED	293.0777 m/z @2.83 [CD6584_1.mzXML]	293.0776672363281	2.833666666666667	0.15116666666666667	19.961666666666666	19.810499999999998	55359.11328125	6395646.334149295	0	1279	0.03995449136442497	4.684917810378247	1.1636791722066722	293.07012939453125	293.0810241699219
823	293.095947265625	2.8198999999999996					1	DETECTED	293.0959 m/z @2.82 [CD6584_1.mzXML]	293.095947265625	2.8198999999999996	0.10158333333333333	19.995	19.893416666666667	1.714463E7	2.1610979029307046E9	1	1279	0.8363279008204594	8.843447075861937	2.518714244356579	293.0924987792969	293.0970153808594
824	293.1180725097656	3.0162166666666668					1	DETECTED	293.1181 m/z @3.02 [CD6584_1.mzXML]	293.1180725097656	3.0162166666666668	0.1850166666666667	19.995	19.809983333333335	42392.34765625	6944773.180459717	0	1279	0.3697197870114026	4.838296708127341	3.6352358775675397	293.1105651855469	293.12603759765625
825	293.12908935546875	2.833666666666667					1	DETECTED	293.1291 m/z @2.83 [CD6584_1.mzXML]	293.12908935546875	2.833666666666667	0.10158333333333333	19.861833333333333	19.76025	35603.54296875	3681479.852266571	0	1279	0.09352132709981698	2.3186266572383225	4.242031798685417	293.12823486328125	293.138427734375
826	293.14044189453125	2.694666666666667					1	DETECTED	293.1404 m/z @2.69 [CD6584_1.mzXML]	293.14044189453125	2.694666666666667	0.4208	19.4955	19.0747	21205.818359375	2919561.0014503784	0	1279	1.9180143987990634	1.5914615516202457	2.136437611286127	293.1393127441406	293.1406555175781
827	293.1506652832031	9.852583333333333					1	DETECTED	293.1507 m/z @9.85 [CD6584_1.mzXML]	293.1506652832031	9.852583333333333	0.13435	19.94516666666667	19.810816666666668	862204.3125	3.3490340666826252E7	0	1279	0.46215508401582994	3.1622270057297417	1.4445286487170963	293.14068603515625	293.15985107421875
828	293.1767578125	13.802033333333332					1	DETECTED	293.1768 m/z @13.80 [CD6584_1.mzXML]	293.1767578125	13.802033333333332	0.38716666666666666	19.578333333333333	19.191166666666668	59245.80078125	4646006.122592012	0	1279	0.28663008311754545	0.7820552731072179	0.0865226520119329	293.1667785644531	293.18634033203125
829	293.18914794921875	2.7505333333333337					1	DETECTED	293.1891 m/z @2.75 [CD6584_1.mzXML]	293.18914794921875	2.7505333333333337	2.4321166666666665	8.7538	6.3216833333333335	8432.2822265625	732903.2733264773	0	1279	0.44258483863384646	5.730618150924479	7.507135736312387	293.188720703125	293.1982727050781
830	293.20904541015625	12.352133333333335					1	DETECTED	293.2090 m/z @12.35 [CD6584_1.mzXML]	293.20904541015625	12.352133333333335	0.3366166666666667	12.522699999999999	12.186083333333332	15391.845703125	2264600.8356430666	0	1279	9.771946556937134	0.5184468414708345	0.0209599669588619	293.2000427246094	293.2190246582031
831	293.2299499511719	2.6257666666666664					1	DETECTED	293.2299 m/z @2.63 [CD6584_1.mzXML]	293.2299499511719	2.6257666666666664	2.459983333333333	6.98385	4.523866666666667	6784.2568359375	486068.6616528929	0	1279	0.6570241293247086	13.64391273750881	7.058483247562989	293.219970703125	293.23211669921875
832	293.24224853515625	2.79235					1	DETECTED	293.2422 m/z @2.79 [CD6584_1.mzXML]	293.24224853515625	2.79235	2.4321166666666665	19.995	17.562883333333335	7668.7822265625	2582632.901845795	0	1279	0.33087626369020207	24.37709355047654	6.577277042587572	293.2341003417969	293.25048828125
833	293.2804260253906	2.8198999999999996					1	DETECTED	293.2804 m/z @2.82 [CD6584_1.mzXML]	293.2804260253906	2.8198999999999996	2.5012499999999998	7.601183333333334	5.099933333333334	7090.21435546875	434400.6349103699	0	1279	0.19985809769016294	8.002405983576551	2.134503250112722	293.2720642089844	293.28839111328125
834	293.3146057128906	2.7505333333333337					1	DETECTED	293.3146 m/z @2.75 [CD6584_1.mzXML]	293.3146057128906	2.7505333333333337	2.459983333333333	9.447766666666666	6.987783333333333	7722.52587890625	612434.9326122741	0	1279	0.1419086179188196	12.025096082143039	16.95224588237573	293.3074645996094	293.32269287109375
835	294.0989685058594	2.8198999999999996					1	DETECTED	294.0990 m/z @2.82 [CD6584_1.mzXML]	294.0989685058594	2.8198999999999996	0.10158333333333333	19.995	19.893416666666667	1736544.25	1.986840219613715E8	0	1279	0.8110789620186702	6.474231571242735	5.340194488824972	294.0982360839844	294.10198974609375
836	294.1548767089844	9.852583333333333					1	DETECTED	294.1549 m/z @9.85 [CD6584_1.mzXML]	294.1548767089844	9.852583333333333	9.523866666666667	16.5814	7.057533333333332	82597.4765625	3641180.0711962874	0	1279	0.5271554647945305	9.105669695473896	1.8897754519652137	294.1537780761719	294.1556091308594
837	294.9367980957031	1.6345833333333333					1	DETECTED	294.9368 m/z @1.63 [CD6584_1.mzXML]	294.9367980957031	1.6345833333333333	1.5756833333333333	1.6789833333333335	0.10330000000000017	140269.125	565816.6563398442	0	1279	0.07690482116015906	0.8769100169779308	0.6476038313761701	294.9366455078125	294.9371032714844
838	295.1001281738281	2.6808833333333335					1	DETECTED	295.1001 m/z @2.68 [CD6584_1.mzXML]	295.1001281738281	2.6808833333333335	0.10158333333333333	19.995	19.893416666666667	191349.21875	2.4960968717302244E7	0	1279	0.8175394849309088	5.0390555309412814	9.499220750170336	295.09576416015625	295.1086730957031
839	295.1270446777344	9.658066666666667					1	DETECTED	295.1270 m/z @9.66 [CD6584_1.mzXML]	295.1270446777344	9.658066666666667	9.613716666666667	16.795	7.181283333333335	64672.8984375	5077028.875435671	0	1279	0.08869352001780761	80.96148064637417	160.92296129274834	295.1206359863281	295.1282958984375
840	295.1507263183594	13.830266666666667					1	DETECTED	295.1507 m/z @13.83 [CD6584_1.mzXML]	295.1507263183594	13.830266666666667	9.598783333333333	13.830266666666667	4.231483333333333	30182.8671875	5234749.258094239	0	1279	3.692025309731024	0.5	null	295.1468505859375	295.1507263183594
841	295.19219970703125	13.787766666666666					1	DETECTED	295.1922 m/z @13.79 [CD6584_1.mzXML]	295.19219970703125	13.787766666666666	1.531	16.6965	15.1655	36496.42578125	5277803.782816471	0	1279	1.5900650773071927	0.5795216379948871	1.2767336601210593	295.1856689453125	295.2020263671875
842	295.20330810546875	11.058950000000001					1	DETECTED	295.2033 m/z @11.06 [CD6584_1.mzXML]	295.20330810546875	11.058950000000001	11.00035	16.564816666666665	5.564466666666666	10666.78125	1058671.287711609	0	1279	0.10031459214646254	47.47838452787097	89.70590154436731	295.20220947265625	295.20416259765625
843	295.2607421875	13.630983333333335					1	DETECTED	295.2607 m/z @13.63 [CD6584_1.mzXML]	295.2607421875	13.630983333333335	13.538549999999999	15.633766666666666	2.0952166666666674	41393.53125	1110625.6035772704	0	1279	0.4660675238293841	11.333663901910988	7.556776712997458	295.2605285644531	295.26153564453125
844	295.2924499511719	2.6257666666666664					1	DETECTED	295.2924 m/z @2.63 [CD6584_1.mzXML]	295.2924499511719	2.6257666666666664	0.10158333333333333	19.995	19.893416666666667	58147.703125	7705222.979333778	0	1279	1.0255011571284487	3.3293896393052274	2.8075705427500472	295.2912902832031	295.29437255859375
845	296.0638122558594	1.7382833333333332					1	DETECTED	296.0638 m/z @1.74 [CD6584_1.mzXML]	296.0638122558594	1.7382833333333332	1.69365	16.40015	14.7065	156444.75	7312786.3960479135	0	1279	0.0654122069054417	1.0016015473442006	0.9539559083938156	296.0608825683594	296.06396484375
846	296.1304931640625	9.658066666666667					1	DETECTED	296.1305 m/z @9.66 [CD6584_1.mzXML]	296.1304931640625	9.658066666666667	9.613716666666667	9.718133333333332	0.10441666666666549	9483.984375	44543.55209301767	0	1279	0.08301890905296005	1.1771890266816942	1.3543780533633885	296.13037109375	296.130615234375
847	296.1502990722656	9.868316666666667					1	DETECTED	296.1503 m/z @9.87 [CD6584_1.mzXML]	296.1502990722656	9.868316666666667	8.815333333333333	11.640733333333333	2.8254	5218.46484375	460983.8287182619	0	1279	0.2041173354640069	1.3416166764272937	0.3226380870296422	296.1471252441406	296.15899658203125
848	296.1834716796875	11.831999999999999					1	DETECTED	296.1835 m/z @11.83 [CD6584_1.mzXML]	296.1834716796875	11.831999999999999	10.158066666666667	19.03083333333333	8.872766666666664	38532.26953125	2324219.283860534	0	1279	0.1313147137551809	2.3380627374151413	36.29328370468142	296.181396484375	296.18389892578125
849	296.25604248046875	13.493916666666667					1	DETECTED	296.2560 m/z @13.49 [CD6584_1.mzXML]	296.25604248046875	13.493916666666667	13.420433333333333	13.945283333333332	0.5248499999999989	29729.236328125	387112.9872304693	0	1279	0.17013658907906937	3.5712179632569447	6.1424359265138895	296.25604248046875	296.26434326171875
850	296.98760986328125	11.771516666666667					1	DETECTED	296.9876 m/z @11.77 [CD6584_1.mzXML]	296.98760986328125	11.771516666666667	11.118583333333333	16.350633333333334	5.232050000000001	13066.80078125	987855.6844961548	0	1279	0.5811089509936966	4.0065729017765985	7.013145803553197	296.986083984375	296.9919128417969
851	297.10626220703125	9.538983333333334					1	DETECTED	297.1063 m/z @9.54 [CD6584_1.mzXML]	297.10626220703125	9.538983333333334	1.531	9.67305	8.14205	18218.669921875	1095735.3010784907	0	1279	0.10768734069660191	0.5083708132925684	0.01207179784317584	297.1061706542969	297.1161804199219
852	297.11688232421875	1.5162333333333333					1	DETECTED	297.1169 m/z @1.52 [CD6584_1.mzXML]	297.11688232421875	1.5162333333333333	1.4088166666666666	1.5162333333333333	0.10741666666666672	10992.189453125	57604.39125341804	0	1279	0.106379748583179	0.5	null	297.11663818359375	297.1171569824219
853	297.1517639160156	1.7951166666666665					1	DETECTED	297.1518 m/z @1.80 [CD6584_1.mzXML]	297.1517639160156	1.7951166666666665	1.7951166666666665	9.478066666666667	7.68295	35603.984375	8740098.568645384	0	1279	7.665615910372766	null	null	297.1424560546875	297.1517639160156
854	297.16748046875	12.367716666666666					1	DETECTED	297.1675 m/z @12.37 [CD6584_1.mzXML]	297.16748046875	12.367716666666666	12.352133333333335	12.491766666666667	0.1396333333333324	11864.0771484375	66570.2497803948	0	1279	0.3678238634098676	4.480213903743683	7.960427807487366	297.1663818359375	297.1680908203125
855	297.1785583496094	14.29065					1	DETECTED	297.1786 m/z @14.29 [CD6584_1.mzXML]	297.1785583496094	14.29065	1.1846833333333333	19.329666666666665	18.144983333333332	13474.0458984375	2815385.074804598	0	1279	1.4309822322092778	0.6682316910763884	0.31136655681607733	297.17388916015625	297.18768310546875
856	298.1635437011719	9.199083333333334					1	DETECTED	298.1635 m/z @9.20 [CD6584_1.mzXML]	298.1635437011719	9.199083333333334	9.156133333333335	16.795	7.638866666666667	18089.4765625	509028.3291065362	0	1279	0.06743348866650933	88.92743500194153	2.0740677640085377	298.1572570800781	298.1636657714844
857	298.2720031738281	14.406133333333335					1	DETECTED	298.2720 m/z @14.41 [CD6584_1.mzXML]	298.2720031738281	14.406133333333335	10.291916666666667	16.6965	6.404583333333333	133053.6875	7045911.872061529	0	1279	0.5629627437692193	0.7635261888567613	4.711300692614311	298.27032470703125	298.2732238769531
858	299.0384826660156	1.5459333333333334					1	DETECTED	299.0385 m/z @1.55 [CD6584_1.mzXML]	299.0384826660156	1.5459333333333334	1.531	1.5905833333333335	0.059583333333333544	5984.96728515625	16514.50956396486	0	1279	0.04314691786112057	1.994977678571418	2.989955357142836	299.0384826660156	299.0387878417969
859	299.1365966796875	11.328333333333335					1	DETECTED	299.1366 m/z @11.33 [CD6584_1.mzXML]	299.1365966796875	11.328333333333335	10.351416666666667	13.8729	3.5214833333333324	182583.671875	5364753.553135624	0	1279	0.09713284485258811	1.8906312957695743	5.561068720108174	299.13623046875	299.1383972167969
860	299.27520751953125	14.348099999999999					1	DETECTED	299.2752 m/z @14.35 [CD6584_1.mzXML]	299.27520751953125	14.348099999999999	6.800216666666667	15.8124	9.012183333333333	31121.88671875	2105176.8008760065	0	1279	0.3061862615052462	0.5696929147769185	5.073915049687418	299.27154541015625	299.27789306640625
861	300.1785583496094	11.558					1	DETECTED	300.1786 m/z @11.56 [CD6584_1.mzXML]	300.1785583496094	11.558	9.447766666666666	12.094716666666667	2.6469500000000004	526031.875	5756680.72680371	1	1279	0.1390300509796898	2.9208205181575164	3.402484782713391	300.1771545410156	300.18316650390625
862	300.2153625488281	10.588600000000001					1	DETECTED	300.2154 m/z @10.59 [CD6584_1.mzXML]	300.2153625488281	10.588600000000001	10.528616666666666	10.704683333333332	0.17606666666666548	15778.39453125	136963.56094921814	0	1279	0.0886828647884812	1.467629897193613	1.9352597943872258	300.21478271484375	300.2153625488281
863	301.11578369140625	10.771633333333334					1	DETECTED	301.1158 m/z @10.77 [CD6584_1.mzXML]	301.11578369140625	10.771633333333334	4.290566666666667	10.835833333333333	6.545266666666667	30649.146484375	3852727.1649890123	0	1279	0.4189843329586793	0.5049528884134299	0.009905776826859712	301.11578369140625	301.1238098144531
864	301.13885498046875	12.461533333333334					1	DETECTED	301.1389 m/z @12.46 [CD6584_1.mzXML]	301.13885498046875	12.461533333333334	0.20181666666666667	19.895166666666668	19.693350000000002	241630.1875	1.4868575416504879E7	1	1279	10.928727696096587	0.7357681010292476	0.01705831762191027	301.1372985839844	301.1399230957031
865	301.1819763183594	11.558					1	DETECTED	301.1820 m/z @11.56 [CD6584_1.mzXML]	301.1819763183594	11.558	11.5164	11.726716666666666	0.2103166666666656	93449.1171875	655926.0485468745	0	1279	0.10980301329339603	2.527844551282101	4.055689102564202	301.18182373046875	301.182373046875
866	301.21148681640625	13.479416666666667					1	DETECTED	301.2115 m/z @13.48 [CD6584_1.mzXML]	301.21148681640625	13.479416666666667	12.776316666666666	13.717816666666666	0.9414999999999996	86426.7890625	1854333.4040576194	0	1279	0.18064374526216298	0.6695349167970405	0.33906983359408094	301.21112060546875	301.2120056152344
867	302.0175476074219	11.01485					1	DETECTED	302.0175 m/z @11.01 [CD6584_1.mzXML]	302.0175476074219	11.01485	0.10158333333333333	19.995	19.893416666666667	40097.41796875	1.3065259554655764E7	0	1279	3.4892095476305567	1.0672349914297188	0.358863616117926	302.0163269042969	302.01873779296875
868	302.1419677734375	12.430766666666667					1	DETECTED	302.1420 m/z @12.43 [CD6584_1.mzXML]	302.1419677734375	12.430766666666667	0.3366166666666667	17.108999999999998	16.77238333333333	39374.8671875	5263167.584301881	0	1279	10.781638043132972	1.5151370408978426	0.46710919031388654	302.1414794921875	302.1437683105469
869	302.157958984375	8.600133333333334					1	DETECTED	302.1580 m/z @8.60 [CD6584_1.mzXML]	302.157958984375	8.600133333333334	8.4491	8.6765	0.22740000000000116	3959.040771484375	37141.76588220226	0	1279	0.3879539397578604	0.7528139483557706	0.5056278967115413	302.15777587890625	302.15869140625
870	302.19500732421875	9.989650000000001					1	DETECTED	302.1950 m/z @9.99 [CD6584_1.mzXML]	302.19500732421875	9.989650000000001	8.6152	10.066916666666666	1.451716666666666	4349.5595703125	178965.89457510365	0	1279	0.12731630667908433	0.5281082129821618	0.056216425964323725	302.19287109375	302.1959228515625
871	302.2127990722656	11.544333333333332					1	DETECTED	302.2128 m/z @11.54 [CD6584_1.mzXML]	302.2127990722656	11.544333333333332	11.544333333333332	13.66115	2.116816666666667	23182.67578125	1271738.9333984384	0	1279	1.950845868689333	null	null	302.2127990722656	302.21514892578125
872	302.2304992675781	10.820666666666666					1	DETECTED	302.2305 m/z @10.82 [CD6584_1.mzXML]	302.2304992675781	10.820666666666666	10.771633333333334	11.044333333333332	0.2726999999999986	22003.015625	181866.79818017528	0	1279	0.17292627642476788	2.7807613868117453	4.561522773623491	302.22979736328125	302.2310485839844
873	302.2854919433594	11.626949999999999					1	DETECTED	302.2855 m/z @11.63 [CD6584_1.mzXML]	302.2854919433594	11.626949999999999	11.5716	11.626949999999999	0.0553499999999989	36881.3515625	111960.67309765329	0	1279	0.18357057724414538	0.5	null	302.2853088378906	302.2857360839844
874	302.3033447265625	11.697366666666666					1	DETECTED	302.3033 m/z @11.70 [CD6584_1.mzXML]	302.3033447265625	11.697366666666666	11.668800000000001	11.950283333333335	0.281483333333334	35375.4140625	200858.67032153218	0	1279	0.0617777125402732	4.9267794632442365	4.460845605242493	302.3030090332031	302.3038330078125
875	303.025634765625	1.4718333333333333					1	DETECTED	303.0256 m/z @1.47 [CD6584_1.mzXML]	303.025634765625	1.4718333333333333	0.13435	19.861833333333333	19.727483333333332	8410.1455078125	1956500.7847117924	0	1279	0.7942781065500755	38.437508645710885	86.76584002173182	303.016845703125	303.029541015625
876	303.0725402832031	9.7328					1	DETECTED	303.0725 m/z @9.73 [CD6584_1.mzXML]	303.0725402832031	9.7328	9.67305	9.92905	0.2560000000000002	27535.40625	163609.593305787	0	1279	0.10061983201043923	1.6578853410290029	1.8682565189999496	303.0720520019531	303.0738830566406
877	303.09320068359375	8.769166666666667					1	DETECTED	303.0932 m/z @8.77 [CD6584_1.mzXML]	303.09320068359375	8.769166666666667	8.584900000000001	8.8306	0.24569999999999936	3359.033447265625	23671.518597961454	0	1279	0.058144559172186305	0.6666968162083946	0.33339363241678927	303.09307861328125	303.0937194824219
878	303.2271423339844	14.449616666666666					1	DETECTED	303.2271 m/z @14.45 [CD6584_1.mzXML]	303.2271423339844	14.449616666666666	9.078766666666667	17.684166666666666	8.6054	512804.28125	2.1874643033567734E7	1	1279	0.4551120097247985	0.67393675842574	0.26926347594724975	303.2258605957031	303.22998046875
879	303.25048828125	13.0445					1	DETECTED	303.2505 m/z @13.04 [CD6584_1.mzXML]	303.25048828125	13.0445	12.9886	13.129516666666666	0.1409166666666657	21170.330078125	130250.4412807606	0	1279	0.11532296733167868	1.2604353011329805	1.520870602265961	303.25048828125	303.2508850097656
880	304.0472106933594	16.564816666666665					1	DETECTED	304.0472 m/z @16.56 [CD6584_1.mzXML]	304.0472106933594	16.564816666666665	9.92905	19.761666666666667	9.832616666666667	3755.71923828125	1013867.1923958737	0	1279	8.137163909500735	0.7408802298654265	0.4817604597308528	304.0457763671875	304.0487060546875
881	304.12744140625	9.777616666666667					1	DETECTED	304.1274 m/z @9.78 [CD6584_1.mzXML]	304.12744140625	9.777616666666667	9.747716666666667	9.868316666666667	0.1205999999999996	8252.9033203125	38341.41789611796	0	1279	0.07804668107396573	2.0167224080267765	3.033444816053553	304.12725830078125	304.1278381347656
882	304.1486511230469	9.342433333333334					1	DETECTED	304.1487 m/z @9.34 [CD6584_1.mzXML]	304.1486511230469	9.342433333333334	4.877066666666667	9.493333333333334	4.616266666666667	17881.43359375	470869.1763632503	0	1279	0.08152295805877685	0.5168928327472821	0.7729010132527083	304.14764404296875	304.14959716796875
883	304.17388916015625	8.8926					1	DETECTED	304.1739 m/z @8.89 [CD6584_1.mzXML]	304.17388916015625	8.8926	8.63035	9.156133333333335	0.5257833333333348	9835.1298828125	103029.53872772233	0	1279	0.10204305855336315	1.0024467747060726	0.44355113048816414	304.168701171875	304.17425537109375
884	304.2100524902344	10.082483333333332					1	DETECTED	304.2101 m/z @10.08 [CD6584_1.mzXML]	304.2100524902344	10.082483333333332	9.944433333333334	10.588600000000001	0.644166666666667	50772.95703125	444394.41813116596	0	1279	0.0904346620867642	1.3687210129231693	4.778362501167289	304.2091369628906	304.2113952636719
885	304.23065185546875	14.449616666666666					1	DETECTED	304.2307 m/z @14.45 [CD6584_1.mzXML]	304.23065185546875	14.449616666666666	10.60505	16.301650000000002	5.696600000000002	96870.5859375	5355626.218849731	0	1279	0.4577310076597083	0.7111853010647681	0.33561657132949435	304.23016357421875	304.23175048828125
886	304.89404296875	1.6345833333333333					1	DETECTED	304.8940 m/z @1.63 [CD6584_1.mzXML]	304.89404296875	1.6345833333333333	1.5459333333333334	1.7382833333333332	0.1923499999999998	150153.359375	861656.0773701173	0	1279	0.09440141632141197	1.1805455235163431	1.0254782178359152	304.8935546875	304.8943176269531
887	305.0461120605469	12.847166666666668					1	DETECTED	305.0461 m/z @12.85 [CD6584_1.mzXML]	305.0461120605469	12.847166666666668	9.110083333333334	19.594833333333334	10.48475	3886.1943359375	1266473.6561094364	0	1279	7.719839137645634	1.40279852826402	1.8055970565280401	305.0415954589844	305.0499267578125
888	305.1335754394531	12.383516666666667					1	DETECTED	305.1336 m/z @12.38 [CD6584_1.mzXML]	305.1335754394531	12.383516666666667	9.777616666666667	12.491766666666667	2.71415	87430.8984375	2320777.244048583	0	1279	0.11594945948607105	0.5176578197981296	0.029173150135411774	305.1304626464844	305.1338806152344
889	305.2428283691406	12.675916666666666					1	DETECTED	305.2428 m/z @12.68 [CD6584_1.mzXML]	305.2428283691406	12.675916666666666	1.3051	15.84495	14.539850000000001	203336.375	6511954.482936459	0	1279	0.19435090507744235	8.092695185671653	14.502142903849878	305.2331237792969	305.2462158203125
890	306.0819091796875	15.552466666666668					1	DETECTED	306.0819 m/z @15.55 [CD6584_1.mzXML]	306.0819091796875	15.552466666666668	9.3129	18.065833333333334	8.752933333333333	5896.1220703125	1197330.3749365837	0	1279	1.7409192737075703	0.7014055463253324	0.4028110926506648	306.07952880859375	306.0834655761719
891	306.99114990234375	11.044333333333332					1	DETECTED	306.9911 m/z @11.04 [CD6584_1.mzXML]	306.99114990234375	11.044333333333332	10.88105	11.19225	0.3111999999999995	9782.16015625	90621.17674829079	0	1279	0.1180791459569086	0.9529447790139881	0.8405314472847378	306.9869689941406	306.99249267578125
892	307.0633850097656	8.5242					1	DETECTED	307.0634 m/z @8.52 [CD6584_1.mzXML]	307.0633850097656	8.5242	8.434033333333334	10.528616666666666	2.0945833333333326	5727.00927734375	172783.6833686523	0	1279	0.11935998410028326	11.615064695009231	22.230129390018462	307.06329345703125	307.0649108886719
893	307.1662292480469	11.044333333333332					1	DETECTED	307.1662 m/z @11.04 [CD6584_1.mzXML]	307.1662292480469	11.044333333333332	5.380883333333333	19.995	14.614116666666668	1015352.0625	3.2672304493692122E7	0	1279	0.33343506685413615	3.0500611886808566	2.0743760121612045	307.16522216796875	307.172607421875
894	308.0484313964844	10.47055					1	DETECTED	308.0484 m/z @10.47 [CD6584_1.mzXML]	308.0484313964844	10.47055	10.3963	10.895933333333334	0.4996333333333336	533714.9375	3313903.546962035	0	1279	0.0830008614135771	1.374408573131752	0.5328419209207252	308.0481262207031	308.0487365722656
895	308.16998291015625	11.044333333333332					1	DETECTED	308.1700 m/z @11.04 [CD6584_1.mzXML]	308.16998291015625	11.044333333333332	5.249716666666667	18.132166666666667	12.882449999999999	123861.7578125	5466015.304806462	0	1279	0.2989964750280816	1.3203595063683125	3.455864771537133	308.1690979003906	308.1797180175781
896	309.05218505859375	10.47055					1	DETECTED	309.0522 m/z @10.47 [CD6584_1.mzXML]	309.05218505859375	10.47055	2.3201833333333335	10.68805	8.367866666666668	70252.3828125	1.0995080143152833E7	0	1279	0.09403528223089985	0.5087503064233215	0.011069460191180725	309.048095703125	309.0528564453125
897	309.0803527832031	11.598966666666666					1	DETECTED	309.0804 m/z @11.60 [CD6584_1.mzXML]	309.0803527832031	11.598966666666666	9.7328	11.697366666666666	1.9645666666666664	18851.052734375	884857.479181794	0	1279	0.2859335044308988	0.5263642046976869	0.05272840939537367	309.0791931152344	309.08135986328125
898	309.14892578125	13.74575					1	DETECTED	309.1489 m/z @13.75 [CD6584_1.mzXML]	309.14892578125	13.74575	9.283983333333333	15.763383333333334	6.4794	9092.6044921875	1725880.3033075863	0	1279	4.571357847242021	0.7261025154460492	0.45220503089209835	309.1451416015625	309.1503601074219
899	309.16241455078125	11.029349999999999					1	DETECTED	309.1624 m/z @11.03 [CD6584_1.mzXML]	309.16241455078125	11.029349999999999	10.366266666666666	16.466383333333333	6.100116666666667	40878.63671875	2296706.2807651074	0	1279	0.2978297451594809	3.9362534904230406	1.0753399920172666	309.1612548828125	309.16943359375
900	309.201416015625	12.804499999999999					1	DETECTED	309.2014 m/z @12.80 [CD6584_1.mzXML]	309.201416015625	12.804499999999999	12.008983333333333	12.861233333333333	0.8522499999999997	24981.900390625	452649.75692504866	0	1279	0.0772997673275988	0.5356581676478601	0.09751248958686577	309.2010192871094	309.20477294921875
901	310.0455627441406	10.47055					1	DETECTED	310.0456 m/z @10.47 [CD6584_1.mzXML]	310.0455627441406	10.47055	10.3963	11.654666666666666	1.2583666666666655	175071.859375	1242103.79438623	0	1279	0.0750357350369324	8.602988715893481	17.06458027008668	310.0419921875	310.0458679199219
902	310.1994934082031	10.60505					1	DETECTED	310.1995 m/z @10.61 [CD6584_1.mzXML]	310.1994934082031	10.60505	10.411100000000001	17.273000000000003	6.861900000000002	142190.921875	2867071.653282804	1	1279	0.2655996569446728	1.0262015733288936	0.8358762876391308	310.1964111328125	310.20001220703125
903	310.9106140136719	1.6639333333333333					1	DETECTED	310.9106 m/z @1.66 [CD6584_1.mzXML]	310.9106140136719	1.6639333333333333	1.5905833333333335	1.7811833333333333	0.19059999999999988	102818.578125	538671.6263686527	0	1279	0.0794979038609891	1.2992501704158173	0.9122890045066642	310.91021728515625	310.9115905761719
904	311.0029602050781	12.183983333333334					1	DETECTED	311.0030 m/z @12.18 [CD6584_1.mzXML]	311.0029602050781	12.183983333333334	9.718133333333332	18.332666666666668	8.614533333333336	7582.8134765625	1502830.6196162426	0	1279	4.791480941450496	1.4804078836045655	2.344865964850511	311.00250244140625	311.00830078125
905	311.07806396484375	11.5716					1	DETECTED	311.0781 m/z @11.57 [CD6584_1.mzXML]	311.07806396484375	11.5716	11.5164	11.697366666666666	0.18096666666666472	15271.65625	127425.22856591741	0	1279	0.16042455373506037	1.6391908212560433	2.2783816425120866	311.0776062011719	311.0787048339844
906	311.12066650390625	12.88965					1	DETECTED	311.1207 m/z @12.89 [CD6584_1.mzXML]	311.12066650390625	12.88965	8.539383333333335	12.88965	4.3502666666666645	24696.681640625	2574912.2669918207	0	1279	4.352033394163941	0.5	null	311.12005615234375	311.1227111816406
907	311.1645202636719	12.367716666666666					1	DETECTED	311.1645 m/z @12.37 [CD6584_1.mzXML]	311.1645202636719	12.367716666666666	8.331233333333333	13.101116666666666	4.769883333333333	122381.140625	2802939.907547821	0	1279	0.25573883735676795	1.6460901698032535	2.2841126027489733	311.1582946777344	311.1650085449219
908	311.1866760253906	13.717816666666666					1	DETECTED	311.1867 m/z @13.72 [CD6584_1.mzXML]	311.1866760253906	13.717816666666666	13.675466666666667	14.003516666666666	0.3280499999999993	8868.669921875	123048.30973242191	0	1279	0.0625615688396639	3.873081463990638	6.746162927981276	311.1866760253906	311.19244384765625
909	311.2027893066406	10.60505					1	DETECTED	311.2028 m/z @10.61 [CD6584_1.mzXML]	311.2027893066406	10.60505	3.9612166666666666	17.158166666666666	13.19695	25663.400390625	4960711.155987643	0	1279	5.267155934185562	0.8542027501144627	0.7159082302975146	311.19317626953125	311.2029724121094
910	311.6307678222656	12.861233333333333					1	DETECTED	311.6308 m/z @12.86 [CD6584_1.mzXML]	311.6307678222656	12.861233333333333	12.732633333333332	12.932166666666665	0.19953333333333312	41760.83984375	259528.895688475	0	1279	0.40227906922408607	0.7757905650596125	0.5460794856113296	311.6297607421875	311.6310119628906
911	312.0271301269531	13.171183333333333					1	DETECTED	312.0271 m/z @13.17 [CD6584_1.mzXML]	312.0271301269531	13.171183333333333	9.944433333333334	16.927	6.982566666666665	55200.78125	2244709.658355102	0	1279	0.2762746479831062	1.4278524167965414	3.0766413324600506	312.021240234375	312.0281066894531
912	312.1286926269531	8.877416666666667					1	DETECTED	312.1287 m/z @8.88 [CD6584_1.mzXML]	312.1286926269531	8.877416666666667	8.846283333333334	12.903766666666666	4.057483333333332	14338.7646484375	1973509.4656196898	0	1279	0.09832972514619165	65.16300856531115	2.6590999684938312	312.12860107421875	312.13226318359375
913	312.214599609375	10.754783333333334					1	DETECTED	312.2146 m/z @10.75 [CD6584_1.mzXML]	312.214599609375	10.754783333333334	10.005316666666666	12.946333333333333	2.941016666666668	53806.0	1421520.7323013307	1	1279	0.1287309093327167	2.365523367625863	0.5001028674701387	312.2061462402344	312.2161865234375
914	312.2878723144531	13.599416666666666					1	DETECTED	312.2879 m/z @13.60 [CD6584_1.mzXML]	312.2878723144531	13.599416666666666	13.523933333333334	14.185766666666666	0.6618333333333322	18801.5	324691.8700794678	0	1279	0.2399844356558667	4.383969971296122	7.767939942592244	312.2865905761719	312.2886657714844
915	312.36004638671875	12.109283333333334					1	DETECTED	312.3600 m/z @12.11 [CD6584_1.mzXML]	312.36004638671875	12.109283333333334	12.0516	12.259516666666666	0.20791666666666586	32731.95703125	203667.5265712895	0	1279	0.16714312109448848	1.802224790522964	1.6622489629651427	312.359619140625	312.3605651855469
916	312.65496826171875	2.4046833333333333					1	DETECTED	312.6550 m/z @2.40 [CD6584_1.mzXML]	312.65496826171875	2.4046833333333333	1.8661666666666668	19.23	17.363833333333332	14564.0048828125	1406447.891437256	0	1279	0.49531636299581994	2.8781294912429742	12.485159217343751	312.6540832519531	312.6590881347656
917	313.0337829589844	1.6493833333333332					1	DETECTED	313.0338 m/z @1.65 [CD6584_1.mzXML]	313.0337829589844	1.6493833333333332	1.5905833333333335	17.949333333333335	16.35875	19392.115234375	4305375.925074646	0	1279	0.05978467401042553	139.10501700680334	277.21003401360673	313.03289794921875	313.0388488769531
918	313.093994140625	1.4419					1	DETECTED	313.0940 m/z @1.44 [CD6584_1.mzXML]	313.093994140625	1.4419	1.3911833333333334	19.745	18.353816666666667	27328.154296875	5286382.009251587	0	1279	0.10282054902338622	181.03156052565654	392.69292964235	313.0926208496094	313.10107421875
919	313.1379699707031	8.8926					1	DETECTED	313.1380 m/z @8.89 [CD6584_1.mzXML]	313.1379699707031	8.8926	8.784616666666667	19.795166666666667	11.01055	9366.361328125	1086935.328588318	0	1279	0.0805784462885697	50.98263620929156	95.9267697488267	313.1372985839844	313.1414489746094
920	313.1650390625	12.320483333333334					1	DETECTED	313.1650 m/z @12.32 [CD6584_1.mzXML]	313.1650390625	12.320483333333334	12.259516666666666	12.616950000000001	0.3574333333333346	31024.68359375	441300.55659582536	0	1279	0.2224216259105578	2.9313832695461812	4.882697654275988	313.1632995605469	313.1654968261719
921	313.2713317871094	13.7318					1	DETECTED	313.2713 m/z @13.73 [CD6584_1.mzXML]	313.2713317871094	13.7318	0.16798333333333335	19.978333333333335	19.810350000000003	1002278.125	1.888703002571257E7	1	1279	0.2337605450643938	1.3921510312869145	2.773986836786939	313.2702941894531	313.2740478515625
922	313.7823486328125	2.4046833333333333					1	DETECTED	313.7823 m/z @2.40 [CD6584_1.mzXML]	313.7823486328125	2.4046833333333333	2.0638833333333335	10.128133333333333	8.06425	10926.0302734375	781159.5974629214	0	1279	0.43677569185331944	9.895759349274181	18.71050567643443	313.7814636230469	313.7834777832031
923	314.02764892578125	13.1436					1	DETECTED	314.0276 m/z @13.14 [CD6584_1.mzXML]	314.02764892578125	13.1436	11.9795	13.3504	1.3709000000000007	17974.11328125	583019.097347168	0	1279	1.2632691202343693	0.5888239841937983	0.1776479683875967	314.0265808105469	314.02783203125
924	314.2303466796875	10.985833333333334					1	DETECTED	314.2303 m/z @10.99 [CD6584_1.mzXML]	314.2303466796875	10.985833333333334	10.8659	12.229700000000001	1.3638000000000012	564058.875	4469571.076439214	1	1279	0.11702064521456457	1.318839466115842	1.4139445046553263	314.22930908203125	314.2314758300781
925	314.2747497558594	13.7318					1	DETECTED	314.2747 m/z @13.73 [CD6584_1.mzXML]	314.2747497558594	13.7318	8.181416666666667	14.391616666666666	6.210199999999999	183758.078125	8077073.565559084	0	1279	0.23250365935076545	0.5594388375577662	6.266196350386157	314.27227783203125	314.2750244140625
926	315.06597900390625	1.4258333333333333					1	DETECTED	315.0660 m/z @1.43 [CD6584_1.mzXML]	315.06597900390625	1.4258333333333333	1.4088166666666666	9.83755	8.428733333333334	16273.2333984375	2054476.7655412294	0	1279	0.3719908047394609	247.66111655239942	494.32223310479884	315.0565490722656	315.0660095214844
927	315.0773620605469	2.4046833333333333					1	DETECTED	315.0774 m/z @2.40 [CD6584_1.mzXML]	315.0773620605469	2.4046833333333333	0.10158333333333333	19.995	19.893416666666667	4375765.5	3.152780085177559E8	1	1279	0.8305369189420464	7.766650142886995	11.988804535136023	315.0770568847656	315.08709716796875
928	315.2337646484375	10.985833333333334					1	DETECTED	315.2338 m/z @10.99 [CD6584_1.mzXML]	315.2337646484375	10.985833333333334	10.88105	11.16245	0.28139999999999965	100411.546875	721314.6921564927	0	1279	0.11950468689613736	1.272355701865316	1.9228055604674055	315.23370361328125	315.234619140625
929	315.27789306640625	13.7318					1	DETECTED	315.2779 m/z @13.73 [CD6584_1.mzXML]	315.27789306640625	13.7318	13.66115	13.974316666666665	0.3131666666666657	16744.25390625	214901.64578662094	0	1279	0.18207766165459915	2.216324604859613	3.4326492097192256	315.2770690917969	315.278564453125
930	316.0811462402344	2.4183166666666667					1	DETECTED	316.0811 m/z @2.42 [CD6584_1.mzXML]	316.0811462402344	2.4183166666666667	0.16798333333333335	19.9285	19.760516666666668	354609.71875	3.171457046614147E7	0	1279	0.5332661320986394	1.3728948397269236	3.2332714693677773	316.080322265625	316.0820007324219
931	316.24591064453125	11.1333					1	DETECTED	316.2459 m/z @11.13 [CD6584_1.mzXML]	316.24591064453125	11.1333	10.895933333333334	11.9649	1.0689666666666664	603464.3125	4411889.179367292	1	1279	0.10427958175240803	2.039244207981948	3.8820107442484746	316.2366027832031	316.2473449707031
932	317.0543518066406	15.1823					1	DETECTED	317.0544 m/z @15.18 [CD6584_1.mzXML]	317.0543518066406	15.1823	0.1850166666666667	19.711333333333336	19.52631666666667	8253.0615234375	2658541.355216095	0	1279	1.4996466080261808	0.6509951246725797	0.25399949458361437	317.0511474609375	317.06402587890625
933	317.0823059082031	2.4183166666666667					1	DETECTED	317.0823 m/z @2.42 [CD6584_1.mzXML]	317.0823059082031	2.4183166666666667	0.11776666666666666	19.995	19.877233333333333	53104.25	4867509.83060422	0	1279	0.5079845274063506	2.3924312022227467	2.8197415631366924	317.0809020996094	317.0846862792969
934	317.1123962402344	1.6639333333333333					1	DETECTED	317.1124 m/z @1.66 [CD6584_1.mzXML]	317.1123962402344	1.6639333333333333	0.8092	16.861166666666666	16.051966666666665	32164.390625	3952070.657602204	0	1279	0.1350238446556551	3.333368958558668	61.52900120520767	317.11181640625	317.11529541015625
935	317.1766662597656	13.523933333333334					1	DETECTED	317.1767 m/z @13.52 [CD6584_1.mzXML]	317.1766662597656	13.523933333333334	12.0516	13.553416666666667	1.5018166666666666	51387.1953125	889924.1661088885	0	1279	1.4373954348693623	0.5100124518904233	0.022894005373858637	317.1692199707031	317.1768798828125
936	317.2493591308594	11.16245					1	DETECTED	317.2494 m/z @11.16 [CD6584_1.mzXML]	317.2493591308594	11.16245	11.10375	14.406133333333335	3.302383333333335	106541.328125	9060666.846300414	0	1279	2.524631266417817	25.028125818506194	49.391612973843706	317.2420349121094	317.2495422363281
937	317.5274658203125	2.4183166666666667					1	DETECTED	317.5275 m/z @2.42 [CD6584_1.mzXML]	317.5274658203125	2.4183166666666667	1.9646833333333333	19.545166666666667	17.580483333333333	14739.830078125	1382588.336764923	0	1279	0.26310540533264604	3.3782700391535316	13.660149554834094	317.5251159667969	317.5289611816406
938	318.0630798339844	16.6143					1	DETECTED	318.0631 m/z @16.61 [CD6584_1.mzXML]	318.0630798339844	16.6143	9.8079	19.594833333333334	9.786933333333334	4096.5888671875	999837.8684075314	0	1279	2.200423875492092	0.7189507914120045	0.19218193259720218	318.0621643066406	318.0650634765625
939	318.18939208984375	9.342433333333334					1	DETECTED	318.1894 m/z @9.34 [CD6584_1.mzXML]	318.18939208984375	9.342433333333334	8.600133333333334	13.64645	5.046316666666666	15735.1669921875	1205993.4954423215	0	1279	0.06962846202087114	3.3991086263415498	0.9939769336802465	318.1794128417969	318.18988037109375
940	318.29779052734375	11.356633333333333					1	DETECTED	318.2978 m/z @11.36 [CD6584_1.mzXML]	318.29779052734375	11.356633333333333	11.313333333333333	11.9795	0.6661666666666672	497195.8125	2891451.7724801	1	1279	0.0674118407971509	2.474798728203892	3.4836192405239927	318.2974548339844	318.2989196777344
941	318.9678955078125	1.9646833333333333					1	DETECTED	318.9679 m/z @1.96 [CD6584_1.mzXML]	318.9678955078125	1.9646833333333333	1.7811833333333333	2.3201833333333335	0.5390000000000001	22547.517578125	353531.65693383804	0	1279	0.30559783224199943	1.5598112850297055	1.9363734318019583	318.96685791015625	318.9691162109375
942	319.05889892578125	16.5156					1	DETECTED	319.0589 m/z @16.52 [CD6584_1.mzXML]	319.05889892578125	16.5156	8.815333333333333	19.6445	10.829166666666667	3859.544677734375	1200688.2950975946	0	1279	1.92981398940144	0.7031682885441198	0.4063365770882396	319.0564270019531	319.06561279296875
943	319.0880432128906	9.538983333333334					1	DETECTED	319.0880 m/z @9.54 [CD6584_1.mzXML]	319.0880432128906	9.538983333333334	1.3395666666666666	9.553783333333334	8.214216666666667	2269.14404296875	353523.6907535706	0	1279	0.0865291099939629	0.5009025032268555	0.0018050064537110473	319.08740234375	319.09515380859375
944	319.16650390625	11.222016666666667					1	DETECTED	319.1665 m/z @11.22 [CD6584_1.mzXML]	319.16650390625	11.222016666666667	9.553783333333334	12.109283333333334	2.5555000000000003	51098.484375	1262617.0461104757	0	1279	0.514095250428694	0.7654774426512548	0.4568816138711008	319.1631774902344	319.1715087890625
945	319.1921691894531	14.449616666666666					1	DETECTED	319.1922 m/z @14.45 [CD6584_1.mzXML]	319.1921691894531	14.449616666666666	10.485166666666666	16.5814	6.096233333333332	168905.140625	7554112.091802858	0	1279	0.49213219031024735	0.9470183653597395	1.193257471755167	319.1847839355469	319.19366455078125
946	319.24017333984375	11.9649					1	DETECTED	319.2402 m/z @11.96 [CD6584_1.mzXML]	319.24017333984375	11.9649	11.935550000000001	12.094716666666667	0.1591666666666658	11668.6357421875	63600.68198925723	0	1279	0.11153043982989885	2.711527541169858	4.423055082339716	319.2393493652344	319.24017333984375
947	319.2610168457031	13.364183333333333					1	DETECTED	319.2610 m/z @13.36 [CD6584_1.mzXML]	319.2610168457031	13.364183333333333	6.33525	13.538549999999999	7.203299999999999	33338.3359375	2082583.1848851312	0	1279	0.263713409722806	0.5124034941290285	0.024806988258057064	319.2604675292969	319.2620544433594
948	319.3012390136719	11.356633333333333					1	DETECTED	319.3012 m/z @11.36 [CD6584_1.mzXML]	319.3012390136719	11.356633333333333	11.328333333333335	11.626949999999999	0.2986166666666641	83980.15625	603821.0864658176	0	1279	0.10580080277021509	4.87790100022677	14.737378524866273	319.29290771484375	319.3020324707031
949	320.1958312988281	14.507533333333333					1	DETECTED	320.1958 m/z @14.51 [CD6584_1.mzXML]	320.1958312988281	14.507533333333333	7.4679166666666665	15.894033333333335	8.426116666666669	32680.255859375	2152636.990924133	0	1279	1.7773862503533397	0.5775823675152225	2.538888223029995	320.1883239746094	320.1968688964844
950	320.8677062988281	1.6345833333333333					1	DETECTED	320.8677 m/z @1.63 [CD6584_1.mzXML]	320.8677062988281	1.6345833333333333	1.5606833333333334	1.7086833333333333	0.1479999999999999	28542.64453125	137447.48980419923	0	1279	0.08616190376713373	1.0013531799729378	0.8581908817904548	320.86669921875	320.868408203125
951	320.9652404785156	1.9646833333333333					1	DETECTED	320.9652 m/z @1.96 [CD6584_1.mzXML]	320.9652404785156	1.9646833333333333	1.7951166666666665	2.3624666666666667	0.5673500000000002	12958.046875	230678.62051708985	0	1279	0.11645606914439721	1.6729408295655581	2.3458816591311162	320.9638977050781	320.9660949707031
952	321.17974853515625	12.569866666666666					1	DETECTED	321.1797 m/z @12.57 [CD6584_1.mzXML]	321.17974853515625	12.569866666666666	10.005316666666666	12.569866666666666	2.5645500000000006	11693.24609375	691292.24134552	0	1279	1.4967938808412473	0.5	null	321.17974853515625	321.1833801269531
953	321.2076721191406	12.776316666666666					1	DETECTED	321.2077 m/z @12.78 [CD6584_1.mzXML]	321.2076721191406	12.776316666666666	1.4419	15.245966666666668	13.804066666666667	51213.8203125	3018984.3167909235	0	1279	0.28575954666381165	0.5982396510715693	0.08149130158146167	321.197998046875	321.21112060546875
954	321.25494384765625	12.28985					1	DETECTED	321.2549 m/z @12.29 [CD6584_1.mzXML]	321.25494384765625	12.28985	11.697366666666666	12.352133333333335	0.6547666666666689	16601.953125	265816.6972277832	0	1279	0.09332389770347405	0.552561253481112	0.1051225069622239	321.25421142578125	321.2559814453125
955	322.0640563964844	11.994333333333334					1	DETECTED	322.0641 m/z @11.99 [CD6584_1.mzXML]	322.0640563964844	11.994333333333334	1.7811833333333333	17.355166666666666	15.573983333333333	20684.34765625	3620793.033473023	0	1279	0.08946008050507537	0.7624475961546306	0.015732163130194928	322.0564270019531	322.07318115234375
956	322.68798828125	9.462833333333332					1	DETECTED	322.6880 m/z @9.46 [CD6584_1.mzXML]	322.68798828125	9.462833333333332	9.43205	9.538983333333334	0.10693333333333399	6758.85791015625	27753.29711798104	0	1279	0.075514435172364	1.7368706009746362	2.4737412019492724	322.68798828125	322.6885070800781
957	323.01953125	11.585233333333333					1	DETECTED	323.0195 m/z @11.59 [CD6584_1.mzXML]	323.01953125	11.585233333333333	1.8806	11.741716666666667	9.861116666666668	26805.5390625	6806223.47050299	0	1279	0.19319843878492726	0.5083858961898576	0.016784159978624983	323.01068115234375	323.01953125
958	323.1194763183594	9.3129					1	DETECTED	323.1195 m/z @9.31 [CD6584_1.mzXML]	323.1194763183594	9.3129	9.255783333333333	9.416833333333333	0.16104999999999947	5845.99072265625	32557.051631713846	0	1279	0.11366679474503627	1.4098336737671213	1.8196673475342426	323.119384765625	323.1201171875
959	323.16162109375	10.528616666666666					1	DETECTED	323.1616 m/z @10.53 [CD6584_1.mzXML]	323.16162109375	10.528616666666666	9.7328	14.406133333333335	4.673333333333336	37336.1796875	1369658.219164857	0	1279	0.1688940887238033	3.1320110028311485	0.6065788540461301	323.16094970703125	323.1656494140625
960	323.1812744140625	11.920966666666667					1	DETECTED	323.1813 m/z @11.92 [CD6584_1.mzXML]	323.1812744140625	11.920966666666667	9.43205	19.429333333333332	9.997283333333332	5132.82958984375	1619706.6631049805	0	1279	6.218488154071643	2.008360397763418	3.0226221388191217	323.17987060546875	323.19061279296875
961	323.2233581542969	14.094033333333334					1	DETECTED	323.2234 m/z @14.09 [CD6584_1.mzXML]	323.2233581542969	14.094033333333334	1.4258333333333333	15.552466666666668	14.126633333333334	33289.2421875	5291797.902974488	0	1279	0.501519647502052	0.5576189355360439	2.6167431605908265	323.21685791015625	323.224853515625
962	323.99871826171875	12.153516666666667					1	DETECTED	323.9987 m/z @12.15 [CD6584_1.mzXML]	323.99871826171875	12.153516666666667	0.11776666666666666	19.694666666666667	19.5769	11929.3984375	3557892.106588805	0	1279	4.6600997770438575	0.8159365162927155	2.3463049473032376	323.99761962890625	324.0018310546875
963	324.17730712890625	15.747566666666668					1	DETECTED	324.1773 m/z @15.75 [CD6584_1.mzXML]	324.17730712890625	15.747566666666668	0.13435	19.978333333333335	19.843983333333334	18400.23828125	5155788.950957458	0	1279	1.7325301053404427	0.6354867083763435	0.6009598652410306	324.1763916015625	324.17864990234375
964	324.1900634765625	9.7328					1	DETECTED	324.1901 m/z @9.73 [CD6584_1.mzXML]	324.1900634765625	9.7328	9.67305	11.118583333333333	1.4455333333333336	59525.29296875	863785.1514313985	0	1279	0.11973177939912105	12.096513249651467	1.6827147179163882	324.18902587890625	324.1903381347656
965	324.32391357421875	12.320483333333334					1	DETECTED	324.3239 m/z @12.32 [CD6584_1.mzXML]	324.32391357421875	12.320483333333334	12.1687	12.522699999999999	0.3539999999999992	16179.701171875	161437.96629174822	0	1279	0.18305875696589347	1.1661359393872748	1.3322718787745493	324.32305908203125	324.3245849609375
966	325.0538330078125	1.8233333333333335					1	DETECTED	325.0538 m/z @1.82 [CD6584_1.mzXML]	325.0538330078125	1.8233333333333335	1.7951166666666665	11.682983333333334	9.887866666666667	24047.4921875	9529131.443900146	0	1279	9.791774378172624	175.21323095097253	349.42646190194506	325.0528259277344	325.05792236328125
967	325.1492004394531	9.199083333333334					1	DETECTED	325.1492 m/z @9.20 [CD6584_1.mzXML]	325.1492004394531	9.199083333333334	9.125483333333333	9.199083333333334	0.07360000000000078	3963.5693359375	15409.783363403529	0	1279	0.0820056816943211	0.5	null	325.1488342285156	325.1494445800781
968	325.17364501953125	15.040883333333333					1	DETECTED	325.1736 m/z @15.04 [CD6584_1.mzXML]	325.17364501953125	15.040883333333333	0.2187	19.995	19.776300000000003	24810.19140625	6202067.734259454	0	1279	1.8968601911241603	0.7096925794367546	0.8446054170864323	325.17138671875	325.1744689941406
969	325.2029724121094	13.8729					1	DETECTED	325.2030 m/z @13.87 [CD6584_1.mzXML]	325.2029724121094	13.8729	3.402066666666667	14.377133333333335	10.975066666666669	14142.58203125	2918904.004980958	0	1279	4.615444064591484	0.5240779944289694	0.04815598885793891	325.19317626953125	325.2117614746094
970	325.2326354980469	13.0445					1	DETECTED	325.2326 m/z @13.04 [CD6584_1.mzXML]	325.2326354980469	13.0445	12.903766666666666	14.391616666666666	1.48785	63397.421875	758876.7992885737	0	1279	0.1275129608365333	5.286061108479392	15.54810502963479	325.2313537597656	325.2358093261719
971	325.9406433105469	1.4865666666666668					1	DETECTED	325.9406 m/z @1.49 [CD6584_1.mzXML]	325.9406433105469	1.4865666666666668	1.4569833333333333	1.5459333333333334	0.08895000000000008	5384.26904296875	19385.726330200203	0	1279	0.1443295964371254	1.503380281690133	2.006760563380266	325.9373474121094	325.9415283203125
972	326.0771179199219	9.342433333333334					1	DETECTED	326.0771 m/z @9.34 [CD6584_1.mzXML]	326.0771179199219	9.342433333333334	9.283983333333333	9.371983333333333	0.08799999999999919	3935.9775390625	17274.325124999927	0	1279	0.06666590201262501	0.7527801539777447	0.5055603079554893	326.07623291015625	326.0774230957031
973	326.17608642578125	15.747566666666668					1	DETECTED	326.1761 m/z @15.75 [CD6584_1.mzXML]	326.17608642578125	15.747566666666668	10.082483333333332	18.748833333333334	8.666350000000001	5387.30126953125	1509155.6934414057	0	1279	1.510731507828016	0.7648916609052528	0.5297833218105056	326.1744079589844	326.1779479980469
974	326.2308654785156	10.3219					1	DETECTED	326.2309 m/z @10.32 [CD6584_1.mzXML]	326.2308654785156	10.3219	10.26225	13.115533333333333	2.8532833333333336	32166.5078125	1227367.338363526	0	1279	0.09205580334648289	23.916876222408682	46.833752444817364	326.2299499511719	326.2359619140625
975	327.01300048828125	1.7234166666666666					1	DETECTED	327.0130 m/z @1.72 [CD6584_1.mzXML]	327.01300048828125	1.7234166666666666	0.10158333333333333	19.995	19.893416666666667	12608.5244140625	5278042.110379883	0	1279	6.848332247290423	6.133002774637756	4.9457792096790625	327.00494384765625	327.01300048828125
976	327.0504150390625	11.5716					1	DETECTED	327.0504 m/z @11.57 [CD6584_1.mzXML]	327.0504150390625	11.5716	1.5756833333333333	11.935550000000001	10.359866666666667	132402.078125	8466511.090679446	0	1279	0.15499282997822839	0.5176271135359591	8.054590748570032	327.04901123046875	327.0595703125
977	327.172119140625	15.747566666666668					1	DETECTED	327.1721 m/z @15.75 [CD6584_1.mzXML]	327.172119140625	15.747566666666668	10.143166666666668	18.732166666666668	8.589	7374.1259765625	1846000.0059884042	0	1279	2.1603508090534103	0.7662729284133896	0.532545856826779	327.1699523925781	327.1727294921875
978	327.22705078125	14.003516666666666					1	DETECTED	327.2271 m/z @14.00 [CD6584_1.mzXML]	327.22705078125	14.003516666666666	10.3219	19.761666666666667	9.439766666666667	50141.36328125	4035212.182936645	0	1279	1.6523190627210376	0.5811434889191425	0.15420244944322825	327.21807861328125	327.2347106933594
979	327.25079345703125	12.183983333333334					1	DETECTED	327.2508 m/z @12.18 [CD6584_1.mzXML]	327.25079345703125	12.183983333333334	12.1687	17.915833333333335	5.747133333333336	12913.3740234375	1832048.343556031	0	1279	0.09226465256623761	188.01962922572275	375.0392584514455	327.2494201660156	327.2513732910156
980	327.2876892089844	11.9649					1	DETECTED	327.2877 m/z @11.96 [CD6584_1.mzXML]	327.2876892089844	11.9649	11.697366666666666	14.685133333333333	2.9877666666666673	16751.5546875	892964.7522343749	0	1279	2.8069903745956886	5.583914776974808	10.167829553949616	327.2865905761719	327.2876892089844
981	328.2095642089844	12.023316666666666					1	DETECTED	328.2096 m/z @12.02 [CD6584_1.mzXML]	328.2095642089844	12.023316666666666	10.26225	16.5814	6.319149999999999	157660.140625	4530752.69307593	0	1279	0.17594039144049667	0.5509520794607945	0.09711144527628617	328.2092590332031	328.218017578125
982	328.24609375	11.1333					1	DETECTED	328.2461 m/z @11.13 [CD6584_1.mzXML]	328.24609375	11.1333	11.029349999999999	11.236983333333335	0.20763333333333556	78682.2578125	486041.2347951655	0	1279	0.09734794997723561	1.0345573565780177	1.7016371431424924	328.24530029296875	328.246337890625
983	328.8961486816406	1.5459333333333334					1	DETECTED	328.8961 m/z @1.55 [CD6584_1.mzXML]	328.8961486816406	1.5459333333333334	1.4419	1.6054833333333332	0.1635833333333332	74449.03125	391305.4144234617	0	1279	0.08892990189509353	0.7864386971581268	0.6596263865406813	328.8955993652344	328.89630126953125
984	328.91302490234375	1.9088166666666666					1	DETECTED	328.9130 m/z @1.91 [CD6584_1.mzXML]	328.91302490234375	1.9088166666666666	1.9088166666666666	2.1070333333333333	0.1982166666666667	8903.4208984375	70720.97652600097	0	1279	0.19241740783701378	null	null	328.91302490234375	328.9157409667969
985	328.9964294433594	1.7671333333333334					1	DETECTED	328.9964 m/z @1.77 [CD6584_1.mzXML]	328.9964294433594	1.7671333333333334	0.10158333333333333	19.995	19.893416666666667	31644.388671875	5370413.738530577	0	1279	0.05715826145536007	2.7696024532104504	4.900843166580421	328.9956359863281	329.0044860839844
986	329.0509338378906	11.613133333333334					1	DETECTED	329.0509 m/z @11.61 [CD6584_1.mzXML]	329.0509338378906	11.613133333333334	11.53055	11.726716666666666	0.1961666666666666	20865.1640625	154697.48674584998	0	1279	0.1259750926582761	1.1876892028254205	1.3987202682765847	329.04962158203125	329.0516357421875
987	329.17474365234375	12.336083333333333					1	DETECTED	329.1747 m/z @12.34 [CD6584_1.mzXML]	329.17474365234375	12.336083333333333	12.305	13.46445	1.1594499999999996	18952.357421875	649727.7298188481	0	1279	0.23300779481431455	18.65067024128698	36.30134048257396	329.17401123046875	329.1771545410156
988	329.2129821777344	12.023316666666666					1	DETECTED	329.2130 m/z @12.02 [CD6584_1.mzXML]	329.2129821777344	12.023316666666666	11.058950000000001	12.153516666666667	1.0945666666666654	29571.998046875	334896.8572131353	0	1279	0.08238266731192212	0.5675054439874186	0.13501088797483723	329.20953369140625	329.22161865234375
989	329.24517822265625	13.7598					1	DETECTED	329.2452 m/z @13.76 [CD6584_1.mzXML]	329.24517822265625	13.7598	11.10375	14.93145	3.8277	75159.9921875	3116939.1245166007	0	1279	0.2907753822929138	0.7283732006114434	0.16870848972301067	329.2421875	329.24981689453125
990	330.225341796875	10.485166666666666					1	DETECTED	330.2253 m/z @10.49 [CD6584_1.mzXML]	330.225341796875	10.485166666666666	9.97435	10.804833333333333	0.8304833333333335	11958.248046875	181472.69132415808	0	1279	0.25964349254287633	0.8089924282992216	0.6262783108525606	330.2241516113281	330.2264709472656
991	330.2438659667969	11.741716666666667					1	DETECTED	330.2439 m/z @11.74 [CD6584_1.mzXML]	330.2438659667969	11.741716666666667	11.726716666666666	14.033466666666667	2.306750000000001	13656.7998046875	919816.0667520761	0	1279	0.05604735294908636	76.89166666666378	152.78333333332756	330.2438659667969	330.24859619140625
992	330.2613830566406	11.251683333333334					1	DETECTED	330.2614 m/z @11.25 [CD6584_1.mzXML]	330.2613830566406	11.251683333333334	11.222016666666667	11.5164	0.2943833333333341	24427.423828125	230381.47421923818	0	1279	0.04246651238674559	4.961516853932475	8.92303370786495	330.2582702636719	330.2619934082031
993	330.33447265625	11.877433333333332					1	DETECTED	330.3345 m/z @11.88 [CD6584_1.mzXML]	330.33447265625	11.877433333333332	11.862599999999999	11.9795	0.11690000000000111	20726.0234375	109798.64559863323	0	1279	0.12338400912052627	3.940449438202188	6.880898876404376	330.3341064453125	330.3345642089844
994	331.05169677734375	2.4183166666666667					1	DETECTED	331.0517 m/z @2.42 [CD6584_1.mzXML]	331.05169677734375	2.4183166666666667	0.10158333333333333	19.9285	19.826916666666666	534138.6875	2.9695863628884804E7	1	1279	0.8252020017292019	1.2854097972434748	1.5878219329280259	331.0421142578125	331.05328369140625
995	331.18560791015625	12.183983333333334					1	DETECTED	331.1856 m/z @12.18 [CD6584_1.mzXML]	331.18560791015625	12.183983333333334	8.360933333333334	12.4463	4.085366666666667	22904.70703125	2820161.324828613	0	1279	0.22122831641370588	0.5343072503193349	0.036458620140533284	331.1831970214844	331.1902160644531
996	331.20306396484375	11.177583333333333					1	DETECTED	331.2031 m/z @11.18 [CD6584_1.mzXML]	331.20306396484375	11.177583333333333	11.1333	11.222016666666667	0.08871666666666655	13534.2177734375	57399.77775244124	0	1279	0.08149345615848347	1.001693639442997	1.0033872788859939	331.2023010253906	331.2030944824219
997	331.2244567871094	11.044333333333332					1	DETECTED	331.2245 m/z @11.04 [CD6584_1.mzXML]	331.2244567871094	11.044333333333332	10.47055	11.10375	0.6332000000000004	32277.34765625	453017.4379420788	0	1279	0.09914922529864789	0.551946813209816	0.11030396257533585	331.22430419921875	331.2293701171875
998	331.2597961425781	11.471616666666668					1	DETECTED	331.2598 m/z @11.47 [CD6584_1.mzXML]	331.2597961425781	11.471616666666668	10.68805	16.04095	5.352899999999998	17448.150390625	1626205.0021691283	0	1279	0.7155576426404586	3.2451506327131177	5.248191912914841	331.25750732421875	331.2621154785156
999	331.28179931640625	13.7598					1	DETECTED	331.2818 m/z @13.76 [CD6584_1.mzXML]	331.28179931640625	13.7598	0.40386666666666665	19.861833333333333	19.457966666666668	659307.0625	1.737150619365323E7	1	1279	0.38048986285634356	1.3635881532112815	1.9229559268658678	331.2808532714844	331.28314208984375
1000	332.0552978515625	2.542733333333333					1	DETECTED	332.0553 m/z @2.54 [CD6584_1.mzXML]	332.0552978515625	2.542733333333333	0.23553333333333332	9.357083333333332	9.12155	49182.96875	2734180.2838594047	0	1279	null	3.4342203613614752	2.341532387585612	332.0464172363281	332.0574035644531
1001	332.16192626953125	10.172933333333333					1	DETECTED	332.1619 m/z @10.17 [CD6584_1.mzXML]	332.16192626953125	10.172933333333333	8.360933333333334	19.4955	11.134566666666666	266086.78125	9877717.010618169	1	1279	0.504377133543608	1.8906892284728916	3.0333080396918324	332.1607971191406	332.1718444824219
1002	332.2047119140625	9.70345					1	DETECTED	332.2047 m/z @9.70 [CD6584_1.mzXML]	332.2047119140625	9.70345	4.335800000000001	9.718133333333332	5.382333333333332	7262.8115234375	964098.5721791991	0	1279	0.3640351050218076	0.501367761807619	0.0027355236152380043	332.2047119140625	332.20538330078125
1003	332.24053955078125	10.788433333333334					1	DETECTED	332.2405 m/z @10.79 [CD6584_1.mzXML]	332.24053955078125	10.788433333333334	10.187683333333332	10.97115	0.7834666666666674	46925.859375	534771.1401994627	0	1279	0.13933311116776181	0.6520737966430841	0.19587415427712188	332.240478515625	332.24169921875
1004	332.2851867675781	13.717816666666666					1	DETECTED	332.2852 m/z @13.72 [CD6584_1.mzXML]	332.2851867675781	13.717816666666666	0.3029	14.276016666666667	13.973116666666668	119453.671875	7864614.441740756	0	1279	13.643582690122084	0.5207334642671684	0.04010328258649864	332.283447265625	332.2937316894531
1005	332.3291320800781	11.771516666666667					1	DETECTED	332.3291 m/z @11.77 [CD6584_1.mzXML]	332.3291320800781	11.771516666666667	11.75655	11.8476	0.09104999999999919	18828.990234375	78720.51007470625	0	1279	0.09284592021446159	3.041759465478924	5.083518930957848	332.3286437988281	332.3292541503906
1006	333.0498352050781	2.4183166666666667					1	DETECTED	333.0498 m/z @2.42 [CD6584_1.mzXML]	333.0498352050781	2.4183166666666667	1.8519833333333333	9.342433333333334	7.490450000000001	33359.12109375	1894740.6006304014	0	1279	0.7684378120190543	2.160513558843583	3.334302345038966	333.0478515625	333.0516052246094
1007	333.1487731933594	13.50905					1	DETECTED	333.1488 m/z @13.51 [CD6584_1.mzXML]	333.1487731933594	13.50905	10.621783333333333	17.617666666666665	6.995883333333332	28352.65234375	1937194.2033590705	0	1279	0.8467862182776908	0.7381818788726578	0.5367004770443479	333.13885498046875	333.1502685546875
1008	333.1657409667969	10.172933333333333					1	DETECTED	333.1657 m/z @10.17 [CD6584_1.mzXML]	333.1657409667969	10.172933333333333	2.0215166666666664	16.943166666666666	14.92165	38829.44140625	3080042.6387717286	0	1279	0.4433498617687466	8.679569593468207	16.028159676364265	333.158447265625	333.1703796386719
1009	333.1822204589844	11.994333333333334					1	DETECTED	333.1822 m/z @11.99 [CD6584_1.mzXML]	333.1822204589844	11.994333333333334	11.7121	14.10925	2.39715	23704.8359375	1315440.9718786613	0	1279	0.5405169715645464	4.2467520963741485	7.493504192748296	333.1814270019531	333.1824645996094
1010	333.20123291015625	12.415216666666668					1	DETECTED	333.2012 m/z @12.42 [CD6584_1.mzXML]	333.20123291015625	12.415216666666668	9.184949999999999	12.616950000000001	3.432000000000002	35718.99609375	2748805.6603273917	0	1279	0.10669034249921694	0.5312254922194246	0.06245098443884917	333.2001647949219	333.2041320800781
1011	334.13787841796875	9.7328					1	DETECTED	334.1379 m/z @9.73 [CD6584_1.mzXML]	334.13787841796875	9.7328	9.718133333333332	9.83755	0.11941666666666784	12288.283203125	54842.649605835795	0	1279	0.08544216704052765	4.071022727272722	7.142045454545445	334.1376037597656	334.1382141113281
1012	334.1578369140625	10.172933333333333					1	DETECTED	334.1578 m/z @10.17 [CD6584_1.mzXML]	334.1578369140625	10.172933333333333	9.868316666666667	15.213733333333332	5.345416666666665	10735.3388671875	1387514.1226776731	0	1279	4.775263704832939	8.774005580784607	16.548011161569214	334.1567687988281	334.167724609375
1013	334.9127502441406	1.6054833333333332					1	DETECTED	334.9128 m/z @1.61 [CD6584_1.mzXML]	334.9127502441406	1.6054833333333332	1.531	15.4718	13.9408	84740.703125	2504710.81197998	0	1279	0.08201420253875913	0.9147908903881721	0.7667721053357217	334.90875244140625	334.9132080078125
1014	335.16461181640625	11.697366666666666					1	DETECTED	335.1646 m/z @11.70 [CD6584_1.mzXML]	335.16461181640625	11.697366666666666	10.172933333333333	16.04095	5.868016666666666	86318.65625	6300841.510160339	0	1279	2.8400419729286472	2.817474407761872	4.67180704114611	335.1606140136719	335.1663513183594
1015	335.2169494628906	12.553983333333333					1	DETECTED	335.2169 m/z @12.55 [CD6584_1.mzXML]	335.2169494628906	12.553983333333333	12.476433333333334	12.632366666666666	0.1559333333333317	27329.39453125	181682.31258789086	0	1279	0.2840208536506026	1.00537287771331	1.0107457554266197	335.2160949707031	335.21722412109375
1016	336.0731201171875	15.8124					1	DETECTED	336.0731 m/z @15.81 [CD6584_1.mzXML]	336.0731201171875	15.8124	9.989650000000001	19.594833333333334	9.605183333333333	2334.744384765625	825149.5434519958	0	1279	0.9021808324008873	0.8247978475233638	0.6495956950467278	336.0713806152344	336.0747375488281
1017	336.6623229980469	13.22635					1	DETECTED	336.6623 m/z @13.23 [CD6584_1.mzXML]	336.6623229980469	13.22635	12.9886	19.94516666666667	6.956566666666669	52684.94921875	2063972.6628049004	0	1279	0.17968246192639015	1.364229967276423	1.3813200792615965	336.6612243652344	336.66888427734375
1018	337.05987548828125	1.8661666666666668					1	DETECTED	337.0599 m/z @1.87 [CD6584_1.mzXML]	337.05987548828125	1.8661666666666668	1.7086833333333333	19.03083333333333	17.322149999999997	827313.125	2.3284244962454196E7	1	1279	0.3800048994400964	5.03162203636182	8.914927609197028	337.058349609375	337.0698547363281
1019	337.1647644042969	14.46385					1	DETECTED	337.1648 m/z @14.46 [CD6584_1.mzXML]	337.1647644042969	14.46385	11.029349999999999	15.4555	4.426150000000002	24755.455078125	2146212.2631971445	0	1279	2.9271871144446173	0.6194971521605255	0.19993466908627566	337.16351318359375	337.1660461425781
1020	337.1800842285156	12.66135					1	DETECTED	337.1801 m/z @12.66 [CD6584_1.mzXML]	337.1800842285156	12.66135	10.92615	13.030583333333334	2.1044333333333345	210968.15625	6403735.2551613785	0	1279	0.2363897105907995	0.6018164941279719	0.20252690974712603	337.1763610839844	337.1803283691406
1021	337.25006103515625	11.950283333333335					1	DETECTED	337.2501 m/z @11.95 [CD6584_1.mzXML]	337.25006103515625	11.950283333333335	11.920966666666667	12.761883333333333	0.8409166666666668	16672.201171875	469053.07704028225	0	1279	0.2799875496190811	14.341955656622327	27.683911313244653	337.2497253417969	337.2567138671875
1022	338.2300109863281	12.476433333333334					1	DETECTED	338.2300 m/z @12.48 [CD6584_1.mzXML]	338.2300109863281	12.476433333333334	0.10158333333333333	19.995	19.893416666666667	945167.75	2.6357613041872144E7	0	1279	1.4652381317942584	2.354966037441148	2.745475128507045	338.22845458984375	338.2320251464844
1023	338.33935546875	12.616950000000001					1	DETECTED	338.3394 m/z @12.62 [CD6584_1.mzXML]	338.33935546875	12.616950000000001	11.935550000000001	13.254166666666666	1.3186166666666654	488454.0	1.1550983406157233E7	1	1279	0.3746862439788572	0.735195463215644	0.8620001927771063	338.33892822265625	338.3398132324219
1024	339.16046142578125	14.449616666666666					1	DETECTED	339.1605 m/z @14.45 [CD6584_1.mzXML]	339.16046142578125	14.449616666666666	9.613716666666667	14.915616666666667	5.3019	10125.509765625	1359771.8096494155	0	1279	0.5128044562220904	0.5481813106143635	0.09636262122872706	339.15557861328125	339.1614685058594
1025	339.1956481933594	11.862599999999999					1	DETECTED	339.1956 m/z @11.86 [CD6584_1.mzXML]	339.1956481933594	11.862599999999999	11.486500000000001	15.118866666666666	3.6323666666666643	14632.9228515625	1333953.185701659	0	1279	0.13298696521111175	4.82899051670658	8.65798103341316	339.1947326660156	339.2053527832031
1026	339.2332763671875	12.507249999999999					1	DETECTED	339.2333 m/z @12.51 [CD6584_1.mzXML]	339.2332763671875	12.507249999999999	0.25243333333333334	19.961666666666666	19.709233333333334	130273.953125	5617387.9028046215	0	1279	1.116649612033365	3.489800734247544	1.008537009406373	339.232421875	339.2353820800781
1027	339.265869140625	12.229700000000001					1	DETECTED	339.2659 m/z @12.23 [CD6584_1.mzXML]	339.265869140625	12.229700000000001	11.654666666666666	12.28985	0.6351833333333339	25547.25	417017.33271655225	0	1279	0.579572193364001	0.5523013158657453	0.1046026317314906	339.2652893066406	339.26641845703125
1028	339.3424987792969	12.601149999999999					1	DETECTED	339.3425 m/z @12.60 [CD6584_1.mzXML]	339.3424987792969	12.601149999999999	12.259516666666666	13.7318	1.4722833333333334	114248.171875	2831313.6469199224	0	1279	0.37708093532897635	0.9502690612998461	1.0406830476482736	339.34210205078125	339.3432312011719
1029	340.0384216308594	10.47055					1	DETECTED	340.0384 m/z @10.47 [CD6584_1.mzXML]	340.0384216308594	10.47055	10.411100000000001	11.7121	1.3009999999999984	17339.22265625	578285.8261123042	0	1279	0.09994603222791021	10.941968040370371	20.98402457542275	340.03240966796875	340.0386657714844
1030	340.2454833984375	11.236983333333335					1	DETECTED	340.2455 m/z @11.24 [CD6584_1.mzXML]	340.2454833984375	11.236983333333335	11.10375	16.416983333333334	5.313233333333335	56452.265625	3965225.709205873	0	1279	0.09834789400012589	18.894157071649595	41.3930643176133	340.23760986328125	340.2462463378906
1031	340.3909912109375	12.28985					1	DETECTED	340.3910 m/z @12.29 [CD6584_1.mzXML]	340.3909912109375	12.28985	12.229700000000001	12.28985	0.06014999999999837	12909.6513671875	40456.98458447179	0	1279	0.08440080584369625	0.5	null	340.3909912109375	340.3919372558594
1032	340.9296875	1.6345833333333333					1	DETECTED	340.9297 m/z @1.63 [CD6584_1.mzXML]	340.9296875	1.6345833333333333	1.5756833333333333	1.6639333333333333	0.08824999999999994	48205.1015625	192417.7582939453	0	1279	0.08986751088617129	0.7491511035653651	0.49830220713073026	340.9290466308594	340.9296875
1033	341.0296936035156	11.5716					1	DETECTED	341.0297 m/z @11.57 [CD6584_1.mzXML]	341.0296936035156	11.5716	11.501566666666667	12.138666666666667	0.6371000000000002	291890.875	3156403.1238320232	0	1279	0.16022527187990576	2.6873418376618416	3.4368466648870437	341.02911376953125	341.0299987792969
1034	341.0489196777344	15.699333333333334					1	DETECTED	341.0489 m/z @15.70 [CD6584_1.mzXML]	341.0489196777344	15.699333333333334	15.229733333333334	16.350633333333334	1.1209000000000007	1885.892822265625	84359.34485037242	0	1279	0.5714283101040643	1.19346252129472	1.3869250425894404	341.0476989746094	341.0502014160156
1035	341.3024597167969	12.718449999999999					1	DETECTED	341.3025 m/z @12.72 [CD6584_1.mzXML]	341.3024597167969	12.718449999999999	2.5012499999999998	15.84495	13.343700000000002	734235.5625	1.4049356670301981E7	1	1279	0.23391248706575496	0.9517735047671667	2.071143596339773	341.3011779785156	341.3046875
1036	341.3501281738281	13.945283333333332					1	DETECTED	341.3501 m/z @13.95 [CD6584_1.mzXML]	341.3501281738281	13.945283333333332	13.88725	14.625133333333334	0.7378833333333343	31371.236328125	588175.9954391471	0	1279	0.2833210939825648	6.357409534750245	7.934605491178062	341.34954833984375	341.35052490234375
1037	342.01348876953125	9.032033333333334					1	DETECTED	342.0135 m/z @9.03 [CD6584_1.mzXML]	342.01348876953125	9.032033333333334	0.10158333333333333	19.995	19.893416666666667	11644.021484375	5166571.945797973	0	1279	15.212118190551806	1.1137969904465432	0.6715118415562805	342.0107421875	342.0140380859375
1038	342.02691650390625	11.384516666666666					1	DETECTED	342.0269 m/z @11.38 [CD6584_1.mzXML]	342.02691650390625	11.384516666666666	1.4258333333333333	15.423183333333332	13.997349999999999	67365.0625	5340500.105455445	0	1279	1.8665526068399245	2.7494373410910815	0.7342675023278945	342.0208740234375	342.0352478027344
1039	342.2247314453125	12.352133333333335					1	DETECTED	342.2247 m/z @12.35 [CD6584_1.mzXML]	342.2247314453125	12.352133333333335	12.352133333333335	12.4463	0.09416666666666629	93412.8203125	390079.3982343721	0	1279	0.07513943365885645	null	null	342.2247314453125	342.22509765625
1040	342.2611083984375	11.37045					1	DETECTED	342.2611 m/z @11.37 [CD6584_1.mzXML]	342.2611083984375	11.37045	11.266983333333334	13.85865	2.591666666666667	185674.40625	2363751.217004403	0	1279	0.1598948022518556	11.84028895293056	25.501548686599108	342.2609558105469	342.26715087890625
1041	342.8661804199219	1.7234166666666666					1	DETECTED	342.8662 m/z @1.72 [CD6584_1.mzXML]	342.8661804199219	1.7234166666666666	1.6789833333333335	1.7951166666666665	0.11613333333333298	29854.98046875	161937.38859741195	0	1279	0.3495455251990607	1.306826706676672	1.613653413353344	342.86578369140625	342.8675842285156
1042	343.09820556640625	9.43205					1	DETECTED	343.0982 m/z @9.43 [CD6584_1.mzXML]	343.09820556640625	9.43205	9.416833333333333	9.523866666666667	0.10703333333333376	7554.818359375	28495.873047363308	0	1279	0.07780525649623193	3.516976998904572	6.033953997809144	343.09765625	343.0986022949219
1043	343.19049072265625	12.367716666666666					1	DETECTED	343.1905 m/z @12.37 [CD6584_1.mzXML]	343.19049072265625	12.367716666666666	8.8926	14.610449999999998	5.7178499999999985	160848.328125	4147057.1120894784	0	1279	0.26507709340718577	4.897485564156402	13.840097634374015	343.190185546875	343.1975402832031
1044	343.2207946777344	10.158066666666667					1	DETECTED	343.2208 m/z @10.16 [CD6584_1.mzXML]	343.2207946777344	10.158066666666667	10.113033333333334	10.187683333333332	0.07464999999999833	7230.27734375	28753.847078612816	0	1279	0.11298484832583355	0.8288304959289367	0.6576609918578732	343.22076416015625	343.2214050292969
1045	343.2638244628906	11.37045					1	DETECTED	343.2638 m/z @11.37 [CD6584_1.mzXML]	343.2638244628906	11.37045	11.37045	13.22635	1.8559	33091.94921875	1692731.8848933105	0	1279	1.7847754574486299	null	null	343.2588195800781	343.26763916015625
1046	343.2932434082031	12.0516					1	DETECTED	343.2932 m/z @12.05 [CD6584_1.mzXML]	343.2932434082031	12.0516	12.008983333333333	12.214883333333335	0.20590000000000153	14615.126953125	114452.10584375013	0	1279	0.10439050317878618	2.4157215486898465	3.831443097379693	343.2925109863281	343.2937927246094
1047	344.0117492675781	11.088683333333334					1	DETECTED	344.0117 m/z @11.09 [CD6584_1.mzXML]	344.0117492675781	11.088683333333334	0.11776666666666666	19.978333333333335	19.860566666666667	16014.01171875	4926146.002136106	1	1279	4.637925507713801	4.890089173815528	4.93834316688268	344.0106506347656	344.01312255859375
1048	344.1940002441406	12.476433333333334					1	DETECTED	344.1940 m/z @12.48 [CD6584_1.mzXML]	344.1940002441406	12.476433333333334	12.229700000000001	13.945283333333332	1.7155833333333312	29231.734375	909042.8522741692	0	1279	0.22645065651059326	3.476594163739527	4.573508491857095	344.1924743652344	344.19586181640625
1049	344.2767028808594	11.501566666666667					1	DETECTED	344.2767 m/z @11.50 [CD6584_1.mzXML]	344.2767028808594	11.501566666666667	11.471616666666668	11.801633333333333	0.3300166666666655	126477.6328125	711379.6259163787	0	1279	0.09255906158123572	4.6008707808760505	16.164848674556843	344.2767028808594	344.2781066894531
1050	344.6475830078125	13.198816666666666					1	DETECTED	344.6476 m/z @13.20 [CD6584_1.mzXML]	344.6475830078125	13.198816666666666	13.030583333333334	13.479416666666667	0.448833333333333	33547.1328125	373517.6042021484	0	1279	0.10634838629609256	1.3339607687735426	1.6679215375470853	344.6475830078125	344.64959716796875
1051	344.8736572265625	1.5459333333333334					1	DETECTED	344.8737 m/z @1.55 [CD6584_1.mzXML]	344.8736572265625	1.5459333333333334	1.4419	1.6201333333333332	0.17823333333333324	109181.3671875	574993.956166748	0	1279	0.18619103448945906	0.8475343024883357	0.8330754221431121	344.87310791015625	344.87408447265625
1052	346.007080078125	11.01485					1	DETECTED	346.0071 m/z @11.01 [CD6584_1.mzXML]	346.007080078125	11.01485	0.10158333333333333	19.995	19.893416666666667	224388.296875	7.171612600658268E7	1	1279	3.3844437483399314	1.0603748938493105	0.8372871096583567	346.00634765625	346.00860595703125
1053	347.015625	11.00035					1	DETECTED	347.0156 m/z @11.00 [CD6584_1.mzXML]	347.015625	11.00035	0.16798333333333335	19.711333333333336	19.543350000000004	73733.9375	1.0842685390462222E7	0	1279	3.0762120409898213	0.717731375001456	11.80533388441774	347.0074768066406	347.0187072753906
1054	347.1320495605469	1.4419					1	DETECTED	347.1320 m/z @1.44 [CD6584_1.mzXML]	347.1320495605469	1.4419	1.4088166666666666	9.959399999999999	8.550583333333332	6339.5146484375	1653271.1009683837	0	1279	0.10048885582396405	129.2279596977329	257.4559193954658	347.1221923828125	347.1326904296875
1055	348.308349609375	13.717816666666666					1	DETECTED	348.3083 m/z @13.72 [CD6584_1.mzXML]	348.308349609375	13.717816666666666	13.553416666666667	14.246583333333332	0.6931666666666647	109057.1328125	1854217.4196533193	0	1279	0.25614661861755117	1.9620464545777254	2.8147965353226434	348.30780029296875	348.3085632324219
1056	349.01519775390625	14.978016666666667					1	DETECTED	349.0152 m/z @14.98 [CD6584_1.mzXML]	349.01519775390625	14.978016666666667	0.10158333333333333	19.995	19.893416666666667	16513.32421875	5590370.041710446	0	1279	4.7340570326660085	0.831795349997935	0.6373835377993388	349.0138244628906	349.0172119140625
1057	349.23504638671875	11.044333333333332					1	DETECTED	349.2350 m/z @11.04 [CD6584_1.mzXML]	349.23504638671875	11.044333333333332	10.985833333333334	12.704166666666667	1.7183333333333337	10661.4365234375	421605.5550281987	0	1279	0.10249785462439753	14.686609686610025	28.37321937322005	349.23223876953125	349.2356872558594
1058	350.2550048828125	13.7318					1	DETECTED	350.2550 m/z @13.73 [CD6584_1.mzXML]	350.2550048828125	13.7318	13.64645	14.033466666666667	0.3870166666666677	76284.5078125	845505.9160480965	0	1279	0.21343341976611718	2.202444769053987	3.384886053589011	350.2547607421875	350.2555847167969
1059	350.8083801269531	1.7529000000000001					1	DETECTED	350.8084 m/z @1.75 [CD6584_1.mzXML]	350.8083801269531	1.7529000000000001	1.69365	1.7951166666666665	0.10146666666666637	27871.951171875	112759.12914550777	0	1279	0.027171118061987354	0.8562587904360027	0.7125175808720056	350.8082275390625	350.8095703125
1060	350.89007568359375	1.5905833333333335					1	DETECTED	350.8901 m/z @1.59 [CD6584_1.mzXML]	350.89007568359375	1.5905833333333335	1.531	1.6639333333333333	0.13293333333333335	98838.8671875	486338.69011718716	0	1279	0.08515722422279537	1.0985786004428841	1.2731873383322632	350.8899230957031	350.8907470703125
1061	351.0111389160156	15.118866666666666					1	DETECTED	351.0111 m/z @15.12 [CD6584_1.mzXML]	351.0111389160156	15.118866666666666	0.1850166666666667	19.995	19.809983333333335	7039.71630859375	2377410.2212149035	0	1279	1.4204025378717446	0.6632577444307173	0.8628487272636246	351.0090026855469	351.01300048828125
1062	351.2115173339844	12.461533333333334					1	DETECTED	351.2115 m/z @12.46 [CD6584_1.mzXML]	351.2115173339844	12.461533333333334	12.080383333333334	12.585283333333333	0.5048999999999992	20858.9375	239678.4983317866	0	1279	0.06113958472012193	0.6623376623376616	0.3246753246753231	351.2102966308594	351.2135925292969
1063	351.2269592285156	13.8161					1	DETECTED	351.2270 m/z @13.82 [CD6584_1.mzXML]	351.2269592285156	13.8161	13.64645	15.520166666666666	1.8737166666666667	52138.15625	1299970.8022536016	0	1279	0.30182534590444554	3.6817311857903907	5.186076379638597	351.21728515625	351.2271423339844
1064	352.8951110839844	1.6789833333333335					1	DETECTED	352.8951 m/z @1.68 [CD6584_1.mzXML]	352.8951110839844	1.6789833333333335	1.4865666666666668	1.7529000000000001	0.2663333333333333	75299.6171875	337969.89192126505	0	1279	0.10259017498099321	0.6920744911216976	0.3841489822433952	352.8948974609375	352.89874267578125
1065	353.0336608886719	1.8661666666666668					1	DETECTED	353.0337 m/z @1.87 [CD6584_1.mzXML]	353.0336608886719	1.8661666666666668	1.6201333333333332	17.8325	16.212366666666668	307396.75	7993663.238165893	0	1279	0.3217595831908051	4.449909259100989	8.443682085846762	353.0238342285156	353.03533935546875
1066	353.17218017578125	10.172933333333333					1	DETECTED	353.1722 m/z @10.17 [CD6584_1.mzXML]	353.17218017578125	10.172933333333333	9.913966666666665	17.799166666666668	7.885200000000003	4830.4619140625	825632.5818127441	0	1279	5.842809928113706	15.224353198609807	27.806308923072237	353.1705322265625	353.17779541015625
1067	353.2420959472656	12.138666666666667					1	DETECTED	353.2421 m/z @12.14 [CD6584_1.mzXML]	353.2420959472656	12.138666666666667	11.668800000000001	15.278383333333332	3.6095833333333314	11647.724609375	1085018.4758579098	0	1279	0.3498412770327768	3.8410719353007945	6.682143870601589	353.23321533203125	353.2444152832031
1068	353.263427734375	13.7598					1	DETECTED	353.2634 m/z @13.76 [CD6584_1.mzXML]	353.263427734375	13.7598	13.420433333333333	15.568566666666667	2.148133333333334	1107925.75	2.0129579400648393E7	1	1279	0.40215110320739456	1.27816060150002	2.3552359242305196	353.26324462890625	353.2648010253906
1069	354.1278991699219	8.645833333333334					1	DETECTED	354.1279 m/z @8.65 [CD6584_1.mzXML]	354.1278991699219	8.645833333333334	8.4491	8.645833333333334	0.19673333333333431	1799.2518310546875	11527.716304382328	0	1279	0.059829842009012424	0.5	null	354.12774658203125	354.1294250488281
1070	355.00946044921875	18.997166666666665					1	DETECTED	355.0095 m/z @19.00 [CD6584_1.mzXML]	355.00946044921875	18.997166666666665	0.13435	19.94516666666667	19.810816666666668	8313.7373046875	2655531.4417394428	0	1279	16.078345847511866	0.5395297172687075	0.07099493499448782	355.0036926269531	355.0132141113281
1071	355.08135986328125	12.023316666666666					1	DETECTED	355.0814 m/z @12.02 [CD6584_1.mzXML]	355.08135986328125	12.023316666666666	11.994333333333334	12.259516666666666	0.2651833333333329	64342.5859375	486355.8092316912	0	1279	0.11222866646056318	5.5214911601355645	6.455879783843261	355.0809326171875	355.08209228515625
1072	355.19049072265625	12.7474					1	DETECTED	355.1905 m/z @12.75 [CD6584_1.mzXML]	355.19049072265625	12.7474	12.1687	15.103216666666667	2.934516666666667	14464.5263671875	1175876.2583821416	0	1279	0.09336573422101146	2.535438626807206	4.070877253614412	355.1821594238281	355.1911926269531
1073	355.2491760253906	14.0634					1	DETECTED	355.2492 m/z @14.06 [CD6584_1.mzXML]	355.2491760253906	14.0634	13.974316666666665	15.1823	1.2079833333333347	15173.9736328125	393617.38367309584	0	1279	0.26558707784014146	6.780074836295505	9.620178087710173	355.2474060058594	355.250732421875
1074	355.26080322265625	12.320483333333334					1	DETECTED	355.2608 m/z @12.32 [CD6584_1.mzXML]	355.26080322265625	12.320483333333334	11.7121	16.024816666666666	4.312716666666667	25916.74609375	1577584.2253926995	0	1279	0.11657029952017872	3.5444073089882977	9.411936200653939	355.2508239746094	355.2705993652344
1075	355.281982421875	12.569866666666666					1	DETECTED	355.2820 m/z @12.57 [CD6584_1.mzXML]	355.281982421875	12.569866666666666	12.538183333333334	13.378083333333333	0.8398999999999983	28562.875	447809.4581303695	0	1279	0.11571049240217413	13.254602840610849	25.509205681221697	355.28106689453125	355.281982421875
1076	356.0698547363281	10.113033333333334					1	DETECTED	356.0699 m/z @10.11 [CD6584_1.mzXML]	356.0698547363281	10.113033333333334	10.066916666666666	10.49975	0.43283333333333474	12201.505859375	107107.05694616724	0	1279	0.09415881312653163	4.692808095410057	8.587388875664145	356.0688781738281	356.07012939453125
1077	356.0845642089844	12.0658					1	DETECTED	356.0846 m/z @12.07 [CD6584_1.mzXML]	356.0845642089844	12.0658	11.994333333333334	12.109283333333334	0.11495000000000033	11288.625	58621.58225537145	0	1279	0.05936221093866756	0.8042210820895631	0.6084421641791263	356.08447265625	356.0855712890625
1078	356.2048645019531	9.658066666666667					1	DETECTED	356.2049 m/z @9.66 [CD6584_1.mzXML]	356.2048645019531	9.658066666666667	9.613716666666667	9.7328	0.11908333333333232	9437.78125	45437.88817950458	0	1279	0.0844677292436593	1.342540398346485	1.618160687625501	356.2045593261719	356.2054443359375
1079	356.24114990234375	10.850933333333334					1	DETECTED	356.2411 m/z @10.85 [CD6584_1.mzXML]	356.24114990234375	10.850933333333334	10.588600000000001	10.97115	0.3825499999999984	6314.60400390625	90414.86638195801	0	1279	0.305707844652753	0.72912960609911	0.45825921219822	356.23992919921875	356.2419128417969
1080	356.2767639160156	11.486500000000001					1	DETECTED	356.2768 m/z @11.49 [CD6584_1.mzXML]	356.2767639160156	11.486500000000001	11.471616666666668	11.585233333333333	0.11361666666666537	50029.375	193040.57388476538	0	1279	0.07903817945685887	3.8169092945127705	6.633818589025541	356.2766418457031	356.2779846191406
1081	356.9072570800781	1.6201333333333332					1	DETECTED	356.9073 m/z @1.62 [CD6584_1.mzXML]	356.9072570800781	1.6201333333333332	1.5459333333333334	1.6639333333333333	0.11799999999999988	115958.140625	507995.99602587876	0	1279	0.07771690074415205	0.7913916555373547	0.630525292547541	356.9071350097656	356.90771484375
1082	357.0067138671875	19.047666666666665					1	DETECTED	357.0067 m/z @19.05 [CD6584_1.mzXML]	357.0067138671875	19.047666666666665	0.10158333333333333	19.961666666666666	19.860083333333332	5673.95654296875	1270677.3041463937	0	1279	16.3343321497521	0.5241210804343907	0.07044511934067534	357.00439453125	357.0087585449219
1083	357.10400390625	10.351416666666667					1	DETECTED	357.1040 m/z @10.35 [CD6584_1.mzXML]	357.10400390625	10.351416666666667	8.769166666666667	10.3963	1.627133333333333	2476.75390625	106160.1774335938	0	1279	0.5261939596288361	0.5141833886343287	0.028366777268657252	357.1019592285156	357.1047668457031
1084	357.1695861816406	12.430766666666667					1	DETECTED	357.1696 m/z @12.43 [CD6584_1.mzXML]	357.1695861816406	12.430766666666667	12.352133333333335	12.569866666666666	0.21773333333333156	18483.15234375	166402.4819880367	0	1279	0.1404128268272391	1.3844849512505342	1.7689699025010686	357.1691589355469	357.1703796386719
1085	357.2763366699219	12.023316666666666					1	DETECTED	357.2763 m/z @12.02 [CD6584_1.mzXML]	357.2763366699219	12.023316666666666	11.486500000000001	15.040883333333333	3.554383333333332	189824.140625	4428262.208191773	0	1279	0.17695995373888174	12.126268071446773	5.929768158011761	357.2753601074219	357.28070068359375
1086	357.2979736328125	14.29065					1	DETECTED	357.2980 m/z @14.29 [CD6584_1.mzXML]	357.2979736328125	14.29065	12.522699999999999	17.025666666666666	4.5029666666666675	13334.677734375	1211650.1015960684	0	1279	0.4723267933628623	1.2734994390867007	0.34442154633355093	357.2966003417969	357.2997131347656
1087	358.06695556640625	10.113033333333334					1	DETECTED	358.0670 m/z @10.11 [CD6584_1.mzXML]	358.06695556640625	10.113033333333334	10.082483333333332	10.187683333333332	0.10519999999999996	5060.8974609375	21026.203681518702	0	1279	0.12253467884924696	1.7217675941079271	2.4435351882158542	358.06585693359375	358.0674133300781
1088	358.2566223144531	11.073833333333333					1	DETECTED	358.2566 m/z @11.07 [CD6584_1.mzXML]	358.2566223144531	11.073833333333333	4.065	11.19225	7.127249999999999	31847.888671875	814711.757726289	0	1279	0.10729939480018658	0.6154786561857709	0.39861639956050066	358.2555847167969	358.2639465332031
1089	358.293212890625	11.598966666666666					1	DETECTED	358.2932 m/z @11.60 [CD6584_1.mzXML]	358.293212890625	11.598966666666666	11.544333333333332	14.319366666666667	2.775033333333335	75744.609375	1144737.2767776477	0	1279	0.10752333163713779	1.7007575016370278	2.3710634929918846	358.2925720214844	358.3015441894531
1090	359.0417785644531	1.8661666666666668					1	DETECTED	359.0418 m/z @1.87 [CD6584_1.mzXML]	359.0417785644531	1.8661666666666668	1.6345833333333333	16.4829	14.848316666666667	455953.03125	1.1908006533780096E7	0	1279	0.45261687499264047	1.2806433710653977	4.028699442823381	359.0325622558594	359.0455322265625
1091	359.31292724609375	12.7474					1	DETECTED	359.3129 m/z @12.75 [CD6584_1.mzXML]	359.31292724609375	12.7474	0.3535333333333333	19.895166666666668	19.541633333333333	759530.875	1.381787671855489E7	1	1279	0.2515593025832086	0.903967404723491	0.9970091887115919	359.3115539550781	359.31671142578125
1092	360.06695556640625	9.83755					1	DETECTED	360.0670 m/z @9.84 [CD6584_1.mzXML]	360.06695556640625	9.83755	9.777616666666667	9.959399999999999	0.18178333333333185	4158.673828125	24506.87934844953	0	1279	0.09964301611016246	1.5165461624026557	2.0330923248053114	360.066162109375	360.0675048828125
1093	360.2367858886719	3.783					1	DETECTED	360.2368 m/z @3.78 [CD6584_1.mzXML]	360.2367858886719	3.783	3.244266666666667	5.152066666666667	1.9078000000000004	5249.93310546875	323551.6861394653	0	1279	0.7253443427332185	1.7706348224229687	2.5412696448459373	360.23516845703125	360.2371520996094
1094	360.3162841796875	12.761883333333333					1	DETECTED	360.3163 m/z @12.76 [CD6584_1.mzXML]	360.3162841796875	12.761883333333333	5.184433333333333	15.1823	9.997866666666667	169767.1875	7706731.552070185	0	1279	4.515597592947	1.1003586189700503	3.3050551680731233	360.3147277832031	360.32342529296875
1095	361.17974853515625	12.183983333333334					1	DETECTED	361.1797 m/z @12.18 [CD6584_1.mzXML]	361.17974853515625	12.183983333333334	10.49975	12.491766666666667	1.9920166666666663	14037.447265625	569099.0691780999	0	1279	0.19364975188805644	0.5913719397549824	0.18274387950996482	361.17926025390625	361.18060302734375
1096	361.3182067871094	12.718449999999999					1	DETECTED	361.3182 m/z @12.72 [CD6584_1.mzXML]	361.3182067871094	12.718449999999999	11.7121	15.087366666666666	3.3752666666666666	17965.69921875	1111398.8580290526	0	1279	1.156578051697874	1.676984481873438	1.6203062024644346	361.30877685546875	361.3255920410156
1097	362.92388916015625	1.6493833333333332					1	DETECTED	362.9239 m/z @1.65 [CD6584_1.mzXML]	362.92388916015625	1.6493833333333332	1.5756833333333333	1.7811833333333333	0.20550000000000002	177769.1875	841064.5573735355	0	1279	0.0705357083402105	1.164940112365664	1.5042409809207982	362.9236145019531	362.92498779296875
1098	363.10955810546875	1.4419					1	DETECTED	363.1096 m/z @1.44 [CD6584_1.mzXML]	363.10955810546875	1.4419	1.4088166666666666	17.420833333333334	16.012016666666668	16781.134765625	2612994.3878992614	0	1279	0.08000843079153763	241.9952141057933	461.5800466294415	363.10723876953125	363.1157531738281
1099	363.2138366699219	11.313333333333333					1	DETECTED	363.2138 m/z @11.31 [CD6584_1.mzXML]	363.2138366699219	11.313333333333333	8.769166666666667	12.109283333333334	3.340116666666667	148861.125	1982804.16924793	0	1279	0.10091965689170301	0.651517528590051	0.2788476940622837	363.2044372558594	363.2149353027344
1100	365.07037353515625	10.638583333333335					1	DETECTED	365.0704 m/z @10.64 [CD6584_1.mzXML]	365.07037353515625	10.638583333333335	7.4679166666666665	19.346333333333334	11.878416666666666	3093.313720703125	918031.3960739136	0	1279	0.08080440454820348	1.8731733599663574	2.7463467199327147	365.0669860839844	365.07843017578125
1101	365.1386413574219	12.399033333333334					1	DETECTED	365.1386 m/z @12.40 [CD6584_1.mzXML]	365.1386413574219	12.399033333333334	10.97115	12.430766666666667	1.4596166666666672	14987.1533203125	499723.5649771728	0	1279	0.20385034698669813	0.511112018955797	0.022224037911594118	365.1379699707031	365.14422607421875
1102	365.19757080078125	14.47875					1	DETECTED	365.1976 m/z @14.48 [CD6584_1.mzXML]	365.19757080078125	14.47875	9.792483333333333	15.245966666666668	5.453483333333335	14275.9697265625	1251459.7968610844	0	1279	0.367433114864383	0.5818579821890917	0.14038183233141557	365.1913757324219	365.1983337402344
1103	365.2083435058594	11.626949999999999					1	DETECTED	365.2083 m/z @11.63 [CD6584_1.mzXML]	365.2083435058594	11.626949999999999	3.373183333333333	16.762	13.388816666666667	78385.1171875	4526269.955168303	0	1279	0.3002286665285272	5.993797361595536	1.3214223602223976	365.1983642578125	365.2098083496094
1104	365.2298278808594	11.10375					1	DETECTED	365.2298 m/z @11.10 [CD6584_1.mzXML]	365.2298278808594	11.10375	11.088683333333334	11.19225	0.1035666666666657	11565.9365234375	57038.111206542366	0	1279	0.12300263915008358	3.436946902655011	5.873893805310022	365.2294921875	365.23052978515625
1105	366.2123718261719	11.626949999999999					1	DETECTED	366.2124 m/z @11.63 [CD6584_1.mzXML]	366.2123718261719	11.626949999999999	3.0162166666666668	12.008983333333333	8.992766666666666	10892.001953125	3005856.8445048225	0	1279	2.522507854450753	0.5221835538591371	0.044367107718274186	366.20355224609375	366.212646484375
1106	367.1216735839844	10.455883333333333					1	DETECTED	367.1217 m/z @10.46 [CD6584_1.mzXML]	367.1216735839844	10.455883333333333	1.8806	10.57315	8.69255	31947.373046875	2801463.7178718257	0	1279	0.06675710388029543	0.5069959634114096	0.013896368231458948	367.1189270019531	367.12213134765625
1107	367.1484680175781	8.1965					1	DETECTED	367.1485 m/z @8.20 [CD6584_1.mzXML]	367.1484680175781	8.1965	6.5172	12.616950000000001	6.099750000000001	10187.279296875	806700.3943648075	0	1279	0.21138320861447113	2.0403490196058183	2.8887733961928124	367.1471252441406	367.15447998046875
1108	367.98870849609375	11.044333333333332					1	DETECTED	367.9887 m/z @11.04 [CD6584_1.mzXML]	367.98870849609375	11.044333333333332	0.10158333333333333	19.995	19.893416666666667	32424.2578125	9318390.478412414	0	1279	4.462165706418368	1.1052610637222093	3.579741913810214	367.9875793457031	367.991455078125
1109	368.2767028808594	11.501566666666667					1	DETECTED	368.2767 m/z @11.50 [CD6584_1.mzXML]	368.2767028808594	11.501566666666667	11.441933333333333	13.378083333333333	1.9361499999999996	155682.953125	1920979.414290528	1	1279	0.0993433868222251	2.2187294059784475	2.397870488829902	368.2737121582031	368.283935546875
1110	368.8686218261719	1.6789833333333335					1	DETECTED	368.8686 m/z @1.68 [CD6584_1.mzXML]	368.8686218261719	1.6789833333333335	1.6493833333333332	1.7811833333333333	0.13180000000000014	58224.08203125	253303.21784375023	0	1279	0.07654855965667373	2.2263513513513318	3.498992581768942	368.8675537109375	368.86993408203125
1111	369.00750732421875	1.8947					1	DETECTED	369.0075 m/z @1.89 [CD6584_1.mzXML]	369.00750732421875	1.8947	1.7951166666666665	16.449833333333334	14.654716666666667	19223.736328125	2498462.350451782	0	1279	0.43304631684958395	73.58016736401656	6.465028417154303	368.99755859375	369.0089111328125
1112	369.0605773925781	12.023316666666666					1	DETECTED	369.0606 m/z @12.02 [CD6584_1.mzXML]	369.0605773925781	12.023316666666666	11.994333333333334	12.214883333333335	0.22055000000000113	103363.625	807256.6063681671	0	1279	0.13222695990483757	3.804772857964451	6.609545715928902	369.060302734375	369.0606689453125
1113	369.1187438964844	10.455883333333333					1	DETECTED	369.1187 m/z @10.46 [CD6584_1.mzXML]	369.1187438964844	10.455883333333333	10.082483333333332	12.305	2.2225166666666674	8983.1337890625	537604.753222656	0	1279	0.15419203357862976	2.976053383324406	4.952106766648812	369.11724853515625	369.1262512207031
1114	369.23760986328125	13.7598					1	DETECTED	369.2376 m/z @13.76 [CD6584_1.mzXML]	369.23760986328125	13.7598	11.029349999999999	14.640333333333333	3.6109833333333334	36233.1796875	2447396.971463624	0	1279	0.2459750989855145	0.6612432627100536	0.18508480978713895	369.2279052734375	369.2376403808594
1115	369.3489990234375	12.616950000000001					1	DETECTED	369.3490 m/z @12.62 [CD6584_1.mzXML]	369.3489990234375	12.616950000000001	0.25243333333333334	19.911833333333334	19.6594	141813.78125	8301286.015288812	0	1279	0.5833269246883024	0.6509671113780758	0.08870669516007494	369.3416748046875	369.3519287109375
1116	370.0848388671875	11.8168					1	DETECTED	370.0848 m/z @11.82 [CD6584_1.mzXML]	370.0848388671875	11.8168	7.017166666666666	11.892	4.874833333333333	45176.41015625	6889983.075381714	0	1279	4.857487311572072	0.5078339317586759	0.015667863517351773	370.084716796875	370.0897521972656
1117	370.29302978515625	11.626949999999999					1	DETECTED	370.2930 m/z @11.63 [CD6584_1.mzXML]	370.29302978515625	11.626949999999999	11.585233333333333	14.018416666666667	2.433183333333334	209620.53125	2565948.5878737816	0	1279	0.11643772073075809	29.163204155014487	4.369969735271431	370.29217529296875	370.2987976074219
1118	370.3523254394531	12.675916666666666					1	DETECTED	370.3523 m/z @12.68 [CD6584_1.mzXML]	370.3523254394531	12.675916666666666	0.5386500000000001	15.910216666666667	15.371566666666666	42939.28515625	3587496.084254333	0	1279	0.43520290474650025	0.693418153453758	4.251936027172635	370.35162353515625	370.3544616699219
1119	371.1866455078125	15.958733333333333					1	DETECTED	371.1866 m/z @15.96 [CD6584_1.mzXML]	371.1866455078125	15.958733333333333	15.025183333333333	17.882833333333334	2.8576500000000014	3115.01904296875	239769.794451233	0	1279	0.9219320671025404	1.5305286272829524	2.0610572545659047	371.185546875	371.1907043457031
1120	371.2215270996094	11.771516666666667					1	DETECTED	371.2215 m/z @11.77 [CD6584_1.mzXML]	371.2215270996094	11.771516666666667	1.2707166666666665	14.595366666666667	13.32465	13977.732421875	2112255.536991699	0	1279	0.2757463883607816	0.6344588031388085	0.26891760627761696	371.2146301269531	371.2225036621094
1121	371.2618103027344	13.420433333333333					1	DETECTED	371.2618 m/z @13.42 [CD6584_1.mzXML]	371.2618103027344	13.420433333333333	13.322966666666668	14.93145	1.6084833333333322	18941.232421875	636251.9017297358	0	1279	0.2426373852909336	8.251453488372169	10.19626325399368	371.26080322265625	371.2629089355469
1122	371.2962341308594	11.654666666666666					1	DETECTED	371.2962 m/z @11.65 [CD6584_1.mzXML]	371.2962341308594	11.654666666666666	2.4321166666666665	18.199166666666667	15.767050000000001	43675.25	1.1168266793463076E7	0	1279	2.2713064684055517	0.6348773233572161	0.2664942647271006	371.2923889160156	371.2992858886719
1123	372.3084716796875	11.771516666666667					1	DETECTED	372.3085 m/z @11.77 [CD6584_1.mzXML]	372.3084716796875	11.771516666666667	11.7121	12.138666666666667	0.42656666666666787	55262.6171875	377345.5263217774	0	1279	0.10627078959898739	1.6977321668701648	2.2653014521372743	372.3079833984375	372.3099670410156
1124	372.8805236816406	1.6345833333333333					1	DETECTED	372.8805 m/z @1.63 [CD6584_1.mzXML]	372.8805236816406	1.6345833333333333	1.5459333333333334	1.6639333333333333	0.11799999999999988	46716.72265625	190647.14993737792	0	1279	0.061357643600337575	0.6655386350817825	0.3310772701635648	372.8805236816406	372.8812561035156
1125	373.2710266113281	12.28985					1	DETECTED	373.2710 m/z @12.29 [CD6584_1.mzXML]	373.2710266113281	12.28985	11.7121	12.399033333333334	0.6869333333333341	20240.81640625	362917.30003222654	0	1279	0.20102484260738862	0.5944901197172947	0.1889802394345895	373.2691650390625	373.2719421386719
1126	374.0831298828125	9.913966666666665					1	DETECTED	374.0831 m/z @9.91 [CD6584_1.mzXML]	374.0831298828125	9.913966666666665	9.792483333333333	10.097816666666667	0.30533333333333346	5502.97900390625	43095.55835009757	0	1279	0.10167692734746936	1.2566881602414735	1.4020839782878396	374.0821838378906	374.0841979980469
1127	374.2882080078125	11.441933333333333					1	DETECTED	374.2882 m/z @11.44 [CD6584_1.mzXML]	374.2882080078125	11.441933333333333	11.384516666666666	11.441933333333333	0.05741666666666667	16578.560546875	44596.33858398352	0	1279	0.0213024337109875	0.5	null	374.2860107421875	374.2890319824219
1128	375.0153503417969	1.8661666666666668					1	DETECTED	375.0154 m/z @1.87 [CD6584_1.mzXML]	375.0153503417969	1.8661666666666668	1.6345833333333333	15.975216666666666	14.340633333333333	175618.484375	4598951.582706543	0	1279	0.34251956912945625	2.2090480129309658	1.558620533973335	375.0060119628906	375.0226745605469
1129	375.2168884277344	12.352133333333335					1	DETECTED	375.2169 m/z @12.35 [CD6584_1.mzXML]	375.2168884277344	12.352133333333335	4.1697	12.601149999999999	8.431449999999998	16883.63671875	2929732.6326214904	0	1279	0.04245106830308565	0.5152165411267224	0.03043308225344508	375.209716796875	375.2182312011719
1130	375.28662109375	12.023316666666666					1	DETECTED	375.2866 m/z @12.02 [CD6584_1.mzXML]	375.28662109375	12.023316666666666	11.9795	18.7985	6.819000000000001	23535.30078125	1678263.6911917734	0	1279	0.13571307772892993	77.81285659946798	154.62571319893596	375.28460693359375	375.28759765625
1131	376.33929443359375	12.732633333333332					1	DETECTED	376.3393 m/z @12.73 [CD6584_1.mzXML]	376.33929443359375	12.732633333333332	12.367716666666666	13.101116666666666	0.7333999999999996	110289.625	1487848.2304542235	0	1279	0.19174612569653426	0.9975994101229202	2.1137070096215296	376.3384094238281	376.3406982421875
1132	376.62237548828125	10.60505					1	DETECTED	376.6224 m/z @10.61 [CD6584_1.mzXML]	376.62237548828125	10.60505	10.172933333333333	11.044333333333332	0.8713999999999995	48720.0625	409886.2641942748	0	1279	0.0975082900549058	0.7499874026602398	0.6044579200197541	376.620849609375	376.6228942871094
1133	377.6295166015625	12.2746					1	DETECTED	377.6295 m/z @12.27 [CD6584_1.mzXML]	377.6295166015625	12.2746	9.658066666666667	12.28985	2.631783333333333	15704.541015625	553187.2701495964	0	1279	1.184144586766834	0.5029141612311455	0.005753993767722803	377.62713623046875	377.6310729980469
1134	378.2374572753906	12.383516666666667					1	DETECTED	378.2375 m/z @12.38 [CD6584_1.mzXML]	378.2374572753906	12.383516666666667	12.153516666666667	13.281966666666667	1.1284500000000008	55775.3515625	735538.077156982	0	1279	null	2.4531521739130406	3.958125127024574	378.2373352050781	378.2428894042969
1135	378.89776611328125	1.6493833333333332					1	DETECTED	378.8978 m/z @1.65 [CD6584_1.mzXML]	378.89776611328125	1.6493833333333332	1.5756833333333333	1.7234166666666666	0.14773333333333327	114243.6796875	519317.9982983402	0	1279	0.0732054243751068	0.9633277853841492	0.6460314614859269	378.8974304199219	378.89837646484375
1136	379.08135986328125	12.491766666666667					1	DETECTED	379.0814 m/z @12.49 [CD6584_1.mzXML]	379.08135986328125	12.491766666666667	0.6398166666666667	12.522699999999999	11.882883333333332	28689.49609375	1697325.9581011038	0	1279	1.8546327960719715	0.5100381735469997	0.020365595998210764	379.0738525390625	379.086181640625
1137	379.248291015625	13.336533333333334					1	DETECTED	379.2483 m/z @13.34 [CD6584_1.mzXML]	379.248291015625	13.336533333333334	11.682983333333334	13.830266666666667	2.1472833333333323	11566.310546875	917739.2200303952	0	1279	1.5840851492532941	0.6492949512664671	0.2985899025329342	379.2396545410156	379.2578430175781
1138	379.2789611816406	14.185766666666666					1	DETECTED	379.2790 m/z @14.19 [CD6584_1.mzXML]	379.2789611816406	14.185766666666666	13.959666666666667	15.343033333333333	1.3833666666666655	11612.291015625	349724.98501968355	0	1279	0.4123245539101372	3.0591920978918012	2.964096096730723	379.2781982421875	379.2813415527344
1139	380.1279602050781	11.5716					1	DETECTED	380.1280 m/z @11.57 [CD6584_1.mzXML]	380.1279602050781	11.5716	11.544333333333332	11.668800000000001	0.1244666666666685	22956.509765625	109922.27358496164	0	1279	0.09300718845252831	2.28239608801951	3.7308935475725495	380.127197265625	380.12847900390625
1140	380.253173828125	12.6471					1	DETECTED	380.2532 m/z @12.65 [CD6584_1.mzXML]	380.253173828125	12.6471	12.616950000000001	12.761883333333333	0.14493333333333247	56585.23828125	366278.2309941378	0	1279	0.08593322370236933	2.403537866224498	3.807075732448996	380.2529602050781	380.2535095214844
1141	381.0235900878906	1.8806					1	DETECTED	381.0236 m/z @1.88 [CD6584_1.mzXML]	381.0235900878906	1.8806	1.6345833333333333	2.4738666666666664	0.8392833333333332	153870.125	3033324.302288818	0	1279	0.41218772907789103	1.7749468694027586	2.6945078531254834	381.0212097167969	381.0240173339844
1142	381.294677734375	12.718449999999999					1	DETECTED	381.2947 m/z @12.72 [CD6584_1.mzXML]	381.294677734375	12.718449999999999	12.244533333333333	17.601166666666664	5.356633333333331	864487.1875	1.416916101246764E7	1	1279	0.21831906227114928	0.9136451780332141	1.2548541685564336	381.29254150390625	381.2972717285156
1143	382.2020263671875	11.877433333333332					1	DETECTED	382.2020 m/z @11.88 [CD6584_1.mzXML]	382.2020263671875	11.877433333333332	11.831999999999999	16.40015	4.568150000000001	12749.8271484375	967592.9165057078	0	1279	0.1130351025141465	50.27311078503291	99.54622157006582	382.19696044921875	382.20263671875
1144	383.11358642578125	1.7811833333333333					1	DETECTED	383.1136 m/z @1.78 [CD6584_1.mzXML]	383.11358642578125	1.7811833333333333	1.7529000000000001	2.3769	0.6239999999999999	274232.34375	2129619.2789230943	0	1279	0.054159129596066835	7.2679660814151035	10.431068496304517	383.11328125	383.11505126953125
1145	383.30096435546875	12.704166666666667					1	DETECTED	383.3010 m/z @12.70 [CD6584_1.mzXML]	383.30096435546875	12.704166666666667	12.66135	12.861233333333333	0.1998833333333323	26479.380859375	212419.1521989737	0	1279	0.1385444304672312	2.334176722460074	3.6683534449201476	383.30059814453125	383.3014831542969
1146	384.113037109375	9.047699999999999					1	DETECTED	384.1130 m/z @9.05 [CD6584_1.mzXML]	384.113037109375	9.047699999999999	1.9646833333333333	9.184949999999999	7.2202666666666655	23615.669921875	1291897.9081035764	0	1279	0.09517501677462015	0.5087112322114555	0.012638615828440884	384.1124572753906	384.11688232421875
1147	384.2178039550781	12.0658					1	DETECTED	384.2178 m/z @12.07 [CD6584_1.mzXML]	384.2178039550781	12.0658	12.008983333333333	12.199316666666666	0.19033333333333324	22492.078125	146459.18881469718	0	1279	0.09108440354610003	1.6749779994133278	2.396812884390362	384.2163391113281	384.2178039550781
1148	385.3066711425781	14.449616666666666					1	DETECTED	385.3067 m/z @14.45 [CD6584_1.mzXML]	385.3066711425781	14.449616666666666	10.941783333333332	17.932333333333336	6.990550000000004	30064.03515625	3876389.19591064	0	1279	3.6981238722073986	0.8895916253236023	0.7066012310656596	385.3055419921875	385.30999755859375
1149	386.0779724121094	13.420433333333333					1	DETECTED	386.0780 m/z @13.42 [CD6584_1.mzXML]	386.0779724121094	13.420433333333333	0.15116666666666667	19.995	19.843833333333336	5344.5810546875	2175271.6827342515	0	1279	7.363244426795726	0.7477366244806295	0.4974876110281538	386.0763244628906	386.0814208984375
1150	386.28717041015625	11.441933333333333					1	DETECTED	386.2872 m/z @11.44 [CD6584_1.mzXML]	386.28717041015625	11.441933333333333	10.941783333333332	12.0658	1.1240166666666678	32818.23828125	787102.9453464359	0	1279	0.16068976202407015	1.154944356524551	1.2237416199457491	386.2854309082031	386.28839111328125
1151	386.31036376953125	14.348099999999999					1	DETECTED	386.3104 m/z @14.35 [CD6584_1.mzXML]	386.31036376953125	14.348099999999999	12.023316666666666	16.220283333333334	4.196966666666668	7088.1923828125	831688.1723018188	0	1279	0.3417085105286972	0.9026575953314653	0.8053151906629304	386.3089294433594	386.31170654296875
1152	386.922119140625	1.6054833333333332					1	DETECTED	386.9221 m/z @1.61 [CD6584_1.mzXML]	386.922119140625	1.6054833333333332	1.5459333333333334	1.6201333333333332	0.07419999999999982	14974.2421875	44733.97478759762	0	1279	0.0644786043226937	0.6230058774139388	0.22729132408304525	386.92205810546875	386.9228210449219
1153	387.1776428222656	11.5716					1	DETECTED	387.1776 m/z @11.57 [CD6584_1.mzXML]	387.1776428222656	11.5716	11.5164	12.0374	0.520999999999999	299938.875	2314209.6630339352	0	1279	0.12418589883924369	2.9186579387676765	2.8353360470661237	387.1767272949219	387.17828369140625
1154	387.3442077636719	12.199316666666666					1	DETECTED	387.3442 m/z @12.20 [CD6584_1.mzXML]	387.3442077636719	12.199316666666666	12.109283333333334	14.018416666666667	1.9091333333333331	10311.04296875	665449.500786438	0	1279	0.0645026226890888	10.602369492780547	20.204738985561093	387.34326171875	387.34613037109375
1155	388.0761413574219	13.46445					1	DETECTED	388.0761 m/z @13.46 [CD6584_1.mzXML]	388.0761413574219	13.46445	0.3198	19.978333333333335	19.658533333333335	5283.10205078125	2014229.6449007574	0	1279	4.004368589260148	0.7477769789737018	1.7040035250435455	388.0671691894531	388.0787048339844
1156	388.70941162109375	1.9227666666666667					1	DETECTED	388.7094 m/z @1.92 [CD6584_1.mzXML]	388.70941162109375	1.9227666666666667	1.8806	2.2638333333333334	0.3832333333333333	19053.349609375	181069.8301483155	0	1279	0.18500337235792652	4.544268774703555	6.898692290877618	388.7090759277344	388.7110595703125
1157	389.2633361816406	12.875633333333333					1	DETECTED	389.2633 m/z @12.88 [CD6584_1.mzXML]	389.2633361816406	12.875633333333333	7.997866666666667	13.002433333333332	5.0045666666666655	18482.404296875	1142387.6188077994	0	1279	0.05684994404139765	0.5129977517033067	0.025995503406613555	389.2590026855469	389.26593017578125
1158	389.9703369140625	12.461533333333334					1	DETECTED	389.9703 m/z @12.46 [CD6584_1.mzXML]	389.9703369140625	12.461533333333334	8.86165	19.329666666666665	10.468016666666665	14372.4189453125	2033849.277764772	0	1279	0.45087944226847476	1.4539383220752518	0.5977867523408712	389.9685363769531	389.97344970703125
1159	390.3546447753906	13.717816666666666					1	DETECTED	390.3546 m/z @13.72 [CD6584_1.mzXML]	390.3546447753906	13.717816666666666	1.7382833333333332	14.185766666666666	12.447483333333333	60837.67578125	1.211818816761084E7	0	1279	0.2028546915812246	0.516480104058312	0.035663710016588586	390.3509216308594	390.35589599609375
1160	390.9897766113281	1.9227666666666667					1	DETECTED	390.9898 m/z @1.92 [CD6584_1.mzXML]	390.9897766113281	1.9227666666666667	1.7951166666666665	2.4183166666666667	0.6232000000000002	25699.091796875	497801.774415039	0	1279	0.20068090221862578	2.4410497453975672	3.8820994907951345	390.9886169433594	390.99102783203125
1161	391.0087585449219	10.8659					1	DETECTED	391.0088 m/z @10.87 [CD6584_1.mzXML]	391.0087585449219	10.8659	10.8659	10.9566	0.0907	19034.19140625	72575.12485937546	0	1279	0.059894526101134105	null	null	391.0084228515625	391.0091247558594
1162	391.28228759765625	13.072783333333332					1	DETECTED	391.2823 m/z @13.07 [CD6584_1.mzXML]	391.28228759765625	13.072783333333332	0.10158333333333333	19.995	19.893416666666667	28141.24609375	8091186.952554805	0	1279	0.13117540836423558	0.7978313952225428	0.10950440391769868	391.2784118652344	391.2838439941406
1163	391.3583068847656	13.787766666666666					1	DETECTED	391.3583 m/z @13.79 [CD6584_1.mzXML]	391.3583068847656	13.787766666666666	13.675466666666667	14.078516666666667	0.40305000000000035	11450.0693359375	151478.30542858865	0	1279	0.1310861081927861	1.7945235975066898	2.5890471950133795	391.3576965332031	391.3595886230469
1164	392.2754211425781	11.486500000000001					1	DETECTED	392.2754 m/z @11.49 [CD6584_1.mzXML]	392.2754211425781	11.486500000000001	0.40386666666666665	19.745	19.341133333333335	18543.169921875	2673587.9572155164	0	1279	11.11303866171799	0.7405575504641267	0.4756692322291641	392.2754211425781	392.28533935546875
1165	392.7929382324219	1.7529000000000001					1	DETECTED	392.7929 m/z @1.75 [CD6584_1.mzXML]	392.7929382324219	1.7529000000000001	1.69365	1.8376166666666667	0.14396666666666658	26063.435546875	136104.66180273442	0	1279	0.08903545085640308	1.2149085794655403	1.4298171589310804	392.79266357421875	392.79925537109375
1166	393.0086364746094	10.8659					1	DETECTED	393.0086 m/z @10.87 [CD6584_1.mzXML]	393.0086364746094	10.8659	10.835833333333333	10.92615	0.09031666666666638	6469.2021484375	17640.321138000516	0	1279	0.10188982410236846	1.5019401330376994	2.0038802660753987	393.0082092285156	393.0094909667969
1167	394.2201843261719	8.39025					1	DETECTED	394.2202 m/z @8.39 [CD6584_1.mzXML]	394.2201843261719	8.39025	8.059716666666667	8.600133333333334	0.5404166666666672	2724.3134765625	50237.705307464654	0	1279	0.2432585092189523	0.817491932230739	0.634983864461478	394.2200622558594	394.2217712402344
1168	394.2928161621094	11.626949999999999					1	DETECTED	394.2928 m/z @11.63 [CD6584_1.mzXML]	394.2928161621094	11.626949999999999	11.585233333333333	11.771516666666667	0.1862833333333338	39234.81640625	238977.70748876943	0	1279	0.10598898466159312	2.232720735117902	3.4654414702358043	394.29248046875	394.2933654785156
1169	394.8714904785156	1.6493833333333332					1	DETECTED	394.8715 m/z @1.65 [CD6584_1.mzXML]	394.8714904785156	1.6493833333333332	1.6201333333333332	1.69365	0.0735166666666669	36610.07421875	97858.13264794921	0	1279	0.03868441029747305	1.2566951566951607	1.5133903133903215	394.87078857421875	394.8715515136719
1170	395.0926208496094	9.508766666666666					1	DETECTED	395.0926 m/z @9.51 [CD6584_1.mzXML]	395.0926208496094	9.508766666666666	9.283983333333333	17.075666666666667	7.791683333333333	3535.043701171875	759226.6843165588	0	1279	0.08590899971678034	17.33154148439241	33.66308296878482	395.09130859375	395.1022033691406
1171	395.273681640625	12.585283333333333					1	DETECTED	395.2737 m/z @12.59 [CD6584_1.mzXML]	395.273681640625	12.585283333333333	12.491766666666667	12.790566666666667	0.29879999999999995	27687.9296875	322343.69932446256	0	1279	0.18113898661285255	1.597576189627528	2.195152379255056	395.2724304199219	395.274658203125
1172	396.0840148925781	12.0374					1	DETECTED	396.0840 m/z @12.04 [CD6584_1.mzXML]	396.0840148925781	12.0374	5.528583333333333	12.094716666666667	6.566133333333334	6380.8466796875	1397160.3701201172	0	1279	6.522460888020935	0.5044030020817917	0.008806004163583278	396.0808410644531	396.0852966308594
1173	396.308349609375	11.697366666666666					1	DETECTED	396.3083 m/z @11.70 [CD6584_1.mzXML]	396.308349609375	11.697366666666666	11.668800000000001	11.906533333333334	0.2377333333333329	28182.87890625	233157.78869433593	0	1279	0.14608128988089142	4.16102683780659	7.32205367561318	396.307861328125	396.3094787597656
1174	396.8829345703125	1.5756833333333333					1	DETECTED	396.8829 m/z @1.58 [CD6584_1.mzXML]	396.8829345703125	1.5756833333333333	1.531	1.6345833333333333	0.10358333333333336	27992.45703125	112838.14281982418	0	1279	0.072733614080293	1.1590824319283832	1.3181648638567667	396.8824768066406	396.8831787109375
1175	396.99749755859375	1.8661666666666668					1	DETECTED	396.9975 m/z @1.87 [CD6584_1.mzXML]	396.99749755859375	1.8661666666666668	1.6789833333333335	2.3769	0.6979166666666665	60720.48046875	1069988.7330959472	0	1279	0.14341986031143006	1.8642596385005792	2.6510272437809377	396.99566650390625	396.9981994628906
1176	397.2684020996094	12.675916666666666					1	DETECTED	397.2684 m/z @12.68 [CD6584_1.mzXML]	397.2684020996094	12.675916666666666	3.2295666666666665	13.8729	10.643333333333333	39623.875	4368346.466327148	0	1279	0.17702874383876832	0.5633569226914805	0.12671384538296102	397.26788330078125	397.27105712890625
1177	397.4122314453125	12.476433333333334					1	DETECTED	397.4122 m/z @12.48 [CD6584_1.mzXML]	397.4122314453125	12.476433333333334	12.0374	19.429333333333332	7.391933333333332	106106.90625	2384393.08277896	0	1279	0.2011186436970167	11.829395800450373	6.497625596531621	397.4049072265625	397.41583251953125
1178	398.3238220214844	11.8476					1	DETECTED	398.3238 m/z @11.85 [CD6584_1.mzXML]	398.3238220214844	11.8476	11.801633333333333	12.0658	0.2641666666666662	94204.9296875	607279.809600344	0	1279	0.10543663480966714	2.4267198887862635	3.2217460197150505	398.32305908203125	398.3243103027344
1179	398.7586975097656	13.523933333333334					1	DETECTED	398.7587 m/z @13.52 [CD6584_1.mzXML]	398.7586975097656	13.523933333333334	11.78655	15.520166666666666	3.7336166666666664	40704.078125	1978796.8284678962	0	1279	0.5887874776227555	0.8963807292203797	2.552208884363438	398.75799560546875	398.7608947753906
1180	399.1253356933594	11.10375					1	DETECTED	399.1253 m/z @11.10 [CD6584_1.mzXML]	399.1253356933594	11.10375	10.291916666666667	11.177583333333333	0.8856666666666655	4982.58544921875	123551.44248474133	0	1279	0.09132210850998668	0.5454732087866966	0.0909464175733932	399.1220397949219	399.1266174316406
1181	399.32391357421875	12.761883333333333					1	DETECTED	399.3239 m/z @12.76 [CD6584_1.mzXML]	399.32391357421875	12.761883333333333	11.801633333333333	17.207333333333334	5.405700000000001	19929.919921875	1369532.3138048088	0	1279	0.9537547851165051	2.814735745899505	2.0891829683224157	399.3216552734375	399.3286437988281
1182	400.3394775390625	11.9649					1	DETECTED	400.3395 m/z @11.96 [CD6584_1.mzXML]	400.3394775390625	11.9649	11.935550000000001	12.399033333333334	0.4634833333333326	338514.8125	2271267.782113755	1	1279	0.09523149388141583	4.39954253122692	4.871719456171565	400.33892822265625	400.3399658203125
1183	400.8246765136719	1.7529000000000001					1	DETECTED	400.8247 m/z @1.75 [CD6584_1.mzXML]	400.8246765136719	1.7529000000000001	1.6789833333333335	1.7951166666666665	0.11613333333333298	40478.1171875	181644.20150439438	0	1279	0.06404453393139797	0.7855693348365256	0.5711386696730512	400.82366943359375	400.8251953125
1184	402.8998107910156	1.6054833333333332					1	DETECTED	402.8998 m/z @1.61 [CD6584_1.mzXML]	402.8998107910156	1.6054833333333332	1.5459333333333334	1.6345833333333333	0.0886499999999999	58761.3125	227115.25650585938	0	1279	0.11750326010705359	0.7443324937027728	0.48866498740554554	402.8997497558594	402.90032958984375
1185	403.00567626953125	1.8806					1	DETECTED	403.0057 m/z @1.88 [CD6584_1.mzXML]	403.00567626953125	1.8806	1.6639333333333333	2.459983333333333	0.7960499999999999	145064.921875	2619173.806789063	0	1279	0.16848188219671045	1.789537220822565	2.745117973914053	403.0038146972656	403.00750732421875
1186	404.20416259765625	11.558					1	DETECTED	404.2042 m/z @11.56 [CD6584_1.mzXML]	404.20416259765625	11.558	11.5164	12.91785	1.4014499999999988	41906.39453125	1264896.3187712403	0	1279	0.10809177926104852	16.844350961538865	3.374094534613876	404.19952392578125	404.20501708984375
1187	405.0794677734375	12.461533333333334					1	DETECTED	405.0795 m/z @12.46 [CD6584_1.mzXML]	405.0794677734375	12.461533333333334	11.073833333333333	19.711333333333336	8.637500000000003	6585.92138671875	1061876.6277612303	0	1279	4.139976670881465	3.1121640123946093	3.089064216072702	405.0699768066406	405.0845642089844
1188	405.133056640625	10.558300000000001					1	DETECTED	405.1331 m/z @10.56 [CD6584_1.mzXML]	405.133056640625	10.558300000000001	10.49975	10.704683333333332	0.2049333333333312	17770.54296875	99333.5976773685	0	1279	0.12828891115268348	1.6187834825150957	1.8342141574438364	405.1282043457031	405.1339111328125
1189	405.4179992675781	12.153516666666667					1	DETECTED	405.4180 m/z @12.15 [CD6584_1.mzXML]	405.4179992675781	12.153516666666667	12.153516666666667	16.350633333333334	4.197116666666668	8591.3935546875	922401.6397745056	0	1279	0.06244232443677333	null	null	405.41162109375	405.4179992675781
1190	406.74493408203125	12.259516666666666					1	DETECTED	406.7449 m/z @12.26 [CD6584_1.mzXML]	406.74493408203125	12.259516666666666	5.495633333333333	15.056083333333333	9.56045	45713.89453125	3897097.9371901844	0	1279	1.0182959348110714	1.4638568685648023	1.604364323491559	406.735595703125	406.7473449707031
1191	407.2191162109375	9.718133333333332					1	DETECTED	407.2191 m/z @9.72 [CD6584_1.mzXML]	407.2191162109375	9.718133333333332	9.598783333333333	9.8228	0.22401666666666742	3788.329345703125	29530.153430053786	0	1279	0.07069616017282954	0.9384862449378691	0.8769724898757384	407.21759033203125	407.219970703125
1192	408.08392333984375	12.28985					1	DETECTED	408.0839 m/z @12.29 [CD6584_1.mzXML]	408.08392333984375	12.28985	12.199316666666666	12.383516666666667	0.18420000000000059	28069.029296875	192683.61307226538	0	1279	0.2259216295733779	1.0173048600883707	1.0891446907798334	408.0838317871094	408.0858154296875
1193	408.9162292480469	1.6345833333333333					1	DETECTED	408.9162 m/z @1.63 [CD6584_1.mzXML]	408.9162292480469	1.6345833333333333	1.5606833333333334	18.699	17.138316666666668	74034.7890625	1.1412423950032959E7	0	1279	0.06876959857112586	115.95613441587756	213.07704071147506	408.91571044921875	408.9171447753906
1194	409.1597900390625	11.5716					1	DETECTED	409.1598 m/z @11.57 [CD6584_1.mzXML]	409.1597900390625	11.5716	11.501566666666667	11.950283333333335	0.44871666666666776	215927.703125	1804405.2900578592	0	1279	0.12684409073658465	2.0294756276668515	2.608665922853228	409.15826416015625	409.1604919433594
1195	409.18524169921875	9.213433333333334					1	DETECTED	409.1852 m/z @9.21 [CD6584_1.mzXML]	409.18524169921875	9.213433333333334	9.156133333333335	9.298366666666668	0.14223333333333343	56402.8125	224974.4209350566	0	1279	0.06357513534867465	1.2443130435813354	1.4670661345101703	409.1849060058594	409.1854248046875
1196	409.3253479003906	12.28985					1	DETECTED	409.3253 m/z @12.29 [CD6584_1.mzXML]	409.3253479003906	12.28985	12.124016666666668	14.5656	2.441583333333332	10267.3671875	818579.6624202266	0	1279	0.11277604382956241	7.361557788944792	13.723115577889583	409.3212585449219	409.3283996582031
1197	410.1627502441406	11.544333333333332					1	DETECTED	410.1628 m/z @11.54 [CD6584_1.mzXML]	410.1627502441406	11.544333333333332	11.53055	11.668800000000001	0.1382500000000011	51312.1328125	330357.04671289335	0	1279	0.11083402736200831	5.015114873035376	9.030229746070752	410.16265869140625	410.1634521484375
1198	410.2525329589844	4.005566666666667					1	DETECTED	410.2525 m/z @4.01 [CD6584_1.mzXML]	410.2525329589844	4.005566666666667	3.3445166666666664	5.1033	1.7587833333333336	4322.9462890625	231086.48887750247	0	1279	0.5213630342636066	1.3302952373748829	1.2020488092827941	410.2481689453125	410.2543029785156
1199	410.7589416503906	13.420433333333333					1	DETECTED	410.7589 m/z @13.42 [CD6584_1.mzXML]	410.7589416503906	13.420433333333333	11.892	15.359283333333334	3.4672833333333344	31499.595703125	1412381.9042198493	0	1279	0.2486259340272685	0.9296316000342478	0.7289704968528682	410.7550964355469	410.7648620605469
1200	410.85302734375	1.7086833333333333					1	DETECTED	410.8530 m/z @1.71 [CD6584_1.mzXML]	410.85302734375	1.7086833333333333	1.6639333333333333	19.694666666666667	18.030733333333334	46716.7890625	5601229.922055145	0	1279	0.09658426694025368	201.46070763500902	401.92141527001803	410.85302734375	410.8544921875
1201	412.28192138671875	11.950283333333335					1	DETECTED	412.2819 m/z @11.95 [CD6584_1.mzXML]	412.28192138671875	11.950283333333335	11.668800000000001	12.124016666666668	0.4552166666666668	60448.37890625	533237.0671503879	0	1279	0.09871115823147392	0.8086032328734664	3.732855976090441	412.27899169921875	412.28216552734375
1202	412.30352783203125	11.5716					1	DETECTED	412.3035 m/z @11.57 [CD6584_1.mzXML]	412.30352783203125	11.5716	11.5164	11.654666666666666	0.13826666666666476	20005.724609375	106700.698777099	0	1279	0.1372595286175553	1.2524154589371979	1.5048309178743957	412.30120849609375	412.3038330078125
1203	412.9721984863281	1.8092000000000001					1	DETECTED	412.9722 m/z @1.81 [CD6584_1.mzXML]	412.9721984863281	1.8092000000000001	1.8092000000000001	2.3201833333333335	0.5109833333333333	13371.908203125	207484.5353776855	0	1279	0.35497596101982065	null	null	412.96917724609375	412.97247314453125
1204	413.1395568847656	9.357083333333332					1	DETECTED	413.1396 m/z @9.36 [CD6584_1.mzXML]	413.1395568847656	9.357083333333332	9.3129	15.504133333333334	6.191233333333333	17861.337890625	1126029.001679931	0	1279	0.08512314653943243	60.13802457565445	122.78468902558264	413.1324768066406	413.1419982910156
1205	413.2627868652344	13.072783333333332					1	DETECTED	413.2628 m/z @13.07 [CD6584_1.mzXML]	413.2627868652344	13.072783333333332	0.13435	19.861833333333333	19.727483333333332	19464.93359375	2991764.4165233164	0	1279	11.33848035059649	0.813705741392238	0.4602174198376015	413.2613830566406	413.26690673828125
1206	413.28472900390625	11.994333333333334					1	DETECTED	413.2847 m/z @11.99 [CD6584_1.mzXML]	413.28472900390625	11.994333333333334	11.935550000000001	13.615383333333334	1.6798333333333328	18311.44921875	855727.3799841299	0	1279	0.0472136673442165	14.28834703714224	27.57669407428448	413.27508544921875	413.2857360839844
1207	413.33868408203125	12.080383333333334					1	DETECTED	413.3387 m/z @12.08 [CD6584_1.mzXML]	413.33868408203125	12.080383333333334	11.75655	16.04095	4.284399999999998	12474.20703125	1490470.3419444887	0	1279	1.6842583833617777	6.615131240349979	8.134148987311429	413.3367614746094	413.3399963378906
1208	414.29736328125	12.214883333333335					1	DETECTED	414.2974 m/z @12.21 [CD6584_1.mzXML]	414.29736328125	12.214883333333335	2.570333333333333	17.108999999999998	14.538666666666664	411418.46875	1.335370801675123E7	1	1279	0.6172717977498259	1.0613186161877082	0.5160906680289068	414.295654296875	414.30133056640625
1209	414.99591064453125	1.4865666666666668					1	DETECTED	414.9959 m/z @1.49 [CD6584_1.mzXML]	414.99591064453125	1.4865666666666668	1.4258333333333333	1.4865666666666668	0.06073333333333353	3653.35986328125	10280.345323852556	0	1279	0.056442344150715806	0.5	null	414.9928283691406	414.9968566894531
1210	415.2087097167969	11.877433333333332					1	DETECTED	415.2087 m/z @11.88 [CD6584_1.mzXML]	415.2087097167969	11.877433333333332	0.5554333333333333	12.367716666666666	11.812283333333333	339323.875	2.511971881051484E7	1	1279	0.11776280242120585	0.51163735319667	3.359336070201462	415.2083740234375	415.2113952636719
1211	415.23388671875	13.802033333333332					1	DETECTED	415.2339 m/z @13.80 [CD6584_1.mzXML]	415.23388671875	13.802033333333332	13.46445	14.21645	0.7520000000000007	84736.7109375	1578248.9303806156	0	1279	0.28311623636334815	1.089973107111973	1.3242858653372909	415.23291015625	415.2344970703125
1212	415.27874755859375	12.66135					1	DETECTED	415.2787 m/z @12.66 [CD6584_1.mzXML]	415.27874755859375	12.66135	12.094716666666667	12.804499999999999	0.7097833333333323	30158.236328125	669760.474965087	0	1279	0.10590343758641829	0.6263162538972867	0.2526325077945734	415.2781066894531	415.27923583984375
1213	415.3008117675781	12.214883333333335					1	DETECTED	415.3008 m/z @12.21 [CD6584_1.mzXML]	415.3008117675781	12.214883333333335	11.654666666666666	16.416983333333334	4.762316666666669	107588.8671875	2408375.445505955	0	1279	0.6562012633470751	42.91942797226404	4.046357830506653	415.29998779296875	415.3038635253906
1214	416.212158203125	11.877433333333332					1	DETECTED	416.2122 m/z @11.88 [CD6584_1.mzXML]	416.212158203125	11.877433333333332	11.831999999999999	12.367716666666666	0.5357166666666675	95730.53125	749804.3627978545	0	1279	0.10059762128591565	3.1952650075822224	4.628655296126016	416.21160888671875	416.2198486328125
1215	416.7985534667969	1.7086833333333333					1	DETECTED	416.7986 m/z @1.71 [CD6584_1.mzXML]	416.7985534667969	1.7086833333333333	1.69365	1.7671333333333334	0.07348333333333334	36876.421875	145761.66608593773	0	1279	0.09897702643171646	2.444013303769418	3.8880266075388366	416.7982177734375	416.79901123046875
1216	417.0001220703125	1.8661666666666668					1	DETECTED	417.0001 m/z @1.87 [CD6584_1.mzXML]	417.0001220703125	1.8661666666666668	1.7811833333333333	12.675916666666666	10.894733333333333	76386.328125	9805118.134862794	0	1279	0.3330456859266744	3.9345533145664873	6.379763966232511	416.99169921875	417.00079345703125
1217	418.07244873046875	10.187683333333332					1	DETECTED	418.0724 m/z @10.19 [CD6584_1.mzXML]	418.07244873046875	10.187683333333332	10.143166666666668	10.27715	0.13398333333333312	4537.53759765625	16761.867081481978	0	1279	0.04136685129072504	1.5048670909772242	2.0097341819544483	418.07080078125	418.0733947753906
1218	418.385986328125	12.790566666666667					1	DETECTED	418.3860 m/z @12.79 [CD6584_1.mzXML]	418.385986328125	12.790566666666667	11.9795	12.946333333333333	0.9668333333333337	30466.70703125	759075.6395302733	0	1279	0.1347298319247372	0.5960258096334045	0.19205161926680897	418.3851623535156	418.3932189941406
1219	418.7447204589844	13.030583333333334					1	DETECTED	418.7447 m/z @13.03 [CD6584_1.mzXML]	418.7447204589844	13.030583333333334	11.668800000000001	13.615383333333334	1.9465833333333329	28781.861328125	1209373.1870004872	0	1279	0.3699221745649073	0.7147184451760558	0.4202479122439862	418.7438659667969	418.7467041015625
1220	418.7953186035156	1.7234166666666666					1	DETECTED	418.7953 m/z @1.72 [CD6584_1.mzXML]	418.7953186035156	1.7234166666666666	1.6789833333333335	1.7671333333333334	0.08814999999999995	42915.19140625	179596.5930195314	0	1279	0.0843884500955876	0.9919354838709723	0.9838709677419447	418.79510498046875	418.79632568359375
1221	418.876708984375	1.6054833333333332					1	DETECTED	418.8767 m/z @1.61 [CD6584_1.mzXML]	418.876708984375	1.6054833333333332	1.531	6.071883333333333	4.540883333333333	65327.19921875	3341557.2489802246	0	1279	0.07822097839273656	30.56200239590418	62.61974737362514	418.876708984375	418.8826904296875
1222	418.9794006347656	1.8661666666666668					1	DETECTED	418.9794 m/z @1.87 [CD6584_1.mzXML]	418.9794006347656	1.8661666666666668	1.7811833333333333	2.3769	0.5957166666666667	37337.4453125	600981.0647370609	0	1279	0.36629517663433564	3.5049029221415933	6.0098058442831865	418.978271484375	418.98040771484375
1223	419.3128967285156	12.336083333333333					1	DETECTED	419.3129 m/z @12.34 [CD6584_1.mzXML]	419.3128967285156	12.336083333333333	0.10158333333333333	19.995	19.893416666666667	7123.6591796875	2011358.1516130678	0	1279	19.153928788139627	1.1038611149723034	0.5276581964407682	419.30963134765625	419.3164978027344
1224	420.1562805175781	11.177583333333333					1	DETECTED	420.1563 m/z @11.18 [CD6584_1.mzXML]	420.1562805175781	11.177583333333333	10.51435	11.177583333333333	0.6632333333333325	6958.8662109375	94760.18936584456	0	1279	0.06071752140068298	0.5	null	420.1551818847656	420.15765380859375
1225	420.8822021484375	1.6639333333333333					1	DETECTED	420.8822 m/z @1.66 [CD6584_1.mzXML]	420.8822021484375	1.6639333333333333	1.6493833333333332	1.7671333333333334	0.11775000000000024	79605.71875	272377.74735986383	0	1279	0.0549510138308833	4.0463917525773105	7.443094328973609	420.8817443847656	420.8829040527344
1226	421.1083679199219	10.88105					1	DETECTED	421.1084 m/z @10.88 [CD6584_1.mzXML]	421.1083679199219	10.88105	10.88105	10.941783333333332	0.06073333333333153	2364.061767578125	5911.947800109669	0	1279	0.016331808621709243	null	null	421.1047058105469	421.10870361328125
1227	421.780029296875	14.348099999999999					1	DETECTED	421.7800 m/z @14.35 [CD6584_1.mzXML]	421.780029296875	14.348099999999999	14.170933333333332	15.278383333333332	1.10745	29591.576171875	683179.5664653024	0	1279	0.3881248946820097	2.7019060363327143	3.2140400567558776	421.7782287597656	421.7817077636719
1228	422.32379150390625	11.801633333333333					1	DETECTED	422.3238 m/z @11.80 [CD6584_1.mzXML]	422.32379150390625	11.801633333333333	11.75655	11.994333333333334	0.2377833333333328	28130.3046875	202029.049451415	0	1279	0.3393230135146119	2.63715341959339	4.243660771229969	422.32086181640625	422.3243408203125
1229	423.7950439453125	14.155833333333334					1	DETECTED	423.7950 m/z @14.16 [CD6584_1.mzXML]	423.7950439453125	14.155833333333334	4.0351333333333335	14.7604	10.725266666666666	6986.9150390625	1218469.0504085084	0	1279	0.12125042917743478	0.5298678286416288	0.059735657283257776	423.7943115234375	423.79718017578125
1230	424.3395080566406	11.906533333333334					1	DETECTED	424.3395 m/z @11.91 [CD6584_1.mzXML]	424.3395080566406	11.906533333333334	11.862599999999999	19.147166666666667	7.284566666666668	364904.71875	3916857.5560279638	1	1279	0.11759782658893769	3.071153128390323	3.6199493121302107	424.3368835449219	424.3402099609375
1231	424.7415466308594	1.7529000000000001					1	DETECTED	424.7415 m/z @1.75 [CD6584_1.mzXML]	424.7415466308594	1.7529000000000001	1.7234166666666666	17.634166666666665	15.910749999999998	15758.615234375	4033163.8940594485	0	1279	0.06394871859660078	269.8261729790824	538.6523459581648	424.73876953125	424.7417297363281
1232	424.8938903808594	1.6345833333333333					1	DETECTED	424.8939 m/z @1.63 [CD6584_1.mzXML]	424.8938903808594	1.6345833333333333	1.5459333333333334	1.6639333333333333	0.11799999999999988	161450.921875	644164.2232302243	0	1279	0.06654485557722656	0.6701577348984342	0.37052728331691975	424.8924865722656	424.8944091796875
1233	425.13433837890625	11.558					1	DETECTED	425.1343 m/z @11.56 [CD6584_1.mzXML]	425.13433837890625	11.558	10.60505	11.626949999999999	1.0218999999999987	11721.068359375	372716.850182739	0	1279	0.11414498360842273	0.5361771341623376	0.07235426832467517	425.13275146484375	425.14276123046875
1234	426.09503173828125	11.801633333333333					1	DETECTED	426.0950 m/z @11.80 [CD6584_1.mzXML]	426.09503173828125	11.801633333333333	11.771516666666667	11.8476	0.07608333333333306	12368.087890625	47121.91412109316	0	1279	0.28390918524826425	1.263143331488664	1.5262866629773282	426.0945739746094	426.095458984375
1235	426.35498046875	12.023316666666666					1	DETECTED	426.3550 m/z @12.02 [CD6584_1.mzXML]	426.35498046875	12.023316666666666	11.892	12.553983333333333	0.6619833333333336	474665.25	3334629.9394533783	1	1279	0.10232198089297917	1.187142882217349	1.6570593455007492	426.34552001953125	426.3554382324219
1236	426.8271789550781	1.7086833333333333					1	DETECTED	426.8272 m/z @1.71 [CD6584_1.mzXML]	426.8271789550781	1.7086833333333333	1.6789833333333335	1.7811833333333333	0.10219999999999985	42692.32421875	185135.15017773418	0	1279	0.08362648576928566	1.7205387205387273	2.4410774410774545	426.8271179199219	426.8280944824219
1237	427.0528564453125	9.401933333333334					1	DETECTED	427.0529 m/z @9.40 [CD6584_1.mzXML]	427.0528564453125	9.401933333333334	9.371983333333333	15.439316666666667	6.067333333333334	8535.689453125	960676.9917024232	0	1279	0.0739287371449251	2.6797077050404976	4.035996448572363	427.05194091796875	427.0622253417969
1238	427.1575622558594	11.668800000000001					1	DETECTED	427.1576 m/z @11.67 [CD6584_1.mzXML]	427.1575622558594	11.668800000000001	9.747716666666667	11.831999999999999	2.0842833333333317	27390.326171875	501594.4750269778	0	1279	0.10194897748720777	0.5424760334880487	0.053714341353678384	427.1539611816406	427.1591796875
1239	428.3706970214844	12.153516666666667					1	DETECTED	428.3707 m/z @12.15 [CD6584_1.mzXML]	428.3706970214844	12.153516666666667	12.0516	12.336083333333333	0.2844833333333323	82477.5703125	621337.07308325	0	1279	0.10375511347997168	1.4555791683206762	1.3232527007222645	428.3614501953125	428.3713684082031
1240	429.3739929199219	12.153516666666667					1	DETECTED	429.3740 m/z @12.15 [CD6584_1.mzXML]	429.3739929199219	12.153516666666667	12.124016666666668	14.29065	2.1666333333333316	22015.548828125	823572.7526470937	0	1279	0.08143878317657638	36.72259887005802	67.72906001022808	429.3670654296875	429.37451171875
1241	429.7671203613281	14.449616666666666					1	DETECTED	429.7671 m/z @14.45 [CD6584_1.mzXML]	429.7671203613281	14.449616666666666	11.7121	14.93145	3.2193500000000004	5685.49267578125	641653.6121136475	0	1279	0.05001496950247741	0.5880055524776107	0.17601110495522132	429.764892578125	429.7673645019531
1242	430.2415771484375	9.6284					1	DETECTED	430.2416 m/z @9.63 [CD6584_1.mzXML]	430.2415771484375	9.6284	9.598783333333333	9.7328	0.13401666666666578	3201.339111328125	16410.50783666986	0	1279	0.09006115002472015	2.262521102982611	3.525042205965222	430.2392578125	430.24200439453125
1243	430.29248046875	11.9649					1	DETECTED	430.2925 m/z @11.96 [CD6584_1.mzXML]	430.29248046875	11.9649	2.722866666666667	12.094716666666667	9.37185	47080.859375	6211295.50365869	0	1279	0.11667694857096045	0.5070231658978364	0.014046331795672672	430.28662109375	430.2928466796875
1244	430.37750244140625	13.479416666666667					1	DETECTED	430.3775 m/z @13.48 [CD6584_1.mzXML]	430.37750244140625	13.479416666666667	12.153516666666667	14.435116666666666	2.281599999999999	32979.55859375	1375574.9542991938	0	1279	0.29504177227601147	0.8603967116675458	0.44613520300996085	430.37567138671875	430.37969970703125
1245	430.7448425292969	13.072783333333332					1	DETECTED	430.7448 m/z @13.07 [CD6584_1.mzXML]	430.7448425292969	13.072783333333332	11.741716666666667	13.086733333333333	1.345016666666666	10593.7705078125	583901.6464644766	0	1279	0.8380365917552002	0.5052401582690579	0.010480316538115741	430.74188232421875	430.7469787597656
1246	430.9111022949219	1.6345833333333333					1	DETECTED	430.9111 m/z @1.63 [CD6584_1.mzXML]	430.9111022949219	1.6345833333333333	1.5606833333333334	1.69365	0.13296666666666668	213481.265625	814558.8092685548	0	1279	0.0582509722753104	0.9236810274782458	1.0045324093661676	430.910888671875	430.9117431640625
1247	431.176025390625	12.632366666666666					1	DETECTED	431.1760 m/z @12.63 [CD6584_1.mzXML]	431.176025390625	12.632366666666666	9.199083333333334	15.197783333333332	5.998699999999998	66672.6640625	3251168.1397626335	0	1279	0.18131166713753544	0.8736098098515999	0.07857421609143385	431.1700744628906	431.1770935058594
1248	431.38140869140625	13.50905					1	DETECTED	431.3814 m/z @13.51 [CD6584_1.mzXML]	431.38140869140625	13.50905	13.434716666666667	13.930266666666666	0.4955499999999997	10780.611328125	171478.35069738814	0	1279	0.07013737819315402	3.3332959641255475	5.666591928251095	431.3786926269531	431.3843688964844
1249	432.23529052734375	11.877433333333332					1	DETECTED	432.2353 m/z @11.88 [CD6584_1.mzXML]	432.23529052734375	11.877433333333332	3.5917499999999998	12.0658	8.47405	51276.37890625	4017162.96835257	0	1279	0.13335511147841572	0.5123784521426876	0.019820511622573807	432.23455810546875	432.24359130859375
1250	432.307861328125	12.214883333333335					1	DETECTED	432.3079 m/z @12.21 [CD6584_1.mzXML]	432.307861328125	12.214883333333335	11.626949999999999	16.40015	4.773200000000001	333375.65625	5198325.919478254	1	1279	0.6083895169834399	3.3146805301397255	0.5078307378964357	432.3069763183594	432.3161315917969
1251	432.9745178222656	1.8661666666666668					1	DETECTED	432.9745 m/z @1.87 [CD6584_1.mzXML]	432.9745178222656	1.8661666666666668	1.7671333333333334	2.44605	0.6789166666666666	56224.15625	779576.3296638182	0	1279	0.10781998177269303	3.3424969164763643	6.355852802309465	432.9732666015625	432.97607421875
1252	433.2380676269531	11.892					1	DETECTED	433.2381 m/z @11.89 [CD6584_1.mzXML]	433.2380676269531	11.892	9.269733333333333	11.9795	2.709766666666667	12937.1923828125	753360.3508273012	0	1279	1.8018366771142382	0.5227259757558175	0.03332759658189966	433.2322998046875	433.23974609375
1253	433.3111572265625	12.259516666666666					1	DETECTED	433.3112 m/z @12.26 [CD6584_1.mzXML]	433.3111572265625	12.259516666666666	3.3158499999999997	12.383516666666667	9.067666666666668	83153.4765625	2414872.5355188022	0	1279	0.6348792601668691	0.5069322798255749	0.28178437492347874	433.308837890625	433.3156433105469
1254	435.1483154296875	11.9649					1	DETECTED	435.1483 m/z @11.96 [CD6584_1.mzXML]	435.1483154296875	11.9649	4.1847	12.0516	7.8669	21021.24609375	2432825.0120285028	0	1279	0.13545149126315081	0.5055718361995836	0.011143672399167174	435.14501953125	435.1483154296875
1255	435.3322448730469	11.640733333333333					1	DETECTED	435.3322 m/z @11.64 [CD6584_1.mzXML]	435.3322448730469	11.640733333333333	8.769166666666667	11.726716666666666	2.9575499999999995	10542.9677734375	437575.48046713264	0	1279	1.1338357856907724	0.5149715021997283	0.08672718006835395	435.3294677734375	435.3326416015625
1256	436.85626220703125	1.6639333333333333					1	DETECTED	436.8563 m/z @1.66 [CD6584_1.mzXML]	436.85626220703125	1.6639333333333333	1.6639333333333333	1.7234166666666666	0.05948333333333333	45851.19140625	120153.7944746095	0	1279	0.044022675605017714	null	null	436.85528564453125	436.8565368652344
1257	437.1907043457031	11.877433333333332					1	DETECTED	437.1907 m/z @11.88 [CD6584_1.mzXML]	437.1907043457031	11.877433333333332	11.8168	12.259516666666666	0.44271666666666576	265304.0	1985280.901200812	0	1279	0.13257615536726064	2.5662031344324125	3.308993360161055	437.18914794921875	437.1915283203125
1258	438.2338562011719	10.307166666666665					1	DETECTED	438.2339 m/z @10.31 [CD6584_1.mzXML]	438.2338562011719	10.307166666666665	8.8926	10.366266666666666	1.4736666666666665	3133.75732421875	98654.08721905512	0	1279	0.05574341165116259	0.5208897895704223	0.04177957914084468	438.22509765625	438.2338562011719
1259	438.2961120605469	13.378083333333333					1	DETECTED	438.2961 m/z @13.38 [CD6584_1.mzXML]	438.2961120605469	13.378083333333333	13.2957	13.930266666666666	0.6345666666666663	17520.38671875	248298.49953637752	0	1279	0.17575245078331925	3.851304875581663	6.702609751163326	438.29302978515625	438.2961120605469
1260	438.98211669921875	1.8092000000000001					1	DETECTED	438.9821 m/z @1.81 [CD6584_1.mzXML]	438.98211669921875	1.8092000000000001	1.7086833333333333	2.44605	0.7373666666666667	30629.048828125	651966.1386137696	0	1279	0.4205131491358365	3.6678826065329084	5.475186558524891	438.9808349609375	438.9839172363281
1261	439.1187744140625	11.1333					1	DETECTED	439.1188 m/z @11.13 [CD6584_1.mzXML]	439.1187744140625	11.1333	2.7367500000000002	11.177583333333333	8.440833333333332	6239.71630859375	1571974.6929163816	0	1279	0.14879118809564318	0.5026369957502387	0.005273991500477288	439.11126708984375	439.12030029296875
1262	440.867431640625	1.6345833333333333					1	DETECTED	440.8674 m/z @1.63 [CD6584_1.mzXML]	440.867431640625	1.6345833333333333	1.5756833333333333	1.6789833333333335	0.10330000000000017	56168.65625	247401.10613525397	0	1279	0.07191937004305116	0.8769100169779308	0.8311729996676366	440.867431640625	440.8681945800781
1263	442.31317138671875	11.8168					1	DETECTED	442.3132 m/z @11.82 [CD6584_1.mzXML]	442.31317138671875	11.8168	11.771516666666667	11.935550000000001	0.16403333333333414	12964.2197265625	77429.36333178706	0	1279	0.08675590307851166	1.811188811188802	2.622377622377604	442.3130187988281	442.3142395019531
1264	442.8761291503906	1.5459333333333334					1	DETECTED	442.8761 m/z @1.55 [CD6584_1.mzXML]	442.8761291503906	1.5459333333333334	1.4718333333333333	3.5184833333333336	2.0466500000000005	15455.361328125	597553.5067006836	0	1279	0.05165413402086161	13.810053981106606	23.952566346853818	442.871826171875	442.8791198730469
1265	443.2640686035156	12.875633333333333					1	DETECTED	443.2641 m/z @12.88 [CD6584_1.mzXML]	443.2640686035156	12.875633333333333	12.704166666666667	12.932166666666665	0.22799999999999798	13112.8515625	128707.24088232394	0	1279	0.14237683037644544	0.6648522550544308	0.3297045101088616	443.2622375488281	443.2657775878906
1266	443.4175109863281	12.2746					1	DETECTED	443.4175 m/z @12.27 [CD6584_1.mzXML]	443.4175109863281	12.2746	12.109283333333334	12.538183333333334	0.4289000000000005	16986.48828125	275409.22209497105	0	1279	0.21722396487191986	1.2972073797761965	1.594414759552393	443.4165344238281	443.4185485839844
1267	444.2359924316406	8.39025					1	DETECTED	444.2360 m/z @8.39 [CD6584_1.mzXML]	444.2359924316406	8.39025	7.9661333333333335	8.539383333333335	0.5732500000000016	3925.0078125	62839.5514726869	0	1279	0.23298511806372169	0.6758164027193797	0.3236541335069414	444.23419189453125	444.23828125
1268	445.32440185546875	13.959666666666667					1	DETECTED	445.3244 m/z @13.96 [CD6584_1.mzXML]	445.32440185546875	13.959666666666667	13.74575	14.884366666666667	1.1386166666666675	5500.6572265625	227849.31236700443	0	1279	1.0306730313542882	2.6613556680950397	4.322711336190079	445.32440185546875	445.33087158203125
1269	445.36474609375	13.630983333333335					1	DETECTED	445.3647 m/z @13.63 [CD6584_1.mzXML]	445.36474609375	13.630983333333335	12.66135	14.93145	2.2700999999999993	10112.845703125	639203.8684040521	0	1279	1.0061903125590081	1.1705971329368476	1.341194265873695	445.3625183105469	445.367431640625
1270	445.3970947265625	12.415216666666668					1	DETECTED	445.3971 m/z @12.42 [CD6584_1.mzXML]	445.3970947265625	12.415216666666668	3.8574833333333336	12.601149999999999	8.743666666666666	26880.845703125	3101697.6764051504	0	1279	0.22491579271537354	0.5108634685197013	2.148585223248773	445.38946533203125	445.3982849121094
1271	446.25140380859375	11.5716					1	DETECTED	446.2514 m/z @11.57 [CD6584_1.mzXML]	446.25140380859375	11.5716	8.784616666666667	12.244533333333333	3.4599166666666665	549651.5	7010553.927155027	1	1279	0.13961787741548548	2.270778227910935	2.5106649502492635	446.24908447265625	446.2521667480469
1272	446.7982177734375	13.703916666666666					1	DETECTED	446.7982 m/z @13.70 [CD6584_1.mzXML]	446.7982177734375	13.703916666666666	1.2191166666666668	13.930266666666666	12.71115	15719.111328125	3156841.140934692	0	1279	0.29343456005991975	0.5090650230680508	0.018130046136101502	446.79010009765625	446.7986145019531
1273	446.8850402832031	1.6345833333333333					1	DETECTED	446.8850 m/z @1.63 [CD6584_1.mzXML]	446.8850402832031	1.6345833333333333	1.081	19.811833333333333	18.730833333333333	112868.125	2006859.6132411803	0	1279	0.05871362247151901	1.1983467599397846	1.0792399137256252	446.88128662109375	446.885498046875
1274	447.2547912597656	11.598966666666666					1	DETECTED	447.2548 m/z @11.60 [CD6584_1.mzXML]	447.2547912597656	11.598966666666666	8.028866666666667	11.8476	3.8187333333333324	124464.390625	1.3818409558335448E7	0	1279	4.150349631467373	0.5306548218936739	0.06628901650673706	447.2520751953125	447.2548828125
1275	447.3441467285156	14.47875					1	DETECTED	447.3441 m/z @14.48 [CD6584_1.mzXML]	447.3441467285156	14.47875	5.233616666666666	15.8124	10.578783333333334	14757.6201171875	2538765.2572154836	0	1279	2.8980744681011057	0.5599860718324016	0.11111858283169483	447.3412170410156	447.3465270996094
1276	448.30303955078125	11.994333333333334					1	DETECTED	448.3030 m/z @11.99 [CD6584_1.mzXML]	448.30303955078125	11.994333333333334	1.4419	12.080383333333334	10.638483333333333	33594.21875	2039558.9038144532	0	1279	10.605647187976947	0.5040772586417667	0.008154517283533357	448.2940673828125	448.30487060546875
1277	448.33892822265625	11.892					1	DETECTED	448.3389 m/z @11.89 [CD6584_1.mzXML]	448.33892822265625	11.892	11.862599999999999	14.435116666666666	2.572516666666667	38582.4921875	1418848.0916809095	0	1279	0.07410503805793489	43.750283446710895	86.50056689342179	448.3323669433594	448.3480224609375
1278	448.94927978515625	1.8661666666666668					1	DETECTED	448.9493 m/z @1.87 [CD6584_1.mzXML]	448.94927978515625	1.8661666666666668	1.8661666666666668	2.3201833333333335	0.45401666666666673	6817.8984375	102308.28111181644	0	1279	0.19507742828183328	null	null	448.9472351074219	448.9497985839844
1279	449.1393127441406	10.51435					1	DETECTED	449.1393 m/z @10.51 [CD6584_1.mzXML]	449.1393127441406	10.51435	4.154633333333333	10.528616666666666	6.373983333333333	4831.78125	783935.4289767762	0	1279	0.08934175255496868	0.5011216432597888	0.0022432865195775465	449.1393127441406	449.14654541015625
1280	449.1988525390625	12.352133333333335					1	DETECTED	449.1989 m/z @12.35 [CD6584_1.mzXML]	449.1988525390625	12.352133333333335	10.351416666666667	19.978333333333335	9.626916666666668	34757.6875	4547891.39478415	0	1279	0.20413490974672044	2.405867064301958	3.811734128603916	449.19647216796875	449.208740234375
1281	450.3185729980469	12.229700000000001					1	DETECTED	450.3186 m/z @12.23 [CD6584_1.mzXML]	450.3185729980469	12.229700000000001	11.640733333333333	12.616950000000001	0.9762166666666676	187117.09375	2960879.080808602	0	1279	0.6691346476267181	0.8543391331255349	0.5382129731706194	450.31805419921875	450.3194580078125
1282	450.3544616699219	13.072783333333332					1	DETECTED	450.3545 m/z @13.07 [CD6584_1.mzXML]	450.3544616699219	13.072783333333332	0.10158333333333333	19.995	19.893416666666667	193855.890625	5508335.929918754	0	1279	0.13585966091359047	0.93612116673082	0.3016981382758648	450.35089111328125	450.35931396484375
1283	451.32177734375	12.214883333333335					1	DETECTED	451.3218 m/z @12.21 [CD6584_1.mzXML]	451.32177734375	12.214883333333335	11.640733333333333	12.4463	0.8055666666666674	50501.03125	896296.2902866227	0	1279	0.15343219002155095	0.7015297976719199	0.7784253344188788	451.3200378417969	451.3233947753906
1284	452.3702392578125	12.0658					1	DETECTED	452.3702 m/z @12.07 [CD6584_1.mzXML]	452.3702392578125	12.0658	12.0516	12.153516666666667	0.10191666666666599	18866.78515625	95549.28629394578	0	1279	0.09822683422834366	3.5886150234744374	6.177230046948875	452.36981201171875	452.3710632324219
1285	453.1642150878906	11.906533333333334					1	DETECTED	453.1642 m/z @11.91 [CD6584_1.mzXML]	453.1642150878906	11.906533333333334	4.3509166666666665	11.9649	7.6139833333333335	15346.4931640625	1297274.4142132571	0	1279	0.10811505356385354	0.5038624687594438	0.007724937518887657	453.1637268066406	453.170654296875
1286	453.34130859375	10.528616666666666					1	DETECTED	453.3413 m/z @10.53 [CD6584_1.mzXML]	453.34130859375	10.528616666666666	4.42685	17.568166666666666	13.141316666666667	192245.625	2229012.1013703668	0	1279	0.09313321408877684	1.4945858391145925	1.6922544680044886	453.3352355957031	453.3436584472656
1287	454.2895812988281	13.101116666666666					1	DETECTED	454.2896 m/z @13.10 [CD6584_1.mzXML]	454.2895812988281	13.101116666666666	12.932166666666665	19.761666666666667	6.829500000000001	66907.640625	1483851.3786943972	0	1279	0.08494869443832798	16.418202042687344	42.27232208265208	454.2847900390625	454.29339599609375
1288	454.3864440917969	12.214883333333335					1	DETECTED	454.3864 m/z @12.21 [CD6584_1.mzXML]	454.3864440917969	12.214883333333335	12.153516666666667	12.259516666666666	0.10599999999999987	16731.666015625	82591.0532729498	0	1279	0.10610829382885001	0.8636610537751007	0.7273221075502013	454.3854675292969	454.3866882324219
1289	454.95623779296875	1.8806					1	DETECTED	454.9562 m/z @1.88 [CD6584_1.mzXML]	454.95623779296875	1.8806	1.7234166666666666	2.3061333333333334	0.5827166666666668	24662.583984375	383047.9800624999	0	1279	0.10907591461713495	1.8536210370056188	2.4250868992070083	454.9542236328125	454.9574890136719
1290	456.3282470703125	11.486500000000001					1	DETECTED	456.3282 m/z @11.49 [CD6584_1.mzXML]	456.3282470703125	11.486500000000001	11.441933333333333	11.585233333333333	0.14329999999999998	37679.95703125	186459.55828808673	0	1279	0.07682200792925364	1.6077038145100417	2.8379220244872347	456.3277587890625	456.32952880859375
[truncated: 146 more rows]
