# Supplementary material for: MSFC: a new feature construction method for accurate diagnosis of mass spectrometry data
Source: Sci Rep. 2023 Sep 21;13:15694. doi: 10.1038/s41598-023-42395-5 (PMC10514077; doi:10.1038/s41598-023-42395-5)
Supplement: Supplementary file 1 — Supplementary Information. [file 41598_2023_42395_MOESM1_ESM.zip › dataset/CHD dataset/1-batch/P/CD6586_1.mzXML_chromatograms.csv]

row ID	row m/z	row retention time	row identity (main ID)	row identity (all IDs)	row identity (main ID + details)	row comment	row number of detected peaks	CD6586_1.mzXML Peak status	CD6586_1.mzXML Peak name	CD6586_1.mzXML Peak m/z	CD6586_1.mzXML Peak RT	CD6586_1.mzXML Peak RT start	CD6586_1.mzXML Peak RT end	CD6586_1.mzXML Peak duration time	CD6586_1.mzXML Peak height	CD6586_1.mzXML Peak area	CD6586_1.mzXML Peak charge	CD6586_1.mzXML Peak # data points	CD6586_1.mzXML Peak FWHM	CD6586_1.mzXML Peak tailing factor	CD6586_1.mzXML Peak asymmetry factor	CD6586_1.mzXML Peak m/z min	CD6586_1.mzXML Peak m/z max
1	55.05384063720703	11.268466666666665					1	DETECTED	55.0538 m/z @11.27 [CD6586_1.mzXML]	55.05384063720703	11.268466666666665	0.16924999999999998	19.98166666666667	19.812416666666667	6457.224609375	1413786.2425604556	0	1280	5.141624535355302	0.7747166792080185	0.6549352603012959	55.04637908935547	55.063575744628906
2	60.08025360107422	14.814916666666667					1	DETECTED	60.0803 m/z @14.81 [CD6586_1.mzXML]	60.08025360107422	14.814916666666667	0.10093333333333333	19.99816666666667	19.897233333333336	257983.34375	6.983174611838342E7	0	1280	6.501179868427249	0.8929357781701843	0.8145107494681034	60.07271957397461	60.08055877685547
3	61.03915786743164	1.8399					1	DETECTED	61.0392 m/z @1.84 [CD6586_1.mzXML]	61.03915786743164	1.8399	0.11793333333333332	19.99816666666667	19.880233333333337	375703.0	4561612.110098326	0	1280	0.052188891936066684	4.379110264531537	5.852433090685508	61.03898239135742	61.04339599609375
4	61.08363723754883	13.845516666666667					1	DETECTED	61.0836 m/z @13.85 [CD6586_1.mzXML]	61.08363723754883	13.845516666666667	8.668566666666667	19.698500000000003	11.029933333333336	7224.4580078125	1783543.5130889877	0	1280	3.965686694405141	1.0652926272547867	0.8394682974905281	61.08333206176758	61.08388900756836
5	68.98182678222656	1.4874666666666667					1	DETECTED	68.9818 m/z @1.49 [CD6586_1.mzXML]	68.98182678222656	1.4874666666666667	1.4426333333333334	14.954366666666665	13.511733333333332	9889.0341796875	2999904.763489746	0	1280	0.13475208193517707	150.6884758364314	300.3769516728628	68.98161315917969	68.99052429199219
6	69.06948852539062	7.495833333333334					1	DETECTED	69.0695 m/z @7.50 [CD6586_1.mzXML]	69.06948852539062	7.495833333333334	0.10093333333333333	19.99816666666667	19.897233333333336	7195.71240234375	3990098.4488032497	0	1280	4.959195208993618	1.3453348478906637	1.710911103933517	69.06023406982422	69.07891082763672
7	70.98008728027344	1.45785					1	DETECTED	70.9801 m/z @1.46 [CD6586_1.mzXML]	70.98008728027344	1.45785	0.8056666666666668	19.021166666666666	18.2155	7405.88671875	1782848.961100464	0	1280	0.11822613839107876	13.965014949784058	353.9463505116553	70.97726440429688	70.98963928222656
8	72.04859161376953	12.5802					1	DETECTED	72.0486 m/z @12.58 [CD6586_1.mzXML]	72.04859161376953	12.5802	3.8529	19.7985	15.9456	3238.4853515625	1194738.4324253232	0	1280	4.0418529358279365	0.9135471451651714	0.8270942903303429	72.04196166992188	72.05679321289062
9	72.08028411865234	1.9661833333333334					1	DETECTED	72.0803 m/z @1.97 [CD6586_1.mzXML]	72.08028411865234	1.9661833333333334	1.5759333333333332	16.09218333333333	14.516249999999998	49565.578125	2064141.7964823605	0	1280	0.14307355214244422	1.3567842652437891	6.210468910510176	72.07311248779297	72.08705139160156
10	73.04507446289062	14.0939					1	DETECTED	73.0451 m/z @14.09 [CD6586_1.mzXML]	73.04507446289062	14.0939	0.10093333333333333	19.99816666666667	19.897233333333336	10172.8427734375	3476303.987663088	0	1280	6.4168972496259435	0.9036918519937122	0.4231340968288757	73.03740692138672	73.05020141601562
11	75.94738006591797	2.5269166666666667					1	DETECTED	75.9474 m/z @2.53 [CD6586_1.mzXML]	75.94738006591797	2.5269166666666667	0.46148333333333336	15.300749999999999	14.839266666666665	5204.13818359375	1487140.8157414244	0	1280	0.23407369876316064	3.5922889466294396	6.184577893258879	75.94271087646484	75.95552062988281
12	77.03764343261719	14.18625					1	DETECTED	77.0376 m/z @14.19 [CD6586_1.mzXML]	77.03764343261719	14.18625	6.390066666666667	18.459166666666665	12.069099999999999	1831.901123046875	791081.0702076416	0	1280	10.25090450767773	0.7740390062658865	0.5480780125317729	77.03272247314453	77.0383071899414
13	80.9472427368164	1.7554333333333332					1	DETECTED	80.9472 m/z @1.76 [CD6586_1.mzXML]	80.9472427368164	1.7554333333333332	1.6498666666666668	16.190450000000002	14.540583333333336	224858.53125	5010692.8541394025	0	1280	0.2613579867466558	3.509418051666477	5.698449876912601	80.93876647949219	80.94783020019531
14	81.06935119628906	13.887983333333333					1	DETECTED	81.0694 m/z @13.89 [CD6586_1.mzXML]	81.06935119628906	13.887983333333333	0.10093333333333333	19.99816666666667	19.897233333333336	4674.86669921875	2116065.4164100355	0	1280	8.152551333020693	0.7215913967575854	0.9958351509552559	81.06546020507812	81.06973266601562
15	82.94435119628906	1.7251666666666667					1	DETECTED	82.9444 m/z @1.73 [CD6586_1.mzXML]	82.94435119628906	1.7251666666666667	1.6792666666666667	2.5813166666666665	0.9020499999999998	86515.4921875	1313532.181092651	0	1280	0.3222931194563874	12.639102166636762	13.09531497627205	82.94432067871094	82.94447326660156
16	83.02082061767578	1.8257166666666669					1	DETECTED	83.0208 m/z @1.83 [CD6586_1.mzXML]	83.02082061767578	1.8257166666666669	0.13499999999999998	19.931833333333334	19.796833333333332	4863311.0	2.298047103448802E7	0	1280	0.05604878490694998	1.9739515510889363	2.603327722730089	83.02069091796875	83.02557373046875
17	83.08489227294922	11.3166					1	DETECTED	83.0849 m/z @11.32 [CD6586_1.mzXML]	83.08489227294922	11.3166	0.10093333333333333	19.99816666666667	19.897233333333336	33308.859375	5071215.310608519	0	1280	0.2246137682789815	1.0957133417566425	1.8736594294860338	83.08429718017578	83.08528900146484
18	84.02438354492188	1.8399					1	DETECTED	84.0244 m/z @1.84 [CD6586_1.mzXML]	84.02438354492188	1.8399	1.0641166666666666	6.439416666666667	5.375300000000001	37015.19921875	3065413.6184951784	0	1280	0.06064755538110589	3.4644337980965476	5.928867596193094	84.01806640625	84.0261001586914
19	84.04397583007812	2.8596333333333335					1	DETECTED	84.0440 m/z @2.86 [CD6586_1.mzXML]	84.04397583007812	2.8596333333333335	0.44436666666666663	19.898833333333336	19.45446666666667	26777.228515625	3320262.889152741	0	1280	0.6209163906396706	1.445818094545975	1.5154546154649664	84.04374694824219	84.0520248413086
20	84.61924743652344	1.4874666666666667					1	DETECTED	84.6192 m/z @1.49 [CD6586_1.mzXML]	84.61924743652344	1.4874666666666667	1.4426333333333334	1.7251666666666667	0.2825333333333333	3516.79296875	47095.10184405518	0	1280	0.06037912118878297	3.150929368029743	5.301858736059486	84.61912536621094	84.62506103515625
21	84.95909118652344	1.4874666666666667					1	DETECTED	84.9591 m/z @1.49 [CD6586_1.mzXML]	84.95909118652344	1.4874666666666667	0.10093333333333333	19.99816666666667	19.897233333333336	1015833.5	1.8652109655888483E7	0	1280	0.14737059289733323	1.5688875651120482	2.2674253066945096	84.9532699584961	84.96768188476562
22	85.02787780761719	1.9938833333333332					1	DETECTED	85.0279 m/z @1.99 [CD6586_1.mzXML]	85.02787780761719	1.9938833333333332	1.7975999999999999	16.9415	15.143900000000002	68886.3359375	3805301.043033509	0	1280	0.20778801949165704	9.21284113561127	8.899018314806595	85.02786254882812	85.0281982421875
23	85.06437683105469	7.2463500000000005					1	DETECTED	85.0644 m/z @7.25 [CD6586_1.mzXML]	85.06437683105469	7.2463500000000005	0.10093333333333333	19.98166666666667	19.880733333333335	4980.66162109375	2387614.457932189	0	1280	13.403231109279242	1.391152836900111	1.2907908954597447	85.05719757080078	85.06462097167969
24	86.05963134765625	2.65035					1	DETECTED	86.0596 m/z @2.65 [CD6586_1.mzXML]	86.05963134765625	2.65035	0.13499999999999998	19.882166666666667	19.747166666666665	14581.4462890625	3278752.3068956006	0	1280	0.33509340801984644	2.0818354543785103	8.8589854408653	86.05146026611328	86.06392669677734
25	86.09595489501953	4.017416666666667					1	DETECTED	86.0960 m/z @4.02 [CD6586_1.mzXML]	86.09595489501953	4.017416666666667	3.0561000000000003	15.300749999999999	12.244649999999998	114418.6484375	7370589.3008960895	1	1280	0.954453526945723	0.9654317816450293	0.8119489290765314	86.09571075439453	86.09635925292969
26	87.0799789428711	7.081433333333334					1	DETECTED	87.0800 m/z @7.08 [CD6586_1.mzXML]	87.0799789428711	7.081433333333334	0.10093333333333333	19.99816666666667	19.897233333333336	97185.4296875	4.9112765534245744E7	1	1280	5.1082825083655115	1.0424627032148683	1.3706969735150754	87.07975006103516	87.08010864257812
27	88.08335876464844	6.965516666666667					1	DETECTED	88.0834 m/z @6.97 [CD6586_1.mzXML]	88.08335876464844	6.965516666666667	0.10093333333333333	19.98166666666667	19.880733333333335	6298.15625	3194427.6004638085	0	1280	6.778947159027583	1.4480655538694995	0.47982365478930694	88.0733642578125	88.0835952758789
28	88.11148834228516	12.656749999999999					1	DETECTED	88.1115 m/z @12.66 [CD6586_1.mzXML]	88.11148834228516	12.656749999999999	9.56155	19.598333333333336	10.036783333333336	6386.10791015625	1452369.4828157963	0	1280	2.438928215551181	1.621346493495306	1.110766403773563	88.11111450195312	88.1141586303711
29	88.95214080810547	1.5316666666666667					1	DETECTED	88.9521 m/z @1.53 [CD6586_1.mzXML]	88.95214080810547	1.5316666666666667	1.4095166666666665	16.629833333333334	15.220316666666667	15180.783203125	2013006.308057129	0	1280	0.07922484898306492	61.87739914835525	126.93983828290169	88.94827270507812	88.95249938964844
30	88.96784973144531	11.3166					1	DETECTED	88.9678 m/z @11.32 [CD6586_1.mzXML]	88.96784973144531	11.3166	0.3237	19.882166666666667	19.558466666666668	37702.63671875	4814434.151755187	0	1280	0.39157618260732896	0.8895954055193201	9.209770106692774	88.9676742553711	88.96839904785156
31	89.0593032836914	10.174566666666667					1	DETECTED	89.0593 m/z @10.17 [CD6586_1.mzXML]	89.0593032836914	10.174566666666667	0.11793333333333332	19.99816666666667	19.880233333333337	16293.8720703125	4694398.282055545	0	1280	0.6466755950094623	1.2758119902499347	1.4119942810959132	89.0587387084961	89.05951690673828
32	89.96037292480469	12.3466					1	DETECTED	89.9604 m/z @12.35 [CD6586_1.mzXML]	89.96037292480469	12.3466	10.8992	15.638716666666665	4.739516666666665	14489.6416015625	1461303.6603715816	0	1280	0.8029845612758137	1.6372518538989447	2.2745037077978894	89.96026611328125	89.96062469482422
33	90.05442810058594	1.8681833333333333					1	DETECTED	90.0544 m/z @1.87 [CD6586_1.mzXML]	90.05442810058594	1.8681833333333333	0.15211666666666668	19.98166666666667	19.82955	84602.4765625	4557566.892663054	0	1280	0.23767462983551524	5.334017150218756	0.6531866694808267	90.04570770263672	90.05946350097656
34	90.97599029541016	1.6498666666666668					1	DETECTED	90.9760 m/z @1.65 [CD6586_1.mzXML]	90.97599029541016	1.6498666666666668	1.5316666666666667	16.271566666666665	14.739899999999999	590059.1875	1.978598340377734E7	0	1280	0.11701477546031525	1.825523648241223	2.276284172201075	90.96995544433594	90.97706604003906
35	91.0385513305664	9.9896					1	DETECTED	91.0386 m/z @9.99 [CD6586_1.mzXML]	91.0385513305664	9.9896	0.10093333333333333	19.99816666666667	19.897233333333336	47499.5234375	2.598948600898096E7	0	1280	19.524583000118295	1.0060624957864224	0.3381237378164067	91.03825378417969	91.03866577148438
36	91.0538330078125	9.221266666666667					1	DETECTED	91.0538 m/z @9.22 [CD6586_1.mzXML]	91.0538330078125	9.221266666666667	0.11793333333333332	19.96516666666667	19.847233333333335	115083.3203125	1.0824370190208267E7	0	1280	0.08687769271279144	1.1033870356133852	2.000441564023839	91.04594421386719	91.05742645263672
37	91.95587158203125	13.06465					1	DETECTED	91.9559 m/z @13.06 [CD6586_1.mzXML]	91.95587158203125	13.06465	4.1076999999999995	13.218033333333333	9.110333333333333	6612.53369140625	848369.7009404909	0	1280	1.1545196904499768	0.508562252403627	0.017124504807253842	91.95486450195312	91.95620727539062
38	92.05717468261719	9.23535					1	DETECTED	92.0572 m/z @9.24 [CD6586_1.mzXML]	92.05717468261719	9.23535	3.28385	18.29283333333333	15.00898333333333	7196.943359375	891635.8123088073	0	1280	0.06615526296485186	1.260941219300456	1.7060485052505336	92.05513763427734	92.06078338623047
39	93.0568618774414	8.653333333333334					1	DETECTED	93.0569 m/z @8.65 [CD6586_1.mzXML]	93.0568618774414	8.653333333333334	0.7366499999999999	19.898833333333336	19.162183333333335	5535.20556640625	1767487.222581055	0	1280	0.07571938984608906	1.2102406100197685	5.270448371614109	93.0539779663086	93.05781555175781
40	93.06945037841797	8.426366666666667					1	DETECTED	93.0695 m/z @8.43 [CD6586_1.mzXML]	93.06945037841797	8.426366666666667	0.22098333333333334	19.99816666666667	19.777183333333337	10865.9697265625	1575116.6301494446	0	1280	3.3758586843229974	9.817111023831592	16.369682758360383	93.06053161621094	93.06983947753906
41	94.04095458984375	8.367566666666667					1	DETECTED	94.0410 m/z @8.37 [CD6586_1.mzXML]	94.04095458984375	8.367566666666667	2.3326333333333333	17.727666666666668	15.395033333333334	15630.2529296875	1571889.6521760863	0	1280	0.17785704669548075	0.594054780965702	4.1714040725741235	94.03279876708984	94.0494155883789
42	95.0487060546875	8.367566666666667					1	DETECTED	95.0487 m/z @8.37 [CD6586_1.mzXML]	95.0487060546875	8.367566666666667	0.27226666666666666	19.9155	19.643233333333335	14611.9423828125	1205758.4506983028	0	1280	0.24929822721243866	0.5608488797920537	0.8096272098480646	95.04125213623047	95.05187225341797
43	95.08495330810547	13.761149999999999					1	DETECTED	95.0850 m/z @13.76 [CD6586_1.mzXML]	95.08495330810547	13.761149999999999	0.23804999999999998	19.99816666666667	19.76011666666667	10055.3818359375	1790204.5241799632	0	1280	0.6372089311365645	0.6241658175468462	0.5886344028254731	95.07888793945312	95.08551025390625
44	96.92118072509766	1.7251666666666667					1	DETECTED	96.9212 m/z @1.73 [CD6586_1.mzXML]	96.92118072509766	1.7251666666666667	1.6498666666666668	10.4999	8.850033333333334	193447.359375	4219317.249795347	0	1280	0.19317799563428095	4.783858199034853	7.374464497670769	96.919677734375	96.92217254638672
45	97.02789306640625	2.3608					1	DETECTED	97.0279 m/z @2.36 [CD6586_1.mzXML]	97.02789306640625	2.3608	2.3608	17.25183333333333	14.891033333333331	11091.8486328125	1316243.1816554875	0	1280	0.42301223444446556	null	null	97.02749633789062	97.02825927734375
46	97.06431579589844	6.833966666666667					1	DETECTED	97.0643 m/z @6.83 [CD6586_1.mzXML]	97.06431579589844	6.833966666666667	0.25525	19.99816666666667	19.74291666666667	3318.31982421875	2358495.0302547305	0	1280	13.426408954797715	1.500514284700917	2.001028569401834	97.05838012695312	97.07168579101562
47	97.10059356689453	11.6628					1	DETECTED	97.1006 m/z @11.66 [CD6586_1.mzXML]	97.10059356689453	11.6628	0.11793333333333332	19.9155	19.79756666666667	8196.5107421875	2426001.9334396664	0	1280	0.8884813498669359	0.668137988262915	2.1466144275103693	97.09368133544922	97.10335540771484
48	98.91816711425781	1.7251666666666667					1	DETECTED	98.9182 m/z @1.73 [CD6586_1.mzXML]	98.91816711425781	1.7251666666666667	1.66445	6.160200000000001	4.495750000000001	57811.5234375	2388060.380567139	0	1280	0.2969527374866514	37.022371671699105	73.04474334339821	98.91812133789062	98.92803955078125
49	98.98356628417969	2.064033333333333					1	DETECTED	98.9836 m/z @2.06 [CD6586_1.mzXML]	98.98356628417969	2.064033333333333	0.10093333333333333	19.99816666666667	19.897233333333336	27278.822265625	6358918.245558108	0	1280	1.4940480649397798	11.33456633345885	21.80594068251181	98.97512817382812	98.98396301269531
50	98.99493408203125	1.8257166666666669					1	DETECTED	98.9949 m/z @1.83 [CD6586_1.mzXML]	98.99493408203125	1.8257166666666669	1.5611333333333335	11.798133333333334	10.237	221275.546875	4651321.326796997	0	1280	0.6005699953609962	50.679575562074334	null	98.99082946777344	98.99977111816406
51	99.04344940185547	1.9661833333333334					1	DETECTED	99.0434 m/z @1.97 [CD6586_1.mzXML]	99.04344940185547	1.9661833333333334	0.5474166666666667	18.276166666666665	17.728749999999998	20125.53515625	2409301.3965024417	0	1280	0.46227189020787995	8.726643125265694	3.4719859797702197	99.04109191894531	99.04550170898438
52	100.07511138916016	8.8392					1	DETECTED	100.0751 m/z @8.84 [CD6586_1.mzXML]	100.07511138916016	8.8392	0.10093333333333333	19.99816666666667	19.897233333333336	167078.890625	3793798.6329574874	1	1280	0.15025837588894397	1.489782994824739	1.6465951412467423	100.07488250732422	100.07940673828125
53	100.11164855957031	9.852300000000001					1	DETECTED	100.1116 m/z @9.85 [CD6586_1.mzXML]	100.11164855957031	9.852300000000001	0.9438333333333334	19.731833333333334	18.788	3866.748779296875	1068497.1312180483	0	1280	0.1364859496224451	1.054502458335516	1.1090049166710318	100.11144256591797	100.11197662353516
54	100.57488250732422	13.586666666666668					1	DETECTED	100.5749 m/z @13.59 [CD6586_1.mzXML]	100.57488250732422	13.586666666666668	0.13499999999999998	13.887983333333333	13.752983333333333	7392.9892578125	3977239.1321062013	0	1280	12.416968111720992	0.5111999752199231	0.024800035888501135	100.56700897216797	100.5800552368164
55	101.00764465332031	1.4874666666666667					1	DETECTED	101.0076 m/z @1.49 [CD6586_1.mzXML]	101.00764465332031	1.4874666666666667	0.10093333333333333	19.99816666666667	19.897233333333336	1106995.125	1.3896462382434221E7	1	1280	0.12186587995358988	1.7039839166877178	2.3462308941866343	101.00064849853516	101.0158462524414
56	101.09544372558594	11.30055					1	DETECTED	101.0954 m/z @11.30 [CD6586_1.mzXML]	101.09544372558594	11.30055	0.10093333333333333	19.99816666666667	19.897233333333336	28547.388671875	9161017.659509584	0	1280	4.327004709835769	2.0215076909688	0.4071995971398951	101.09519958496094	101.09584045410156
57	102.0086669921875	1.4874666666666667					1	DETECTED	102.0087 m/z @1.49 [CD6586_1.mzXML]	102.0086669921875	1.4874666666666667	1.4095166666666665	19.0705	17.660983333333334	89599.1953125	1.2111852628961302E7	0	1280	0.15955199974027057	85.90230497422992	183.11813155380287	102.00820922851562	102.00891876220703
58	102.05426788330078	2.23365					1	DETECTED	102.0543 m/z @2.23 [CD6586_1.mzXML]	102.05426788330078	2.23365	0.10093333333333333	19.781833333333335	19.6809	36946.59375	4290867.094135099	0	1280	0.5506891057941978	3.231201366738767	5.997316265256878	102.04586029052734	102.05465698242188
59	102.09081268310547	1.8540166666666666					1	DETECTED	102.0908 m/z @1.85 [CD6586_1.mzXML]	102.09081268310547	1.8540166666666666	0.11793333333333332	19.99816666666667	19.880233333333337	16790.9296875	3781611.1371146836	0	1280	0.8153912014134728	8.778146904023771	18.761249323225037	102.09050750732422	102.09902954101562
60	102.12703704833984	13.73315					1	DETECTED	102.1270 m/z @13.73 [CD6586_1.mzXML]	102.12703704833984	13.73315	0.35836666666666667	19.9155	19.557133333333336	8145.6357421875	2491748.1808160064	0	1280	3.8239708916862902	0.7311196318445036	1.1195739167268903	102.1267318725586	102.1275863647461
61	102.96971130371094	1.4874666666666667					1	DETECTED	102.9697 m/z @1.49 [CD6586_1.mzXML]	102.96971130371094	1.4874666666666667	0.8056666666666668	9.010083333333334	8.204416666666667	324090.84375	3947820.1946277767	0	1280	0.15651172929538748	2.3263139290317634	2.4381558224941458	102.96947479248047	102.9699935913086
62	103.03832244873047	2.03605					1	DETECTED	103.0383 m/z @2.04 [CD6586_1.mzXML]	103.03832244873047	2.03605	0.20351666666666668	18.0595	17.855983333333334	70238.6875	5347972.931356873	0	1280	0.5966997529345108	2.0666713106744763	7.339232577570362	103.03801727294922	103.03865814208984
63	103.05360412597656	8.367566666666667					1	DETECTED	103.0536 m/z @8.37 [CD6586_1.mzXML]	103.05360412597656	8.367566666666667	3.4138	10.62645	7.21265	253788.0625	9330774.082607176	1	1280	0.23754383418797076	0.948863331899563	0.675978451899002	103.05359649658203	103.0591049194336
64	103.07467651367188	11.025383333333334					1	DETECTED	103.0747 m/z @11.03 [CD6586_1.mzXML]	103.07467651367188	11.025383333333334	0.10093333333333333	19.99816666666667	19.897233333333336	101629.6875	1.5137223908501357E7	0	1280	0.36969020370877814	3.0239543557835225	0.563495921947233	103.0690689086914	103.07878875732422
65	104.05712127685547	8.3821					1	DETECTED	104.0571 m/z @8.38 [CD6586_1.mzXML]	104.05712127685547	8.3821	7.95685	8.730316666666665	0.773466666666665	15732.4814453125	306480.63782299805	0	1280	0.25976943482828396	0.9102828554658284	0.5365419515851745	104.05704498291016	104.05747985839844
66	104.07461547851562	13.632533333333333					1	DETECTED	104.0746 m/z @13.63 [CD6586_1.mzXML]	104.07461547851562	13.632533333333333	0.11793333333333332	19.98166666666667	19.863733333333336	10210.1025390625	3195164.118058506	0	1280	3.5031353880772524	0.8116287774989607	0.5299525894356069	104.06970977783203	104.07848358154297
67	104.10619354248047	1.7697333333333334					1	DETECTED	104.1062 m/z @1.77 [CD6586_1.mzXML]	104.10619354248047	1.7697333333333334	0.9782666666666666	14.57695	13.598683333333334	1142328.125	8329928.6742282165	1	1280	0.055559387170699415	3.872333092725608	3.3819311639692953	104.10601806640625	104.10684967041016
68	104.96270751953125	11.634016666666668					1	DETECTED	104.9627 m/z @11.63 [CD6586_1.mzXML]	104.96270751953125	11.634016666666668	0.11793333333333332	19.948500000000003	19.83056666666667	15816.9931640625	2764174.4257589118	0	1280	19.80742710403351	0.7859400800808165	0.6892972314122513	104.96251678466797	104.96300506591797
69	105.00279235839844	1.4874666666666667					1	DETECTED	105.0028 m/z @1.49 [CD6586_1.mzXML]	105.00279235839844	1.4874666666666667	1.4095166666666665	1.6204166666666666	0.2109000000000001	38698.03125	299475.6045075682	0	1280	0.13688724842612565	1.306801552724991	1.7232966254860853	105.00263214111328	105.0028305053711
70	105.05412292480469	4.364050000000001					1	DETECTED	105.0541 m/z @4.36 [CD6586_1.mzXML]	105.05412292480469	4.364050000000001	3.4718166666666668	8.47105	4.999233333333333	3624.10107421875	398515.5454377442	0	1280	4.349951575469652	2.8015280008966243	4.60305600179325	105.04423522949219	105.06047821044922
71	105.0710220336914	14.019133333333334					1	DETECTED	105.0710 m/z @14.02 [CD6586_1.mzXML]	105.0710220336914	14.019133333333334	0.10093333333333333	19.99816666666667	19.897233333333336	52760.1796875	1.1449217568064844E7	0	1280	1.710053823595965	0.8521238291028219	1.071904489317432	105.06196594238281	105.07275390625
72	105.10964965820312	1.7697333333333334					1	DETECTED	105.1096 m/z @1.77 [CD6586_1.mzXML]	105.10964965820312	1.7697333333333334	1.7554333333333332	2.0219666666666667	0.2665333333333335	50123.46875	246711.57477185086	0	1280	0.06598976782380506	9.319347319347195	17.63869463869439	105.10962677001953	105.1097640991211
73	106.04933166503906	1.9523666666666666					1	DETECTED	106.0493 m/z @1.95 [CD6586_1.mzXML]	106.04933166503906	1.9523666666666666	0.11793333333333332	9.010083333333334	8.89215	8850.478515625	741718.6910742188	0	1280	1.2476791839305834	6.14110758924444	4.634557675283432	106.03938293457031	106.04977416992188
74	106.06393432617188	11.5062					1	DETECTED	106.0639 m/z @11.51 [CD6586_1.mzXML]	106.06393432617188	11.5062	0.37543333333333334	19.98166666666667	19.606233333333336	5784.0771484375	2107535.770872375	0	1280	5.3531004399069	0.8807225018941494	2.0880943458500276	106.06393432617188	106.07252502441406
75	106.94988250732422	1.6498666666666668					1	DETECTED	106.9499 m/z @1.65 [CD6586_1.mzXML]	106.94988250732422	1.6498666666666668	1.5611333333333335	1.9246166666666666	0.36348333333333316	94115.4765625	911865.9580131836	0	1280	0.14609260770693355	2.0481780616078127	2.784690318328828	106.94976043701172	106.95012664794922
76	107.05179595947266	5.09925					1	DETECTED	107.0518 m/z @5.10 [CD6586_1.mzXML]	107.05179595947266	5.09925	0.3237	19.99816666666667	19.67446666666667	6689.33251953125	1733034.723910522	0	1280	4.968401139703997	0.6898431586883058	7.093994995032739	107.04296875	107.06018829345703
77	108.08027648925781	7.01495					1	DETECTED	108.0803 m/z @7.01 [CD6586_1.mzXML]	108.08027648925781	7.01495	0.11793333333333332	19.99816666666667	19.880233333333337	2564.581298828125	1514364.9653145152	0	1280	14.222102938282717	1.4412197544348888	1.8824395088697776	108.07987213134766	108.08073425292969
78	109.06436157226562	8.396700000000001					1	DETECTED	109.0644 m/z @8.40 [CD6586_1.mzXML]	109.06436157226562	8.396700000000001	1.5759333333333332	18.575833333333332	16.9999	6896.62255859375	1212556.363313507	0	1280	6.866443730936825	0.5206556491672066	1.165562633652516	109.0603256225586	109.07177734375
79	109.1004638671875	13.803466666666667					1	DETECTED	109.1005 m/z @13.80 [CD6586_1.mzXML]	109.1004638671875	13.803466666666667	0.16924999999999998	19.98166666666667	19.812416666666667	7000.0029296875	1697331.9293911457	0	1280	0.15741853109563664	0.7430407920628851	0.23754957507571212	109.09689331054688	109.10357666015625
80	110.0595474243164	2.3185166666666666					1	DETECTED	110.0595 m/z @2.32 [CD6586_1.mzXML]	110.0595474243164	2.3185166666666666	0.18646666666666667	19.781833333333335	19.595366666666667	7109.830078125	1732269.956730377	0	1280	0.48217986024487747	4.595428499957006	1.8487265312982752	110.05330657958984	110.05999755859375
81	111.04330444335938	2.0219666666666667					1	DETECTED	111.0433 m/z @2.02 [CD6586_1.mzXML]	111.04330444335938	2.0219666666666667	0.10093333333333333	19.99816666666667	19.897233333333336	7293.61962890625	3166973.776722657	0	1280	4.305104081904085	5.178783987784353	6.940689909334992	111.04291534423828	111.04393768310547
82	111.1162109375	12.826216666666665					1	DETECTED	111.1162 m/z @12.83 [CD6586_1.mzXML]	111.1162109375	12.826216666666665	0.37543333333333334	19.848333333333336	19.472900000000003	8411.4677734375	1736527.0507987358	0	1280	0.04980237255571218	0.7819949748810987	0.4042625523877215	111.11581420898438	111.12214660644531
83	112.0362548828125	1.7975999999999999					1	DETECTED	112.0363 m/z @1.80 [CD6586_1.mzXML]	112.0362548828125	1.7975999999999999	1.1326833333333333	19.0705	17.937816666666667	108442.8515625	2301786.4507366335	0	1280	0.16678956189467886	13.488770522621884	164.03632274097217	112.02754211425781	112.0412826538086
84	112.89505767822266	1.7251666666666667					1	DETECTED	112.8951 m/z @1.73 [CD6586_1.mzXML]	112.89505767822266	1.7251666666666667	1.66445	4.27325	2.6088	146950.46875	1839546.4941648552	0	1280	0.2641494701731997	21.483392808125142	5.703463225112784	112.88787078857422	112.89522552490234
85	113.02029418945312	2.2476333333333334					1	DETECTED	113.0203 m/z @2.25 [CD6586_1.mzXML]	113.02029418945312	2.2476333333333334	0.18646666666666667	19.781833333333335	19.595366666666667	142212.578125	6316002.778158997	0	1280	0.3212380391401517	1.0704432588360622	1.0983887688724894	113.01484680175781	113.02305603027344
86	113.03722381591797	13.586666666666668					1	DETECTED	113.0372 m/z @13.59 [CD6586_1.mzXML]	113.03722381591797	13.586666666666668	1.4095166666666665	18.642	17.232483333333334	6941.68798828125	2201055.710559875	0	1280	2.2517040787055613	0.7075745693094581	0.18891785763991212	113.03378295898438	113.03811645507812
87	114.05440521240234	2.719733333333333					1	DETECTED	114.0544 m/z @2.72 [CD6586_1.mzXML]	114.05440521240234	2.719733333333333	0.10093333333333333	19.99816666666667	19.897233333333336	40929.7265625	5841172.140425569	0	1280	0.92917335161121	3.894357608680066	3.902808665742816	114.053955078125	114.05484771728516
88	114.06543731689453	1.8257166666666669					1	DETECTED	114.0654 m/z @1.83 [CD6586_1.mzXML]	114.06543731689453	1.8257166666666669	1.4095166666666665	17.694666666666667	16.28515	970594.8125	1.5594971181845589E7	1	1280	0.06703006291008662	1.09364332130919	0.7758740645336082	114.06371307373047	114.06591033935547
89	114.09085845947266	9.72855					1	DETECTED	114.0909 m/z @9.73 [CD6586_1.mzXML]	114.09085845947266	9.72855	0.2894	19.882166666666667	19.592766666666666	8026.857421875	1543608.870551209	0	1280	0.3655212969803898	1.037845921860902	1.165654445448654	114.08235931396484	114.09335327148438
90	114.89195251464844	1.7251666666666667					1	DETECTED	114.8920 m/z @1.73 [CD6586_1.mzXML]	114.89195251464844	1.7251666666666667	1.66445	2.23365	0.5691999999999999	41726.90625	419994.66909521475	0	1280	0.07592407957242298	4.687345594290413	8.374691188580826	114.89186096191406	114.89203643798828
91	114.98725128173828	1.4874666666666667					1	DETECTED	114.9873 m/z @1.49 [CD6586_1.mzXML]	114.98725128173828	1.4874666666666667	1.3922666666666668	1.6498666666666668	0.25760000000000005	48902.1328125	394808.6136828003	0	1280	0.2069472905396743	1.4103610104680127	2.0904016891253256	114.98690032958984	114.98725891113281
92	115.0360336303711	1.8540166666666666					1	DETECTED	115.0360 m/z @1.85 [CD6586_1.mzXML]	115.0360336303711	1.8540166666666666	0.20351666666666668	19.948500000000003	19.744983333333337	209682.1875	2816743.410699587	0	1280	0.06129877399516537	0.4623483641317167	3.77733678637602	115.02935791015625	115.03897094726562
93	115.0538558959961	9.221266666666667					1	DETECTED	115.0539 m/z @9.22 [CD6586_1.mzXML]	115.0538558959961	9.221266666666667	2.845566666666667	15.735166666666666	12.8896	75648.2890625	2568270.5823541563	0	1280	0.0715698566729337	19.320176185592338	1.8675919737964615	115.05309295654297	115.0577163696289
94	115.06889343261719	1.8399					1	DETECTED	115.0689 m/z @1.84 [CD6586_1.mzXML]	115.06889343261719	1.8399	0.8576	16.8925	16.034899999999997	34480.38671875	2244058.8455392765	0	1280	8.231690822174873	4.368120853862517	7.268650422868692	115.0687484741211	115.07518005371094
95	115.11126708984375	11.721183333333332					1	DETECTED	115.1113 m/z @11.72 [CD6586_1.mzXML]	115.11126708984375	11.721183333333332	0.10093333333333333	19.98166666666667	19.880733333333335	8044.9951171875	2592415.133628571	0	1280	0.1530072020268527	0.8554348371736124	3.741185921975885	115.1104736328125	115.11163330078125
96	116.06978607177734	1.8540166666666666					1	DETECTED	116.0698 m/z @1.85 [CD6586_1.mzXML]	116.06978607177734	1.8540166666666666	0.16924999999999998	19.99816666666667	19.828916666666668	2088191.625	1.5013009570050301E7	1	1280	0.036014196719920566	5.524645549166083	6.974965113536063	116.06954193115234	116.07844543457031
97	116.43621063232422	1.4874666666666667					1	DETECTED	116.4362 m/z @1.49 [CD6586_1.mzXML]	116.43621063232422	1.4874666666666667	1.4268333333333334	1.5611333333333335	0.13430000000000009	9472.9775390625	50133.50108081057	0	1280	0.09677467149491203	1.1074766355140198	1.2149532710280393	116.43568420410156	116.43628692626953
98	116.985107421875	1.4874666666666667					1	DETECTED	116.9851 m/z @1.49 [CD6586_1.mzXML]	116.985107421875	1.4874666666666667	0.10093333333333333	19.99816666666667	19.897233333333336	2784392.75	4.81313673783379E7	0	1280	0.1378361382717761	1.6049842180673017	2.1612074587370427	116.98477935791016	116.98564910888672
99	117.05690002441406	9.221266666666667					1	DETECTED	117.0569 m/z @9.22 [CD6586_1.mzXML]	117.05690002441406	9.221266666666667	1.09855	19.99816666666667	18.89961666666667	147108.125	1.2690775786319423E7	0	1280	0.07967047510294378	0.5209631906299224	0.022579403423503112	117.04705047607422	117.06663513183594
100	117.07332611083984	1.8540166666666666					1	DETECTED	117.0733 m/z @1.85 [CD6586_1.mzXML]	117.07332611083984	1.8540166666666666	1.8540166666666666	9.277383333333335	7.423366666666668	91775.0	5648580.668931154	0	1280	0.02648141046422725	null	null	117.06941223144531	117.07341003417969
101	117.09017181396484	11.4321					1	DETECTED	117.0902 m/z @11.43 [CD6586_1.mzXML]	117.09017181396484	11.4321	0.7021999999999999	19.71516666666667	19.012966666666667	99195.296875	4933219.435213837	0	1280	0.20159099139472758	2.7147838321230364	5.125465899546441	117.09014129638672	117.0986328125
102	117.99234771728516	9.4543					1	DETECTED	117.9923 m/z @9.45 [CD6586_1.mzXML]	117.99234771728516	9.4543	1.4727166666666667	17.448	15.975283333333334	32233.142578125	6808270.059269226	0	1280	16.18997117322685	1.000759039037785	1.00151807807557	117.98848724365234	117.99234771728516
103	118.06432342529297	9.221266666666667					1	DETECTED	118.0643 m/z @9.22 [CD6586_1.mzXML]	118.06432342529297	9.221266666666667	0.6848500000000001	10.2971	9.61225	1659227.625	1.3005465565556215E7	1	1280	0.08925206127654306	1.4680890373166466	1.776606329993787	118.05713653564453	118.06492614746094
104	118.08540344238281	1.93855					1	DETECTED	118.0854 m/z @1.94 [CD6586_1.mzXML]	118.08540344238281	1.93855	0.10093333333333333	19.99816666666667	19.897233333333336	1493696.0	5.421212098972725E7	1	1280	0.16126897777854254	0.7794741549168497	3.934599240760787	118.08531188964844	118.08596801757812
105	118.97830200195312	11.918383333333333					1	DETECTED	118.9783 m/z @11.92 [CD6586_1.mzXML]	118.97830200195312	11.918383333333333	0.11793333333333332	19.96516666666667	19.847233333333335	95521.1875	6840509.159579562	0	1280	0.6740715586676274	0.5624811021439953	0.11930199284285567	118.97785186767578	118.98148345947266
106	119.0182876586914	1.4874666666666667					1	DETECTED	119.0183 m/z @1.49 [CD6586_1.mzXML]	119.0182876586914	1.4874666666666667	1.3749666666666667	9.836633333333333	8.461666666666666	314962.15625	3260796.432103454	0	1280	0.14223958330904063	1.6999573058539534	2.51975164164756	119.01790618896484	119.0189437866211
107	119.0680160522461	9.221266666666667					1	DETECTED	119.0680 m/z @9.22 [CD6586_1.mzXML]	119.0680160522461	9.221266666666667	3.7641833333333334	10.373266666666666	6.6090833333333325	86964.7421875	1098932.5626549071	0	1280	0.08737265446327669	0.5801710015710627	0.14358067209171635	119.06779479980469	119.07270812988281
108	119.08894348144531	1.9523666666666666					1	DETECTED	119.0889 m/z @1.95 [CD6586_1.mzXML]	119.08894348144531	1.9523666666666666	0.20351666666666668	18.988166666666665	18.78465	61613.796875	3565138.347746582	0	1280	0.16650011914469687	0.9014077910056909	0.6485582910087839	119.08064270019531	119.0894546508789
109	119.15354919433594	14.109216666666667					1	DETECTED	119.1535 m/z @14.11 [CD6586_1.mzXML]	119.15354919433594	14.109216666666667	0.11793333333333332	19.99816666666667	19.880233333333337	64458.3515625	1.6240563382012388E7	0	1280	2.9265810579336833	1.006706253529013	1.6883779298787132	119.1532974243164	119.15416717529297
110	119.512939453125	13.14925					1	DETECTED	119.5129 m/z @13.15 [CD6586_1.mzXML]	119.512939453125	13.14925	8.20355	13.14925	4.9457	4699.94384765625	807259.5521425173	0	1280	12.979777179643918	0.5	null	119.50878143310547	119.512939453125
111	120.07979583740234	8.396700000000001					1	DETECTED	120.0798 m/z @8.40 [CD6586_1.mzXML]	120.07979583740234	8.396700000000001	7.710716666666666	19.21833333333333	11.507616666666664	986786.375	1.8391014556060415E7	1	1280	0.22684348075624428	0.8105836873109369	0.4449177347320618	120.07755279541016	120.08799743652344
112	120.1569595336914	13.945616666666666					1	DETECTED	120.1570 m/z @13.95 [CD6586_1.mzXML]	120.1569595336914	13.945616666666666	9.759283333333334	19.68166666666667	9.922383333333334	4568.56396484375	1194658.339662293	0	1280	5.406252073734711	1.1850923640417235	1.3701847280834472	120.1565933227539	120.15849304199219
113	120.9654312133789	1.9661833333333334					1	DETECTED	120.9654 m/z @1.97 [CD6586_1.mzXML]	120.9654312133789	1.9661833333333334	1.9661833333333334	4.82695	2.8607666666666667	17424.744140625	847700.201178955	0	1280	0.14734374670156125	null	null	120.96155548095703	120.96574401855469
114	120.9800033569336	1.4874666666666667					1	DETECTED	120.9800 m/z @1.49 [CD6586_1.mzXML]	120.9800033569336	1.4874666666666667	1.3922666666666668	17.892833333333332	16.500566666666664	44962.41015625	3382194.628256957	0	1280	0.15382854566626847	92.21690859946703	136.03326340117346	120.97101593017578	120.98009490966797
115	121.02787017822266	10.1444					1	DETECTED	121.0279 m/z @10.14 [CD6586_1.mzXML]	121.02787017822266	10.1444	0.13499999999999998	19.98166666666667	19.846666666666668	65367.0859375	8341203.3903004145	0	1280	1.4547526351534987	0.5325629505329968	2.851435397713944	121.02642822265625	121.03687286376953
116	121.07119750976562	1.8399					1	DETECTED	121.0712 m/z @1.84 [CD6586_1.mzXML]	121.07119750976562	1.8399	0.10093333333333333	19.99816666666667	19.897233333333336	1257312.625	1.3928376183842415E7	0	1280	0.05123381030221896	4.093228796836572	6.466779626844684	121.06404113769531	121.07711029052734
117	121.08355712890625	8.367566666666667					1	DETECTED	121.0836 m/z @8.37 [CD6586_1.mzXML]	121.08355712890625	8.367566666666667	8.0052	8.7145	0.7092999999999989	54843.9375	947644.6927565914	0	1280	0.27438130468942035	0.9787048109649515	0.672792704077265	121.08351135253906	121.08381652832031
118	121.98650360107422	11.918383333333333					1	DETECTED	121.9865 m/z @11.92 [CD6586_1.mzXML]	121.98650360107422	11.918383333333333	10.7691	19.68166666666667	8.912566666666669	39891.5625	2570427.766280026	0	1280	1.1096521106589172	3.877445364502518	1.5307783964532493	121.9794692993164	121.9870834350586
119	122.05706787109375	8.8701					1	DETECTED	122.0571 m/z @8.87 [CD6586_1.mzXML]	122.05706787109375	8.8701	3.6908499999999997	8.93225	5.2414000000000005	9405.0791015625	610305.4257590023	0	1280	0.16693728069482283	0.5059999034609257	0.01199980692185143	122.05706787109375	122.05980682373047
120	122.07472229003906	1.8399					1	DETECTED	122.0747 m/z @1.84 [CD6586_1.mzXML]	122.07472229003906	1.8399	1.3749666666666667	5.5548166666666665	4.17985	21849.990234375	636099.9753765259	0	1280	0.06822398657559359	0.7947142122905039	0.7005596377157102	122.06826782226562	122.08061218261719
121	122.09588623046875	8.653333333333334					1	DETECTED	122.0959 m/z @8.65 [CD6586_1.mzXML]	122.09588623046875	8.653333333333334	0.15211666666666668	19.99816666666667	19.84605	33550.2421875	3296274.7275779424	0	1280	0.10026928115140343	17.61982166525723	9.38723788332849	122.0864486694336	122.09626007080078
122	122.92376708984375	1.6792666666666667					1	DETECTED	122.9238 m/z @1.68 [CD6586_1.mzXML]	122.92376708984375	1.6792666666666667	1.5611333333333335	19.8655	18.304366666666667	49571.15234375	2708797.4008327033	0	1280	0.15996748899378987	42.89687391736941	88.28768649529923	122.92024993896484	122.92932891845703
123	123.04354095458984	4.017416666666667					1	DETECTED	123.0435 m/z @4.02 [CD6586_1.mzXML]	123.04354095458984	4.017416666666667	0.13499999999999998	19.96516666666667	19.830166666666667	4299.44775390625	1152102.2747123109	0	1280	0.36691198382765666	2.5538431818669642	0.9117706026743748	123.04242706298828	123.04399108886719
124	123.05467224121094	3.198					1	DETECTED	123.0547 m/z @3.20 [CD6586_1.mzXML]	123.05467224121094	3.198	2.9575	16.876166666666666	13.918666666666667	5041.5859375	891488.3321902464	0	1280	0.20965878366971058	28.936936936936945	56.87387387387388	123.04608154296875	123.05499267578125
125	123.98192596435547	11.918383333333333					1	DETECTED	123.9819 m/z @11.92 [CD6586_1.mzXML]	123.98192596435547	11.918383333333333	9.805200000000001	16.2065	6.401299999999997	14313.78515625	1184509.67863742	0	1280	1.0182013756289834	1.3176640249336897	3.211271766852608	123.97393035888672	123.98818969726562
126	124.03612518310547	1.9104666666666668					1	DETECTED	124.0361 m/z @1.91 [CD6586_1.mzXML]	124.03612518310547	1.9104666666666668	0.2894	17.366	17.0766	34128.79296875	2541321.1606154474	0	1280	0.10844831580713143	1.4483977897434566	0.26869864101048946	124.035888671875	124.04215240478516
127	124.99905395507812	12.994833333333334					1	DETECTED	124.9991 m/z @12.99 [CD6586_1.mzXML]	124.99905395507812	12.994833333333334	12.234966666666667	14.28965	2.054683333333333	11354.0791015625	609623.6060737304	0	1280	1.0180885870399479	1.3520025443060173	1.7040050886120346	124.99856567382812	124.99938201904297
128	125.01464080810547	10.445133333333333					1	DETECTED	125.0146 m/z @10.45 [CD6586_1.mzXML]	125.01464080810547	10.445133333333333	0.25525	17.366	17.11075	43472.88671875	2518612.701995637	0	1280	8.74527650305939	0.5118172632384463	0.020834477615036588	125.01112365722656	125.02340698242188
129	125.02587127685547	15.204649999999999					1	DETECTED	125.0259 m/z @15.20 [CD6586_1.mzXML]	125.02587127685547	15.204649999999999	0.11793333333333332	19.98166666666667	19.863733333333336	6205.89404296875	1768823.0720057362	0	1280	0.1122337256552175	0.5620573266346527	0.8373400487892202	125.02528381347656	125.03317260742188
130	125.0704345703125	8.823816666666666					1	DETECTED	125.0704 m/z @8.82 [CD6586_1.mzXML]	125.0704345703125	8.823816666666666	2.106383333333333	19.300666666666665	17.19428333333333	3454.9814453125	1024208.9191907349	0	1280	0.2127248142817777	1.2798253797333308	1.5596507594666615	125.06987762451172	125.07063293457031
131	126.05181884765625	1.8681833333333333					1	DETECTED	126.0518 m/z @1.87 [CD6586_1.mzXML]	126.05181884765625	1.8681833333333333	0.13499999999999998	19.815	19.68	31620.142578125	1493199.0015650636	0	1280	0.25723289776478553	1.8006875502794564	1.7378153493753707	126.04672241210938	126.05498504638672
132	126.09083557128906	9.149566666666667					1	DETECTED	126.0908 m/z @9.15 [CD6586_1.mzXML]	126.09083557128906	9.149566666666667	9.056716666666667	10.1444	1.0876833333333327	8783.76171875	113759.10992544555	0	1280	0.08806427760524649	5.857206964638282	0.8795980099162582	126.0906753540039	126.09831237792969
133	127.0380859375	10.867433333333334					1	DETECTED	127.0381 m/z @10.87 [CD6586_1.mzXML]	127.0380859375	10.867433333333334	0.11793333333333332	19.99816666666667	19.880233333333337	35270.96484375	4846197.199396365	0	1280	9.076663028070332	0.5138093744555767	0.04035253306291922	127.03524017333984	127.04736328125
134	128.0100860595703	1.7697333333333334					1	DETECTED	128.0101 m/z @1.77 [CD6586_1.mzXML]	128.0100860595703	1.7697333333333334	1.7697333333333334	19.781833333333335	18.0121	5836.572265625	3234074.9210773325	0	1280	16.123774331211152	null	null	128.0100860595703	128.0172576904297
135	128.0699005126953	2.0077666666666665					1	DETECTED	128.0699 m/z @2.01 [CD6586_1.mzXML]	128.0699005126953	2.0077666666666665	0.42711666666666664	19.931833333333334	19.504716666666667	32230.001953125	3751206.600528503	0	1280	0.659177311477213	1.9382999491772124	2.1027570115051586	128.0605926513672	128.0704803466797
136	129.0137481689453	1.7975999999999999					1	DETECTED	129.0137 m/z @1.80 [CD6586_1.mzXML]	129.0137481689453	1.7975999999999999	1.4095166666666665	19.698500000000003	18.288983333333338	14038.552734375	5294903.772515443	0	1280	14.029343507166255	23.381179329064803	45.355057355883446	129.0067596435547	129.017578125
137	129.0538330078125	2.106383333333333					1	DETECTED	129.0538 m/z @2.11 [CD6586_1.mzXML]	129.0538330078125	2.106383333333333	0.10093333333333333	19.99816666666667	19.897233333333336	18638.947265625	6503089.9870079355	0	1280	2.366800771420963	4.960790180092582	11.167145482568296	129.0507049560547	129.0548553466797
138	129.0651397705078	1.8399					1	DETECTED	129.0651 m/z @1.84 [CD6586_1.mzXML]	129.0651397705078	1.8399	1.8116166666666667	7.446133333333333	5.634516666666666	67165.203125	1017842.2902777706	0	1280	0.05221202277781867	99.60842663523829	198.21685327047658	129.06497192382812	129.07296752929688
139	130.0490264892578	2.0219666666666667					1	DETECTED	130.0490 m/z @2.02 [CD6586_1.mzXML]	130.0490264892578	2.0219666666666667	0.10093333333333333	19.99816666666667	19.897233333333336	24182.8984375	3319225.235478332	0	1280	2.888163715481941	5.023158866428522	2.053540891706968	130.04847717285156	130.04977416992188
140	130.06431579589844	10.540783333333334					1	DETECTED	130.0643 m/z @10.54 [CD6586_1.mzXML]	130.06431579589844	10.540783333333334	0.7712666666666668	19.815	19.043733333333336	416249.1875	5463695.452269128	1	1280	0.0907685565411196	0.5534154772075207	0.2776713248765764	130.05735778808594	130.07150268554688
141	130.08541870117188	1.9523666666666666					1	DETECTED	130.0854 m/z @1.95 [CD6586_1.mzXML]	130.08541870117188	1.9523666666666666	0.22098333333333334	19.7985	19.577516666666668	38281.98046875	2747755.845149566	0	1280	0.6666481726687916	1.594715367097657	6.787026815084606	130.0851593017578	130.08615112304688
142	130.9641876220703	1.4874666666666667					1	DETECTED	130.9642 m/z @1.49 [CD6586_1.mzXML]	130.9641876220703	1.4874666666666667	0.10093333333333333	19.99816666666667	19.897233333333336	1224747.5	1.576558702338828E7	0	1280	0.13473206786551462	1.7148252303114808	2.1908719204697986	130.96170043945312	130.96499633789062
143	131.01817321777344	1.5168166666666667					1	DETECTED	131.0182 m/z @1.52 [CD6586_1.mzXML]	131.01817321777344	1.5168166666666667	1.4268333333333334	6.735366666666667	5.308533333333333	45749.0078125	2391199.915006348	0	1280	0.48954735293172225	29.497314317466206	57.99462863493242	131.01806640625	131.01954650878906
144	131.0484161376953	8.411283333333333					1	DETECTED	131.0484 m/z @8.41 [CD6586_1.mzXML]	131.0484161376953	8.411283333333333	1.1158	8.500933333333332	7.385133333333332	4079.880615234375	970239.1819094238	0	1280	0.19085242747843978	0.5061442125150492	0.01228842503009838	131.04176330566406	131.04876708984375
145	131.06773376464844	10.55435					1	DETECTED	131.0677 m/z @10.55 [CD6586_1.mzXML]	131.06773376464844	10.55435	0.20351666666666668	18.823333333333334	18.61981666666667	33939.2421875	2346781.805221742	0	1280	0.09227191818832026	0.7397142674238543	0.07820036081574831	131.0669708251953	131.0725860595703
146	131.080810546875	2.5541833333333335					1	DETECTED	131.0808 m/z @2.55 [CD6586_1.mzXML]	131.080810546875	2.5541833333333335	0.9953833333333333	14.6505	13.655116666666666	8766.99609375	1432445.0457650141	0	1280	0.7233046249892263	4.3800091951073465	3.26131293570288	131.08041381835938	131.08901977539062
147	131.44252014160156	4.0474					1	DETECTED	131.4425 m/z @4.05 [CD6586_1.mzXML]	131.44252014160156	4.0474	3.559183333333333	4.63945	1.0802666666666672	6110.8232421875	281797.0065618898	0	1280	0.9293259551010382	1.1063393984911074	1.2334586012060407	131.43577575683594	131.44873046875
148	131.75267028808594	16.09218333333333					1	DETECTED	131.7527 m/z @16.09 [CD6586_1.mzXML]	131.75267028808594	16.09218333333333	3.529933333333333	16.09218333333333	12.562249999999999	6148.02685546875	2861751.163295592	0	1280	12.253901368425533	0.5	null	131.74874877929688	131.75267028808594
149	131.96051025390625	11.238316666666666					1	DETECTED	131.9605 m/z @11.24 [CD6586_1.mzXML]	131.96051025390625	11.238316666666666	0.13499999999999998	19.96516666666667	19.830166666666667	19025.54296875	4520579.142495758	0	1280	5.3610578376965545	1.1562760273591715	0.3796644394757147	131.9600830078125	131.96795654296875
150	132.0647735595703	2.6228333333333333					1	DETECTED	132.0648 m/z @2.62 [CD6586_1.mzXML]	132.0647735595703	2.6228333333333333	0.10093333333333333	19.99816666666667	19.897233333333336	180226.328125	2.2905410975994043E7	0	1280	0.9263819577307344	3.728900990959582	12.356009936988979	132.05743408203125	132.0650634765625
151	132.07583618164062	1.8399					1	DETECTED	132.0758 m/z @1.84 [CD6586_1.mzXML]	132.07583618164062	1.8399	1.8116166666666667	9.363683333333334	7.552066666666668	871823.3125	8723135.183037044	0	1280	0.03665033140900298	3.598404867805483	3.5119657197966183	132.06991577148438	132.0855712890625
152	132.10092163085938	4.0474					1	DETECTED	132.1009 m/z @4.05 [CD6586_1.mzXML]	132.10092163085938	4.0474	0.22098333333333334	19.581666666666667	19.360683333333334	1661694.125	1.028109422320303E8	1	1280	1.0227929829638516	0.9189379291337044	0.7477638081601815	132.09230041503906	132.10166931152344
153	132.1187744140625	5.587383333333333					1	DETECTED	132.1188 m/z @5.59 [CD6586_1.mzXML]	132.1187744140625	5.587383333333333	3.646716666666667	5.587383333333333	1.9406666666666665	27427.533203125	950427.2679642943	0	1280	1.605965931211653	0.5	null	132.11105346679688	132.12356567382812
154	132.76148986816406	14.606033333333333					1	DETECTED	132.7615 m/z @14.61 [CD6586_1.mzXML]	132.76148986816406	14.606033333333333	3.4574833333333337	15.300749999999999	11.843266666666665	22147.98046875	8275699.757519654	0	1280	10.925556923960919	0.5311572655935825	0.06916791924727413	132.76148986816406	132.7649383544922
155	132.95724487304688	11.70625					1	DETECTED	132.9572 m/z @11.71 [CD6586_1.mzXML]	132.95724487304688	11.70625	0.10093333333333333	19.99816666666667	19.897233333333336	556823.9375	5.879189446757218E7	0	1280	1.5278083201103012	1.6284290156035361	2.298666387518657	132.95713806152344	132.9579620361328
156	132.99746704101562	1.4874666666666667					1	DETECTED	132.9975 m/z @1.49 [CD6586_1.mzXML]	132.99746704101562	1.4874666666666667	1.4095166666666665	14.7995	13.389983333333333	34328.3984375	1.0579256401380066E7	0	1280	0.12793720821191723	80.74127170256784	171.4846756022188	132.99188232421875	132.9999542236328
157	133.0335693359375	1.4874666666666667					1	DETECTED	133.0336 m/z @1.49 [CD6586_1.mzXML]	133.0335693359375	1.4874666666666667	1.3922666666666668	19.3665	17.97423333333333	1377298.75	2.081601258089269E7	1	1280	0.11195657433423833	1.6847868643869854	2.312082992162881	133.02444458007812	133.03416442871094
158	133.04859924316406	2.03605					1	DETECTED	133.0486 m/z @2.04 [CD6586_1.mzXML]	133.04859924316406	2.03605	0.9610333333333333	7.940966666666667	6.979933333333334	15118.4755859375	1467998.4488728635	0	1280	0.7186992102572853	2.6740568562588485	2.0884754696475527	133.04843139648438	133.05625915527344
159	133.0591583251953	2.4997333333333334					1	DETECTED	133.0592 m/z @2.50 [CD6586_1.mzXML]	133.0591583251953	2.4997333333333334	0.40968333333333334	18.84	18.430316666666666	11952.521484375	1580854.7545850521	0	1280	0.10656658943869513	1.7533727520596507	1.5785434037466846	133.0591583251953	133.06886291503906
160	133.07937622070312	1.8399					1	DETECTED	133.0794 m/z @1.84 [CD6586_1.mzXML]	133.07937622070312	1.8399	1.8257166666666669	10.343183333333334	8.517466666666667	32510.306640625	2219307.042323059	0	1280	0.03383826400219081	288.869906181179	563.0172619287322	133.07073974609375	133.08544921875
161	133.10438537597656	4.017416666666667					1	DETECTED	133.1044 m/z @4.02 [CD6586_1.mzXML]	133.10438537597656	4.017416666666667	1.4874666666666667	19.71516666666667	18.227700000000002	79364.3828125	6582859.724962032	0	1280	0.9364523550092567	0.7684964700694332	0.3742867246238232	133.0956573486328	133.10504150390625
162	133.96080017089844	11.4321					1	DETECTED	133.9608 m/z @11.43 [CD6586_1.mzXML]	133.96080017089844	11.4321	0.18646666666666667	19.898833333333336	19.712366666666668	12591.380859375	2517948.18521765	0	1280	1.3541155756038439	0.8765712798821214	0.8104601990314375	133.9524688720703	133.96571350097656
163	134.03468322753906	1.4874666666666667					1	DETECTED	134.0347 m/z @1.49 [CD6586_1.mzXML]	134.03468322753906	1.4874666666666667	0.37543333333333334	19.96516666666667	19.589733333333335	125269.8828125	3267643.576271395	0	1280	0.1253876477742193	11.040853114864154	23.359880773091255	134.0338592529297	134.0446014404297
164	134.10546875	4.017416666666667					1	DETECTED	134.1055 m/z @4.02 [CD6586_1.mzXML]	134.10546875	4.017416666666667	3.4718166666666668	4.6241666666666665	1.1523499999999998	4921.123046875	212780.93621997075	0	1280	0.2340960589903487	1.0560392228739004	1.1120784457478008	134.10504150390625	134.1060028076172
165	134.95753479003906	11.5062					1	DETECTED	134.9575 m/z @11.51 [CD6586_1.mzXML]	134.95753479003906	11.5062	0.10093333333333333	19.99816666666667	19.897233333333336	87829.25	1.2281164172043642E7	0	1280	0.43118671565834354	0.7178696447204925	4.376302553648359	134.95718383789062	134.95838928222656
166	134.99566650390625	1.4874666666666667					1	DETECTED	134.9957 m/z @1.49 [CD6586_1.mzXML]	134.99566650390625	1.4874666666666667	1.4095166666666665	10.994066666666667	9.58455	194170.0625	3003569.700709961	0	1280	0.14305314958256443	6.180274823717366	8.44696906181774	134.99508666992188	135.00405883789062
167	135.03135681152344	1.45785					1	DETECTED	135.0314 m/z @1.46 [CD6586_1.mzXML]	135.03135681152344	1.45785	1.45785	19.498333333333335	18.040483333333334	82546.3203125	3412826.497180666	0	1280	0.16639280443078164	null	null	135.03062438964844	135.0319061279297
168	135.04339599609375	10.204550000000001					1	DETECTED	135.0434 m/z @10.20 [CD6586_1.mzXML]	135.04339599609375	10.204550000000001	4.485483333333334	19.765333333333334	15.27985	8844.900390625	1438927.8377400823	0	1280	0.09627967406833093	1.3358691977711978	0.11664496410474008	135.04283142089844	135.0437469482422
169	135.06239318847656	19.1035					1	DETECTED	135.0624 m/z @19.10 [CD6586_1.mzXML]	135.06239318847656	19.1035	0.6334833333333333	19.98166666666667	19.348183333333335	2009.000244140625	1067784.2997339787	0	1280	1.1507931018426305	0.523772763244213	0.04754552648842595	135.0616455078125	135.0628204345703
170	135.10105895996094	9.438733333333333					1	DETECTED	135.1011 m/z @9.44 [CD6586_1.mzXML]	135.10105895996094	9.438733333333333	9.378383333333334	9.6378	0.25941666666666663	4856.68017578125	30102.129281219553	0	1280	0.06253569030139161	2.1492681579674233	3.2985363159348466	135.10060119628906	135.10116577148438
171	136.04718017578125	1.8257166666666669					1	DETECTED	136.0472 m/z @1.83 [CD6586_1.mzXML]	136.04718017578125	1.8257166666666669	1.7836333333333334	9.164583333333333	7.3809499999999995	357368.65625	3132759.278284486	0	1280	0.059575017363618255	2.539188426956862	3.6732174012920167	136.047119140625	136.051513671875
172	136.07493591308594	3.9125666666666663					1	DETECTED	136.0749 m/z @3.91 [CD6586_1.mzXML]	136.07493591308594	3.9125666666666663	0.13499999999999998	19.882166666666667	19.747166666666665	11019.1064453125	2012093.8318191222	0	1280	0.4786338700022408	0.689514786651058	0.9623796432702129	136.07354736328125	136.07540893554688
173	136.95315551757812	12.266616666666666					1	DETECTED	136.9532 m/z @12.27 [CD6586_1.mzXML]	136.95315551757812	12.266616666666666	0.23804999999999998	19.99816666666667	19.76011666666667	33142.58203125	4791012.898498528	0	1280	1.750538293789024	0.7419215584089217	1.4360393162002552	136.95263671875	136.953857421875
174	136.96859741210938	1.6056833333333331					1	DETECTED	136.9686 m/z @1.61 [CD6586_1.mzXML]	136.96859741210938	1.6056833333333331	1.5168166666666667	1.69425	0.17743333333333333	38282.51953125	230817.2565166015	0	1280	0.1606799982892162	0.990938005954766	1.0443704576078634	136.96839904785156	136.96893310546875
175	137.05052185058594	1.8257166666666669					1	DETECTED	137.0505 m/z @1.83 [CD6586_1.mzXML]	137.05052185058594	1.8257166666666669	1.8257166666666669	16.613216666666666	14.7875	20429.818359375	2068021.6377797541	0	1280	1.5170557970086989	null	null	137.04466247558594	137.0595245361328
176	137.13180541992188	6.5051					1	DETECTED	137.1318 m/z @6.51 [CD6586_1.mzXML]	137.13180541992188	6.5051	0.10093333333333333	19.99816666666667	19.897233333333336	5969.462890625	3254170.967205076	0	1280	7.203836704482128	1.5534599869876387	0.3918866946713605	137.12908935546875	137.13226318359375
177	138.05160522460938	1.8681833333333333					1	DETECTED	138.0516 m/z @1.87 [CD6586_1.mzXML]	138.05160522460938	1.8681833333333333	0.40968333333333334	19.882166666666667	19.472483333333333	446281.46875	4144613.6514684153	0	1280	0.05563144571791723	0.54986482392832	0.036244530258413475	138.0515594482422	138.056640625
178	139.0411376953125	14.019133333333334					1	DETECTED	139.0411 m/z @14.02 [CD6586_1.mzXML]	139.0411376953125	14.019133333333334	0.8402999999999999	19.98166666666667	19.14136666666667	134426.875	1.8273943635407336E7	0	1280	1.3915266303790563	0.8793372149240747	0.7728974821078732	139.0326690673828	139.04977416992188
179	140.04067993164062	14.490216666666667					1	DETECTED	140.0407 m/z @14.49 [CD6586_1.mzXML]	140.04067993164062	14.490216666666667	7.776583333333334	16.695833333333333	8.919249999999998	7642.8271484375	1436158.7171672361	0	1280	0.3373522058599505	0.6642640100492032	0.2140160754049249	140.04039001464844	140.04904174804688
180	140.06712341308594	1.7697333333333334					1	DETECTED	140.0671 m/z @1.77 [CD6586_1.mzXML]	140.06712341308594	1.7697333333333334	0.42711666666666664	19.9155	19.488383333333335	998431.625	8592285.829633214	1	1280	0.05827180787473285	4.189942617313495	2.7105560118637713	140.05844116210938	140.0766143798828
181	140.97930908203125	1.8399					1	DETECTED	140.9793 m/z @1.84 [CD6586_1.mzXML]	140.97930908203125	1.8399	1.8116166666666667	14.078366666666666	12.266749999999998	44707.109375	7977951.340307129	0	1280	0.03912369946792116	216.85474366529087	432.70948733058174	140.97157287597656	140.9793243408203
182	141.0094451904297	10.445133333333333					1	DETECTED	141.0094 m/z @10.45 [CD6586_1.mzXML]	141.0094451904297	10.445133333333333	3.7496500000000004	10.704649999999999	6.954999999999998	21965.88671875	1833294.6220361942	0	1280	0.10618839565122151	0.5160204252598357	0.02040667075932752	141.0027618408203	141.01467895507812
183	141.0374298095703	11.30055					1	DETECTED	141.0374 m/z @11.30 [CD6586_1.mzXML]	141.0374298095703	11.30055	2.6919666666666666	16.222966666666668	13.531000000000002	6150.966796875	2688607.959756346	0	1280	8.84754496219276	0.7859016679089671	0.4875672098773401	141.03738403320312	141.04014587402344
184	141.051513671875	9.363683333333334					1	DETECTED	141.0515 m/z @9.36 [CD6586_1.mzXML]	141.051513671875	9.363683333333334	2.7059166666666665	19.432000000000002	16.726083333333335	80924.9609375	1576238.7496058985	0	1280	0.10464799563966665	0.7431317539743599	0.31081522769235065	141.04696655273438	141.0543212890625
185	141.0895233154297	10.737033333333333					1	DETECTED	141.0895 m/z @10.74 [CD6586_1.mzXML]	141.0895233154297	10.737033333333333	0.11793333333333332	19.9155	19.79756666666667	2575.6708984375	1334527.6781172482	0	1280	18.413529483217044	0.9321678233874184	0.8643356467748368	141.08946228027344	141.09629821777344
186	142.0465850830078	1.7975999999999999					1	DETECTED	142.0466 m/z @1.80 [CD6586_1.mzXML]	142.0465850830078	1.7975999999999999	0.5128	5.3269166666666665	4.814116666666666	47033.82421875	920740.4177607727	0	1280	1.3116453117959272	1.8734887401411375	0.24157560313015344	142.04640197753906	142.0493621826172
187	142.06448364257812	9.23535					1	DETECTED	142.0645 m/z @9.24 [CD6586_1.mzXML]	142.06448364257812	9.23535	9.134083333333333	10.3127	1.1786166666666666	96515.0078125	618454.0192698976	0	1280	0.08009369949883194	1.2688303965218146	1.2795593233460287	142.05487060546875	142.06478881835938
188	142.94692993164062	1.6498666666666668					1	DETECTED	142.9469 m/z @1.65 [CD6586_1.mzXML]	142.94692993164062	1.6498666666666668	0.20351666666666668	19.98166666666667	19.778150000000004	26798.384765625	2230590.441107452	0	1280	0.07159850914839594	57.692957208406746	3.0781202211700465	142.93736267089844	142.94969177246094
189	143.00294494628906	1.9661833333333334					1	DETECTED	143.0029 m/z @1.97 [CD6586_1.mzXML]	143.00294494628906	1.9661833333333334	1.4426333333333334	11.634016666666668	10.191383333333334	46611.6796875	4643476.7057958385	0	1280	9.143740808875044	8.689287221250238	16.300981695528712	142.99942016601562	143.00820922851562
190	143.03054809570312	1.7836333333333334					1	DETECTED	143.0305 m/z @1.78 [CD6586_1.mzXML]	143.03054809570312	1.7836333333333334	0.7366499999999999	18.509	17.77235	270817.15625	4377395.531327118	0	1280	0.10068356186849758	2.562201772881108	4.40788481411988	143.0277557373047	143.03359985351562
191	143.05282592773438	1.8257166666666669					1	DETECTED	143.0528 m/z @1.83 [CD6586_1.mzXML]	143.05282592773438	1.8257166666666669	0.9265333333333333	10.249983333333335	9.323450000000001	1858615.25	1.76766591117074E7	0	1280	0.04819323666046471	0.5546221864256095	0.09258321528115546	143.0461883544922	143.06198120117188
192	143.07235717773438	9.221266666666667					1	DETECTED	143.0724 m/z @9.22 [CD6586_1.mzXML]	143.07235717773438	9.221266666666667	0.10093333333333333	19.99816666666667	19.897233333333336	104750.1171875	4694262.630371455	0	1280	0.09502420801884348	0.5142273862951958	0.01855704018884023	143.0650634765625	143.08108520507812
193	143.10581970214844	11.119133333333334					1	DETECTED	143.1058 m/z @11.12 [CD6586_1.mzXML]	143.10581970214844	11.119133333333334	0.5128	19.631833333333336	19.119033333333338	10711.9853515625	3077482.6516589364	0	1280	0.10067091705563413	0.9013026807882085	9.089328816669362	143.09791564941406	143.1090545654297
194	144.0437469482422	9.221266666666667					1	DETECTED	144.0437 m/z @9.22 [CD6586_1.mzXML]	144.0437469482422	9.221266666666667	1.7697333333333334	9.438733333333333	7.6690000000000005	26521.853515625	2939047.227928956	0	1280	0.08165388826534326	0.5156181532834142	1.663753538029804	144.033935546875	144.0440673828125
195	144.05624389648438	1.8116166666666667					1	DETECTED	144.0562 m/z @1.81 [CD6586_1.mzXML]	144.05624389648438	1.8116166666666667	0.15211666666666668	19.99816666666667	19.84605	20345.349609375	2044656.416562195	0	1280	3.2593790400807334	2.461234333584379	4.063143272025209	144.05624389648438	144.0653839111328
196	144.0799102783203	9.221266666666667					1	DETECTED	144.0799 m/z @9.22 [CD6586_1.mzXML]	144.0799102783203	9.221266666666667	8.93225	18.84	9.90775	1180915.125	8004938.804854953	0	1280	0.08928069921323001	1.5494236221587925	1.740403517526187	144.07965087890625	144.0839080810547
197	144.1009979248047	1.8963500000000002					1	DETECTED	144.1010 m/z @1.90 [CD6586_1.mzXML]	144.1009979248047	1.8963500000000002	0.13499999999999998	19.781833333333335	19.646833333333333	68753.8046875	3480623.9762000428	0	1280	1.8582324007255806	0.7013940921536901	0.18669956434235033	144.10067749023438	144.10984802246094
198	144.1373748779297	11.30055					1	DETECTED	144.1374 m/z @11.30 [CD6586_1.mzXML]	144.1373748779297	11.30055	10.8992	12.994833333333334	2.0956333333333337	5444.119140625	529317.2736178592	0	1280	1.9858116355987523	2.6107304513932217	4.221460902786443	144.13059997558594	144.13772583007812
199	144.9911346435547	1.8116166666666667					1	DETECTED	144.9911 m/z @1.81 [CD6586_1.mzXML]	144.9911346435547	1.8116166666666667	1.4095166666666665	19.615000000000002	18.205483333333337	155822.40625	1.2155585516454868E7	0	1280	0.07853731130682595	151.4868402555417	47.15314262411044	144.99085998535156	144.99822998046875
200	145.04867553710938	1.98					1	DETECTED	145.0487 m/z @1.98 [CD6586_1.mzXML]	145.04867553710938	1.98	0.11793333333333332	19.98166666666667	19.863733333333336	164989.03125	1.08855794889793E7	0	1280	0.35897450149147336	2.320477613121604	1.246210828493903	145.04818725585938	145.0496368408203
201	145.08349609375	9.221266666666667					1	DETECTED	145.0835 m/z @9.22 [CD6586_1.mzXML]	145.08349609375	9.221266666666667	9.164583333333333	18.757166666666667	9.592583333333334	103664.515625	1076155.2410214236	0	1280	0.09417863187878872	2.1478867555045773	1.7886056503153267	145.08314514160156	145.09225463867188
202	146.0591583251953	9.221266666666667					1	DETECTED	146.0592 m/z @9.22 [CD6586_1.mzXML]	146.0591583251953	9.221266666666667	0.23804999999999998	19.815	19.57695	1454903.375	1.0757176536980687E7	1	1280	0.08473047130107147	1.5564475906184556	1.77292626888627	146.0514373779297	146.06491088867188
203	146.08026123046875	2.0077666666666665					1	DETECTED	146.0803 m/z @2.01 [CD6586_1.mzXML]	146.08026123046875	2.0077666666666665	0.35836666666666667	19.68166666666667	19.323300000000003	145890.71875	9657936.540102063	0	1280	0.690667574962978	1.2778012418611588	0.9119827932053051	146.07144165039062	146.0807342529297
204	146.11672973632812	1.8399					1	DETECTED	146.1167 m/z @1.84 [CD6586_1.mzXML]	146.11672973632812	1.8399	1.8257166666666669	9.469533333333334	7.643816666666668	73201.5234375	1.028676179582495E7	0	1280	0.07488130854176345	253.13843240685168	521.3995019206573	146.1085968017578	146.11712646484375
205	147.01309204101562	1.4874666666666667					1	DETECTED	147.0131 m/z @1.49 [CD6586_1.mzXML]	147.01309204101562	1.4874666666666667	1.3922666666666668	19.882166666666667	18.4899	339764.625	6103906.326234922	0	1280	0.14212112079629624	61.15926860555087	140.22829655459702	147.00376892089844	147.0137481689453
206	147.02798461914062	3.3560333333333334					1	DETECTED	147.0280 m/z @3.36 [CD6586_1.mzXML]	147.02798461914062	3.3560333333333334	1.45785	15.913333333333332	14.455483333333332	9584.25390625	2395252.3162695924	0	1280	0.2461636694174696	3.807715271619355	0.18541510692633018	147.0240478515625	147.03590393066406
207	147.062744140625	9.23535					1	DETECTED	147.0627 m/z @9.24 [CD6586_1.mzXML]	147.062744140625	9.23535	0.10093333333333333	19.99816666666667	19.897233333333336	119379.0234375	3856103.1027392293	0	1280	0.07477932702183665	0.5269165493685896	0.03803388834581971	147.05303955078125	147.06497192382812
208	147.07554626464844	1.93855					1	DETECTED	147.0755 m/z @1.94 [CD6586_1.mzXML]	147.07554626464844	1.93855	1.7697333333333334	18.459166666666665	16.68943333333333	221172.75	6754705.259958798	0	1280	0.21507677909232625	2.948798044179421	3.825633475213208	147.065673828125	147.0841522216797
209	147.1118621826172	1.6056833333333331					1	DETECTED	147.1119 m/z @1.61 [CD6586_1.mzXML]	147.1118621826172	1.6056833333333331	1.45785	17.563166666666667	16.105316666666667	203040.5625	4179945.7312204596	0	1280	0.1408575448505902	2.112804560448138	3.3678307719318314	147.1070556640625	147.12001037597656
210	148.01409912109375	1.4874666666666667					1	DETECTED	148.0141 m/z @1.49 [CD6586_1.mzXML]	148.01409912109375	1.4874666666666667	1.4095166666666665	1.6056833333333331	0.1961666666666666	39217.0078125	277416.5922749022	0	1280	0.10911041902881058	1.222404411737656	1.5425469337312487	148.01370239257812	148.01412963867188
211	148.04197692871094	2.609083333333333					1	DETECTED	148.0420 m/z @2.61 [CD6586_1.mzXML]	148.04197692871094	2.609083333333333	0.6162166666666666	19.931833333333334	19.315616666666667	41338.26953125	2811285.876869538	0	1280	0.6114642481608397	2.150084272318105	3.776793805362234	148.03810119628906	148.04209899902344
212	148.0594482421875	1.8257166666666669					1	DETECTED	148.0594 m/z @1.83 [CD6586_1.mzXML]	148.0594482421875	1.8257166666666669	1.7975999999999999	9.438733333333333	7.641133333333333	28190.9140625	1422744.1780805667	0	1280	0.1830383780963487	132.84888965194008	264.4991339459045	148.0593719482422	148.06814575195312
213	148.0817413330078	18.042333333333332					1	DETECTED	148.0817 m/z @18.04 [CD6586_1.mzXML]	148.0817413330078	18.042333333333332	0.20351666666666668	19.7985	19.594983333333335	4701.93798828125	1949412.889340363	0	1280	2.3631187415910286	0.5492231827783794	0.07838968955270256	148.07534790039062	148.08197021484375
214	148.09588623046875	1.93855					1	DETECTED	148.0959 m/z @1.94 [CD6586_1.mzXML]	148.09588623046875	1.93855	0.3408166666666667	17.268166666666666	16.92735	13589.0810546875	3974799.606453156	0	1280	1.8407969150038002	5.297301385295836	1.0446811936213558	148.09571838378906	148.10426330566406
215	148.93426513671875	1.7554333333333332					1	DETECTED	148.9343 m/z @1.76 [CD6586_1.mzXML]	148.93426513671875	1.7554333333333332	1.66445	1.9523666666666666	0.2879166666666666	113623.890625	991898.6426123043	0	1280	0.14847083314495046	1.608424396326884	2.135876284163163	148.93423461914062	148.93446350097656
216	149.01133728027344	1.4874666666666667					1	DETECTED	149.0113 m/z @1.49 [CD6586_1.mzXML]	149.01133728027344	1.4874666666666667	0.22098333333333334	19.96516666666667	19.744183333333336	349184.53125	1.4341712738820188E7	0	1280	0.09144137002369224	0.6295377889910706	10.538091695083384	149.0016326904297	149.01165771484375
217	149.02236938476562	12.455983333333334					1	DETECTED	149.0224 m/z @12.46 [CD6586_1.mzXML]	149.02236938476562	12.455983333333334	0.10093333333333333	19.99816666666667	19.897233333333336	252724.5625	6.188887605411617E7	1	1280	0.14592080464724333	0.5330510762846357	0.0415583295677474	149.02212524414062	149.02279663085938
218	150.01480102539062	1.4727166666666667					1	DETECTED	150.0148 m/z @1.47 [CD6586_1.mzXML]	150.01480102539062	1.4727166666666667	1.4426333333333334	14.019133333333334	12.576500000000001	8895.642578125	3017242.4666384277	0	1280	0.10225279984074054	209.0277008310256	417.05540166205117	150.0142364501953	150.01495361328125
219	150.02574157714844	12.455983333333334					1	DETECTED	150.0257 m/z @12.46 [CD6586_1.mzXML]	150.02574157714844	12.455983333333334	0.10093333333333333	19.99816666666667	19.897233333333336	20858.37890625	5447347.972599363	0	1280	18.415944319805554	0.8309649636830543	0.6587768108397227	150.0248260498047	150.02622985839844
220	150.05758666992188	2.74745					1	DETECTED	150.0576 m/z @2.75 [CD6586_1.mzXML]	150.05758666992188	2.74745	1.7697333333333334	3.07025	1.3005166666666668	24024.677734375	713132.7791314699	0	1280	0.21278689170723109	0.6650784992243833	0.3301569984487666	150.0514678955078	150.05776977539062
221	150.9313201904297	1.7251666666666667					1	DETECTED	150.9313 m/z @1.73 [CD6586_1.mzXML]	150.9313201904297	1.7251666666666667	1.69425	1.9104666666666668	0.21621666666666672	32641.74609375	277827.77458496095	0	1280	0.27164831825718494	3.496765498652288	5.993530997304576	150.93124389648438	150.93148803710938
222	150.96795654296875	11.46175					1	DETECTED	150.9680 m/z @11.46 [CD6586_1.mzXML]	150.96795654296875	11.46175	0.37543333333333334	19.9155	19.540066666666668	15979.34765625	3168415.9366478883	0	1280	1.226692427680117	0.9079516472885028	0.823961536571833	150.96746826171875	150.97618103027344
223	151.008056640625	1.8116166666666667					1	DETECTED	151.0081 m/z @1.81 [CD6586_1.mzXML]	151.008056640625	1.8116166666666667	1.4874666666666667	15.1251	13.637633333333333	42065.7578125	1.0598808093844665E7	0	1280	0.06326861689072438	21.03599156768986	41.07198313537972	151.0076904296875	151.01470947265625
224	151.04452514648438	1.4874666666666667					1	DETECTED	151.0445 m/z @1.49 [CD6586_1.mzXML]	151.04452514648438	1.4874666666666667	1.4095166666666665	10.9623	9.552783333333334	16748.849609375	1757790.2282080085	0	1280	9.460489376768134	59.40078920194271	97.36890941021754	151.03765869140625	151.0466766357422
225	151.0607452392578	8.546033333333332					1	DETECTED	151.0607 m/z @8.55 [CD6586_1.mzXML]	151.0607452392578	8.546033333333332	8.263733333333333	8.638133333333334	0.3744000000000014	9576.658203125	73157.46369262741	0	1280	0.08066175177942725	0.663124335812969	0.3820782929882025	151.06068420410156	151.06100463867188
226	151.11099243164062	12.155666666666667					1	DETECTED	151.1110 m/z @12.16 [CD6586_1.mzXML]	151.11099243164062	12.155666666666667	0.42711666666666664	18.872833333333332	18.445716666666666	5839.47900390625	1741500.2370724797	0	1280	3.957372648168345	0.7863596380910968	0.5297789819611693	151.1105499267578	151.11814880371094
227	152.0211181640625	1.8116166666666667					1	DETECTED	152.0211 m/z @1.81 [CD6586_1.mzXML]	152.0211181640625	1.8116166666666667	1.7836333333333334	10.62645	8.842816666666668	216391.3125	1835010.1874051534	0	1280	0.0654761907243746	3.5267603258673392	307.9752891230334	152.02099609375	152.0310516357422
228	152.04592895507812	11.57755					1	DETECTED	152.0459 m/z @11.58 [CD6586_1.mzXML]	152.04592895507812	11.57755	0.10093333333333333	19.99816666666667	19.897233333333336	8364.31640625	2729745.0361557333	0	1280	18.0790018125282	1.1576866817158313	1.2002098954391438	152.04498291015625	152.04721069335938
229	152.06114196777344	11.634016666666668					1	DETECTED	152.0611 m/z @11.63 [CD6586_1.mzXML]	152.06114196777344	11.634016666666668	1.9246166666666666	15.9944	14.069783333333334	30397.095703125	1885633.3665178826	0	1280	0.06402777278134231	0.7075656164095776	0.31858161487780834	152.05331420898438	152.0702667236328
230	152.94618225097656	1.6056833333333331					1	DETECTED	152.9462 m/z @1.61 [CD6586_1.mzXML]	152.94618225097656	1.6056833333333331	1.5316666666666667	13.586666666666668	12.055000000000001	150228.296875	5848459.871244141	0	1280	0.09577134334239967	81.43436163026377	1.5689231980673275	152.9457244873047	152.9463653564453
231	153.0399627685547	3.8529					1	DETECTED	153.0400 m/z @3.85 [CD6586_1.mzXML]	153.0399627685547	3.8529	1.5021	4.182716666666667	2.680616666666667	4797.76806640625	342180.5975749207	0	1280	0.36696036986778946	0.5701498780556974	0.14029975611139478	153.03948974609375	153.04217529296875
232	153.0566864013672	13.676983333333334					1	DETECTED	153.0567 m/z @13.68 [CD6586_1.mzXML]	153.0566864013672	13.676983333333334	1.1326833333333333	18.309	17.17631666666667	130883.8984375	2.172407346077468E7	0	1280	2.4141575513275058	0.6485164169220408	0.5584335008424774	153.0512237548828	153.06568908691406
233	154.02561950683594	1.8681833333333333					1	DETECTED	154.0256 m/z @1.87 [CD6586_1.mzXML]	154.02561950683594	1.8681833333333333	1.7975999999999999	10.51335	8.715750000000002	65039.31640625	2059847.9209337775	0	1280	0.13343635066570103	61.74085005903179	122.48170011806359	154.019287109375	154.025634765625
234	154.08314514160156	3.7496500000000004					1	DETECTED	154.0831 m/z @3.75 [CD6586_1.mzXML]	154.08314514160156	3.7496500000000004	2.3749	6.045083333333333	3.6701833333333336	3564.55126953125	354474.5077053834	0	1280	0.9205374678506937	1.334854822088864	1.6697096441777284	154.082763671875	154.0868682861328
235	154.29200744628906	14.432666666666668					1	DETECTED	154.2920 m/z @14.43 [CD6586_1.mzXML]	154.29200744628906	14.432666666666668	8.653333333333334	19.382833333333334	10.7295	6468.47998046875	1491322.1788360607	0	1280	4.86895229368864	0.9282645057100011	0.7633917733907994	154.29129028320312	154.2926483154297
236	154.87933349609375	1.7251666666666667					1	DETECTED	154.8793 m/z @1.73 [CD6586_1.mzXML]	154.87933349609375	1.7251666666666667	1.69425	2.3326333333333333	0.6383833333333333	14978.9560546875	304415.38681787107	0	1280	0.3986676277926169	10.324258760107805	18.46090959853915	154.87911987304688	154.87986755371094
237	154.9547576904297	11.164266666666666					1	DETECTED	154.9548 m/z @11.16 [CD6586_1.mzXML]	154.9547576904297	11.164266666666666	10.947033333333334	17.926	6.978966666666665	9624.2265625	1203029.8131163325	0	1280	0.8318882825915512	16.063295995089806	30.23355208740817	154.9541015625	154.95501708984375
238	155.0247802734375	11.976799999999999					1	DETECTED	155.0248 m/z @11.98 [CD6586_1.mzXML]	155.0247802734375	11.976799999999999	8.823816666666666	18.807000000000002	9.983183333333336	4989.45068359375	1551832.3276474003	0	1280	9.913109075571652	1.5831329058722168	2.074294223262824	155.0247802734375	155.0311737060547
239	155.06723022460938	10.036233333333334					1	DETECTED	155.0672 m/z @10.04 [CD6586_1.mzXML]	155.06723022460938	10.036233333333334	9.363683333333334	10.43145	1.0677666666666656	14811.4482421875	275714.0451757503	0	1280	0.07090883436556794	0.8123070125506251	0.632314450456254	155.06712341308594	155.0677032470703
240	155.10557556152344	1.5021					1	DETECTED	155.1056 m/z @1.50 [CD6586_1.mzXML]	155.10557556152344	1.5021	0.25525	19.98166666666667	19.72641666666667	2462.6923828125	1983048.50298526	0	1280	16.423363107905793	7.91050112951304	14.821002259026082	155.1042022705078	155.1071014404297
241	155.1296844482422	14.432666666666668					1	DETECTED	155.1297 m/z @14.43 [CD6586_1.mzXML]	155.1296844482422	14.432666666666668	0.10093333333333333	19.99816666666667	19.897233333333336	1827549.125	3.71906349109777E8	1	1280	4.937975917838294	2.201304744479739	2.700224256661734	155.1291046142578	155.13047790527344
242	155.9741973876953	14.375583333333333					1	DETECTED	155.9742 m/z @14.38 [CD6586_1.mzXML]	155.9741973876953	14.375583333333333	8.792833333333334	18.84	10.047166666666666	5360.58447265625	1520160.9728663028	0	1280	5.08634392901768	0.8998402818204888	0.8243275801872182	155.97401428222656	155.9752960205078
243	156.0410919189453	1.7697333333333334					1	DETECTED	156.0411 m/z @1.77 [CD6586_1.mzXML]	156.0410919189453	1.7697333333333334	1.7251666666666667	2.3185166666666666	0.5933499999999998	502330.9375	2068016.8582939468	1	1280	0.049186000410281316	1.5010792270321427	5.632165681869617	156.0405731201172	156.04132080078125
244	156.0758514404297	1.9246166666666666					1	DETECTED	156.0759 m/z @1.92 [CD6586_1.mzXML]	156.0758514404297	1.9246166666666666	1.5316666666666667	12.187466666666667	10.655800000000001	26351.23046875	1450000.5134057004	0	1280	0.5518354239137255	13.558722483776567	26.11744496755313	156.06680297851562	156.07664489746094
245	156.13333129882812	14.432666666666668					1	DETECTED	156.1333 m/z @14.43 [CD6586_1.mzXML]	156.13333129882812	14.432666666666668	0.13499999999999998	19.931833333333334	19.796833333333332	88989.859375	1.9210295885694675E7	0	1280	4.640713423170869	0.9422136368586342	0.9085054773539827	156.13308715820312	156.1341094970703
246	157.1268310546875	14.739849999999999					1	DETECTED	157.1268 m/z @14.74 [CD6586_1.mzXML]	157.1268310546875	14.739849999999999	0.10093333333333333	19.99816666666667	19.897233333333336	480992.15625	1.0240532030918162E8	0	1280	1.1968756780148357	0.6789234323946532	2.338864447619932	157.12649536132812	157.12771606445312
247	158.13040161132812	14.461333333333332					1	DETECTED	158.1304 m/z @14.46 [CD6586_1.mzXML]	158.13040161132812	14.461333333333332	0.13499999999999998	19.98166666666667	19.846666666666668	27391.11328125	6816430.750628911	0	1280	6.410485454798025	0.9610387084305054	0.8888929587159607	158.125	158.1311492919922
248	158.15301513671875	11.736083333333333					1	DETECTED	158.1530 m/z @11.74 [CD6586_1.mzXML]	158.15301513671875	11.736083333333333	5.701366666666667	11.828883333333332	6.127516666666665	18934.587890625	1904433.3500358884	0	1280	0.11245902553556952	0.507688844822872	0.015377689645743988	158.15286254882812	158.16139221191406
249	158.9630126953125	1.6498666666666668					1	DETECTED	158.9630 m/z @1.65 [CD6586_1.mzXML]	158.9630126953125	1.6498666666666668	1.5463333333333333	1.9523666666666666	0.40603333333333325	574802.625	4525140.033437501	0	1280	0.08603506678219297	1.8173939294820847	1.8390854097534106	158.9627227783203	158.96336364746094
250	159.01319885253906	1.4874666666666667					1	DETECTED	159.0132 m/z @1.49 [CD6586_1.mzXML]	159.01319885253906	1.4874666666666667	1.3922666666666668	10.020999999999999	8.628733333333333	15126.888671875	1358458.8070684203	0	1280	8.578479286325662	45.318977591036436	89.22427361021923	159.00454711914062	159.01329040527344
251	159.0640869140625	2.23365					1	DETECTED	159.0641 m/z @2.23 [CD6586_1.mzXML]	159.0640869140625	2.23365	1.9523666666666666	19.71516666666667	17.762800000000002	7600.79052734375	1727930.3571782836	0	1280	0.04257980510759252	31.57456893997749	62.14913787995497	159.0640869140625	159.0650177001953
252	159.07562255859375	3.1273166666666667					1	DETECTED	159.0756 m/z @3.13 [CD6586_1.mzXML]	159.07562255859375	3.1273166666666667	0.5647666666666668	19.96516666666667	19.4004	5058.0654296875	1542316.2092454524	0	1280	1.5859999358307504	3.785370041560165	1.7957211766850916	159.0752716064453	159.07618713378906
253	159.09103393554688	9.23535					1	DETECTED	159.0910 m/z @9.24 [CD6586_1.mzXML]	159.09103393554688	9.23535	9.134083333333333	14.9851	5.851016666666666	144833.421875	1149578.2939637757	0	1280	0.08734777177265762	1.701450580156079	1.3721172534085828	159.0907440185547	159.09950256347656
254	159.9813232421875	11.331733333333334					1	DETECTED	159.9813 m/z @11.33 [CD6586_1.mzXML]	159.9813232421875	11.331733333333334	0.13499999999999998	19.9155	19.7805	14157.5048828125	2931036.5139826657	0	1280	0.8133413148139059	0.8833156694512089	0.2788577341766598	159.98085021972656	159.98159790039062
255	160.0336456298828	1.8540166666666666					1	DETECTED	160.0336 m/z @1.85 [CD6586_1.mzXML]	160.0336456298828	1.8540166666666666	1.8399	6.439416666666667	4.599516666666667	37939.5078125	1691594.610034912	0	1280	0.03802698674909455	162.91086186540863	324.82172373081727	160.0334930419922	160.04119873046875
256	160.05960083007812	2.6228333333333333					1	DETECTED	160.0596 m/z @2.62 [CD6586_1.mzXML]	160.05960083007812	2.6228333333333333	0.10093333333333333	19.99816666666667	19.897233333333336	352780.59375	4.6603368928587794E7	1	1280	0.964158404303376	11.876390703159643	6.606567394726945	160.0589599609375	160.06007385253906
257	160.07504272460938	9.221266666666667					1	DETECTED	160.0750 m/z @9.22 [CD6586_1.mzXML]	160.07504272460938	9.221266666666667	9.19325	19.698500000000003	10.505250000000002	61284.2109375	8341472.324310884	0	1280	0.08509173634980982	187.48215348007648	373.96430696015295	160.0748748779297	160.07510375976562
258	160.1324462890625	1.8822666666666668					1	DETECTED	160.1324 m/z @1.88 [CD6586_1.mzXML]	160.1324462890625	1.8822666666666668	1.8681833333333333	10.219516666666667	8.351333333333335	20132.3359375	4258649.505633301	0	1280	0.1827473141961966	296.497041420116	592.9381124442413	160.1321563720703	160.13262939453125
259	161.01145935058594	1.4727166666666667					1	DETECTED	161.0115 m/z @1.47 [CD6586_1.mzXML]	161.01145935058594	1.4727166666666667	1.4268333333333334	19.765333333333334	18.3385	12875.720703125	3401029.6623997195	0	1280	0.10313368630519482	199.83835815474052	398.6767163094811	161.01104736328125	161.01185607910156
260	161.02305603027344	12.330900000000002					1	DETECTED	161.0231 m/z @12.33 [CD6586_1.mzXML]	161.02305603027344	12.330900000000002	1.4874666666666667	16.190450000000002	14.702983333333336	73078.90625	1.2886770263518734E7	0	1280	2.1210059627632347	1.9605692047967178	2.799625456663039	161.01681518554688	161.0234375
261	161.03956604003906	1.8257166666666669					1	DETECTED	161.0396 m/z @1.83 [CD6586_1.mzXML]	161.03956604003906	1.8257166666666669	1.4095166666666665	1.8822666666666668	0.4727500000000002	13401.990234375	204681.55795239264	0	1280	0.08456426153189556	0.5679360884190291	0.13384825484469	161.03956604003906	161.04017639160156
262	161.0629425048828	2.6640666666666664					1	DETECTED	161.0629 m/z @2.66 [CD6586_1.mzXML]	161.0629425048828	2.6640666666666664	0.11793333333333332	19.96516666666667	19.847233333333335	20246.013671875	3182835.4690935067	0	1280	0.43788219337434464	5.1993735609205505	6.211423486135287	161.0583038330078	161.06381225585938
263	161.07843017578125	9.221266666666667					1	DETECTED	161.0784 m/z @9.22 [CD6586_1.mzXML]	161.07843017578125	9.221266666666667	9.221266666666667	19.382833333333334	10.161566666666667	6504.091796875	625215.9557973635	0	1280	0.03884279253359679	null	null	161.07806396484375	161.08045959472656
264	161.9805450439453	1.3749666666666667					1	DETECTED	161.9805 m/z @1.37 [CD6586_1.mzXML]	161.9805450439453	1.3749666666666667	0.13499999999999998	19.99816666666667	19.863166666666668	2703.070556640625	1350209.0901052551	0	1280	18.510286542312123	8.00955670851367	15.019113417027343	161.97998046875	161.98883056640625
265	162.09718322753906	11.3166					1	DETECTED	162.0972 m/z @11.32 [CD6586_1.mzXML]	162.09718322753906	11.3166	10.281116666666666	19.037666666666667	8.75655	11728.3623046875	2114850.8088044426	0	1280	4.397394566301578	3.646259818047882	5.90588009508365	162.09661865234375	162.09759521484375
266	162.11106872558594	1.7975999999999999					1	DETECTED	162.1111 m/z @1.80 [CD6586_1.mzXML]	162.11106872558594	1.7975999999999999	1.69425	18.84	17.14575	4986408.5	4.682521258947671E7	1	1280	0.09668152661981733	6.586277474908672	6.4593352215889235	162.1110382080078	162.11228942871094
267	162.9904327392578	1.4874666666666667					1	DETECTED	162.9904 m/z @1.49 [CD6586_1.mzXML]	162.9904327392578	1.4874666666666667	1.3922666666666668	19.99816666666667	18.605900000000002	632896.125	9668024.57701428	0	1280	0.11669790306329242	3.0242567382943113	2.266737251010293	162.98275756835938	162.9910125732422
268	163.0131378173828	1.7975999999999999					1	DETECTED	163.0131 m/z @1.80 [CD6586_1.mzXML]	163.0131378173828	1.7975999999999999	1.7836333333333334	19.898833333333336	18.1152	16505.2109375	8070085.553159668	0	1280	0.04100722959955272	648.5155131265012	1296.0310262530027	163.00619506835938	163.02243041992188
269	163.0380859375	10.947033333333334					1	DETECTED	163.0381 m/z @10.95 [CD6586_1.mzXML]	163.0380859375	10.947033333333334	0.10093333333333333	19.98166666666667	19.880733333333335	57418.375	5866738.963163938	0	1280	2.249943012710805	0.9236597225793876	18.884076895365407	163.02874755859375	163.046630859375
270	163.05955505371094	10.915083333333333					1	DETECTED	163.0596 m/z @10.92 [CD6586_1.mzXML]	163.05955505371094	10.915083333333333	1.4095166666666665	19.284	17.874483333333334	93432.4921875	1.057050179074848E7	1	1280	8.865383125404593	1.6564865986371615	0.12653347966422315	163.05322265625	163.06307983398438
271	163.07455444335938	11.54975					1	DETECTED	163.0746 m/z @11.55 [CD6586_1.mzXML]	163.07455444335938	11.54975	11.53565	11.619866666666667	0.08421666666666638	45201.4453125	168152.54138378915	0	1280	0.17833924478386898	2.9864066193855208	4.9728132387710415	163.0743865966797	163.07461547851562
272	163.09349060058594	14.5916					1	DETECTED	163.0935 m/z @14.59 [CD6586_1.mzXML]	163.09349060058594	14.5916	9.72855	19.598333333333336	9.869783333333336	16104.0205078125	3516070.3490989995	0	1280	1.8031556426791102	1.0064003802590704	0.9936097615514796	163.09291076660156	163.0941162109375
273	163.1147918701172	1.7975999999999999					1	DETECTED	163.1148 m/z @1.80 [CD6586_1.mzXML]	163.1147918701172	1.7975999999999999	1.1158	19.46516666666667	18.34936666666667	224266.03125	7354385.30353006	0	1280	0.11241967237006967	8.222804561658071	15.587411076470044	163.1106719970703	163.11557006835938
274	163.97589111328125	0.7366499999999999					1	DETECTED	163.9759 m/z @0.74 [CD6586_1.mzXML]	163.97589111328125	0.7366499999999999	0.10093333333333333	19.99816666666667	19.897233333333336	34541.60546875	9610556.982399594	0	1280	18.631363100630566	3.3778496737646893	6.8391966698018765	163.97515869140625	163.98582458496094
275	163.99400329589844	1.4874666666666667					1	DETECTED	163.9940 m/z @1.49 [CD6586_1.mzXML]	163.99400329589844	1.4874666666666667	1.4727166666666667	18.707833333333333	17.235116666666666	16937.462890625	2835588.4565043957	0	1280	10.248368077159094	489.2653789975292	1000.0851895476274	163.9862518310547	163.99404907226562
276	164.05923461914062	10.931516666666665					1	DETECTED	164.0592 m/z @10.93 [CD6586_1.mzXML]	164.05923461914062	10.931516666666665	5.930350000000001	11.088033333333334	5.157683333333333	7885.77490234375	944003.6706938171	0	1280	0.20105958445242678	0.5156480154630588	0.0312960309261176	164.0515899658203	164.06910705566406
277	164.09078979492188	2.03605					1	DETECTED	164.0908 m/z @2.04 [CD6586_1.mzXML]	164.09078979492188	2.03605	1.8822666666666668	14.76955	12.887283333333334	22603.66796875	1546357.8222715757	0	1280	0.4982093757976134	6.572472529555638	9.625375433238533	164.09048461914062	164.09603881835938
278	164.92910766601562	1.66445					1	DETECTED	164.9291 m/z @1.66 [CD6586_1.mzXML]	164.92910766601562	1.66445	1.5908333333333333	5.603583333333333	4.01275	36857.95703125	1233267.0924987183	0	1280	0.4214533034648673	27.254358161648177	9.134308358714469	164.91969299316406	164.92929077148438
279	164.98342895507812	11.268466666666665					1	DETECTED	164.9834 m/z @11.27 [CD6586_1.mzXML]	164.98342895507812	11.268466666666665	0.11793333333333332	19.99816666666667	19.880233333333337	206697.234375	2.1256004231816795E7	0	1280	0.9746470277370314	3.9181633152345263	5.075355786217821	164.97909545898438	164.98680114746094
280	165.05386352539062	3.8975999999999997					1	DETECTED	165.0539 m/z @3.90 [CD6586_1.mzXML]	165.05386352539062	3.8975999999999997	3.4718166666666668	11.056583333333332	7.584766666666665	6756.71875	1423242.3501341552	0	1280	5.570156189853632	8.906838376325993	16.813676752651986	165.05348205566406	165.05677795410156
281	165.1591033935547	15.300749999999999					1	DETECTED	165.1591 m/z @15.30 [CD6586_1.mzXML]	165.1591033935547	15.300749999999999	0.16924999999999998	19.96516666666667	19.795916666666667	27250.095703125	8668263.755106596	0	1280	5.232112128544658	0.8223241837708346	0.6178828428497543	165.15390014648438	165.1594696044922
282	166.0253448486328	1.4426333333333334					1	DETECTED	166.0253 m/z @1.44 [CD6586_1.mzXML]	166.0253448486328	1.4426333333333334	0.10093333333333333	19.99816666666667	19.897233333333336	40963.6640625	6930880.545492773	0	1280	1.153594543860648	53.45482648230474	146.54412119409113	166.02479553222656	166.0286407470703
283	166.05235290527344	2.6640666666666664					1	DETECTED	166.0524 m/z @2.66 [CD6586_1.mzXML]	166.05235290527344	2.6640666666666664	1.9661833333333334	10.129349999999999	8.163166666666665	17897.51171875	3256920.562947083	0	1280	0.6293308152787285	4.599869043789512	8.179591478509355	166.04244995117188	166.05694580078125
284	166.06704711914062	14.432666666666668					1	DETECTED	166.0670 m/z @14.43 [CD6586_1.mzXML]	166.06704711914062	14.432666666666668	8.173449999999999	14.891933333333332	6.718483333333333	19676.310546875	3971899.4248379515	0	1280	6.277336293022556	0.537491344975368	0.0766375336934581	166.05868530273438	166.0743408203125
285	166.0851287841797	8.3821					1	DETECTED	166.0851 m/z @8.38 [CD6586_1.mzXML]	166.0851287841797	8.3821	0.5128	18.475833333333334	17.963033333333335	2673675.75	5.3111103534556665E7	1	1280	0.27260304782422473	0.8452580330135585	0.55512492250799	166.0828857421875	166.09228515625
286	166.09603881835938	9.118699999999999					1	DETECTED	166.0960 m/z @9.12 [CD6586_1.mzXML]	166.09603881835938	9.118699999999999	6.193033333333333	9.118699999999999	2.9256666666666655	27791.416015625	883582.6884114384	0	1280	0.7116571597984951	0.5	null	166.09579467773438	166.10569763183594
287	166.10704040527344	8.367566666666667					1	DETECTED	166.1070 m/z @8.37 [CD6586_1.mzXML]	166.10704040527344	8.367566666666667	8.188533333333334	8.456133333333334	0.26759999999999984	3504.085205078125	31914.314009948816	0	1280	0.19144038134227692	0.7473468627816061	0.4946937255632123	166.10702514648438	166.1169891357422
288	166.58346557617188	8.411283333333333					1	DETECTED	166.5835 m/z @8.41 [CD6586_1.mzXML]	166.58346557617188	8.411283333333333	8.112983333333334	8.515866666666666	0.4028833333333317	6622.16943359375	101705.48922228979	0	1280	0.2564720739776636	0.6752989160800077	0.3505978321600154	166.583251953125	166.583740234375
289	166.98387145996094	11.3166					1	DETECTED	166.9839 m/z @11.32 [CD6586_1.mzXML]	166.98387145996094	11.3166	0.10093333333333333	19.99816666666667	19.897233333333336	110094.390625	1.4382798142681658E7	0	1280	1.942599419963198	5.631412720993596	6.345586513370921	166.98301696777344	166.9846649169922
290	167.02105712890625	8.3821					1	DETECTED	167.0211 m/z @8.38 [CD6586_1.mzXML]	167.02105712890625	8.3821	8.067366666666667	8.546033333333332	0.47866666666666546	9195.146484375	139981.95280126942	0	1280	0.25975230442562314	0.7604321118407109	0.10995921064825978	167.02073669433594	167.0216522216797
291	167.0332794189453	9.607266666666668					1	DETECTED	167.0333 m/z @9.61 [CD6586_1.mzXML]	167.0332794189453	9.607266666666668	1.7836333333333334	10.445133333333333	8.6615	41165.5546875	1208112.352309906	0	1280	7.713150349889512	2.320028565350524	0.9963508731596836	167.03013610839844	167.03341674804688
292	167.0691680908203	11.193999999999999					1	DETECTED	167.0692 m/z @11.19 [CD6586_1.mzXML]	167.0691680908203	11.193999999999999	9.08775	11.193999999999999	2.1062499999999993	8766.5751953125	364307.3798523558	0	1280	0.8607644623080066	0.5	null	167.06515502929688	167.0693817138672
293	167.08868408203125	8.3821					1	DETECTED	167.0887 m/z @8.38 [CD6586_1.mzXML]	167.08868408203125	8.3821	2.7617	9.912383333333334	7.150683333333335	166874.578125	3659809.4926828616	0	1280	0.27513245592668767	0.9174593626286021	0.5612030280701452	167.0810089111328	167.09304809570312
294	168.09234619140625	8.367566666666667					1	DETECTED	168.0923 m/z @8.37 [CD6586_1.mzXML]	168.09234619140625	8.367566666666667	2.9016666666666664	9.348966666666666	6.447299999999999	6803.33935546875	624032.5789154052	0	1280	0.25471163926510343	0.5897747854882086	3.212487579021058	168.08421325683594	168.10150146484375
295	168.97938537597656	12.330900000000002					1	DETECTED	168.9794 m/z @12.33 [CD6586_1.mzXML]	168.97938537597656	12.330900000000002	0.13499999999999998	19.99816666666667	19.863166666666668	39415.97265625	5769370.609142669	0	1280	1.7151663789473766	0.6501076219152389	1.4504961686689497	168.97671508789062	168.9802703857422
296	169.0043182373047	10.445133333333333					1	DETECTED	169.0043 m/z @10.45 [CD6586_1.mzXML]	169.0043182373047	10.445133333333333	1.5463333333333333	10.62645	9.080116666666667	27750.19140625	3956141.264992798	0	1280	0.11561824034979473	0.5101683502418773	0.008567472760985356	168.9949951171875	169.0048065185547
297	169.03475952148438	3.0134333333333334					1	DETECTED	169.0348 m/z @3.01 [CD6586_1.mzXML]	169.03475952148438	3.0134333333333334	1.9661833333333334	19.4155	17.449316666666668	171671.78125	7255310.987961018	1	1280	0.3930255635103652	0.8653940133966702	0.6936109303820845	169.03213500976562	169.03561401367188
298	169.04830932617188	10.867433333333334					1	DETECTED	169.0483 m/z @10.87 [CD6586_1.mzXML]	169.04830932617188	10.867433333333334	0.13499999999999998	19.931833333333334	19.796833333333332	498298.59375	9053499.468152808	1	1280	0.10958760771802467	0.5114413959121682	0.018709052582637147	169.04295349121094	169.05760192871094
299	169.0938262939453	1.6792666666666667					1	DETECTED	169.0938 m/z @1.68 [CD6586_1.mzXML]	169.0938262939453	1.6792666666666667	1.5759333333333332	8.8701	7.294166666666667	47725.44921875	4179625.404318359	0	1280	0.09705724185050446	34.112365010824725	68.30987380954079	169.08578491210938	169.0968475341797
300	169.1454620361328	14.304066666666667					1	DETECTED	169.1455 m/z @14.30 [CD6586_1.mzXML]	169.1454620361328	14.304066666666667	8.916666666666666	19.4815	10.564833333333334	6653.99365234375	1773989.859757721	0	1280	4.791500787526825	0.9805131727116356	0.8790746440371919	169.1453094482422	169.1464080810547
301	170.0321044921875	1.8399					1	DETECTED	170.0321 m/z @1.84 [CD6586_1.mzXML]	170.0321044921875	1.8399	1.8399	10.56805	8.72815	13526.2822265625	2057656.7283453366	0	1280	1.1594092024394458	null	null	170.02967834472656	170.04168701171875
302	170.05943298339844	9.221266666666667					1	DETECTED	170.0594 m/z @9.22 [CD6586_1.mzXML]	170.05943298339844	9.221266666666667	1.8399	11.103533333333333	9.263633333333333	277221.8125	6767641.461577147	0	1280	0.08833047464087684	1.5149723379973092	25.688857777521786	170.0518341064453	170.0605926513672
303	170.09559631347656	0.46148333333333336					1	DETECTED	170.0956 m/z @0.46 [CD6586_1.mzXML]	170.09559631347656	0.46148333333333336	0.10093333333333333	19.99816666666667	19.897233333333336	8750.5732421875	6546847.39143628	0	1280	15.486260772849489	27.592890491378913	31.365393631238213	170.09091186523438	170.1053009033203
304	171.00161743164062	10.459133333333334					1	DETECTED	171.0016 m/z @10.46 [CD6586_1.mzXML]	171.00161743164062	10.459133333333334	9.378383333333334	19.765333333333334	10.38695	8955.875	3456242.622448365	0	1280	1.148044521306872	4.8054360397871845	8.610872079574369	170.99778747558594	171.00537109375
305	171.06280517578125	9.221266666666667					1	DETECTED	171.0628 m/z @9.22 [CD6586_1.mzXML]	171.06280517578125	9.221266666666667	9.164583333333333	16.71216666666667	7.5475833333333355	30714.1875	597562.814523438	0	1280	0.08892649162070043	66.57674213466568	117.48069602109102	171.0594024658203	171.06292724609375
306	171.148193359375	11.3166					1	DETECTED	171.1482 m/z @11.32 [CD6586_1.mzXML]	171.148193359375	11.3166	0.10093333333333333	19.99816666666667	19.897233333333336	11740.529296875	6548249.523480217	0	1280	13.230363199354539	0.8870285612387436	0.7740571224774873	171.14248657226562	171.1489715576172
307	172.1324920654297	10.26555					1	DETECTED	172.1325 m/z @10.27 [CD6586_1.mzXML]	172.1324920654297	10.26555	10.189666666666666	14.907399999999999	4.717733333333333	14059.3955078125	1039645.2458267206	0	1280	0.14774657258974955	31.08543817263335	61.1708763452667	172.1285400390625	172.13265991210938
308	172.98638916015625	1.45785					1	DETECTED	172.9864 m/z @1.46 [CD6586_1.mzXML]	172.98638916015625	1.45785	1.4095166666666665	1.5463333333333333	0.1368166666666668	4688.75830078125	28279.140789916994	0	1280	0.05846715590120932	1.4153448275862017	1.8306896551724035	172.97726440429688	172.98672485351562
309	173.01998901367188	16.9415					1	DETECTED	173.0200 m/z @16.94 [CD6586_1.mzXML]	173.01998901367188	16.9415	0.13499999999999998	19.99816666666667	19.863166666666668	7745.73828125	2749170.176311857	0	1280	1.4976492812717606	0.5909370382490902	0.3150441472317289	173.01837158203125	173.02951049804688
310	173.96029663085938	11.375133333333334					1	DETECTED	173.9603 m/z @11.38 [CD6586_1.mzXML]	173.96029663085938	11.375133333333334	0.11793333333333332	19.99816666666667	19.880233333333337	16338.8798828125	2751101.6945958254	0	1280	1.0924224804361131	0.7603971637820367	0.7865109933998595	173.95974731445312	173.9613037109375
311	174.07797241210938	15.268816666666668					1	DETECTED	174.0780 m/z @15.27 [CD6586_1.mzXML]	174.07797241210938	15.268816666666668	4.764233333333333	19.598333333333336	14.834100000000003	9098.7705078125	2392021.456149688	0	1280	2.0214505821550794	0.7060775058506208	0.5996850916826567	174.0760955810547	174.08297729492188
312	174.1270751953125	19.9155					1	DETECTED	174.1271 m/z @19.92 [CD6586_1.mzXML]	174.1270751953125	19.9155	0.10093333333333333	19.96516666666667	19.864233333333335	3061.251953125	1852228.8124396976	0	1280	0.9843546269832295	0.5012532867234039	0.0025065734468076666	174.1261749267578	174.1283416748047
313	174.93707275390625	1.6498666666666668					1	DETECTED	174.9371 m/z @1.65 [CD6586_1.mzXML]	174.93707275390625	1.6498666666666668	1.5759333333333332	1.93855	0.3626166666666668	114202.4765625	1009552.7826958012	0	1280	0.10941472934568419	2.366797011061128	2.5104216951416234	174.93679809570312	174.93739318847656
314	174.99066162109375	1.45785					1	DETECTED	174.9907 m/z @1.46 [CD6586_1.mzXML]	174.99066162109375	1.45785	0.11793333333333332	19.931833333333334	19.8139	50906.3984375	2762991.9052803647	0	1280	0.1167135769382246	1.2016618683528746	1.1943831746891813	174.98989868164062	174.9915008544922
315	175.00741577148438	13.632533333333333					1	DETECTED	175.0074 m/z @13.63 [CD6586_1.mzXML]	175.00741577148438	13.632533333333333	9.56155	18.757166666666667	9.195616666666666	8467.697265625	1584371.4797629397	0	1280	0.23918651776437194	1.1294097658632847	1.1545418281691606	175.0068817138672	175.01010131835938
316	175.02293395996094	3.3560333333333334					1	DETECTED	175.0229 m/z @3.36 [CD6586_1.mzXML]	175.02293395996094	3.3560333333333334	0.9093666666666667	18.29283333333333	17.383466666666664	15400.6103515625	2202834.610053803	0	1280	0.3870669788754135	0.7402121869820202	2.455288534536435	175.013427734375	175.03118896484375
317	175.03594970703125	9.72855					1	DETECTED	175.0359 m/z @9.73 [CD6586_1.mzXML]	175.03594970703125	9.72855	9.683116666666667	13.496683333333333	3.8135666666666665	10338.59375	877128.6037860111	0	1280	2.9877861914110646	41.96881878209822	82.93763756419644	175.03573608398438	175.03900146484375
318	175.07421875	15.093883333333334					1	DETECTED	175.0742 m/z @15.09 [CD6586_1.mzXML]	175.07421875	15.093883333333334	1.8540166666666666	19.448500000000003	17.594483333333336	12933.806640625	4930667.109553832	0	1280	1.4087524212661435	0.8962459899585382	0.7480755064630259	175.06787109375	175.07492065429688
319	175.0892333984375	0.5303833333333333					1	DETECTED	175.0892 m/z @0.53 [CD6586_1.mzXML]	175.0892333984375	0.5303833333333333	0.13499999999999998	19.99816666666667	19.863166666666668	2297.698486328125	1710644.2541523438	0	1280	8.371756002690914	25.118871980778152	49.237743961556305	175.08584594726562	175.08999633789062
320	175.11790466308594	1.7554333333333332					1	DETECTED	175.1179 m/z @1.76 [CD6586_1.mzXML]	175.11790466308594	1.7554333333333332	1.5759333333333332	11.677150000000001	10.101216666666668	114846.625	2823042.1507907105	0	1280	0.22535370318202963	2.6847134459833915	13.783097836639328	175.11058044433594	175.11891174316406
321	176.0697784423828	10.540783333333334					1	DETECTED	176.0698 m/z @10.54 [CD6586_1.mzXML]	176.0697784423828	10.540783333333334	8.979199999999999	11.70625	2.727050000000002	310134.6875	2207104.8967715376	1	1280	0.09471860681970234	0.5377620336900563	2.8777964805083203	176.06114196777344	176.07366943359375
322	176.969970703125	1.4874666666666667					1	DETECTED	176.9700 m/z @1.49 [CD6586_1.mzXML]	176.969970703125	1.4874666666666667	1.4095166666666665	15.57405	14.164533333333333	33259.69140625	6178880.909143677	0	1280	0.11170439795902931	90.85653196493458	178.29889143918697	176.9625244140625	176.97891235351562
323	177.00650024414062	1.4874666666666667					1	DETECTED	177.0065 m/z @1.49 [CD6586_1.mzXML]	177.00650024414062	1.4874666666666667	1.45785	19.23483333333333	17.77698333333333	5771.734375	2926364.8391180425	0	1280	14.894360854623297	300.11789532920693	296.35041917058646	176.998291015625	177.00650024414062
324	177.06002807617188	1.6792666666666667					1	DETECTED	177.0600 m/z @1.68 [CD6586_1.mzXML]	177.06002807617188	1.6792666666666667	1.6204166666666666	11.751516666666667	10.1311	36159.90625	5493569.383026855	0	1280	11.366469481505945	86.24745578530077	170.12251256372156	177.05581665039062	177.06019592285156
325	177.0860595703125	3.3416333333333332					1	DETECTED	177.0861 m/z @3.34 [CD6586_1.mzXML]	177.0860595703125	3.3416333333333332	0.10093333333333333	19.831833333333336	19.730900000000002	8962.400390625	3134797.6025783997	0	1280	5.206947353609503	3.044234270373685	2.5384969424259953	177.08580017089844	177.09007263183594
326	177.16165161132812	12.642483333333333					1	DETECTED	177.1617 m/z @12.64 [CD6586_1.mzXML]	177.16165161132812	12.642483333333333	0.10093333333333333	19.99816666666667	19.897233333333336	5523.4755859375	2615631.6718754256	0	1280	6.742411093749743	0.793252561817851	0.586505123635702	177.15196228027344	177.16909790039062
327	177.9552459716797	1.3922666666666668					1	DETECTED	177.9552 m/z @1.39 [CD6586_1.mzXML]	177.9552459716797	1.3922666666666668	0.13499999999999998	19.7985	19.6635	2302.04541015625	1215294.6327315064	0	1280	6.14814396301049	7.819940081658624	14.639880163317248	177.95449829101562	177.9560089111328
328	178.9622039794922	11.4321					1	DETECTED	178.9622 m/z @11.43 [CD6586_1.mzXML]	178.9622039794922	11.4321	0.27226666666666666	19.931833333333334	19.659566666666667	8156.00439453125	1953853.4719510188	0	1280	0.726025584335142	0.8808181125763527	0.8202630718212486	178.96202087402344	178.96385192871094
329	179.039306640625	1.4874666666666667					1	DETECTED	179.0393 m/z @1.49 [CD6586_1.mzXML]	179.039306640625	1.4874666666666667	1.4095166666666665	10.68855	9.279033333333333	26589.673828125	3200868.787359985	0	1280	0.1517495515822449	54.78414642796686	118.26594547047897	179.036376953125	179.03955078125
330	179.05299377441406	14.547766666666666					1	DETECTED	179.0530 m/z @14.55 [CD6586_1.mzXML]	179.05299377441406	14.547766666666666	9.759283333333334	18.192833333333333	8.433549999999999	6817.66796875	1352765.1294725947	0	1280	0.8544235919909902	0.8806076384659027	0.4424550991822047	179.04995727539062	179.05442810058594
331	179.0695037841797	10.51335					1	DETECTED	179.0695 m/z @10.51 [CD6586_1.mzXML]	179.0695037841797	10.51335	0.11793333333333332	19.99816666666667	19.880233333333337	158049.828125	3238376.3970835847	0	1280	0.09090607717062227	2.131298138425661	3.431996409658391	179.0618438720703	179.07778930664062
332	180.06483459472656	9.74375					1	DETECTED	180.0648 m/z @9.74 [CD6586_1.mzXML]	180.06483459472656	9.74375	2.078133333333333	10.721033333333333	8.6429	31639.587890625	2654874.2705249013	0	1280	0.08618554693125446	0.5637445998038861	0.020870690699604507	180.06472778320312	180.07298278808594
333	180.07992553710938	11.619866666666667					1	DETECTED	180.0799 m/z @11.62 [CD6586_1.mzXML]	180.07992553710938	11.619866666666667	0.5303833333333333	19.71516666666667	19.184783333333336	21532.232421875	2131393.2454596544	0	1280	0.08650678079341745	1.3250653757763555	2.783053480492769	180.07940673828125	180.08750915527344
334	180.9029998779297	1.9938833333333332					1	DETECTED	180.9030 m/z @1.99 [CD6586_1.mzXML]	180.9029998779297	1.9938833333333332	1.6204166666666666	2.276116666666667	0.6557000000000002	18441.4765625	393084.3528277589	0	1280	0.4490762839533726	0.8778561228132813	0.7564275625470801	180.89303588867188	180.9034881591797
335	180.96034240722656	11.782733333333335					1	DETECTED	180.9603 m/z @11.78 [CD6586_1.mzXML]	180.96034240722656	11.782733333333335	11.691633333333334	12.67095	0.9793166666666657	6404.583984375	272039.63109851023	0	1280	0.03909574399250282	5.37495426271491	9.74990852542982	180.96005249023438	180.96058654785156
336	181.0009002685547	1.5316666666666667					1	DETECTED	181.0009 m/z @1.53 [CD6586_1.mzXML]	181.0009002685547	1.5316666666666667	1.4268333333333334	1.6352166666666668	0.20838333333333336	9129.501953125	83077.92351123046	0	1280	0.10940003246906804	0.9938791732909381	0.9877583465818763	181.00083923339844	181.0012664794922
337	181.04861450195312	12.5015					1	DETECTED	181.0486 m/z @12.50 [CD6586_1.mzXML]	181.04861450195312	12.5015	0.11793333333333332	19.99816666666667	19.880233333333337	19193.419921875	2472490.3244483043	0	1280	0.08895540406581404	0.6173659993755828	1.6127227424655253	181.04676818847656	181.04981994628906
338	181.0845184326172	11.54975					1	DETECTED	181.0845 m/z @11.55 [CD6586_1.mzXML]	181.0845184326172	11.54975	4.986266666666666	15.429283333333332	10.443016666666665	2682902.5	2.271024609827171E7	1	1280	0.11964659884862527	2.834249873489864	4.57048671542547	181.0824432373047	181.0859375
339	182.08815002441406	11.54975					1	DETECTED	182.0882 m/z @11.55 [CD6586_1.mzXML]	182.08815002441406	11.54975	2.0077666666666665	11.677150000000001	9.669383333333334	236735.5	1.100081090743744E7	1	1280	7.738519461813288	0.5088101512716044	0.01418370490630313	182.07965087890625	182.08828735351562
340	182.14910888671875	15.541833333333333					1	DETECTED	182.1491 m/z @15.54 [CD6586_1.mzXML]	182.14910888671875	15.541833333333333	0.10093333333333333	19.99816666666667	19.897233333333336	92554.65625	2.1722656117158968E7	0	1280	1.8475052326331909	0.805577033621274	0.7066254647949367	182.14840698242188	182.1499481201172
341	182.96157836914062	1.5021					1	DETECTED	182.9616 m/z @1.50 [CD6586_1.mzXML]	182.96157836914062	1.5021	1.4426333333333334	1.5611333333333335	0.11850000000000005	11967.0458984375	60667.84510498047	0	1280	0.0979418201086617	0.9963565022421548	0.9927130044843094	182.96099853515625	182.9618377685547
342	183.0481414794922	15.929516666666666					1	DETECTED	183.0481 m/z @15.93 [CD6586_1.mzXML]	183.0481414794922	15.929516666666666	8.916666666666666	19.98166666666667	11.065000000000003	6183.517578125	1870760.5699718946	0	1280	1.7231122941880876	0.7889089314615315	0.6189309999190599	183.04762268066406	183.0489959716797
343	183.0886688232422	11.619866666666667					1	DETECTED	183.0887 m/z @11.62 [CD6586_1.mzXML]	183.0886688232422	11.619866666666667	2.3045666666666667	11.90385	9.599283333333334	10665.7333984375	1256190.0083276366	0	1280	0.5709267003865257	0.5152428442097052	0.03484943362917282	183.07949829101562	183.0982666015625
344	183.15261840820312	15.67115					1	DETECTED	183.1526 m/z @15.67 [CD6586_1.mzXML]	183.15261840820312	15.67115	0.11793333333333332	19.99816666666667	19.880233333333337	6209.7236328125	2102797.502357727	0	1280	3.1447269177125907	0.6391035937903521	0.7473376836585462	183.14454650878906	183.1532745361328
345	184.07200622558594	13.0085					1	DETECTED	184.0720 m/z @13.01 [CD6586_1.mzXML]	184.07200622558594	13.0085	1.4095166666666665	15.3651	13.955583333333333	111868.8125	4660039.181830171	0	1280	0.401365726598506	1.3683940112845365	1.5741944118906277	184.07127380371094	184.0808563232422
346	184.09324645996094	1.7975999999999999					1	DETECTED	184.0932 m/z @1.80 [CD6586_1.mzXML]	184.09324645996094	1.7975999999999999	1.3749666666666667	10.402999999999999	9.028033333333331	766389.1875	5363822.898801699	0	1280	0.05312337068147377	1.5296964343366715	1.3381361592256642	184.0931854248047	184.09661865234375
347	184.99874877929688	1.4727166666666667					1	DETECTED	184.9987 m/z @1.47 [CD6586_1.mzXML]	184.99874877929688	1.4727166666666667	1.3922666666666668	9.056716666666667	7.6644499999999995	12122.91796875	1221597.2166602479	0	1280	0.2586842309757402	45.74802484957673	94.9942653393574	184.9956817626953	184.9998321533203
348	185.04098510742188	1.8963500000000002					1	DETECTED	185.0410 m/z @1.90 [CD6586_1.mzXML]	185.04098510742188	1.8963500000000002	0.10093333333333333	19.815	19.714066666666668	309215.40625	5580298.384745908	0	1280	0.13472545997884522	27.46445004679195	2.4577098296489566	185.0311279296875	185.0446014404297
349	185.12779235839844	9.134083333333333					1	DETECTED	185.1278 m/z @9.13 [CD6586_1.mzXML]	185.12779235839844	9.134083333333333	8.93225	14.0939	5.16165	47826.46875	1182922.8708725283	0	1280	0.09551430735235833	1.7591386458188907	64.63162144025225	185.11795043945312	185.13095092773438
350	186.07257080078125	1.9104666666666668					1	DETECTED	186.0726 m/z @1.91 [CD6586_1.mzXML]	186.07257080078125	1.9104666666666668	0.49566666666666664	19.882166666666667	19.3865	74622.390625	2111673.017216309	0	1280	1.7400684943267375	0.6765413552931756	4.225625705473909	186.07232666015625	186.07569885253906
351	186.22055053710938	11.46175					1	DETECTED	186.2206 m/z @11.46 [CD6586_1.mzXML]	186.22055053710938	11.46175	10.0513	11.476316666666666	1.4250166666666662	14050.5341796875	543611.7321934808	0	1280	1.3851077894003936	0.5051638366006116	0.01031091632363562	186.22015380859375	186.22122192382812
352	186.91075134277344	1.66445					1	DETECTED	186.9108 m/z @1.66 [CD6586_1.mzXML]	186.91075134277344	1.66445	1.6352166666666668	8.173449999999999	6.5382333333333325	20288.802734375	2179260.3406401365	0	1280	0.04915646353922165	111.8283922462946	222.65678449258917	186.9107208251953	186.91848754882812
353	186.92166137695312	1.5316666666666667					1	DETECTED	186.9217 m/z @1.53 [CD6586_1.mzXML]	186.92166137695312	1.5316666666666667	1.4426333333333334	1.5759333333333332	0.13329999999999975	11416.498046875	64435.40188110345	0	1280	0.11344526151188505	0.7485960314488944	0.4971920628977889	186.92161560058594	186.92202758789062
354	186.95179748535156	9.221266666666667					1	DETECTED	186.9518 m/z @9.22 [CD6586_1.mzXML]	186.95179748535156	9.221266666666667	9.1789	9.378383333333334	0.19948333333333323	19477.02734375	103864.01669348127	0	1280	0.08680277428030081	2.3542486231314164	2.7750503837509912	186.95106506347656	186.95184326171875
355	187.0565948486328	1.8822666666666668					1	DETECTED	187.0566 m/z @1.88 [CD6586_1.mzXML]	187.0565948486328	1.8822666666666668	1.8540166666666666	9.040899999999999	7.186883333333332	239462.796875	2946625.9282546393	0	1280	0.06242142847661181	3.4736822142360007	4.336010070629161	187.05621337890625	187.06341552734375
356	187.0703125	2.7756499999999997					1	DETECTED	187.0703 m/z @2.78 [CD6586_1.mzXML]	187.0703125	2.7756499999999997	0.22098333333333334	19.498333333333335	19.277350000000002	21758.03125	4692389.2687132275	0	1280	1.3200727202009959	1.709753783465328	2.402565227200417	187.06971740722656	187.07289123535156
357	187.131591796875	11.389299999999999					1	DETECTED	187.1316 m/z @11.39 [CD6586_1.mzXML]	187.131591796875	11.389299999999999	0.10093333333333333	19.98166666666667	19.880733333333335	9328.021484375	3593333.900429323	0	1280	15.90439247934252	0.88058502706326	3.8769062176187234	187.12448120117188	187.13186645507812
358	187.4718475341797	9.23535					1	DETECTED	187.4718 m/z @9.24 [CD6586_1.mzXML]	187.4718475341797	9.23535	9.1789	9.32005	0.14114999999999966	13645.134765625	74162.56463915994	0	1280	0.09267525312381508	1.2502214348981395	1.6548078249421432	187.47164916992188	187.47186279296875
359	188.056396484375	9.23535					1	DETECTED	188.0564 m/z @9.24 [CD6586_1.mzXML]	188.056396484375	9.23535	1.93855	11.634016666666668	9.695466666666668	12871.193359375	2036241.8335936894	0	1280	0.07252972383618683	0.5061165666898897	1.168451342002017	188.04666137695312	188.05953979492188
360	188.06961059570312	9.221266666666667					1	DETECTED	188.0696 m/z @9.22 [CD6586_1.mzXML]	188.06961059570312	9.221266666666667	1.9104666666666668	11.193999999999999	9.283533333333333	5445482.0	3.57286817586789E7	1	1280	0.09134223875067526	1.5261226203143552	1.772359067165228	188.06008911132812	188.0786895751953
361	188.0807342529297	9.19325					1	DETECTED	188.0807 m/z @9.19 [CD6586_1.mzXML]	188.0807342529297	9.19325	2.03605	9.305716666666665	7.269666666666666	10184.8603515625	1255994.9736048584	0	1280	0.06137683385130899	0.5078568900314833	0.015108229217737225	188.0807342529297	188.09060668945312
362	189.02294921875	13.647883333333334					1	DETECTED	189.0229 m/z @13.65 [CD6586_1.mzXML]	189.02294921875	13.647883333333334	1.5021	16.255183333333335	14.753083333333334	10400.68359375	2901836.3297673026	0	1280	0.49963097221865027	0.6073335464845825	0.13533035523266287	189.0213623046875	189.02394104003906
363	189.04576110839844	1.8257166666666669					1	DETECTED	189.0458 m/z @1.83 [CD6586_1.mzXML]	189.04576110839844	1.8257166666666669	1.4268333333333334	11.103533333333333	9.6767	27880.671875	7702224.7117783185	0	1280	9.113334806593718	12.129737182969118	23.259474365938235	189.03590393066406	189.05140686035156
364	189.07293701171875	9.23535					1	DETECTED	189.0729 m/z @9.24 [CD6586_1.mzXML]	189.07293701171875	9.23535	9.149566666666667	18.342333333333332	9.192766666666666	551142.125	6381801.331408693	0	1280	0.09232417731785425	1.2803987384652051	1.2665612181250683	189.0721435546875	189.07325744628906
365	189.08599853515625	2.8177333333333334					1	DETECTED	189.0860 m/z @2.82 [CD6586_1.mzXML]	189.08599853515625	2.8177333333333334	0.10093333333333333	19.99816666666667	19.897233333333336	76141.28125	1.694670285028431E7	0	1280	1.7072807042205502	10.105042223913914	2.558276341576639	189.08551025390625	189.09024047851562
366	189.1584930419922	1.6792666666666667					1	DETECTED	189.1585 m/z @1.68 [CD6586_1.mzXML]	189.1584930419922	1.6792666666666667	1.5611333333333335	15.606233333333334	14.0451	24059.380859375	5554341.864389283	0	1280	0.18143458093717912	58.63780327622324	106.37755613380304	189.1584930419922	189.1636199951172
367	189.19735717773438	9.221266666666667					1	DETECTED	189.1974 m/z @9.22 [CD6586_1.mzXML]	189.19735717773438	9.221266666666667	9.1789	9.32005	0.14114999999999966	20145.65625	98430.4642646483	0	1280	0.08064080853677069	1.6658143194335306	2.4398912106460764	189.19729614257812	189.1977996826172
368	190.06402587890625	11.619866666666667					1	DETECTED	190.0640 m/z @11.62 [CD6586_1.mzXML]	190.06402587890625	11.619866666666667	10.978016666666667	14.75475	3.7767333333333326	50225.5703125	1059941.968847533	0	1280	0.09362125478237537	0.6900777625108098	0.27421084731811984	190.0624237060547	190.06422424316406
369	190.0850067138672	10.835133333333333					1	DETECTED	190.0850 m/z @10.84 [CD6586_1.mzXML]	190.0850067138672	10.835133333333333	0.35836666666666667	11.164266666666666	10.8059	36212.4375	1774202.2913753055	0	1280	1.6455407469047358	0.6112145052828888	0.03821844005210153	190.0763397216797	190.09046936035156
370	190.14266967773438	10.417399999999999					1	DETECTED	190.1427 m/z @10.42 [CD6586_1.mzXML]	190.14266967773438	10.417399999999999	0.37543333333333334	18.409	18.033566666666665	17600.28125	1754189.6025793455	0	1280	0.19551961211729996	0.8979101039305051	25.471169063257765	190.14256286621094	190.14370727539062
371	190.966552734375	13.51155					1	DETECTED	190.9666 m/z @13.51 [CD6586_1.mzXML]	190.966552734375	13.51155	0.10093333333333333	19.98166666666667	19.880733333333335	7235.8564453125	1956089.1603654781	0	1280	1.9586212010856503	0.7412311390105104	0.47111074539264886	190.96180725097656	190.96839904785156
372	191.03907775878906	1.7697333333333334					1	DETECTED	191.0391 m/z @1.77 [CD6586_1.mzXML]	191.03907775878906	1.7697333333333334	1.4095166666666665	18.209166666666665	16.79965	121697.9609375	5245349.744923462	0	1280	0.19328634340677042	11.915036124696668	0.7515615426015788	191.03004455566406	191.04788208007812
373	191.0755157470703	1.6792666666666667					1	DETECTED	191.0755 m/z @1.68 [CD6586_1.mzXML]	191.0755157470703	1.6792666666666667	1.5463333333333333	16.010666666666665	14.464333333333332	145342.625	2.8711990585976288E7	0	1280	0.07678656521511451	43.60385524358362	94.09571908050275	191.067138671875	191.0807342529297
374	191.10556030273438	11.813516666666667					1	DETECTED	191.1056 m/z @11.81 [CD6586_1.mzXML]	191.10556030273438	11.813516666666667	10.657033333333334	13.245466666666665	2.588433333333331	5536.68310546875	516820.96762573195	0	1280	0.08028245149017899	1.119096686794737	1.238193373589474	191.09994506835938	191.10604858398438
375	192.00750732421875	11.284283333333333					1	DETECTED	192.0075 m/z @11.28 [CD6586_1.mzXML]	192.00750732421875	11.284283333333333	0.11793333333333332	19.96516666666667	19.847233333333335	8146.3837890625	2055382.3635988776	0	1280	0.9563776059995384	0.8218779534479106	0.5694670787706203	192.00682067871094	192.00836181640625
376	192.06712341308594	11.634016666666668					1	DETECTED	192.0671 m/z @11.63 [CD6586_1.mzXML]	192.06712341308594	11.634016666666668	4.811216666666667	11.634016666666668	6.822800000000001	4878.38232421875	711946.7934311525	0	1280	2.2103433414445544	0.5	null	192.06381225585938	192.06712341308594
377	192.96041870117188	2.1629833333333335					1	DETECTED	192.9604 m/z @2.16 [CD6586_1.mzXML]	192.96041870117188	2.1629833333333335	2.078133333333333	15.831766666666665	13.753633333333331	13306.046875	2172202.6768497312	0	1280	0.12319211073777803	81.04674916519316	2.9089510172149287	192.95675659179688	192.9637451171875
378	193.03379821777344	1.6792666666666667					1	DETECTED	193.0338 m/z @1.68 [CD6586_1.mzXML]	193.03379821777344	1.6792666666666667	1.6792666666666667	5.40825	3.728983333333333	11041.162109375	681124.5550779116	0	1280	1.7496458594050377	null	null	193.0330047607422	193.03408813476562
379	193.08505249023438	10.540783333333334					1	DETECTED	193.0851 m/z @10.54 [CD6586_1.mzXML]	193.08505249023438	10.540783333333334	10.472783333333332	11.134233333333333	0.6614500000000003	150225.8125	993704.9109725298	0	1280	0.09114247741094239	1.5053491217297683	1.5959731629788738	193.07749938964844	193.08546447753906
380	193.15335083007812	1.8540166666666666					1	DETECTED	193.1534 m/z @1.85 [CD6586_1.mzXML]	193.15335083007812	1.8540166666666666	1.7975999999999999	19.898833333333336	18.101233333333337	9796.556640625	4740853.873509308	0	1280	12.694210924227814	160.4245199409155	235.47994622235365	193.15269470214844	193.15823364257812
381	194.00758361816406	11.346416666666666					1	DETECTED	194.0076 m/z @11.35 [CD6586_1.mzXML]	194.00758361816406	11.346416666666666	1.4095166666666665	11.389299999999999	9.979783333333332	12868.4287109375	5748905.503516723	0	1280	10.015594400529116	0.502157782272808	0.004315564545616065	194.00375366210938	194.00840759277344
382	194.03131103515625	1.7554333333333332					1	DETECTED	194.0313 m/z @1.76 [CD6586_1.mzXML]	194.03131103515625	1.7554333333333332	1.69425	19.99816666666667	18.30391666666667	4941.61279296875	2134389.7395599056	0	1280	15.017889911673858	149.5825388177613	134.65176759979371	194.03111267089844	194.03692626953125
383	194.0884246826172	10.540783333333334					1	DETECTED	194.0884 m/z @10.54 [CD6586_1.mzXML]	194.0884246826172	10.540783333333334	3.9425499999999998	19.68166666666667	15.739116666666668	16580.369140625	1281547.2915058897	0	1280	0.09352923215366005	1.1926765750428145	0.015372610809284747	194.0799560546875	194.09788513183594
384	194.1167449951172	8.128466666666666					1	DETECTED	194.1167 m/z @8.13 [CD6586_1.mzXML]	194.1167449951172	8.128466666666666	0.13499999999999998	19.98166666666667	19.846666666666668	7259.12060546875	2133699.4328496703	0	1280	1.6701926825418427	1.2414305015762874	0.06444194904004961	194.11386108398438	194.12367248535156
385	194.9575653076172	2.1629833333333335					1	DETECTED	194.9576 m/z @2.16 [CD6586_1.mzXML]	194.9575653076172	2.1629833333333335	2.1629833333333335	16.401483333333335	14.238500000000002	4685.5693359375	3029172.0192420045	0	1280	11.946679233366588	null	null	194.9575653076172	194.9626007080078
386	194.97581481933594	12.17155					1	DETECTED	194.9758 m/z @12.17 [CD6586_1.mzXML]	194.97581481933594	12.17155	10.931516666666665	17.579333333333334	6.647816666666669	18977.419921875	1950174.1989545894	0	1280	0.6715625911341601	2.6804991801295643	4.360998360259129	194.97059631347656	194.982177734375
387	195.02899169921875	16.466316666666668					1	DETECTED	195.0290 m/z @16.47 [CD6586_1.mzXML]	195.02899169921875	16.466316666666668	0.25525	19.882166666666667	19.626916666666666	6291.2451171875	2300315.861612152	0	1280	2.2217319718750534	0.60535549789033	0.4647663514022855	195.02810668945312	195.0294647216797
388	195.0640869140625	10.915083333333333					1	DETECTED	195.0641 m/z @10.92 [CD6586_1.mzXML]	195.0640869140625	10.915083333333333	10.4999	17.1055	6.605599999999999	23209.87109375	1592423.8162176514	0	1280	6.602603022638952	7.955039942194212	15.78740856984829	195.0572509765625	195.07167053222656
389	195.0855255126953	10.931516666666665					1	DETECTED	195.0855 m/z @10.93 [CD6586_1.mzXML]	195.0855255126953	10.931516666666665	0.10093333333333333	19.99816666666667	19.897233333333336	25300.46484375	6973353.145612974	0	1280	10.441330675110487	6.302849864938867	14.748733502854826	195.0852508544922	195.0902557373047
390	195.10037231445312	11.54975					1	DETECTED	195.1004 m/z @11.55 [CD6586_1.mzXML]	195.10037231445312	11.54975	11.238316666666666	12.17155	0.9332333333333338	82832.2890625	994338.0550955822	0	1280	0.09204614636558084	1.114855160462623	0.7816145000082726	195.09991455078125	195.100830078125
391	195.13677978515625	12.12465					1	DETECTED	195.1368 m/z @12.12 [CD6586_1.mzXML]	195.13677978515625	12.12465	12.064616666666666	14.954366666666665	2.8897499999999994	14420.109375	502989.7077821355	0	1280	0.12604178404990307	24.06787895613483	47.13575791226966	195.13653564453125	195.14247131347656
392	196.0593719482422	10.1444					1	DETECTED	196.0594 m/z @10.14 [CD6586_1.mzXML]	196.0593719482422	10.1444	8.792833333333334	18.608999999999998	9.816166666666664	314055.40625	3552852.9110070905	1	1280	0.1018035669761641	0.6081235893174469	0.16630021395017316	196.05902099609375	196.0680389404297
393	196.8639678955078	1.9938833333333332					1	DETECTED	196.8640 m/z @1.99 [CD6586_1.mzXML]	196.8639678955078	1.9938833333333332	1.6498666666666668	2.4163666666666668	0.7665	38863.30859375	722585.2771987303	0	1280	0.35244096579067064	1.1297040000662273	1.290283921012697	196.8634490966797	196.86709594726562
394	197.06297302246094	10.1444					1	DETECTED	197.0630 m/z @10.14 [CD6586_1.mzXML]	197.06297302246094	10.1444	3.4138	19.8655	16.451700000000002	27288.673828125	3233132.773446415	0	1280	0.07008292266373317	8.491930159542573	33.41437195824576	197.0629425048828	197.07199096679688
395	197.07952880859375	11.056583333333332					1	DETECTED	197.0795 m/z @11.06 [CD6586_1.mzXML]	197.07952880859375	11.056583333333332	10.472783333333332	11.149266666666668	0.6764833333333353	8686.8916015625	207387.9888569338	0	1280	0.1458172466615153	0.5793793536599308	0.1587587073198616	197.0795135498047	197.0803985595703
396	197.0995635986328	1.7554333333333332					1	DETECTED	197.0996 m/z @1.76 [CD6586_1.mzXML]	197.0995635986328	1.7554333333333332	1.6352166666666668	13.06465	11.429433333333334	79135.9296875	2530863.551599487	0	1280	0.04561346809494893	47.536808540135965	148.26190792331693	197.09930419921875	197.10665893554688
397	197.1276397705078	9.759283333333334					1	DETECTED	197.1276 m/z @9.76 [CD6586_1.mzXML]	197.1276397705078	9.759283333333334	9.134083333333333	9.867333333333333	0.73325	24369.935546875	214268.41299383575	0	1280	0.08570259063788122	0.5835626621268808	0.19785987287324971	197.1273956298828	197.128173828125
398	198.03073120117188	10.459133333333334					1	DETECTED	198.0307 m/z @10.46 [CD6586_1.mzXML]	198.03073120117188	10.459133333333334	10.06675	10.8185	0.7517499999999995	62207.28125	820219.796846255	0	1280	0.1317419908648958	0.9986271307056054	0.8450197415057016	198.0301055908203	198.0309600830078
399	198.05172729492188	10.55435					1	DETECTED	198.0517 m/z @10.55 [CD6586_1.mzXML]	198.05172729492188	10.55435	10.51335	10.851366666666667	0.3380166666666664	89781.9609375	438156.15248187014	0	1280	0.07735871953080675	1.766872914066293	2.1511637995480077	198.0509796142578	198.05197143554688
400	198.86111450195312	1.98					1	DETECTED	198.8611 m/z @1.98 [CD6586_1.mzXML]	198.86111450195312	1.98	1.7093500000000001	5.7503166666666665	4.040966666666666	40526.703125	1098504.020882751	0	1280	0.412505214394421	1.6215201183628078	1.4047616969301058	198.8602294921875	198.8682861328125
401	198.9390411376953	1.5316666666666667					1	DETECTED	198.9390 m/z @1.53 [CD6586_1.mzXML]	198.9390411376953	1.5316666666666667	1.4268333333333334	1.6498666666666668	0.22303333333333342	254196.515625	1609920.1522119136	0	1280	0.10874872913283817	1.0401732414864904	1.0355913807474588	198.93870544433594	198.93934631347656
402	199.0098419189453	11.918383333333333					1	DETECTED	199.0098 m/z @11.92 [CD6586_1.mzXML]	199.0098419189453	11.918383333333333	9.805200000000001	19.731833333333334	9.926633333333333	3564.164794921875	1047911.9010984807	0	1280	5.171527484499466	2.3487392638278757	3.697478527655752	199.0098419189453	199.0167694091797
403	199.14334106445312	8.8392					1	DETECTED	199.1433 m/z @8.84 [CD6586_1.mzXML]	199.14334106445312	8.8392	8.77715	14.109216666666667	5.332066666666666	4449.8427734375	658924.2762852171	0	1280	5.354073846475615	42.9658877249535	84.931775449907	199.14292907714844	199.1473388671875
404	200.02786254882812	10.472783333333332					1	DETECTED	200.0279 m/z @10.47 [CD6586_1.mzXML]	200.02786254882812	10.472783333333332	1.8540166666666666	10.642	8.787983333333333	21475.126953125	3537016.997463867	0	1280	0.31660328576959884	0.5098167564578072	0.019633512915614444	200.02174377441406	200.0285186767578
405	200.03936767578125	1.69425					1	DETECTED	200.0394 m/z @1.69 [CD6586_1.mzXML]	200.03936767578125	1.69425	1.6056833333333331	2.09235	0.486666666666667	48464.796875	424441.8417812501	0	1280	0.10266966742291395	2.7474595408355236	4.494919081671047	200.0390625	200.03993225097656
406	200.06719970703125	1.7836333333333334					1	DETECTED	200.0672 m/z @1.78 [CD6586_1.mzXML]	200.06719970703125	1.7836333333333334	1.7554333333333332	1.8399	0.08446666666666691	370867.71875	1071531.1567675802	0	1280	0.05012745388185924	1.4740485273195372	2.214928818836054	200.06700134277344	200.06724548339844
407	200.1270294189453	2.064033333333333					1	DETECTED	200.1270 m/z @2.06 [CD6586_1.mzXML]	200.1270294189453	2.064033333333333	1.9938833333333332	8.338033333333334	6.344150000000001	10573.421875	677720.8763524477	0	1280	0.34101566257719895	45.21846044191024	89.43692088382048	200.12660217285156	200.1279296875
408	200.93663024902344	1.5316666666666667					1	DETECTED	200.9366 m/z @1.53 [CD6586_1.mzXML]	200.93663024902344	1.5316666666666667	1.4727166666666667	1.5759333333333332	0.10321666666666651	35680.42578125	161922.6868359375	0	1280	0.1096626140604191	0.8754594288945412	0.7509188577890824	200.9365234375	200.93692016601562
409	200.97213745117188	1.5168166666666667					1	DETECTED	200.9721 m/z @1.52 [CD6586_1.mzXML]	200.97213745117188	1.5168166666666667	1.4095166666666665	1.6056833333333331	0.1961666666666666	65016.46484375	398226.63831188943	0	1280	0.10434891516005673	0.9141037589313433	0.8282075178626868	200.971923828125	200.9733428955078
410	201.0149383544922	1.8822666666666668					1	DETECTED	201.0149 m/z @1.88 [CD6586_1.mzXML]	201.0149383544922	1.8822666666666668	1.7697333333333334	16.990666666666666	15.220933333333333	45472.78515625	1.083321132946649E7	0	1280	0.121848135211585	67.62855450236964	134.25710900473928	201.0050048828125	201.01507568359375
411	201.11117553710938	1.3059833333333333					1	DETECTED	201.1112 m/z @1.31 [CD6586_1.mzXML]	201.11117553710938	1.3059833333333333	0.10093333333333333	19.99816666666667	19.897233333333336	43458.39453125	3.2417963340650883E7	0	1280	2.048446742390283	8.255770853214944	9.877683822547887	201.1104736328125	201.1116180419922
412	202.04649353027344	1.9104666666666668					1	DETECTED	202.0465 m/z @1.91 [CD6586_1.mzXML]	202.04649353027344	1.9104666666666668	1.8540166666666666	9.805200000000001	7.951183333333335	18826.00390625	3911736.4376772465	0	1280	0.06082023929649716	70.42677886034826	139.85355772069653	202.04627990722656	202.0470428466797
413	202.11459350585938	1.0297333333333334					1	DETECTED	202.1146 m/z @1.03 [CD6586_1.mzXML]	202.11459350585938	1.0297333333333334	0.11793333333333332	19.98166666666667	19.863733333333336	4894.23388671875	3648635.044259038	0	1280	14.573391731433166	10.892593404986474	20.78518680997295	202.1060028076172	202.11524963378906
414	202.96963500976562	1.5168166666666667					1	DETECTED	202.9696 m/z @1.52 [CD6586_1.mzXML]	202.96963500976562	1.5168166666666667	1.4426333333333334	1.5611333333333335	0.11850000000000005	22666.724609375	101561.2315638428	0	1280	0.10632652351079241	0.7986969220399921	0.5728665336387404	202.96963500976562	202.96998596191406
415	203.03062438964844	1.8822666666666668					1	DETECTED	203.0306 m/z @1.88 [CD6586_1.mzXML]	203.03062438964844	1.8822666666666668	1.4095166666666665	9.438733333333333	8.029216666666667	42553.37890625	4072565.96447992	0	1280	9.155492608938632	8.496373238401288	12.560010065335298	203.0219268798828	203.03726196289062
416	203.05120849609375	1.7975999999999999					1	DETECTED	203.0512 m/z @1.80 [CD6586_1.mzXML]	203.05120849609375	1.7975999999999999	1.6204166666666666	19.284	17.66358333333333	2288502.5	3.1083350072728902E7	1	1280	0.16703816121139647	4.107954513159335	5.57783847033262	203.0496826171875	203.05279541015625
417	203.14910888671875	1.8399					1	DETECTED	203.1491 m/z @1.84 [CD6586_1.mzXML]	203.14910888671875	1.8399	0.5992833333333334	7.792933333333334	7.193650000000001	96584.921875	2561104.199719116	0	1280	null	0.5342950353678858	0.06797034738185803	203.1415252685547	203.14935302734375
418	203.82339477539062	9.221266666666667					1	DETECTED	203.8234 m/z @9.22 [CD6586_1.mzXML]	203.82339477539062	9.221266666666667	9.1789	9.378383333333334	0.19948333333333323	20250.36328125	110695.80146374504	0	1280	0.09065643029741643	2.0861294682197706	1.1576264525200828	203.82247924804688	203.8234405517578
419	204.0546875	1.7975999999999999					1	DETECTED	204.0547 m/z @1.80 [CD6586_1.mzXML]	204.0546875	1.7975999999999999	1.7697333333333334	10.672583333333334	8.90285	124144.3359375	2448930.6306264657	0	1280	0.22530860051929436	9.907084596439018	15.70970344234912	204.04672241210938	204.0645751953125
420	204.1038360595703	10.7691					1	DETECTED	204.1038 m/z @10.77 [CD6586_1.mzXML]	204.1038360595703	10.7691	10.752966666666667	14.048716666666667	3.29575	15891.87109375	750055.7867141115	0	1280	0.08654694269615248	102.14101239669984	18.899268711850624	204.0981903076172	204.10421752929688
421	204.12149047851562	1.8822666666666668					1	DETECTED	204.1215 m/z @1.88 [CD6586_1.mzXML]	204.12149047851562	1.8822666666666668	1.8540166666666666	17.349666666666668	15.495650000000001	4585052.0	5.0320022334464684E7	1	1280	0.06540215758410128	11.141262570927116	17.836307520404354	204.12139892578125	204.1226348876953
422	204.41534423828125	9.221266666666667					1	DETECTED	204.4153 m/z @9.22 [CD6586_1.mzXML]	204.41534423828125	9.221266666666667	9.164583333333333	9.291433333333334	0.12685000000000102	12764.609375	69615.8859663085	0	1280	0.09915802558323605	1.118935607174359	1.237871214348718	204.41506958007812	204.4154815673828
423	204.9557342529297	1.6056833333333331					1	DETECTED	204.9557 m/z @1.61 [CD6586_1.mzXML]	204.9557342529297	1.6056833333333331	1.5316666666666667	1.7093500000000001	0.17768333333333342	75182.6171875	401067.32070458995	0	1280	0.08135676500436073	1.1991307449160373	1.5162818432657033	204.9554901123047	204.95596313476562
424	205.0231475830078	1.8257166666666669					1	DETECTED	205.0231 m/z @1.83 [CD6586_1.mzXML]	205.0231475830078	1.8257166666666669	1.4268333333333334	1.8963500000000002	0.4695166666666668	95211.6328125	934071.9892963865	0	1280	0.05257147454815958	0.5617547109883029	0.10656721429008487	205.02279663085938	205.0237274169922
425	205.04637145996094	9.363683333333334					1	DETECTED	205.0464 m/z @9.36 [CD6586_1.mzXML]	205.04637145996094	9.363683333333334	1.8681833333333333	13.747216666666667	11.879033333333334	16246.8251953125	2420710.330481934	0	1280	7.399982430244572	0.7924110021568497	48.41199129879075	205.03953552246094	205.0557861328125
426	205.074951171875	11.619866666666667					1	DETECTED	205.0750 m/z @11.62 [CD6586_1.mzXML]	205.074951171875	11.619866666666667	0.10093333333333333	19.948500000000003	19.84756666666667	34881.6640625	5522146.377680115	0	1280	10.748592852958428	0.7187727324609926	0.4645154976232997	205.0667724609375	205.08494567871094
427	205.08497619628906	0.6677666666666667					1	DETECTED	205.0850 m/z @0.67 [CD6586_1.mzXML]	205.08497619628906	0.6677666666666667	0.18646666666666667	19.882166666666667	19.6957	7809.77099609375	4453559.312406374	0	1280	3.6486554974462564	20.460939123207975	39.92187824641596	205.0849609375	205.0855712890625
428	205.0961151123047	9.221266666666667					1	DETECTED	205.0961 m/z @9.22 [CD6586_1.mzXML]	205.0961151123047	9.221266666666667	9.118699999999999	10.611016666666666	1.4923166666666674	5620486.5	3.506034955588168E7	1	1280	0.09368844614190763	1.576405026811523	1.7537669426229188	205.09542846679688	205.09649658203125
429	205.12521362304688	1.8822666666666668					1	DETECTED	205.1252 m/z @1.88 [CD6586_1.mzXML]	205.12521362304688	1.8822666666666668	1.8540166666666666	9.291433333333334	7.4374166666666675	407694.65625	4901056.827269714	0	1280	0.13841942016636088	12.392588088430378	17.867941778669255	205.1173858642578	205.1329803466797
430	205.986328125	11.268466666666665					1	DETECTED	205.9863 m/z @11.27 [CD6586_1.mzXML]	205.986328125	11.268466666666665	0.10093333333333333	19.99816666666667	19.897233333333336	30217.791015625	6083327.854008335	0	1280	1.5841222951350034	1.8186634574098097	6.67940223142282	205.98562622070312	205.99417114257812
431	206.08010864257812	10.328216666666666					1	DETECTED	206.0801 m/z @10.33 [CD6586_1.mzXML]	206.08010864257812	10.328216666666666	0.9782666666666666	19.0705	18.092233333333333	186123.8125	2673299.8612856767	1	1280	0.08382776708517348	1.5318560761665996	1.9263473789699437	206.07998657226562	206.0889434814453
432	206.09950256347656	9.221266666666667					1	DETECTED	206.0995 m/z @9.22 [CD6586_1.mzXML]	206.09950256347656	9.221266666666667	9.134083333333333	10.129349999999999	0.9952666666666659	592552.3125	3512546.271502012	0	1280	0.08982131085708112	1.5898557369094062	1.7823390044338385	206.09906005859375	206.10008239746094
433	206.125732421875	1.8681833333333333					1	DETECTED	206.1257 m/z @1.87 [CD6586_1.mzXML]	206.125732421875	1.8681833333333333	1.8681833333333333	2.4858333333333333	0.61765	23738.126953125	237955.9204724122	0	1280	0.132333483997346	null	null	206.1250762939453	206.12681579589844
434	206.89260864257812	1.7554333333333332					1	DETECTED	206.8926 m/z @1.76 [CD6586_1.mzXML]	206.89260864257812	1.7554333333333332	1.66445	2.1629833333333335	0.4985333333333335	121279.9140625	1060964.2036540525	0	1280	0.10994769256273784	2.739695915002753	2.632111832107524	206.8925018310547	206.89303588867188
435	206.99014282226562	16.157683333333335					1	DETECTED	206.9901 m/z @16.16 [CD6586_1.mzXML]	206.99014282226562	16.157683333333335	0.15211666666666668	19.99816666666667	19.84605	8264.8779296875	2693707.3197032157	0	1280	2.12560589127105	0.6152119935279187	0.4684841119065768	206.9849853515625	206.9910125732422
436	207.012939453125	1.7402666666666666					1	DETECTED	207.0129 m/z @1.74 [CD6586_1.mzXML]	207.012939453125	1.7402666666666666	1.4095166666666665	15.268816666666668	13.859300000000001	34534.95703125	4207119.575953799	0	1280	1.1761564087573206	20.59780248121101	27.961921612438488	207.0121612548828	207.0169677734375
437	207.02560424804688	9.622783333333333					1	DETECTED	207.0256 m/z @9.62 [CD6586_1.mzXML]	207.02560424804688	9.622783333333333	9.56155	10.281116666666666	0.7195666666666654	17935.603515625	292854.78735253785	0	1280	0.08405499472261369	5.875612411540659	10.144487960852924	207.0252227783203	207.02569580078125
438	207.09056091308594	11.634016666666668					1	DETECTED	207.0906 m/z @11.63 [CD6586_1.mzXML]	207.09056091308594	11.634016666666668	10.2971	11.782733333333335	1.4856333333333342	31696.458984375	642281.4480203846	0	1280	1.3451025906675813	0.620146173931694	0.20152746514292127	207.0832977294922	207.0909881591797
439	207.10354614257812	9.221266666666667					1	DETECTED	207.1035 m/z @9.22 [CD6586_1.mzXML]	207.10354614257812	9.221266666666667	9.056716666666667	11.164266666666666	2.10755	22016.310546875	488865.4975216675	0	1280	0.18100802777887282	6.403980553023389	11.512775717908651	207.1034393310547	207.11203002929688
440	208.04815673828125	15.767216666666666					1	DETECTED	208.0482 m/z @15.77 [CD6586_1.mzXML]	208.04815673828125	15.767216666666666	8.947833333333334	19.848333333333336	10.900500000000003	14116.068359375	3051674.055779847	0	1280	2.1899847652104363	0.7992291580617018	0.7450483341739065	208.0475616455078	208.0485382080078
441	208.88967895507812	1.7251666666666667					1	DETECTED	208.8897 m/z @1.73 [CD6586_1.mzXML]	208.88967895507812	1.7251666666666667	1.6792666666666667	2.3608	0.6815333333333331	73870.828125	694763.1302384032	0	1280	0.13675362386802292	1.9366679606540436	2.7779152495601553	208.8895263671875	208.89041137695312
442	208.97775268554688	13.6017					1	DETECTED	208.9778 m/z @13.60 [CD6586_1.mzXML]	208.97775268554688	13.6017	11.208616666666668	16.514983333333333	5.306366666666666	11747.0517578125	1407891.5399541324	0	1280	0.6716087786700484	1.1086882334505699	1.21737646690114	208.97715759277344	208.9782257080078
443	208.98828125	11.025383333333334					1	DETECTED	208.9883 m/z @11.03 [CD6586_1.mzXML]	208.98828125	11.025383333333334	10.931516666666665	11.238316666666666	0.30680000000000085	29158.140625	292093.3648713381	0	1280	0.14398314579232085	1.6342329545454226	2.2684659090908452	208.98828125	208.98846435546875
444	209.03228759765625	1.5168166666666667					1	DETECTED	209.0323 m/z @1.52 [CD6586_1.mzXML]	209.03228759765625	1.5168166666666667	1.3922666666666668	4.7953833333333336	3.4031166666666666	33828.296875	735909.4281105652	0	1280	0.051307259818873074	13.679151289789928	2.3213235549997924	209.03195190429688	209.03323364257812
445	209.04444885253906	15.961866666666667					1	DETECTED	209.0444 m/z @15.96 [CD6586_1.mzXML]	209.04444885253906	15.961866666666667	0.13499999999999998	19.99816666666667	19.863166666666668	27076.720703125	6376597.96832578	0	1280	2.2208278518446534	0.7760169156368575	1.796844043476073	209.04385375976562	209.0454559326172
446	209.09117126464844	7.776583333333334					1	DETECTED	209.0912 m/z @7.78 [CD6586_1.mzXML]	209.09117126464844	7.776583333333334	5.930350000000001	8.530983333333333	2.6006333333333327	20527.74609375	1178809.180481842	0	1280	0.6867275192277065	0.6155288414743412	0.2795231628062475	209.09078979492188	209.09156799316406
447	209.11598205566406	12.035383333333334					1	DETECTED	209.1160 m/z @12.04 [CD6586_1.mzXML]	209.11598205566406	12.035383333333334	0.5647666666666668	12.56455	11.999783333333333	513815.78125	6414012.4589346	1	1280	0.11257802838671438	0.7551634255829337	3.3449249179096756	209.1129150390625	209.11715698242188
448	209.16400146484375	9.774400000000002					1	DETECTED	209.1640 m/z @9.77 [CD6586_1.mzXML]	209.16400146484375	9.774400000000002	9.698200000000002	16.190450000000002	6.49225	9128.6435546875	469556.7760109861	0	1280	0.055167120645409184	42.60006561679788	2.298144438266683	209.16355895996094	209.16635131835938
449	210.9706573486328	11.918383333333333					1	DETECTED	210.9707 m/z @11.92 [CD6586_1.mzXML]	210.9706573486328	11.918383333333333	10.9623	12.5802	1.6178999999999988	7962.82080078125	493479.0782185056	0	1280	0.40926514060574704	0.8461082541619459	0.6922165083238918	210.96746826171875	210.9709930419922
450	211.041015625	2.6365833333333333					1	DETECTED	211.0410 m/z @2.64 [CD6586_1.mzXML]	211.041015625	2.6365833333333333	1.4268333333333334	16.613216666666666	15.186383333333334	10629.4755859375	1898224.302519104	0	1280	0.16312738073241784	6.276661844733761	11.55332368946752	211.04052734375	211.0418243408203
451	211.0569305419922	9.4085					1	DETECTED	211.0569 m/z @9.41 [CD6586_1.mzXML]	211.0569305419922	9.4085	9.363683333333334	10.3127	0.9490166666666653	19117.205078125	148538.95919964593	0	1280	0.08908470059831153	10.587764968389916	20.17552993677983	211.05625915527344	211.05870056152344
452	211.07907104492188	14.432666666666668					1	DETECTED	211.0791 m/z @14.43 [CD6586_1.mzXML]	211.07907104492188	14.432666666666668	13.747216666666667	17.170666666666666	3.423449999999999	6892.0576171875	570737.2642709656	0	1280	0.734712661018305	2.4972280983295594	2.902096663824708	211.0786895751953	211.08055114746094
453	211.13168334960938	12.1399					1	DETECTED	211.1317 m/z @12.14 [CD6586_1.mzXML]	211.13168334960938	12.1399	0.11793333333333332	19.99816666666667	19.880233333333337	15439.296875	4151871.1274241353	0	1280	11.922939652812726	0.7403943404314723	2.5625655649731467	211.12168884277344	211.13465881347656
454	211.14312744140625	10.2971					1	DETECTED	211.1431 m/z @10.30 [CD6586_1.mzXML]	211.14312744140625	10.2971	10.249983333333335	10.417399999999999	0.16741666666666433	13787.1318359375	91558.42764135724	0	1280	0.12398085496263889	1.7766183233109378	2.5532366466218757	211.1431121826172	211.14341735839844
455	211.16836547851562	14.375583333333333					1	DETECTED	211.1684 m/z @14.38 [CD6586_1.mzXML]	211.16836547851562	14.375583333333333	14.28965	15.062633333333334	0.7729833333333342	6215.85546875	160435.85216485575	0	1280	0.4553320089077051	4.4975756400310445	7.995151280062089	211.1675567626953	211.16848754882812
456	212.01849365234375	11.375133333333334					1	DETECTED	212.0185 m/z @11.38 [CD6586_1.mzXML]	212.01849365234375	11.375133333333334	9.958183333333332	11.6628	1.7046166666666682	191804.875	2339136.069649751	0	1280	0.22205037343209	0.5759711030449095	2.1258547674496326	212.0182342529297	212.0194854736328
457	212.034912109375	14.432666666666668					1	DETECTED	212.0349 m/z @14.43 [CD6586_1.mzXML]	212.034912109375	14.432666666666668	14.432666666666668	18.009	3.5763333333333325	4056.638916015625	278526.3258606566	0	1280	0.2352288350616707	null	null	212.03378295898438	212.035888671875
458	212.0668182373047	10.867433333333334					1	DETECTED	212.0668 m/z @10.87 [CD6586_1.mzXML]	212.0668182373047	10.867433333333334	9.393483333333334	10.883316666666667	1.4898333333333333	8099.67529296875	217155.30192333998	0	1280	0.06394058711579831	0.5053880163280075	0.010776032656014806	212.0601348876953	212.0672149658203
459	212.8378448486328	1.9938833333333332					1	DETECTED	212.8378 m/z @1.99 [CD6586_1.mzXML]	212.8378448486328	1.9938833333333332	1.7836333333333334	2.3185166666666666	0.5348833333333332	24601.126953125	429196.90275463864	0	1280	0.25055255760143047	1.2720174395560846	1.4879816603348928	212.83761596679688	212.83824157714844
460	213.02194213867188	11.4321					1	DETECTED	213.0219 m/z @11.43 [CD6586_1.mzXML]	213.02194213867188	11.4321	11.4321	17.596	6.1639	10641.5	1401020.5426536868	0	1280	2.8495400662304426	null	null	213.02194213867188	213.0319366455078
461	213.0735321044922	1.7554333333333332					1	DETECTED	213.0735 m/z @1.76 [CD6586_1.mzXML]	213.0735321044922	1.7554333333333332	1.69425	1.7697333333333334	0.07548333333333335	32938.515625	79557.76684570301	0	1280	0.03987098851515092	0.6168618904930556	0.19930977745957454	213.07308959960938	213.07362365722656
462	213.95819091796875	18.971999999999998					1	DETECTED	213.9582 m/z @18.97 [CD6586_1.mzXML]	213.95819091796875	18.971999999999998	0.11793333333333332	19.98166666666667	19.863733333333336	1973.673583984375	1511403.3320786138	0	1280	18.852340152014044	0.5267758326232008	0.053551665246401564	213.9566650390625	213.96119689941406
463	214.02574157714844	10.56805					1	DETECTED	214.0257 m/z @10.57 [CD6586_1.mzXML]	214.02574157714844	10.56805	10.527199999999999	14.606033333333333	4.078833333333334	10574.0009765625	395834.30420568865	0	1280	0.07398671081219632	49.924520603834296	1.4885999612906962	214.02488708496094	214.0276336669922
464	214.91644287109375	1.5316666666666667					1	DETECTED	214.9164 m/z @1.53 [CD6586_1.mzXML]	214.91644287109375	1.5316666666666667	1.4268333333333334	5.668983333333333	4.24215	635388.625	5278421.981288572	0	1280	0.2405680098157188	1.0437142324594066	1.0111262865058848	214.9090576171875	214.91671752929688
465	214.9879150390625	1.4874666666666667					1	DETECTED	214.9879 m/z @1.49 [CD6586_1.mzXML]	214.9879150390625	1.4874666666666667	1.4426333333333334	16.498816666666666	15.056183333333333	76367.4375	4804326.905662658	0	1280	0.12708361071588348	167.9128252788106	2.692359859258284	214.9847869873047	214.9894256591797
466	215.01510620117188	1.9661833333333334					1	DETECTED	215.0151 m/z @1.97 [CD6586_1.mzXML]	215.01510620117188	1.9661833333333334	1.9104666666666668	16.990666666666666	15.0802	91103.5234375	2650134.0429025576	0	1280	0.11244826133212338	6.776757686049289	10.003955461722748	215.01449584960938	215.0220184326172
467	215.14410400390625	13.190716666666667					1	DETECTED	215.1441 m/z @13.19 [CD6586_1.mzXML]	215.14410400390625	13.190716666666667	4.5312833333333336	17.186833333333333	12.655549999999998	7060.001953125	1594658.113023315	0	1280	null	0.7307377696000122	0.24841472230972206	215.13796997070312	215.15248107910156
468	215.9881134033203	1.5316666666666667					1	DETECTED	215.9881 m/z @1.53 [CD6586_1.mzXML]	215.9881134033203	1.5316666666666667	1.45785	1.5463333333333333	0.08848333333333325	17672.109375	77758.40548583983	0	1280	0.09238821111258555	0.5993452246556781	0.1986904493113562	215.9881134033203	215.98855590820312
469	216.92132568359375	1.6792666666666667					1	DETECTED	216.9213 m/z @1.68 [CD6586_1.mzXML]	216.92132568359375	1.6792666666666667	1.4874666666666667	16.17415	14.686683333333335	315206.125	7135050.830514098	0	1280	0.13440961914778482	1.1873626293739705	1.3644895696669974	216.91249084472656	216.92416381835938
470	216.94955444335938	1.5316666666666667					1	DETECTED	216.9496 m/z @1.53 [CD6586_1.mzXML]	216.94955444335938	1.5316666666666667	1.4268333333333334	18.425666666666665	16.99883333333333	193160.46875	9252939.364364836	0	1280	0.11317756554577318	1.0131597463926756	1.0190915096098236	216.94598388671875	216.94973754882812
471	217.04571533203125	10.931516666666665					1	DETECTED	217.0457 m/z @10.93 [CD6586_1.mzXML]	217.04571533203125	10.931516666666665	10.005016666666668	17.942333333333334	7.937316666666666	11801.4091796875	924353.708950531	0	1280	0.11426772685264197	6.422687025295971	7.648804270565552	217.03671264648438	217.05340576171875
472	217.08058166503906	1.8963500000000002					1	DETECTED	217.0806 m/z @1.90 [CD6586_1.mzXML]	217.08058166503906	1.8963500000000002	1.8963500000000002	19.931833333333334	18.03548333333333	12705.5693359375	2760114.433445587	0	1280	3.4422324962415445	null	null	217.0731658935547	217.0888214111328
473	217.12069702148438	0.5992833333333334					1	DETECTED	217.1207 m/z @0.60 [CD6586_1.mzXML]	217.12069702148438	0.5992833333333334	0.10093333333333333	19.99816666666667	19.897233333333336	22450.6015625	6802207.686250522	0	1280	0.8370626493014026	15.703299542757128	32.43134490034114	217.11810302734375	217.12144470214844
474	218.04150390625	10.15955					1	DETECTED	218.0415 m/z @10.16 [CD6586_1.mzXML]	218.04150390625	10.15955	10.113949999999999	10.358383333333334	0.24443333333333506	86252.4375	518923.54761560354	0	1280	0.09987497823323643	2.180654245011708	2.476274246580418	218.041259765625	218.04159545898438
475	218.13746643066406	2.03605					1	DETECTED	218.1375 m/z @2.04 [CD6586_1.mzXML]	218.13746643066406	2.03605	0.10093333333333333	19.99816666666667	19.897233333333336	121715.90625	7943863.3475645725	0	1280	2.0276891375283155	1.4786206023999642	1.7510525390484986	218.136474609375	218.13833618164062
476	218.2103729248047	10.417399999999999					1	DETECTED	218.2104 m/z @10.42 [CD6586_1.mzXML]	218.2103729248047	10.417399999999999	10.388216666666667	10.472783333333332	0.08456666666666557	7480.7275390625	27148.891082336235	0	1280	0.07174345024786533	1.4488863506568035	1.8977727013136072	218.2100067138672	218.21055603027344
477	218.9825897216797	1.5168166666666667					1	DETECTED	218.9826 m/z @1.52 [CD6586_1.mzXML]	218.9825897216797	1.5168166666666667	1.4426333333333334	1.5759333333333332	0.13329999999999975	39778.3671875	193430.8358354491	0	1280	0.08950335953903132	0.898449786564816	0.709710585736142	218.98255920410156	218.98269653320312
478	219.02496337890625	1.7697333333333334					1	DETECTED	219.0250 m/z @1.77 [CD6586_1.mzXML]	219.02496337890625	1.7697333333333334	1.66445	17.25183333333333	15.58738333333333	1940030.625	1.6254337838051444E7	1	1280	0.057940422122108926	4.090506044874292	5.217042070639163	219.01502990722656	219.02597045898438
479	219.04498291015625	10.1444					1	DETECTED	219.0450 m/z @10.14 [CD6586_1.mzXML]	219.04498291015625	10.1444	8.57685	11.193999999999999	2.6171499999999988	8108.36767578125	388758.8227633058	0	1280	1.494672725256045	0.8347899588529873	0.6695799177059747	219.0421905517578	219.0465850830078
480	219.116455078125	15.541833333333333					1	DETECTED	219.1165 m/z @15.54 [CD6586_1.mzXML]	219.116455078125	15.541833333333333	0.22098333333333334	19.765333333333334	19.54435	16476.384765625	2992892.331431794	0	1280	1.353458442838031	0.7108164322177183	0.5920498063421142	219.108642578125	219.11695861816406
481	219.1731414794922	12.266616666666666					1	DETECTED	219.1731 m/z @12.27 [CD6586_1.mzXML]	219.1731414794922	12.266616666666666	0.11793333333333332	19.98166666666667	19.863733333333336	23883.65234375	2352676.3657909557	0	1280	0.058709016418951876	0.9549472547038478	0.6526593424016979	219.16905212402344	219.1786651611328
482	220.0285186767578	1.7697333333333334					1	DETECTED	220.0285 m/z @1.77 [CD6586_1.mzXML]	220.0285186767578	1.7697333333333334	1.7554333333333332	9.249400000000001	7.493966666666668	124461.4453125	2736673.9282625737	0	1280	0.05694666754146804	18.432509914279272	20.415270715148594	220.0233917236328	220.02920532226562
483	220.1170654296875	8.93225					1	DETECTED	220.1171 m/z @8.93 [CD6586_1.mzXML]	220.1170654296875	8.93225	3.3123666666666667	16.613216666666666	13.30085	13978.8798828125	897417.8595989075	0	1280	0.12248809713658382	1.0800284296648157	50.00337905051369	220.1162109375	220.12034606933594
484	220.16819763183594	12.81205					1	DETECTED	220.1682 m/z @12.81 [CD6586_1.mzXML]	220.16819763183594	12.81205	7.67795	12.868383333333332	5.190433333333332	14463.2646484375	1097277.0139324341	0	1280	0.2230277816698294	0.5054861936204332	0.010972387240866542	220.16781616210938	220.1766357421875
485	220.93319702148438	1.6204166666666666					1	DETECTED	220.9332 m/z @1.62 [CD6586_1.mzXML]	220.93319702148438	1.6204166666666666	1.5316666666666667	1.7402666666666666	0.2085999999999999	163365.890625	974264.6289741211	0	1280	0.09303513379053241	1.240417252839909	1.777584648772254	220.93319702148438	220.9336395263672
486	220.98046875	1.5021					1	DETECTED	220.9805 m/z @1.50 [CD6586_1.mzXML]	220.98046875	1.5021	1.45785	1.5463333333333333	0.08848333333333325	10560.3095703125	40726.71924633788	0	1280	0.0813263233345698	0.9998116760828638	0.9996233521657276	220.98011779785156	220.98046875
487	221.0056915283203	15.429283333333332					1	DETECTED	221.0057 m/z @15.43 [CD6586_1.mzXML]	221.0056915283203	15.429283333333332	1.3922666666666668	18.939166666666665	17.546899999999997	3255.354736328125	1922036.3144497075	0	1280	1.836700983496689	0.6250224109823905	0.25004482196478117	220.9959259033203	221.0063018798828
488	221.02334594726562	1.7697333333333334					1	DETECTED	221.0233 m/z @1.77 [CD6586_1.mzXML]	221.02334594726562	1.7697333333333334	1.7093500000000001	11.932799999999999	10.223449999999998	110139.890625	2569342.4079111638	0	1280	0.05923752247165237	4.167993355928355	6.147930851769419	221.01953125	221.03265380859375
489	221.05215454101562	11.57755					1	DETECTED	221.0522 m/z @11.58 [CD6586_1.mzXML]	221.05215454101562	11.57755	11.521016666666666	11.813516666666667	0.2925000000000004	21403.115234375	142026.3407961433	0	1280	0.09294962469737555	2.586969339622605	2.0782718218141247	221.05154418945312	221.05250549316406
490	221.0800018310547	10.540783333333334					1	DETECTED	221.0800 m/z @10.54 [CD6586_1.mzXML]	221.0800018310547	10.540783333333334	10.486433333333334	12.440383333333333	1.953949999999999	57649.703125	801256.4510952124	0	1280	0.07971815289471706	1.9136039440752708	1.8282061270626104	221.07403564453125	221.08323669433594
491	221.091064453125	8.653333333333334					1	DETECTED	221.0911 m/z @8.65 [CD6586_1.mzXML]	221.091064453125	8.653333333333334	4.701716666666667	9.32005	4.618333333333333	11444.4716796875	541937.5401744386	0	1280	0.1821445246561666	0.5988487542017515	0.05878472809410421	221.0904541015625	221.0918426513672
492	221.1521453857422	12.924883333333334					1	DETECTED	221.1521 m/z @12.92 [CD6586_1.mzXML]	221.1521453857422	12.924883333333334	10.036233333333334	18.475833333333334	8.4396	28128.53125	1505086.638939178	0	1280	0.058416031997227336	1.4608207986429647	0.3834594130196821	221.1517333984375	221.15286254882812
493	222.06381225585938	15.429283333333332					1	DETECTED	222.0638 m/z @15.43 [CD6586_1.mzXML]	222.06381225585938	15.429283333333332	3.1126666666666667	19.514833333333335	16.40216666666667	14316.7890625	3488210.561058777	0	1280	2.381870314219544	0.7642994191588866	0.5434092244488976	222.05616760253906	222.0643768310547
494	222.8665313720703	1.7251666666666667					1	DETECTED	222.8665 m/z @1.73 [CD6586_1.mzXML]	222.8665313720703	1.7251666666666667	1.6792666666666667	2.14895	0.46968333333333345	100115.0078125	852101.0413542475	0	1280	0.995120794069849	5.116376180101666	3.0585092835710412	222.86631774902344	222.86688232421875
495	222.99317932128906	13.616999999999999					1	DETECTED	222.9932 m/z @13.62 [CD6586_1.mzXML]	222.99317932128906	13.616999999999999	11.57755	17.349666666666668	5.772116666666667	52622.3203125	4503722.1617050795	0	1280	0.8445508460953697	1.4115858287899787	1.912216433027302	222.98548889160156	222.99375915527344
496	223.05987548828125	15.109066666666667					1	DETECTED	223.0599 m/z @15.11 [CD6586_1.mzXML]	223.05987548828125	15.109066666666667	0.5818	19.98166666666667	19.399866666666668	29696.603515625	7544595.384963624	0	1280	2.2068181683559267	0.6677053265353886	0.7607331837873631	223.0589141845703	223.06297302246094
497	223.09510803222656	11.5637					1	DETECTED	223.0951 m/z @11.56 [CD6586_1.mzXML]	223.09510803222656	11.5637	0.11793333333333332	19.99816666666667	19.880233333333337	1393969.0	1.49935987463701E7	1	1280	0.1170498215298661	0.5096134325939313	0.015556779354261245	223.0855255126953	223.09701538085938
498	223.13160705566406	12.377783333333333					1	DETECTED	223.1316 m/z @12.38 [CD6586_1.mzXML]	223.13160705566406	12.377783333333333	10.802016666666667	12.516699999999998	1.7146833333333316	56780.8046875	1530694.1515742172	0	1280	0.11955199817145967	0.5440790726207344	0.08866286010836254	223.12901306152344	223.1317901611328
499	224.0986328125	11.57755					1	DETECTED	224.0986 m/z @11.58 [CD6586_1.mzXML]	224.0986328125	11.57755	5.278283333333333	19.4155	14.137216666666667	145500.71875	1.1655896924668614E7	0	1280	0.7981289005026415	1.1221319412841706	1.2442638825683414	224.09539794921875	224.09878540039062
500	224.95008850097656	11.828883333333332					1	DETECTED	224.9501 m/z @11.83 [CD6586_1.mzXML]	224.95008850097656	11.828883333333332	11.17915	15.46115	4.282	32236.66015625	2449567.9792405386	0	1280	1.2533590180027314	2.998897777581086	4.651660783989855	224.9492950439453	224.9505157470703
501	224.98321533203125	10.994066666666667					1	DETECTED	224.9832 m/z @10.99 [CD6586_1.mzXML]	224.98321533203125	10.994066666666667	3.1126666666666667	17.62933333333333	14.516666666666666	57304.921875	2302136.243102172	0	1280	0.12991868679284124	0.9209446714204751	0.021846652075906463	224.98312377929688	224.99264526367188
502	225.0332794189453	1.8116166666666667					1	DETECTED	225.0333 m/z @1.81 [CD6586_1.mzXML]	225.0332794189453	1.8116166666666667	1.7402666666666666	14.18625	12.445983333333333	62985.43359375	3152996.8477669684	0	1280	0.08438119775258945	30.991071854176756	63.10294032857837	225.02655029296875	225.04263305664062
503	225.1837158203125	14.361383333333333					1	DETECTED	225.1837 m/z @14.36 [CD6586_1.mzXML]	225.1837158203125	14.361383333333333	1.3922666666666668	16.859833333333334	15.467566666666668	5231.5	2045175.6262202454	0	1280	0.5436316936836683	0.5963230597817637	0.08279682837199816	225.18307495117188	225.18463134765625
504	225.9977264404297	11.346416666666666					1	DETECTED	225.9977 m/z @11.35 [CD6586_1.mzXML]	225.9977264404297	11.346416666666666	11.284283333333333	11.375133333333334	0.09085000000000143	21985.884765625	102923.01322998104	0	1280	0.089372463764823	0.7310890557939999	0.46217811158799965	225.99758911132812	225.99794006347656
505	226.0438995361328	2.106383333333333					1	DETECTED	226.0439 m/z @2.11 [CD6586_1.mzXML]	226.0438995361328	2.106383333333333	2.0077666666666665	15.1251	13.117333333333333	17673.015625	1341866.5336298218	0	1280	0.1723373052155197	66.50667568024343	2.559043035627668	226.04336547851562	226.04977416992188
506	226.95004272460938	1.6498666666666668					1	DETECTED	226.9500 m/z @1.65 [CD6586_1.mzXML]	226.95004272460938	1.6498666666666668	1.5611333333333335	14.23125	12.670116666666665	842249.6875	1.1867853125001222E7	0	1280	0.1097627598102815	1.2963826570887442	1.5986032242795993	226.94879150390625	226.9509735107422
507	226.983642578125	11.009549999999999					1	DETECTED	226.9836 m/z @11.01 [CD6586_1.mzXML]	226.983642578125	11.009549999999999	10.947033333333334	18.042333333333332	7.095299999999998	13731.0615234375	968052.3813324278	0	1280	0.10213831338345791	56.747267395362336	1.5700926849552947	226.98338317871094	226.9916534423828
508	227.07833862304688	9.221266666666667					1	DETECTED	227.0783 m/z @9.22 [CD6586_1.mzXML]	227.07833862304688	9.221266666666667	9.149566666666667	11.8894	2.7398333333333333	72397.7890625	1023308.3379562986	0	1280	0.08457438359329217	1.495738862381394	2.1219482719119913	227.07818603515625	227.08193969726562
509	227.12393188476562	1.8540166666666666					1	DETECTED	227.1239 m/z @1.85 [CD6586_1.mzXML]	227.12393188476562	1.8540166666666666	1.8399	2.1629833333333335	0.3230833333333334	63964.50390625	213873.0656448972	0	1280	0.035384747531512994	11.443329397874944	5.210941358204803	227.12362670898438	227.1242218017578
510	227.17453002929688	9.805200000000001					1	DETECTED	227.1745 m/z @9.81 [CD6586_1.mzXML]	227.17453002929688	9.805200000000001	0.20351666666666668	19.96516666666667	19.761650000000003	118641.53125	3029006.2882066946	0	1280	0.14275259756246506	1.0427041875537546	0.9327097774095165	227.17295837402344	227.17828369140625
511	228.0620880126953	10.328216666666666					1	DETECTED	228.0621 m/z @10.33 [CD6586_1.mzXML]	228.0620880126953	10.328216666666666	6.225666666666667	10.43145	4.205783333333333	72575.25	3268108.6822958686	0	1280	0.09211125166217826	0.5125816057492698	0.025652450643263422	228.06198120117188	228.06422424316406
512	229.14234924316406	1.3749666666666667					1	DETECTED	229.1423 m/z @1.37 [CD6586_1.mzXML]	229.14234924316406	1.3749666666666667	0.10093333333333333	19.99816666666667	19.897233333333336	93214.0546875	6.871206585330902E7	1	1280	13.915945739512674	7.8087569660657765	14.617513932131553	229.14169311523438	229.14271545410156
513	229.1533966064453	1.9938833333333332					1	DETECTED	229.1534 m/z @1.99 [CD6586_1.mzXML]	229.1533966064453	1.9938833333333332	1.8681833333333333	2.106383333333333	0.23819999999999975	94604.4296875	929576.2421718744	0	1280	0.2185662650761684	0.9474940334128874	0.8949880668257748	229.15325927734375	229.15357971191406
514	230.14573669433594	1.15					1	DETECTED	230.1457 m/z @1.15 [CD6586_1.mzXML]	230.14573669433594	1.15	0.30651666666666666	19.98166666666667	19.675150000000002	11862.9091796875	8184426.845007565	0	1280	3.45952582561	11.663034242921222	22.326068485842445	230.14431762695312	230.14614868164062
515	230.2462615966797	11.4321					1	DETECTED	230.2463 m/z @11.43 [CD6586_1.mzXML]	230.2462615966797	11.4321	11.375133333333334	11.798133333333334	0.42300000000000004	392873.6875	2208600.3384736297	1	1280	0.08294092312227974	2.8785725586180533	1.9085088557251781	230.24620056152344	230.24681091308594
516	230.965087890625	1.5316666666666667					1	DETECTED	230.9651 m/z @1.53 [CD6586_1.mzXML]	230.965087890625	1.5316666666666667	1.4268333333333334	2.5133	1.0864666666666667	208071.171875	1798182.8318280026	0	1280	0.10977558725707426	1.0241368430911815	0.9359170175164914	230.96453857421875	230.97012329101562
517	230.98867797851562	2.0077666666666665					1	DETECTED	230.9887 m/z @2.01 [CD6586_1.mzXML]	230.98867797851562	2.0077666666666665	1.9523666666666666	3.529933333333333	1.5775666666666666	13113.1318359375	301847.20553479006	0	1280	0.09324343894221054	14.237966305655863	27.475932611311727	230.98838806152344	230.9898681640625
518	231.1359405517578	15.220883333333335					1	DETECTED	231.1359 m/z @15.22 [CD6586_1.mzXML]	231.1359405517578	15.220883333333335	0.11793333333333332	19.99816666666667	19.880233333333337	327449.09375	3.5988504574772134E7	1	1280	0.904612196322045	1.1215257863929051	2.7550015706854274	231.13560485839844	231.13682556152344
519	232.13961791992188	15.188899999999999					1	DETECTED	232.1396 m/z @15.19 [CD6586_1.mzXML]	232.13961791992188	15.188899999999999	0.5128	19.781833333333335	19.269033333333336	21500.953125	3085610.8455668925	0	1280	1.2435369620019365	0.8144284143676532	2.1393786318518777	232.13502502441406	232.14010620117188
520	232.15333557128906	8.47105					1	DETECTED	232.1533 m/z @8.47 [CD6586_1.mzXML]	232.15333557128906	8.47105	8.0052	9.118699999999999	1.1134999999999984	167012.984375	2444133.410360106	1	1280	0.218878042804306	0.9839517355414844	0.561757326678214	232.15296936035156	232.15357971191406
521	232.89524841308594	1.7251666666666667					1	DETECTED	232.8952 m/z @1.73 [CD6586_1.mzXML]	232.89524841308594	1.7251666666666667	1.6498666666666668	16.417533333333335	14.767666666666669	195374.0	7839010.200706054	0	1280	0.12404195324829903	1.8012139724886904	2.063964946188065	232.89488220214844	232.89566040039062
522	232.92686462402344	1.5316666666666667					1	DETECTED	232.9269 m/z @1.53 [CD6586_1.mzXML]	232.92686462402344	1.5316666666666667	1.4268333333333334	1.6056833333333331	0.17884999999999973	77895.1328125	506272.138931152	0	1280	0.1388653983393766	0.8596126778144161	0.7609720311432439	232.92674255371094	232.92724609375
523	232.99826049804688	1.5168166666666667					1	DETECTED	232.9983 m/z @1.52 [CD6586_1.mzXML]	232.99826049804688	1.5168166666666667	1.4268333333333334	1.5759333333333332	0.1490999999999998	33985.7109375	181538.48498266592	0	1280	0.09685055604872761	0.8329430167350449	0.7229086257464018	232.99786376953125	232.9983367919922
524	233.02964782714844	11.208616666666668					1	DETECTED	233.0296 m/z @11.21 [CD6586_1.mzXML]	233.02964782714844	11.208616666666668	9.393483333333334	18.4925	9.099016666666666	3374.164306640625	1119036.312265961	0	1280	6.3255303034166115	2.506432034377639	4.012864068755278	233.02932739257812	233.03146362304688
525	233.1068115234375	15.783416666666666					1	DETECTED	233.1068 m/z @15.78 [CD6586_1.mzXML]	233.1068115234375	15.783416666666666	0.16924999999999998	19.98166666666667	19.812416666666667	7278.07568359375	2787394.9084956055	0	1280	17.306915665639487	0.6344372097987939	0.392929855201039	233.096923828125	233.11630249023438
526	233.1318817138672	15.1251					1	DETECTED	233.1319 m/z @15.13 [CD6586_1.mzXML]	233.1318817138672	15.1251	10.26555	19.731833333333334	9.466283333333335	12672.4755859375	2108472.9290524293	0	1280	0.8453868712561867	0.8381314281714943	0.6464849126500168	233.1313934326172	233.1346893310547
527	233.1458740234375	14.954366666666665					1	DETECTED	233.1459 m/z @14.95 [CD6586_1.mzXML]	233.1458740234375	14.954366666666665	9.4236	19.35	9.926400000000001	11222.7626953125	1954887.8626305547	0	1280	0.49072598638076137	0.9490000000175263	0.8413019283223367	233.14463806152344	233.146484375
528	233.15672302246094	8.456133333333334					1	DETECTED	233.1567 m/z @8.46 [CD6586_1.mzXML]	233.15672302246094	8.456133333333334	8.233466666666667	19.1035	10.870033333333334	16940.994140625	2833849.4513884885	0	1280	0.19675221258175846	24.408757485029902	0.9579470786681413	233.14674377441406	233.15679931640625
529	233.99896240234375	1.5168166666666667					1	DETECTED	233.9990 m/z @1.52 [CD6586_1.mzXML]	233.99896240234375	1.5168166666666667	1.4426333333333334	11.798133333333334	10.355500000000001	9390.3681640625	1823857.4228284913	0	1280	0.09486728259543886	69.79667490451591	138.5933498090318	233.99008178710938	234.00621032714844
530	234.01535034179688	10.15955					1	DETECTED	234.0154 m/z @10.16 [CD6586_1.mzXML]	234.01535034179688	10.15955	10.129349999999999	10.204550000000001	0.07520000000000238	5025.53662109375	19472.795192138932	0	1280	0.12001087869942673	1.2450331125827931	1.4900662251655863	234.01531982421875	234.01548767089844
531	234.89231872558594	1.6792666666666667					1	DETECTED	234.8923 m/z @1.68 [CD6586_1.mzXML]	234.89231872558594	1.6792666666666667	1.6498666666666668	1.8116166666666667	0.16174999999999984	70439.53125	484427.52294531243	0	1280	0.09249601750671577	2.7508503401360636	4.501700680272127	234.89181518554688	234.8931884765625
532	235.06764221191406	11.859350000000001					1	DETECTED	235.0676 m/z @11.86 [CD6586_1.mzXML]	235.06764221191406	11.859350000000001	11.53565	12.049933333333334	0.5142833333333332	28594.119140625	274557.48188928113	0	1280	0.09195222155158866	0.7943826588404886	0.4438854776173133	235.06202697753906	235.06805419921875
533	235.0912322998047	2.985516666666667					1	DETECTED	235.0912 m/z @2.99 [CD6586_1.mzXML]	235.0912322998047	2.985516666666667	0.10093333333333333	19.99816666666667	19.897233333333336	122722.296875	3.213054577671588E7	1	1280	2.5364144285150045	4.054049608516957	17.022200099772693	235.09043884277344	235.09628295898438
534	235.1678924560547	12.29825					1	DETECTED	235.1679 m/z @12.30 [CD6586_1.mzXML]	235.1678924560547	12.29825	0.7021999999999999	12.425083333333333	11.722883333333334	20777.490234375	5315706.585403353	0	1280	0.12020918572233974	0.5054688162492114	0.011318575656272398	235.16751098632812	235.16831970214844
535	236.07907104492188	15.109066666666667					1	DETECTED	236.0791 m/z @15.11 [CD6586_1.mzXML]	236.07907104492188	15.109066666666667	10.947033333333334	17.8095	6.862466666666666	4845.20263671875	1124799.4650339966	0	1280	1.7369871145868956	0.8244127469746357	0.6488254939492715	236.07847595214844	236.0802001953125
536	236.09451293945312	2.8316666666666666					1	DETECTED	236.0945 m/z @2.83 [CD6586_1.mzXML]	236.09451293945312	2.8316666666666666	0.13499999999999998	19.99816666666667	19.863166666666668	10306.5234375	3028368.4103621193	0	1280	1.939912034613045	3.653266951299949	6.3684179687030325	236.09397888183594	236.09579467773438
537	236.9702911376953	12.187466666666667					1	DETECTED	236.9703 m/z @12.19 [CD6586_1.mzXML]	236.9702911376953	12.187466666666667	11.605666666666668	12.596033333333333	0.9903666666666648	10501.7978515625	356905.7107028808	0	1280	0.851716166517706	0.8511229517589084	0.7022459035178168	236.96925354003906	236.9706268310547
538	236.99661254882812	1.9661833333333334					1	DETECTED	236.9966 m/z @1.97 [CD6586_1.mzXML]	236.99661254882812	1.9661833333333334	1.93855	17.43166666666667	15.493116666666669	39901.3359375	1612887.6004864804	0	1280	0.1629678544956894	9.32290604056018	11.428489512636801	236.99639892578125	237.00636291503906
539	237.07546997070312	15.093883333333334					1	DETECTED	237.0755 m/z @15.09 [CD6586_1.mzXML]	237.07546997070312	15.093883333333334	1.5463333333333333	18.922666666666665	17.37633333333333	9498.8671875	3466105.1973206177	0	1280	1.6774175581414426	0.6413090681832999	0.5896188923838542	237.06558227539062	237.08522033691406
540	237.11083984375	11.828883333333332					1	DETECTED	237.1108 m/z @11.83 [CD6586_1.mzXML]	237.11083984375	11.828883333333332	0.5474166666666667	19.98166666666667	19.434250000000002	26671.037109375	3025627.852064423	0	1280	2.2567352133918916	0.7854852884966317	19.004611036665043	237.10826110839844	237.1124725341797
541	237.14727783203125	11.918383333333333					1	DETECTED	237.1473 m/z @11.92 [CD6586_1.mzXML]	237.14727783203125	11.918383333333333	11.8894	17.711000000000002	5.821600000000002	44573.20703125	1475233.9352041008	0	1280	0.09951572636977524	100.43013225992173	5.1290884908117205	237.13949584960938	237.14915466308594
542	237.48780822753906	10.540783333333334					1	DETECTED	237.4878 m/z @10.54 [CD6586_1.mzXML]	237.48780822753906	10.540783333333334	5.91385	10.642	4.728149999999999	11300.099609375	661771.4472747493	0	1280	0.0878357855016958	0.5109377701573395	0.022726309085711365	237.48162841796875	237.4892120361328
543	238.10577392578125	13.831483333333333					1	DETECTED	238.1058 m/z @13.83 [CD6586_1.mzXML]	238.10577392578125	13.831483333333333	9.305716666666665	19.648333333333333	10.342616666666668	15452.873046875	2461975.4210288995	0	1280	0.437919248669262	1.211116024120015	1.4525514492064118	238.1053009033203	238.11436462402344
544	238.23329162597656	10.540783333333334					1	DETECTED	238.2333 m/z @10.54 [CD6586_1.mzXML]	238.23329162597656	10.540783333333334	10.4999	10.596366666666666	0.09646666666666626	8692.6259765625	39226.13358911112	0	1280	0.10747148658701988	1.1797798613942048	1.3595597227884095	238.2330780029297	238.2334747314453
545	238.9654541015625	12.266616666666666					1	DETECTED	238.9655 m/z @12.27 [CD6586_1.mzXML]	238.9654541015625	12.266616666666666	9.025616666666668	18.724	9.698383333333332	141306.921875	9313410.59372436	1	1280	0.9565154768002788	1.149147699089323	1.2387183078578932	238.96131896972656	238.97056579589844
546	239.0419921875	14.246233333333333					1	DETECTED	239.0420 m/z @14.25 [CD6586_1.mzXML]	239.0419921875	14.246233333333333	0.27226666666666666	19.848333333333336	19.57606666666667	3115.96142578125	1714700.0607103272	0	1280	17.4840467711356	0.7004477373401493	0.4008954746802986	239.03475952148438	239.04702758789062
547	239.0626220703125	1.8540166666666666					1	DETECTED	239.0626 m/z @1.85 [CD6586_1.mzXML]	239.0626220703125	1.8540166666666666	1.5168166666666667	19.815	18.298183333333334	59200.9296875	2304187.691791382	0	1280	0.04997046288319562	13.419032640962994	1.3720256035935459	239.05284118652344	239.07095336914062
548	239.08984375	10.51335					1	DETECTED	239.0898 m/z @10.51 [CD6586_1.mzXML]	239.08984375	10.51335	10.459133333333334	11.193999999999999	0.7348666666666652	3313509.25	2.1852491520849504E7	1	1280	0.09245927514024999	2.3423193206609136	3.301114258545471	239.089599609375	239.0904083251953
549	239.1060791015625	10.55435					1	DETECTED	239.1061 m/z @10.55 [CD6586_1.mzXML]	239.1060791015625	10.55435	7.412633333333333	16.30415	8.891516666666668	10914.2685546875	1169529.590171997	0	1280	0.03561244935889363	1.4150729696609605	0.015997735919584775	239.10166931152344	239.1142578125
550	239.16281127929688	12.56455					1	DETECTED	239.1628 m/z @12.56 [CD6586_1.mzXML]	239.16281127929688	12.56455	6.5051	12.611383333333333	6.106283333333333	96506.875	1841646.456418946	0	1280	0.10588387937801613	0.5435573871711346	0.0793596077387611	239.1597442626953	239.162841796875
551	239.23548889160156	13.761149999999999					1	DETECTED	239.2355 m/z @13.76 [CD6586_1.mzXML]	239.23548889160156	13.761149999999999	5.018666666666666	15.01595	9.997283333333334	54309.37890625	2467488.7481503896	0	1280	0.23928926818934748	0.5231532497884169	3.7626953816244253	239.23501586914062	239.2361602783203
552	239.96484375	12.12465					1	DETECTED	239.9648 m/z @12.12 [CD6586_1.mzXML]	239.96484375	12.12465	8.7145	12.330900000000002	3.6164000000000023	9483.3408203125	707148.3904777223	0	1280	0.47415229194691655	0.5302406052519685	0.060481210503936955	239.964111328125	239.97023010253906
553	240.02346801757812	10.15955					1	DETECTED	240.0235 m/z @10.16 [CD6586_1.mzXML]	240.02346801757812	10.15955	10.129349999999999	10.204550000000001	0.07520000000000238	2577.75146484375	9028.532675598264	0	1280	0.07747255237367234	1.2450331125827931	1.4900662251655863	240.0230255126953	240.02362060546875
554	240.0935516357422	10.51335					1	DETECTED	240.0936 m/z @10.51 [CD6586_1.mzXML]	240.0935516357422	10.51335	10.472783333333332	13.69115	3.218366666666668	319250.75	3376820.6290031644	0	1280	0.09166770987894601	2.3734208641936685	3.478693527815527	240.09288024902344	240.09861755371094
555	240.9659881591797	12.282316666666667					1	DETECTED	240.9660 m/z @12.28 [CD6586_1.mzXML]	240.9659881591797	12.282316666666667	10.9623	19.35	8.3877	13251.0693359375	1532759.3558288573	0	1280	0.823550530049463	3.1812373775348672	5.112781170602263	240.95864868164062	240.9669647216797
556	241.0302734375	1.9938833333333332					1	DETECTED	241.0303 m/z @1.99 [CD6586_1.mzXML]	241.0302734375	1.9938833333333332	1.9246166666666666	17.6125	15.687883333333334	8137.86181640625	1100060.807350311	0	1280	6.830990968538746	113.24266121270466	206.49337737588357	241.024169921875	241.03143310546875
557	241.09388732910156	10.540783333333334					1	DETECTED	241.0939 m/z @10.54 [CD6586_1.mzXML]	241.09388732910156	10.540783333333334	8.440916666666666	10.642	2.201083333333333	18632.912109375	428341.33088705386	0	1280	0.08862921362807974	0.5241007365547017	0.04844217468339914	241.0912628173828	241.0942840576172
558	241.10574340820312	11.5637					1	DETECTED	241.1057 m/z @11.56 [CD6586_1.mzXML]	241.10574340820312	11.5637	1.9104666666666668	13.06465	11.154183333333334	437681.0	6842153.422515575	1	1280	0.10052648866134284	2.131631648899494	2.9954317929845815	241.0958709716797	241.10589599609375
559	242.01724243164062	2.106383333333333					1	DETECTED	242.0172 m/z @2.11 [CD6586_1.mzXML]	242.01724243164062	2.106383333333333	2.09235	18.342333333333332	16.249983333333333	4538.85986328125	1700821.8704628905	0	1280	13.067841715443674	578.9780285035808	1083.1268413439589	242.01681518554688	242.0272216796875
560	242.10894775390625	11.6628					1	DETECTED	242.1089 m/z @11.66 [CD6586_1.mzXML]	242.10894775390625	11.6628	8.8392	13.4247	4.5855	23058.06640625	2324897.0316638183	0	1280	4.505072311758976	0.810609823974375	0.6240322537327939	242.0989532470703	242.1145477294922
561	242.92393493652344	1.6498666666666668					1	DETECTED	242.9239 m/z @1.65 [CD6586_1.mzXML]	242.92393493652344	1.6498666666666668	1.5463333333333333	6.5051	4.9587666666666665	298306.0625	3250063.581606721	1	1280	0.09177801233927929	1.295116113073692	1.6878074633823807	242.92344665527344	242.9293975830078
562	242.99404907226562	1.4727166666666667					1	DETECTED	242.9940 m/z @1.47 [CD6586_1.mzXML]	242.99404907226562	1.4727166666666667	1.4268333333333334	19.631833333333336	18.205000000000002	21160.400390625	6897111.700192688	0	1280	0.048868244588181176	198.3835815474031	379.40199122010864	242.9886016845703	242.99404907226562
563	244.11669921875	9.56155					1	DETECTED	244.1167 m/z @9.56 [CD6586_1.mzXML]	244.11669921875	9.56155	9.515483333333332	18.24233333333333	8.726849999999999	3673.22998046875	725885.2666681824	0	1280	0.07463640021004103	94.7197901591863	188.4395803183726	244.11669921875	244.1175537109375
564	244.1534881591797	9.040899999999999					1	DETECTED	244.1535 m/z @9.04 [CD6586_1.mzXML]	244.1534881591797	9.040899999999999	8.994683333333334	9.072083333333333	0.07739999999999903	14890.4912109375	45656.47944482452	0	1280	0.06639186874133607	0.8373602596466235	0.609915170698938	244.15330505371094	244.15357971191406
565	244.20103454589844	9.134083333333333					1	DETECTED	244.2010 m/z @9.13 [CD6586_1.mzXML]	244.20103454589844	9.134083333333333	9.08775	9.74375	0.6560000000000006	55760.46875	439795.75313385064	0	1280	0.16956904543387452	null	3.668534404940809	244.20079040527344	244.20143127441406
566	244.92193603515625	1.66445					1	DETECTED	244.9219 m/z @1.66 [CD6586_1.mzXML]	244.92193603515625	1.66445	1.6204166666666666	1.69425	0.07383333333333342	19534.6796875	65810.82274633802	0	1280	0.03965625716710708	0.8383800151400457	0.6767600302800914	244.92169189453125	244.92254638671875
567	245.22494506835938	14.490216666666667					1	DETECTED	245.2249 m/z @14.49 [CD6586_1.mzXML]	245.22494506835938	14.490216666666667	4.732866666666666	17.121666666666666	12.3888	61970.6328125	3842238.4758294392	0	1280	0.6300108510747062	0.7166171408008702	3.664826769774301	245.2228546142578	245.22604370117188
568	245.5791015625	11.6628					1	DETECTED	245.5791 m/z @11.66 [CD6586_1.mzXML]	245.5791015625	11.6628	11.605666666666668	11.767033333333334	0.161366666666666	27789.638671875	139468.44889111305	0	1280	0.06779458548328776	1.4121936989498318	1.6089884242272012	245.57864379882812	245.5793914794922
569	246.13218688964844	1.98					1	DETECTED	246.1322 m/z @1.98 [CD6586_1.mzXML]	246.13218688964844	1.98	1.8963500000000002	5.571133333333333	3.674783333333333	14204.302734375	623371.4670600584	0	1280	0.32956549010869907	21.96523211795184	5.468560666092085	246.1312255859375	246.13348388671875
570	246.15081787109375	11.859350000000001					1	DETECTED	246.1508 m/z @11.86 [CD6586_1.mzXML]	246.15081787109375	11.859350000000001	11.767033333333334	12.064616666666666	0.297583333333332	41846.515625	380587.97141259594	0	1280	0.13375814256123775	1.6117530240115405	1.7782631450565443	246.1504364013672	246.1509552001953
571	246.16893005371094	9.249400000000001					1	DETECTED	246.1689 m/z @9.25 [CD6586_1.mzXML]	246.16893005371094	9.249400000000001	0.11793333333333332	19.8655	19.747566666666668	148523.359375	4806909.89681103	0	1280	0.08201481368651997	1.1308753984680453	1.0356138092544216	246.16629028320312	246.17605590820312
572	246.228271484375	14.490216666666667					1	DETECTED	246.2283 m/z @14.49 [CD6586_1.mzXML]	246.228271484375	14.490216666666667	14.246233333333333	15.380766666666666	1.1345333333333336	13408.7412109375	391832.4091661375	0	1280	0.18631553731290929	2.3250222009700026	2.941636554093038	246.22727966308594	246.2288818359375
573	246.24142456054688	10.9623					1	DETECTED	246.2414 m/z @10.96 [CD6586_1.mzXML]	246.24142456054688	10.9623	10.931516666666665	11.103533333333333	0.17201666666666782	15061.6787109375	94450.47257104501	0	1280	0.10783674809077048	2.7939902544665154	4.587980508933031	246.24114990234375	246.24169921875
574	246.94244384765625	1.5611333333333335					1	DETECTED	246.9424 m/z @1.56 [CD6586_1.mzXML]	246.94244384765625	1.5611333333333335	1.4268333333333334	1.6352166666666668	0.20838333333333336	80497.4375	547179.1300029292	0	1280	0.12654292390022603	0.9313270934605583	0.4701706171874849	246.9412841796875	246.9429168701172
575	247.0452423095703	8.3821					1	DETECTED	247.0452 m/z @8.38 [CD6586_1.mzXML]	247.0452423095703	8.3821	8.3821	16.876166666666666	8.494066666666667	13645.416015625	2964450.95661493	0	1280	5.751946144012569	null	null	247.04473876953125	247.04664611816406
576	247.0912322998047	2.6228333333333333					1	DETECTED	247.0912 m/z @2.62 [CD6586_1.mzXML]	247.0912322998047	2.6228333333333333	0.10093333333333333	19.99816666666667	19.897233333333336	131887.328125	2.0004717775117446E7	0	1280	0.949117501386513	3.7374424109439977	11.842392828934091	247.087890625	247.0921173095703
577	247.14328002929688	9.221266666666667					1	DETECTED	247.1433 m/z @9.22 [CD6586_1.mzXML]	247.14328002929688	9.221266666666667	9.1789	9.438733333333333	0.2598333333333329	79829.421875	438120.4488289798	0	1280	0.0797837522122169	2.4524531598253243	2.582067037854541	247.1428985595703	247.14344787597656
578	247.2406005859375	12.685016666666666					1	DETECTED	247.2406 m/z @12.69 [CD6586_1.mzXML]	247.2406005859375	12.685016666666666	7.097700000000001	12.924883333333334	5.827183333333333	17113.59765625	1890830.0221100468	0	1280	0.1899513059867335	0.5214652829772194	0.042930565954438685	247.23989868164062	247.24105834960938
579	248.094482421875	2.65035					1	DETECTED	248.0945 m/z @2.65 [CD6586_1.mzXML]	248.094482421875	2.65035	0.16924999999999998	19.665166666666668	19.495916666666666	13489.134765625	2264728.514205444	0	1280	3.122487745968097	5.346511767756239	2.8917048582145783	248.09033203125	248.09593200683594
580	248.86907958984375	1.7251666666666667					1	DETECTED	248.8691 m/z @1.73 [CD6586_1.mzXML]	248.86907958984375	1.7251666666666667	1.6498666666666668	1.8681833333333333	0.2183166666666665	49051.375	360751.2391516109	0	1280	0.11273558804915007	1.449645861000443	1.899291722000886	248.86898803710938	248.8697967529297
581	248.97572326660156	1.5463333333333333					1	DETECTED	248.9757 m/z @1.55 [CD6586_1.mzXML]	248.97572326660156	1.5463333333333333	1.4426333333333334	2.1911833333333335	0.74855	12036.9287109375	346993.68449267576	0	1280	0.5254270464203143	3.6092092574734846	6.0903153951339455	248.97439575195312	248.97593688964844
582	248.99790954589844	1.8116166666666667					1	DETECTED	248.9979 m/z @1.81 [CD6586_1.mzXML]	248.99790954589844	1.8116166666666667	1.8116166666666667	18.807000000000002	16.995383333333336	10768.9248046875	4587170.396984894	0	1280	10.297756717674229	null	null	248.993896484375	249.00274658203125
583	249.1058349609375	1.8116166666666667					1	DETECTED	249.1058 m/z @1.81 [CD6586_1.mzXML]	249.1058349609375	1.8116166666666667	1.7975999999999999	3.2263666666666664	1.4287666666666665	65511.16015625	507512.0847941898	0	1280	0.044208105220848726	8.99946764597793	30.378357455401762	249.1058349609375	249.1075897216797
584	249.15638732910156	9.774400000000002					1	DETECTED	249.1564 m/z @9.77 [CD6586_1.mzXML]	249.15638732910156	9.774400000000002	9.4085	10.204550000000001	0.796050000000001	24952.970703125	301540.11337774666	0	1280	0.13474601595858537	0.9419156070072211	1.430086371490862	249.15513610839844	249.15687561035156
585	249.21615600585938	10.388216666666667					1	DETECTED	249.2162 m/z @10.39 [CD6586_1.mzXML]	249.21615600585938	10.388216666666667	10.113949999999999	11.119133333333334	1.0051833333333349	11687.4580078125	207891.44136932355	0	1280	0.18726588461200322	1.8324927078269293	2.4895981741300646	249.21563720703125	249.2198944091797
586	251.12643432617188	12.035383333333334					1	DETECTED	251.1264 m/z @12.04 [CD6586_1.mzXML]	251.12643432617188	12.035383333333334	0.10093333333333333	19.99816666666667	19.897233333333336	132459.421875	1.3611876624943722E7	0	1280	10.404330006574034	0.6072155394029688	0.030424323401632328	251.12258911132812	251.12750244140625
587	252.12974548339844	12.035383333333334					1	DETECTED	252.1297 m/z @12.04 [CD6586_1.mzXML]	252.12974548339844	12.035383333333334	0.11793333333333332	19.931833333333334	19.8139	20938.33984375	2810437.813754669	0	1280	3.4561496496509907	0.8666607714383011	1.7233082377112887	252.12075805664062	252.12985229492188
588	252.98663330078125	1.93855					1	DETECTED	252.9866 m/z @1.94 [CD6586_1.mzXML]	252.98663330078125	1.93855	0.20351666666666668	19.648333333333333	19.444816666666668	6566.3642578125	2318460.5541199343	0	1280	15.556267593421195	5.603585906130526	8.670803451895411	252.9824981689453	252.99658203125
589	253.0357208251953	11.5637					1	DETECTED	253.0357 m/z @11.56 [CD6586_1.mzXML]	253.0357208251953	11.5637	11.53565	11.767033333333334	0.2313833333333335	30302.375	215771.8751363527	0	1280	0.13588509233096246	4.124480095068281	6.146707698014379	253.0350799560547	253.035888671875
590	253.05076599121094	11.798133333333334					1	DETECTED	253.0508 m/z @11.80 [CD6586_1.mzXML]	253.05076599121094	11.798133333333334	9.32005	19.99816666666667	10.67811666666667	4846.306640625	1377029.662449128	0	1280	6.672859052735031	2.154511214984699	3.7091284264885034	253.04981994628906	253.05233764648438
591	253.10623168945312	10.611016666666666					1	DETECTED	253.1062 m/z @10.61 [CD6586_1.mzXML]	253.10623168945312	10.611016666666666	10.4999	12.47075	1.9708500000000004	12176.2236328125	360758.7649844972	0	1280	0.1696110267550619	8.86838158092102	16.73676316184204	253.1048126220703	253.1094970703125
592	253.19395446777344	14.739849999999999					1	DETECTED	253.1940 m/z @14.74 [CD6586_1.mzXML]	253.19395446777344	14.739849999999999	14.6655	15.3651	0.6996000000000002	4917.19677734375	103243.424343506	0	1280	0.24812931684227735	4.704774714189707	8.409549428379414	253.19314575195312	253.1943817138672
593	254.13534545898438	13.747216666666667					1	DETECTED	254.1353 m/z @13.75 [CD6586_1.mzXML]	254.13534545898438	13.747216666666667	8.947833333333334	14.0939	5.146066666666666	16935.55078125	1483858.4163505866	0	1280	4.950406884195804	0.5361174873160788	0.07216496232353482	254.1345977783203	254.13803100585938
594	254.8223419189453	1.9661833333333334					1	DETECTED	254.8223 m/z @1.97 [CD6586_1.mzXML]	254.8223419189453	1.9661833333333334	1.7251666666666667	3.3560333333333334	1.6308666666666667	29657.162109375	555903.7734228515	0	1280	0.30079530409257416	3.383306825254132	1.533549335388125	254.81491088867188	254.822998046875
595	254.99366760253906	10.883316666666667					1	DETECTED	254.9937 m/z @10.88 [CD6586_1.mzXML]	254.99366760253906	10.883316666666667	8.916666666666666	18.276166666666665	9.359499999999999	12050.3671875	1079170.6278681029	0	1280	0.09994743512137383	2.3795540640174897	0.14511549595809567	254.98509216308594	254.9943084716797
596	255.1213836669922	11.5637					1	DETECTED	255.1214 m/z @11.56 [CD6586_1.mzXML]	255.1213836669922	11.5637	11.2531	11.90385	0.6507500000000004	135058.75	1302347.9373225134	0	1280	0.10804734460850085	0.7762062730120969	0.7248759477643733	255.12081909179688	255.12164306640625
597	255.1707000732422	13.831483333333333					1	DETECTED	255.1707 m/z @13.83 [CD6586_1.mzXML]	255.1707000732422	13.831483333333333	9.71305	19.136333333333333	9.423283333333332	26967.580078125	3203803.349704804	0	1280	0.5846673149445731	1.1465924216167624	2.4252287956805074	255.1701202392578	255.17213439941406
598	256.1247863769531	11.54975					1	DETECTED	256.1248 m/z @11.55 [CD6586_1.mzXML]	256.1247863769531	11.54975	9.484916666666667	11.691633333333334	2.206716666666667	13316.876953125	885856.510016968	0	1280	2.31754159674537	0.5343570909677943	0.0687141819355885	256.11480712890625	256.125
599	256.2618408203125	11.36105					1	DETECTED	256.2618 m/z @11.36 [CD6586_1.mzXML]	256.2618408203125	11.36105	0.3237	19.71516666666667	19.39146666666667	90795.4375	5333561.686681673	0	1280	2.3760730977736593	0.5976656555792468	0.014125204820176263	256.2605895996094	256.263671875
600	256.8194885253906	1.98					1	DETECTED	256.8195 m/z @1.98 [CD6586_1.mzXML]	256.8194885253906	1.98	1.7402666666666666	12.393699999999999	10.653433333333332	34292.35546875	2725282.6034929194	0	1280	0.18706681013779236	22.21934093437152	43.43868186874304	256.81915283203125	256.8244323730469
601	257.0730895996094	1.8681833333333333					1	DETECTED	257.0731 m/z @1.87 [CD6586_1.mzXML]	257.0730895996094	1.8681833333333333	1.8681833333333333	12.266616666666666	10.398433333333333	11639.318359375	1234012.389527954	0	1280	0.6445859046096973	null	null	257.0635070800781	257.0826416015625
602	257.2249450683594	12.006166666666667					1	DETECTED	257.2249 m/z @12.01 [CD6586_1.mzXML]	257.2249450683594	12.006166666666667	11.9623	12.826216666666665	0.8639166666666647	17475.8203125	355559.9454892574	0	1280	0.23453730712841114	9.847074468085172	18.694148936170343	257.22406005859375	257.2251892089844
603	257.2461853027344	13.73315					1	DETECTED	257.2462 m/z @13.73 [CD6586_1.mzXML]	257.2461853027344	13.73315	0.18646666666666667	19.765333333333334	19.578866666666666	32610.912109375	3805951.0779683846	0	1280	1.6242803499437635	0.8128548747972322	0.05081229177077411	257.2449645996094	257.2475891113281
604	258.0301513671875	10.7691					1	DETECTED	258.0302 m/z @10.77 [CD6586_1.mzXML]	258.0301513671875	10.7691	0.11793333333333332	19.931833333333334	19.8139	8693.615234375	2328159.378942595	0	1280	4.4198052628673725	33.58293193893397	0.697962273849883	258.02294921875	258.0304260253906
605	258.1689147949219	9.515483333333332					1	DETECTED	258.1689 m/z @9.52 [CD6586_1.mzXML]	258.1689147949219	9.515483333333332	8.730316666666665	9.683116666666667	0.9528000000000016	4668.91455078125	124579.28806985453	0	1280	0.09093124026598787	0.6067501592018687	0.2135003184037375	258.1680908203125	258.1697998046875
606	258.8162536621094	1.9938833333333332					1	DETECTED	258.8163 m/z @1.99 [CD6586_1.mzXML]	258.8162536621094	1.9938833333333332	1.7402666666666666	2.3326333333333333	0.5923666666666667	19436.70703125	303344.84421447746	0	1280	0.08590911942706403	1.1678386015640405	1.3356772031280812	258.8160400390625	258.8168029785156
607	258.89776611328125	1.6498666666666668					1	DETECTED	258.8978 m/z @1.65 [CD6586_1.mzXML]	258.89776611328125	1.6498666666666668	1.5759333333333332	15.413083333333333	13.83715	73805.109375	6085162.639195679	0	1280	0.05304591600892583	93.5785617673576	2.8935320314770223	258.8922424316406	258.89794921875
608	258.94268798828125	1.5021					1	DETECTED	258.9427 m/z @1.50 [CD6586_1.mzXML]	258.94268798828125	1.5021	1.4426333333333334	1.5463333333333333	0.1036999999999999	8570.4619140625	45538.72645581051	0	1280	0.11725354602016247	0.8719170403587452	0.7438340807174904	258.9420471191406	258.9429931640625
609	258.971435546875	1.4727166666666667					1	DETECTED	258.9714 m/z @1.47 [CD6586_1.mzXML]	258.971435546875	1.4727166666666667	1.4426333333333334	2.064033333333333	0.6213999999999997	14759.3173828125	283050.1492575682	0	1280	0.05103442051270535	10.327977839335208	19.655955678670416	258.9710693359375	258.9790954589844
610	259.0258483886719	14.033933333333332					1	DETECTED	259.0258 m/z @14.03 [CD6586_1.mzXML]	259.0258483886719	14.033933333333332	9.789633333333335	17.62933333333333	7.839699999999997	6581.3388671875	1307825.5563806763	0	1280	0.2974315310542721	0.9235562990363548	0.8471125980727098	259.0245666503906	259.0271911621094
611	259.092529296875	11.859350000000001					1	DETECTED	259.0925 m/z @11.86 [CD6586_1.mzXML]	259.092529296875	11.859350000000001	8.112983333333334	12.425083333333333	4.312099999999999	20380.962890625	787687.592115722	0	1280	0.10750494947117772	0.5755042663558468	7.268672685575681	259.09210205078125	259.0983581542969
612	259.656982421875	13.162983333333333					1	DETECTED	259.6570 m/z @13.16 [CD6586_1.mzXML]	259.656982421875	13.162983333333333	13.0085	13.632533333333333	0.6240333333333332	19009.16796875	323713.99309667957	0	1280	0.299865861017528	2.019743230121912	3.0394864602438236	259.6470031738281	259.6572265625
613	260.1658630371094	12.12465					1	DETECTED	260.1659 m/z @12.12 [CD6586_1.mzXML]	260.1658630371094	12.12465	12.020933333333334	12.219050000000001	0.19811666666666738	12863.5771484375	90981.2759970707	0	1280	0.0981070609563357	0.9550859713964318	0.9101719427928637	260.1658630371094	260.1666564941406
614	260.1841735839844	9.897383333333332					1	DETECTED	260.1842 m/z @9.90 [CD6586_1.mzXML]	260.1841735839844	9.897383333333332	9.774400000000002	10.417399999999999	0.6429999999999971	275980.03125	1576362.3605837382	1	1280	0.08132841550055048	1.7224486441832316	2.324023120994353	260.18328857421875	260.1852111816406
615	261.0099792480469	1.7975999999999999					1	DETECTED	261.0100 m/z @1.80 [CD6586_1.mzXML]	261.0099792480469	1.7975999999999999	1.4268333333333334	2.4303166666666667	1.0034833333333333	56496.21875	1122409.5429957276	0	1280	0.31290221745773583	1.36250161875328	1.7369661896975372	261.0040283203125	261.0103759765625
616	261.07244873046875	10.540783333333334					1	DETECTED	261.0724 m/z @10.54 [CD6586_1.mzXML]	261.07244873046875	10.540783333333334	10.472783333333332	18.955499999999997	8.482716666666665	13567.9501953125	480039.5708181757	0	1280	0.09192954376529627	1.1526438028937334	1.1925383090298487	261.0626525878906	261.07281494140625
617	261.1434631347656	9.56155					1	DETECTED	261.1435 m/z @9.56 [CD6586_1.mzXML]	261.1434631347656	9.56155	0.11793333333333332	19.99816666666667	19.880233333333337	74339.5625	3432358.236741243	0	1280	0.08705398046274482	0.5111283899692968	1.3120816759798886	261.1421813964844	261.14825439453125
618	261.18780517578125	9.897383333333332					1	DETECTED	261.1878 m/z @9.90 [CD6586_1.mzXML]	261.18780517578125	9.897383333333332	0.10093333333333333	19.98166666666667	19.880733333333335	32123.80859375	2429039.645941132	0	1280	10.427423274810991	1.9553591314422756	1.0674492783863105	261.18218994140625	261.1885681152344
619	263.0178527832031	11.648183333333332					1	DETECTED	263.0179 m/z @11.65 [CD6586_1.mzXML]	263.0178527832031	11.648183333333332	1.6498666666666668	15.429283333333332	13.779416666666666	16789.314453125	4483352.139858214	0	1280	10.435659788620157	0.6890868296163187	0.37817365923263757	263.0111999511719	263.01812744140625
620	263.0874328613281	11.5637					1	DETECTED	263.0874 m/z @11.56 [CD6586_1.mzXML]	263.0874328613281	11.5637	0.7193333333333333	19.815	19.095666666666666	929309.8125	1.2669564329752374E7	1	1280	0.1191422307670642	0.5118338644523274	0.01800768270288472	263.08331298828125	263.0918273925781
621	263.1036682128906	12.155666666666667					1	DETECTED	263.1037 m/z @12.16 [CD6586_1.mzXML]	263.1036682128906	12.155666666666667	0.42711666666666664	19.9155	19.488383333333335	8423.1044921875	4731594.066184266	0	1280	18.436680267923972	0.830809577199796	0.6612764566880199	263.1036682128906	263.1099853515625
622	263.1380615234375	9.683116666666667					1	DETECTED	263.1381 m/z @9.68 [CD6586_1.mzXML]	263.1380615234375	9.683116666666667	9.6378	9.789633333333335	0.15183333333333415	17968.357421875	93973.68943554713	0	1280	0.08727231182155393	1.6752482530342208	2.3504965060684415	263.13787841796875	263.138671875
623	263.2355651855469	14.446866666666667					1	DETECTED	263.2356 m/z @14.45 [CD6586_1.mzXML]	263.2355651855469	14.446866666666667	0.39263333333333333	19.99816666666667	19.605533333333337	165507.171875	9995753.07465998	0	1280	3.607087598909944	1.8870695972092968	0.3882456132159336	263.22613525390625	263.23699951171875
624	264.0345153808594	10.174566666666667					1	DETECTED	264.0345 m/z @10.17 [CD6586_1.mzXML]	264.0345153808594	10.174566666666667	10.129349999999999	18.29283333333333	8.163483333333332	3711.73095703125	615299.592190918	0	1280	0.06905608446890099	90.27073350534104	179.54146701068208	264.0340270996094	264.0357360839844
625	264.0909118652344	11.5637					1	DETECTED	264.0909 m/z @11.56 [CD6586_1.mzXML]	264.0909118652344	11.5637	3.2263666666666664	11.918383333333333	8.692016666666667	106573.4921875	8130808.0886077285	0	1280	0.1303876728465756	0.5170687555802908	0.02051676357798797	264.0872497558594	264.0910949707031
626	264.1696472167969	9.221266666666667					1	DETECTED	264.1696 m/z @9.22 [CD6586_1.mzXML]	264.1696472167969	9.221266666666667	9.149566666666667	9.5461	0.3965333333333323	42273.67578125	235872.51086187706	0	1280	0.07725914550300317	1.3997842917046348	1.4764479995202493	264.16937255859375	264.17034912109375
627	264.2387390136719	14.504416666666666					1	DETECTED	264.2387 m/z @14.50 [CD6586_1.mzXML]	264.2387390136719	14.504416666666666	7.3793500000000005	18.409	11.029649999999998	30756.91015625	4378247.782166687	0	1280	3.465515542022196	0.5992228468875523	0.16399948863649916	264.230224609375	264.24298095703125
628	264.8510437011719	1.7251666666666667					1	DETECTED	264.8510 m/z @1.73 [CD6586_1.mzXML]	264.8510437011719	1.7251666666666667	1.66445	1.9246166666666666	0.26016666666666666	21173.58203125	207656.14505664058	0	1280	0.23480497168058978	2.142465001372492	3.2849300027449844	264.8420715332031	264.8510437011719
629	265.0216979980469	1.7975999999999999					1	DETECTED	265.0217 m/z @1.80 [CD6586_1.mzXML]	265.0216979980469	1.7975999999999999	1.4268333333333334	15.3651	13.938266666666667	35828.42578125	2226945.4688023683	0	1280	0.19554383633148342	13.103354049883308	1.6731176747389924	265.0127258300781	265.02276611328125
630	265.0809631347656	1.8540166666666666					1	DETECTED	265.0810 m/z @1.85 [CD6586_1.mzXML]	265.0809631347656	1.8540166666666666	0.11793333333333332	19.99816666666667	19.880233333333337	15752.9033203125	4772539.7335883165	0	1280	19.592822268702704	3.7788296693904315	16.666847772656755	265.0736083984375	265.085205078125
631	265.1171569824219	9.74375					1	DETECTED	265.1172 m/z @9.74 [CD6586_1.mzXML]	265.1171569824219	9.74375	9.667983333333332	10.174566666666667	0.5065833333333352	109169.2890625	663631.1284245618	0	1280	0.0911088805839384	2.310979920185228	1.8312637704412507	265.114990234375	265.1179504394531
632	265.1416931152344	11.3166					1	DETECTED	265.1417 m/z @11.32 [CD6586_1.mzXML]	265.1416931152344	11.3166	2.17705	12.47075	10.293700000000001	49036.73046875	3872078.9247809453	0	1280	0.11113864824333142	0.5631404171977833	0.12664635008296216	265.1412353515625	265.1449890136719
633	265.2509460449219	12.656749999999999					1	DETECTED	265.2509 m/z @12.66 [CD6586_1.mzXML]	265.2509460449219	12.656749999999999	0.42711666666666664	15.977866666666667	15.55075	39646.515625	2790801.3838327024	0	1280	0.10781208111860607	0.5879973781434508	0.10491089646193663	265.2417907714844	265.2525634765625
634	265.9799499511719	10.219516666666667					1	DETECTED	265.9799 m/z @10.22 [CD6586_1.mzXML]	265.9799499511719	10.219516666666667	10.204550000000001	10.2971	0.09254999999999924	6392.84716796875	28252.050306884623	0	1280	0.1660055857958458	3.091870824053538	5.183741648107076	265.97979736328125	265.9805603027344
635	266.07049560546875	16.010666666666665					1	DETECTED	266.0705 m/z @16.01 [CD6586_1.mzXML]	266.07049560546875	16.010666666666665	9.056716666666667	19.71516666666667	10.658450000000002	5624.0712890625	1454867.1703352663	0	1280	2.7699369553038817	0.7663594072433655	0.5355191713043029	266.06292724609375	266.0713195800781
636	266.1205139160156	9.759283333333334					1	DETECTED	266.1205 m/z @9.76 [CD6586_1.mzXML]	266.1205139160156	9.759283333333334	9.683116666666667	9.821033333333332	0.13791666666666558	13837.51171875	78599.89663647488	0	1280	0.10332129490881492	0.9053610503282119	0.8107221006564238	266.1203918457031	266.12078857421875
637	266.92578125	1.5908333333333333					1	DETECTED	266.9258 m/z @1.59 [CD6586_1.mzXML]	266.92578125	1.5908333333333333	1.5316666666666667	2.971483333333333	1.4398166666666663	53422.78125	698246.0118422848	0	1280	0.09459598212774156	12.167464788732406	1.1570053663912248	266.9166564941406	266.92620849609375
638	267.02984619140625	11.648183333333332					1	DETECTED	267.0298 m/z @11.65 [CD6586_1.mzXML]	267.02984619140625	11.648183333333332	11.53565	11.767033333333334	0.2313833333333335	11418.673828125	110903.86599536147	0	1280	0.0637247925830664	1.0280657582938555	1.056131516587711	267.02935791015625	267.03045654296875
639	267.0571594238281	1.8822666666666668					1	DETECTED	267.0572 m/z @1.88 [CD6586_1.mzXML]	267.0571594238281	1.8822666666666668	1.8822666666666668	19.882166666666667	17.9999	16344.5869140625	2855281.8731794422	0	1280	14.227905058712192	null	null	267.0569152832031	267.067138671875
640	267.1693115234375	8.638133333333334					1	DETECTED	267.1693 m/z @8.64 [CD6586_1.mzXML]	267.1693115234375	8.638133333333334	8.607416666666667	13.662416666666667	5.055	83339.6484375	1518653.1160766596	0	1280	0.07898467673607357	2.9379775363578253	3.338606716531776	267.1609802246094	267.1696472167969
641	267.2666320800781	12.699183333333334					1	DETECTED	267.2666 m/z @12.70 [CD6586_1.mzXML]	267.2666320800781	12.699183333333334	2.5813166666666665	19.7985	17.217183333333335	58149.6875	3325884.590657226	0	1280	0.22340033376145563	10.491182448041751	0.9868247603542527	267.2652893066406	267.2672119140625
642	267.6452941894531	13.1767					1	DETECTED	267.6453 m/z @13.18 [CD6586_1.mzXML]	267.6452941894531	13.1767	11.9623	17.300833333333333	5.3385333333333325	386485.96875	8076794.62576458	2	1280	0.25440706678638847	1.9578220063142884	2.5018112523586304	267.6358947753906	267.6551208496094
643	267.978271484375	10.23445					1	DETECTED	267.9783 m/z @10.23 [CD6586_1.mzXML]	267.978271484375	10.23445	10.189666666666666	10.3127	0.12303333333333377	6500.27978515625	28869.983044646986	0	1280	0.08652647034010208	1.373650911797499	1.6874191989535892	267.976806640625	267.9785461425781
644	268.1530456542969	9.221266666666667					1	DETECTED	268.1530 m/z @9.22 [CD6586_1.mzXML]	268.1530456542969	9.221266666666667	9.164583333333333	13.647883333333334	4.483300000000002	827114.6875	6886947.158455441	0	1280	0.07258992256424257	1.5691597906835093	1.9656240723616687	268.1466369628906	268.153564453125
645	268.1896667480469	9.852300000000001					1	DETECTED	268.1897 m/z @9.85 [CD6586_1.mzXML]	268.1896667480469	9.852300000000001	9.805200000000001	10.15955	0.3543499999999984	54078.5078125	312740.23123394867	0	1280	0.0847989490229697	1.9563553384838777	2.23488681480292	268.1891174316406	268.1897888183594
646	268.9565734863281	11.208616666666668					1	DETECTED	268.9566 m/z @11.21 [CD6586_1.mzXML]	268.9565734863281	11.208616666666668	10.8992	18.691666666666666	7.792466666666666	17721.94140625	1134605.3580894473	0	1280	0.6510849506140772	7.5545122754646155	16.546223058526248	268.9554138183594	268.9586181640625
647	269.0469970703125	1.98					1	DETECTED	269.0470 m/z @1.98 [CD6586_1.mzXML]	269.0469970703125	1.98	1.8399	2.4858333333333333	0.6459333333333332	8395.8203125	222240.80527404774	0	1280	0.7709450428755669	2.305258148941234	3.610516297882468	269.04638671875	269.0478210449219
648	269.0860595703125	1.4727166666666667					1	DETECTED	269.0861 m/z @1.47 [CD6586_1.mzXML]	269.0860595703125	1.4727166666666667	1.4095166666666665	1.5168166666666667	0.10730000000000017	6970.8759765625	32468.800065551775	0	1280	0.09522340886217084	0.8488924050632906	0.6977848101265811	269.08544921875	269.0862121582031
649	269.1366882324219	12.064616666666666					1	DETECTED	269.1367 m/z @12.06 [CD6586_1.mzXML]	269.1366882324219	12.064616666666666	11.991466666666668	12.219050000000001	0.22758333333333347	62942.703125	424876.1457622066	0	1280	0.10649848536230166	1.5555935292777774	2.069935638527876	269.1364440917969	269.1369323730469
650	269.2248840332031	14.109216666666667					1	DETECTED	269.2249 m/z @14.11 [CD6586_1.mzXML]	269.2248840332031	14.109216666666667	11.591550000000002	15.268816666666668	3.6772666666666662	151634.265625	4391768.110964233	0	1280	0.3353677457353559	0.6453871312556694	2.6305030637067675	269.2243347167969	269.2259216308594
651	269.2821044921875	13.73315					1	DETECTED	269.2821 m/z @13.73 [CD6586_1.mzXML]	269.2821044921875	13.73315	0.42711666666666664	19.96516666666667	19.538050000000002	10758.802734375	2497828.1711822213	0	1280	1.8789710107238822	0.7128594820028036	0.13128196957052324	269.27923583984375	269.28497314453125
652	270.1395568847656	12.064616666666666					1	DETECTED	270.1396 m/z @12.06 [CD6586_1.mzXML]	270.1395568847656	12.064616666666666	12.006166666666667	12.094316666666666	0.08814999999999884	8018.1123046875	38734.614746581996	0	1280	0.21818623538118231	0.7540633019674994	0.5081266039349988	270.1394348144531	270.140380859375
653	270.228271484375	14.109216666666667					1	DETECTED	270.2283 m/z @14.11 [CD6586_1.mzXML]	270.228271484375	14.109216666666667	13.916533333333332	14.75475	0.8382166666666677	31930.380859375	676294.3333315424	0	1280	0.3742034382643489	2.325303233662559	3.2163529059390688	270.22723388671875	270.2286376953125
654	270.7960205078125	1.9661833333333334					1	DETECTED	270.7960 m/z @1.97 [CD6586_1.mzXML]	270.7960205078125	1.9661833333333334	1.9104666666666668	2.2194833333333337	0.30901666666666694	21140.048828125	201593.133055542	0	1280	0.11185462404430835	2.7731079868381734	4.698556078408003	270.7956237792969	270.7967224121094
655	270.9566345214844	1.9523666666666666					1	DETECTED	270.9566 m/z @1.95 [CD6586_1.mzXML]	270.9566345214844	1.9523666666666666	1.9523666666666666	11.238316666666666	9.28595	16426.318359375	1960574.4085212403	0	1280	0.01328144736638337	null	null	270.95550537109375	270.95751953125
656	271.0385437011719	1.8116166666666667					1	DETECTED	271.0385 m/z @1.81 [CD6586_1.mzXML]	271.0385437011719	1.8116166666666667	1.7251666666666667	1.9246166666666666	0.1994499999999999	58291.875	424574.4432822269	0	1280	0.12937201086158212	1.1329834585192105	1.3192582602159435	271.03765869140625	271.03875732421875
657	271.14263916015625	12.994833333333334					1	DETECTED	271.1426 m/z @12.99 [CD6586_1.mzXML]	271.14263916015625	12.994833333333334	10.915083333333333	13.287	2.3719166666666673	16497.705078125	1006363.1811562504	0	1280	0.9231852393124296	0.5702408142004247	0.15427874966679764	271.1396789550781	271.1432189941406
658	271.1636047363281	10.7691					1	DETECTED	271.1636 m/z @10.77 [CD6586_1.mzXML]	271.1636047363281	10.7691	10.737033333333333	10.883316666666667	0.14628333333333465	14612.3134765625	78454.41762695358	0	1280	0.11218137921452787	2.2809251559251433	3.5618503118502867	271.16265869140625	271.1639404296875
659	271.20416259765625	14.76955					1	DETECTED	271.2042 m/z @14.77 [CD6586_1.mzXML]	271.20416259765625	14.76955	14.23125	15.397116666666667	1.165866666666668	10639.5244140625	337983.2285659181	0	1280	0.3668249781974531	1.0829153507957134	1.1658307015914269	271.2037353515625	271.2049865722656
660	271.261474609375	12.627333333333333					1	DETECTED	271.2615 m/z @12.63 [CD6586_1.mzXML]	271.261474609375	12.627333333333333	0.10093333333333333	19.99816666666667	19.897233333333336	106172.6484375	5972461.894706655	0	1280	0.18205576425314263	1.063297955724179	4.999084250852533	271.260009765625	271.2632141113281
661	271.6566467285156	12.953066666666667					1	DETECTED	271.6566 m/z @12.95 [CD6586_1.mzXML]	271.6566467285156	12.953066666666667	12.896666666666667	13.121649999999999	0.22498333333333242	37423.98828125	336512.4033110349	0	1280	0.2967183785519385	1.9945330969267057	2.9890661938534113	271.6561279296875	271.6567687988281
662	272.1850891113281	9.363683333333334					1	DETECTED	272.1851 m/z @9.36 [CD6586_1.mzXML]	272.1850891113281	9.363683333333334	9.334533333333333	10.129349999999999	0.7948166666666658	2994.9140625	72029.71799780271	0	1280	0.06154377855447635	13.633218982274945	26.26643796454989	272.1841735839844	272.1851806640625
663	272.6642150878906	13.314233333333334					1	DETECTED	272.6642 m/z @13.31 [CD6586_1.mzXML]	272.6642150878906	13.314233333333334	12.967116666666668	13.6017	0.6345833333333317	26211.951171875	422934.6474644765	0	1280	0.18864661360163026	0.9140778796754194	0.7454169765314341	272.65484619140625	272.6647033691406
664	272.7931823730469	1.9523666666666666					1	DETECTED	272.7932 m/z @1.95 [CD6586_1.mzXML]	272.7931823730469	1.9523666666666666	1.7836333333333334	2.3185166666666666	0.5348833333333332	21000.5859375	364054.3141916502	0	1280	0.36993226973141224	1.584996048992494	15.642540323014913	272.7929382324219	272.79388427734375
665	272.94268798828125	1.6056833333333331					1	DETECTED	272.9427 m/z @1.61 [CD6586_1.mzXML]	272.94268798828125	1.6056833333333331	1.5316666666666667	1.69425	0.1625833333333333	79294.3671875	421828.4663759766	0	1280	0.08787113413872949	1.1302996821080067	1.4990493396572584	272.9423522949219	272.943359375
666	274.0015869140625	11.238316666666666					1	DETECTED	274.0016 m/z @11.24 [CD6586_1.mzXML]	274.0015869140625	11.238316666666666	1.4426333333333334	18.342333333333332	16.8997	15928.638671875	2768723.9154366753	0	1280	0.7493810219299153	0.7669298889237215	0.49918114220354953	274.0007019042969	274.0090637207031
667	274.2002868652344	10.23445					1	DETECTED	274.2003 m/z @10.23 [CD6586_1.mzXML]	274.2002868652344	10.23445	10.129349999999999	19.781833333333335	9.652483333333336	7961.951171875	1140789.9052362673	0	1280	0.13067328361793784	45.92047256580949	112.21358816448283	274.19970703125	274.20086669921875
668	274.27178955078125	11.375133333333334					1	DETECTED	274.2718 m/z @11.38 [CD6586_1.mzXML]	274.27178955078125	11.375133333333334	4.655333333333333	16.271566666666665	11.616233333333332	4105520.25	6.766796445670018E7	1	1280	0.14287748043958182	1.6931971197119242	1.9127723478639003	274.26995849609375	274.2734375
669	274.6236877441406	12.826216666666665					1	DETECTED	274.6237 m/z @12.83 [CD6586_1.mzXML]	274.6236877441406	12.826216666666665	1.2710833333333333	13.231866666666667	11.960783333333334	16482.138671875	2478395.9867739566	0	1280	0.05934609310734551	0.5175528048140221	0.035105609628044224	274.61962890625	274.6334228515625
670	274.7903137207031	1.9938833333333332					1	DETECTED	274.7903 m/z @1.99 [CD6586_1.mzXML]	274.7903137207031	1.9938833333333332	1.9104666666666668	2.346683333333333	0.43621666666666625	10781.2578125	157734.29103124994	0	1280	0.22622743242928278	2.6146853146853184	4.229370629370637	274.7897033691406	274.79168701171875
671	274.9980163574219	11.193999999999999					1	DETECTED	274.9980 m/z @11.19 [CD6586_1.mzXML]	274.9980163574219	11.193999999999999	10.915083333333333	18.988166666666665	8.073083333333331	20075.419921875	1705082.4418226932	0	1280	0.9266203607301211	9.142318376475915	17.77490883117059	274.99359130859375	275.0030822753906
672	275.0193786621094	1.4727166666666667					1	DETECTED	275.0194 m/z @1.47 [CD6586_1.mzXML]	275.0193786621094	1.4727166666666667	1.4268333333333334	1.4874666666666667	0.06063333333333332	6084.9619140625	15959.64995507813	0	1280	0.05087260392527271	0.6607337450054492	0.32146749001089847	275.0193786621094	275.0200500488281
673	275.27545166015625	11.375133333333334					1	DETECTED	275.2755 m/z @11.38 [CD6586_1.mzXML]	275.27545166015625	11.375133333333334	11.331733333333334	11.976799999999999	0.6450666666666649	584462.8125	3291051.683273683	0	1280	0.0636560879042154	2.4208788769796232	2.7719334133731	275.2752380371094	275.2762451171875
674	275.63153076171875	13.231866666666667					1	DETECTED	275.6315 m/z @13.23 [CD6586_1.mzXML]	275.63153076171875	13.231866666666667	12.938816666666666	13.632533333333333	0.693716666666667	198639.515625	2805428.5162006835	0	1280	0.18922756766548332	1.0849875994904317	1.029869611668672	275.6308898925781	275.6318664550781
675	275.996826171875	15.929516666666666					1	DETECTED	275.9968 m/z @15.93 [CD6586_1.mzXML]	275.996826171875	15.929516666666666	5.3919999999999995	19.25133333333333	13.859333333333332	2184.5283203125	864790.1614626464	0	1280	1.184907705570149	0.657618572370783	0.3152371447415661	275.99468994140625	275.9981994628906
676	276.1329040527344	13.162983333333333					1	DETECTED	276.1329 m/z @13.16 [CD6586_1.mzXML]	276.1329040527344	13.162983333333333	4.655333333333333	13.481816666666667	8.826483333333334	60722.70703125	1658822.605970215	0	1280	0.18147911038447262	0.5193634165381723	2.5945723322005874	276.131103515625	276.142822265625
677	276.1430358886719	4.6241666666666665					1	DETECTED	276.1430 m/z @4.62 [CD6586_1.mzXML]	276.1430358886719	4.6241666666666665	4.077533333333333	4.906083333333333	0.8285499999999999	2162.22998046875	65074.32749255372	0	1280	0.3744964558034445	0.7578663333130068	0.5157326666260137	276.1429138183594	276.144287109375
678	276.1795349121094	8.8701					1	DETECTED	276.1795 m/z @8.87 [CD6586_1.mzXML]	276.1795349121094	8.8701	8.8084	9.149566666666667	0.3411666666666662	6437.95263671875	61807.13849853525	0	1280	0.08513279349650738	2.764721772015119	1.6435895669499272	276.1790771484375	276.1796875
679	276.65069580078125	13.1767					1	DETECTED	276.6507 m/z @13.18 [CD6586_1.mzXML]	276.65069580078125	13.1767	9.072083333333333	17.056333333333335	7.984250000000001	54107.16015625	4309695.50769214	0	1280	0.22946809771848287	0.5595545411553325	0.11755233247551992	276.64996337890625	276.6605224609375
680	276.9842834472656	1.7975999999999999					1	DETECTED	276.9843 m/z @1.80 [CD6586_1.mzXML]	276.9842834472656	1.7975999999999999	1.45785	18.773500000000002	17.31565	15679.1875	1629514.5580552362	0	1280	0.31384039612885584	24.43039393099755	43.42037106846073	276.98223876953125	276.994140625
681	277.0369567871094	10.527199999999999					1	DETECTED	277.0370 m/z @10.53 [CD6586_1.mzXML]	277.0369567871094	10.527199999999999	9.789633333333335	18.009	8.219366666666666	20356.443359375	727612.5687705985	0	1280	0.09076086204878386	68.11333803960078	2.065954643813096	277.0340270996094	277.03790283203125
682	277.1336975097656	13.190716666666667					1	DETECTED	277.1337 m/z @13.19 [CD6586_1.mzXML]	277.1336975097656	13.190716666666667	11.721183333333332	13.190716666666667	1.4695333333333345	14687.728515625	814499.5084663085	0	1280	1.2278480196829964	0.5	null	277.1332092285156	277.1396179199219
683	277.15167236328125	13.287					1	DETECTED	277.1517 m/z @13.29 [CD6586_1.mzXML]	277.15167236328125	13.287	9.882433333333333	19.432000000000002	9.549566666666669	17343.9609375	2487591.8923216225	0	1280	4.482055480013539	1.2205843503959894	1.423431162712668	277.1514587402344	277.15863037109375
684	277.1781005859375	12.203516666666667					1	DETECTED	277.1781 m/z @12.20 [CD6586_1.mzXML]	277.1781005859375	12.203516666666667	0.22098333333333334	19.4815	19.260516666666668	18217.3515625	2036958.4992038268	0	1280	0.0764876969181163	1.050805183891979	0.6644415115766202	277.1771545410156	277.1805725097656
685	277.2116394042969	13.774983333333333					1	DETECTED	277.2116 m/z @13.77 [CD6586_1.mzXML]	277.2116394042969	13.774983333333333	12.0793	14.124883333333335	2.045583333333335	15029.267578125	851063.3008448484	0	1280	1.5612095383811155	0.6031737450978469	0.20634749019569398	277.2099914550781	277.2151184082031
686	278.6260070800781	12.953066666666667					1	DETECTED	278.6260 m/z @12.95 [CD6586_1.mzXML]	278.6260070800781	12.953066666666667	12.84015	13.078750000000001	0.2386000000000017	48964.51953125	419263.0712871095	0	1280	0.1976292709457681	1.0565313653136577	1.113062730627315	278.6254577636719	278.62615966796875
687	278.9794006347656	1.8257166666666669					1	DETECTED	278.9794 m/z @1.83 [CD6586_1.mzXML]	278.9794006347656	1.8257166666666669	1.8257166666666669	19.399333333333335	17.573616666666666	6663.42626953125	3005556.668151212	0	1280	14.168483942584572	null	null	278.979248046875	278.9822082519531
688	279.06103515625	11.6628					1	DETECTED	279.0610 m/z @11.66 [CD6586_1.mzXML]	279.06103515625	11.6628	1.8540166666666666	11.70625	9.852233333333334	10333.9326171875	1742262.3497339175	0	1280	2.343363981467162	0.5105661535866185	0.021375527390857067	279.0531311035156	279.0650939941406
689	279.08209228515625	10.540783333333334					1	DETECTED	279.0821 m/z @10.54 [CD6586_1.mzXML]	279.08209228515625	10.540783333333334	10.0513	18.85666666666667	8.80536666666667	866102.375	7358870.093540741	1	1280	0.08834292435376945	1.162424150865386	1.2236652617889665	279.08160400390625	279.09173583984375
690	279.15716552734375	12.455983333333334					1	DETECTED	279.1572 m/z @12.46 [CD6586_1.mzXML]	279.15716552734375	12.455983333333334	0.10093333333333333	19.99816666666667	19.897233333333336	186046.203125	3.890369431395708E7	1	1280	0.2392017174724721	0.5420944421420171	0.05028037738579851	279.1565246582031	279.158203125
691	279.2299499511719	13.481816666666667					1	DETECTED	279.2299 m/z @13.48 [CD6586_1.mzXML]	279.2299499511719	13.481816666666667	11.798133333333334	14.907399999999999	3.109266666666665	79092.96875	3012750.291071902	0	1280	0.1947851237015641	0.7465214666997111	0.3072423998799316	279.2295227050781	279.23077392578125
692	279.6450500488281	12.981083333333334					1	DETECTED	279.6451 m/z @12.98 [CD6586_1.mzXML]	279.6450500488281	12.981083333333334	12.770066666666667	13.526683333333333	0.756616666666666	167558.859375	1972303.2689179697	0	1280	0.19096870844907166	1.2301546661982041	1.4472980268783422	279.64453125	279.64569091796875
693	280.090087890625	1.7402666666666666					1	DETECTED	280.0901 m/z @1.74 [CD6586_1.mzXML]	280.090087890625	1.7402666666666666	1.6792666666666667	18.85666666666667	17.177400000000002	161592.46875	8005231.308760855	0	1280	8.788556220979633	122.03444747199802	0.9240436693401244	280.0851135253906	280.0904235839844
694	280.1531982421875	9.393483333333334					1	DETECTED	280.1532 m/z @9.39 [CD6586_1.mzXML]	280.1531982421875	9.393483333333334	0.35836666666666667	19.98166666666667	19.623300000000004	41635.12890625	7042248.746459467	0	1280	12.102223692115762	0.8342022408526876	0.09283967307805445	280.1455078125	280.16192626953125
695	280.6529235839844	13.355066666666666					1	DETECTED	280.6529 m/z @13.36 [CD6586_1.mzXML]	280.6529235839844	13.355066666666666	12.910883333333334	14.033933333333332	1.1230499999999974	243516.09375	3659590.9947189935	2	1280	0.2558126630342219	1.8531869034486608	2.2044745935416827	280.6476745605469	280.653564453125
696	281.00872802734375	11.54975					1	DETECTED	281.0087 m/z @11.55 [CD6586_1.mzXML]	281.00872802734375	11.54975	11.54975	11.70625	0.1565000000000012	30316.92578125	151991.28451220685	0	1280	0.09112190509854123	null	null	281.0082702636719	281.0091552734375
697	281.0821228027344	15.525866666666667					1	DETECTED	281.0821 m/z @15.53 [CD6586_1.mzXML]	281.0821228027344	15.525866666666667	9.667983333333332	19.631833333333336	9.963850000000004	16565.794921875	3517652.468046997	0	1280	6.508892885813783	0.802643033178035	0.6681961889025331	281.08111572265625	281.08868408203125
698	281.1118469238281	9.469533333333334					1	DETECTED	281.1118 m/z @9.47 [CD6586_1.mzXML]	281.1118469238281	9.469533333333334	8.7145	9.6378	0.9233000000000011	3606.046630859375	132485.39844250493	0	1280	0.9274853444459641	0.6114299589422093	0.22285991788441853	281.1117858886719	281.1124572753906
699	281.1546936035156	13.32775					1	DETECTED	281.1547 m/z @13.33 [CD6586_1.mzXML]	281.1546936035156	13.32775	1.15	19.169	18.019000000000002	68516.1875	4111884.072270813	0	1280	10.050853072851618	1.2371483532908996	1.4784738138012885	281.147705078125	281.16387939453125
700	281.2456970214844	14.490216666666667					1	DETECTED	281.2457 m/z @14.49 [CD6586_1.mzXML]	281.2456970214844	14.490216666666667	0.10093333333333333	19.698500000000003	19.59756666666667	284463.125	1.471812519453061E7	0	1280	0.4908648557311892	0.7462221549497827	0.32363327158230903	281.2396240234375	281.2472839355469
701	281.66070556640625	14.18625					1	DETECTED	281.6607 m/z @14.19 [CD6586_1.mzXML]	281.66070556640625	14.18625	11.208616666666668	16.043366666666667	4.83475	70313.4375	3734751.266821565	0	1280	0.9794002488523468	0.8118444178262383	6.449789168380759	281.6555480957031	281.669189453125
702	282.2204895019531	0.8230333333333333					1	DETECTED	282.2205 m/z @0.82 [CD6586_1.mzXML]	282.2204895019531	0.8230333333333333	0.10093333333333333	19.98166666666667	19.880733333333335	5048.7265625	3257791.2731284797	0	1280	4.932667362456165	13.765914231639202	26.531828463278405	282.2190246582031	282.2215270996094
703	282.24896240234375	14.490216666666667					1	DETECTED	282.2490 m/z @14.49 [CD6586_1.mzXML]	282.24896240234375	14.490216666666667	11.3166	16.255183333333335	4.9385833333333355	53873.56640625	5148663.26722998	0	1280	3.4266426747908216	0.7066600576586232	0.27555030793423374	282.2471008300781	282.2583312988281
704	282.2774353027344	14.019133333333334					1	DETECTED	282.2774 m/z @14.02 [CD6586_1.mzXML]	282.2774353027344	14.019133333333334	11.90385	16.662916666666668	4.7590666666666674	117366.84375	4259716.142270813	0	1280	0.299139680546352	5.3951920303843375	13.204704810368716	282.2764587402344	282.2783508300781
705	282.82177734375	1.7251666666666667					1	DETECTED	282.8218 m/z @1.73 [CD6586_1.mzXML]	282.82177734375	1.7251666666666667	1.69425	1.93855	0.24429999999999996	23171.921875	166559.85383691397	0	1280	0.04270761063605377	3.95094339622641	6.90188679245282	282.82086181640625	282.8222351074219
706	282.90338134765625	1.5759333333333332					1	DETECTED	282.9034 m/z @1.58 [CD6586_1.mzXML]	282.90338134765625	1.5759333333333332	1.5316666666666667	11.591550000000002	10.059883333333335	82863.6953125	5861890.351154542	0	1280	0.07883111653240826	113.62820030120538	1.7417911514758562	282.8967590332031	282.9035339355469
707	282.97265625	11.446716666666667					1	DETECTED	282.9727 m/z @11.45 [CD6586_1.mzXML]	282.97265625	11.446716666666667	10.931516666666665	16.2065	5.274983333333333	14413.94140625	1397523.6974953609	0	1280	0.7249338768683486	3.85609054036202	7.319405261976355	282.9710693359375	282.9727783203125
708	283.0067443847656	10.23445					1	DETECTED	283.0067 m/z @10.23 [CD6586_1.mzXML]	283.0067443847656	10.23445	10.219516666666667	19.136333333333333	8.916816666666666	5900.5830078125	1038495.54617395	0	1280	0.15821335688857197	298.55412946428305	596.1082589285661	283.0036926269531	283.0069580078125
709	283.0262756347656	1.8540166666666666					1	DETECTED	283.0263 m/z @1.85 [CD6586_1.mzXML]	283.0262756347656	1.8540166666666666	1.8540166666666666	17.926	16.071983333333332	13188.1904296875	2360835.334200318	0	1280	0.018869380092833454	null	null	283.0246887207031	283.02740478515625
710	283.15240478515625	12.049933333333334					1	DETECTED	283.1524 m/z @12.05 [CD6586_1.mzXML]	283.15240478515625	12.049933333333334	12.006166666666667	12.36225	0.3560833333333324	20305.03125	222125.13318920904	0	1280	0.12635817598892807	4.067974105102822	7.135948210205644	283.15155029296875	283.1526794433594
711	283.2611389160156	12.685016666666666					1	DETECTED	283.2611 m/z @12.69 [CD6586_1.mzXML]	283.2611389160156	12.685016666666666	0.13499999999999998	19.898833333333336	19.763833333333334	86187.625	3919379.9899464757	0	1280	0.20677012469563572	3.7227815518250593	0.980616718246145	283.2513427734375	283.2631530761719
712	283.2806396484375	13.9749					1	DETECTED	283.2806 m/z @13.97 [CD6586_1.mzXML]	283.2806396484375	13.9749	13.845516666666667	14.635466666666668	0.789950000000001	25472.68359375	473328.1715468751	0	1280	0.21877576974129198	3.0527502254283214	3.7204667429242497	283.2793273925781	283.2821044921875
713	283.6288757324219	11.947566666666667					1	DETECTED	283.6289 m/z @11.95 [CD6586_1.mzXML]	283.6288757324219	11.947566666666667	11.947566666666667	12.049933333333334	0.10236666666666672	14499.5595703125	66541.86269384703	0	1280	0.08326371685965661	null	null	283.6278381347656	283.6290283203125
714	284.1844787597656	9.040899999999999					1	DETECTED	284.1845 m/z @9.04 [CD6586_1.mzXML]	284.1844787597656	9.040899999999999	8.994683333333334	16.2065	7.211816666666664	71849.5234375	1048322.9149265736	0	1280	0.07315195870585534	10.941256491633933	2.0537183437150692	284.181884765625	284.19207763671875
715	284.29296875	12.642483333333333					1	DETECTED	284.2930 m/z @12.64 [CD6586_1.mzXML]	284.29296875	12.642483333333333	12.5015	12.868383333333332	0.3668833333333321	38172.12890625	374785.39026831056	0	1280	0.07174386828815216	1.3011585293769956	1.6023170587539912	284.2911071777344	284.29296875
716	284.9084777832031	1.6792666666666667					1	DETECTED	284.9085 m/z @1.68 [CD6586_1.mzXML]	284.9084777832031	1.6792666666666667	1.6498666666666668	1.7975999999999999	0.14773333333333305	47618.23828125	254465.88689843725	0	1280	0.09614948925217703	2.5124716553288042	4.0249433106576085	284.9079895019531	284.90899658203125
717	285.0631408691406	1.45785					1	DETECTED	285.0631 m/z @1.46 [CD6586_1.mzXML]	285.0631408691406	1.45785	1.3922666666666668	15.654966666666667	14.2627	12701.4541015625	3794940.8963966677	0	1280	0.11564034063122941	104.56977579022555	12.445581990743701	285.0626525878906	285.07012939453125
718	285.240234375	13.0085					1	DETECTED	285.2402 m/z @13.01 [CD6586_1.mzXML]	285.240234375	13.0085	12.967116666666668	13.14925	0.18213333333333281	41923.46484375	289552.82303955057	0	1280	0.131763715228713	2.2005638340717404	3.197671856982291	285.23968505859375	285.2416687011719
719	285.2766418457031	12.685016666666666					1	DETECTED	285.2766 m/z @12.69 [CD6586_1.mzXML]	285.2766418457031	12.685016666666666	0.30651666666666666	19.96516666666667	19.65865	31625.38671875	2600450.639872529	0	1280	0.1730621957008669	1.0176711686815656	1.0235810633618725	285.2760009765625	285.2797546386719
720	286.14190673828125	11.918383333333333					1	DETECTED	286.1419 m/z @11.92 [CD6586_1.mzXML]	286.14190673828125	11.918383333333333	10.249983333333335	12.0793	1.8293166666666654	55647.81640625	759484.2338818347	0	1280	0.07727000817237517	1.9794540004459176	2.840265260148918	286.1411437988281	286.1506652832031
721	286.199462890625	10.388216666666667					1	DETECTED	286.1995 m/z @10.39 [CD6586_1.mzXML]	286.199462890625	10.388216666666667	10.281116666666666	10.931516666666665	0.6503999999999994	388169.78125	2713177.791813225	1	1280	0.09063399176030806	1.4812786224517527	1.8145718988552955	286.1990966796875	286.20013427734375
722	286.2477722167969	9.805200000000001					1	DETECTED	286.2478 m/z @9.81 [CD6586_1.mzXML]	286.2477722167969	9.805200000000001	0.11793333333333332	19.136333333333333	19.0184	101031.71875	3918583.5669162287	0	1280	0.40301303123173327	1.094793047793965	1.0920273096743258	286.23956298828125	286.2489318847656
723	286.6333312988281	12.924883333333334					1	DETECTED	286.6333 m/z @12.92 [CD6586_1.mzXML]	286.6333312988281	12.924883333333334	12.713283333333333	13.204416666666667	0.49113333333333387	18980.875	302872.06926635734	0	1280	0.044545365235649115	1.1605229993698778	1.3210459987397556	286.6233825683594	286.63470458984375
724	287.0119323730469	1.7836333333333334					1	DETECTED	287.0119 m/z @1.78 [CD6586_1.mzXML]	287.0119323730469	1.7836333333333334	1.45785	1.8822666666666668	0.42441666666666666	32479.21875	281016.650310486	0	1280	0.3744495153824847	0.6513787281935848	0.30275745638716944	287.0119323730469	287.0198059082031
725	287.0989685058594	9.72855					1	DETECTED	287.0990 m/z @9.73 [CD6586_1.mzXML]	287.0989685058594	9.72855	9.698200000000002	10.005016666666668	0.3068166666666663	98367.09375	688332.1874689317	0	1280	0.16212236959502135	5.054640307523575	9.10928061504715	287.0987854003906	287.09930419921875
726	287.122802734375	11.3166					1	DETECTED	287.1228 m/z @11.32 [CD6586_1.mzXML]	287.122802734375	11.3166	11.284283333333333	11.346416666666666	0.062133333333333596	19507.2109375	52977.33520068292	0	1280	0.06788435239028523	0.9613202681794815	0.922640536358963	287.12237548828125	287.1236572265625
727	287.20281982421875	10.402999999999999					1	DETECTED	287.2028 m/z @10.40 [CD6586_1.mzXML]	287.20281982421875	10.402999999999999	10.2971	12.29825	2.001149999999999	58917.33984375	672512.9654599596	0	1280	0.09228738987115115	8.949463432983736	1.3692178693110406	287.1987609863281	287.20361328125
728	287.2349853515625	14.063783333333333					1	DETECTED	287.2350 m/z @14.06 [CD6586_1.mzXML]	287.2349853515625	14.063783333333333	2.09235	14.620883333333333	12.528533333333334	18801.880859375	2684503.4784685057	0	1280	0.3791478557309631	0.5232678905060102	null	287.234619140625	287.2417297363281
729	287.2509765625	9.836633333333333					1	DETECTED	287.2510 m/z @9.84 [CD6586_1.mzXML]	287.2509765625	9.836633333333333	9.622783333333333	10.06675	0.4439666666666682	14226.5458984375	168200.4139854131	0	1280	0.10294022770888844	1.0380328890967188	0.9363340998228016	287.24981689453125	287.2513122558594
730	287.6311950683594	12.967116666666668					1	DETECTED	287.6312 m/z @12.97 [CD6586_1.mzXML]	287.6311950683594	12.967116666666668	12.770066666666667	13.4247	0.654633333333333	243705.109375	2671316.854688965	0	1280	0.1575947146248904	1.6718253005144048	0.8781807320046626	287.6300964355469	287.6406555175781
731	288.1023254394531	9.72855					1	DETECTED	288.1023 m/z @9.73 [CD6586_1.mzXML]	288.1023254394531	9.72855	9.698200000000002	9.821033333333332	0.12283333333333069	13367.3984375	68181.9644831538	0	1280	0.09229481069820267	2.023613399231245	3.04722679846249	288.1020202636719	288.1024475097656
732	288.1969909667969	12.596033333333333					1	DETECTED	288.1970 m/z @12.60 [CD6586_1.mzXML]	288.1969909667969	12.596033333333333	12.440383333333333	12.727566666666666	0.2871833333333331	17031.583984375	150351.21208642542	0	1280	0.12615625420052723	0.9225291787129258	0.8450583574258518	288.19659423828125	288.1976013183594
733	288.2149353027344	10.657033333333334					1	DETECTED	288.2149 m/z @10.66 [CD6586_1.mzXML]	288.2149353027344	10.657033333333334	0.11793333333333332	19.98166666666667	19.863733333333336	684794.75	6808390.7891757805	1	1280	0.10440011474670996	2.5025383475773357	3.5006075603200877	288.20654296875	288.2165832519531
734	288.2506103515625	12.330900000000002					1	DETECTED	288.2506 m/z @12.33 [CD6586_1.mzXML]	288.2506103515625	12.330900000000002	9.789633333333335	12.425083333333333	2.6354499999999987	7287.3447265625	537305.4450410155	0	1280	0.11406928608905531	0.5185307851727482	0.03706157034549636	288.2506103515625	288.25494384765625
735	288.6390686035156	13.355066666666666					1	DETECTED	288.6391 m/z @13.36 [CD6586_1.mzXML]	288.6390686035156	13.355066666666666	12.882433333333333	13.676983333333334	0.794550000000001	133070.59375	1620306.7161468498	0	1280	0.06912749434281196	0.9453298306945448	1.0469729307638527	288.63055419921875	288.639892578125
736	288.76654052734375	1.9938833333333332					1	DETECTED	288.7665 m/z @1.99 [CD6586_1.mzXML]	288.76654052734375	1.9938833333333332	1.93855	2.3185166666666666	0.37996666666666656	12763.9931640625	128499.05725292966	0	1280	0.0844364816594263	3.433433734939764	5.866867469879528	288.7662048339844	288.76837158203125
737	288.92010498046875	1.6204166666666666					1	DETECTED	288.9201 m/z @1.62 [CD6586_1.mzXML]	288.92010498046875	1.6204166666666666	1.5316666666666667	1.9104666666666668	0.3788	345667.75	2041932.6532905274	0	1280	0.1024789807865727	1.0330456844615936	0.9266331097476125	288.92010498046875	288.9283752441406
738	289.1735534667969	1.9246166666666666					1	DETECTED	289.1736 m/z @1.92 [CD6586_1.mzXML]	289.1735534667969	1.9246166666666666	0.15211666666666668	19.96516666666667	19.81305	7066.3720703125	2234786.975708374	0	1280	6.058915852193542	5.58901269393512	9.875002256162619	289.17291259765625	289.17559814453125
739	289.2187194824219	10.657033333333334					1	DETECTED	289.2187 m/z @10.66 [CD6586_1.mzXML]	289.2187194824219	10.657033333333334	8.668566666666667	16.059533333333334	7.390966666666667	91395.921875	5897509.868502378	0	1280	0.12140201921043747	1.858458778958661	2.716917557917322	289.2135314941406	289.21917724609375
740	289.64727783203125	11.721183333333332					1	DETECTED	289.6473 m/z @11.72 [CD6586_1.mzXML]	289.64727783203125	11.721183333333332	11.040783333333334	15.654966666666667	4.614183333333333	34419.59375	2309308.3848678283	0	1280	0.35960789871243115	2.9133669596580467	3.943078854440939	289.6387023925781	289.6572570800781
741	289.6578063964844	13.438799999999999					1	DETECTED	289.6578 m/z @13.44 [CD6586_1.mzXML]	289.6578063964844	13.438799999999999	13.259649999999999	13.5565	0.29685000000000095	20830.22265625	214076.3152641609	0	1280	0.09628486311607709	0.8284956740161905	0.6569913480323811	289.6573486328125	289.65838623046875
742	290.22100830078125	10.657033333333334					1	DETECTED	290.2210 m/z @10.66 [CD6586_1.mzXML]	290.22100830078125	10.657033333333334	2.4722500000000003	10.704649999999999	8.232399999999998	5314.35009765625	1576811.3019179686	0	1280	0.23238865925851826	0.5029088532174543	0.0058177064349084345	290.2125549316406	290.2227478027344
743	290.26715087890625	11.403433333333334					1	DETECTED	290.2672 m/z @11.40 [CD6586_1.mzXML]	290.26715087890625	11.403433333333334	10.9623	11.5062	0.5438999999999989	44267.15625	450864.9093122549	0	1280	0.09817857941524899	0.6162712695045617	0.2577825561860128	290.2663879394531	290.2674255371094
744	290.6258850097656	12.924883333333334					1	DETECTED	290.6259 m/z @12.92 [CD6586_1.mzXML]	290.6258850097656	12.924883333333334	12.727566666666666	13.078750000000001	0.35118333333333496	41539.38671875	407034.5528872079	0	1280	0.046850598130221854	0.8898977954219112	0.7797955908438222	290.6252136230469	290.626220703125
745	290.66607666015625	14.23125					1	DETECTED	290.6661 m/z @14.23 [CD6586_1.mzXML]	290.66607666015625	14.23125	10.883316666666667	19.119833333333336	8.236516666666668	10219.8720703125	1149092.7887254949	0	1280	0.44451199872050573	0.6642034140300415	0.2718345295218371	290.6647033691406	290.6671447753906
746	290.92291259765625	2.6640666666666664					1	DETECTED	290.9229 m/z @2.66 [CD6586_1.mzXML]	290.92291259765625	2.6640666666666664	0.10093333333333333	19.99816666666667	19.897233333333336	56228.328125	7839681.715871637	0	1280	0.9194565045500189	12.809194532799502	11.239718441373295	290.9183349609375	290.932373046875
747	291.1183166503906	12.049933333333334					1	DETECTED	291.1183 m/z @12.05 [CD6586_1.mzXML]	291.1183166503906	12.049933333333334	7.3793500000000005	12.4093	5.0299499999999995	242510.078125	3866523.6900100075	1	1280	0.11485963484644124	2.140864662520422	3.0177543573371435	291.11285400390625	291.11871337890625
748	291.14739990234375	11.6628					1	DETECTED	291.1474 m/z @11.66 [CD6586_1.mzXML]	291.14739990234375	11.6628	6.110733333333333	18.823333333333334	12.712600000000002	28413.169921875	4152090.6590949716	0	1280	0.12053637555708363	1.1448529676636927	0.02329957300818088	291.1390380859375	291.156005859375
749	291.6448059082031	12.882433333333333					1	DETECTED	291.6448 m/z @12.88 [CD6586_1.mzXML]	291.6448059082031	12.882433333333333	12.7559	13.51155	0.7556499999999993	59053.3984375	727541.6989606938	0	1280	0.17647975934396065	2.9859720758693475	5.266499463974396	291.6444396972656	291.6458740234375
750	291.9337158203125	2.6640666666666664					1	DETECTED	291.9337 m/z @2.66 [CD6586_1.mzXML]	291.9337158203125	2.6640666666666664	0.10093333333333333	19.99816666666667	19.897233333333336	42931.7421875	5930780.113191261	0	1280	1.0099699919963414	4.452268973750132	3.094436710658937	291.9325866699219	291.93438720703125
751	292.0667724609375	17.023333333333333					1	DETECTED	292.0668 m/z @17.02 [CD6586_1.mzXML]	292.0667724609375	17.023333333333333	3.0986333333333334	18.674833333333332	15.576199999999998	3306.344482421875	1793070.235269532	0	1280	1.8786193736693377	0.5593010980487909	0.1186021960975819	292.0654296875	292.0760192871094
752	292.1216735839844	12.0793					1	DETECTED	292.1217 m/z @12.08 [CD6586_1.mzXML]	292.1216735839844	12.0793	2.0500333333333334	12.17155	10.121516666666666	35790.5546875	1894830.1336213986	0	1280	0.11544692273173318	0.5045990401425162	1.2298936004770915	292.11181640625	292.12188720703125
753	292.51397705078125	2.719733333333333					1	DETECTED	292.5140 m/z @2.72 [CD6586_1.mzXML]	292.51397705078125	2.719733333333333	2.5269166666666667	16.580483333333333	14.053566666666667	5530.46484375	1340399.273359619	0	1280	0.4976477488857709	36.44282133287238	8.183931799652749	292.5048522949219	292.51727294921875
754	292.5843200683594	2.6778166666666667					1	DETECTED	292.5843 m/z @2.68 [CD6586_1.mzXML]	292.5843200683594	2.6778166666666667	0.6334833333333333	8.248416666666666	7.614933333333332	5443.07568359375	618736.9204082032	0	1280	2.086482672115011	1.862449046143812	2.724898092287624	292.5744323730469	292.59405517578125
755	292.9132385253906	1.6352166666666668					1	DETECTED	292.9132 m/z @1.64 [CD6586_1.mzXML]	292.9132385253906	1.6352166666666668	1.5759333333333332	5.897483333333333	4.321549999999999	9154.048828125	667848.127912384	0	1280	1.200963527488767	36.448271014900044	34.02294064346731	292.9035339355469	292.923095703125
756	292.9341125488281	2.65035					1	DETECTED	292.9341 m/z @2.65 [CD6586_1.mzXML]	292.9341125488281	2.65035	2.4442	7.180166666666667	4.735966666666666	7499.2294921875	532780.1253264467	0	1280	0.686515732046626	11.486700622524047	10.410411537626084	292.9266052246094	292.94268798828125
757	292.9647521972656	2.719733333333333					1	DETECTED	292.9648 m/z @2.72 [CD6586_1.mzXML]	292.9647521972656	2.719733333333333	2.4722500000000003	7.776583333333334	5.304333333333334	6502.62451171875	508634.6618470764	0	1280	0.4614502496244639	10.716546568792534	7.539435346649874	292.9566650390625	292.96978759765625
758	292.9798583984375	2.6228333333333333					1	DETECTED	292.9799 m/z @2.62 [CD6586_1.mzXML]	292.9798583984375	2.6228333333333333	2.4026666666666667	7.578683333333333	5.1760166666666665	9586.2060546875	586984.6277559507	0	1280	0.361470921868424	4.711310236103074	10.952488335242922	292.9717102050781	292.9880676269531
759	293.00079345703125	13.7192					1	DETECTED	293.0008 m/z @13.72 [CD6586_1.mzXML]	293.00079345703125	13.7192	0.7366499999999999	19.96516666666667	19.228516666666668	44542.5859375	7733381.667778839	0	1280	17.376510319922662	0.81606162871094	0.5826570726848502	292.9908752441406	293.0107727050781
760	293.0220642089844	2.6228333333333333					1	DETECTED	293.0221 m/z @2.62 [CD6586_1.mzXML]	293.0220642089844	2.6228333333333333	0.6848500000000001	19.498333333333335	18.813483333333334	12781.32421875	1841446.5191720275	0	1280	0.15694721252932142	1.3724418936161513	2.3000270738812953	293.0131530761719	293.0224609375
761	293.03289794921875	2.985516666666667					1	DETECTED	293.0329 m/z @2.99 [CD6586_1.mzXML]	293.03289794921875	2.985516666666667	0.2894	19.731833333333334	19.442433333333334	19613.443359375	2376662.481972808	0	1280	0.2972091567208208	1.5561786336270078	3.8921533045022634	293.0234375	293.04119873046875
762	293.0481262207031	2.8038499999999997					1	DETECTED	293.0481 m/z @2.80 [CD6586_1.mzXML]	293.0481262207031	2.8038499999999997	0.22098333333333334	19.136333333333333	18.91535	18234.4296875	2527884.383590486	0	1280	0.6609146689274796	1.690902789141845	1.462916766952998	293.04376220703125	293.0484924316406
763	293.05963134765625	2.719733333333333					1	DETECTED	293.0596 m/z @2.72 [CD6586_1.mzXML]	293.05963134765625	2.719733333333333	0.11793333333333332	19.7985	19.680566666666667	23321.46875	3481688.932914978	0	1280	0.6914512720222104	2.174430215408145	2.348364610712168	293.0513000488281	293.0602111816406
764	293.0702209472656	2.8038499999999997					1	DETECTED	293.0702 m/z @2.80 [CD6586_1.mzXML]	293.0702209472656	2.8038499999999997	0.15211666666666668	19.96516666666667	19.81305	42283.2265625	4667721.556242738	0	1280	0.34252010310907544	3.5806951287202473	1.5769729831078043	293.0604553222656	293.0802001953125
765	293.0959167480469	2.6640666666666664					1	DETECTED	293.0959 m/z @2.66 [CD6586_1.mzXML]	293.0959167480469	2.6640666666666664	0.10093333333333333	19.99816666666667	19.897233333333336	1.6027837E7	2.1387445573542387E9	1	1280	0.9393689050041045	11.205696470908329	11.756030574852733	293.091552734375	293.0970153808594
766	293.1141052246094	2.8038499999999997					1	DETECTED	293.1141 m/z @2.80 [CD6586_1.mzXML]	293.1141052246094	2.8038499999999997	0.10093333333333333	19.98166666666667	19.880733333333335	60050.69140625	6265156.033805903	0	1280	0.29038651175185093	2.5808391253866345	3.4030587510849912	293.1100158691406	293.1231689453125
767	293.1292724609375	2.719733333333333					1	DETECTED	293.1293 m/z @2.72 [CD6586_1.mzXML]	293.1292724609375	2.719733333333333	0.11793333333333332	19.96516666666667	19.847233333333335	28511.4609375	4078469.1404942013	0	1280	0.5394948080458208	2.3015867328437207	3.3405137857609497	293.12493896484375	293.1390686035156
768	293.14019775390625	2.9575					1	DETECTED	293.1402 m/z @2.96 [CD6586_1.mzXML]	293.14019775390625	2.9575	0.20351666666666668	19.665166666666668	19.461650000000002	19142.87890625	2728220.480298646	0	1280	null	0.8706580763818527	0.7356687501515984	293.1393127441406	293.14154052734375
769	293.151611328125	9.867333333333333					1	DETECTED	293.1516 m/z @9.87 [CD6586_1.mzXML]	293.151611328125	9.867333333333333	0.23804999999999998	19.948500000000003	19.71045	49031.82421875	3909930.316553466	0	1280	0.4688949744500359	1.054314399926428	0.116318414459976	293.14312744140625	293.1612854003906
770	293.1767272949219	13.73315					1	DETECTED	293.1767 m/z @13.73 [CD6586_1.mzXML]	293.1767272949219	13.73315	1.2710833333333333	19.96516666666667	18.694083333333335	53722.375	5186749.459256015	0	1280	17.280979890027854	0.8347697785238091	0.5955170506445884	293.166748046875	293.18670654296875
771	293.18927001953125	2.7756499999999997					1	DETECTED	293.1893 m/z @2.78 [CD6586_1.mzXML]	293.18927001953125	2.7756499999999997	2.4163666666666668	15.783416666666666	13.367049999999999	9183.5927734375	1092672.6459343876	0	1280	0.35466749426987043	4.652309279413073	8.420674459754588	293.1872253417969	293.1979675292969
772	293.21746826171875	13.5565					1	DETECTED	293.2175 m/z @13.56 [CD6586_1.mzXML]	293.21746826171875	13.5565	2.4303166666666667	13.5565	11.126183333333334	15579.2421875	1697047.3475032046	0	1280	10.779213958061304	0.5	null	293.2077331542969	293.2274169921875
773	293.2432556152344	12.627333333333333					1	DETECTED	293.2433 m/z @12.63 [CD6586_1.mzXML]	293.2432556152344	12.627333333333333	2.4303166666666667	12.85435	10.424033333333334	15121.818359375	2967591.9616351007	0	1280	9.99414756059579	0.5183614711598961	0.024950746019908522	293.2342224121094	293.253173828125
774	293.2688903808594	2.8316666666666666					1	DETECTED	293.2689 m/z @2.83 [CD6586_1.mzXML]	293.2688903808594	2.8316666666666666	2.6778166666666667	7.0648333333333335	4.387016666666667	4764.50927734375	342436.8159379882	0	1280	0.648443187184236	14.257447730473421	11.313619479371477	293.26025390625	293.27703857421875
775	293.3147888183594	2.65035					1	DETECTED	293.3148 m/z @2.65 [CD6586_1.mzXML]	293.3147888183594	2.65035	2.4858333333333333	7.446133333333333	4.9603	6550.55078125	493319.77100799535	0	1280	0.14074272030927393	15.075372302704896	15.086710254316882	293.3099670410156	293.3190002441406
776	293.6816711425781	2.5541833333333335					1	DETECTED	293.6817 m/z @2.55 [CD6586_1.mzXML]	293.6816711425781	2.5541833333333335	2.3749	8.173449999999999	5.798549999999999	6505.30029296875	537819.7331572265	0	1280	0.5548223618865551	16.17146974063397	11.442280223760074	293.673583984375	293.682373046875
777	294.0989685058594	2.6640666666666664					1	DETECTED	294.0990 m/z @2.66 [CD6586_1.mzXML]	294.0989685058594	2.6640666666666664	0.10093333333333333	19.99816666666667	19.897233333333336	1625807.0	1.9758792521627328E8	0	1280	0.8909710974094431	7.1559875495309075	8.208628027956301	294.0986633300781	294.10101318359375
778	294.26495361328125	2.6640666666666664					1	DETECTED	294.2650 m/z @2.66 [CD6586_1.mzXML]	294.26495361328125	2.6640666666666664	0.7193333333333333	19.931833333333334	19.2125	42071.7109375	6405693.037276246	0	1280	0.9618673915822629	2.4807337627221684	3.1734072819111363	294.2639465332031	294.2655029296875
779	294.9368591308594	1.6498666666666668					1	DETECTED	294.9369 m/z @1.65 [CD6586_1.mzXML]	294.9368591308594	1.6498666666666668	1.5759333333333332	13.676983333333334	12.10105	151186.453125	1.9379972731416017E7	0	1280	0.06932905419862823	81.8375788999095	159.3200240904605	294.93646240234375	294.943115234375
780	294.9530029296875	11.2531					1	DETECTED	294.9530 m/z @11.25 [CD6586_1.mzXML]	294.9530029296875	11.2531	11.088033333333334	16.71216666666667	5.624133333333335	9768.23828125	951529.7150041199	0	1280	4.429568749866981	14.047251613356673	27.005979247423742	294.9521484375	294.95361328125
781	295.056396484375	10.51335					1	DETECTED	295.0564 m/z @10.51 [CD6586_1.mzXML]	295.056396484375	10.51335	10.486433333333334	10.596366666666666	0.10993333333333233	29127.130859375	142817.23297070217	0	1280	0.09680680620535753	2.0421052631578736	3.084210526315747	295.0558776855469	295.056396484375
782	295.10015869140625	2.6640666666666664					1	DETECTED	295.1002 m/z @2.66 [CD6586_1.mzXML]	295.10015869140625	2.6640666666666664	0.10093333333333333	19.99816666666667	19.897233333333336	183767.984375	2.4615943340412505E7	0	1280	0.9569141092053264	7.152693715818234	9.166938331950282	295.09429931640625	295.10528564453125
783	295.12713623046875	9.652816666666666					1	DETECTED	295.1271 m/z @9.65 [CD6586_1.mzXML]	295.12713623046875	9.652816666666666	9.622783333333333	9.72855	0.10576666666666767	41594.23828125	204916.4615595706	0	1280	0.09229851066440631	1.7608213096559273	2.5216426193118546	295.1269836425781	295.1273193359375
784	295.1924133300781	13.803466666666667					1	DETECTED	295.1924 m/z @13.80 [CD6586_1.mzXML]	295.1924133300781	13.803466666666667	1.4268333333333334	15.67115	14.244316666666668	40650.36328125	6190128.798197568	0	1280	1.4449321651628377	0.5501464779402087	0.32933925977736217	295.1856689453125	295.2012634277344
785	295.2611389160156	13.647883333333334					1	DETECTED	295.2611 m/z @13.65 [CD6586_1.mzXML]	295.2611389160156	13.647883333333334	13.5565	15.236733333333332	1.680233333333332	19346.603515625	1006155.4845958251	0	1280	1.641070368508748	9.193324822177495	17.38664964435499	295.26019287109375	295.26165771484375
786	295.29327392578125	2.6640666666666664					1	DETECTED	295.2933 m/z @2.66 [CD6586_1.mzXML]	295.29327392578125	2.6640666666666664	0.11793333333333332	19.99816666666667	19.880233333333337	54208.421875	7734823.427080811	0	1280	0.9232909427877036	3.7246914899253336	2.9752645668832867	295.2918395996094	295.2948913574219
787	296.06365966796875	1.7402666666666666					1	DETECTED	296.0637 m/z @1.74 [CD6586_1.mzXML]	296.06365966796875	1.7402666666666666	1.69425	10.56805	8.8738	146498.484375	8110335.555586303	0	1280	0.05864395743238515	95.49994127405719	1.030697844174136	296.05938720703125	296.0640869140625
788	296.1305236816406	9.652816666666666					1	DETECTED	296.1305 m/z @9.65 [CD6586_1.mzXML]	296.1305236816406	9.652816666666666	9.622783333333333	9.759283333333334	0.13650000000000162	7593.5009765625	33361.117432190105	0	1280	0.07008421050722191	2.2724750277469394	3.544950055493879	296.1302795410156	296.1314697265625
789	296.1477355957031	8.854683333333332					1	DETECTED	296.1477 m/z @8.85 [CD6586_1.mzXML]	296.1477355957031	8.854683333333332	8.8084	8.88565	0.07724999999999937	5414.78173828125	20516.31627478026	0	1280	0.20164395485417863	0.8345336694274668	0.6690673388549335	296.1474609375	296.14776611328125
790	296.1834716796875	11.828883333333332					1	DETECTED	296.1835 m/z @11.83 [CD6586_1.mzXML]	296.1834716796875	11.828883333333332	10.0513	19.432000000000002	9.380700000000003	40172.98828125	2316426.418945924	0	1280	0.11201533207245618	4.198138212347037	6.535010050430762	296.1815185546875	296.18402099609375
791	296.2563171386719	13.526683333333333					1	DETECTED	296.2563 m/z @13.53 [CD6586_1.mzXML]	296.2563171386719	13.526683333333333	13.41025	13.69115	0.2809000000000008	34664.92578125	318605.7000681157	0	1280	0.15249921100560826	1.2062696822215913	1.3133410586449885	296.2560119628906	296.2567443847656
792	296.98773193359375	11.918383333333333					1	DETECTED	296.9877 m/z @11.92 [CD6586_1.mzXML]	296.98773193359375	11.918383333333333	11.22335	18.542166666666667	7.318816666666667	10697.3779296875	1412886.613282074	0	1280	0.6248497169324683	5.265083209438399	9.530166418876798	296.9806213378906	296.9919128417969
793	297.1166687011719	1.4727166666666667					1	DETECTED	297.1167 m/z @1.47 [CD6586_1.mzXML]	297.1166687011719	1.4727166666666667	1.4095166666666665	12.532466666666666	11.12295	11660.1220703125	1773617.6997719726	0	1280	0.10588729357278481	87.99802215189852	174.99604430379705	297.1123962402344	297.12548828125
794	297.1789245605469	13.845516666666667					1	DETECTED	297.1789 m/z @13.85 [CD6586_1.mzXML]	297.1789245605469	13.845516666666667	9.607266666666668	19.448500000000003	9.841233333333335	13454.244140625	2762624.2008043793	0	1280	0.24390197307175931	1.0659159558318727	1.2800243115442567	297.1777038574219	297.18023681640625
795	298.27203369140625	14.38985					1	DETECTED	298.2720 m/z @14.39 [CD6586_1.mzXML]	298.27203369140625	14.38985	10.978016666666667	16.908833333333334	5.930816666666667	167671.515625	7878794.753393562	0	1280	0.5226645940925696	3.2719335079474514	5.371734495726958	298.2713623046875	298.2731018066406
796	299.1368103027344	12.84015					1	DETECTED	299.1368 m/z @12.84 [CD6586_1.mzXML]	299.1368103027344	12.84015	10.005016666666668	14.562533333333333	4.557516666666665	139154.75	7392893.112997133	0	1280	0.43216129361121247	0.9777984903227886	0.4048788126974735	299.1358947753906	299.1382751464844
797	299.2753601074219	14.38985					1	DETECTED	299.2754 m/z @14.39 [CD6586_1.mzXML]	299.2753601074219	14.38985	7.180166666666667	16.613216666666666	9.43305	34266.46875	2320773.8082291563	0	1280	0.49416064122665837	0.5906597074826142	0.14186970897862478	299.2717590332031	299.27703857421875
798	299.2925720214844	13.496683333333333					1	DETECTED	299.2926 m/z @13.50 [CD6586_1.mzXML]	299.2925720214844	13.496683333333333	0.18646666666666667	19.96516666666667	19.7787	10168.7607421875	2669970.2581365667	0	1280	12.992713729876511	0.7676349327542531	0.35997831814494513	299.2908630371094	299.294189453125
799	300.02227783203125	15.300749999999999					1	DETECTED	300.0223 m/z @15.30 [CD6586_1.mzXML]	300.02227783203125	15.300749999999999	10.62645	19.136333333333333	8.509883333333333	2508.4169921875	782447.1041602481	0	1280	1.2661389626798787	0.9102842493350165	0.8205684986700329	300.0213623046875	300.0233154296875
800	300.1786193847656	11.5637					1	DETECTED	300.1786 m/z @11.56 [CD6586_1.mzXML]	300.1786193847656	11.5637	9.484916666666667	12.020933333333334	2.536016666666667	289191.4375	4763030.446609655	0	1280	0.14055774259847986	0.5658456843636265	0.06422009689284325	300.1777648925781	300.18267822265625
801	300.1968994140625	8.994683333333334					1	DETECTED	300.1969 m/z @8.99 [CD6586_1.mzXML]	300.1968994140625	8.994683333333334	8.8701	9.010083333333334	0.13998333333333335	4740.1552734375	20413.75080932631	0	1280	0.10076552541130468	0.561806020066888	0.12361204013377597	300.19635009765625	300.1976318359375
802	300.2152099609375	10.581999999999999					1	DETECTED	300.2152 m/z @10.58 [CD6586_1.mzXML]	300.2152099609375	10.581999999999999	10.540783333333334	10.737033333333333	0.19624999999999915	22750.58203125	170271.24606201157	0	1280	0.12918202265247913	2.3807116862111455	3.761423372422291	300.2145690917969	300.2156677246094
803	301.1160888671875	10.802016666666667					1	DETECTED	301.1161 m/z @10.80 [CD6586_1.mzXML]	301.1160888671875	10.802016666666667	10.611016666666666	10.867433333333334	0.2564166666666683	58845.2890625	402433.6618847679	0	1280	0.10271936964316808	0.6712478184991291	0.463961237176333	301.11578369140625	301.1170349121094
804	301.138916015625	12.455983333333334					1	DETECTED	301.1389 m/z @12.46 [CD6586_1.mzXML]	301.138916015625	12.455983333333334	0.5474166666666667	19.99816666666667	19.450750000000003	213271.8125	1.5605717140387576E7	1	1280	10.901330220343565	0.6153004118839903	0.027091060898340312	301.1377868652344	301.1457214355469
805	301.18194580078125	11.5637					1	DETECTED	301.1819 m/z @11.56 [CD6586_1.mzXML]	301.18194580078125	11.5637	11.5637	11.619866666666667	0.05616666666666603	44541.90234375	129973.54933007856	0	1280	0.07442975167900734	null	null	301.1817321777344	301.1820373535156
806	301.2114562988281	13.496683333333333					1	DETECTED	301.2115 m/z @13.50 [CD6586_1.mzXML]	301.2114562988281	13.496683333333333	13.41025	13.69115	0.2809000000000008	99598.0390625	1033533.6050292994	0	1280	0.2436967941015169	1.6249517932896218	2.1813274113326617	301.2113037109375	301.2118225097656
807	302.01763916015625	10.947033333333334					1	DETECTED	302.0176 m/z @10.95 [CD6586_1.mzXML]	302.01763916015625	10.947033333333334	0.10093333333333333	19.99816666666667	19.897233333333336	42878.30859375	1.3446850292771138E7	0	1280	4.932111771142814	1.1266472997921158	0.774196686699445	302.01678466796875	302.0186462402344
808	302.14215087890625	12.455983333333334					1	DETECTED	302.1422 m/z @12.46 [CD6586_1.mzXML]	302.14215087890625	12.455983333333334	1.5316666666666667	18.674833333333332	17.143166666666666	36672.69921875	5117261.6723417975	0	1280	0.08925818130872543	1.3979537641196085	1.7301680183745782	302.1417236328125	302.1435852050781
809	302.1947937011719	10.005016666666668					1	DETECTED	302.1948 m/z @10.01 [CD6586_1.mzXML]	302.1947937011719	10.005016666666668	8.683950000000001	10.0513	1.3673499999999983	4860.82763671875	188872.63304998763	0	1280	0.10639323532357636	0.5175174101735964	0.03503482034719276	302.1936340332031	302.1949157714844
810	302.2127990722656	11.53565					1	DETECTED	302.2128 m/z @11.54 [CD6586_1.mzXML]	302.2127990722656	11.53565	11.53565	13.632533333333333	2.0968833333333325	34902.62890625	2984671.514597656	0	1280	1.9441024454181175	null	null	302.21270751953125	302.2152099609375
811	302.2303466796875	10.851366666666667					1	DETECTED	302.2303 m/z @10.85 [CD6586_1.mzXML]	302.2303466796875	10.851366666666667	10.752966666666667	11.119133333333334	0.36616666666666653	33383.01171875	333365.88751123095	0	1280	0.14419177300819896	1.860602981029813	2.569930243408285	302.229736328125	302.2308044433594
812	302.28558349609375	11.605666666666668					1	DETECTED	302.2856 m/z @11.61 [CD6586_1.mzXML]	302.28558349609375	11.605666666666668	11.53565	11.634016666666668	0.09836666666666716	46296.50390625	173209.16594555794	0	1280	0.07151883547559734	0.70245179719114	0.40490359438228013	302.2852478027344	302.2857971191406
813	303.0257568359375	1.45785					1	DETECTED	303.0258 m/z @1.46 [CD6586_1.mzXML]	303.0257568359375	1.45785	0.13499999999999998	19.96516666666667	19.830166666666667	11100.046875	2052975.914797456	0	1280	9.993823779477005	7.480095161572503	13.400596103852555	303.0189208984375	303.0257873535156
814	303.0725402832031	9.72855					1	DETECTED	303.0725 m/z @9.73 [CD6586_1.mzXML]	303.0725402832031	9.72855	9.683116666666667	9.867333333333333	0.18421666666666603	11716.81640625	71518.50339843747	0	1280	0.0902544573104418	2.114187156557472	3.020638215879421	303.0722961425781	303.0728454589844
815	303.22723388671875	14.446866666666667					1	DETECTED	303.2272 m/z @14.45 [CD6586_1.mzXML]	303.22723388671875	14.446866666666667	10.174566666666667	17.333666666666666	7.159099999999999	654299.25	2.7260792948074825E7	1	1280	0.5891693733103196	0.7419949526449665	3.474094998520789	303.226318359375	303.2289733886719
816	303.25079345703125	13.06465					1	DETECTED	303.2508 m/z @13.06 [CD6586_1.mzXML]	303.25079345703125	13.06465	11.072183333333333	13.14925	2.077066666666667	22975.416015625	1051890.6451027219	0	1280	0.11822034498864298	0.5212299662060428	0.04245993241208552	303.2472839355469	303.2510681152344
817	304.01763916015625	10.1444					1	DETECTED	304.0176 m/z @10.14 [CD6586_1.mzXML]	304.01763916015625	10.1444	1.4426333333333334	18.773500000000002	17.33086666666667	41919.6328125	2355779.470991518	0	1280	0.09134239591504745	1.5479719378048113	1.716394087743823	304.0174865722656	304.0267639160156
818	304.0473327636719	17.678					1	DETECTED	304.0473 m/z @17.68 [CD6586_1.mzXML]	304.0473327636719	17.678	0.46148333333333336	19.96516666666667	19.503683333333335	3192.181396484375	1500862.706838898	0	1280	1.2707582756686406	0.5664236184051943	0.13284723681038854	304.0450439453125	304.0498962402344
819	304.1490478515625	9.348966666666666					1	DETECTED	304.1490 m/z @9.35 [CD6586_1.mzXML]	304.1490478515625	9.348966666666666	9.291433333333334	9.438733333333333	0.14729999999999954	6160.50146484375	34114.10801318367	0	1280	0.42259544832560536	1.2801274623407004	1.5602549246814008	304.14862060546875	304.1492919921875
820	304.1740417480469	8.901133333333332					1	DETECTED	304.1740 m/z @8.90 [CD6586_1.mzXML]	304.1740417480469	8.901133333333332	8.8392	8.979199999999999	0.1399999999999988	9976.3740234375	52885.207429992384	0	1280	0.0980991489242431	1.1302475780409136	0.8996041605624814	304.1737365722656	304.1747741699219
821	304.2103271484375	10.098116666666666					1	DETECTED	304.2103 m/z @10.10 [CD6586_1.mzXML]	304.2103271484375	10.098116666666666	3.1555666666666666	10.527199999999999	7.371633333333332	62136.83984375	1091434.4928137204	0	1280	0.15869232553735912	2.359453674515545	3.5321451915924635	304.209716796875	304.2142639160156
822	304.23077392578125	14.38985					1	DETECTED	304.2308 m/z @14.39 [CD6586_1.mzXML]	304.23077392578125	14.38985	10.68855	17.727666666666668	7.0391166666666685	124732.6015625	6457357.528279724	0	1280	0.43728126944678536	0.7550722569915471	0.36732803745063025	304.23004150390625	304.2375183105469
823	304.2978515625	11.53565					1	DETECTED	304.2979 m/z @11.54 [CD6586_1.mzXML]	304.2978515625	11.53565	11.4915	11.648183333333332	0.15668333333333173	20207.03125	115315.74860937495	0	1280	0.12072846520944758	1.7744431861079417	2.5488863722158834	304.2960510253906	304.2982177734375
824	304.89398193359375	1.6056833333333331					1	DETECTED	304.8940 m/z @1.61 [CD6586_1.mzXML]	304.89398193359375	1.6056833333333331	1.5463333333333333	13.135483333333333	11.58915	113404.046875	3926773.3629877935	0	1280	0.09002315647486547	97.63395113732132	1.5536821508953773	304.8934020996094	304.8978271484375
825	305.0430603027344	16.010666666666665					1	DETECTED	305.0431 m/z @16.01 [CD6586_1.mzXML]	305.0430603027344	16.010666666666665	9.1789	19.815	10.6361	2950.534912109375	1012059.9410850215	0	1280	8.981253111769893	0.7784296887579106	0.5568593775158212	305.0423889160156	305.04986572265625
826	305.0855407714844	15.078083333333332					1	DETECTED	305.0855 m/z @15.08 [CD6586_1.mzXML]	305.0855407714844	15.078083333333332	14.830283333333334	16.629833333333334	1.79955	2580.986572265625	192116.73982928484	0	1280	0.37950926137436625	3.631053268765162	6.262106537530324	305.0835876464844	305.0865173339844
827	305.1337890625	12.36225					1	DETECTED	305.1338 m/z @12.36 [CD6586_1.mzXML]	305.1337890625	12.36225	12.330900000000002	12.455983333333334	0.12508333333333255	36739.8125	173217.875770507	0	1280	0.08543804514972386	1.9949494949496103	2.9898989898992205	305.13311767578125	305.13421630859375
828	305.2428283691406	12.67095					1	DETECTED	305.2428 m/z @12.67 [CD6586_1.mzXML]	305.2428283691406	12.67095	8.067366666666667	15.638716666666665	7.571349999999999	193588.359375	5655527.342252875	0	1280	1.392504396970498	1.9658552694536904	2.8962595533472593	305.23333740234375	305.24755859375
829	305.7071228027344	10.459133333333334					1	DETECTED	305.7071 m/z @10.46 [CD6586_1.mzXML]	305.7071228027344	10.459133333333334	10.417399999999999	10.611016666666666	0.19361666666666721	18408.046875	114712.49719763227	0	1280	0.10056985541807073	2.402784791284587	3.290486404562041	305.706787109375	305.7083435058594
830	306.0147705078125	10.1444					1	DETECTED	306.0148 m/z @10.14 [CD6586_1.mzXML]	306.0147705078125	10.1444	10.113949999999999	10.189666666666666	0.07571666666666665	14165.275390625	53284.67699218767	0	1280	0.09988678094808989	1.2432950191570844	1.4865900383141686	306.01458740234375	306.01495361328125
831	306.0333251953125	10.204550000000001					1	DETECTED	306.0333 m/z @10.20 [CD6586_1.mzXML]	306.0333251953125	10.204550000000001	10.08245	11.844050000000001	1.7616000000000014	6652.8798828125	266524.12447155773	0	1280	1.1195906481938742	7.213759213759135	13.42751842751827	306.0274353027344	306.0341491699219
832	306.08233642578125	15.50985					1	DETECTED	306.0823 m/z @15.51 [CD6586_1.mzXML]	306.08233642578125	15.50985	9.305716666666665	19.15266666666667	9.846950000000003	6187.298828125	1465526.5705533444	0	1280	7.539691916416134	0.7935798177559047	0.46914633767918695	306.08038330078125	306.0834655761719
833	306.82763671875	1.7554333333333332					1	DETECTED	306.8276 m/z @1.76 [CD6586_1.mzXML]	306.82763671875	1.7554333333333332	1.7251666666666667	1.7975999999999999	0.07243333333333313	15159.875	45805.74928808585	0	1280	0.059061217982394165	1.1965859030837058	1.3931718061674119	306.82647705078125	306.82794189453125
834	307.06488037109375	10.56805					1	DETECTED	307.0649 m/z @10.57 [CD6586_1.mzXML]	307.06488037109375	10.56805	10.56805	10.62645	0.058400000000000674	3883.7705078125	8838.476509277398	0	1280	0.03869075576207415	null	null	307.0643310546875	307.0653381347656
835	307.0783996582031	15.815533333333333					1	DETECTED	307.0784 m/z @15.82 [CD6586_1.mzXML]	307.0783996582031	15.815533333333333	6.488733333333333	19.781833333333335	13.293100000000003	6017.72705078125	1665900.6223424682	0	1280	2.4702763466192614	0.7126291975811642	0.3645548122637166	307.0762634277344	307.08294677734375
836	307.1665344238281	10.947033333333334					1	DETECTED	307.1665 m/z @10.95 [CD6586_1.mzXML]	307.1665344238281	10.947033333333334	0.16924999999999998	18.475833333333334	18.306583333333332	52941.23828125	4141184.4271710464	0	1280	1.1980669541456095	1.961875671133564	0.882124935109056	307.16552734375	307.16876220703125
837	307.26116943359375	12.203516666666667					1	DETECTED	307.2612 m/z @12.20 [CD6586_1.mzXML]	307.26116943359375	12.203516666666667	12.094316666666666	14.461333333333332	2.3670166666666663	13044.5771484375	492013.1539096677	0	1280	0.04032409423923866	10.837988400488271	20.675976800976542	307.2582092285156	307.26153564453125
838	307.98089599609375	10.445133333333333					1	DETECTED	307.9809 m/z @10.45 [CD6586_1.mzXML]	307.98089599609375	10.445133333333333	10.43145	18.658833333333334	8.227383333333334	5765.623046875	1385719.4532729494	0	1280	0.05128160024323414	300.6352009744326	600.2704019488652	307.9734802246094	307.9859313964844
839	308.0093078613281	10.459133333333334					1	DETECTED	308.0093 m/z @10.46 [CD6586_1.mzXML]	308.0093078613281	10.459133333333334	10.43145	10.486433333333334	0.05498333333333427	9526.8720703125	29041.706436524233	0	1280	0.2611579211304331	0.9930764599638721	0.9861529199277441	308.0093078613281	308.0173645019531
840	308.0486755371094	10.459133333333334					1	DETECTED	308.0487 m/z @10.46 [CD6586_1.mzXML]	308.0486755371094	10.459133333333334	10.388216666666667	18.939166666666665	8.550949999999998	5655171.5	4.2058293612983845E7	1	1280	0.10142698250416338	2.0121090148564864	2.7053788469093085	308.0474548339844	308.05010986328125
841	308.17010498046875	10.540783333333334					1	DETECTED	308.1701 m/z @10.54 [CD6586_1.mzXML]	308.17010498046875	10.540783333333334	10.005016666666668	16.466316666666668	6.4613	5374.75927734375	848439.2759755859	0	1280	6.18292561521428	6.029957070864194	11.059914141728388	308.1653137207031	308.1732482910156
842	308.87725830078125	2.1347					1	DETECTED	308.8773 m/z @2.13 [CD6586_1.mzXML]	308.87725830078125	2.1347	2.09235	2.3749	0.28254999999999963	6847.75146484375	81250.43179956047	0	1280	0.21452830861054695	3.3358913813459314	5.671782762691863	308.8758850097656	308.87725830078125
843	309.052001953125	10.459133333333334					1	DETECTED	309.0520 m/z @10.46 [CD6586_1.mzXML]	309.052001953125	10.459133333333334	10.388216666666667	19.514833333333335	9.126616666666669	762227.0	6766834.423780568	1	1280	0.10607836038902896	1.6244816359611876	2.0239310021625254	309.0437927246094	309.0530700683594
844	309.080322265625	11.53565					1	DETECTED	309.0803 m/z @11.54 [CD6586_1.mzXML]	309.080322265625	11.53565	9.74375	11.691633333333334	1.9478833333333334	15837.7392578125	1040649.2703884281	0	1280	1.8847014915832823	0.5435245642427963	0.08704912848559258	309.079345703125	309.0809326171875
845	309.1484375	12.36225					1	DETECTED	309.1484 m/z @12.36 [CD6586_1.mzXML]	309.1484375	12.36225	11.976799999999999	14.004316666666666	2.027516666666667	9331.2744140625	612320.970202759	0	1280	1.745427418237627	2.630064426860377	4.260128853720754	309.1482238769531	309.1495666503906
846	309.2016296386719	12.784016666666668					1	DETECTED	309.2016 m/z @12.78 [CD6586_1.mzXML]	309.2016296386719	12.784016666666668	11.751516666666667	15.078083333333332	3.3265666666666647	25706.9296875	1336126.1928514391	0	1280	1.00329893537522	1.6010796626265675	2.2249912885893584	309.2007141113281	309.2042541503906
847	310.0447692871094	10.459133333333334					1	DETECTED	310.0448 m/z @10.46 [CD6586_1.mzXML]	310.0447692871094	10.459133333333334	4.017416666666667	17.546666666666667	13.529250000000001	1945129.25	1.6698579533699537E7	1	1280	0.10621964192209354	1.977424705648932	2.56647020730649	310.03857421875	310.0466003417969
848	310.1119689941406	0.3237					1	DETECTED	310.1120 m/z @0.32 [CD6586_1.mzXML]	310.1119689941406	0.3237	0.13499999999999998	19.948500000000003	19.8135	1803.572021484375	990974.7132850953	0	1280	0.2400855634804791	52.5	104.00000000000001	310.10968017578125	310.1136169433594
849	310.1996765136719	10.642					1	DETECTED	310.1997 m/z @10.64 [CD6586_1.mzXML]	310.1996765136719	10.642	10.445133333333333	16.271566666666665	5.826433333333332	81900.609375	1993752.4915693977	0	1280	0.15722138921781337	9.07674885678707	16.088834292741552	310.19720458984375	310.19970703125
850	310.91070556640625	1.6498666666666668					1	DETECTED	310.9107 m/z @1.65 [CD6586_1.mzXML]	310.91070556640625	1.6498666666666668	1.5908333333333333	16.3689	14.778066666666668	101516.0703125	5492301.611407715	0	1280	0.07037587667181633	1.3250240747567688	1.7917792089753661	310.9103698730469	310.9165954589844
851	311.00299072265625	11.828883333333332					1	DETECTED	311.0030 m/z @11.83 [CD6586_1.mzXML]	311.00299072265625	11.828883333333332	5.799	18.84	13.041	8839.408203125	1517434.953210481	0	1280	0.4607210319570285	1.017306086100922	0.7367625208938116	310.9966735839844	311.0084228515625
852	311.04901123046875	10.459133333333334					1	DETECTED	311.0490 m/z @10.46 [CD6586_1.mzXML]	311.04901123046875	10.459133333333334	10.402999999999999	11.17915	0.7761500000000012	258821.59375	1871015.635501962	0	1280	0.11089472245104659	1.8997476925296497	2.7345790649536577	311.0473327636719	311.0503234863281
853	311.1224060058594	8.792833333333334					1	DETECTED	311.1224 m/z @8.79 [CD6586_1.mzXML]	311.1224060058594	8.792833333333334	8.56155	8.8392	0.2776499999999995	13060.9091796875	121115.03745483398	0	1280	0.10292612512912136	0.6002378035598451	0.20047560711969029	311.12200927734375	311.1224670410156
854	311.1647033691406	12.393699999999999					1	DETECTED	311.1647 m/z @12.39 [CD6586_1.mzXML]	311.1647033691406	12.393699999999999	9.836633333333333	15.606233333333334	5.7696000000000005	136238.640625	3550136.237094846	0	1280	0.26274897707631695	0.5515479518734229	1.616403173034925	311.1585998535156	311.174560546875
855	311.2029724121094	10.642					1	DETECTED	311.2030 m/z @10.64 [CD6586_1.mzXML]	311.2029724121094	10.642	10.51335	16.990666666666666	6.477316666666665	16975.90625	1333123.074567749	0	1280	0.31168682140993376	18.230822689796973	34.66232137202785	311.1932373046875	311.20318603515625
856	311.6308288574219	12.85435					1	DETECTED	311.6308 m/z @12.85 [CD6586_1.mzXML]	311.6308288574219	12.85435	12.798066666666667	12.924883333333334	0.12681666666666658	26329.79296875	145776.65141796976	0	1280	0.11240905090365949	1.1265916493929578	1.2531832987859157	311.63018798828125	311.6308288574219
857	312.0274658203125	13.231866666666667					1	DETECTED	312.0275 m/z @13.23 [CD6586_1.mzXML]	312.0274658203125	13.231866666666667	11.634016666666668	17.089499999999997	5.45548333333333	63723.5234375	1694140.6411541747	0	1280	0.18851643875294322	0.6019425978643921	0.18627712318327203	312.02130126953125	312.028076171875
858	312.0416564941406	10.459133333333334					1	DETECTED	312.0417 m/z @10.46 [CD6586_1.mzXML]	312.0416564941406	10.459133333333334	10.402999999999999	16.45	6.047000000000001	71097.09375	1850993.219391787	0	1280	0.09464533027442457	53.94197113547634	2.677785292492202	312.03466796875	312.0419921875
859	312.1321105957031	12.84015					1	DETECTED	312.1321 m/z @12.84 [CD6586_1.mzXML]	312.1321105957031	12.84015	8.7145	12.882433333333333	4.167933333333334	10602.869140625	842937.483773621	0	1280	0.09336858104359003	0.5051244450369438	0.01024889007388743	312.1272888183594	312.1330261230469
860	312.1572265625	12.187466666666667					1	DETECTED	312.1572 m/z @12.19 [CD6586_1.mzXML]	312.1572265625	12.187466666666667	12.155666666666667	12.250766666666667	0.0951000000000004	12193.4326171875	55821.62092773448	0	1280	0.09897812546808815	1.4952830188679076	1.9905660377358154	312.1570739746094	312.1575012207031
861	312.21453857421875	10.7691					1	DETECTED	312.2145 m/z @10.77 [CD6586_1.mzXML]	312.21453857421875	10.7691	10.581999999999999	11.134233333333333	0.5522333333333336	70735.921875	569893.4343587655	0	1280	0.10551955732407059	1.4113078883787944	1.749406096292216	312.2140808105469	312.2152404785156
862	312.2298278808594	13.803466666666667					1	DETECTED	312.2298 m/z @13.80 [CD6586_1.mzXML]	312.2298278808594	13.803466666666667	13.774983333333333	13.887983333333333	0.11299999999999955	6873.583984375	38362.04675292957	0	1280	0.07891858889467152	1.9836161497951572	2.9672322995903144	312.229248046875	312.2300720214844
863	312.2877197265625	13.676983333333334					1	DETECTED	312.2877 m/z @13.68 [CD6586_1.mzXML]	312.2877197265625	13.676983333333334	13.571616666666667	14.048716666666667	0.4771000000000001	8548.435546875	165556.8029241942	0	1280	0.3755442709255554	2.263998734577662	3.5279974691553244	312.28662109375	312.2882080078125
864	312.36029052734375	12.109233333333332					1	DETECTED	312.3603 m/z @12.11 [CD6586_1.mzXML]	312.36029052734375	12.109233333333332	9.4543	12.266616666666666	2.812316666666666	33417.015625	1241507.2091931156	0	1280	0.09600913966773383	0.529639790076336	0.0592795801526719	312.3536376953125	312.36041259765625
865	312.65618896484375	2.4858333333333333					1	DETECTED	312.6562 m/z @2.49 [CD6586_1.mzXML]	312.65618896484375	2.4858333333333333	2.064033333333333	19.781833333333335	17.7178	15802.2958984375	1524884.2806065374	0	1280	0.41683171849975453	2.4075141218201255	2.062523370674097	312.65423583984375	312.65869140625
866	312.7813415527344	1.93855					1	DETECTED	312.7813 m/z @1.94 [CD6586_1.mzXML]	312.7813415527344	1.93855	1.93855	2.078133333333333	0.13958333333333317	12177.5458984375	55899.442035888576	0	1280	0.10860196404032219	null	null	312.7798156738281	312.7813415527344
867	313.09442138671875	1.45785					1	DETECTED	313.0944 m/z @1.46 [CD6586_1.mzXML]	313.09442138671875	1.45785	1.3922666666666668	19.35	17.957733333333334	23151.947265625	3105404.408682587	0	1280	0.09909779758229598	65.08470515978516	138.79033216185266	313.0931091308594	313.1002502441406
868	313.1530456542969	10.036233333333334					1	DETECTED	313.1530 m/z @10.04 [CD6586_1.mzXML]	313.1530456542969	10.036233333333334	10.020999999999999	10.129349999999999	0.10834999999999972	5292.42236328125	24393.58432446278	0	1280	0.07392361116452406	3.5563457330412844	6.112691466082569	313.15264892578125	313.1534118652344
869	313.1650085449219	12.330900000000002					1	DETECTED	313.1650 m/z @12.33 [CD6586_1.mzXML]	313.1650085449219	12.330900000000002	12.282316666666667	12.67095	0.38863333333333294	29901.12109375	440699.8009016112	0	1280	0.2639431362739302	3.9996569468266188	6.038916252888467	313.1639709472656	313.1653747558594
870	313.2713317871094	13.761149999999999					1	DETECTED	313.2713 m/z @13.76 [CD6586_1.mzXML]	313.2713317871094	13.761149999999999	0.11793333333333332	19.98166666666667	19.863733333333336	1050467.0	1.999651649850585E7	1	1280	0.22596153473598157	1.2887327220038767	2.1799645766921523	313.2705383300781	313.27447509765625
871	313.7816467285156	2.5269166666666667					1	DETECTED	313.7816 m/z @2.53 [CD6586_1.mzXML]	313.7816467285156	2.5269166666666667	2.1347	18.84	16.7053	12142.3154296875	1279023.0752025454	0	1280	0.40547977589712625	8.28417044844926	16.26735432426512	313.7811279296875	313.7838134765625
872	314.2301940917969	10.994066666666667					1	DETECTED	314.2302 m/z @10.99 [CD6586_1.mzXML]	314.2301940917969	10.994066666666667	1.8116166666666667	12.020933333333334	10.209316666666666	732197.3125	1.6149209911443252E7	1	1280	0.12187100111666105	1.2928627960071397	1.4534497096098715	314.2295227050781	314.23223876953125
873	314.7773742675781	1.9938833333333332					1	DETECTED	314.7774 m/z @1.99 [CD6586_1.mzXML]	314.7773742675781	1.9938833333333332	1.8963500000000002	2.2053333333333334	0.30898333333333317	15066.6669921875	176286.59313073734	0	1280	0.22711541351039388	1.5839883800410157	2.1679767600820314	314.7763977050781	314.7776794433594
874	315.06072998046875	2.5541833333333335					1	DETECTED	315.0607 m/z @2.55 [CD6586_1.mzXML]	315.06072998046875	2.5541833333333335	1.4095166666666665	9.500266666666667	8.09075	21653.236328125	1503981.2101648564	0	1280	2.02788392297934	3.5341074548631326	5.689871245406197	315.0508728027344	315.06658935546875
875	315.07733154296875	2.4722500000000003					1	DETECTED	315.0773 m/z @2.47 [CD6586_1.mzXML]	315.07733154296875	2.4722500000000003	0.10093333333333333	19.99816666666667	19.897233333333336	4643698.0	3.426154916623362E8	1	1280	0.5248099636969661	2.7942557385175224	11.397980290476406	315.076904296875	315.086181640625
876	315.13153076171875	11.476316666666666					1	DETECTED	315.1315 m/z @11.48 [CD6586_1.mzXML]	315.13153076171875	11.476316666666666	2.4303166666666667	11.947566666666667	9.51725	15521.8525390625	1640003.0674161986	0	1280	0.685326599306384	0.5260474242759231	0.05209484855184626	315.12164306640625	315.135498046875
877	315.16033935546875	12.455983333333334					1	DETECTED	315.1603 m/z @12.46 [CD6586_1.mzXML]	315.16033935546875	12.455983333333334	2.6228333333333333	13.616999999999999	10.994166666666665	11774.0380859375	2532550.7225172115	0	1280	0.1756290978436077	0.5590358464310351	0.11807169286207014	315.15618896484375	315.1609802246094
878	315.23358154296875	11.009549999999999					1	DETECTED	315.2336 m/z @11.01 [CD6586_1.mzXML]	315.23358154296875	11.009549999999999	10.851366666666667	11.149266666666668	0.2979000000000003	115959.2890625	969632.9105717799	0	1280	0.12581761075443332	1.0636031911596702	1.1353592863425868	315.23358154296875	315.2347717285156
879	315.2772521972656	13.817450000000001					1	DETECTED	315.2773 m/z @13.82 [CD6586_1.mzXML]	315.2772521972656	13.817450000000001	13.69115	13.945616666666666	0.25446666666666573	18460.76953125	202180.74557665916	0	1280	0.16877272755064965	1.007389812615458	1.0147796252309158	315.2770690917969	315.27862548828125
880	316.0813293457031	2.4722500000000003					1	DETECTED	316.0813 m/z @2.47 [CD6586_1.mzXML]	316.0813293457031	2.4722500000000003	0.15211666666666668	19.948500000000003	19.796383333333335	392983.3125	3.3425879913751557E7	0	1280	0.536020919922664	1.5889147935290409	3.1813101948576583	316.0803527832031	316.0853271484375
881	316.1737976074219	10.540783333333334					1	DETECTED	316.1738 m/z @10.54 [CD6586_1.mzXML]	316.1737976074219	10.540783333333334	10.4999	10.56805	0.06814999999999927	26003.638671875	92734.00420898307	0	1280	0.2853629477017936	0.8334692213615881	0.6669384427231762	316.173583984375	316.1737976074219
882	316.2455749511719	11.149266666666668					1	DETECTED	316.2456 m/z @11.15 [CD6586_1.mzXML]	316.2455749511719	11.149266666666668	10.931516666666665	12.642483333333333	1.7109666666666676	1421591.5	9718024.64712231	1	1280	0.09988714953280997	40.60395361903783	2.2023074243538616	316.2361755371094	316.2466735839844
883	317.0540771484375	15.109066666666667					1	DETECTED	317.0541 m/z @15.11 [CD6586_1.mzXML]	317.0540771484375	15.109066666666667	0.25525	19.382833333333334	19.127583333333334	8101.29638671875	2493733.0242762757	0	1280	0.7401515941746428	0.6438608932159973	0.2877217864319945	317.0528564453125	317.0625915527344
884	317.08221435546875	2.5541833333333335					1	DETECTED	317.0822 m/z @2.55 [CD6586_1.mzXML]	317.08221435546875	2.5541833333333335	0.35836666666666667	19.98166666666667	19.623300000000004	62121.0703125	5134128.673368196	0	1280	0.4206560822317007	1.0598395105822274	14.019502774713942	317.08087158203125	317.091064453125
885	317.11273193359375	1.6498666666666668					1	DETECTED	317.1127 m/z @1.65 [CD6586_1.mzXML]	317.11273193359375	1.6498666666666668	0.7539833333333333	18.939166666666665	18.18518333333333	34164.05078125	4853689.379901549	0	1280	0.047615580296729076	3.540913650793914	64.73018135069464	317.1030578613281	317.11395263671875
886	317.1765441894531	13.51155					1	DETECTED	317.1765 m/z @13.51 [CD6586_1.mzXML]	317.1765441894531	13.51155	5.018666666666666	13.7192	8.700533333333334	69380.8671875	2052710.8080556032	0	1280	0.22127144517428832	0.5352694700799595	1.88785131713608	317.168212890625	317.1844482421875
887	317.2494812011719	11.149266666666668					1	DETECTED	317.2495 m/z @11.15 [CD6586_1.mzXML]	317.2494812011719	11.149266666666668	11.072183333333333	14.1402	3.068016666666667	229491.046875	9621260.596349971	0	1280	0.14601299435295978	23.00313029174265	46.668003023876985	317.2415466308594	317.2501220703125
888	317.5260009765625	2.5541833333333335					1	DETECTED	317.5260 m/z @2.55 [CD6586_1.mzXML]	317.5260009765625	2.5541833333333335	1.9661833333333334	19.1035	17.137316666666667	16386.064453125	1510926.6347210694	0	1280	0.4733171150694928	6.65590868977551	10.66313685906505	317.5252685546875	317.52862548828125
889	318.0629577636719	15.913333333333332					1	DETECTED	318.0630 m/z @15.91 [CD6586_1.mzXML]	318.0629577636719	15.913333333333332	10.249983333333335	18.85666666666667	8.606683333333335	4271.72314453125	805838.9400742182	0	1280	1.5240931426072368	0.759857975697541	0.5197159513950821	318.0620422363281	318.0645446777344
890	318.1898498535156	9.348966666666666					1	DETECTED	318.1898 m/z @9.35 [CD6586_1.mzXML]	318.1898498535156	9.348966666666666	5.701366666666667	13.73315	8.031783333333333	21462.333984375	1507348.9057552803	0	1280	0.0839663832119939	1.100968216544212	2.400902597025246	318.17987060546875	318.1982727050781
891	318.2522277832031	11.164266666666666					1	DETECTED	318.2522 m/z @11.16 [CD6586_1.mzXML]	318.2522277832031	11.164266666666666	11.103533333333333	11.2531	0.14956666666666685	18806.07421875	113880.33666577212	0	1280	0.19327546918320948	1.2313391877058197	1.4626783754116397	318.2498779296875	318.2532653808594
892	318.29779052734375	11.375133333333334					1	DETECTED	318.2978 m/z @11.38 [CD6586_1.mzXML]	318.29779052734375	11.375133333333334	11.3166	12.84015	1.5235500000000002	555457.75	3180148.1919306647	1	1280	0.06695835866720934	1.9020066402610911	2.5208391164952895	318.2972412109375	318.29986572265625
893	318.9679870605469	1.93855					1	DETECTED	318.9680 m/z @1.94 [CD6586_1.mzXML]	318.9679870605469	1.93855	1.7554333333333332	2.346683333333333	0.5912499999999998	24914.525390625	358636.6653940429	0	1280	0.19231007814311107	1.6144079366524056	2.1871340252246365	318.9672546386719	318.9687194824219
894	319.0644836425781	1.8963500000000002					1	DETECTED	319.0645 m/z @1.90 [CD6586_1.mzXML]	319.0644836425781	1.8963500000000002	1.8963500000000002	18.971999999999998	17.075649999999996	15094.3427734375	3946046.7038464947	0	1280	14.706717779524448	null	null	319.05743408203125	319.0673522949219
895	319.127197265625	10.68855					1	DETECTED	319.1272 m/z @10.69 [CD6586_1.mzXML]	319.127197265625	10.68855	9.836633333333333	10.785333333333334	0.9487000000000005	5393.2666015625	98346.30735778806	0	1280	0.19418638144504463	0.556803286706447	0.11360657341289403	319.1255798339844	319.1289978027344
896	319.1635437011719	9.576766666666666					1	DETECTED	319.1635 m/z @9.58 [CD6586_1.mzXML]	319.1635437011719	9.576766666666666	9.56155	11.751516666666667	2.189966666666667	9449.97265625	582029.2839931641	0	1280	0.07735379933830622	71.95947426068439	142.91894852136878	319.15472412109375	319.1636962890625
897	319.1922912597656	14.38985					1	DETECTED	319.1923 m/z @14.39 [CD6586_1.mzXML]	319.1922912597656	14.38985	9.334533333333333	16.662916666666668	7.328383333333335	201419.984375	9347831.18767011	0	1280	0.5762745160546405	1.541307639305202	4.264085237908073	319.18603515625	319.2005615234375
898	319.3011779785156	11.375133333333334					1	DETECTED	319.3012 m/z @11.38 [CD6586_1.mzXML]	319.3011779785156	11.375133333333334	11.331733333333334	11.721183333333332	0.3894499999999983	95729.828125	618656.0760939951	0	1280	0.2114080592017924	3.660088675847429	6.4681679275665385	319.2930603027344	319.3026123046875
899	320.0027770996094	17.268166666666666					1	DETECTED	320.0028 m/z @17.27 [CD6586_1.mzXML]	320.0027770996094	17.268166666666666	9.759283333333334	19.781833333333335	10.02255	2637.469970703125	834192.1465114441	0	1280	0.3716633836099028	0.6673795260280603	0.3347590520561206	320.0020446777344	320.0124816894531
900	320.1955871582031	14.490216666666667					1	DETECTED	320.1956 m/z @14.49 [CD6586_1.mzXML]	320.1955871582031	14.490216666666667	11.072183333333333	15.945549999999999	4.873366666666666	35917.390625	2227702.631159668	0	1280	3.777647998887165	0.6845322271218244	0.26569891389060146	320.1946105957031	320.19696044921875
901	320.6990966796875	9.118699999999999					1	DETECTED	320.6991 m/z @9.12 [CD6586_1.mzXML]	320.6990966796875	9.118699999999999	9.056716666666667	9.118699999999999	0.06198333333333217	2764.30615234375	8341.397542114095	0	1280	0.054837116616479165	0.5	null	320.6979675292969	320.6990966796875
902	320.8678894042969	1.6204166666666666					1	DETECTED	320.8679 m/z @1.62 [CD6586_1.mzXML]	320.8678894042969	1.6204166666666666	1.5908333333333333	1.6498666666666668	0.05903333333333349	20497.009765625	55123.044366699236	0	1280	0.12051264679650564	0.9977464788732434	0.9954929577464868	320.8673095703125	320.86822509765625
903	320.9646301269531	1.9938833333333332					1	DETECTED	320.9646 m/z @1.99 [CD6586_1.mzXML]	320.9646301269531	1.9938833333333332	1.7975999999999999	2.3185166666666666	0.5209166666666667	15673.5830078125	244879.14315307618	0	1280	0.07572591051189148	1.326950836375987	1.653901672751974	320.9640197753906	320.9657287597656
904	321.2079772949219	12.798066666666667					1	DETECTED	321.2080 m/z @12.80 [CD6586_1.mzXML]	321.2079772949219	12.798066666666667	1.4268333333333334	15.3168	13.889966666666668	49749.89453125	4761644.076141387	0	1280	0.2661480588729521	0.5891117996352738	0.07325365156048817	321.1981506347656	321.2090148925781
905	321.2552185058594	12.266616666666666					1	DETECTED	321.2552 m/z @12.27 [CD6586_1.mzXML]	321.2552185058594	12.266616666666666	12.219050000000001	12.29825	0.07919999999999838	7103.87353515625	26948.31448266567	0	1280	0.18056402147865214	0.8325157673440949	0.6650315346881898	321.2549133300781	321.25665283203125
906	321.312744140625	12.596033333333333					1	DETECTED	321.3127 m/z @12.60 [CD6586_1.mzXML]	321.312744140625	12.596033333333333	12.36225	12.798066666666667	0.43581666666666763	17716.796875	285570.70965502947	0	1280	0.08258317223088874	0.9320952448848674	0.8641904897697348	321.31231689453125	321.3134460449219
907	322.0640869140625	12.006166666666667					1	DETECTED	322.0641 m/z @12.01 [CD6586_1.mzXML]	322.0640869140625	12.006166666666667	11.874333333333334	19.284	7.409666666666665	322844.28125	4089219.612455072	1	1280	0.12563462452602359	1.9380697102687077	2.2098386649336352	322.0555419921875	322.065185546875
908	322.27191162109375	14.019133333333334					1	DETECTED	322.2719 m/z @14.02 [CD6586_1.mzXML]	322.27191162109375	14.019133333333334	13.887983333333333	14.518916666666666	0.6309333333333331	26453.234375	510687.9271419679	0	1280	0.3107197295573503	2.4053882323039466	3.810776464607893	322.2715759277344	322.27252197265625
909	323.0189514160156	11.54975					1	DETECTED	323.0190 m/z @11.55 [CD6586_1.mzXML]	323.0189514160156	11.54975	1.7836333333333334	11.691633333333334	9.908000000000001	26829.07421875	4896748.517583864	0	1280	0.09930311825327998	0.5072640609454118	0.017537244539204397	323.0098876953125	323.0198059082031
910	323.1649169921875	11.813516666666667					1	DETECTED	323.1649 m/z @11.81 [CD6586_1.mzXML]	323.1649169921875	11.813516666666667	9.759283333333334	11.932799999999999	2.1735166666666643	6107.15673828125	384019.7250404048	0	1280	0.14200844133248935	0.5290335404936145	0.05806708098722893	323.1623229980469	323.1654357910156
911	323.1809997558594	15.541833333333333					1	DETECTED	323.1810 m/z @15.54 [CD6586_1.mzXML]	323.1809997558594	15.541833333333333	9.277383333333335	19.71516666666667	10.437783333333334	4495.48828125	1212577.0124625238	0	1280	1.004058872959341	0.8330965474489649	0.5824147634005998	323.1793212890625	323.1825256347656
912	323.2236022949219	14.124883333333335					1	DETECTED	323.2236 m/z @14.12 [CD6586_1.mzXML]	323.2236022949219	14.124883333333335	1.3922666666666668	15.34905	13.956783333333334	26912.35546875	2872688.7743895263	0	1280	0.266995644821332	0.5482943284893461	3.26626700698335	323.22216796875	323.2250061035156
913	323.25323486328125	12.84015					1	DETECTED	323.2532 m/z @12.84 [CD6586_1.mzXML]	323.25323486328125	12.84015	12.020933333333334	13.496683333333333	1.4757499999999997	14263.3603515625	551475.5358566898	0	1280	0.07347803499260763	0.900707993408338	0.8014159868166759	323.25274658203125	323.254150390625
914	323.9992370605469	12.5802					1	DETECTED	323.9992 m/z @12.58 [CD6586_1.mzXML]	323.9992370605469	12.5802	0.18646666666666667	19.598333333333336	19.41186666666667	15994.9189453125	3722709.8892572336	0	1280	1.3394606017195407	1.4072796636012594	1.9743461156055708	323.99810791015625	324.0011901855469
915	324.0438537597656	9.334533333333333					1	DETECTED	324.0439 m/z @9.33 [CD6586_1.mzXML]	324.0438537597656	9.334533333333333	9.277383333333335	10.402999999999999	1.125616666666664	29744.62109375	464901.18501599145	0	1280	0.09440205900096466	9.847914843978113	1.8812598927762914	324.0429992675781	324.0444641113281
916	324.0611267089844	11.991466666666668					1	DETECTED	324.0611 m/z @11.99 [CD6586_1.mzXML]	324.0611267089844	11.991466666666668	11.947566666666667	12.155666666666667	0.20809999999999995	115614.1953125	781668.2403222637	0	1280	0.11598236777988014	2.370159453302922	4.206303087976164	324.060791015625	324.06121826171875
917	324.1775207519531	15.541833333333333					1	DETECTED	324.1775 m/z @15.54 [CD6586_1.mzXML]	324.1775207519531	15.541833333333333	0.2894	19.99816666666667	19.70876666666667	18322.62109375	4896241.40282022	0	1280	0.6194357259852925	0.646085979723454	0.563380030409395	324.1761169433594	324.1781311035156
918	324.19012451171875	9.74375					1	DETECTED	324.1901 m/z @9.74 [CD6586_1.mzXML]	324.19012451171875	9.74375	9.698200000000002	9.836633333333333	0.13843333333333163	23899.6328125	124231.19845263616	0	1280	0.10047833087294933	1.519575557994904	2.1065209345108844	324.1898193359375	324.19036865234375
919	324.3243408203125	12.330900000000002					1	DETECTED	324.3243 m/z @12.33 [CD6586_1.mzXML]	324.3243408203125	12.330900000000002	12.12465	12.5015	0.37684999999999924	8407.220703125	132387.72119433578	0	1280	0.10719591872823742	0.9135757575757526	0.8271515151515052	324.3226318359375	324.32513427734375
920	324.8063659667969	1.7402666666666666					1	DETECTED	324.8064 m/z @1.74 [CD6586_1.mzXML]	324.8063659667969	1.7402666666666666	1.7093500000000001	1.9246166666666666	0.2152666666666665	9220.5107421875	97592.5451503906	0	1280	0.08084786618266593	3.481401617250692	5.962803234501384	324.8044738769531	324.8073425292969
921	325.0533447265625	1.8257166666666669					1	DETECTED	325.0533 m/z @1.83 [CD6586_1.mzXML]	325.0533447265625	1.8257166666666669	1.7975999999999999	11.634016666666668	9.836416666666668	28347.876953125	3512556.608495606	0	1280	0.05199892929544925	174.92145820983782	269.2259985006466	325.04736328125	325.0569763183594
922	325.06439208984375	11.991466666666668					1	DETECTED	325.0644 m/z @11.99 [CD6586_1.mzXML]	325.06439208984375	11.991466666666668	11.976799999999999	12.064616666666666	0.08781666666666688	22623.70703125	81523.57013037172	0	1280	0.11620173908619336	2.9937499999996118	4.9874999999992236	325.0643005371094	325.0650939941406
923	325.1739196777344	15.541833333333333					1	DETECTED	325.1739 m/z @15.54 [CD6586_1.mzXML]	325.1739196777344	15.541833333333333	0.13499999999999998	19.99816666666667	19.863166666666668	23195.716796875	5923572.0469662845	0	1280	2.0044596828180126	0.8392297346494034	0.6981446012139422	325.17193603515625	325.1753234863281
924	325.20257568359375	13.761149999999999					1	DETECTED	325.2026 m/z @13.76 [CD6586_1.mzXML]	325.20257568359375	13.761149999999999	6.899516666666667	13.960083333333333	7.060566666666666	18230.33984375	1576416.7724576413	0	1280	0.07355521096032902	0.5144960626478633	0.02899212529572666	325.2017517089844	325.2116394042969
925	325.2325134277344	13.0085					1	DETECTED	325.2325 m/z @13.01 [CD6586_1.mzXML]	325.2325134277344	13.0085	12.440383333333333	14.246233333333333	1.8058499999999995	73082.421875	1190486.5360969226	0	1280	0.10712645132817222	1.5893302432012202	9.316240374514162	325.232177734375	325.2366943359375
926	326.07733154296875	9.363683333333334					1	DETECTED	326.0773 m/z @9.36 [CD6586_1.mzXML]	326.07733154296875	9.363683333333334	9.19325	10.581999999999999	1.3887499999999982	12530.6591796875	355411.3256499023	0	1280	0.21950818811947848	4.074173674946207	7.148347349892416	326.0767517089844	326.0780029296875
927	326.17608642578125	14.18625					1	DETECTED	326.1761 m/z @14.19 [CD6586_1.mzXML]	326.17608642578125	14.18625	9.927583333333333	18.392333333333333	8.46475	5592.8564453125	1395473.0008545537	0	1280	5.357987303757968	0.9938263149655605	0.987652629931121	326.1748962402344	326.1786804199219
928	327.0061950683594	1.0126333333333333					1	DETECTED	327.0062 m/z @1.01 [CD6586_1.mzXML]	327.0061950683594	1.0126333333333333	0.10093333333333333	19.99816666666667	19.897233333333336	8776.4306640625	5244440.339606635	0	1280	17.167976775519946	10.91216043289094	20.82432086578188	327.00482177734375	327.0124816894531
929	327.0503845214844	11.54975					1	DETECTED	327.0504 m/z @11.55 [CD6586_1.mzXML]	327.0503845214844	11.54975	1.6056833333333331	17.875999999999998	16.270316666666666	110938.59375	1.554947579797974E7	0	1280	10.00529630196863	0.5121716867333603	0.019935769578689772	327.0490417480469	327.0579528808594
930	327.1721496582031	15.67115					1	DETECTED	327.1721 m/z @15.67 [CD6586_1.mzXML]	327.1721496582031	15.67115	3.6758666666666664	17.892833333333332	14.216966666666666	7457.06787109375	2668392.7863367335	0	1280	1.3004604232777055	0.5926065384032889	0.18521307680657795	327.1702575683594	327.1730651855469
931	327.227294921875	14.063783333333333					1	DETECTED	327.2273 m/z @14.06 [CD6586_1.mzXML]	327.227294921875	14.063783333333333	12.330900000000002	14.76955	2.438649999999999	80420.4296875	2454222.251326661	0	1280	0.3135268022800215	0.6951761603161022	0.3205754841487346	327.21783447265625	327.23382568359375
932	327.2506408691406	12.219050000000001					1	DETECTED	327.2506 m/z @12.22 [CD6586_1.mzXML]	327.2506408691406	12.219050000000001	12.17155	12.314400000000001	0.14285000000000103	10719.845703125	66351.92912207029	0	1280	0.11049373739170676	1.5036842105262884	2.007368421052577	327.2503967285156	327.251220703125
933	327.28656005859375	11.859350000000001					1	DETECTED	327.2866 m/z @11.86 [CD6586_1.mzXML]	327.28656005859375	11.859350000000001	4.27325	14.7995	10.526250000000001	14733.5234375	4098706.9397119144	0	1280	0.27640896432842155	0.6937853442480325	0.387570688496065	327.2859191894531	327.2901611328125
934	328.2096862792969	12.020933333333334					1	DETECTED	328.2097 m/z @12.02 [CD6586_1.mzXML]	328.2096862792969	12.020933333333334	10.26555	12.219050000000001	1.9535000000000018	39642.1015625	824872.3098736573	0	1280	0.13491314078479633	0.557934142300354	5.687341951711574	328.20782470703125	328.21014404296875
935	328.2304382324219	14.063783333333333					1	DETECTED	328.2304 m/z @14.06 [CD6586_1.mzXML]	328.2304382324219	14.063783333333333	12.48615	14.635466666666668	2.1493166666666674	17136.013671875	984297.5508559573	0	1280	0.34633048742487027	0.6811838407741557	0.36236768154831156	328.221435546875	328.23211669921875
936	328.2462158203125	11.149266666666668					1	DETECTED	328.2462 m/z @11.15 [CD6586_1.mzXML]	328.2462158203125	11.149266666666668	0.9782666666666666	12.266616666666666	11.28835	178143.5625	3561270.7727642492	0	1280	0.1069154519313038	7.911116811861016	17.782273329806586	328.244140625	328.2483825683594
937	328.8960266113281	1.5611333333333335					1	DETECTED	328.8960 m/z @1.56 [CD6586_1.mzXML]	328.8960266113281	1.5611333333333335	1.4426333333333334	1.6352166666666668	0.19258333333333333	72936.671875	458854.86239819316	0	1280	0.09196419301027459	0.8356042097618251	0.6587676799369865	328.8955993652344	328.8966369628906
938	328.9964599609375	1.7836333333333334					1	DETECTED	328.9965 m/z @1.78 [CD6586_1.mzXML]	328.9964599609375	1.7836333333333334	0.10093333333333333	19.99816666666667	19.897233333333336	26559.052734375	5190565.039297426	0	1280	18.306344068209075	4.342484156827598	23.452758067083327	328.99566650390625	329.0044250488281
939	329.0503845214844	11.591550000000002					1	DETECTED	329.0504 m/z @11.59 [CD6586_1.mzXML]	329.0503845214844	11.591550000000002	11.53565	11.691633333333334	0.15598333333333336	13949.1533203125	88265.2979389652	0	1280	0.10753835269545142	1.3951997614788023	1.7903995229576046	329.0497741699219	329.0509338378906
940	329.17535400390625	12.377783333333333					1	DETECTED	329.1754 m/z @12.38 [CD6586_1.mzXML]	329.17535400390625	12.377783333333333	11.521016666666666	12.5802	1.0591833333333334	18908.30859375	522797.17173974565	0	1280	0.09387713357157779	0.6181282340582809	0.23625646811656165	329.1744689941406	329.1758117675781
941	329.2451477050781	13.761149999999999					1	DETECTED	329.2451 m/z @13.76 [CD6586_1.mzXML]	329.2451477050781	13.761149999999999	11.088033333333334	14.518916666666666	3.430883333333332	94298.1796875	3418848.351051513	0	1280	0.26612778039097407	0.6009312629472108	0.34231290082031185	329.2420959472656	329.2496643066406
942	329.65460205078125	13.287					1	DETECTED	329.6546 m/z @13.29 [CD6586_1.mzXML]	329.65460205078125	13.287	13.1767	13.6017	0.42499999999999893	12593.4326171875	192415.5387287598	0	1280	0.06904014685800242	1.9265639165911015	2.853127833182203	329.6534729003906	329.6556091308594
943	330.0307922363281	10.459133333333334					1	DETECTED	330.0308 m/z @10.46 [CD6586_1.mzXML]	330.0307922363281	10.459133333333334	10.43145	10.596366666666666	0.1649166666666666	26429.30078125	133914.07355810696	0	1280	0.17881151512365356	2.9786273329319015	4.957254665863803	330.0302734375	330.0310974121094
944	330.19378662109375	11.844050000000001					1	DETECTED	330.1938 m/z @11.84 [CD6586_1.mzXML]	330.19378662109375	11.844050000000001	9.438733333333333	11.844050000000001	2.4053166666666677	4395.72607421875	463036.8422424928	0	1280	2.397751289451758	0.5	null	330.18853759765625	330.19378662109375
945	330.2480773925781	13.73315					1	DETECTED	330.2481 m/z @13.73 [CD6586_1.mzXML]	330.2480773925781	13.73315	11.736083333333333	13.73315	1.997066666666667	15047.232421875	1073395.7722045905	0	1280	2.0615723620646644	0.5	null	330.2438049316406	330.2480773925781
946	330.2613220214844	11.268466666666665					1	DETECTED	330.2613 m/z @11.27 [CD6586_1.mzXML]	330.2613220214844	11.268466666666665	11.238316666666666	12.12465	0.8863333333333347	35663.0625	793491.5339118664	0	1280	0.10789424128043024	14.698728579326099	28.397457158652198	330.2513732910156	330.2621154785156
947	330.3346862792969	11.8894					1	DETECTED	330.3347 m/z @11.89 [CD6586_1.mzXML]	330.3346862792969	11.8894	11.859350000000001	14.876316666666666	3.016966666666665	26225.466796875	1357649.28453076	0	1280	0.07990362289535469	50.1991125901288	99.3982251802576	330.3339538574219	330.3429870605469
948	330.75103759765625	1.9661833333333334					1	DETECTED	330.7510 m/z @1.97 [CD6586_1.mzXML]	330.75103759765625	1.9661833333333334	1.9246166666666666	2.262016666666667	0.33740000000000014	14615.0849609375	167534.83460400385	0	1280	0.21924832528785787	4.058540497193257	7.117080994386514	330.75103759765625	330.751708984375
949	331.0517883300781	2.4722500000000003					1	DETECTED	331.0518 m/z @2.47 [CD6586_1.mzXML]	331.0517883300781	2.4722500000000003	0.10093333333333333	19.815	19.714066666666668	587086.3125	3.103481613378954E7	1	1280	0.4285431486401672	1.6788378122931957	1.497125867313409	331.0423278808594	331.05328369140625
950	331.185791015625	12.155666666666667					1	DETECTED	331.1858 m/z @12.16 [CD6586_1.mzXML]	331.185791015625	12.155666666666667	12.109233333333332	12.4093	0.3000666666666678	19382.57421875	172315.24546228064	0	1280	1.838275197716234	3.2311557788943923	3.9068845544764526	331.18438720703125	331.1861877441406
951	331.224609375	11.025383333333334					1	DETECTED	331.2246 m/z @11.03 [CD6586_1.mzXML]	331.224609375	11.025383333333334	10.704649999999999	11.103533333333333	0.3988833333333339	8817.7158203125	91142.31344152841	0	1280	0.09226869297858009	0.6218301808355831	0.24366036167116611	331.2240295410156	331.2281188964844
952	331.2605895996094	11.417483333333333					1	DETECTED	331.2606 m/z @11.42 [CD6586_1.mzXML]	331.2605895996094	11.417483333333333	11.134233333333333	16.662916666666668	5.528683333333335	21981.076171875	1592794.339061829	0	1280	0.3048975216641665	8.720538935412423	15.214559149197877	331.2582092285156	331.2664489746094
953	331.2818603515625	13.761149999999999					1	DETECTED	331.2819 m/z @13.76 [CD6586_1.mzXML]	331.2818603515625	13.761149999999999	0.16924999999999998	19.948500000000003	19.77925	719513.875	1.6053188509351004E7	1	1280	0.2840225347446026	1.2474570796945377	1.3619558492632002	331.2812194824219	331.2837829589844
954	332.027587890625	10.472783333333332					1	DETECTED	332.0276 m/z @10.47 [CD6586_1.mzXML]	332.027587890625	10.472783333333332	10.445133333333333	10.642	0.19686666666666675	9323.158203125	53786.212106079445	0	1280	0.06223193097026147	3.559975889089878	6.119951778179756	332.027099609375	332.02813720703125
955	332.05535888671875	2.4722500000000003					1	DETECTED	332.0554 m/z @2.47 [CD6586_1.mzXML]	332.05535888671875	2.4722500000000003	1.4268333333333334	9.698200000000002	8.271366666666669	57465.55078125	3062910.1013714294	0	1280	1.3984571501666683	1.3404543135367437	0.9698974082190406	332.046875	332.0572204589844
956	332.16217041015625	10.281116666666666					1	DETECTED	332.1622 m/z @10.28 [CD6586_1.mzXML]	332.16217041015625	10.281116666666666	9.32005	17.268166666666666	7.948116666666666	10610.5283203125	1188624.1276168816	0	1280	0.4082513200689828	3.6586933091939318	12.639795158755394	332.16082763671875	332.1643981933594
957	332.24078369140625	10.7691					1	DETECTED	332.2408 m/z @10.77 [CD6586_1.mzXML]	332.24078369140625	10.7691	10.1444	11.040783333333334	0.8963833333333344	76151.5390625	965140.7402902233	0	1280	0.12086673605314147	0.7174510431673871	0.4233506385931673	332.2403259277344	332.2423400878906
958	333.0499572753906	2.5133					1	DETECTED	333.0500 m/z @2.51 [CD6586_1.mzXML]	333.0499572753906	2.5133	1.8399	19.3665	17.5266	32226.263671875	2604780.7918347777	0	1280	2.1773216372251634	5.297948607220142	3.0861971123825462	333.048828125	333.0520324707031
959	333.1485290527344	13.481816666666667					1	DETECTED	333.1485 m/z @13.48 [CD6586_1.mzXML]	333.1485290527344	13.481816666666667	10.68855	15.477116666666666	4.788566666666666	30791.498046875	2245713.183982818	0	1280	2.6521364175565036	0.820268777294794	0.4926722386772251	333.1385498046875	333.1502685546875
960	333.1822509765625	11.9623					1	DETECTED	333.1823 m/z @11.96 [CD6586_1.mzXML]	333.1822509765625	11.9623	10.596366666666666	15.429283333333332	4.832916666666666	13449.4521484375	996038.0079810786	0	1280	0.3176015654043223	1.7690895114451641	2.5381790228903283	333.1806945800781	333.1914367675781
961	334.09039306640625	9.927583333333333					1	DETECTED	334.0904 m/z @9.93 [CD6586_1.mzXML]	334.09039306640625	9.927583333333333	9.836633333333333	10.036233333333334	0.19960000000000022	3612.617431640625	31268.37596398926	0	1280	0.1253713275001207	1.0973062122045163	1.1946124244090324	334.0903625488281	334.0911560058594
962	334.1380615234375	9.759283333333334					1	DETECTED	334.1381 m/z @9.76 [CD6586_1.mzXML]	334.1380615234375	9.759283333333334	9.72855	10.947033333333334	1.2184833333333334	11381.345703125	255856.22438964876	0	1280	0.07239197390043906	19.823481561821733	38.64696312364347	334.1377258300781	334.1463928222656
963	334.5084228515625	8.638133333333334					1	DETECTED	334.5084 m/z @8.64 [CD6586_1.mzXML]	334.5084228515625	8.638133333333334	8.623016666666667	8.683950000000001	0.060933333333334616	4991.68994140625	12987.609558227792	0	1280	0.0723286681488986	2.0154355016537275	3.0308710033074555	334.5080261230469	334.50860595703125
964	334.9126892089844	1.5908333333333333					1	DETECTED	334.9127 m/z @1.59 [CD6586_1.mzXML]	334.9126892089844	1.5908333333333333	1.5168166666666667	1.6498666666666668	0.1330500000000001	80107.90625	382700.2611307371	0	1280	0.08078193399271716	0.9265419882234551	1.0013057992713768	334.9126892089844	334.9137878417969
965	335.16461181640625	11.6628					1	DETECTED	335.1646 m/z @11.66 [CD6586_1.mzXML]	335.16461181640625	11.6628	10.8992	16.108416666666667	5.209216666666666	91842.71875	6443098.407868898	0	1280	0.5662943611883726	2.6057392685491547	2.858514961265073	335.16363525390625	335.1656799316406
966	335.2166442871094	12.56455					1	DETECTED	335.2166 m/z @12.56 [CD6586_1.mzXML]	335.2166442871094	12.56455	12.516699999999998	12.627333333333333	0.11063333333333425	17674.978515625	104950.41910742226	0	1280	0.1400280815048518	1.1560431905259063	1.3120863810518126	335.2159118652344	335.2171936035156
967	336.0606994628906	10.7691					1	DETECTED	336.0607 m/z @10.77 [CD6586_1.mzXML]	336.0606994628906	10.7691	10.486433333333334	10.883316666666667	0.39688333333333325	32197.966796875	246928.43698120172	0	1280	0.09627991959407112	0.7020341981132098	1.8113871229813094	336.0606384277344	336.0689392089844
968	336.0735778808594	16.010666666666665					1	DETECTED	336.0736 m/z @16.01 [CD6586_1.mzXML]	336.0735778808594	16.010666666666665	10.113949999999999	19.815	9.701050000000002	2541.8125	792300.1013701784	0	1280	0.6824806743946716	0.8225806451612906	0.6451612903225811	336.07122802734375	336.075439453125
969	336.6623840332031	13.218033333333333					1	DETECTED	336.6624 m/z @13.22 [CD6586_1.mzXML]	336.6623840332031	13.218033333333333	13.0506	13.761149999999999	0.7105499999999996	46314.390625	810955.7589382321	0	1280	0.2963499310558575	2.121889309177781	2.3227119202868702	336.6610107421875	336.6631164550781
970	336.84991455078125	1.7402666666666666					1	DETECTED	336.8499 m/z @1.74 [CD6586_1.mzXML]	336.84991455078125	1.7402666666666666	1.6792666666666667	1.7697333333333334	0.0904666666666667	12878.8681640625	54884.195634765594	0	1280	0.08159739496463536	0.7415300546448097	0.48306010928961934	336.8491516113281	336.8501892089844
971	337.0597839355469	2.3749					1	DETECTED	337.0598 m/z @2.37 [CD6586_1.mzXML]	337.0597839355469	2.3749	1.6352166666666668	19.25133333333333	17.616116666666663	503568.0625	2.239766985960957E7	1	1280	0.7159648107269618	5.74404849664433	0.7280387016362385	337.051513671875	337.06976318359375
972	337.1648864746094	14.38985					1	DETECTED	337.1649 m/z @14.39 [CD6586_1.mzXML]	337.1648864746094	14.38985	10.9623	15.57405	4.611749999999999	36757.8203125	2255354.8691655886	0	1280	3.0301123522117805	2.7443682466363395	4.201003999559146	337.16326904296875	337.1662292480469
973	337.18011474609375	12.642483333333333					1	DETECTED	337.1801 m/z @12.64 [CD6586_1.mzXML]	337.18011474609375	12.642483333333333	11.8894	13.06465	1.1752500000000001	215462.421875	3162712.3710346683	0	1280	0.2489541409958438	1.4760902884687765	3.57807736943165	337.1792297363281	337.18109130859375
974	338.0631408691406	2.3608					1	DETECTED	338.0631 m/z @2.36 [CD6586_1.mzXML]	338.0631408691406	2.3608	1.9523666666666666	11.751516666666667	9.799150000000001	48056.76171875	3764569.1914755856	0	1280	8.811570445543	9.244596861956953	20.702286254407557	338.05535888671875	338.0635986328125
975	338.2302551269531	12.455983333333334					1	DETECTED	338.2303 m/z @12.46 [CD6586_1.mzXML]	338.2302551269531	12.455983333333334	0.10093333333333333	19.99816666666667	19.897233333333336	831695.125	2.5111122027158923E7	0	1280	0.13477091469121305	0.8975026319038262	0.5343421273997405	338.2295227050781	338.235107421875
976	338.33929443359375	12.642483333333333					1	DETECTED	338.3393 m/z @12.64 [CD6586_1.mzXML]	338.33929443359375	12.642483333333333	6.0617833333333335	13.9749	7.913116666666666	1022510.0	2.1409539092226606E7	0	1280	0.2323624412084886	0.9302042305777511	0.7462031153771701	338.3388366699219	338.34405517578125
977	339.0648498535156	2.4026666666666667					1	DETECTED	339.0648 m/z @2.40 [CD6586_1.mzXML]	339.0648498535156	2.4026666666666667	1.9523666666666666	2.65035	0.6979833333333334	8111.1416015625	224362.19821594236	0	1280	0.373882059966514	0.7750203567991707	0.5500407135983415	339.06280517578125	339.0658264160156
978	339.160400390625	14.461333333333332					1	DETECTED	339.1604 m/z @14.46 [CD6586_1.mzXML]	339.160400390625	14.461333333333332	11.103533333333333	15.046850000000001	3.943316666666668	13414.2548828125	985780.9645389412	0	1280	0.4020854295942531	0.5871875434312152	0.17437508686243042	339.15997314453125	339.1614685058594
979	339.1958923339844	11.736083333333333					1	DETECTED	339.1959 m/z @11.74 [CD6586_1.mzXML]	339.1958923339844	11.736083333333333	11.53565	12.094316666666666	0.5586666666666655	24511.1953125	497570.6719406738	0	1280	0.323011447602342	1.3936470979544329	1.787294195908866	339.19525146484375	339.1964111328125
980	339.2336120605469	12.455983333333334					1	DETECTED	339.2336 m/z @12.46 [CD6586_1.mzXML]	339.2336120605469	12.455983333333334	0.37543333333333334	19.882166666666667	19.506733333333333	163944.015625	5485833.3817154495	0	1280	0.5805637035867708	2.798541150260442	1.0304504691452174	339.23297119140625	339.23541259765625
981	339.2657775878906	12.203516666666667					1	DETECTED	339.2658 m/z @12.20 [CD6586_1.mzXML]	339.2657775878906	12.203516666666667	12.187466666666667	12.642483333333333	0.4550166666666655	13789.7939453125	308427.3192031243	0	1280	0.1805775491657684	14.174974039460075	27.34994807892015	339.2652282714844	339.26605224609375
982	339.3426818847656	12.642483333333333					1	DETECTED	339.3427 m/z @12.64 [CD6586_1.mzXML]	339.3426818847656	12.642483333333333	12.17155	13.845516666666667	1.6739666666666668	226890.6875	4245586.420084714	0	1280	0.2827521953177161	0.9019678534568338	0.7180065699133498	339.334716796875	339.343017578125
983	340.03857421875	10.445133333333333					1	DETECTED	340.0386 m/z @10.45 [CD6586_1.mzXML]	340.03857421875	10.445133333333333	5.457633333333334	11.6628	6.205166666666667	133732.453125	1621179.4851079758	0	1280	0.09945231004132538	0.8272591878824425	3.223530100633186	340.0314025878906	340.0395812988281
984	340.2456359863281	11.238316666666666					1	DETECTED	340.2456 m/z @11.24 [CD6586_1.mzXML]	340.2456359863281	11.238316666666666	11.088033333333334	12.425083333333333	1.3370499999999996	76962.0	1919329.6026606436	0	1280	0.09951465174903618	4.197511747369688	8.012998157515922	340.2361755371094	340.24627685546875
985	340.3459167480469	12.627333333333333					1	DETECTED	340.3459 m/z @12.63 [CD6586_1.mzXML]	340.3459167480469	12.627333333333333	12.377783333333333	12.770066666666667	0.3922833333333333	32777.15234375	373592.01129882684	0	1280	0.08583544223160011	0.7859814332465126	0.5719628664930253	340.34539794921875	340.3541259765625
986	340.7800598144531	1.7251666666666667					1	DETECTED	340.7801 m/z @1.73 [CD6586_1.mzXML]	340.7800598144531	1.7251666666666667	1.69425	1.9246166666666666	0.2303666666666666	15090.8115234375	122082.05169335933	0	1280	0.11944238897474091	3.72560646900269	6.45121293800538	340.77923583984375	340.7805480957031
987	340.9292297363281	1.6204166666666666					1	DETECTED	340.9292 m/z @1.62 [CD6586_1.mzXML]	340.9292297363281	1.6204166666666666	1.5759333333333332	1.6792666666666667	0.1033333333333335	57549.04296875	244037.5799763186	0	1280	0.07727738720287225	1.186528540153458	1.3114393468511014	340.92919921875	340.9296569824219
988	341.029541015625	11.54975					1	DETECTED	341.0295 m/z @11.55 [CD6586_1.mzXML]	341.029541015625	11.54975	11.521016666666666	12.266616666666666	0.7455999999999996	259705.21875	2027281.8160133115	0	1280	0.1650660039771914	5.41846460106765	6.449159247631638	341.0284423828125	341.0307312011719
989	341.04217529296875	10.459133333333334					1	DETECTED	341.0422 m/z @10.46 [CD6586_1.mzXML]	341.04217529296875	10.459133333333334	10.459133333333334	16.662916666666668	6.203783333333334	17445.1875	1347009.9780439162	0	1280	0.7091460178270612	null	null	341.04217529296875	341.0517883300781
990	341.24945068359375	11.208616666666668					1	DETECTED	341.2495 m/z @11.21 [CD6586_1.mzXML]	341.24945068359375	11.208616666666668	11.134233333333333	13.452983333333332	2.3187499999999996	17631.095703125	1274246.7245454097	0	1280	0.06107692212098037	15.586488908805332	30.172977817610665	341.2416687011719	341.24945068359375
991	341.26617431640625	11.976799999999999					1	DETECTED	341.2662 m/z @11.98 [CD6586_1.mzXML]	341.26617431640625	11.976799999999999	11.9623	12.0793	0.1169999999999991	9504.2080078125	43851.77372607396	0	1280	0.06223301150149041	4.034482758621165	7.068965517242329	341.2649230957031	341.26666259765625
992	341.30242919921875	12.699183333333334					1	DETECTED	341.3024 m/z @12.70 [CD6586_1.mzXML]	341.30242919921875	12.699183333333334	1.3922666666666668	16.466316666666668	15.074050000000002	750300.875	1.4915615323920242E7	1	1280	0.20876279066145642	0.9894053211457288	2.1085721998445	341.30133056640625	341.3039245605469
993	341.35040283203125	14.019133333333334					1	DETECTED	341.3504 m/z @14.02 [CD6586_1.mzXML]	341.35040283203125	14.019133333333334	13.845516666666667	14.562533333333333	0.717016666666666	32989.1328125	674308.1649490966	0	1280	0.27234952659293654	2.064941921858487	2.7255633482517196	341.3497009277344	341.3510437011719
994	342.0133972167969	8.93225					1	DETECTED	342.0134 m/z @8.93 [CD6586_1.mzXML]	342.0133972167969	8.93225	0.10093333333333333	19.99816666666667	19.897233333333336	12548.6201171875	5376975.172670474	0	1280	4.053072778949824	1.1265156762204203	0.9167527710921848	342.0117492675781	342.0144348144531
995	342.0354919433594	10.459133333333334					1	DETECTED	342.0355 m/z @10.46 [CD6586_1.mzXML]	342.0354919433594	10.459133333333334	10.402999999999999	11.721183333333332	1.3181833333333337	48489.7109375	1264693.113562745	0	1280	1.185754908230452	2.551359392408863	2.1511603856754076	342.0322265625	342.03607177734375
996	342.2613830566406	11.375133333333334					1	DETECTED	342.2614 m/z @11.38 [CD6586_1.mzXML]	342.2613830566406	11.375133333333334	11.2531	16.352733333333333	5.099633333333333	366257.375	4127687.677498653	1	1280	0.10646923470528513	1.10887541588645	2.0037904269024347	342.2594299316406	342.2712707519531
997	342.8664245605469	1.6792666666666667					1	DETECTED	342.8664 m/z @1.68 [CD6586_1.mzXML]	342.8664245605469	1.6792666666666667	1.66445	1.7836333333333334	0.11918333333333342	30531.982421875	166312.73386669907	0	1280	0.03317636916400413	4.021934758155225	7.0438695163104486	342.8660888671875	342.866943359375
998	343.029296875	11.54975					1	DETECTED	343.0293 m/z @11.55 [CD6586_1.mzXML]	343.029296875	11.54975	1.6498666666666668	11.648183333333332	9.998316666666666	17994.34375	8473428.066760251	0	1280	9.935329753135681	0.5049714390573626	0.009942878114725173	343.02301025390625	343.029541015625
999	343.1907043457031	12.4093					1	DETECTED	343.1907 m/z @12.41 [CD6586_1.mzXML]	343.1907043457031	12.4093	11.813516666666667	16.7945	4.980983333333333	176195.03125	4009738.2037487184	1	1280	0.2271996331384507	3.8370588901443003	11.234899543183387	343.1842041015625	343.1941223144531
1000	343.29248046875	12.064616666666666					1	DETECTED	343.2925 m/z @12.06 [CD6586_1.mzXML]	343.29248046875	12.064616666666666	4.764233333333333	12.1399	7.3756666666666675	15283.02734375	2969996.315062866	0	1280	0.20675249307429944	0.5051561219388024	0.010312243877604819	343.29248046875	343.2961120605469
1001	344.01165771484375	10.9623					1	DETECTED	344.0117 m/z @10.96 [CD6586_1.mzXML]	344.01165771484375	10.9623	0.20351666666666668	19.831833333333336	19.62831666666667	13279.7421875	4729659.959919433	1	1280	6.017979023491963	0.9121996446314408	1.5808457130174596	344.0104064941406	344.0130310058594
1002	344.19439697265625	12.4093					1	DETECTED	344.1944 m/z @12.41 [CD6586_1.mzXML]	344.19439697265625	12.4093	12.266616666666666	19.25133333333333	6.984716666666666	34920.88671875	1652711.5420399164	0	1280	0.22372473770289147	24.47628781684368	43.81170948329841	344.193359375	344.2029724121094
1003	344.20489501953125	9.942716666666666					1	DETECTED	344.2049 m/z @9.94 [CD6586_1.mzXML]	344.20489501953125	9.942716666666666	9.882433333333333	10.005016666666668	0.12258333333333482	8089.3896484375	42902.736159668064	0	1280	0.10766371341974157	1.0167265689798426	1.0334531379596852	344.2047424316406	344.2054748535156
1004	344.2769470214844	11.5062					1	DETECTED	344.2769 m/z @11.51 [CD6586_1.mzXML]	344.2769470214844	11.5062	11.46175	12.798066666666667	1.3363166666666668	251613.0625	1941253.6536235365	1	1280	0.09301412404490605	2.496682085204498	3.0426907666181595	344.2767333984375	344.2777404785156
1005	344.6483459472656	13.135483333333333					1	DETECTED	344.6483 m/z @13.14 [CD6586_1.mzXML]	344.6483459472656	13.135483333333333	12.393699999999999	13.452983333333332	1.0592833333333331	33173.19140625	1020338.1876308601	0	1280	0.784885892211328	0.7140112791246311	0.4280225582492624	344.6469421386719	344.65020751953125
1006	344.8632507324219	1.69425					1	DETECTED	344.8633 m/z @1.69 [CD6586_1.mzXML]	344.8632507324219	1.69425	1.69425	1.7836333333333334	0.08938333333333337	20797.0234375	87000.63014550782	0	1280	0.016220962907244507	null	null	344.8621826171875	344.8635559082031
1007	344.8736267089844	1.5316666666666667					1	DETECTED	344.8736 m/z @1.53 [CD6586_1.mzXML]	344.8736267089844	1.5316666666666667	1.4426333333333334	1.6352166666666668	0.19258333333333333	99102.0546875	576141.4035280757	0	1280	0.08116334410929893	1.0984109188771112	1.0289182253631632	344.8720397949219	344.87408447265625
1008	346.0070495605469	11.025383333333334					1	DETECTED	346.0070 m/z @11.03 [CD6586_1.mzXML]	346.0070495605469	11.025383333333334	0.10093333333333333	19.99816666666667	19.897233333333336	213817.171875	7.339878708304466E7	1	1280	5.07770980579426	1.0763426454570841	0.3092912551157992	346.0064392089844	346.00909423828125
1009	346.90667724609375	1.5611333333333335					1	DETECTED	346.9067 m/z @1.56 [CD6586_1.mzXML]	346.90667724609375	1.5611333333333335	1.5021	1.5759333333333332	0.0738333333333332	11138.0859375	39619.12055126946	0	1280	0.14053418294029707	0.6253529079616007	0.2507058159232015	346.90576171875	346.90667724609375
1010	347.0153503417969	10.931516666666665					1	DETECTED	347.0154 m/z @10.93 [CD6586_1.mzXML]	347.0153503417969	10.931516666666665	0.11793333333333332	19.96516666666667	19.847233333333335	82774.4765625	1.1579345780362299E7	0	1280	4.199032175178374	8.36746043017027	9.151642549045874	347.0074157714844	347.018310546875
1011	347.1575012207031	11.268466666666665					1	DETECTED	347.1575 m/z @11.27 [CD6586_1.mzXML]	347.1575012207031	11.268466666666665	9.667983333333332	11.331733333333334	1.663750000000002	30519.244140625	1333248.0817290053	0	1280	1.7484567245814233	0.5209607426310934	0.039875497317132635	347.1575012207031	347.15911865234375
1012	348.0190734863281	11.040783333333334					1	DETECTED	348.0191 m/z @11.04 [CD6586_1.mzXML]	348.0190734863281	11.040783333333334	0.42711666666666664	19.8655	19.438383333333334	10087.724609375	2121426.163371613	0	1280	4.474271446045108	0.9157242234854434	0.5238959175701594	348.0103759765625	348.021240234375
1013	348.3083801269531	13.803466666666667					1	DETECTED	348.3084 m/z @13.80 [CD6586_1.mzXML]	348.3083801269531	13.803466666666667	13.526683333333333	14.375583333333333	0.8489000000000004	118648.5625	2112148.7177517065	0	1280	0.298131820930454	1.2884786871416334	1.3290679008552841	348.3077087402344	348.3094482421875
1014	348.8110656738281	1.7554333333333332					1	DETECTED	348.8111 m/z @1.76 [CD6586_1.mzXML]	348.8110656738281	1.7554333333333332	1.7402666666666666	1.8399	0.09963333333333346	22142.306640625	81660.88614819347	0	1280	0.07005864203580603	3.284615384615414	5.569230769230828	348.8110656738281	348.8127136230469
1015	349.0151672363281	14.923166666666667					1	DETECTED	349.0152 m/z @14.92 [CD6586_1.mzXML]	349.0151672363281	14.923166666666667	0.10093333333333333	19.99816666666667	19.897233333333336	16691.392578125	5567092.88474995	0	1280	2.8779273609909772	0.9757982749368278	0.8278304160943226	349.01318359375	349.0174865722656
1016	349.2324523925781	12.7559					1	DETECTED	349.2325 m/z @12.76 [CD6586_1.mzXML]	349.2324523925781	12.7559	11.056583333333332	13.107566666666665	2.050983333333333	36418.09375	1162991.1629678945	0	1280	0.29739636185762564	0.6034729646230341	null	349.22314453125	349.2353820800781
1017	350.25506591796875	13.761149999999999					1	DETECTED	350.2551 m/z @13.76 [CD6586_1.mzXML]	350.25506591796875	13.761149999999999	13.586666666666668	14.0939	0.5072333333333319	91753.328125	1087499.9625559067	0	1280	0.18073558714227467	1.4272057422152584	2.751500573032473	350.254638671875	350.2560119628906
1018	350.8086242675781	1.7554333333333332					1	DETECTED	350.8086 m/z @1.76 [CD6586_1.mzXML]	350.8086242675781	1.7554333333333332	1.69425	1.8116166666666667	0.11736666666666662	27579.720703125	123930.22756860343	0	1280	0.06786208811910277	0.9591391991283055	0.918278398256611	350.8075256347656	350.8089294433594
1019	350.8901672363281	1.5908333333333333					1	DETECTED	350.8902 m/z @1.59 [CD6586_1.mzXML]	350.8901672363281	1.5908333333333333	1.5316666666666667	1.66445	0.13278333333333325	92254.1875	408604.5309233395	0	1280	0.07684228116092107	1.1432921852502131	1.1000019016677494	350.8900146484375	350.8910827636719
1020	351.011474609375	15.50985					1	DETECTED	351.0115 m/z @15.51 [CD6586_1.mzXML]	351.011474609375	15.50985	0.11793333333333332	19.99816666666667	19.880233333333337	6420.24462890625	2436552.9432928176	0	1280	2.703219493500434	0.6458010968960981	0.3054130943240593	351.00909423828125	351.0130310058594
1021	351.22711181640625	13.817450000000001					1	DETECTED	351.2271 m/z @13.82 [CD6586_1.mzXML]	351.22711181640625	13.817450000000001	4.15285	15.380766666666666	11.227916666666665	62352.703125	7877999.396511049	0	1280	0.29102564643780404	0.5633720541625141	0.03506772292858308	351.21759033203125	351.2328796386719
1022	352.1637878417969	10.005016666666668					1	DETECTED	352.1638 m/z @10.01 [CD6586_1.mzXML]	352.1637878417969	10.005016666666668	9.500266666666667	19.498333333333335	9.998066666666668	18629.46484375	1008382.5429485783	0	1280	0.08017213493456765	0.7037675383810316	1.9728774126700033	352.1624450683594	352.17364501953125
1023	352.1745300292969	11.634016666666668					1	DETECTED	352.1745 m/z @11.63 [CD6586_1.mzXML]	352.1745300292969	11.634016666666668	10.3127	11.721183333333332	1.4084833333333329	8586.0615234375	279505.486998474	0	1280	0.7927456212243644	0.5329847752872758	0.06596955057455171	352.17388916015625	352.182861328125
1024	352.23046875	13.803466666666667					1	DETECTED	352.2305 m/z @13.80 [CD6586_1.mzXML]	352.23046875	13.803466666666667	12.250766666666667	14.019133333333334	1.768366666666667	17545.544921875	837135.5332985837	0	1280	1.5706129037681755	0.5694489169403837	0.1388978338807673	352.221435546875	352.2309875488281
1025	352.8949890136719	1.6792666666666667					1	DETECTED	352.8950 m/z @1.68 [CD6586_1.mzXML]	352.8949890136719	1.6792666666666667	1.4874666666666667	1.7402666666666666	0.2527999999999999	77971.96875	367089.6830330808	0	1280	0.04592033164118203	0.6489002021921084	0.15987903263360043	352.8948059082031	352.8995056152344
1026	353.0333557128906	1.9246166666666666					1	DETECTED	353.0334 m/z @1.92 [CD6586_1.mzXML]	353.0333557128906	1.9246166666666666	1.7697333333333334	17.9925	16.222766666666665	164835.5	7377325.864379736	0	1280	0.7005911516898038	3.876987718408661	5.411876302723715	353.0238952636719	353.03485107421875
1027	353.154052734375	11.193999999999999					1	DETECTED	353.1541 m/z @11.19 [CD6586_1.mzXML]	353.154052734375	11.193999999999999	8.396700000000001	11.918383333333333	3.521683333333332	12782.6806640625	652722.0152145993	0	1280	0.11836884112087809	0.6294790214373386	0.2589580428746771	353.1440734863281	353.15472412109375
1028	353.2331237792969	12.713283333333333					1	DETECTED	353.2331 m/z @12.71 [CD6586_1.mzXML]	353.2331237792969	12.713283333333333	1.4095166666666665	15.864383333333334	14.454866666666668	11305.138671875	2424724.456452301	0	1280	1.154383561124579	0.6141149438479736	0.22592073705351265	353.2272644042969	353.24310302734375
1029	353.2635192871094	13.761149999999999					1	DETECTED	353.2635 m/z @13.76 [CD6586_1.mzXML]	353.2635192871094	13.761149999999999	13.41025	16.30415	2.8939000000000004	1157625.75	2.179281953212132E7	1	1280	0.3019333106453601	1.3028642936791268	2.493615164933417	353.262939453125	353.2658386230469
1030	354.0534973144531	10.785333333333334					1	DETECTED	354.0535 m/z @10.79 [CD6586_1.mzXML]	354.0534973144531	10.785333333333334	10.721033333333333	10.883316666666667	0.16228333333333467	30305.896484375	176491.61920385834	0	1280	0.09924750936449378	1.2513941704899207	1.5797542826410425	354.052978515625	354.0537414550781
1031	354.2009582519531	10.189666666666666					1	DETECTED	354.2010 m/z @10.19 [CD6586_1.mzXML]	354.2009582519531	10.189666666666666	10.129349999999999	10.281116666666666	0.15176666666666705	9972.68359375	55904.95698840348	0	1280	0.1396248336815109	1.258082343188722	1.516164686377444	354.2002868652344	354.2012634277344
1032	355.009521484375	19.136333333333333					1	DETECTED	355.0095 m/z @19.14 [CD6586_1.mzXML]	355.009521484375	19.136333333333333	0.10093333333333333	19.99816666666667	19.897233333333336	8596.521484375	2296141.5903663966	0	1280	16.332186317039426	0.5360755820715168	0.06616270977364183	355.0068054199219	355.01220703125
1033	355.0452880859375	11.591550000000002					1	DETECTED	355.0453 m/z @11.59 [CD6586_1.mzXML]	355.0452880859375	11.591550000000002	11.5637	11.8894	0.32569999999999943	9039.81640625	93745.34627972421	0	1280	0.10442320117898163	5.847396768401972	10.694793536803944	355.04425048828125	355.045654296875
1034	355.08135986328125	12.049933333333334					1	DETECTED	355.0814 m/z @12.05 [CD6586_1.mzXML]	355.08135986328125	12.049933333333334	11.991466666666668	12.250766666666667	0.25929999999999964	25834.294921875	198137.07557128905	0	1280	0.11706268739316528	2.2175028506271603	3.264002200511922	355.0811462402344	355.0822448730469
1035	355.1703186035156	11.721183333333332					1	DETECTED	355.1703 m/z @11.72 [CD6586_1.mzXML]	355.1703186035156	11.721183333333332	3.4284166666666667	11.782733333333335	8.354316666666668	13487.6328125	2923760.2409174806	0	1280	8.31861923597577	0.503711065466692	0.00742213093338398	355.1695251464844	355.1746520996094
1036	355.2605285644531	12.29825					1	DETECTED	355.2605 m/z @12.30 [CD6586_1.mzXML]	355.2605285644531	12.29825	11.844050000000001	15.046850000000001	3.2028	24731.134765625	1339011.3057213132	0	1280	0.12974437264609762	3.5257595772787442	5.906963196926241	355.2508239746094	355.27044677734375
1037	355.2819519042969	12.611383333333333					1	DETECTED	355.2820 m/z @12.61 [CD6586_1.mzXML]	355.2819519042969	12.611383333333333	7.412633333333333	12.727566666666666	5.314933333333333	27119.92578125	2199951.165697449	0	1280	0.11906458908549133	0.5111741604552377	0.022348320910475356	355.28118896484375	355.2836608886719
1038	356.0340576171875	10.249983333333335					1	DETECTED	356.0341 m/z @10.25 [CD6586_1.mzXML]	356.0340576171875	10.249983333333335	10.23445	15.236733333333332	5.002283333333331	6312.02490234375	408931.2500595092	0	1280	0.0912937645781362	161.0177038626556	321.0354077253112	356.0320739746094	356.0342102050781
1039	356.0504150390625	10.7691					1	DETECTED	356.0504 m/z @10.77 [CD6586_1.mzXML]	356.0504150390625	10.7691	9.56155	11.072183333333333	1.5106333333333328	19364.8203125	330860.224410431	0	1280	0.07647204648893968	0.625495148579079	0.242920738394136	356.0498962402344	356.0572204589844
1040	356.0702209472656	10.113949999999999					1	DETECTED	356.0702 m/z @10.11 [CD6586_1.mzXML]	356.0702209472656	10.113949999999999	10.06675	10.51335	0.4466000000000001	39858.6640625	288074.817361329	0	1280	0.0820762598228395	4.509652290456098	7.298017787510067	356.06951904296875	356.0711364746094
1041	356.2767333984375	11.4915					1	DETECTED	356.2767 m/z @11.49 [CD6586_1.mzXML]	356.2767333984375	11.4915	11.46175	12.611383333333333	1.1496333333333322	70305.921875	866995.533921385	0	1280	0.12634773528322185	19.321568627450997	37.643137254901994	356.2767333984375	356.2848205566406
1042	356.9073181152344	1.6056833333333331					1	DETECTED	356.9073 m/z @1.61 [CD6586_1.mzXML]	356.9073181152344	1.6056833333333331	1.5463333333333333	1.66445	0.11811666666666665	92622.046875	397367.33077148447	0	1280	0.07877267170235447	0.9700884508357902	1.031781287815419	356.9068908691406	356.90765380859375
1043	357.1697692871094	12.330900000000002					1	DETECTED	357.1698 m/z @12.33 [CD6586_1.mzXML]	357.1697692871094	12.330900000000002	12.330900000000002	12.5802	0.24929999999999808	21924.189453125	206471.21867773405	0	1280	0.1171605936765463	null	null	357.1695861816406	357.1705322265625
1044	357.2062072753906	11.813516666666667					1	DETECTED	357.2062 m/z @11.81 [CD6586_1.mzXML]	357.2062072753906	11.813516666666667	9.305716666666665	11.813516666666667	2.5078000000000014	3239.092041015625	441670.3072837526	0	1280	2.505743003649302	0.5	null	357.2062072753906	357.2134094238281
1045	357.27630615234375	12.642483333333333					1	DETECTED	357.2763 m/z @12.64 [CD6586_1.mzXML]	357.27630615234375	12.642483333333333	11.476316666666666	13.989666666666666	2.513350000000001	254713.3125	3181732.08949512	1	1280	0.10661213390311808	0.8687758585940324	0.2796681337103883	357.2741394042969	357.2802429199219
1046	357.2977294921875	12.56455					1	DETECTED	357.2977 m/z @12.56 [CD6586_1.mzXML]	357.2977294921875	12.56455	12.48615	15.55785	3.0717	16235.345703125	927162.3380677496	0	1280	1.748453398016908	18.057939439879355	31.583627557574914	357.28997802734375	357.30181884765625
1047	358.06719970703125	10.113949999999999					1	DETECTED	358.0672 m/z @10.11 [CD6586_1.mzXML]	358.06719970703125	10.113949999999999	10.06675	10.445133333333333	0.37838333333333196	13623.548828125	102974.87540667733	0	1280	0.09795550552763999	4.0082980225989955	2.293570117673895	358.06683349609375	358.0674133300781
1048	358.2563171386719	11.088033333333334					1	DETECTED	358.2563 m/z @11.09 [CD6586_1.mzXML]	358.2563171386719	11.088033333333334	10.527199999999999	11.22335	0.6961500000000012	32896.0390625	359493.3874426879	0	1280	0.13235767201725324	0.6834117011515158	0.31053103879386723	358.2559509277344	358.25726318359375
1049	358.29296875	11.605666666666668					1	DETECTED	358.2930 m/z @11.61 [CD6586_1.mzXML]	358.29296875	11.605666666666668	11.54975	11.859350000000001	0.30960000000000143	108631.734375	744893.5872243645	0	1280	0.10455529637571992	2.6852421833030933	3.2041488339374724	358.29229736328125	358.29339599609375
1050	358.36553955078125	12.0793					1	DETECTED	358.3655 m/z @12.08 [CD6586_1.mzXML]	358.36553955078125	12.0793	12.049933333333334	12.155666666666667	0.10573333333333323	26129.947265625	103746.07380078203	0	1280	0.1287837739765294	1.8002270147559787	2.6004540295119574	358.3652648925781	358.3658142089844
1051	359.04156494140625	1.8822666666666668					1	DETECTED	359.0416 m/z @1.88 [CD6586_1.mzXML]	359.04156494140625	1.8822666666666668	1.6352166666666668	16.271566666666665	14.636349999999998	327508.03125	1.0957218618327389E7	0	1280	0.2683868129366551	1.9853254691000732	2.9033159406900877	359.0397033691406	359.045166015625
1052	359.31292724609375	12.699183333333334					1	DETECTED	359.3129 m/z @12.70 [CD6586_1.mzXML]	359.31292724609375	12.699183333333334	0.10093333333333333	19.931833333333334	19.8309	805255.3125	1.5164599819248334E7	1	1280	0.26904989109342203	0.9614098143488818	0.990793211359471	359.3096618652344	359.3160095214844
1053	360.2358093261719	4.4705					1	DETECTED	360.2358 m/z @4.47 [CD6586_1.mzXML]	360.2358093261719	4.4705	3.3416333333333332	4.874516666666667	1.5328833333333334	5111.859375	274352.39846881106	0	1280	0.410970127302666	0.6789479123604792	0.35789582472095854	360.234619140625	360.2376403808594
1054	360.2716064453125	11.2531					1	DETECTED	360.2716 m/z @11.25 [CD6586_1.mzXML]	360.2716064453125	11.2531	10.672583333333334	11.331733333333334	0.6591500000000003	28460.8515625	383326.98696740787	0	1280	0.09805260658686876	0.5654930175267211	0.14091173522692818	360.2713623046875	360.2727966308594
1055	360.3161315917969	12.7559					1	DETECTED	360.3161 m/z @12.76 [CD6586_1.mzXML]	360.3161315917969	12.7559	12.3466	13.107566666666665	0.7609666666666648	157436.796875	2420309.7468373966	0	1280	0.8373489372866647	0.9199008339163617	0.9695784617782292	360.3151550292969	360.32318115234375
1056	360.8373107910156	1.7402666666666666					1	DETECTED	360.8373 m/z @1.74 [CD6586_1.mzXML]	360.8373107910156	1.7402666666666666	1.6792666666666667	1.7697333333333334	0.0904666666666667	21230.861328125	103613.9437817382	0	1280	0.09905369016363563	0.7415300546448097	0.48306010928961934	360.8370056152344	360.8373107910156
1057	361.1798095703125	12.234966666666667					1	DETECTED	361.1798 m/z @12.23 [CD6586_1.mzXML]	361.1798095703125	12.234966666666667	8.32325	12.47075	4.147500000000001	15324.7705078125	775740.2249436036	0	1280	0.13567044592129207	0.5301380894151332	0.06027617883026648	361.1698303222656	361.1810607910156
1058	361.1984558105469	11.17915					1	DETECTED	361.1985 m/z @11.18 [CD6586_1.mzXML]	361.1984558105469	11.17915	11.134233333333333	12.425083333333333	1.2908500000000007	19621.85546875	1070751.893186523	0	1280	0.18596188576261774	14.36938775510182	27.73877551020364	361.1984558105469	361.2012634277344
1059	361.3192443847656	12.7559					1	DETECTED	361.3192 m/z @12.76 [CD6586_1.mzXML]	361.3192443847656	12.7559	11.751516666666667	15.28455	3.533033333333332	20012.673828125	1171235.0052198484	0	1280	0.3006375257793703	1.7118625084416021	2.0618651550076597	361.3095703125	361.32513427734375
1060	362.923828125	1.6498666666666668					1	DETECTED	362.9238 m/z @1.65 [CD6586_1.mzXML]	362.923828125	1.6498666666666668	1.5759333333333332	1.69425	0.11831666666666685	190236.953125	683171.4566132822	0	1280	0.0534590804711903	0.7916593751562588	0.6327533810450215	362.923828125	362.9243469238281
1061	363.10992431640625	1.4727166666666667					1	DETECTED	363.1099 m/z @1.47 [CD6586_1.mzXML]	363.10992431640625	1.4727166666666667	1.4095166666666665	19.9155	18.505983333333337	11829.9365234375	2605712.4692349243	0	1280	0.08364314790434224	112.87246045814224	224.15998001041262	363.10687255859375	363.1112365722656
1062	363.2138671875	11.3166					1	DETECTED	363.2139 m/z @11.32 [CD6586_1.mzXML]	363.2138671875	11.3166	8.7459	11.782733333333335	3.036833333333334	135893.046875	1701935.8579808343	0	1280	0.09031316336045236	0.627720041270919	10.127083000139548	363.2044372558594	363.21612548828125
1063	365.07000732421875	10.657033333333334					1	DETECTED	365.0700 m/z @10.66 [CD6586_1.mzXML]	365.07000732421875	10.657033333333334	10.596366666666666	15.236733333333332	4.640366666666665	14291.818359375	992967.1970760496	0	1280	0.10680608321172791	38.24478021977938	72.15069306733872	365.0691223144531	365.0764465332031
1064	365.1974182128906	14.432666666666668					1	DETECTED	365.1974 m/z @14.43 [CD6586_1.mzXML]	365.1974182128906	14.432666666666668	11.844050000000001	16.255183333333335	4.411133333333334	16498.208984375	962652.9359780272	0	1280	0.3443696383301962	0.7406165167145893	0.3292799058165637	365.1967468261719	365.20733642578125
1065	365.21136474609375	12.109233333333332					1	DETECTED	365.2114 m/z @12.11 [CD6586_1.mzXML]	365.21136474609375	12.109233333333332	11.782733333333335	12.314400000000001	0.5316666666666663	9699.7158203125	205475.89549609393	0	1280	0.1532350862572489	0.8141909137315011	0.6283818274630023	365.2107238769531	365.2134704589844
1066	365.23004150390625	11.149266666666668					1	DETECTED	365.2300 m/z @11.15 [CD6586_1.mzXML]	365.23004150390625	11.149266666666668	11.103533333333333	11.193999999999999	0.09046666666666603	7370.08740234375	35839.98635131837	0	1280	0.13669999627791363	0.9890670553935536	0.978134110787107	365.2297058105469	365.230712890625
1067	366.2039489746094	9.4236					1	DETECTED	366.2039 m/z @9.42 [CD6586_1.mzXML]	366.2039489746094	9.4236	9.4085	15.333066666666667	5.924566666666667	4778.794921875	1002583.4593094179	0	1280	0.06472703215971798	196.17770419425614	391.3554083885123	366.1995849609375	366.2052001953125
1068	366.8641662597656	1.5759333333333332					1	DETECTED	366.8642 m/z @1.58 [CD6586_1.mzXML]	366.8641662597656	1.5759333333333332	1.5463333333333333	18.475833333333334	16.9295	13288.0791015625	4529362.402575531	0	1280	0.05614749974080846	285.9712837837853	570.9425675675706	366.8605651855469	366.86456298828125
1069	367.0666809082031	10.657033333333334					1	DETECTED	367.0667 m/z @10.66 [CD6586_1.mzXML]	367.0666809082031	10.657033333333334	10.62645	10.704649999999999	0.07819999999999894	4956.56103515625	21018.969388427773	0	1280	0.0972537587413882	1.2784741144413594	1.5569482288827186	367.0663757324219	367.06707763671875
1070	367.12213134765625	10.459133333333334					1	DETECTED	367.1221 m/z @10.46 [CD6586_1.mzXML]	367.12213134765625	10.459133333333334	1.8681833333333333	10.8185	8.950316666666668	218966.140625	6735853.717733041	0	1280	0.10452670512664675	0.507965612907582	2.3946990384663454	367.11834716796875	367.1224670410156
1071	367.14837646484375	8.218566666666666					1	DETECTED	367.1484 m/z @8.22 [CD6586_1.mzXML]	367.14837646484375	8.218566666666666	6.620616666666667	8.338033333333334	1.7174166666666668	7086.6064453125	202570.00898611458	0	1280	0.21678889925958877	0.5373812280317494	0.11936043233922865	367.14739990234375	367.1516418457031
1072	367.9886779785156	12.1399					1	DETECTED	367.9887 m/z @12.14 [CD6586_1.mzXML]	367.9886779785156	12.1399	0.11793333333333332	19.99816666666667	19.880233333333337	35501.30078125	9937078.230781948	0	1280	1.8893515232506353	1.1026173817403666	2.158834874567193	367.98333740234375	367.99139404296875
1073	368.27667236328125	11.5062					1	DETECTED	368.2767 m/z @11.51 [CD6586_1.mzXML]	368.27667236328125	11.5062	11.446716666666667	12.020933333333334	0.5742166666666666	317412.53125	2351670.446241088	1	1280	0.1031540444312693	2.165191467234879	2.837879722232666	368.276611328125	368.284912109375
1074	368.8690490722656	1.6792666666666667					1	DETECTED	368.8690 m/z @1.68 [CD6586_1.mzXML]	368.8690490722656	1.6792666666666667	1.66445	1.7975999999999999	0.13314999999999988	39983.734375	168358.82344531233	0	1280	0.33208672349163804	4.49325084364453	7.986501687289061	368.8681640625	368.86920166015625
1075	369.00732421875	1.8963500000000002					1	DETECTED	369.0073 m/z @1.90 [CD6586_1.mzXML]	369.00732421875	1.8963500000000002	1.7697333333333334	16.71216666666667	14.942433333333335	14069.0126953125	1833912.3733285523	0	1280	0.6450108742523062	59.00658154534678	117.01316309069357	368.9975280761719	369.0088195800781
1076	369.06048583984375	12.0793					1	DETECTED	369.0605 m/z @12.08 [CD6586_1.mzXML]	369.06048583984375	12.0793	12.006166666666667	12.203516666666667	0.19735000000000014	40772.78125	280330.4525512703	0	1280	0.13136949825610955	1.4436823995240424	1.592757055044296	369.06024169921875	369.0610046386719
1077	369.119140625	10.459133333333334					1	DETECTED	369.1191 m/z @10.46 [CD6586_1.mzXML]	369.119140625	10.459133333333334	10.005016666666668	12.3466	2.3415833333333325	80698.6328125	1070593.995126345	0	1280	0.10376291809875937	6.260700342074793	2.3356528023409604	369.1176452636719	369.1274108886719
1078	369.18115234375	16.401483333333335					1	DETECTED	369.1812 m/z @16.40 [CD6586_1.mzXML]	369.18115234375	16.401483333333335	9.72855	18.409	8.680449999999999	2060.564208984375	564457.5631754455	0	1280	0.610262097687956	0.6504223529881908	0.30084470597638174	369.17919921875	369.1813659667969
1079	369.2374267578125	13.761149999999999					1	DETECTED	369.2374 m/z @13.76 [CD6586_1.mzXML]	369.2374267578125	13.761149999999999	13.676983333333334	14.5916	0.9146166666666655	35849.0625	629530.6366763905	0	1280	0.26095885000561836	5.433366336633782	6.115276427298741	369.2279052734375	369.2379150390625
1080	369.2806091308594	11.54975					1	DETECTED	369.2806 m/z @11.55 [CD6586_1.mzXML]	369.2806091308594	11.54975	11.446716666666667	11.634016666666668	0.18730000000000047	43696.0390625	308832.5853686536	0	1280	0.13284686307828864	0.9089291491426825	0.8178582982853652	369.27935791015625	369.2807312011719
1081	369.34906005859375	12.642483333333333					1	DETECTED	369.3491 m/z @12.64 [CD6586_1.mzXML]	369.34906005859375	12.642483333333333	0.10093333333333333	19.7985	19.697566666666667	190178.765625	8120993.045277892	0	1280	0.40880545250334066	0.542665674084099	0.7752914294357646	369.3480529785156	369.3515930175781
1082	370.0852355957031	11.828883333333332					1	DETECTED	370.0852 m/z @11.83 [CD6586_1.mzXML]	370.0852355957031	11.828883333333332	10.56805	15.156849999999999	4.588799999999999	265681.8125	3569409.758035451	0	1280	0.11762993558428292	0.5777695896544748	0.0981792763146607	370.08099365234375	370.0860595703125
1083	370.2928466796875	11.634016666666668					1	DETECTED	370.2928 m/z @11.63 [CD6586_1.mzXML]	370.2928466796875	11.634016666666668	11.57755	13.9749	2.3973499999999994	476301.15625	4904856.486969227	1	1280	0.12416757584131588	21.13795518390204	3.064402343392547	370.292724609375	370.2981872558594
1084	370.352294921875	12.642483333333333					1	DETECTED	370.3523 m/z @12.64 [CD6586_1.mzXML]	370.352294921875	12.642483333333333	0.4785833333333333	15.961866666666667	15.483283333333334	58198.5390625	3877979.5951006464	0	1280	0.38873566822104344	0.5909828990614125	3.3830736955676888	370.3515319824219	370.3536071777344
1085	371.0885314941406	11.828883333333332					1	DETECTED	371.0885 m/z @11.83 [CD6586_1.mzXML]	371.0885314941406	11.828883333333332	5.3269166666666665	18.7905	13.463583333333336	47543.7265625	9843150.955157623	0	1280	0.10249897063943969	1.035346997575093	1.070693995150186	371.0812072753906	371.09844970703125
1086	371.2220458984375	11.918383333333333					1	DETECTED	371.2220 m/z @11.92 [CD6586_1.mzXML]	371.2220458984375	11.918383333333333	11.056583333333332	12.1399	1.0833166666666685	28582.076171875	718402.9004488526	0	1280	0.3175282172202252	0.6355037960524623	null	371.220703125	371.22296142578125
1087	371.2623291015625	13.4247					1	DETECTED	371.2623 m/z @13.42 [CD6586_1.mzXML]	371.2623291015625	13.4247	7.429683333333333	14.33255	6.902866666666666	15450.0078125	1922421.9136319577	0	1280	0.06311651316814348	0.5757170538864224	0.15143410777284463	371.2608337402344	371.263916015625
1088	371.29632568359375	11.6628					1	DETECTED	371.2963 m/z @11.66 [CD6586_1.mzXML]	371.29632568359375	11.6628	11.591550000000002	16.876166666666666	5.284616666666665	98201.3046875	3244086.8116054344	0	1280	0.1387684864673524	18.703865985842114	31.756373024880507	371.2912292480469	371.2969055175781
1089	372.0821533203125	11.828883333333332					1	DETECTED	372.0822 m/z @11.83 [CD6586_1.mzXML]	372.0821533203125	11.828883333333332	9.134083333333333	12.006166666666667	2.872083333333334	94259.125	3055376.197138608	0	1280	0.1155011388470708	0.5368552211784069	0.05465158929092247	372.08172607421875	372.0915222167969
1090	372.3085632324219	11.767033333333334					1	DETECTED	372.3086 m/z @11.77 [CD6586_1.mzXML]	372.3085632324219	11.767033333333334	11.591550000000002	12.1399	0.5483499999999992	99344.8828125	813934.6392192417	0	1280	0.10722634440336343	1.0268719700564586	1.4350933976801985	372.2995300292969	372.3092956542969
1091	372.7357177734375	1.93855					1	DETECTED	372.7357 m/z @1.94 [CD6586_1.mzXML]	372.7357177734375	1.93855	1.9246166666666666	3.07025	1.1456333333333335	17987.93359375	318989.10602832027	0	1280	0.18506297120968607	41.1112440191387	81.2224880382774	372.735107421875	372.738037109375
1092	372.8807067871094	1.6056833333333331					1	DETECTED	372.8807 m/z @1.61 [CD6586_1.mzXML]	372.8807067871094	1.6056833333333331	1.5463333333333333	15.3651	13.818766666666667	33825.73828125	1.0733676252872314E7	0	1280	0.07339074956154734	112.67747499629331	244.35651613209023	372.8776550292969	372.8814392089844
1093	373.27142333984375	12.282316666666667					1	DETECTED	373.2714 m/z @12.28 [CD6586_1.mzXML]	373.27142333984375	12.282316666666667	11.918383333333333	12.4093	0.4909166666666671	20482.279296875	211867.36089013764	0	1280	0.09258113347995867	0.6744596079868108	0.3489192159736215	373.27105712890625	373.2716064453125
1094	373.2822570800781	11.991466666666668					1	DETECTED	373.2823 m/z @11.99 [CD6586_1.mzXML]	373.2822570800781	11.991466666666668	11.932799999999999	12.5802	0.6474000000000011	43078.703125	426845.85415917984	0	1280	0.13016870713226147	1.8065524975431004	2.310792998873119	373.2810363769531	373.2921142578125
1095	373.3121032714844	11.782733333333335					1	DETECTED	373.3121 m/z @11.78 [CD6586_1.mzXML]	373.3121032714844	11.782733333333335	11.721183333333332	11.859350000000001	0.13816666666666855	26071.099609375	130624.90715722748	0	1280	0.086991146898864	1.1223937178445458	1.2447874356890913	373.31146240234375	373.3121337890625
1096	374.0829162597656	9.927583333333333					1	DETECTED	374.0829 m/z @9.93 [CD6586_1.mzXML]	374.0829162597656	9.927583333333333	9.867333333333333	11.844050000000001	1.9767166666666682	4747.87451171875	319306.53890643327	0	1280	0.1369059746218131	16.404287690179842	31.808575380359684	374.0779113769531	374.0834655761719
1097	374.28692626953125	11.403433333333334					1	DETECTED	374.2869 m/z @11.40 [CD6586_1.mzXML]	374.28692626953125	11.403433333333334	11.375133333333334	13.452983333333332	2.077849999999998	23973.693359375	705479.4557864986	0	1280	0.042341954297016926	36.71113074204973	72.42226148409947	374.28558349609375	374.2881164550781
1098	374.32379150390625	12.282316666666667					1	DETECTED	374.3238 m/z @12.28 [CD6586_1.mzXML]	374.32379150390625	12.282316666666667	3.28385	12.314400000000001	9.030550000000002	7888.58203125	1703811.1377254028	0	1280	0.559833279403323	0.5017827111285628	0.0035654222571254016	374.3146667480469	374.33026123046875
1099	374.36065673828125	11.8894					1	DETECTED	374.3607 m/z @11.89 [CD6586_1.mzXML]	374.36065673828125	11.8894	11.874333333333334	12.12465	0.2503166666666665	5719.1689453125	59382.549716064204	0	1280	0.8039229894191582	8.306969026549092	15.613938053098186	374.3599853515625	374.3610534667969
1100	375.0152587890625	1.8681833333333333					1	DETECTED	375.0153 m/z @1.87 [CD6586_1.mzXML]	375.0152587890625	1.8681833333333333	1.66445	17.563166666666667	15.898716666666667	132408.4375	5050361.735523499	0	1280	0.31807267876980827	2.346326898028997	3.288299351273964	375.00616455078125	375.0174560546875
1101	375.2169189453125	12.4093					1	DETECTED	375.2169 m/z @12.41 [CD6586_1.mzXML]	375.2169189453125	12.4093	12.314400000000001	12.56455	0.25014999999999965	20321.423828125	163758.5963486327	0	1280	0.07364883981983539	1.317966280295058	1.6359325605901163	375.2164306640625	375.21826171875
1102	375.44512939453125	10.8185					1	DETECTED	375.4451 m/z @10.82 [CD6586_1.mzXML]	375.44512939453125	10.8185	3.2407	10.8185	7.5778	7014.1669921875	1576061.620824036	0	1280	1.92700996308875	0.5	null	375.44512939453125	375.4517517089844
1103	376.3396911621094	12.713283333333333					1	DETECTED	376.3397 m/z @12.71 [CD6586_1.mzXML]	376.3396911621094	12.713283333333333	12.330900000000002	13.078750000000001	0.7478499999999997	112744.984375	1502586.0750727542	0	1280	0.41933394955393233	0.9778799633875298	0.7440995479974871	376.3371276855469	376.3413391113281
1104	376.62249755859375	10.581999999999999					1	DETECTED	376.6225 m/z @10.58 [CD6586_1.mzXML]	376.62249755859375	10.581999999999999	10.189666666666666	11.149266666666668	0.9596000000000018	71327.8359375	649583.2052444482	0	1280	0.09802855426324442	3.9035099542292415	3.8591048080163777	376.62066650390625	376.6260986328125
1105	376.8113708496094	1.7251666666666667					1	DETECTED	376.8114 m/z @1.73 [CD6586_1.mzXML]	376.8113708496094	1.7251666666666667	1.7093500000000001	1.7697333333333334	0.06038333333333323	11305.69921875	35722.03645019522	0	1280	0.0935485827290734	1.9088514225500588	2.8177028451001176	376.81103515625	376.8115539550781
1106	376.92633056640625	2.0077666666666665					1	DETECTED	376.9263 m/z @2.01 [CD6586_1.mzXML]	376.92633056640625	2.0077666666666665	1.93855	2.106383333333333	0.16783333333333306	14653.13671875	94398.26125622542	0	1280	0.15813201108741293	1.2123765952323633	1.4247531904647268	376.9254150390625	376.9270324707031
1107	377.1437683105469	9.867333333333333					1	DETECTED	377.1438 m/z @9.87 [CD6586_1.mzXML]	377.1437683105469	9.867333333333333	9.821033333333332	9.927583333333333	0.10655000000000037	5196.82568359375	23793.018769042996	0	1280	0.07405665779023529	1.1506479481641396	1.3012958963282792	377.1434020996094	377.143798828125
1108	377.6292724609375	12.234966666666667					1	DETECTED	377.6293 m/z @12.23 [CD6586_1.mzXML]	377.6292724609375	12.234966666666667	9.652816666666666	12.36225	2.709433333333333	13067.57421875	615514.0197664495	0	1280	1.1162414834597687	0.5248161127573677	0.05023580823857576	377.6261291503906	377.63226318359375
1109	378.2379455566406	12.4093					1	DETECTED	378.2379 m/z @12.41 [CD6586_1.mzXML]	378.2379455566406	12.4093	12.187466666666667	12.611383333333333	0.42391666666666517	53966.640625	482291.3520616438	0	1280	0.14755241260056984	1.198861042219547	3.671276673511162	378.2375793457031	378.2411193847656
1110	378.8975830078125	1.6498666666666668					1	DETECTED	378.8976 m/z @1.65 [CD6586_1.mzXML]	378.8975830078125	1.6498666666666668	1.5908333333333333	1.66445	0.07361666666666666	101985.3046875	306304.9966386724	0	1280	0.06986598095639174	0.6235177865612631	0.22399959295633426	378.8974304199219	378.8979797363281
1111	379.08111572265625	12.455983333333334					1	DETECTED	379.0811 m/z @12.46 [CD6586_1.mzXML]	379.08111572265625	12.455983333333334	6.735366666666667	16.141299999999998	9.40593333333333	24488.3359375	2082013.1261616806	0	1280	1.5295518063239655	0.822108339135932	2.332526838873234	379.07977294921875	379.0858459472656
1112	379.2601318359375	13.916533333333332					1	DETECTED	379.2601 m/z @13.92 [CD6586_1.mzXML]	379.2601318359375	13.916533333333332	13.789333333333333	13.9749	0.18556666666666644	5627.1572265625	50486.487884033384	0	1280	0.07985513162832092	0.7294287211740124	0.4588574423480246	379.2588806152344	379.2616271972656
1113	379.2795715332031	14.38985					1	DETECTED	379.2796 m/z @14.39 [CD6586_1.mzXML]	379.2795715332031	14.38985	14.033933333333332	15.1251	1.091166666666668	7492.73095703125	208374.79219531268	0	1280	0.5633829323865776	1.532896277218449	1.0239891050290912	379.2779541015625	379.2813415527344
1114	380.25323486328125	12.642483333333333					1	DETECTED	380.2532 m/z @12.64 [CD6586_1.mzXML]	380.25323486328125	12.642483333333333	8.8701	12.84015	3.9700499999999987	80276.453125	1420113.4326601552	0	1280	0.1470373261115796	0.5261991755874933	0.05239835117498665	380.2449035644531	380.25347900390625
1115	381.02301025390625	1.7836333333333334					1	DETECTED	381.0230 m/z @1.78 [CD6586_1.mzXML]	381.02301025390625	1.7836333333333334	1.6498666666666668	10.15955	8.509683333333333	150011.390625	4203920.639956847	0	1280	0.4819866839028455	3.126087971165632	5.0331722948346425	381.02264404296875	381.0249938964844
1116	381.0816650390625	12.425083333333333					1	DETECTED	381.0817 m/z @12.43 [CD6586_1.mzXML]	381.0816650390625	12.425083333333333	10.947033333333334	18.955499999999997	8.008466666666664	8974.6982421875	2452124.831718536	0	1280	7.985524158927891	2.7091325282184857	4.418265056436971	381.0751953125	381.08245849609375
1117	381.1674499511719	9.973749999999999					1	DETECTED	381.1674 m/z @9.97 [CD6586_1.mzXML]	381.1674499511719	9.973749999999999	9.74375	10.113949999999999	0.37019999999999875	1899.7418212890625	26843.08941195682	0	1280	0.3103536479935567	0.8047826086956542	0.6095652173913084	381.1659851074219	381.1685791015625
1118	381.29473876953125	12.727566666666666					1	DETECTED	381.2947 m/z @12.73 [CD6586_1.mzXML]	381.29473876953125	12.727566666666666	12.250766666666667	15.929516666666666	3.678749999999999	1013493.1875	1.4905205596118437E7	1	1280	0.20021207651891793	0.909884905160519	0.9175576629476673	381.29315185546875	381.29669189453125
1119	382.1410827636719	10.596366666666666					1	DETECTED	382.1411 m/z @10.60 [CD6586_1.mzXML]	382.1410827636719	10.596366666666666	3.9277	10.642	6.7143	3546.3046875	725632.4865952758	0	1280	0.08307893910057551	0.5034214735579325	0.006842947115865186	382.14056396484375	382.1419677734375
1120	383.11334228515625	1.7836333333333334					1	DETECTED	383.1133 m/z @1.78 [CD6586_1.mzXML]	383.11334228515625	1.7836333333333334	1.7402666666666666	9.4085	7.668233333333333	194386.375	2589599.8733440563	0	1280	0.1771893056192717	4.55027301578806	7.745245146110775	383.11199951171875	383.1199951171875
1121	383.30157470703125	12.727566666666666					1	DETECTED	383.3016 m/z @12.73 [CD6586_1.mzXML]	383.30157470703125	12.727566666666666	5.717716666666666	12.868383333333332	7.150666666666666	30611.869140625	3413111.1952101435	0	1280	0.22067981762167221	0.5100441997094564	0.020088399418912804	383.29290771484375	383.30157470703125
1122	384.1132507324219	9.040899999999999					1	DETECTED	384.1133 m/z @9.04 [CD6586_1.mzXML]	384.1132507324219	9.040899999999999	1.8540166666666666	9.149566666666667	7.29555	13819.0009765625	1400941.632858704	0	1280	0.13786517090085226	0.5085244327159952	0.8059561771445425	384.11260986328125	384.1173095703125
1123	384.271484375	11.3166					1	DETECTED	384.2715 m/z @11.32 [CD6586_1.mzXML]	384.271484375	11.3166	11.238316666666666	11.36105	0.12273333333333447	30082.412109375	141375.81924560564	0	1280	1.284413185963798	0.7839046199702018	0.5678092399404034	384.2705078125	384.27215576171875
1124	384.3082275390625	11.782733333333335					1	DETECTED	384.3082 m/z @11.78 [CD6586_1.mzXML]	384.3082275390625	11.782733333333335	11.70625	11.918383333333333	0.21213333333333217	13337.1826171875	87802.57921630888	0	1280	0.11429661750474374	1.386794508607522	1.7735890172150437	384.3079833984375	384.3089904785156
1125	385.30731201171875	11.8894					1	DETECTED	385.3073 m/z @11.89 [CD6586_1.mzXML]	385.30731201171875	11.8894	10.129349999999999	17.4975	7.36815	30769.693359375	4170164.8413372794	0	1280	3.159478627399018	1.887609331467483	5.458932967829985	385.3049011230469	385.3086242675781
1126	386.0797119140625	10.931516666666665					1	DETECTED	386.0797 m/z @10.93 [CD6586_1.mzXML]	386.0797119140625	10.931516666666665	0.18646666666666667	19.931833333333334	19.745366666666666	6418.66650390625	2026655.5790805665	0	1280	0.05599089986499628	0.918812228266349	3.523363368054939	386.0772399902344	386.08282470703125
1127	386.2867736816406	11.46175					1	DETECTED	386.2868 m/z @11.46 [CD6586_1.mzXML]	386.2867736816406	11.46175	10.931516666666665	11.5637	0.6321833333333355	57803.67578125	750404.2910617668	0	1280	0.09513639625873616	0.596136920852455	0.19227384170490996	386.2867736816406	386.28790283203125
1128	386.3104248046875	12.006166666666667					1	DETECTED	386.3104 m/z @12.01 [CD6586_1.mzXML]	386.3104248046875	12.006166666666667	11.193999999999999	16.09218333333333	4.898183333333332	7843.55810546875	908194.4960383294	0	1280	3.6831371234134753	3.0155037964292983	3.556494666558625	386.309326171875	386.31304931640625
1129	386.32366943359375	12.741533333333333					1	DETECTED	386.3237 m/z @12.74 [CD6586_1.mzXML]	386.32366943359375	12.741533333333333	11.813516666666667	12.896666666666667	1.0831499999999998	42734.47265625	921815.425807128	0	1280	1.0005550742679592	0.5835832689786464	0.17992939811660283	386.3231201171875	386.3241882324219
1130	386.9225769042969	1.5908333333333333					1	DETECTED	386.9226 m/z @1.59 [CD6586_1.mzXML]	386.9225769042969	1.5908333333333333	1.5463333333333333	1.6352166666666668	0.08888333333333343	8423.4326171875	38075.54529101559	0	1280	0.0759708351587356	0.9986891385767804	0.9973782771535609	386.92169189453125	386.9232177734375
1131	387.1778259277344	11.5637					1	DETECTED	387.1778 m/z @11.56 [CD6586_1.mzXML]	387.1778259277344	11.5637	11.521016666666666	12.049933333333334	0.5289166666666674	297231.90625	2219648.844767586	0	1280	0.13411929929188204	2.883248539161749	3.974186257430455	387.1772155761719	387.1784362792969
1132	387.3437805175781	12.36225					1	DETECTED	387.3438 m/z @12.36 [CD6586_1.mzXML]	387.3437805175781	12.36225	12.12465	16.71216666666667	4.587516666666668	12213.1240234375	1945967.8120959478	0	1280	0.43797941538179863	9.65386503928176	18.30773007856352	387.3431701660156	387.35107421875
1133	388.7091369628906	1.9661833333333334					1	DETECTED	388.7091 m/z @1.97 [CD6586_1.mzXML]	388.7091369628906	1.9661833333333334	1.8963500000000002	2.3185166666666666	0.42216666666666636	20305.841796875	252289.66871911605	0	1280	0.247577349429688	3.022673031026257	5.137921638399748	388.707275390625	388.712158203125
1134	389.9706726074219	12.393699999999999					1	DETECTED	389.9707 m/z @12.39 [CD6586_1.mzXML]	389.9706726074219	12.393699999999999	2.1911833333333335	19.1855	16.994316666666666	14463.17578125	3135946.477623933	0	1280	0.5072837523438682	0.8328492479796652	1.894063028939493	389.9694519042969	389.97406005859375
1135	390.35498046875	13.845516666666667					1	DETECTED	390.3550 m/z @13.85 [CD6586_1.mzXML]	390.35498046875	13.845516666666667	11.403433333333334	14.17115	2.767716666666667	47717.046875	1859299.5578428954	0	1280	0.3021208839773255	0.5666712165159531	0.13357854422174817	390.3463134765625	390.3555603027344
1136	390.7957458496094	1.7402666666666666					1	DETECTED	390.7957 m/z @1.74 [CD6586_1.mzXML]	390.7957458496094	1.7402666666666666	1.69425	1.7697333333333334	0.07548333333333335	21855.23828125	73840.32397509752	0	1280	0.06638470073127367	0.8201738500543295	0.6403477001086592	390.7955017089844	390.7968444824219
1137	390.9893493652344	1.8822666666666668					1	DETECTED	390.9893 m/z @1.88 [CD6586_1.mzXML]	390.9893493652344	1.8822666666666668	1.6792666666666667	2.4026666666666667	0.7234	22131.59375	588169.2950468749	0	1280	0.46713731925608615	1.7817733990147777	2.5635467980295554	390.98846435546875	390.9900207519531
1138	391.2816467285156	13.06465					1	DETECTED	391.2816 m/z @13.06 [CD6586_1.mzXML]	391.2816467285156	13.06465	0.10093333333333333	19.99816666666667	19.897233333333336	20434.779296875	7746455.841777583	0	1280	18.59734109134791	0.7674200942888036	0.13491850694403815	391.2728576660156	391.2837219238281
1139	391.3584899902344	13.774983333333333					1	DETECTED	391.3585 m/z @13.77 [CD6586_1.mzXML]	391.3584899902344	13.774983333333333	12.377783333333333	13.916533333333332	1.5387499999999985	12610.5380859375	569141.1551945794	0	1280	0.12916104492344438	0.5506548811909528	0.10130976238190578	391.3533020019531	391.3596496582031
1140	392.276611328125	11.521016666666666					1	DETECTED	392.2766 m/z @11.52 [CD6586_1.mzXML]	392.276611328125	11.521016666666666	0.15211666666666668	19.96516666666667	19.81305	38216.7421875	3016231.973664124	0	1280	0.1360387255009332	0.6980965998247297	0.6712629928256096	392.2758483886719	392.2864685058594
1141	392.7039489746094	1.98					1	DETECTED	392.7039 m/z @1.98 [CD6586_1.mzXML]	392.7039489746094	1.98	1.9523666666666666	2.2053333333333334	0.2529666666666668	9184.626953125	80261.9446885986	0	1280	0.09456715403136884	4.577201447527132	8.154402895054265	392.70294189453125	392.7047424316406
1142	392.7928466796875	1.7554333333333332					1	DETECTED	392.7928 m/z @1.76 [CD6586_1.mzXML]	392.7928466796875	1.7554333333333332	1.69425	1.8963500000000002	0.20210000000000017	25644.130859375	173412.5445439453	0	1280	0.07902457529468676	1.6515935712340026	2.3031871424680053	392.7915344238281	392.7936096191406
1143	394.0727233886719	9.32005					1	DETECTED	394.0727 m/z @9.32 [CD6586_1.mzXML]	394.0727233886719	9.32005	2.106383333333333	9.74375	7.637366666666667	43733.96875	1106131.9581405642	0	1280	0.13872075463318545	1.2306697286097237	1.2648938994900383	394.072265625	394.07891845703125
1144	394.2144470214844	12.250766666666667					1	DETECTED	394.2144 m/z @12.25 [CD6586_1.mzXML]	394.2144470214844	12.250766666666667	7.98935	12.250766666666667	4.261416666666667	5225.5458984375	772219.2449624027	0	1280	3.8771652685785583	0.5	null	394.2144470214844	394.2218017578125
1145	394.2926025390625	11.634016666666668					1	DETECTED	394.2926 m/z @11.63 [CD6586_1.mzXML]	394.2926025390625	11.634016666666668	11.591550000000002	12.020933333333334	0.4293833333333321	112721.9140625	779130.1856624726	0	1280	0.10668624148204131	2.6496962270263924	3.8906431233297196	394.2923889160156	394.2948913574219
1146	394.8714294433594	1.6498666666666668					1	DETECTED	394.8714 m/z @1.65 [CD6586_1.mzXML]	394.8714294433594	1.6498666666666668	1.6056833333333331	1.69425	0.0885666666666669	25161.28515625	87073.91433691423	0	1280	0.05484633356350965	1.0022632968691008	1.0045265937382013	394.8711242675781	394.872314453125
1147	395.2745361328125	12.5802					1	DETECTED	395.2745 m/z @12.58 [CD6586_1.mzXML]	395.2745361328125	12.5802	11.991466666666668	12.882433333333333	0.8909666666666656	33520.06640625	765468.7851069318	0	1280	0.26734611368659955	0.7566810100781346	0.5133620201562693	395.2650451660156	395.2745361328125
1148	396.308349609375	11.751516666666667					1	DETECTED	396.3083 m/z @11.75 [CD6586_1.mzXML]	396.308349609375	11.751516666666667	11.677150000000001	11.976799999999999	0.299649999999998	47127.23828125	420286.93992626923	0	1280	0.15861040415135008	1.9409547449724194	2.196236548513305	396.3076477050781	396.3087158203125
1149	396.88232421875	1.5908333333333333					1	DETECTED	396.8823 m/z @1.59 [CD6586_1.mzXML]	396.88232421875	1.5908333333333333	1.5463333333333333	13.6017	12.055366666666666	28325.9609375	8677852.985164916	0	1280	0.06339912317956431	135.4535580524345	269.907116104869	396.8725280761719	396.8830871582031
1150	396.99688720703125	1.7697333333333334					1	DETECTED	396.9969 m/z @1.77 [CD6586_1.mzXML]	396.99688720703125	1.7697333333333334	1.6498666666666668	18.24233333333333	16.592466666666663	60082.52734375	2681951.562473327	0	1280	0.2355909758979211	3.2519509725529745	4.926288657207389	396.9878234863281	396.99810791015625
1151	397.2688293457031	12.699183333333334					1	DETECTED	397.2688 m/z @12.70 [CD6586_1.mzXML]	397.2688293457031	12.699183333333334	7.429683333333333	13.887983333333333	6.4582999999999995	51557.34765625	1840270.6726844185	0	1280	0.1574510049540052	0.6128000759085301	0.22560015181706017	397.26800537109375	397.271728515625
1152	397.4125671386719	12.455983333333334					1	DETECTED	397.4126 m/z @12.46 [CD6586_1.mzXML]	397.4125671386719	12.455983333333334	12.155666666666667	15.445133333333333	3.289466666666666	125637.90625	2913507.428480985	0	1280	0.28856554128293865	1.7962214130319403	3.5038656622676734	397.4102478027344	397.4144592285156
1153	398.323974609375	11.828883333333332					1	DETECTED	398.3240 m/z @11.83 [CD6586_1.mzXML]	398.323974609375	11.828883333333332	11.798133333333334	12.187466666666667	0.3893333333333331	151324.703125	1094043.6406237762	0	1280	0.09433555363272994	4.042749159915599	5.872327326568313	398.3227844238281	398.3245849609375
1154	398.7586975097656	13.616999999999999					1	DETECTED	398.7587 m/z @13.62 [CD6586_1.mzXML]	398.7586975097656	13.616999999999999	11.634016666666668	16.043366666666667	4.40935	33148.10546875	1931784.632348572	0	1280	0.5052158035954939	0.9475363655501255	0.6884636800269216	398.75775146484375	398.7642822265625
1155	399.25592041015625	13.803466666666667					1	DETECTED	399.2559 m/z @13.80 [CD6586_1.mzXML]	399.25592041015625	13.803466666666667	13.0506	15.380766666666666	2.330166666666667	20962.5	1088770.0864945983	0	1280	0.23606236528388003	1.5475294430177968	2.0950588860355936	399.2555236816406	399.2655334472656
1156	399.3275146484375	11.828883333333332					1	DETECTED	399.3275 m/z @11.83 [CD6586_1.mzXML]	399.3275146484375	11.828883333333332	11.798133333333334	15.8807	4.082566666666665	32960.96875	1449403.473577758	0	1280	1.0585235173120218	46.10210448922789	85.95423216806098	399.32122802734375	399.3286437988281
1157	399.7666931152344	13.467383333333334					1	DETECTED	399.7667 m/z @13.47 [CD6586_1.mzXML]	399.7666931152344	13.467383333333334	1.2363	14.830283333333334	13.593983333333334	19946.44140625	4255645.521317566	0	1280	0.042495767752280145	0.5557146069099902	0.11142921381998049	399.7589416503906	399.76922607421875
1158	400.3394470214844	11.991466666666668					1	DETECTED	400.3394 m/z @11.99 [CD6586_1.mzXML]	400.3394470214844	11.991466666666668	11.844050000000001	12.642483333333333	0.7984333333333318	575519.8125	4201536.738140988	1	1280	0.10434936840601061	2.1349733442647008	2.392558693382428	400.3316650390625	400.3401184082031
1159	400.8246154785156	1.7554333333333332					1	DETECTED	400.8246 m/z @1.76 [CD6586_1.mzXML]	400.8246154785156	1.7554333333333332	1.6792666666666667	1.8116166666666667	0.13234999999999997	35226.8203125	193059.24063964834	0	1280	0.15970152122433046	0.8688183807439842	0.7376367614879685	400.8242492675781	400.8249816894531
1160	402.8997497558594	1.5908333333333333					1	DETECTED	402.8997 m/z @1.59 [CD6586_1.mzXML]	402.8997497558594	1.5908333333333333	1.5316666666666667	1.6352166666666668	0.10355000000000003	63429.7890625	265936.04154882784	0	1280	0.08046575034574843	0.863174179472103	0.7979293247373922	402.8993225097656	402.9012145996094
1161	403.00518798828125	1.7975999999999999					1	DETECTED	403.0052 m/z @1.80 [CD6586_1.mzXML]	403.00518798828125	1.7975999999999999	1.6498666666666668	2.4858333333333333	0.8359666666666665	156424.375	3460253.325465332	0	1280	0.2555003450635345	2.634903196549473	3.9360802029322373	403.0042724609375	403.0058898925781
1162	403.1361083984375	11.918383333333333					1	DETECTED	403.1361 m/z @11.92 [CD6586_1.mzXML]	403.1361083984375	11.918383333333333	11.8894	11.947566666666667	0.0581666666666667	4475.91455078125	13289.87435461419	0	1280	0.08931769957734481	1.0034502587694303	1.0069005175388608	403.13555908203125	403.1373596191406
1163	403.2556457519531	11.3166					1	DETECTED	403.2556 m/z @11.32 [CD6586_1.mzXML]	403.2556457519531	11.3166	11.268466666666665	11.389299999999999	0.12083333333333357	43186.6796875	210057.8705380862	0	1280	0.11139685319305492	1.255193905817153	1.5103878116343061	403.2556457519531	403.2569580078125
1164	404.2042236328125	11.5637					1	DETECTED	404.2042 m/z @11.56 [CD6586_1.mzXML]	404.2042236328125	11.5637	11.53565	11.767033333333334	0.2313833333333335	41575.25390625	248628.94063537612	0	1280	0.08008369026869921	4.124480095068281	5.662670580026076	404.201904296875	404.205078125
1165	404.683837890625	1.9661833333333334					1	DETECTED	404.6838 m/z @1.97 [CD6586_1.mzXML]	404.683837890625	1.9661833333333334	1.9661833333333334	8.88565	6.919466666666667	12506.6357421875	592884.2344826355	0	1280	0.15357827059724904	null	null	404.6741027832031	404.69281005859375
1166	405.0803527832031	12.425083333333333					1	DETECTED	405.0804 m/z @12.43 [CD6586_1.mzXML]	405.0803527832031	12.425083333333333	0.6334833333333333	19.054	18.420516666666664	6143.7509765625	1787877.1104811705	0	1280	2.001347370276733	0.781086394834741	0.26050393060976396	405.0775451660156	405.08489990234375
1167	405.1334228515625	10.540783333333334					1	DETECTED	405.1334 m/z @10.54 [CD6586_1.mzXML]	405.1334228515625	10.540783333333334	5.652666666666667	10.867433333333334	5.214766666666668	17361.88671875	781081.1837764586	0	1280	0.07015821445590831	0.5167010199796876	0.02853297809469262	405.13275146484375	405.1363830566406
1168	405.4173583984375	12.187466666666667					1	DETECTED	405.4174 m/z @12.19 [CD6586_1.mzXML]	405.4173583984375	12.187466666666667	12.1399	12.250766666666667	0.11086666666666645	13476.2158203125	68754.78019995132	0	1280	0.10257168838711195	1.1653819201121243	1.3307638402242485	405.41717529296875	405.41790771484375
1169	406.7449645996094	12.234966666666667					1	DETECTED	406.7450 m/z @12.23 [CD6586_1.mzXML]	406.7449645996094	12.234966666666667	11.5637	14.876316666666666	3.312616666666665	41730.06640625	2702202.3420855696	0	1280	0.7925433232143373	1.557083737658808	2.2072634491467777	406.7436218261719	406.7477111816406
1170	408.08184814453125	10.9623					1	DETECTED	408.0818 m/z @10.96 [CD6586_1.mzXML]	408.08184814453125	10.9623	10.867433333333334	11.103533333333333	0.23609999999999864	12657.947265625	111463.88906933584	0	1280	0.1451556227559454	1.2443780744905089	1.488756148981018	408.0812072753906	408.0824279785156
1171	408.7669982910156	1.7251666666666667					1	DETECTED	408.7670 m/z @1.73 [CD6586_1.mzXML]	408.7669982910156	1.7251666666666667	1.69425	13.747216666666667	12.052966666666666	29698.58203125	4043664.4175637206	0	1280	0.10361920532075941	194.92668463611835	388.85336927223676	408.76629638671875	408.77423095703125
1172	408.9166259765625	1.6056833333333331					1	DETECTED	408.9166 m/z @1.61 [CD6586_1.mzXML]	408.9166259765625	1.6056833333333331	1.5463333333333333	1.6498666666666668	0.10353333333333348	82057.7734375	306545.66840234393	0	1280	0.066442873114404	0.882085734991012	0.8201239724891709	408.9161376953125	408.9180908203125
1173	409.15966796875	11.5637					1	DETECTED	409.1597 m/z @11.56 [CD6586_1.mzXML]	409.15966796875	11.5637	10.851366666666667	12.006166666666667	1.1547999999999998	236426.0	2087428.451386237	0	1280	0.11976399989297981	3.0398566099111957	3.1671806777995823	409.150146484375	409.1607666015625
1174	409.18572998046875	9.221266666666667					1	DETECTED	409.1857 m/z @9.22 [CD6586_1.mzXML]	409.18572998046875	9.221266666666667	9.164583333333333	10.036233333333334	0.8716500000000007	78004.71875	566080.1830936898	0	1280	0.056045014452031694	7.585534539030985	15.258392523488933	409.1769104003906	409.18572998046875
1175	409.3266296386719	12.266616666666666					1	DETECTED	409.3266 m/z @12.27 [CD6586_1.mzXML]	409.3266296386719	12.266616666666666	12.094316666666666	13.916533333333332	1.822216666666666	17602.904296875	691009.5021518549	0	1280	0.12630554178000786	5.287918359450572	9.575836718901144	409.3253479003906	409.32720947265625
1176	410.1629333496094	11.5637					1	DETECTED	410.1629 m/z @11.56 [CD6586_1.mzXML]	410.1629333496094	11.5637	11.53565	19.4155	7.879850000000001	56341.51171875	1413432.8327339482	0	1280	0.1298755004483798	3.980362276661044	5.982004951351726	410.1615295410156	410.1703796386719
1177	410.18896484375	9.221266666666667					1	DETECTED	410.1890 m/z @9.22 [CD6586_1.mzXML]	410.18896484375	9.221266666666667	9.1789	9.927583333333333	0.7486833333333323	15766.94140625	236224.43612939442	0	1280	0.09966340600707824	8.835759244689301	16.671518489378602	410.1820983886719	410.1894836425781
1178	410.25238037109375	4.3189					1	DETECTED	410.2524 m/z @4.32 [CD6586_1.mzXML]	410.25238037109375	4.3189	3.3560333333333334	4.84275	1.4867166666666662	4431.208984375	204574.54659243757	0	1280	0.3319391753759833	0.7720262410856468	0.5440524821712934	410.24969482421875	410.2531433105469
1179	410.75872802734375	13.41025					1	DETECTED	410.7587 m/z @13.41 [CD6586_1.mzXML]	410.75872802734375	13.41025	1.7402666666666666	14.969616666666667	13.22935	27620.34765625	5188508.223374576	0	1280	0.22305415410886198	0.5662716803665143	1.7331940119544744	410.7528991699219	410.7626953125
1180	410.8538513183594	1.6792666666666667					1	DETECTED	410.8539 m/z @1.68 [CD6586_1.mzXML]	410.8538513183594	1.6792666666666667	1.66445	1.7836333333333334	0.11918333333333342	43748.703125	200087.62920312496	0	1280	0.09036939373564534	4.021934758155225	7.0438695163104486	410.8526306152344	410.8540954589844
1181	411.11126708984375	9.882433333333333					1	DETECTED	411.1113 m/z @9.88 [CD6586_1.mzXML]	411.11126708984375	9.882433333333333	9.882433333333333	9.942716666666666	0.06028333333333258	1692.8751220703125	5327.535721801684	0	1280	0.06802525545738725	null	null	411.1112365722656	411.11297607421875
1182	412.3031921386719	11.54975					1	DETECTED	412.3032 m/z @11.55 [CD6586_1.mzXML]	412.3031921386719	11.54975	11.521016666666666	11.751516666666667	0.23050000000000104	37602.16015625	244711.80390332136	0	1280	0.10029043165983431	4.01102088167056	7.022041763341119	412.30242919921875	412.3035888671875
1183	412.9707946777344	1.8681833333333333					1	DETECTED	412.9708 m/z @1.87 [CD6586_1.mzXML]	412.9707946777344	1.8681833333333333	1.7836333333333334	2.4026666666666667	0.6190333333333333	13453.029296875	238177.3790291748	0	1280	0.24612672752418185	3.6607530061107867	6.321506012221573	412.9698486328125	412.9725036621094
1184	413.14007568359375	9.363683333333334					1	DETECTED	413.1401 m/z @9.36 [CD6586_1.mzXML]	413.14007568359375	9.363683333333334	3.3704166666666664	11.088033333333334	7.717616666666667	9049.484375	866628.8540584719	0	1280	0.08075100218515985	0.6438572731621041	0.01849744141710624	413.1394958496094	413.14739990234375
1185	413.2626647949219	1.6498666666666668					1	DETECTED	413.2627 m/z @1.65 [CD6586_1.mzXML]	413.2626647949219	1.6498666666666668	0.13499999999999998	19.948500000000003	19.8135	13729.5419921875	3367142.019516269	0	1280	11.537134263163574	17.12525043793465	27.308406767052332	413.2609558105469	413.2674865722656
1186	413.3382873535156	11.918383333333333					1	DETECTED	413.3383 m/z @11.92 [CD6586_1.mzXML]	413.3382873535156	11.918383333333333	11.648183333333332	16.09218333333333	4.443999999999999	11547.4453125	1184320.007886627	0	1280	0.4022193051058487	6.593355214758045	11.852288089040686	413.3358154296875	413.3409118652344
1187	413.7914733886719	14.3469					1	DETECTED	413.7915 m/z @14.35 [CD6586_1.mzXML]	413.7914733886719	14.3469	6.620616666666667	14.739849999999999	8.119233333333332	7534.84521484375	1523720.203644531	0	1280	0.9548715416370896	0.5254294324351725	0.05085886487034504	413.79071044921875	413.7967529296875
1188	414.2975769042969	12.266616666666666					1	DETECTED	414.2976 m/z @12.27 [CD6586_1.mzXML]	414.2975769042969	12.266616666666666	11.648183333333332	16.0272	4.3790166666666686	138694.1875	2002042.7065855677	1	1280	0.13123692115453878	0.686186032434164	1.3294388747597055	414.2938537597656	414.3002624511719
1189	414.3188781738281	11.721183333333332					1	DETECTED	414.3189 m/z @11.72 [CD6586_1.mzXML]	414.3188781738281	11.721183333333332	11.677150000000001	11.813516666666667	0.13636666666666564	26179.369140625	129112.12878710928	0	1280	0.10223180031561263	1.5484481453444934	2.0968962906889868	414.3186950683594	414.3192138671875
1190	415.12103271484375	11.193999999999999					1	DETECTED	415.1210 m/z @11.19 [CD6586_1.mzXML]	415.12103271484375	11.193999999999999	11.025383333333334	11.30055	0.27516666666666545	15033.205078125	139900.22501940935	0	1280	0.10292425377843806	0.815953345853518	0.6319066917070358	415.1202697753906	415.1220397949219
1191	415.208984375	11.8894					1	DETECTED	415.2090 m/z @11.89 [CD6586_1.mzXML]	415.208984375	11.8894	11.828883333333332	12.17155	0.342666666666668	293307.125	2166576.5945495553	1	1280	0.10813708707184233	2.365276566974793	2.964263804891677	415.2085266113281	415.2093200683594
1192	415.2337646484375	13.761149999999999					1	DETECTED	415.2338 m/z @13.76 [CD6586_1.mzXML]	415.2337646484375	13.761149999999999	13.204416666666667	14.38985	1.1854333333333322	94411.3125	1885169.7982937011	0	1280	0.29767243863131476	1.1763747452841744	2.3869990507497647	415.2328186035156	415.2352600097656
1193	415.27874755859375	12.627333333333333					1	DETECTED	415.2787 m/z @12.63 [CD6586_1.mzXML]	415.27874755859375	12.627333333333333	12.596033333333333	18.309	5.712966666666668	50435.88671875	1207365.386499208	0	1280	0.1001652493100238	91.26144834930814	181.52289669861628	415.2779235839844	415.2827453613281
1194	415.301025390625	12.266616666666666					1	DETECTED	415.3010 m/z @12.27 [CD6586_1.mzXML]	415.301025390625	12.266616666666666	12.187466666666667	12.4093	0.22183333333333266	42002.33984375	284166.6016901837	0	1280	0.1009729478307797	1.4013476521373145	1.3041310844056875	415.300537109375	415.30133056640625
1195	416.21234130859375	11.8894					1	DETECTED	416.2123 m/z @11.89 [CD6586_1.mzXML]	416.21234130859375	11.8894	9.4236	12.109233333333332	2.6856333333333318	83103.9921875	6633522.792187009	0	1280	1.206426071943774	0.544180007728729	0.0521905252645291	416.2114562988281	416.2214660644531
1196	417.0	1.8963500000000002					1	DETECTED	417.0000 m/z @1.90 [CD6586_1.mzXML]	417.0	1.8963500000000002	1.6792666666666667	2.5541833333333335	0.8749166666666668	69697.109375	1678514.6851573489	0	1280	0.28899160152238923	2.4826600918911494	2.6347787076561087	416.9986267089844	417.00042724609375
1197	418.07269287109375	10.204550000000001					1	DETECTED	418.0727 m/z @10.20 [CD6586_1.mzXML]	418.07269287109375	10.204550000000001	10.189666666666666	10.281116666666666	0.09145000000000003	2108.880859375	7509.870354309085	0	1280	0.1528043706784583	3.072228443448631	5.144456886897262	418.06964111328125	418.07269287109375
1198	418.220458984375	11.634016666666668					1	DETECTED	418.2205 m/z @11.63 [CD6586_1.mzXML]	418.220458984375	11.634016666666668	11.605666666666668	11.751516666666667	0.14584999999999937	29863.3828125	150517.02577831945	0	1280	3.0458453352847297	2.5723104056437593	4.377390701609995	418.2204284667969	418.2223205566406
1199	418.3865051269531	12.741533333333333					1	DETECTED	418.3865 m/z @12.74 [CD6586_1.mzXML]	418.3865051269531	12.741533333333333	12.656749999999999	12.953066666666667	0.29631666666666767	28170.625	321037.64934863296	0	1280	0.21702059602544033	1.7474936111657067	2.4949872223314133	418.38592529296875	418.3876037597656
1200	418.7454528808594	12.219050000000001					1	DETECTED	418.7455 m/z @12.22 [CD6586_1.mzXML]	418.7454528808594	12.219050000000001	11.767033333333334	17.1055	5.338466666666665	15637.599609375	1904126.4131226796	0	1280	0.6019347321438744	5.90516573872644	10.81033147745288	418.73565673828125	418.7491149902344
1201	418.87750244140625	1.5908333333333333					1	DETECTED	418.8775 m/z @1.59 [CD6586_1.mzXML]	418.87750244140625	1.5908333333333333	1.5316666666666667	1.6498666666666668	0.11820000000000008	56094.5859375	234988.31151513653	0	1280	0.07265905965318975	1.0028815565534959	1.0867847544633749	418.8756408691406	418.8793640136719
1202	418.9786071777344	1.7836333333333334					1	DETECTED	418.9786 m/z @1.78 [CD6586_1.mzXML]	418.9786071777344	1.7836333333333334	1.66445	11.798133333333334	10.133683333333334	42835.10546875	4287437.837436279	0	1280	0.30968704846456796	42.513005174101494	4.752842937562891	418.9733581542969	418.97991943359375
1203	419.3136291503906	1.2017666666666666					1	DETECTED	419.3136 m/z @1.20 [CD6586_1.mzXML]	419.3136291503906	1.2017666666666666	0.10093333333333333	19.96516666666667	19.864233333333335	2195.43798828125	1421329.9244658838	0	1280	17.7655235409624	9.022361847085541	17.044723694171083	419.3099670410156	419.31781005859375
1204	419.3887939453125	12.770066666666667					1	DETECTED	419.3888 m/z @12.77 [CD6586_1.mzXML]	419.3887939453125	12.770066666666667	12.713283333333333	12.896666666666667	0.18338333333333345	10179.5908203125	79909.17881152272	0	1280	0.1392255230784336	1.6147637217493322	2.2295274434986645	419.3887939453125	419.3917541503906
1205	420.3083190917969	11.736083333333333					1	DETECTED	420.3083 m/z @11.74 [CD6586_1.mzXML]	420.3083190917969	11.736083333333333	1.1671333333333334	19.848333333333336	18.681200000000004	10772.3935546875	3183984.523378632	0	1280	0.14478023940292672	0.8837774802605749	0.7675549605211496	420.3072204589844	420.31817626953125
1206	420.88232421875	1.6792666666666667					1	DETECTED	420.8823 m/z @1.68 [CD6586_1.mzXML]	420.88232421875	1.6792666666666667	1.6498666666666668	1.7836333333333334	0.1337666666666666	67323.1484375	223197.03270410138	0	1280	0.04536749356386438	2.274943310657605	7.718184235538066	420.88189697265625	420.88275146484375
1207	421.7802734375	14.38985					1	DETECTED	421.7803 m/z @14.39 [CD6586_1.mzXML]	421.7802734375	14.38985	12.282316666666667	15.220883333333335	2.9385666666666683	39522.77734375	1248508.0052833867	0	1280	0.38534306836852217	0.6551361257669505	2.513032707887614	421.7716369628906	421.78143310546875
1208	422.0967102050781	11.375133333333334					1	DETECTED	422.0967 m/z @11.38 [CD6586_1.mzXML]	422.0967102050781	11.375133333333334	11.331733333333334	13.078750000000001	1.747016666666667	51941.06640625	825795.8612070314	0	1280	0.05310921817343939	20.12692012288782	39.25384024577564	422.0959167480469	422.10150146484375
1209	422.1357116699219	11.4321					1	DETECTED	422.1357 m/z @11.43 [CD6586_1.mzXML]	422.1357116699219	11.4321	9.305716666666665	11.4321	2.126383333333335	15627.736328125	653768.3456849367	0	1280	2.2090313237527948	0.5	null	422.1341552734375	422.136474609375
1210	422.3240051269531	11.828883333333332					1	DETECTED	422.3240 m/z @11.83 [CD6586_1.mzXML]	422.3240051269531	11.828883333333332	11.767033333333334	11.9623	0.19526666666666692	37353.01171875	269021.9429599594	0	1280	0.1046698834253128	1.5785502559957425	2.157100511991485	422.3232727050781	422.3243408203125
1211	424.076171875	10.802016666666667					1	DETECTED	424.0762 m/z @10.80 [CD6586_1.mzXML]	424.076171875	10.802016666666667	8.668566666666667	19.0705	10.401933333333332	22279.169921875	1069440.2459035954	0	1280	0.2677502480506284	1.8380607630667845	2.990858256947431	424.0685729980469	424.0826416015625
1212	424.3396301269531	11.918383333333333					1	DETECTED	424.3396 m/z @11.92 [CD6586_1.mzXML]	424.3396301269531	11.918383333333333	11.859350000000001	12.47075	0.6113999999999997	622867.0	3774789.2665688335	1	1280	0.08287054309503006	2.2061921467051873	2.5433571240532897	424.3387756347656	424.34075927734375
1213	424.89398193359375	1.6204166666666666					1	DETECTED	424.8940 m/z @1.62 [CD6586_1.mzXML]	424.89398193359375	1.6204166666666666	1.5463333333333333	1.69425	0.1479166666666667	129720.53125	546190.7213544925	0	1280	0.07241788225428403	1.00160865809434	0.7039954992553593	424.8931579589844	424.8949279785156
1214	425.1336364746094	11.54975					1	DETECTED	425.1336 m/z @11.55 [CD6586_1.mzXML]	425.1336364746094	11.54975	11.53565	11.677150000000001	0.14150000000000063	16245.34375	70500.96560546875	0	1280	0.049403026526126936	5.017730496454239	9.035460992908478	425.13250732421875	425.1344299316406
1215	426.0735778808594	10.851366666666667					1	DETECTED	426.0736 m/z @10.85 [CD6586_1.mzXML]	426.0735778808594	10.851366666666667	10.752966666666667	10.931516666666665	0.17854999999999777	7621.59423828125	50598.76448547362	0	1280	null	0.9072662601625919	0.7676373176397696	426.0709228515625	426.0738525390625
1216	426.35504150390625	12.020933333333334					1	DETECTED	426.3550 m/z @12.02 [CD6586_1.mzXML]	426.35504150390625	12.020933333333334	11.991466666666668	12.611383333333333	0.6199166666666649	817888.0625	5762785.39236082	1	1280	0.1020024883301911	4.111822127301718	5.367003444790605	426.3540344238281	426.3553466796875
1217	426.8273620605469	1.6792666666666667					1	DETECTED	426.8274 m/z @1.68 [CD6586_1.mzXML]	426.8273620605469	1.6792666666666667	1.6792666666666667	11.149266666666668	9.47	39613.44140625	3762224.4867550666	0	1280	0.06180398320403291	null	null	426.81817626953125	426.8372497558594
1218	427.0529479980469	9.4236					1	DETECTED	427.0529 m/z @9.42 [CD6586_1.mzXML]	427.0529479980469	9.4236	9.334533333333333	18.906	9.571466666666666	31552.82421875	1649999.5810069575	0	1280	0.09691911795456676	1.3043871272515644	1.315952718816927	427.0523376464844	427.0627136230469
1219	427.4286193847656	12.685016666666666					1	DETECTED	427.4286 m/z @12.69 [CD6586_1.mzXML]	427.4286193847656	12.685016666666666	11.798133333333334	15.57405	3.7759166666666655	11391.240234375	780739.4373100279	0	1280	0.24338474408689947	2.1287561310206184	3.257512262041237	427.42669677734375	427.4327392578125
1220	428.3709716796875	12.17155					1	DETECTED	428.3710 m/z @12.17 [CD6586_1.mzXML]	428.3709716796875	12.17155	12.020933333333334	12.5015	0.48056666666666636	153100.015625	1237548.135510252	1	1280	0.10447376734575009	1.1054732177305326	0.9619935559276619	428.3616027832031	428.3716735839844
1221	429.0497131347656	9.4236					1	DETECTED	429.0497 m/z @9.42 [CD6586_1.mzXML]	429.0497131347656	9.4236	9.378383333333334	16.8105	7.432116666666667	14495.30078125	369073.5267038271	0	1280	0.40606186298965063	82.18337633615921	2.764450170663999	429.0495300292969	429.05694580078125
1222	429.37457275390625	12.17155					1	DETECTED	429.3746 m/z @12.17 [CD6586_1.mzXML]	429.37457275390625	12.17155	11.782733333333335	15.000633333333333	3.2178999999999984	40211.7421875	1325173.1239381703	0	1280	0.0965672719518249	3.1044734049472953	4.380043337696861	429.36724853515625	429.37457275390625
1223	429.7658996582031	14.4757					1	DETECTED	429.7659 m/z @14.48 [CD6586_1.mzXML]	429.7658996582031	14.4757	11.736083333333333	15.078083333333332	3.3419999999999987	5834.2763671875	678949.770078125	0	1280	0.12503752581049987	0.6099393467455907	0.21987869349118144	429.7626647949219	429.77020263671875
1224	430.242919921875	9.6378					1	DETECTED	430.2429 m/z @9.64 [CD6586_1.mzXML]	430.242919921875	9.6378	9.607266666666668	19.4155	9.808233333333334	4273.79345703125	476032.5823451538	0	1280	0.07132961521290149	160.61517467249277	320.23034934498554	430.2408142089844	430.2513122558594
1225	430.91107177734375	1.6498666666666668					1	DETECTED	430.9111 m/z @1.65 [CD6586_1.mzXML]	430.91107177734375	1.6498666666666668	1.5611333333333335	1.69425	0.13311666666666655	182342.921875	675910.5882426767	0	1280	0.058236578859736765	0.7914707106694188	0.5826051661687225	430.9104309082031	430.91180419921875
1226	431.1758117675781	12.642483333333333					1	DETECTED	431.1758 m/z @12.64 [CD6586_1.mzXML]	431.1758117675781	12.642483333333333	9.1789	14.33255	5.153649999999999	80584.359375	3394750.9455342386	0	1280	0.18722563096772404	0.5355782909687309	0.07978193707442992	431.1660461425781	431.1776123046875
1227	431.2065124511719	13.747216666666667					1	DETECTED	431.2065 m/z @13.75 [CD6586_1.mzXML]	431.2065124511719	13.747216666666667	9.56155	14.063783333333333	4.502233333333333	12501.06640625	1167586.7082855222	0	1280	0.24475729720410477	0.5378155610416501	0.07563112208330015	431.2007141113281	431.2112731933594
1228	431.2744445800781	12.330900000000002					1	DETECTED	431.2744 m/z @12.33 [CD6586_1.mzXML]	431.2744445800781	12.330900000000002	12.250766666666667	12.330900000000002	0.08013333333333428	13635.2177734375	54813.05965551758	0	1280	0.08142187443456628	0.5	null	431.2738037109375	431.2752990722656
1229	432.1788024902344	12.699183333333334					1	DETECTED	432.1788 m/z @12.70 [CD6586_1.mzXML]	432.1788024902344	12.699183333333334	12.425083333333333	12.85435	0.4292666666666669	18817.69140625	293720.62285498023	0	1280	0.3396046725106494	0.7830475495561215	0.5660950991122432	432.1783447265625	432.18084716796875
1230	432.2355651855469	11.874333333333334					1	DETECTED	432.2356 m/z @11.87 [CD6586_1.mzXML]	432.2355651855469	11.874333333333334	11.844050000000001	12.049933333333334	0.20588333333333253	45457.80859375	321462.3638110334	0	1280	0.10690958349196222	3.3992845349477157	5.798569069895431	432.23516845703125	432.2375793457031
1231	432.3079528808594	12.234966666666667					1	DETECTED	432.3080 m/z @12.23 [CD6586_1.mzXML]	432.3079528808594	12.234966666666667	11.6628	12.7559	1.0930999999999997	120820.8125	1248956.4461701638	1	1280	0.34927369178665835	0.6964383526597818	0.266405136119149	432.30743408203125	432.31561279296875
1232	432.3554992675781	12.006166666666667					1	DETECTED	432.3555 m/z @12.01 [CD6586_1.mzXML]	432.3554992675781	12.006166666666667	11.932799999999999	14.375583333333333	2.4427833333333346	28995.912109375	741014.9932496336	0	1280	0.10555378417460126	16.647773739209025	1.6047624745500602	432.35162353515625	432.36505126953125
1233	432.78271484375	13.69115					1	DETECTED	432.7827 m/z @13.69 [CD6586_1.mzXML]	432.78271484375	13.69115	1.7093500000000001	19.169	17.45965	14287.5791015625	7130336.571045168	0	1280	0.17314299515632214	0.7285904455090221	0.45718089101804404	432.7729187011719	432.78692626953125
1234	432.97430419921875	1.9104666666666668					1	DETECTED	432.9743 m/z @1.91 [CD6586_1.mzXML]	432.97430419921875	1.9104666666666668	1.6792666666666667	2.4858333333333333	0.8065666666666667	32673.263671875	853759.1724840091	0	1280	0.29397369529035644	1.7577831642886566	2.508894441997546	432.9722900390625	432.97491455078125
1235	433.0592041015625	11.5637					1	DETECTED	433.0592 m/z @11.56 [CD6586_1.mzXML]	433.0592041015625	11.5637	11.54975	11.648183333333332	0.09843333333333248	16087.498046875	69144.01696533151	0	1280	0.10681595438260949	3.528076463559991	6.056152927119982	433.05865478515625	433.059326171875
1236	433.23870849609375	11.8894					1	DETECTED	433.2387 m/z @11.89 [CD6586_1.mzXML]	433.23870849609375	11.8894	9.291433333333334	11.932799999999999	2.6413666666666646	15158.1591796875	450342.6952709955	0	1280	0.035235316966168995	0.508352686075007	0.016705372150014115	433.2326354980469	433.2400817871094
1237	435.1480712890625	11.976799999999999					1	DETECTED	435.1481 m/z @11.98 [CD6586_1.mzXML]	435.1480712890625	11.976799999999999	11.947566666666667	12.109233333333332	0.1616666666666653	25391.603515625	147282.88966967666	0	1280	0.11201197723544531	2.7651083238313348	4.5302166476626695	435.1468200683594	435.1483459472656
1238	435.3310852050781	11.677150000000001					1	DETECTED	435.3311 m/z @11.68 [CD6586_1.mzXML]	435.3310852050781	11.677150000000001	10.486433333333334	11.70625	1.2198166666666665	12986.0703125	334279.75081787055	0	1280	1.1945419272001931	0.5122195316546057	0.024439063309211268	435.3284912109375	435.33184814453125
1239	436.2318420410156	11.634016666666668					1	DETECTED	436.2318 m/z @11.63 [CD6586_1.mzXML]	436.2318420410156	11.634016666666668	9.438733333333333	18.142666666666667	8.703933333333334	348400.75	4597517.565365959	0	1280	0.11095153258522927	2.287304621663359	2.89011210109171	436.2257385253906	436.23553466796875
1240	437.19097900390625	11.8894					1	DETECTED	437.1910 m/z @11.89 [CD6586_1.mzXML]	437.19097900390625	11.8894	11.844050000000001	12.741533333333333	0.8974833333333319	241014.53125	1717122.9305317304	0	1280	0.10697471894836852	2.968869278376293	5.012830543741629	437.19024658203125	437.1982116699219
1241	438.2955322265625	13.382366666666666					1	DETECTED	438.2955 m/z @13.38 [CD6586_1.mzXML]	438.2955322265625	13.382366666666666	13.3007	14.75475	1.4540499999999987	18027.001953125	359979.5340209958	0	1280	0.19566342550708704	8.90234693877566	16.80469387755132	438.291748046875	438.2965087890625
1242	438.98260498046875	1.8540166666666666					1	DETECTED	438.9826 m/z @1.85 [CD6586_1.mzXML]	438.98260498046875	1.8540166666666666	1.69425	2.4163666666666668	0.7221166666666667	37313.09375	839109.1862529295	0	1280	0.4360758629417065	2.259910285833508	3.6081131663947525	438.98095703125	438.9831237792969
1243	440.3350830078125	11.782733333333335					1	DETECTED	440.3351 m/z @11.78 [CD6586_1.mzXML]	440.3350830078125	11.782733333333335	11.736083333333333	11.828883333333332	0.09279999999999866	7416.6962890625	35345.96176611319	0	1280	0.1541512797315736	0.9946409431939534	0.9892818863879068	440.3339538574219	440.3354187011719
1244	440.8681945800781	1.6056833333333331					1	DETECTED	440.8682 m/z @1.61 [CD6586_1.mzXML]	440.8681945800781	1.6056833333333331	1.5611333333333335	1.66445	0.1033166666666665	38612.7265625	171146.13906445322	0	1280	0.07911861857520619	1.1595585484474447	1.2127034295384373	440.86785888671875	440.86871337890625
1245	440.9786682128906	1.8963500000000002					1	DETECTED	440.9787 m/z @1.90 [CD6586_1.mzXML]	440.9786682128906	1.8963500000000002	1.7251666666666667	9.607266666666668	7.882100000000001	13882.3486328125	991356.4277982177	0	1280	0.4689144272913459	23.022393145750158	45.044786291500316	440.97613525390625	440.9816589355469
1246	442.3141784667969	11.828883333333332					1	DETECTED	442.3142 m/z @11.83 [CD6586_1.mzXML]	442.3141784667969	11.828883333333332	11.798133333333334	11.859350000000001	0.0612166666666667	16299.779296875	42223.9123115234	0	1280	0.05900082238905391	0.995392953929617	0.9907859078592341	442.3134460449219	442.3141784667969
1247	442.3504333496094	11.918383333333333					1	DETECTED	442.3504 m/z @11.92 [CD6586_1.mzXML]	442.3504333496094	11.918383333333333	11.874333333333334	12.020933333333334	0.1465999999999994	21702.677734375	109112.55097900322	0	1280	0.10701138109352115	1.6640181611805231	2.3280363223610463	442.34967041015625	442.35052490234375
1248	442.8761291503906	1.5463333333333333					1	DETECTED	442.8761 m/z @1.55 [CD6586_1.mzXML]	442.8761291503906	1.5463333333333333	1.4727166666666667	1.5611333333333335	0.08841666666666681	13754.310546875	48405.60769543462	0	1280	0.07913098786927253	0.6005207154177054	0.20104143083541065	442.8756103515625	442.8770751953125
1249	443.2630310058594	12.784016666666668					1	DETECTED	443.2630 m/z @12.78 [CD6586_1.mzXML]	443.2630310058594	12.784016666666668	12.611383333333333	12.994833333333334	0.3834500000000016	11316.6640625	185861.51438232453	0	1280	1.022900946776625	1.1105908476539785	1.221181695307957	443.2630310058594	443.2655029296875
1250	443.4178466796875	12.282316666666667					1	DETECTED	443.4178 m/z @12.28 [CD6586_1.mzXML]	443.4178466796875	12.282316666666667	12.17155	12.5802	0.40864999999999974	17972.490234375	254479.8692207032	0	1280	0.16243728564102256	1.8446433945230198	2.6892867890460397	443.4165954589844	443.4188232421875
1251	444.18524169921875	9.23535					1	DETECTED	444.1852 m/z @9.24 [CD6586_1.mzXML]	444.18524169921875	9.23535	9.19325	9.305716666666665	0.1124666666666645	10844.3994140625	37641.74082751485	0	1280	0.036372924002572304	1.3357086302454348	1.5358351100282202	444.1831970214844	444.1856994628906
1252	444.2208557128906	9.71305					1	DETECTED	444.2209 m/z @9.71 [CD6586_1.mzXML]	444.2208557128906	9.71305	9.683116666666667	9.912383333333334	0.22926666666666762	5515.46484375	41122.926708740306	0	1280	0.1623047887126905	3.8296213808462514	6.303475017222661	444.2204895019531	444.22314453125
1253	444.2364807128906	8.3821					1	DETECTED	444.2365 m/z @8.38 [CD6586_1.mzXML]	444.2364807128906	8.3821	8.051966666666667	8.515866666666666	0.46389999999999887	2928.845458984375	47154.00292987058	0	1280	0.22287429559535887	0.7025949111470113	0.40518982229402273	444.234375	444.2384033203125
1254	444.3653259277344	12.035383333333334					1	DETECTED	444.3653 m/z @12.04 [CD6586_1.mzXML]	444.3653259277344	12.035383333333334	3.7203500000000003	12.1399	8.419550000000001	12561.607421875	2070114.1733399963	0	1280	0.09263740838604839	0.506284801423927	0.01256960284785393	444.3652648925781	444.37371826171875
1255	445.3652038574219	13.452983333333332					1	DETECTED	445.3652 m/z @13.45 [CD6586_1.mzXML]	445.3652038574219	13.452983333333332	12.56455	14.739849999999999	2.1752999999999982	8474.1103515625	615731.9891462395	0	1280	1.3628964798699972	1.2242336697557512	1.4484673395115024	445.3608703613281	445.3670959472656
1256	445.3973388671875	12.109233333333332					1	DETECTED	445.3973 m/z @12.11 [CD6586_1.mzXML]	445.3973388671875	12.109233333333332	11.932799999999999	12.5802	0.6474000000000011	16764.8203125	424502.33015673904	0	1280	0.3028209417735592	1.8346873228792742	2.6693746457585483	445.3951721191406	445.3983459472656
1257	446.251220703125	11.5637					1	DETECTED	446.2512 m/z @11.56 [CD6586_1.mzXML]	446.251220703125	11.5637	8.8084	11.9623	3.1539	578873.3125	6646840.488334667	1	1280	0.1243247782960264	2.855576445053912	3.2335496777896924	446.248779296875	446.25177001953125
1258	446.88494873046875	1.6498666666666668					1	DETECTED	446.8849 m/z @1.65 [CD6586_1.mzXML]	446.88494873046875	1.6498666666666668	1.5908333333333333	2.6778166666666667	1.0869833333333334	95847.734375	1135908.8212308353	0	1280	0.05676040533173321	9.20652173913041	17.41304347826082	446.884765625	446.890625
1259	447.3443298339844	11.828883333333332					1	DETECTED	447.3443 m/z @11.83 [CD6586_1.mzXML]	447.3443298339844	11.828883333333332	11.149266666666668	15.1251	3.975833333333332	17918.9765625	1553784.4560020745	0	1280	0.1692807740651272	2.8165303138838524	4.565492000623919	447.3415222167969	447.3462829589844
1260	448.258056640625	11.54975					1	DETECTED	448.2581 m/z @11.55 [CD6586_1.mzXML]	448.258056640625	11.54975	6.3248	11.648183333333332	5.323383333333332	26963.47265625	2389141.3538860464	0	1280	0.08536676538487598	0.5094195478744612	0.018839095748922476	448.2571105957031	448.26751708984375
1261	448.3393249511719	11.918383333333333					1	DETECTED	448.3393 m/z @11.92 [CD6586_1.mzXML]	448.3393249511719	11.918383333333333	11.782733333333335	12.064616666666666	0.28188333333333127	104092.9765625	642465.454116207	0	1280	0.33244770417373815	1.437463223113114	null	448.3370361328125	448.3492126464844
1262	449.1989440917969	12.330900000000002					1	DETECTED	449.1989 m/z @12.33 [CD6586_1.mzXML]	449.1989440917969	12.330900000000002	12.266616666666666	12.5802	0.31358333333333377	33948.21875	417229.4930498047	0	1280	0.23271468348344904	2.4390718174746353	3.8781436349492706	449.1975402832031	449.1990966796875
1263	450.3185119628906	12.234966666666667					1	DETECTED	450.3185 m/z @12.23 [CD6586_1.mzXML]	450.3185119628906	12.234966666666667	12.187466666666667	12.440383333333333	0.2529166666666658	70457.546875	508490.55378710775	0	1280	0.1467820192697218	2.662280701754409	3.3558803999139912	450.3180236816406	450.31890869140625
1264	450.35479736328125	13.06465					1	DETECTED	450.3548 m/z @13.06 [CD6586_1.mzXML]	450.35479736328125	13.06465	0.10093333333333333	19.99816666666667	19.897233333333336	119084.6171875	4911949.061623506	0	1280	0.1425242265375548	0.9239520839520603	0.7549821302782042	450.35272216796875	450.3607482910156
1265	451.3224182128906	12.234966666666667					1	DETECTED	451.3224 m/z @12.23 [CD6586_1.mzXML]	451.3224182128906	12.234966666666667	12.203516666666667	12.36225	0.15873333333333228	21820.16015625	120379.84029931625	0	1280	0.11176453628803529	2.5235824059353678	4.37873417386136	451.3215637207031	451.3227844238281
1266	452.2262268066406	11.040783333333334					1	DETECTED	452.2262 m/z @11.04 [CD6586_1.mzXML]	452.2262268066406	11.040783333333334	11.009549999999999	11.149266666666668	0.1397166666666685	13854.3603515625	84507.88980493176	0	1280	0.11274253769327736	2.236659551760881	3.4733191035217614	452.2262268066406	452.2274475097656
1267	452.3705749511719	12.094316666666666					1	DETECTED	452.3706 m/z @12.09 [CD6586_1.mzXML]	452.3705749511719	12.094316666666666	12.049933333333334	12.219050000000001	0.16911666666666747	31096.27734375	198134.0092033704	0	1280	0.10682115300266481	1.9051821254225079	28.850719741860857	452.3703918457031	452.371337890625
1268	453.2723693847656	11.782733333333335					1	DETECTED	453.2724 m/z @11.78 [CD6586_1.mzXML]	453.2723693847656	11.782733333333335	11.70625	11.8894	0.18314999999999948	57290.1328125	423486.85102929897	0	1280	0.1759101922483719	1.1973196774896369	1.3946393549792737	453.27197265625	453.2731628417969
1269	453.341796875	10.540783333333334					1	DETECTED	453.3418 m/z @10.54 [CD6586_1.mzXML]	453.341796875	10.540783333333334	10.020999999999999	16.8925	6.871499999999999	143083.0	1895213.7406384244	0	1280	0.11832389696228951	1.3956168653263965	1.571546014867784	453.3366394042969	453.3447570800781
1270	454.2900085449219	13.107566666666665					1	DETECTED	454.2900 m/z @13.11 [CD6586_1.mzXML]	454.2900085449219	13.107566666666665	8.854683333333332	13.452983333333332	4.5983	50762.546875	1215431.4454588622	0	1280	0.12566085439768315	1.307445259421124	2.0216418726810614	454.2885437011719	454.292236328125
1271	454.38616943359375	12.187466666666667					1	DETECTED	454.3862 m/z @12.19 [CD6586_1.mzXML]	454.38616943359375	12.187466666666667	2.458366666666667	12.3466	9.888233333333334	26443.8828125	2636185.743741149	0	1280	0.10450331017086611	0.5081782144974013	0.01659468948838587	454.37738037109375	454.3864440917969
1272	454.95587158203125	1.8963500000000002					1	DETECTED	454.9559 m/z @1.90 [CD6586_1.mzXML]	454.95587158203125	1.8963500000000002	1.6792666666666667	2.4303166666666667	0.75105	23254.72265625	497794.1322060548	0	1280	0.3095269887057752	1.7298656429942403	2.385192718872239	454.95513916015625	454.95794677734375
1273	455.1137390136719	11.22335					1	DETECTED	455.1137 m/z @11.22 [CD6586_1.mzXML]	455.1137390136719	11.22335	11.056583333333332	11.238316666666666	0.18173333333333375	9359.984375	67148.26927478006	0	1280	0.21074711884968877	0.5448730761543056	0.08974615230861109	455.1123352050781	455.1141052246094
1274	458.2137756347656	11.634016666666668					1	DETECTED	458.2138 m/z @11.63 [CD6586_1.mzXML]	458.2137756347656	11.634016666666668	11.591550000000002	11.976799999999999	0.38524999999999743	95362.984375	696368.1507779508	0	1280	0.12431473709016494	3.1774060100112913	3.796680790996635	458.212646484375	458.2140808105469
1275	458.8545227050781	1.5463333333333333					1	DETECTED	458.8545 m/z @1.55 [CD6586_1.mzXML]	458.8545227050781	1.5463333333333333	1.4426333333333334	1.6056833333333331	0.1630499999999997	21034.76953125	126195.71676922595	0	1280	0.09979378714891296	0.7877456670684114	0.6090395934549097	458.8519592285156	458.85540771484375
1276	459.2170104980469	11.634016666666668					1	DETECTED	459.2170 m/z @11.63 [CD6586_1.mzXML]	459.2170104980469	11.634016666666668	11.605666666666668	11.751516666666667	0.14584999999999937	24057.4140625	133898.80253808547	0	1280	0.08986744427128635	2.5723104056437593	4.144620811287519	459.216552734375	459.2179260253906
1277	459.24517822265625	13.218033333333333					1	DETECTED	459.2452 m/z @13.22 [CD6586_1.mzXML]	459.24517822265625	13.218033333333333	12.314400000000001	13.467383333333334	1.1529833333333332	40500.7109375	1020121.1074331052	0	1280	0.4468127697977877	0.6379707846102781	0.35067677719045376	459.2357177734375	459.2485656738281
1278	460.96356201171875	1.7554333333333332					1	DETECTED	460.9636 m/z @1.76 [CD6586_1.mzXML]	460.96356201171875	1.7554333333333332	1.6792666666666667	16.401483333333335	14.722216666666668	26472.8984375	1195521.904559662	0	1280	0.1677146423107636	4.294263446879186	7.913573196140342	460.96173095703125	460.97271728515625
1279	461.0588073730469	9.221266666666667					1	DETECTED	461.0588 m/z @9.22 [CD6586_1.mzXML]	461.0588073730469	9.221266666666667	9.056716666666667	9.334533333333333	0.2778166666666664	13244.4794921875	72083.93800955197	0	1280	0.057045966057321706	0.793811059922848	0.5968459577872791	461.0566101074219	461.05999755859375
1280	463.1561584472656	10.994066666666667					1	DETECTED	463.1562 m/z @10.99 [CD6586_1.mzXML]	463.1561584472656	10.994066666666667	10.15955	11.072183333333333	0.9126333333333339	4208.6376953125	128271.88663385031	0	1280	0.8661757354154673	0.5468035389746557	0.09360707794931156	463.15301513671875	463.15692138671875
1281	463.29986572265625	13.036483333333333					1	DETECTED	463.2999 m/z @13.04 [CD6586_1.mzXML]	463.29986572265625	13.036483333333333	12.981083333333334	13.135483333333333	0.15439999999999898	22139.34375	131649.1729589843	0	1280	0.09476504219279214	1.393501805054173	1.7870036101083462	463.2978820800781	463.3008117675781
1282	464.1532287597656	11.193999999999999					1	DETECTED	464.1532 m/z @11.19 [CD6586_1.mzXML]	464.1532287597656	11.193999999999999	0.15211666666666668	19.99816666666667	19.84605	12171.5390625	3429544.591192412	0	1280	5.256321736823356	0.7701231914797307	0.8062777866429832	464.15118408203125	464.1594543457031
1283	464.1898498535156	10.867433333333334					1	DETECTED	464.1898 m/z @10.87 [CD6586_1.mzXML]	464.1898498535156	10.867433333333334	10.8185	12.455983333333334	1.6374833333333338	7075.07421875	483337.83410913113	0	1280	0.09260749283254022	16.731777929155037	32.46355585831007	464.18316650390625	464.1903381347656
1284	464.21630859375	10.611016666666666					1	DETECTED	464.2163 m/z @10.61 [CD6586_1.mzXML]	464.21630859375	10.611016666666666	10.527199999999999	10.752966666666667	0.22576666666666867	34396.90234375	225325.27966503982	0	1280	0.09783394075282814	1.712372551472858	2.2030979954122025	464.21533203125	464.2203674316406
1285	464.2813415527344	12.12465					1	DETECTED	464.2813 m/z @12.12 [CD6586_1.mzXML]	464.2813415527344	12.12465	11.751516666666667	12.425083333333333	0.673566666666666	8342.0380859375	228701.87722497561	0	1280	0.12458603798510381	0.9025817402179726	0.805163480435945	464.2793273925781	464.2816162109375
[truncated: 139 more rows]
