# Supplementary material for: MSFC: a new feature construction method for accurate diagnosis of mass spectrometry data
Source: Sci Rep. 2023 Sep 21;13:15694. doi: 10.1038/s41598-023-42395-5 (PMC10514077; doi:10.1038/s41598-023-42395-5)
Supplement: Supplementary file 1 — Supplementary Information. [file 41598_2023_42395_MOESM1_ESM.zip › dataset/CHD dataset/1-batch/P/CD6595_1.mzXML_chromatograms.csv]

row ID	row m/z	row retention time	row identity (main ID)	row identity (all IDs)	row identity (main ID + details)	row comment	row number of detected peaks	CD6595_1.mzXML Peak status	CD6595_1.mzXML Peak name	CD6595_1.mzXML Peak m/z	CD6595_1.mzXML Peak RT	CD6595_1.mzXML Peak RT start	CD6595_1.mzXML Peak RT end	CD6595_1.mzXML Peak duration time	CD6595_1.mzXML Peak height	CD6595_1.mzXML Peak area	CD6595_1.mzXML Peak charge	CD6595_1.mzXML Peak # data points	CD6595_1.mzXML Peak FWHM	CD6595_1.mzXML Peak tailing factor	CD6595_1.mzXML Peak asymmetry factor	CD6595_1.mzXML Peak m/z min	CD6595_1.mzXML Peak m/z max
1	55.04549026489258	13.527583333333332					1	DETECTED	55.0455 m/z @13.53 [CD6595_1.mzXML]	55.04549026489258	13.527583333333332	0.13531666666666667	19.971999999999998	19.83668333333333	3106.296875	1557558.0429436327	0	1288	9.557589239664116	0.7406021634376057	0.5726517263027858	55.04479217529297	55.05402374267578
2	60.08025360107422	14.7351					1	DETECTED	60.0803 m/z @14.74 [CD6595_1.mzXML]	60.08025360107422	14.7351	0.10181666666666667	20.00583333333333	19.904016666666664	217846.03125	6.6616970802490756E7	0	1288	7.096128692568746	0.8996818022318609	1.5217547230825998	60.07928466796875	60.08856964111328
3	61.0391960144043	1.8400333333333334					1	DETECTED	61.0392 m/z @1.84 [CD6595_1.mzXML]	61.0391960144043	1.8400333333333334	0.10181666666666667	19.971999999999998	19.87018333333333	237664.125	4212993.11432672	0	1288	0.05259715787364838	0.805387856867331	0.430492647441503	61.03871154785156	61.03944778442383
4	61.083526611328125	13.730333333333334					1	DETECTED	61.0835 m/z @13.73 [CD6595_1.mzXML]	61.083526611328125	13.730333333333334	0.25351666666666667	19.605666666666664	19.352149999999998	8112.91796875	2419922.6431445	0	1288	5.638153535616256	0.7179792705745297	1.1050283106837784	61.07884216308594	61.091957092285156
5	68.98178100585938	1.51705					1	DETECTED	68.9818 m/z @1.52 [CD6595_1.mzXML]	68.98178100585938	1.51705	1.4423166666666667	11.710199999999999	10.267883333333332	10016.263671875	1143451.125718872	0	1288	0.12360648453938938	68.69681088314006	136.39362176628012	68.97340393066406	68.99082946777344
6	69.03302764892578	1.9654333333333334					1	DETECTED	69.0330 m/z @1.97 [CD6595_1.mzXML]	69.03302764892578	1.9654333333333334	1.88235	14.380483333333332	12.498133333333332	15728.0205078125	1072420.0338612974	0	1288	0.1291310808195778	75.2144433299899	4.439187854944709	69.03209686279297	69.0374755859375
7	69.06941986083984	7.247316666666666					1	DETECTED	69.0694 m/z @7.25 [CD6595_1.mzXML]	69.06941986083984	7.247316666666666	0.10181666666666667	20.00583333333333	19.904016666666664	6882.77392578125	3986915.768860355	0	1288	15.717142621821303	1.3927658433046437	1.9952834067662748	69.06139373779297	69.0739974975586
8	70.98004150390625	1.4872833333333333					1	DETECTED	70.9800 m/z @1.49 [CD6595_1.mzXML]	70.98004150390625	1.4872833333333333	1.4266166666666666	19.955333333333332	18.528716666666664	10082.111328125	1760960.2029140014	0	1288	0.11732172735394175	152.70920329670332	304.41840659340664	70.97258758544922	70.98860931396484
9	72.04855346679688	13.153716666666666					1	DETECTED	72.0486 m/z @13.15 [CD6595_1.mzXML]	72.04855346679688	13.153716666666666	0.2704333333333333	19.705166666666667	19.434733333333334	6293.60595703125	1709635.679970764	0	1288	2.759001345153683	0.6706905709989937	0.36721213802171215	72.04320526123047	72.05655670166016
10	72.08030700683594	1.9654333333333334					1	DETECTED	72.0803 m/z @1.97 [CD6595_1.mzXML]	72.08030700683594	1.9654333333333334	1.4574166666666666	13.94255	12.485133333333334	49199.43359375	1872184.9421580813	0	1288	0.1372926252208837	1.1902682865217982	1.485883876088485	72.07510375976562	72.08859252929688
11	73.04496765136719	13.6601					1	DETECTED	73.0450 m/z @13.66 [CD6595_1.mzXML]	73.04496765136719	13.6601	0.10181666666666667	20.00583333333333	19.904016666666664	12038.2255859375	3388489.342386845	0	1288	1.9992507075653059	1.0882568927820158	0.41138895681791304	73.0362548828125	73.04888153076172
12	75.9472885131836	2.5124					1	DETECTED	75.9473 m/z @2.51 [CD6595_1.mzXML]	75.9472885131836	2.5124	2.3741	19.4735	17.099400000000003	5019.87109375	1391826.9582849122	0	1288	0.20040881982974712	61.81995661605203	122.63991323210405	75.94153594970703	75.95616912841797
13	77.03033447265625	1.6213666666666666					1	DETECTED	77.0303 m/z @1.62 [CD6595_1.mzXML]	77.03033447265625	1.6213666666666666	1.6213666666666666	19.45716666666667	17.835800000000003	2393.608154296875	1217770.9036529849	0	1288	6.731146931611217	null	null	77.02257537841797	77.03995513916016
14	80.94721984863281	1.7404833333333334					1	DETECTED	80.9472 m/z @1.74 [CD6595_1.mzXML]	80.94721984863281	1.7404833333333334	1.6509666666666667	14.296333333333333	12.645366666666666	218001.890625	4775276.712606262	0	1288	0.24487981400574088	4.171244913038012	6.578247252175437	80.94656372070312	80.955810546875
15	81.0694351196289	13.716566666666667					1	DETECTED	81.0694 m/z @13.72 [CD6595_1.mzXML]	81.0694351196289	13.716566666666667	0.11864999999999999	20.00583333333333	19.887183333333333	5744.77099609375	2225397.6020443095	0	1288	7.081786751795011	0.6624478853235812	0.8417866930507267	81.06900024414062	81.0697021484375
16	82.01714324951172	1.4872833333333333					1	DETECTED	82.0171 m/z @1.49 [CD6595_1.mzXML]	82.01714324951172	1.4872833333333333	1.4101	15.001266666666668	13.591166666666668	5173.998046875	1091581.7785665893	0	1288	13.529636155411774	88.04469876916428	175.08939753832854	82.01677703857422	82.02304077148438
17	82.94434356689453	1.7551666666666668					1	DETECTED	82.9443 m/z @1.76 [CD6595_1.mzXML]	82.94434356689453	1.7551666666666668	1.6806666666666668	11.1855	9.504833333333332	69155.09375	2181672.8519645995	0	1288	0.17105308623616633	4.831818907981918	8.079675837511786	82.94428253173828	82.95294189453125
18	83.02088165283203	1.8259					1	DETECTED	83.0209 m/z @1.83 [CD6595_1.mzXML]	83.02088165283203	1.8259	0.11864999999999999	20.00583333333333	19.887183333333333	2935587.5	1.4093154190310515E7	0	1288	0.05350282157253661	1.8779947035152285	2.3263534324835806	83.02088165283203	83.02132415771484
19	83.08483123779297	11.305733333333334					1	DETECTED	83.0848 m/z @11.31 [CD6595_1.mzXML]	83.08483123779297	11.305733333333334	0.10181666666666667	20.00583333333333	19.904016666666664	24717.7421875	5154305.088610783	0	1288	0.27426640398284086	0.7144846759133565	0.855176813659295	83.0767822265625	83.08528900146484
20	84.04391479492188	2.5124					1	DETECTED	84.0439 m/z @2.51 [CD6595_1.mzXML]	84.04391479492188	2.5124	0.23665	19.755499999999998	19.518849999999997	23785.755859375	3112150.3127416694	0	1288	0.9988289404638584	1.767191648293392	1.288675541622307	84.04367065429688	84.05194854736328
21	84.9590835571289	1.4872833333333333					1	DETECTED	84.9591 m/z @1.49 [CD6595_1.mzXML]	84.9590835571289	1.4872833333333333	0.10181666666666667	20.00583333333333	19.904016666666664	991999.75	1.923625624434358E7	0	1288	0.15836176613845443	2.118152104637753	2.3712127697440675	84.9516372680664	84.95941162109375
22	85.02788543701172	1.8961000000000001					1	DETECTED	85.0279 m/z @1.90 [CD6595_1.mzXML]	85.02788543701172	1.8961000000000001	1.0493666666666668	17.644000000000002	16.594633333333334	61309.55078125	4449193.336337888	0	1288	0.262017344306934	3.180533118840471	2.7110128016737702	85.0183334350586	85.0375747680664
23	85.0643539428711	6.898816666666666					1	DETECTED	85.0644 m/z @6.90 [CD6595_1.mzXML]	85.0643539428711	6.898816666666666	0.11864999999999999	19.955333333333332	19.836683333333333	4365.35888671875	2126126.993113984	0	1288	8.18590379141766	1.4628462918807306	1.9256925837614614	85.05628204345703	85.06452941894531
24	86.05962371826172	2.7615					1	DETECTED	86.0596 m/z @2.76 [CD6595_1.mzXML]	86.05962371826172	2.7615	0.13531666666666667	19.971999999999998	19.83668333333333	14141.6650390625	2306567.1549962447	0	1288	0.49317892955336706	3.9601378202055337	1.6804362576151057	86.05935668945312	86.06591796875
25	86.09593963623047	4.026966666666667					1	DETECTED	86.0959 m/z @4.03 [CD6595_1.mzXML]	86.09593963623047	4.026966666666667	3.0139833333333335	15.775483333333334	12.7615	119525.8046875	8648069.647638546	1	1288	0.9461121016262197	0.8993487280623483	0.7755153609745895	86.08612060546875	86.1015853881836
26	86.99227142333984	1.51705					1	DETECTED	86.9923 m/z @1.52 [CD6595_1.mzXML]	86.99227142333984	1.51705	1.3929166666666668	7.446183333333334	6.0532666666666675	38976.24609375	1310086.1566141054	0	1288	0.2972877903408153	24.300381691002624	1.4995721561401725	86.9919662475586	86.99235534667969
27	87.04360961914062	4.328366666666667					1	DETECTED	87.0436 m/z @4.33 [CD6595_1.mzXML]	87.04360961914062	4.328366666666667	0.15216666666666667	19.672166666666666	19.52	27360.998046875	3511670.216004516	0	1288	1.5847662738148816	1.0112044228662915	0.3047087169123231	87.04344177246094	87.0438232421875
28	87.0799331665039	7.31385					1	DETECTED	87.0799 m/z @7.31 [CD6595_1.mzXML]	87.0799331665039	7.31385	0.10181666666666667	20.00583333333333	19.904016666666664	92840.796875	4.832044924563331E7	1	1288	5.425207634654425	0.9609306859724104	1.119390904809887	87.07969665527344	87.08006286621094
29	88.03874206542969	2.7615					1	DETECTED	88.0387 m/z @2.76 [CD6595_1.mzXML]	88.03874206542969	2.7615	0.28733333333333333	19.358833333333333	19.0715	7929.8876953125	1892246.3253854979	0	1288	null	3.8541259683395084	0.7266670174731092	88.03848266601562	88.04689025878906
30	88.07525634765625	8.96065					1	DETECTED	88.0753 m/z @8.96 [CD6595_1.mzXML]	88.07525634765625	8.96065	0.10181666666666667	20.00583333333333	19.904016666666664	6337.71435546875	3093420.344793273	0	1288	14.81666271729419	1.1233994318288711	0.8968081262394486	88.0668716430664	88.08353424072266
31	88.11154174804688	13.015583333333332					1	DETECTED	88.1115 m/z @13.02 [CD6595_1.mzXML]	88.11154174804688	13.015583333333332	0.7601666666666667	19.90533333333333	19.145166666666665	7447.6982421875	2795302.883170745	0	1288	4.51325833721871	0.7810899942202427	0.24521352719882414	88.1044692993164	88.11970520019531
32	88.95213317871094	1.4722833333333334					1	DETECTED	88.9521 m/z @1.47 [CD6595_1.mzXML]	88.95213317871094	1.4722833333333334	1.4266166666666666	19.872166666666665	18.445549999999997	17120.08203125	3222951.486114014	0	1288	0.14633453758085246	201.9585766423354	402.9171532846708	88.95159149169922	88.95223236083984
33	88.96784210205078	11.477883333333333					1	DETECTED	88.9678 m/z @11.48 [CD6595_1.mzXML]	88.96784210205078	11.477883333333333	0.5411166666666667	19.90533333333333	19.364216666666664	29012.17578125	5449746.471775513	0	1288	1.0514746396765275	0.8839616265545223	0.7615281672261526	88.96765899658203	88.96810150146484
34	89.03819274902344	9.2327					1	DETECTED	89.0382 m/z @9.23 [CD6595_1.mzXML]	89.03819274902344	9.2327	0.28733333333333333	19.772	19.484666666666666	5309.74169921875	2934358.1531716613	0	1288	14.574375961699502	1.0890926774009635	1.1781853548019272	89.03367614746094	89.04130554199219
35	89.05905151367188	11.32075					1	DETECTED	89.0591 m/z @11.32 [CD6595_1.mzXML]	89.05905151367188	11.32075	0.10181666666666667	20.00583333333333	19.904016666666664	16336.990234375	4811894.2633931935	0	1288	6.673632135797794	1.146601307943821	2.3659857573250656	89.05887603759766	89.05949401855469
36	89.96033477783203	11.39135					1	DETECTED	89.9603 m/z @11.39 [CD6595_1.mzXML]	89.96033477783203	11.39135	7.33035	16.721	9.39065	21597.419921875	1879570.0566860056	0	1288	0.5754692309114997	1.156199212016745	1.3123984240334898	89.95716857910156	89.96060180664062
37	90.05441284179688	1.8259					1	DETECTED	90.0544 m/z @1.83 [CD6595_1.mzXML]	90.05441284179688	1.8259	0.11864999999999999	19.955333333333332	19.836683333333333	111487.4453125	4642226.9555956395	0	1288	0.17953675985272866	8.404802199412696	8.370893206191216	90.04595184326172	90.05953216552734
38	90.97598266601562	1.66555					1	DETECTED	90.9760 m/z @1.67 [CD6595_1.mzXML]	90.97598266601562	1.66555	1.53175	17.9895	16.45775	525212.3125	2.876655953230273E7	0	1288	0.1776406239783057	1.5611859617906314	1.57796443208639	90.96675109863281	90.97628784179688
39	91.03827667236328	11.2593					1	DETECTED	91.0383 m/z @11.26 [CD6595_1.mzXML]	91.03827667236328	11.2593	0.10181666666666667	20.00583333333333	19.904016666666664	46032.828125	2.6112316824677743E7	0	1288	13.607868407882993	0.8919581626083539	0.1812865829196098	91.0285873413086	91.03866577148438
40	91.05376434326172	9.218766666666665					1	DETECTED	91.0538 m/z @9.22 [CD6595_1.mzXML]	91.05376434326172	9.218766666666665	0.11864999999999999	20.00583333333333	19.887183333333333	98146.28125	1.1985204473067362E7	0	1288	0.08871397933993741	39.495392638658345	16.534546755579733	91.04696655273438	91.06359100341797
41	92.05706024169922	9.2047					1	DETECTED	92.0571 m/z @9.20 [CD6595_1.mzXML]	92.05706024169922	9.2047	2.74745	15.905149999999999	13.157699999999998	6744.041015625	1155195.7495391234	0	1288	0.8715131617722971	1.0188315459367376	1.2925537856558567	92.05693817138672	92.06478881835938
42	93.05397033691406	1.8544333333333334					1	DETECTED	93.0540 m/z @1.85 [CD6595_1.mzXML]	93.05397033691406	1.8544333333333334	0.4567833333333333	19.672166666666666	19.21538333333333	6787.72314453125	1446507.8392027277	0	1288	6.8305345682022685	1.59566371070478	2.489564432301695	93.05341339111328	93.05703735351562
43	93.06946563720703	8.44145					1	DETECTED	93.0695 m/z @8.44 [CD6595_1.mzXML]	93.06946563720703	8.44145	0.18605	19.938666666666666	19.752616666666665	8795.0166015625	1778010.5017965701	0	1288	0.43048086905106686	3.452110073657776	2.439482575746702	93.06021881103516	93.0697250366211
44	94.04096221923828	8.4561					1	DETECTED	94.0410 m/z @8.46 [CD6595_1.mzXML]	94.04096221923828	8.4561	0.9637	18.65266666666667	17.68896666666667	14298.150390625	1686903.584377472	0	1288	0.1947242446812556	1.6318295760416328	0.07378161741098445	94.03408813476562	94.04964447021484
45	95.01567077636719	2.1054166666666667					1	DETECTED	95.0157 m/z @2.11 [CD6595_1.mzXML]	95.01567077636719	2.1054166666666667	0.5073	8.020366666666666	7.513066666666666	7122.12451171875	821026.7860726318	0	1288	0.40136027308370936	2.3506001856351744	3.7012003712703487	95.00929260253906	95.015869140625
46	95.04872131347656	8.4267					1	DETECTED	95.0487 m/z @8.43 [CD6595_1.mzXML]	95.04872131347656	8.4267	0.28733333333333333	16.132933333333334	15.845600000000001	12312.7919921875	1519740.44274292	0	1288	0.44564462530875915	0.7633864389774655	null	95.03919219970703	95.05847930908203
47	95.08490753173828	13.771933333333333					1	DETECTED	95.0849 m/z @13.77 [CD6595_1.mzXML]	95.08490753173828	13.771933333333333	0.18605	19.955333333333332	19.76928333333333	9859.2109375	1923030.08677243	0	1288	1.0980426585639318	0.575420668632428	0.4386599228119359	95.08220672607422	95.09202575683594
48	96.92110443115234	1.7404833333333334					1	DETECTED	96.9211 m/z @1.74 [CD6595_1.mzXML]	96.92110443115234	1.7404833333333334	0.6085333333333334	12.807783333333333	12.19925	205468.140625	5369601.694428834	0	1288	0.21710202671371626	9.716483862944807	5.559391394506062	96.91666412353516	96.9303970336914
49	97.02796936035156	2.3180166666666664					1	DETECTED	97.0280 m/z @2.32 [CD6595_1.mzXML]	97.02796936035156	2.3180166666666664	2.233433333333333	19.2115	16.978066666666667	15450.5810546875	1943125.5685774232	0	1288	0.6947139090731485	31.719399262551846	41.912253847699624	97.0223388671875	97.0312728881836
50	97.06400299072266	12.863183333333334					1	DETECTED	97.0640 m/z @12.86 [CD6595_1.mzXML]	97.06400299072266	12.863183333333334	0.10181666666666667	19.921833333333332	19.820016666666664	4468.74267578125	2251499.700059081	0	1288	19.232978166380967	0.7765632468831707	1.0612183081361106	97.06017303466797	97.06875610351562
51	97.10040283203125	12.752366666666667					1	DETECTED	97.1004 m/z @12.75 [CD6595_1.mzXML]	97.10040283203125	12.752366666666667	0.18605	19.971999999999998	19.785949999999996	11726.107421875	2649701.5866076057	0	1288	2.620276993871638	0.9566424751759348	0.960900053162613	97.09906768798828	97.10099029541016
52	98.91812896728516	1.7404833333333334					1	DETECTED	98.9181 m/z @1.74 [CD6595_1.mzXML]	98.91812896728516	1.7404833333333334	1.66555	2.3320833333333337	0.6665333333333336	56325.71484375	764535.7275867921	0	1288	0.31660575191658147	4.447508896797157	7.895017793594315	98.9179458618164	98.91825103759766
53	98.98362731933594	2.0489					1	DETECTED	98.9836 m/z @2.05 [CD6595_1.mzXML]	98.98362731933594	2.0489	0.10181666666666667	20.00583333333333	19.904016666666664	31922.830078125	6433263.728108694	0	1288	10.817986386104213	7.433039644003937	12.537163083402357	98.9748306274414	98.98388671875
54	98.99490356445312	1.8259					1	DETECTED	98.9949 m/z @1.83 [CD6595_1.mzXML]	98.99490356445312	1.8259	1.53175	6.8494166666666665	5.317666666666667	168565.3125	4167890.84774231	0	1288	0.06312253949164348	8.482916622459777	0.22790081107691768	98.99478912353516	98.99536895751953
55	99.04344177246094	1.95165					1	DETECTED	99.0434 m/z @1.95 [CD6595_1.mzXML]	99.04344177246094	1.95165	0.16901666666666668	19.938666666666666	19.76965	25541.732421875	3306762.255744263	0	1288	1.3242956885465826	5.544075217785425	19.39105156352818	99.04052734375	99.0438003540039
56	100.07499694824219	8.853216666666667					1	DETECTED	100.0750 m/z @8.85 [CD6595_1.mzXML]	100.07499694824219	8.853216666666667	0.18605	20.00583333333333	19.81978333333333	488671.21875	6799219.289122757	1	1288	0.1447760758433123	1.2810798360067717	1.1873118391288313	100.07435607910156	100.0755386352539
57	101.00764465332031	1.4872833333333333					1	DETECTED	101.0076 m/z @1.49 [CD6595_1.mzXML]	101.00764465332031	1.4872833333333333	0.11864999999999999	20.00583333333333	19.887183333333333	1016166.0	1.4113219174540635E7	1	1288	0.13232938840052744	1.6185663800725865	2.3702288331290013	101.00337982177734	101.01412963867188
58	101.07852172851562	8.853216666666667					1	DETECTED	101.0785 m/z @8.85 [CD6595_1.mzXML]	101.07852172851562	8.853216666666667	8.7762	8.929599999999999	0.15339999999999954	18232.021484375	125018.06550634674	0	1288	0.15191276901285633	0.9958883358580298	0.9917766717160595	101.07844543457031	101.07858276367188
59	101.09529113769531	11.22965					1	DETECTED	101.0953 m/z @11.23 [CD6595_1.mzXML]	101.09529113769531	11.22965	0.10181666666666667	20.00583333333333	19.904016666666664	26854.1484375	9092127.843006965	0	1288	4.676969764478246	0.6819477165937915	3.4777644639033585	101.09516906738281	101.1040267944336
60	101.56365966796875	5.650416666666667					1	DETECTED	101.5637 m/z @5.65 [CD6595_1.mzXML]	101.56365966796875	5.650416666666667	3.6005499999999997	8.142783333333334	4.542233333333334	10638.0361328125	2544492.355317383	0	1288	4.006988385027321	1.1079338493560555	1.2158676987121115	101.55924224853516	101.5735092163086
61	102.00865936279297	1.4872833333333333					1	DETECTED	102.0087 m/z @1.49 [CD6595_1.mzXML]	102.00865936279297	1.4872833333333333	1.3929166666666668	17.380666666666666	15.98775	86775.5859375	5679046.72069635	0	1288	0.15409194176958896	88.23232037316008	203.25938837036483	102.00062561035156	102.00894927978516
62	102.05440521240234	2.3320833333333337					1	DETECTED	102.0544 m/z @2.33 [CD6595_1.mzXML]	102.05440521240234	2.3320833333333337	0.13531666666666667	20.00583333333333	19.870516666666663	30232.431640625	4739051.465467989	0	1288	6.362693804836051	1.9350714489733905	1.7038878649792895	102.04547119140625	102.05606842041016
63	102.08524322509766	3.4842333333333335					1	DETECTED	102.0852 m/z @3.48 [CD6595_1.mzXML]	102.08524322509766	3.4842333333333335	0.10181666666666667	19.988999999999997	19.88718333333333	16901.115234375	4178097.2244470213	0	1288	6.719859995999493	3.0908901189923728	1.910332814181119	102.08036041259766	102.09114074707031
64	102.12701416015625	12.793949999999999					1	DETECTED	102.1270 m/z @12.79 [CD6595_1.mzXML]	102.12701416015625	12.793949999999999	0.15216666666666667	19.971999999999998	19.81983333333333	9998.009765625	2542475.1578023373	0	1288	2.9007047193921984	0.783901796555602	1.7910324767813672	102.11862182617188	102.12751007080078
65	102.9697036743164	1.4872833333333333					1	DETECTED	102.9697 m/z @1.49 [CD6595_1.mzXML]	102.9697036743164	1.4872833333333333	1.0322166666666666	8.142783333333334	7.110566666666667	313297.90625	3885647.3640730004	0	1288	0.1438861214875371	2.2509289089091284	2.8314835860631766	102.9693832397461	102.96981048583984
66	103.03831481933594	2.0069666666666666					1	DETECTED	103.0383 m/z @2.01 [CD6595_1.mzXML]	103.03831481933594	2.0069666666666666	0.18605	19.622333333333334	19.436283333333332	107183.6953125	6861050.2674599625	0	1288	0.6582961466966877	1.5422426969912608	0.9840011078296867	103.03816986083984	103.04314422607422
67	103.05362701416016	8.367166666666666					1	DETECTED	103.0536 m/z @8.37 [CD6595_1.mzXML]	103.05362701416016	8.367166666666666	3.155533333333333	14.33855	11.183016666666667	242612.46875	1.065065240013623E7	1	1288	0.2847568546958481	0.5218715725023018	0.5883660531893186	103.053466796875	103.06245422363281
68	103.07466888427734	10.963983333333335					1	DETECTED	103.0747 m/z @10.96 [CD6595_1.mzXML]	103.07466888427734	10.963983333333335	0.10181666666666667	20.00583333333333	19.904016666666664	96392.8984375	1.5312958461385986E7	0	1288	0.44571492700971405	0.9395561686227409	2.967113846142327	103.07034301757812	103.08380889892578
69	104.05705261230469	8.3524					1	DETECTED	104.0571 m/z @8.35 [CD6595_1.mzXML]	104.05705261230469	8.3524	7.972316666666667	9.532216666666667	1.5598999999999998	16764.5	384524.56521899404	0	1288	0.3179825593630987	1.0304075625652007	1.1757003800231343	104.04891204833984	104.05736541748047
70	104.07000732421875	1.8544333333333334					1	DETECTED	104.0700 m/z @1.85 [CD6595_1.mzXML]	104.07000732421875	1.8544333333333334	0.13531666666666667	20.00583333333333	19.870516666666663	110791.921875	5887837.525243808	0	1288	34.04837584167577	2.399440501502298	2.5833513183557937	104.06959533691406	104.07843017578125
71	104.1062240600586	1.7693666666666668					1	DETECTED	104.1062 m/z @1.77 [CD6595_1.mzXML]	104.1062240600586	1.7693666666666668	1.3070166666666667	13.630916666666668	12.323900000000002	832861.625	7353033.715682491	1	1288	0.056221952330056	0.7280125071049247	8.838862991291505	104.10594177246094	104.10662078857422
72	104.96251678466797	11.377266666666666					1	DETECTED	104.9625 m/z @11.38 [CD6595_1.mzXML]	104.96251678466797	11.377266666666666	0.10181666666666667	20.00583333333333	19.904016666666664	18831.923828125	3879124.821871277	0	1288	11.282458420675585	0.8919689098991727	0.7935251994303917	104.96122741699219	104.96407318115234
73	105.0028076171875	1.4872833333333333					1	DETECTED	105.0028 m/z @1.49 [CD6595_1.mzXML]	105.0028076171875	1.4872833333333333	1.3929166666666668	5.84685	4.4539333333333335	38229.47265625	1135926.778114929	0	1288	0.14347339713455054	23.985712936912332	55.376722105917445	104.99596405029297	105.00285339355469
74	105.05419158935547	4.298016666666666					1	DETECTED	105.0542 m/z @4.30 [CD6595_1.mzXML]	105.05419158935547	4.298016666666666	1.4266166666666666	8.44145	7.014833333333333	7018.23828125	851609.448099731	0	1288	1.002581340873137	1.221500545610736	0.34733203576242044	105.04434204101562	105.0569076538086
75	105.07105255126953	13.870233333333335					1	DETECTED	105.0711 m/z @13.87 [CD6595_1.mzXML]	105.07105255126953	13.870233333333335	0.11864999999999999	19.971999999999998	19.85335	57016.97265625	1.1773477013062807E7	0	1288	3.3608731169615638	0.8309232452562748	1.0450783806268569	105.06912231445312	105.07384490966797
76	105.10966491699219	1.7837666666666665					1	DETECTED	105.1097 m/z @1.78 [CD6595_1.mzXML]	105.10966491699219	1.7837666666666665	1.7551666666666668	1.9375166666666668	0.18235	31341.154296875	156747.3282233887	0	1288	0.057178737897727094	3.1879370629370927	5.375874125874185	105.10962677001953	105.10977172851562
77	106.04917907714844	1.8961000000000001					1	DETECTED	106.0492 m/z @1.90 [CD6595_1.mzXML]	106.04917907714844	1.8961000000000001	0.21971666666666667	19.921833333333332	19.702116666666665	16722.20703125	1258147.5037350156	0	1288	0.19496307195765894	3.3090289671229436	3.934047110342093	106.0487060546875	106.05517578125
78	106.06426239013672	13.222100000000001					1	DETECTED	106.0643 m/z @13.22 [CD6595_1.mzXML]	106.06426239013672	13.222100000000001	0.6590333333333334	19.839	19.179966666666665	9637.69140625	2040431.3398712752	0	1288	4.793386858917923	1.4684371390854658	1.052919306846288	106.06413269042969	106.07207489013672
79	106.94982147216797	1.6509666666666667					1	DETECTED	106.9498 m/z @1.65 [CD6595_1.mzXML]	106.94982147216797	1.6509666666666667	1.5615833333333333	12.2696	10.708016666666667	87444.0703125	2750086.726293213	0	1288	0.18042818327182752	1.9900506522462666	2.7847374935299087	106.9478530883789	106.95880889892578
80	106.96249389648438	1.4574166666666666					1	DETECTED	106.9625 m/z @1.46 [CD6595_1.mzXML]	106.96249389648438	1.4574166666666666	1.4101	11.980533333333334	10.570433333333334	6043.28857421875	1826449.8865963742	0	1288	0.054759780884284126	111.69883761887988	209.25360667081748	106.96102142333984	106.96643829345703
81	107.05180358886719	5.048166666666666					1	DETECTED	107.0518 m/z @5.05 [CD6595_1.mzXML]	107.05180358886719	5.048166666666666	0.11864999999999999	19.988999999999997	19.87035	8174.74951171875	1724352.3004246212	0	1288	0.6655948095375646	0.7260855715367439	3.5443412003783497	107.0480728149414	107.05223846435547
82	108.07882690429688	11.448749999999999					1	DETECTED	108.0788 m/z @11.45 [CD6595_1.mzXML]	108.07882690429688	11.448749999999999	0.13531666666666667	20.00583333333333	19.870516666666663	8428.62890625	2076854.4685780304	0	1288	12.07653123064522	0.8177476555929831	1.1377027188796789	108.07882690429688	108.08229064941406
83	109.06438446044922	8.4561					1	DETECTED	109.0644 m/z @8.46 [CD6595_1.mzXML]	109.06438446044922	8.4561	1.6213666666666666	14.57765	12.956283333333333	7198.65185546875	2283678.244057738	0	1288	0.17604424543900343	0.9478265428546347	0.5465902586942379	109.06135559082031	109.06448364257812
84	109.10018920898438	13.688466666666667					1	DETECTED	109.1002 m/z @13.69 [CD6595_1.mzXML]	109.10018920898438	13.688466666666667	0.2704333333333333	19.921833333333332	19.6514	8184.90966796875	1824693.9614672852	0	1288	1.9687862923382902	0.7187581560159625	0.2707227530339745	109.10005950927734	109.10602569580078
85	110.05944061279297	2.6777666666666664					1	DETECTED	110.0594 m/z @2.68 [CD6595_1.mzXML]	110.05944061279297	2.6777666666666664	0.18605	19.722166666666666	19.536116666666665	6223.2431640625	1563194.438434662	0	1288	1.1218963062346257	3.920212303432038	2.5278768423423483	110.05726623535156	110.06261444091797
86	111.04341888427734	2.1054166666666667					1	DETECTED	111.0434 m/z @2.11 [CD6595_1.mzXML]	111.04341888427734	2.1054166666666667	0.10181666666666667	20.00583333333333	19.904016666666664	8060.41015625	3248558.7731375126	0	1288	5.311648103556928	4.967063452452252	11.91648361754997	111.04268646240234	111.04414367675781
87	111.11611938476562	12.780283333333333					1	DETECTED	111.1161 m/z @12.78 [CD6595_1.mzXML]	111.11611938476562	12.780283333333333	0.30419999999999997	19.326	19.0218	7947.52099609375	1896955.8267366635	0	1288	1.6565185384470755	0.7352457512779648	0.876828966190761	111.10724639892578	111.11682891845703
88	112.0362319946289	1.7693666666666668					1	DETECTED	112.0362 m/z @1.77 [CD6595_1.mzXML]	112.0362319946289	1.7693666666666668	1.4266166666666666	19.722166666666666	18.29555	141458.296875	2168608.7229154054	0	1288	0.08711983627790754	1.652178206487915	3.1823295781906524	112.02755737304688	112.0398178100586
89	112.89498901367188	1.7404833333333334					1	DETECTED	112.8950 m/z @1.74 [CD6595_1.mzXML]	112.89498901367188	1.7404833333333334	1.66555	13.716566666666667	12.051016666666667	136043.0	4273472.188339599	0	1288	0.11759375195579902	80.41158807829186	5.032399847553424	112.89495086669922	112.89994049072266
90	113.02033996582031	2.304016666666667					1	DETECTED	113.0203 m/z @2.30 [CD6595_1.mzXML]	113.02033996582031	2.304016666666667	0.11864999999999999	19.971999999999998	19.85335	140596.609375	7006461.881174255	0	1288	0.49932743335950436	0.9901859842605917	0.8942161728645338	113.01435852050781	113.02290344238281
91	113.03546142578125	1.4872833333333333					1	DETECTED	113.0355 m/z @1.49 [CD6595_1.mzXML]	113.03546142578125	1.4872833333333333	1.3929166666666668	17.512166666666666	16.119249999999997	6808.4375	2305387.1653786614	0	1288	12.765766283918142	85.40754150476879	144.00915944271546	113.03404235839844	113.03776550292969
92	114.05445861816406	2.8310833333333334					1	DETECTED	114.0545 m/z @2.83 [CD6595_1.mzXML]	114.05445861816406	2.8310833333333334	0.10181666666666667	20.00583333333333	19.904016666666664	35338.00390625	5883131.838727344	0	1288	0.9587095826042606	5.365837210685444	3.3592188150616447	114.04901885986328	114.05475616455078
93	114.0654296875	1.8259					1	DETECTED	114.0654 m/z @1.83 [CD6595_1.mzXML]	114.0654296875	1.8259	1.7976333333333334	17.759333333333334	15.9617	1001952.875	1.1473565540931761E7	1	1288	0.0642496007525859	9.776428811353547	8.92787803603902	114.05602264404297	114.06586456298828
94	114.09077453613281	9.668283333333333					1	DETECTED	114.0908 m/z @9.67 [CD6595_1.mzXML]	114.09077453613281	9.668283333333333	0.42268333333333336	19.90533333333333	19.48265	14341.205078125	1528484.0106706242	0	1288	0.11866171816069304	55.78234369469371	2.8613337842659208	114.09054565429688	114.0910873413086
95	114.12715911865234	10.090916666666667					1	DETECTED	114.1272 m/z @10.09 [CD6595_1.mzXML]	114.12715911865234	10.090916666666667	10.090916666666667	10.152516666666665	0.061599999999998545	2287.7490234375	7051.332721679519	0	1288	0.06404346912031045	null	null	114.12708282470703	114.12742614746094
96	114.89179992675781	1.7404833333333334					1	DETECTED	114.8918 m/z @1.74 [CD6595_1.mzXML]	114.89179992675781	1.7404833333333334	1.66555	16.45865	14.793099999999999	41579.48828125	2734657.1644447017	0	1288	0.09093401079767904	98.70840747330965	0.9155852379951842	114.89012145996094	114.8919448852539
97	114.98717498779297	1.4872833333333333					1	DETECTED	114.9872 m/z @1.49 [CD6595_1.mzXML]	114.98717498779297	1.4872833333333333	1.3929166666666668	2.1621666666666663	0.7692499999999995	50020.4140625	607222.2703127441	0	1288	0.15172095377361572	4.2367368529471765	8.214155701952084	114.97889709472656	114.98723602294922
98	115.03592681884766	1.8400333333333334					1	DETECTED	115.0359 m/z @1.84 [CD6595_1.mzXML]	115.03592681884766	1.8400333333333334	0.21971666666666667	19.988999999999997	19.76928333333333	398645.96875	4776957.127609434	0	1288	0.05004076507933597	0.5444302962946627	17.014306058638194	115.0357894897461	115.03876495361328
99	115.05374908447266	9.218766666666665					1	DETECTED	115.0537 m/z @9.22 [CD6595_1.mzXML]	115.05374908447266	9.218766666666665	0.7265166666666667	17.265833333333333	16.539316666666668	55206.671875	2194514.2296104426	0	1288	0.09640045347325632	1.5299376835088563	1.6211330889793676	115.05290985107422	115.05809783935547
100	115.06881713867188	1.8259					1	DETECTED	115.0688 m/z @1.83 [CD6595_1.mzXML]	115.06881713867188	1.8259	0.13531666666666667	19.839	19.70368333333333	39090.828125	3269183.653966888	0	1288	0.09664458278948729	2.9731340715486425	4.898139158926975	115.06694793701172	115.07514953613281
101	115.11102294921875	11.710199999999999					1	DETECTED	115.1110 m/z @11.71 [CD6595_1.mzXML]	115.11102294921875	11.710199999999999	0.11864999999999999	20.00583333333333	19.887183333333333	8362.94140625	2508613.306041442	0	1288	0.08874632110995151	0.6638086998158608	1.8382619719798121	115.11071014404297	115.11178588867188
102	116.06977081298828	1.8544333333333334					1	DETECTED	116.0698 m/z @1.85 [CD6595_1.mzXML]	116.06977081298828	1.8544333333333334	0.13531666666666667	19.971999999999998	19.83668333333333	2556273.25	1.9805379680758785E7	1	1288	0.033832566400962216	0.5001496743448035	8.993585411911849E-5	116.06924438476562	116.07048797607422
103	116.43627166748047	1.4872833333333333					1	DETECTED	116.4363 m/z @1.49 [CD6595_1.mzXML]	116.43627166748047	1.4872833333333333	1.4266166666666666	1.5615833333333333	0.13496666666666668	8557.591796875	51409.94212646484	0	1288	0.13232270264972978	1.1123626373626379	1.2247252747252757	116.43592071533203	116.44529724121094
104	116.98506927490234	1.4872833333333333					1	DETECTED	116.9851 m/z @1.49 [CD6595_1.mzXML]	116.98506927490234	1.4872833333333333	0.10181666666666667	20.00583333333333	19.904016666666664	2517430.75	4.833787883063362E7	0	1288	0.13390680515966502	66.94797354870988	2.0923286284870812	116.98489379882812	116.98551940917969
105	117.0567855834961	9.218766666666665					1	DETECTED	117.0568 m/z @9.22 [CD6595_1.mzXML]	117.0567855834961	9.218766666666665	0.21971666666666667	20.00583333333333	19.786116666666665	111472.984375	1.269116722184863E7	0	1288	6.835404149686691	0.6242364504497654	0.034419659065780074	117.05388641357422	117.0641098022461
106	117.0732650756836	1.8544333333333334					1	DETECTED	117.0733 m/z @1.85 [CD6595_1.mzXML]	117.0732650756836	1.8544333333333334	1.8544333333333334	1.9099	0.05546666666666655	93680.2265625	178037.8812187496	0	1288	0.025949182673858262	null	null	117.07325744628906	117.07333374023438
107	117.09020233154297	11.434					1	DETECTED	117.0902 m/z @11.43 [CD6595_1.mzXML]	117.09020233154297	11.434	0.338	19.672166666666666	19.334166666666665	109045.9453125	5250478.4543801565	0	1288	0.19695829348664518	2.880560488711377	0.575089097348169	117.08985900878906	117.09098052978516
108	117.98860931396484	1.51705					1	DETECTED	117.9886 m/z @1.52 [CD6595_1.mzXML]	117.98860931396484	1.51705	1.4423166666666667	19.88883333333333	18.446516666666664	27373.072265625	3534764.6793102417	0	1288	0.1618973202229388	123.41558876003569	245.83117752007138	117.98848724365234	117.98925018310547
109	118.06421661376953	9.218766666666665					1	DETECTED	118.0642 m/z @9.22 [CD6595_1.mzXML]	118.06421661376953	9.218766666666665	0.38889999999999997	10.013883333333332	9.624983333333333	1334996.625	1.086437253492029E7	1	1288	0.09680816432251405	1.2951958114407944	1.4648353652488457	118.0571060180664	118.06466674804688
110	118.08535766601562	1.9375166666666668					1	DETECTED	118.0854 m/z @1.94 [CD6595_1.mzXML]	118.08535766601562	1.9375166666666668	0.10181666666666667	20.00583333333333	19.904016666666664	1853565.0	6.225902020928849E7	1	1288	0.19379133815089267	2.5335419140205415	3.521250298760896	118.08515930175781	118.08589935302734
111	118.97821044921875	12.318666666666667					1	DETECTED	118.9782 m/z @12.32 [CD6595_1.mzXML]	118.97821044921875	12.318666666666667	0.15216666666666667	19.988999999999997	19.83683333333333	85763.1796875	6435963.093969385	0	1288	1.0781084027481267	0.8226328144427656	0.06799730687164696	118.97785186767578	118.98155212402344
112	119.01826477050781	1.5020166666666666					1	DETECTED	119.0183 m/z @1.50 [CD6595_1.mzXML]	119.01826477050781	1.5020166666666666	1.3758000000000001	10.71855	9.34275	299285.21875	3326422.7869435726	0	1288	0.14899104232303784	2.111904378852436	1.8657776526225807	119.01789855957031	119.02434539794922
113	119.06786346435547	9.218766666666665					1	DETECTED	119.0679 m/z @9.22 [CD6595_1.mzXML]	119.06786346435547	9.218766666666665	3.5712333333333333	9.516950000000001	5.945716666666668	73771.7421875	1046112.2988479903	0	1288	0.10513748894549835	0.5740728400037082	0.2528063144608842	119.06670379638672	119.0727310180664
114	119.08885955810547	1.9375166666666668					1	DETECTED	119.0889 m/z @1.94 [CD6595_1.mzXML]	119.08885955810547	1.9375166666666668	0.32116666666666666	19.358833333333333	19.037666666666667	71897.5234375	3301400.7291679364	0	1288	0.2732375048949698	0.815230944195811	0.5494720179283838	119.0847396850586	119.08939361572266
115	119.15348815917969	14.16705					1	DETECTED	119.1535 m/z @14.17 [CD6595_1.mzXML]	119.15348815917969	14.16705	0.10181666666666667	20.00583333333333	19.904016666666664	67919.9765625	1.6888233328732844E7	0	1288	5.507169415781968	1.0358727246756516	7.466905407055576	119.14593505859375	119.1539535522461
116	119.50885772705078	8.367166666666666					1	DETECTED	119.5089 m/z @8.37 [CD6595_1.mzXML]	119.50885772705078	8.367166666666666	8.188016666666666	8.531083333333333	0.3430666666666671	3027.06396484375	39037.730693359525	0	1288	0.25253900001883345	0.9574844171550858	0.9149688343101715	119.50862884521484	119.5093002319336
117	120.06486511230469	1.8544333333333334					1	DETECTED	120.0649 m/z @1.85 [CD6595_1.mzXML]	120.06486511230469	1.8544333333333334	1.1523166666666667	9.713750000000001	8.561433333333333	38978.859375	1815712.5709739376	0	1288	0.8971155581499772	1.485119587252871	0.5749689454386248	120.06122589111328	120.06538391113281
118	120.07984161376953	8.382266666666666					1	DETECTED	120.0798 m/z @8.38 [CD6595_1.mzXML]	120.07984161376953	8.382266666666666	7.710516666666666	10.70245	2.9919333333333347	935590.3125	1.6249389863728592E7	1	1288	0.23717381943499127	0.8262005687121897	0.5086898223671155	120.07141876220703	120.08056640625
119	120.96530151367188	1.9237666666666666					1	DETECTED	120.9653 m/z @1.92 [CD6595_1.mzXML]	120.96530151367188	1.9237666666666666	1.9099	2.3741	0.46419999999999995	12964.07421875	204074.6455490723	0	1288	0.2987516700056394	16.737980769230735	32.47596153846147	120.96513366699219	120.96564483642578
120	120.98004150390625	1.4872833333333333					1	DETECTED	120.9800 m/z @1.49 [CD6595_1.mzXML]	120.98004150390625	1.4872833333333333	1.3929166666666668	18.22233333333333	16.829416666666663	40678.984375	4536939.903399292	0	1288	0.14725424459695113	1.5635617966360273	2.2117842201702023	120.97823333740234	120.980224609375
121	121.02750396728516	12.456383333333333					1	DETECTED	121.0275 m/z @12.46 [CD6595_1.mzXML]	121.02750396728516	12.456383333333333	0.10181666666666667	19.988999999999997	19.88718333333333	36706.921875	7753088.856474739	0	1288	0.14224283435374296	0.897639246245323	1.3711962825671222	121.01872253417969	121.03458404541016
122	121.0712661743164	1.8400333333333334					1	DETECTED	121.0713 m/z @1.84 [CD6595_1.mzXML]	121.0712661743164	1.8400333333333334	0.10181666666666667	20.00583333333333	19.904016666666664	726784.8125	9117073.888556883	0	1288	0.054617445721476754	0.7491946255240978	0.319783615888521	121.0640640258789	121.0774154663086
123	121.08346557617188	8.397					1	DETECTED	121.0835 m/z @8.40 [CD6595_1.mzXML]	121.08346557617188	8.397	4.7142333333333335	19.326	14.611766666666668	50538.2890625	4994284.781384887	0	1288	0.29236754128339726	13.413355851077839	0.72534551090753	121.08342742919922	121.09011840820312
124	121.9864273071289	12.318666666666667					1	DETECTED	121.9864 m/z @12.32 [CD6595_1.mzXML]	121.9864273071289	12.318666666666667	10.568766666666667	19.988999999999997	9.42023333333333	38383.328125	2624470.9622890633	0	1288	1.2733401427858677	2.9056293002190556	0.30959832414837957	121.98594665527344	121.989990234375
125	122.05708312988281	8.853216666666667					1	DETECTED	122.0571 m/z @8.85 [CD6595_1.mzXML]	122.05708312988281	8.853216666666667	3.3977166666666667	9.085	5.687283333333334	21280.86328125	785719.4581096797	0	1288	0.14446259786518745	0.521243088015153	0.04166031277536227	122.05597686767578	122.0594253540039
126	122.09599304199219	8.637533333333332					1	DETECTED	122.0960 m/z @8.64 [CD6595_1.mzXML]	122.09599304199219	8.637533333333332	0.13531666666666667	20.00583333333333	19.870516666666663	19414.80859375	3224094.778258669	0	1288	0.10013090337606911	6.600780064924723	22.729615438777724	122.08673095703125	122.09618377685547
127	122.92369079589844	1.6509666666666667					1	DETECTED	122.9237 m/z @1.65 [CD6595_1.mzXML]	122.92369079589844	1.6509666666666667	0.15216666666666667	19.971999999999998	19.81983333333333	58144.94140625	3921891.4796118783	0	1288	0.12222441279270346	53.54573889592536	129.7948125177503	122.91370391845703	122.9291763305664
128	123.04354095458984	3.8936166666666665					1	DETECTED	123.0435 m/z @3.89 [CD6595_1.mzXML]	123.04354095458984	3.8936166666666665	0.20285	19.955333333333332	19.75248333333333	3883.584716796875	1465347.1697419425	0	1288	0.22190534401778006	2.675932281459137	4.295915631022748	123.04263305664062	123.04684448242188
129	123.98175048828125	12.318666666666667					1	DETECTED	123.9818 m/z @12.32 [CD6595_1.mzXML]	123.98175048828125	12.318666666666667	9.00705	17.232666666666667	8.225616666666667	14667.25390625	1554592.8855920106	0	1288	0.7720769653207302	1.2419336980427482	3.5212847169794137	123.97532653808594	123.98222351074219
130	124.03616333007812	1.8961000000000001					1	DETECTED	124.0362 m/z @1.90 [CD6595_1.mzXML]	124.03616333007812	1.8961000000000001	1.3929166666666668	19.195	17.802083333333332	30784.189453125	1507400.0552389526	0	1288	0.10019749418417168	0.798760697943782	0.5502052651373983	124.03575897216797	124.04141235351562
131	124.97526550292969	1.51705					1	DETECTED	124.9753 m/z @1.52 [CD6595_1.mzXML]	124.97526550292969	1.51705	1.4266166666666666	1.6063166666666668	0.1797000000000002	4292.28662109375	29583.683586547882	0	1288	0.061039072504934566	0.9935495761150026	0.9870991522300051	124.97271728515625	124.97533416748047
132	124.9991455078125	13.085166666666668					1	DETECTED	124.9991 m/z @13.09 [CD6595_1.mzXML]	124.9991455078125	13.085166666666668	8.698833333333333	13.842	5.1431666666666676	14556.7041015625	1227955.9025158999	0	1288	0.5282757534317728	0.5862717531727334	0.1725435063454668	124.99848937988281	125.00361633300781
133	125.0145492553711	10.447316666666667					1	DETECTED	125.0145 m/z @10.45 [CD6595_1.mzXML]	125.0145492553711	10.447316666666667	1.2213833333333333	19.162333333333333	17.94095	79572.578125	2617427.0954592894	0	1288	0.08432767197732716	0.6083138191395836	0.7495782686784648	125.01390075683594	125.0230712890625
134	125.02567291259766	14.210883333333333					1	DETECTED	125.0257 m/z @14.21 [CD6595_1.mzXML]	125.02567291259766	14.210883333333333	0.13531666666666667	19.971999999999998	19.83668333333333	6422.78173828125	1865250.9216807531	0	1288	0.2547528847276581	0.6249128285541543	0.7870452289005597	125.02513122558594	125.02629852294922
135	125.07017517089844	2.219266666666667					1	DETECTED	125.0702 m/z @2.22 [CD6595_1.mzXML]	125.07017517089844	2.219266666666667	2.219266666666667	19.556166666666666	17.3369	2052.2578125	1326645.4505584715	0	1288	6.647421463857273	null	null	125.07011413574219	125.0707015991211
136	125.10673522949219	9.147566666666668					1	DETECTED	125.1067 m/z @9.15 [CD6595_1.mzXML]	125.10673522949219	9.147566666666668	9.0693	9.176616666666666	0.10731666666666584	3851.556396484375	15753.458640685963	0	1288	0.008675711315165202	0.6855834752981107	0.3711669505962214	125.10652923583984	125.10688781738281
137	126.05181884765625	1.8685666666666667					1	DETECTED	126.0518 m/z @1.87 [CD6595_1.mzXML]	126.05181884765625	1.8685666666666667	0.10181666666666667	19.988999999999997	19.88718333333333	38629.0390625	2061333.2499423213	0	1288	0.05473100420081378	2.695942476349218	2.265676047869326	126.04402923583984	126.0549087524414
138	127.01172637939453	10.447316666666667					1	DETECTED	127.0117 m/z @10.45 [CD6595_1.mzXML]	127.01172637939453	10.447316666666667	9.577666666666666	16.622333333333334	7.044666666666668	20873.93359375	657700.4201360474	0	1288	0.15567032079726673	1.498291331623316	0.1689946507232535	127.00188446044922	127.0206069946289
139	127.03814697265625	10.843250000000001					1	DETECTED	127.0381 m/z @10.84 [CD6595_1.mzXML]	127.03814697265625	10.843250000000001	0.11864999999999999	20.00583333333333	19.887183333333333	79104.3359375	6040926.119713167	0	1288	8.920205592456616	0.5784057544919731	0.031224126254555184	127.0334243774414	127.04728698730469
140	128.00999450683594	1.7837666666666665					1	DETECTED	128.0100 m/z @1.78 [CD6595_1.mzXML]	128.00999450683594	1.7837666666666665	1.7253833333333333	19.88883333333333	18.163449999999997	10537.291015625	3331225.541854647	0	1288	8.473413593125516	152.59522106063497	126.33316912782745	128.00982666015625	128.01702880859375
141	128.0700225830078	2.5124					1	DETECTED	128.0700 m/z @2.51 [CD6595_1.mzXML]	128.0700225830078	2.5124	0.13531666666666667	19.90533333333333	19.770016666666663	24009.0	4003788.0127248527	0	1288	1.0739181836562381	3.0706782507888297	1.609351548592782	128.06065368652344	128.07041931152344
142	129.01751708984375	3.369066666666667					1	DETECTED	129.0175 m/z @3.37 [CD6595_1.mzXML]	129.01751708984375	3.369066666666667	0.18605	19.90533333333333	19.71928333333333	17998.02734375	5986821.083784188	0	1288	13.418127946331044	1.3872450481151866	2.8347376688739883	129.01239013671875	129.01760864257812
143	129.05377197265625	2.0069666666666666					1	DETECTED	129.0538 m/z @2.01 [CD6595_1.mzXML]	129.05377197265625	2.0069666666666666	0.10181666666666667	20.00583333333333	19.904016666666664	72622.34375	7934272.455874999	0	1288	0.28300560635368144	5.02753148109479	2.5397353145248593	129.05117797851562	129.0542755126953
144	129.0651397705078	1.8400333333333334					1	DETECTED	129.0651 m/z @1.84 [CD6595_1.mzXML]	129.0651397705078	1.8400333333333334	1.8116166666666667	14.076016666666668	12.264400000000002	111017.8671875	3645847.8734484864	0	1288	0.04489768839754582	215.79589442815185	430.59178885630365	129.06495666503906	129.0682830810547
145	130.04901123046875	2.0208166666666667					1	DETECTED	130.0490 m/z @2.02 [CD6595_1.mzXML]	130.04901123046875	2.0208166666666667	0.10181666666666667	20.00583333333333	19.904016666666664	35779.2578125	3701735.0464284983	0	1288	7.072885465096414	3.5936398200560644	1.214987515735552	130.048583984375	130.0497589111328
146	130.064453125	10.528033333333333					1	DETECTED	130.0645 m/z @10.53 [CD6595_1.mzXML]	130.064453125	10.528033333333333	8.698833333333333	19.3095	10.610666666666667	97327.828125	1939659.2123449123	0	1288	1.3684427687043481	1.2955439372265503	0.5538299829796978	130.06373596191406	130.07142639160156
147	130.08544921875	1.9099					1	DETECTED	130.0854 m/z @1.91 [CD6595_1.mzXML]	130.08544921875	1.9099	0.25351666666666667	19.672166666666666	19.41865	125017.2109375	5070498.903548888	0	1288	0.16202192272877314	4.861986796648802	2.9240589398386647	130.085205078125	130.0861053466797
148	130.32110595703125	13.140033333333333					1	DETECTED	130.3211 m/z @13.14 [CD6595_1.mzXML]	130.32110595703125	13.140033333333333	1.4266166666666666	13.140033333333333	11.713416666666667	6367.07080078125	3600090.2162868655	0	1288	11.667383705879484	0.5	null	130.3140411376953	130.32110595703125
149	130.9641876220703	1.4872833333333333					1	DETECTED	130.9642 m/z @1.49 [CD6595_1.mzXML]	130.9641876220703	1.4872833333333333	0.10181666666666667	20.00583333333333	19.904016666666664	1114112.375	1.5947255890995258E7	0	1288	0.13240139083670766	1.6943840945745423	2.3200398439557914	130.9617462158203	130.965087890625
150	131.0182647705078	1.4872833333333333					1	DETECTED	131.0183 m/z @1.49 [CD6595_1.mzXML]	131.0182647705078	1.4872833333333333	1.4101	1.5913499999999998	0.1812499999999999	44173.98046875	257457.75870849608	0	1288	0.06243940811473414	1.1741524508745398	1.3483049017490796	131.0178680419922	131.0183563232422
151	131.04852294921875	8.367166666666666					1	DETECTED	131.0485 m/z @8.37 [CD6595_1.mzXML]	131.04852294921875	8.367166666666666	1.0322166666666666	8.486116666666666	7.453899999999999	4206.75	901079.8230000609	0	1288	0.23444287168415023	0.5081084397303322	0.01621687946066434	131.04339599609375	131.0488739013672
152	131.0677032470703	10.541583333333334					1	DETECTED	131.0677 m/z @10.54 [CD6595_1.mzXML]	131.0677032470703	10.541583333333334	0.338	19.45716666666667	19.11916666666667	9449.1240234375	1947294.5671997983	0	1288	1.3872834158751832	0.9368849178801565	0.5657488126982532	131.067138671875	131.0725555419922
153	131.08883666992188	1.9237666666666666					1	DETECTED	131.0888 m/z @1.92 [CD6595_1.mzXML]	131.08883666992188	1.9237666666666666	1.2386333333333333	14.720699999999999	13.482066666666666	7814.6884765625	1726464.4215729379	0	1288	2.129382785345361	9.839009438552106	8.839613834263423	131.08042907714844	131.08889770507812
154	131.44227600097656	4.026966666666667					1	DETECTED	131.4423 m/z @4.03 [CD6595_1.mzXML]	131.44227600097656	4.026966666666667	3.4408499999999997	8.822266666666668	5.381416666666668	6355.8916015625	641487.2672976685	0	1288	0.9639072756321712	4.590738476412546	8.181476952825092	131.43515014648438	131.44264221191406
155	131.95074462890625	5.421533333333333					1	DETECTED	131.9507 m/z @5.42 [CD6595_1.mzXML]	131.95074462890625	5.421533333333333	0.13531666666666667	19.988999999999997	19.85368333333333	32982.78125	6669957.460653158	0	1288	11.016593986604004	1.505126433811225	2.1791278944907804	131.94931030273438	131.9607391357422
156	131.9732666015625	5.3396333333333335					1	DETECTED	131.9733 m/z @5.34 [CD6595_1.mzXML]	131.9732666015625	5.3396333333333335	1.4101	16.474983333333334	15.064883333333334	31661.423828125	1.81027191943418E7	0	1288	15.003507962073629	1.9144453888155302	2.96783482263914	131.96755981445312	131.9745635986328
157	132.0437469482422	9.516950000000001					1	DETECTED	132.0437 m/z @9.52 [CD6595_1.mzXML]	132.0437469482422	9.516950000000001	4.10105	10.3162	6.21515	34061.47265625	988198.7590476682	0	1288	0.10704338445580142	0.5357932322840595	0.1341759158486499	132.03480529785156	132.0440673828125
158	132.06478881835938	2.7615					1	DETECTED	132.0648 m/z @2.76 [CD6595_1.mzXML]	132.06478881835938	2.7615	0.10181666666666667	20.00583333333333	19.904016666666664	202188.78125	2.4597440203674164E7	0	1288	0.7951529831932316	5.886002164834313	6.977775471140529	132.05850219726562	132.06504821777344
159	132.0758514404297	1.8400333333333334					1	DETECTED	132.0759 m/z @1.84 [CD6595_1.mzXML]	132.0758514404297	1.8400333333333334	1.8259	9.3332	7.5073	700994.375	5886430.5625996385	0	1288	0.039344320574960845	259.54305043340025	524.9133015802583	132.07167053222656	132.08551025390625
160	132.1009979248047	4.026966666666667					1	DETECTED	132.1010 m/z @4.03 [CD6595_1.mzXML]	132.1009979248047	4.026966666666667	0.338	17.150166666666667	16.812166666666666	1834441.125	1.079344425667761E8	1	1288	0.991686360600696	0.926041572347095	0.7967827711011214	132.0953369140625	132.1063690185547
161	132.11427307128906	4.10105					1	DETECTED	132.1143 m/z @4.10 [CD6595_1.mzXML]	132.11427307128906	4.10105	3.805	4.620233333333333	0.815233333333333	3334.985595703125	88427.8816321411	0	1288	0.2963424105299288	1.3768507571919166	1.7537015143838333	132.1110076904297	132.1234893798828
162	132.767578125	14.478766666666667					1	DETECTED	132.7676 m/z @14.48 [CD6595_1.mzXML]	132.767578125	14.478766666666667	3.4550833333333335	14.792983333333332	11.337899999999998	22742.2421875	6031447.393229369	0	1288	10.76219056343325	0.5143103202841813	0.031644278113779005	132.76144409179688	132.77645874023438
163	132.95709228515625	11.22965					1	DETECTED	132.9571 m/z @11.23 [CD6595_1.mzXML]	132.95709228515625	11.22965	0.10181666666666667	20.00583333333333	19.904016666666664	580431.1875	6.1665481142259106E7	0	1288	1.5533005204776504	4.336819478305378	4.827388220954275	132.95706176757812	132.96253967285156
164	132.99745178222656	1.4872833333333333					1	DETECTED	132.9975 m/z @1.49 [CD6595_1.mzXML]	132.99745178222656	1.4872833333333333	1.4423166666666667	16.5566	15.114283333333333	34257.46484375	8118134.804798523	0	1288	0.1373375963464052	168.06097108969632	335.12194217939265	132.99176025390625	132.9976348876953
165	133.0335235595703	1.4872833333333333					1	DETECTED	133.0335 m/z @1.49 [CD6595_1.mzXML]	133.0335235595703	1.4872833333333333	1.3929166666666668	19.755499999999998	18.36258333333333	1233779.75	2.2460698121796075E7	1	1288	0.12716926140393348	1.583058335731347	2.28443409133697	133.03323364257812	133.0341033935547
166	133.04872131347656	2.0348833333333336					1	DETECTED	133.0487 m/z @2.03 [CD6595_1.mzXML]	133.04872131347656	2.0348833333333336	0.7937166666666666	10.919866666666667	10.12615	17773.548828125	2088487.9896813356	0	1288	0.3414235048496008	2.6064840991082243	1.5698442082813324	133.0482940673828	133.0492706298828
167	133.06802368164062	2.85875					1	DETECTED	133.0680 m/z @2.86 [CD6595_1.mzXML]	133.06802368164062	2.85875	0.30419999999999997	19.955333333333332	19.65113333333333	12069.9189453125	2042025.4583948057	0	1288	0.2324979919154453	1.1719585865453568	2.9658047303628514	133.05992126464844	133.0689239501953
168	133.10433959960938	3.997333333333333					1	DETECTED	133.1043 m/z @4.00 [CD6595_1.mzXML]	133.10433959960938	3.997333333333333	0.13531666666666667	18.355666666666664	18.220349999999996	84828.875	7143352.192661803	0	1288	0.9524965088226303	0.7255948886742485	0.3151510829707524	133.09591674804688	133.1048583984375
169	133.9574737548828	11.377266666666666					1	DETECTED	133.9575 m/z @11.38 [CD6595_1.mzXML]	133.9574737548828	11.377266666666666	0.21971666666666667	20.00583333333333	19.786116666666665	14280.587890625	2299944.1192952874	0	1288	0.8927271106906662	0.8636416225662168	0.7677198467712889	133.9573516845703	133.9656982421875
170	134.03463745117188	1.5020166666666666					1	DETECTED	134.0346 m/z @1.50 [CD6595_1.mzXML]	134.03463745117188	1.5020166666666666	0.10181666666666667	19.988999999999997	19.88718333333333	114173.3984375	3174365.427662386	0	1288	0.13195606406186067	1.407626640079255	1.7757340973589428	134.02581787109375	134.04454040527344
171	134.059326171875	10.182866666666666					1	DETECTED	134.0593 m/z @10.18 [CD6595_1.mzXML]	134.059326171875	10.182866666666666	6.304516666666667	19.1295	12.824983333333332	17128.796875	1960728.2980278926	0	1288	0.49261505759692703	12.034021620753816	23.987256634325764	134.05902099609375	134.06687927246094
172	134.10546875	3.7022666666666666					1	DETECTED	134.1055 m/z @3.70 [CD6595_1.mzXML]	134.10546875	3.7022666666666666	3.1981333333333333	4.792416666666667	1.5942833333333337	4732.607421875	260573.1204933778	0	1288	0.8696821088938438	1.581211980957419	2.162423961914838	134.10501098632812	134.10748291015625
173	134.95751953125	11.22965					1	DETECTED	134.9575 m/z @11.23 [CD6595_1.mzXML]	134.95751953125	11.22965	0.10181666666666667	20.00583333333333	19.904016666666664	83399.5234375	1.2156295675101655E7	0	1288	2.2200336513534253	0.7777489654762204	5.652554596846625	134.9571990966797	134.95860290527344
174	134.9956512451172	1.4872833333333333					1	DETECTED	134.9957 m/z @1.49 [CD6595_1.mzXML]	134.9956512451172	1.4872833333333333	1.3929166666666668	17.0015	15.608583333333334	174071.25	3835111.5969403386	0	1288	0.13022058695515915	5.511019689943578	2.239140373262946	134.9949493408203	135.00390625
175	135.03128051757812	1.4872833333333333					1	DETECTED	135.0313 m/z @1.49 [CD6595_1.mzXML]	135.03128051757812	1.4872833333333333	0.8445333333333332	19.556166666666666	18.71163333333333	134458.71875	4115357.488256836	0	1288	0.742456663045825	8.707474823259995	0.27665217187159197	135.03073120117188	135.03184509277344
176	135.04330444335938	10.152516666666665					1	DETECTED	135.0433 m/z @10.15 [CD6595_1.mzXML]	135.04330444335938	10.152516666666665	0.28733333333333333	19.955333333333332	19.668	4871.00146484375	2075616.7088932795	0	1288	1.1147840331548657	0.9968390518169117	0.9936781036338234	135.04241943359375	135.04359436035156
177	135.05487060546875	10.55505					1	DETECTED	135.0549 m/z @10.56 [CD6595_1.mzXML]	135.05487060546875	10.55505	0.11864999999999999	19.988999999999997	19.87035	3952.513916015625	1650871.0469053942	0	1288	8.44676463306167	0.951973381625848	0.7953284338869714	135.05487060546875	135.06484985351562
178	135.1007080078125	9.393916666666666					1	DETECTED	135.1007 m/z @9.39 [CD6595_1.mzXML]	135.1007080078125	9.393916666666666	7.5129166666666665	9.607866666666666	2.09495	3790.3125	188399.89687228398	0	1288	0.12544862635416365	0.55687134502924	0.11374269005847985	135.10049438476562	135.10562133789062
179	136.04718017578125	1.8116166666666667					1	DETECTED	136.0472 m/z @1.81 [CD6595_1.mzXML]	136.04718017578125	1.8116166666666667	1.7837666666666665	9.162166666666668	7.378400000000001	399799.9375	3615681.741337708	0	1288	0.04699169951907556	3.406682784055916	5.568909347578427	136.04708862304688	136.05123901367188
180	136.07479858398438	3.9376166666666665					1	DETECTED	136.0748 m/z @3.94 [CD6595_1.mzXML]	136.07479858398438	3.9376166666666665	0.11864999999999999	19.90533333333333	19.786683333333333	14067.2373046875	2041967.3830852655	0	1288	0.45763508538391484	1.1388715036615944	0.29282397899846796	136.0741729736328	136.0756378173828
181	136.95297241210938	12.48635					1	DETECTED	136.9530 m/z @12.49 [CD6595_1.mzXML]	136.95297241210938	12.48635	0.4058333333333334	19.955333333333332	19.5495	36284.65625	4989083.419216161	0	1288	2.044032048178373	0.6417744620137058	1.4513020847665576	136.95262145996094	136.9537353515625
182	136.96861267089844	1.5913499999999998					1	DETECTED	136.9686 m/z @1.59 [CD6595_1.mzXML]	136.96861267089844	1.5913499999999998	1.53175	1.7103166666666667	0.17856666666666676	40865.5234375	244194.3888898927	0	1288	0.09275130229632955	1.498042505592845	2.6235164585028015	136.9683074951172	136.9688262939453
183	137.0169219970703	10.286533333333333					1	DETECTED	137.0169 m/z @10.29 [CD6595_1.mzXML]	137.0169219970703	10.286533333333333	9.592766666666668	10.346616666666668	0.7538499999999999	5225.6865234375	99070.44219421392	0	1288	0.11007109740070575	0.5433022630086977	0.08660452601739532	137.01669311523438	137.01739501953125
184	137.04498291015625	3.2549					1	DETECTED	137.0450 m/z @3.25 [CD6595_1.mzXML]	137.04498291015625	3.2549	2.0208166666666667	16.1494	14.128583333333333	20192.291015625	1565616.901318023	0	1288	0.8610624264693465	0.7703815487153269	0.6406956185901609	137.044677734375	137.0545654296875
185	137.05897521972656	9.3332					1	DETECTED	137.0590 m/z @9.33 [CD6595_1.mzXML]	137.05897521972656	9.3332	3.8788666666666667	9.99865	6.1197833333333325	6884.80029296875	421597.35050885007	0	1288	0.0926962641361797	0.5610019556316079	0.13922726731108342	137.05856323242188	137.05938720703125
186	137.131591796875	7.230366666666667					1	DETECTED	137.1316 m/z @7.23 [CD6595_1.mzXML]	137.131591796875	7.230366666666667	0.11864999999999999	20.00583333333333	19.887183333333333	5738.6748046875	3284773.721754421	0	1288	7.397757407442209	1.3981985127828958	1.413756796540802	137.13099670410156	137.132080078125
187	138.05162048339844	1.8544333333333334					1	DETECTED	138.0516 m/z @1.85 [CD6595_1.mzXML]	138.05162048339844	1.8544333333333334	0.23665	19.955333333333332	19.71868333333333	420374.15625	4902791.034492828	0	1288	0.05582181574590295	0.5845372576588356	0.011935023907669276	138.051513671875	138.05484008789062
188	138.9055633544922	1.9654333333333334					1	DETECTED	138.9056 m/z @1.97 [CD6595_1.mzXML]	138.9055633544922	1.9654333333333334	1.6806666666666668	2.443766666666667	0.7631000000000001	44595.74609375	971183.3844075928	0	1288	0.39285662598885596	1.356409030993868	1.3323979066182046	138.90530395507812	138.9059295654297
189	139.00161743164062	3.369066666666667					1	DETECTED	139.0016 m/z @3.37 [CD6595_1.mzXML]	139.00161743164062	3.369066666666667	3.0847166666666666	7.0809	3.996183333333333	6554.12841796875	306907.92077584844	0	1288	0.25677716090959857	7.026874157435078	13.053748314870155	139.0010986328125	139.00245666503906
190	139.04103088378906	14.061116666666667					1	DETECTED	139.0410 m/z @14.06 [CD6595_1.mzXML]	139.04103088378906	14.061116666666667	0.13531666666666667	20.00583333333333	19.870516666666663	130946.6953125	1.8972199293782033E7	0	1288	3.1423096729459328	0.9223865706149776	0.6908076578502227	139.03541564941406	139.04945373535156
191	140.04071044921875	14.6918					1	DETECTED	140.0407 m/z @14.69 [CD6595_1.mzXML]	140.04071044921875	14.6918	1.4101	16.4423	15.0322	6451.61181640625	2012162.6587442942	0	1288	3.115082403868101	0.5658989436593207	0.1317201518161671	140.04029846191406	140.04876708984375
192	140.06704711914062	1.7837666666666665					1	DETECTED	140.0670 m/z @1.78 [CD6595_1.mzXML]	140.06704711914062	1.7837666666666665	1.3758000000000001	19.88883333333333	18.51303333333333	1777208.125	1.0687041069866607E7	1	1288	0.06200246574059354	2.3773285374217528	3.233209853429276	140.0575714111328	140.07020568847656
193	141.00936889648438	10.447316666666667					1	DETECTED	141.0094 m/z @10.45 [CD6595_1.mzXML]	141.00936889648438	10.447316666666667	3.805	12.48635	8.68135	38280.875	924824.7136060795	0	1288	0.10617790798911386	1.790429241854656	2.417032348454811	141.00599670410156	141.0149383544922
194	141.0399627685547	2.915216666666667					1	DETECTED	141.0400 m/z @2.92 [CD6595_1.mzXML]	141.0399627685547	2.915216666666667	2.7615	17.479499999999998	14.717999999999998	5660.32275390625	2009477.5783652337	0	1288	11.200996171407692	47.8737937764284	94.74758755285681	141.0312042236328	141.04006958007812
195	141.05145263671875	9.348333333333333					1	DETECTED	141.0515 m/z @9.35 [CD6595_1.mzXML]	141.05145263671875	9.348333333333333	0.8951666666666667	19.162333333333333	18.267166666666665	41933.74609375	1582370.7729083265	0	1288	0.10499612516306378	1.228291447709125	0.2859246104965254	141.05078125	141.0603790283203
196	141.0705108642578	1.7693666666666668					1	DETECTED	141.0705 m/z @1.77 [CD6595_1.mzXML]	141.0705108642578	1.7693666666666668	1.7551666666666668	12.222100000000001	10.466933333333333	86011.796875	1310474.5748790284	0	1288	0.05664185934945731	368.55399061032887	736.1079812206578	141.0649871826172	141.0709686279297
197	141.09007263183594	11.0977					1	DETECTED	141.0901 m/z @11.10 [CD6595_1.mzXML]	141.09007263183594	11.0977	0.11864999999999999	20.00583333333333	19.887183333333333	2527.949951171875	1525238.6556030875	0	1288	13.72791549170012	0.9056878023751297	0.8113756047502592	141.084228515625	141.0914764404297
198	142.046630859375	1.8400333333333334					1	DETECTED	142.0466 m/z @1.84 [CD6595_1.mzXML]	142.046630859375	1.8400333333333334	0.30419999999999997	19.2115	18.9073	25308.61328125	1664573.8194026186	0	1288	0.09499755328720827	6.155387954422137	11.310775908844276	142.0462646484375	142.04942321777344
199	142.06431579589844	9.218766666666665					1	DETECTED	142.0643 m/z @9.22 [CD6595_1.mzXML]	142.06431579589844	9.218766666666665	0.9468	14.253933333333332	13.307133333333333	72622.109375	1311591.9638459156	0	1288	0.09872484766517431	1.330153766336307	1.5147600368323246	142.0546875	142.06594848632812
200	142.08541870117188	1.9375166666666668					1	DETECTED	142.0854 m/z @1.94 [CD6595_1.mzXML]	142.08541870117188	1.9375166666666668	1.8961000000000001	8.367166666666666	6.471066666666665	19783.3046875	648600.520635376	0	1288	0.1528823374941528	21.05143008814884	26.944235958572044	142.0850372314453	142.0933837890625
201	142.91717529296875	1.6954166666666666					1	DETECTED	142.9172 m/z @1.70 [CD6595_1.mzXML]	142.91717529296875	1.6954166666666666	1.6954166666666666	16.16585	14.470433333333332	16655.072265625	4357169.581434814	0	1288	0.08300527631345411	null	null	142.91378784179688	142.91734313964844
202	143.00643920898438	10.447316666666667					1	DETECTED	143.0064 m/z @10.45 [CD6595_1.mzXML]	143.00643920898438	10.447316666666667	1.4423166666666667	10.611383333333333	9.169066666666666	13473.9267578125	2143315.628839721	0	1288	0.06477780287995216	0.5091097538404589	0.009510506185058795	143.00071716308594	143.0100860595703
203	143.03048706054688	1.7837666666666665					1	DETECTED	143.0305 m/z @1.78 [CD6595_1.mzXML]	143.03048706054688	1.7837666666666665	0.43955	19.605666666666664	19.166116666666664	378123.46875	5544653.760273714	0	1288	0.13337281184681893	74.87761397820476	4.403973040431281	143.02264404296875	143.03831481933594
204	143.0529327392578	1.8259					1	DETECTED	143.0529 m/z @1.83 [CD6595_1.mzXML]	143.0529327392578	1.8259	1.53175	19.788999999999998	18.25725	899598.0625	4.840838721335668E7	0	1288	0.04483332174456045	31.03391126976031	0.23723931726262387	143.04417419433594	143.06289672851562
205	143.07215881347656	9.218766666666665					1	DETECTED	143.0722 m/z @9.22 [CD6595_1.mzXML]	143.07215881347656	9.218766666666665	0.10181666666666667	20.00583333333333	19.904016666666664	85804.0390625	4833740.070365411	0	1288	0.09165698240965803	0.618367152041327	0.019593179754126354	143.06295776367188	143.08103942871094
206	143.10548400878906	11.067383333333334					1	DETECTED	143.1055 m/z @11.07 [CD6595_1.mzXML]	143.10548400878906	11.067383333333334	0.16901666666666668	18.456166666666665	18.287149999999997	12553.505859375	2013910.106786163	0	1288	0.11992591197243208	0.8389858113295262	0.7215065176280371	143.09677124023438	143.10621643066406
207	144.0436248779297	9.2047					1	DETECTED	144.0436 m/z @9.20 [CD6595_1.mzXML]	144.0436248779297	9.2047	1.7551666666666668	10.2569	8.501733333333334	22370.625	1468279.8949474485	0	1288	0.10644778142305	0.555715203893024	0.9060116469569026	144.0337677001953	144.0471649169922
208	144.07977294921875	9.218766666666665					1	DETECTED	144.0798 m/z @9.22 [CD6595_1.mzXML]	144.07977294921875	9.218766666666665	0.2704333333333333	19.88883333333333	19.618399999999998	1031303.5	7904752.018412668	0	1288	0.09446388175464016	1.3309963245477447	1.407791476120847	144.07928466796875	144.08035278320312
209	144.1009521484375	1.8685666666666667					1	DETECTED	144.1010 m/z @1.87 [CD6595_1.mzXML]	144.1009521484375	1.8685666666666667	0.5748166666666666	19.872166666666665	19.297349999999998	404305.78125	8784864.604236938	0	1288	0.03399508491848846	0.49787875503243645	null	144.1005096435547	144.1015625
210	144.1373748779297	10.934750000000001					1	DETECTED	144.1374 m/z @10.93 [CD6595_1.mzXML]	144.1373748779297	10.934750000000001	10.889216666666666	11.112300000000001	0.22308333333333508	6522.98681640625	44563.69411511252	0	1288	0.07817476717436911	2.4496705710101794	3.8993411420203588	144.13699340820312	144.13748168945312
211	144.97979736328125	1.6213666666666666					1	DETECTED	144.9798 m/z @1.62 [CD6595_1.mzXML]	144.97979736328125	1.6213666666666666	1.6213666666666666	18.555166666666665	16.933799999999998	8123.4892578125	3171582.978841217	0	1288	13.632680105159604	null	null	144.97935485839844	144.98057556152344
212	144.99110412597656	1.8259					1	DETECTED	144.9911 m/z @1.83 [CD6595_1.mzXML]	144.99110412597656	1.8259	1.3929166666666668	19.955333333333332	18.562416666666664	157547.125	5.18756320560677E7	0	1288	0.054538294283249744	21.968927267733733	78.0922568583992	144.99041748046875	144.9961395263672
213	145.048583984375	1.9791999999999998					1	DETECTED	145.0486 m/z @1.98 [CD6595_1.mzXML]	145.048583984375	1.9791999999999998	0.11864999999999999	19.971999999999998	19.85335	240324.796875	1.353783708534594E7	0	1288	0.2404238676805499	1.9036041442703147	1.32484145555676	145.04629516601562	145.04928588867188
214	145.08335876464844	9.218766666666665					1	DETECTED	145.0834 m/z @9.22 [CD6595_1.mzXML]	145.08335876464844	9.218766666666665	9.162166666666668	12.318666666666667	3.1564999999999994	92579.2890625	815559.4585541973	0	1288	0.0905200796067227	1.8299009073004464	1.813104589219001	145.08314514160156	145.08554077148438
215	145.1004180908203	11.89105					1	DETECTED	145.1004 m/z @11.89 [CD6595_1.mzXML]	145.1004180908203	11.89105	11.740283333333334	16.16585	4.425566666666665	5166.4443359375	565054.8222565001	0	1288	2.392432785992076	14.676873756356477	28.353747512712953	145.09967041015625	145.10092163085938
216	146.0590057373047	9.218766666666665					1	DETECTED	146.0590 m/z @9.22 [CD6595_1.mzXML]	146.0590057373047	9.218766666666665	0.5073	19.938666666666666	19.431366666666666	1171412.375	9399040.602301156	1	1288	0.09853672198762453	1.3680887106908204	1.4898921176568911	146.05068969726562	146.05947875976562
217	146.0802459716797	1.9791999999999998					1	DETECTED	146.0802 m/z @1.98 [CD6595_1.mzXML]	146.0802459716797	1.9791999999999998	0.35525	18.882166666666667	18.526916666666665	119329.3046875	8996613.336300533	0	1288	0.7808892626768531	null	null	146.080078125	146.08680725097656
218	146.11669921875	1.8400333333333334					1	DETECTED	146.1167 m/z @1.84 [CD6595_1.mzXML]	146.11669921875	1.8400333333333334	0.2704333333333333	11.12715	10.856716666666667	140962.609375	1.1583751139806002E7	0	1288	0.057553492285800756	2.855156113297764	4.715822527168541	146.11045837402344	146.11964416503906
219	147.01307678222656	1.4872833333333333					1	DETECTED	147.0131 m/z @1.49 [CD6595_1.mzXML]	147.01307678222656	1.4872833333333333	0.6758500000000001	19.88883333333333	19.21298333333333	332858.25	7125080.028263972	0	1288	0.12227139896261319	0.6293580512149711	2.3456034150080374	147.00672912597656	147.01351928710938
220	147.0698699951172	1.54685					1	DETECTED	147.0699 m/z @1.55 [CD6595_1.mzXML]	147.0698699951172	1.54685	0.10181666666666667	20.00583333333333	19.904016666666664	237358.484375	1.0932299077017453E7	0	1288	2.5021658989576254	2.2926258661598684	1.794164283619655	147.06004333496094	147.0770263671875
221	147.11175537109375	1.6063166666666668					1	DETECTED	147.1118 m/z @1.61 [CD6595_1.mzXML]	147.11175537109375	1.6063166666666668	1.3070166666666667	17.4465	16.139483333333335	155625.15625	4273962.785204437	0	1288	0.18598713301997605	48.6276723096527	2.999543821598393	147.11170959472656	147.1163787841797
222	148.03851318359375	9.953216666666666					1	DETECTED	148.0385 m/z @9.95 [CD6595_1.mzXML]	148.03851318359375	9.953216666666666	0.38889999999999997	19.88883333333333	19.49993333333333	48729.3046875	3312107.605997193	0	1288	7.287863660038097	1.621104892947926	0.01719619019337844	148.0381622314453	148.0437469482422
223	148.05947875976562	1.8685666666666667					1	DETECTED	148.0595 m/z @1.87 [CD6595_1.mzXML]	148.05947875976562	1.8685666666666667	1.8116166666666667	9.5626	7.750983333333333	29299.580078125	2165867.121138824	0	1288	0.12036691418641055	51.43206889081214	128.830157759604	148.0592041015625	148.06591796875
224	148.0816650390625	16.721					1	DETECTED	148.0817 m/z @16.72 [CD6595_1.mzXML]	148.0816650390625	16.721	0.43955	20.00583333333333	19.56628333333333	4675.8623046875	2229320.8393045017	0	1288	2.22465737136182	0.600876559929654	0.4354295300672841	148.0747833251953	148.08193969726562
225	148.09597778320312	1.8961000000000001					1	DETECTED	148.0960 m/z @1.90 [CD6595_1.mzXML]	148.09597778320312	1.8961000000000001	0.11864999999999999	19.639	19.52035	11218.7177734375	1697990.820039337	0	1288	1.4658923084189968	7.374145529144563	14.0776666794137	148.0956573486328	148.09657287597656
226	148.93421936035156	1.7404833333333334					1	DETECTED	148.9342 m/z @1.74 [CD6595_1.mzXML]	148.93421936035156	1.7404833333333334	0.25351666666666667	2.1479333333333335	1.8944166666666669	111002.5078125	2467067.2017732547	0	1288	0.11252194283822914	0.5726435599035311	0.14284243681294187	148.93421936035156	148.93959045410156
227	149.0113525390625	1.4872833333333333					1	DETECTED	149.0114 m/z @1.49 [CD6595_1.mzXML]	149.0113525390625	1.4872833333333333	0.16901666666666668	19.955333333333332	19.786316666666664	279222.28125	1.3197260347614864E7	0	1288	0.13260009252442662	9.403021022172908	14.406348982490007	149.00157165527344	149.0114288330078
228	149.02220153808594	12.456383333333333					1	DETECTED	149.0222 m/z @12.46 [CD6595_1.mzXML]	149.02220153808594	12.456383333333333	0.10181666666666667	20.00583333333333	19.904016666666664	255386.453125	6.116934244848885E7	1	1288	0.16669175281378124	0.5253300687213631	0.06492287457739673	149.02206420898438	149.03184509277344
229	149.0780487060547	16.345333333333333					1	DETECTED	149.0780 m/z @16.35 [CD6595_1.mzXML]	149.0780487060547	16.345333333333333	9.085	19.705166666666667	10.620166666666666	7577.63671875	2967996.5041166386	0	1288	6.211824220055437	0.7313828566181536	0.4627657132363071	149.0774383544922	149.07814025878906
230	150.01478576660156	1.4872833333333333					1	DETECTED	150.0148 m/z @1.49 [CD6595_1.mzXML]	150.01478576660156	1.4872833333333333	1.4574166666666666	1.95165	0.4942333333333335	11060.8017578125	211318.3085422364	0	1288	0.08038453804237156	8.273995535714278	15.547991071428555	150.01229858398438	150.0150146484375
231	150.0255889892578	12.412049999999999					1	DETECTED	150.0256 m/z @12.41 [CD6595_1.mzXML]	150.0255889892578	12.412049999999999	0.10181666666666667	20.00583333333333	19.904016666666664	21959.90625	5127077.382163512	0	1288	0.1372981242216582	0.6467568500797718	0.26228732585637404	150.02523803710938	150.0264892578125
232	150.05760192871094	2.7194166666666666					1	DETECTED	150.0576 m/z @2.72 [CD6595_1.mzXML]	150.05760192871094	2.7194166666666666	1.7253833333333333	16.5566	14.831216666666666	61801.95703125	2334576.481373048	0	1288	0.24866466650404595	0.8141071771541352	0.8330115051581062	150.0513153076172	150.0621795654297
233	150.93130493164062	1.7551666666666668					1	DETECTED	150.9313 m/z @1.76 [CD6595_1.mzXML]	150.93130493164062	1.7551666666666668	1.66555	1.8961000000000001	0.23055000000000003	31203.80078125	277197.622359375	0	1288	0.06028843822920771	1.2863120699274688	1.5726241398549377	150.93118286132812	150.93174743652344
234	150.96749877929688	11.405433333333333					1	DETECTED	150.9675 m/z @11.41 [CD6595_1.mzXML]	150.96749877929688	11.405433333333333	0.2704333333333333	19.971999999999998	19.701566666666665	24632.306640625	3523272.998978638	0	1288	1.1112973725297355	0.7807262215334918	0.6173436481251798	150.96746826171875	150.97621154785156
235	151.0380096435547	10.843250000000001					1	DETECTED	151.0380 m/z @10.84 [CD6595_1.mzXML]	151.0380096435547	10.843250000000001	1.4101	19.0965	17.6864	19796.21875	3479131.135519074	0	1288	9.383512693260124	0.9374599152987071	0.8745599185359115	151.0290069580078	151.04454040527344
236	151.0608367919922	8.546216666666668					1	DETECTED	151.0608 m/z @8.55 [CD6595_1.mzXML]	151.0608367919922	8.546216666666668	2.6361833333333333	8.606916666666667	5.9707333333333334	7098.01416015625	570346.3241869508	0	1288	0.07606553378026781	0.5051353348260866	0.010270669652173228	151.060302734375	151.0618133544922
237	152.02110290527344	1.8116166666666667					1	DETECTED	152.0211 m/z @1.81 [CD6595_1.mzXML]	152.02110290527344	1.8116166666666667	1.7837666666666665	11.170766666666667	9.387	230495.671875	4765363.729430542	0	1288	0.04567584826095161	4.576195598910518	303.4880557917323	152.0158233642578	152.03109741210938
238	152.0457763671875	11.56425					1	DETECTED	152.0458 m/z @11.56 [CD6595_1.mzXML]	152.0457763671875	11.56425	0.10181666666666667	20.00583333333333	19.904016666666664	4435.89404296875	2024830.43405252	0	1288	17.85926052557881	0.8682282412402252	0.8302469651390656	152.04122924804688	152.05316162109375
239	152.94607543945312	1.6063166666666668					1	DETECTED	152.9461 m/z @1.61 [CD6595_1.mzXML]	152.94607543945312	1.6063166666666668	1.53175	18.7835	17.25175	121963.578125	1.2697428960566407E7	0	1288	0.12344038998341245	115.68004023245383	3.2450562028314396	152.9459686279297	152.95175170898438
240	153.05677795410156	13.153716666666666					1	DETECTED	153.0568 m/z @13.15 [CD6595_1.mzXML]	153.05677795410156	13.153716666666666	0.7601666666666667	18.4395	17.679333333333332	145725.28125	2.044039293293901E7	0	1288	2.344767417011182	0.7496114319812022	0.8437459993875771	153.05120849609375	153.06544494628906
241	154.0577392578125	1.8259					1	DETECTED	154.0577 m/z @1.83 [CD6595_1.mzXML]	154.0577392578125	1.8259	1.8259	19.971999999999998	18.146099999999997	17453.857421875	4390012.491337613	0	1288	12.16748628055766	null	null	154.04782104492188	154.06417846679688
242	154.08290100097656	4.10105					1	DETECTED	154.0829 m/z @4.10 [CD6595_1.mzXML]	154.08290100097656	4.10105	3.1273166666666667	19.839	16.711683333333333	3771.318359375	821397.376379608	0	1288	0.7589576261691331	8.581242297685884	16.162484595371765	154.08270263671875	154.08563232421875
243	154.29185485839844	14.866983333333334					1	DETECTED	154.2919 m/z @14.87 [CD6595_1.mzXML]	154.29185485839844	14.866983333333334	8.4267	19.572666666666667	11.145966666666666	5168.08740234375	1586321.5367269902	0	1288	4.7292977770474955	0.8653320117903716	0.6798647299955385	154.291259765625	154.29307556152344
244	154.87936401367188	1.7551666666666668					1	DETECTED	154.8794 m/z @1.76 [CD6595_1.mzXML]	154.87936401367188	1.7551666666666668	1.7103166666666667	10.582600000000001	8.872283333333334	19802.72265625	1021348.9686978455	0	1288	0.26183527487628844	98.91062801932355	8.354075333887778	154.87847900390625	154.884765625
245	155.0276336669922	2.7615					1	DETECTED	155.0276 m/z @2.76 [CD6595_1.mzXML]	155.0276336669922	2.7615	1.1865666666666668	19.556166666666666	18.3696	5397.572265625	2170380.0156795955	0	1288	7.762821373646024	5.831865899085676	10.663731798171352	155.0248260498047	155.0310821533203
246	155.06710815429688	10.013883333333332					1	DETECTED	155.0671 m/z @10.01 [CD6595_1.mzXML]	155.06710815429688	10.013883333333332	9.318666666666667	13.716566666666667	4.3979	17858.416015625	961785.9031409306	0	1288	0.10851269809537101	0.2101480174780705	0.3319636743398489	155.06106567382812	155.0694122314453
247	155.129638671875	14.7351					1	DETECTED	155.1296 m/z @14.74 [CD6595_1.mzXML]	155.129638671875	14.7351	0.10181666666666667	20.00583333333333	19.904016666666664	1641511.375	3.3273115275605035E8	1	1288	1.0938348454281481	0.6804949911362749	2.3158645367021236	155.1295623779297	155.13037109375
248	156.04104614257812	1.7693666666666668					1	DETECTED	156.0410 m/z @1.77 [CD6595_1.mzXML]	156.04104614257812	1.7693666666666668	1.7253833333333333	10.136866666666666	8.411483333333333	857195.0625	6716234.917810057	1	1288	0.04940111941113057	1.7661659098146882	1.8867023438343538	156.04098510742188	156.04135131835938
249	156.07569885253906	1.6063166666666668					1	DETECTED	156.0757 m/z @1.61 [CD6595_1.mzXML]	156.07569885253906	1.6063166666666668	1.5020166666666666	11.710199999999999	10.208183333333332	23232.375	1605858.633164154	0	1288	0.6739067020520546	48.93664109939264	7.64985754293641	156.0674591064453	156.076171875
250	156.13330078125	14.7351					1	DETECTED	156.1333 m/z @14.74 [CD6595_1.mzXML]	156.13330078125	14.7351	0.13531666666666667	20.00583333333333	19.870516666666663	78327.0390625	1.7581835644796748E7	0	1288	6.076013921128887	0.6823533480225562	0.8527165111133634	156.13296508789062	156.13986206054688
251	157.12686157226562	14.5494					1	DETECTED	157.1269 m/z @14.55 [CD6595_1.mzXML]	157.12686157226562	14.5494	0.10181666666666667	20.00583333333333	19.904016666666664	431911.59375	9.195084438715975E7	0	1288	3.2207826169316682	0.6917914708694702	2.582225772048253	157.12635803222656	157.12754821777344
252	158.1304168701172	14.478766666666667					1	DETECTED	158.1304 m/z @14.48 [CD6595_1.mzXML]	158.1304168701172	14.478766666666667	0.11864999999999999	20.00583333333333	19.887183333333333	24424.048828125	5659768.16860812	0	1288	5.157588896031326	0.6972350185404871	0.9414257322009013	158.12982177734375	158.13113403320312
253	158.15298461914062	11.710199999999999					1	DETECTED	158.1530 m/z @11.71 [CD6595_1.mzXML]	158.15298461914062	11.710199999999999	0.20285	11.801583333333333	11.598733333333334	15851.8046875	2014338.3475876467	0	1288	0.12022001460866605	0.5039706506421259	0.00794130128425178	158.15292358398438	158.15316772460938
254	158.96299743652344	1.6360833333333333					1	DETECTED	158.9630 m/z @1.64 [CD6595_1.mzXML]	158.96299743652344	1.6360833333333333	1.54685	1.9237666666666666	0.37691666666666657	493928.40625	4264625.817247071	0	1288	0.13924902672716644	1.7019003882571386	2.313513424225856	158.9627685546875	158.96351623535156
255	159.01319885253906	1.5020166666666666					1	DETECTED	159.0132 m/z @1.50 [CD6595_1.mzXML]	159.01319885253906	1.5020166666666666	0.6254166666666666	16.655466666666666	16.03005	13510.7802734375	2237154.5653078915	0	1288	15.253943976430397	9.143309377138946	17.286618754277892	159.0128631591797	159.01385498046875
256	159.07003784179688	13.4414					1	DETECTED	159.0700 m/z @13.44 [CD6595_1.mzXML]	159.07003784179688	13.4414	0.18605	19.244000000000003	19.05795	59590.515625	1.63010181000676E7	0	1288	17.285562063082182	0.8006162242028945	0.528265655944119	159.06411743164062	159.0761260986328
257	159.09092712402344	9.218766666666665					1	DETECTED	159.0909 m/z @9.22 [CD6595_1.mzXML]	159.09092712402344	9.218766666666665	0.7601666666666667	19.45716666666667	18.697000000000003	124891.359375	2105758.7396070836	0	1288	0.08887045735987265	1.2892383267486025	1.3878585147038747	159.08973693847656	159.10079956054688
258	159.1484832763672	8.853216666666667					1	DETECTED	159.1485 m/z @8.85 [CD6595_1.mzXML]	159.1484832763672	8.853216666666667	8.6682	9.99865	1.330449999999999	48482.96875	646177.638517272	0	1288	0.15746030607923345	2.8586204711277627	1.5663753552339967	159.14797973632812	159.1487274169922
259	159.981201171875	11.507200000000001					1	DETECTED	159.9812 m/z @11.51 [CD6595_1.mzXML]	159.981201171875	11.507200000000001	0.20285	19.622333333333334	19.419483333333332	13385.2294921875	3020288.5497611696	0	1288	1.1315449929114418	0.858938520716951	0.7178770414339022	159.9800262451172	159.9818572998047
260	160.0596160888672	2.8726833333333333					1	DETECTED	160.0596 m/z @2.87 [CD6595_1.mzXML]	160.0596160888672	2.8726833333333333	0.10181666666666667	20.00583333333333	19.904016666666664	384595.96875	5.027748145842682E7	1	1288	0.9945963996494731	5.695567931687816	8.134108093311902	160.05889892578125	160.05992126464844
261	160.07492065429688	9.218766666666665					1	DETECTED	160.0749 m/z @9.22 [CD6595_1.mzXML]	160.07492065429688	9.218766666666665	3.9525	9.261083333333334	5.308583333333333	42526.15625	5233780.008763671	0	1288	0.1474934764167788	0.5040177102058385	0.008035420411677114	160.07489013671875	160.07528686523438
262	160.13229370117188	1.8685666666666667					1	DETECTED	160.1323 m/z @1.87 [CD6595_1.mzXML]	160.13229370117188	1.8685666666666667	1.8544333333333334	10.2127	8.358266666666667	138985.390625	2581076.9004906	0	1288	0.03733344978137065	294.57484743711746	586.4574896110587	160.1322479248047	160.1326446533203
263	161.01145935058594	1.4872833333333333					1	DETECTED	161.0115 m/z @1.49 [CD6595_1.mzXML]	161.01145935058594	1.4872833333333333	1.3929166666666668	19.988999999999997	18.59608333333333	17777.404296875	2606141.208155823	0	1288	18.571964843788763	98.53099611444736	196.06199222889472	161.01046752929688	161.01170349121094
264	161.0228271484375	12.5643					1	DETECTED	161.0228 m/z @12.56 [CD6595_1.mzXML]	161.0228271484375	12.5643	1.5020166666666666	16.16585	14.663833333333333	74798.6484375	1.1712945539964478E7	0	1288	2.3262424058893085	1.6582037825684932	2.106939699557988	161.02117919921875	161.02883911132812
265	161.04013061523438	1.4872833333333333					1	DETECTED	161.0401 m/z @1.49 [CD6595_1.mzXML]	161.04013061523438	1.4872833333333333	1.4101	17.528666666666666	16.118566666666666	7680.31298828125	2775579.1723613893	0	1288	16.12540695752333	104.41740444828324	207.83480889656647	161.03526306152344	161.04400634765625
266	161.0631561279297	2.8310833333333334					1	DETECTED	161.0632 m/z @2.83 [CD6595_1.mzXML]	161.0631561279297	2.8310833333333334	0.10181666666666667	19.955333333333332	19.853516666666664	21806.423828125	3490650.237652253	0	1288	1.100622529945857	2.130697911448778	2.576611139922554	161.05795288085938	161.07308959960938
267	161.1275634765625	1.6360833333333333					1	DETECTED	161.1276 m/z @1.64 [CD6595_1.mzXML]	161.1275634765625	1.6360833333333333	1.53175	15.775483333333334	14.243733333333333	15540.40234375	2346823.872913757	0	1288	0.09069603863606757	66.72917668625247	130.71916788568208	161.12722778320312	161.13587951660156
268	161.98048400878906	0.21971666666666667					1	DETECTED	161.9805 m/z @0.22 [CD6595_1.mzXML]	161.98048400878906	0.21971666666666667	0.13531666666666667	20.00583333333333	19.870516666666663	2923.2529296875	1531719.4423028869	0	1288	19.55307691753993	117.71633096366506	234.43266192733014	161.9798583984375	161.98736572265625
269	162.0492401123047	2.0069666666666666					1	DETECTED	162.0492 m/z @2.01 [CD6595_1.mzXML]	162.0492401123047	2.0069666666666666	1.4266166666666666	10.460766666666666	9.03415	24479.919921875	1154322.5088649602	0	1288	0.17813647386650167	3.752607527310926	5.90342329884284	162.04025268554688	162.05804443359375
270	162.09706115722656	14.648966666666666					1	DETECTED	162.0971 m/z @14.65 [CD6595_1.mzXML]	162.09706115722656	14.648966666666666	1.53175	19.921833333333332	18.390083333333333	7484.6875	3731960.8936444074	0	1288	1.9832649703426348	0.7009903015502527	1.0817451443958397	162.08775329589844	162.10107421875
271	162.11126708984375	1.8400333333333334					1	DETECTED	162.1113 m/z @1.84 [CD6595_1.mzXML]	162.11126708984375	1.8400333333333334	1.2727666666666666	9.99865	8.725883333333332	2918593.0	2.6835856265596043E7	1	1288	0.12358172421634972	2.4161041411991473	2.6235532328081623	162.11114501953125	162.1125946044922
272	162.99046325683594	1.4872833333333333					1	DETECTED	162.9905 m/z @1.49 [CD6595_1.mzXML]	162.99046325683594	1.4872833333333333	0.10181666666666667	19.955333333333332	19.853516666666664	579322.0	1.01714704453168E7	0	1288	0.13016974055561037	1.6237314514889947	2.3831417853383394	162.9828643798828	162.99490356445312
273	163.03802490234375	10.978716666666665					1	DETECTED	163.0380 m/z @10.98 [CD6595_1.mzXML]	163.03802490234375	10.978716666666665	0.10181666666666667	20.00583333333333	19.904016666666664	31404.3984375	5810056.800309202	0	1288	1.9130420979886757	0.9110867677713055	0.9010376731379607	163.02911376953125	163.04466247558594
274	163.05947875976562	10.949383333333333					1	DETECTED	163.0595 m/z @10.95 [CD6595_1.mzXML]	163.05947875976562	10.949383333333333	0.2704333333333333	19.955333333333332	19.6849	140964.421875	1.267995657882709E7	1	1288	8.896926453880752	0.5483221195680781	0.04008936834445485	163.05897521972656	163.0669403076172
275	163.07440185546875	11.550183333333333					1	DETECTED	163.0744 m/z @11.55 [CD6595_1.mzXML]	163.07440185546875	11.550183333333333	11.507200000000001	11.69515	0.18794999999999895	34200.5859375	227683.59488037042	0	1288	0.13198445768764522	2.186312524234253	3.372625048468506	163.07403564453125	163.07452392578125
276	163.09344482421875	14.394466666666666					1	DETECTED	163.0934 m/z @14.39 [CD6595_1.mzXML]	163.09344482421875	14.394466666666666	7.33035	19.490000000000002	12.159650000000003	17342.537109375	3797584.153406981	0	1288	1.7635916109689909	1.0882442270889794	0.8832736446212978	163.09286499023438	163.1024169921875
277	163.11489868164062	1.8400333333333334					1	DETECTED	163.1149 m/z @1.84 [CD6595_1.mzXML]	163.11489868164062	1.8400333333333334	1.7693666666666668	12.301549999999999	10.532183333333332	154866.96875	5838412.064802887	0	1288	0.1258918142086951	74.52016509433963	148.04033018867923	163.11068725585938	163.114990234375
278	163.97592163085938	19.722166666666666					1	DETECTED	163.9759 m/z @19.72 [CD6595_1.mzXML]	163.97592163085938	19.722166666666666	0.10181666666666667	20.00583333333333	19.904016666666664	37669.1484375	1.0109677846945602E7	0	1288	0.8960426066095515	0.5139316108751912	0.13228399809286887	163.97500610351562	163.97642517089844
279	163.99392700195312	1.4872833333333333					1	DETECTED	163.9939 m/z @1.49 [CD6595_1.mzXML]	163.99392700195312	1.4872833333333333	1.4722833333333334	17.199833333333334	15.72755	15276.484375	2820653.3517785342	0	1288	0.0802139600217	469.28510307576687	1028.8054379168636	163.98629760742188	163.99569702148438
280	164.05921936035156	10.934750000000001					1	DETECTED	164.0592 m/z @10.93 [CD6595_1.mzXML]	164.05921936035156	10.934750000000001	4.0565999999999995	11.037316666666667	6.980716666666668	14536.2314453125	688743.343001282	0	1288	0.18283434308819224	0.507455977745954	0.5408503526024828	164.0587615966797	164.0631866455078
281	164.0909881591797	1.9930666666666668					1	DETECTED	164.0910 m/z @1.99 [CD6595_1.mzXML]	164.0909881591797	1.9930666666666668	1.8961000000000001	7.113816666666667	5.217716666666666	21875.08984375	937170.3657755128	0	1288	0.4181650989033354	13.719386859186873	22.676405963763486	164.0903778076172	164.0918731689453
282	164.90809631347656	1.7404833333333334					1	DETECTED	164.9081 m/z @1.74 [CD6595_1.mzXML]	164.90809631347656	1.7404833333333334	1.7103166666666667	1.7837666666666665	0.0734499999999998	28879.955078125	112078.37386425777	0	1288	0.11581630936612486	1.2174033149171233	1.4348066298342466	164.9080352783203	164.90843200683594
283	164.92901611328125	1.6509666666666667					1	DETECTED	164.9290 m/z @1.65 [CD6595_1.mzXML]	164.92901611328125	1.6509666666666667	1.6063166666666668	2.3741	0.767783333333333	32320.962890625	631473.6246164549	0	1288	0.4195015630935308	8.597797685703645	16.19559537140729	164.91943359375	164.92930603027344
284	164.98336791992188	11.448749999999999					1	DETECTED	164.9834 m/z @11.45 [CD6595_1.mzXML]	164.98336791992188	11.448749999999999	0.11864999999999999	20.00583333333333	19.887183333333333	230192.578125	2.2060468874287564E7	0	1288	0.8081330511333675	2.932076885497358	3.4542039039618673	164.97959899902344	164.9847869873047
285	165.02365112304688	1.51705					1	DETECTED	165.0237 m/z @1.52 [CD6595_1.mzXML]	165.02365112304688	1.51705	1.4101	5.129583333333333	3.719483333333333	13245.5947265625	754271.3320714112	0	1288	0.12886630672902144	17.38888888888887	31.80410603472716	165.02328491210938	165.0250244140625
286	165.05636596679688	10.874066666666666					1	DETECTED	165.0564 m/z @10.87 [CD6595_1.mzXML]	165.05636596679688	10.874066666666666	2.9995333333333334	11.007983333333334	8.00845	10862.8193359375	1094669.2142019346	0	1288	7.179882777338941	0.50850314939298	0.020118116366669905	165.05337524414062	165.06500244140625
287	165.0750274658203	1.9654333333333334					1	DETECTED	165.0750 m/z @1.97 [CD6595_1.mzXML]	165.0750274658203	1.9654333333333334	1.8685666666666667	9.9085	8.039933333333334	51767.8046875	1323865.7113562925	0	1288	0.2083055484590064	9.130933277099206	null	165.06507873535156	165.07550048828125
288	165.15896606445312	16.198166666666665					1	DETECTED	165.1590 m/z @16.20 [CD6595_1.mzXML]	165.15896606445312	16.198166666666665	0.21971666666666667	19.971999999999998	19.75228333333333	29560.9921875	7788318.012544798	0	1288	3.474824375826355	0.7316856880914827	0.4419268162332973	165.15321350097656	165.1593780517578
289	166.0252685546875	1.4266166666666666					1	DETECTED	166.0253 m/z @1.43 [CD6595_1.mzXML]	166.0252685546875	1.4266166666666666	0.11864999999999999	19.921833333333332	19.803183333333333	60479.9296875	5003683.371557371	0	1288	0.05777355828709552	2.5481534402339125	2.893189600089478	166.0189971923828	166.03355407714844
290	166.0618896484375	8.637533333333332					1	DETECTED	166.0619 m/z @8.64 [CD6595_1.mzXML]	166.0618896484375	8.637533333333332	1.9654333333333334	10.582600000000001	8.617166666666668	44031.421875	3567496.9934497075	0	1288	1.971173537688962	5.7942649071557355	6.760880219258788	166.05218505859375	166.06991577148438
291	166.08511352539062	8.397					1	DETECTED	166.0851 m/z @8.40 [CD6595_1.mzXML]	166.08511352539062	8.397	1.0838333333333334	17.660666666666668	16.576833333333333	2653493.0	5.0594824140990295E7	1	1288	0.28171301862948006	0.8805362583415615	0.4541675609194743	166.08457946777344	166.09495544433594
292	166.1094207763672	12.724133333333333					1	DETECTED	166.1094 m/z @12.72 [CD6595_1.mzXML]	166.1094207763672	12.724133333333333	8.172766666666666	14.50705	6.3342833333333335	74294.1171875	1.4292800844028078E7	0	1288	6.706740888167116	0.7037727395873542	0.40194040324807256	166.10073852539062	166.11846923828125
293	166.5835418701172	8.382266666666666					1	DETECTED	166.5835 m/z @8.38 [CD6595_1.mzXML]	166.5835418701172	8.382266666666666	4.221666666666667	8.51615	4.294483333333333	7193.00341796875	336620.6879189452	0	1288	0.2545797837439814	0.5160894262045538	0.032178852409107665	166.58331298828125	166.58770751953125
294	166.98377990722656	11.477883333333333					1	DETECTED	166.9838 m/z @11.48 [CD6595_1.mzXML]	166.98377990722656	11.477883333333333	0.10181666666666667	20.00583333333333	19.904016666666664	114161.078125	1.4797554205621762E7	0	1288	1.6933816989248456	0.7335495205897511	2.927069332143821	166.98330688476562	166.9847869873047
295	167.02139282226562	8.397					1	DETECTED	167.0214 m/z @8.40 [CD6595_1.mzXML]	167.02139282226562	8.397	8.097566666666667	8.531083333333333	0.4335166666666659	8203.142578125	139161.0264995116	0	1288	0.3058185387813275	0.7238951352554821	0.44779027051096415	167.02076721191406	167.0215606689453
296	167.03298950195312	9.607866666666666					1	DETECTED	167.0330 m/z @9.61 [CD6595_1.mzXML]	167.03298950195312	9.607866666666666	0.6758500000000001	18.603833333333334	17.927983333333334	216617.8125	4810144.415797336	1	1288	0.08622671039695184	0.5398868937430112	0.015058798671445594	167.03025817871094	167.03347778320312
297	167.0886688232422	8.382266666666666					1	DETECTED	167.0887 m/z @8.38 [CD6595_1.mzXML]	167.0886688232422	8.382266666666666	2.915216666666667	9.363249999999999	6.448033333333332	173433.65625	3539889.2628693213	0	1288	0.27838303077134974	0.9159035869131203	0.534280579083335	167.080810546875	167.0891571044922
298	168.03651428222656	9.607866666666666					1	DETECTED	168.0365 m/z @9.61 [CD6595_1.mzXML]	168.03651428222656	9.607866666666666	9.547366666666667	15.921600000000002	6.3742333333333345	17045.62109375	512071.907490784	0	1288	0.08877836368277059	1.6084670761787312	2.043908849725106	168.0282440185547	168.0367431640625
299	168.0923614501953	8.397					1	DETECTED	168.0924 m/z @8.40 [CD6595_1.mzXML]	168.0923614501953	8.397	8.06675	14.6918	6.62505	6289.9013671875	812204.5251158443	0	1288	2.6878878985620727	10.030355791067388	0.49346497228463854	168.0850067138672	168.0951690673828
300	168.97915649414062	11.5215					1	DETECTED	168.9792 m/z @11.52 [CD6595_1.mzXML]	168.97915649414062	11.5215	0.18605	20.00583333333333	19.81978333333333	44208.00390625	5844217.589079713	0	1288	1.2807143456577066	2.930065415904047	3.5975075588778194	168.9787139892578	168.98016357421875
301	169.00428771972656	10.447316666666667					1	DETECTED	169.0043 m/z @10.45 [CD6595_1.mzXML]	169.00428771972656	10.447316666666667	1.3929166666666668	19.358833333333333	17.965916666666665	55590.890625	6610526.601313721	0	1288	0.10973400047791415	0.5099884087997062	0.015028094735689826	168.99488830566406	169.00457763671875
302	169.0347900390625	3.0422333333333333					1	DETECTED	169.0348 m/z @3.04 [CD6595_1.mzXML]	169.0347900390625	3.0422333333333333	0.21971666666666667	18.8165	18.596783333333335	212725.609375	1.1989637948896023E7	1	1288	0.42286078981436415	0.6264030538340127	0.5694983533674781	169.02496337890625	169.03746032714844
303	169.0479736328125	10.874066666666666					1	DETECTED	169.0480 m/z @10.87 [CD6595_1.mzXML]	169.0479736328125	10.874066666666666	0.11864999999999999	19.971999999999998	19.85335	1593571.5	1.828865070580088E7	1	1288	0.08769230521515858	0.5104373853652742	0.012922470448124538	169.04615783691406	169.0575714111328
304	169.0937042236328	1.66555					1	DETECTED	169.0937 m/z @1.67 [CD6595_1.mzXML]	169.0937042236328	1.66555	1.6213666666666666	8.822266666666668	7.200900000000001	32443.92578125	5146631.811826782	0	1288	0.1834357553493038	81.48887212372667	160.65420495425212	169.0937042236328	169.0968017578125
305	169.14559936523438	13.898833333333332					1	DETECTED	169.1456 m/z @13.90 [CD6595_1.mzXML]	169.14559936523438	13.898833333333332	8.914433333333333	20.00583333333333	11.091399999999998	8266.193359375	1739935.3122805178	0	1288	4.004231811792657	1.1126113474039	0.6908413562430933	169.14508056640625	169.14645385742188
306	170.0382537841797	3.0139833333333335					1	DETECTED	170.0383 m/z @3.01 [CD6595_1.mzXML]	170.0382537841797	3.0139833333333335	1.8259	10.528033333333333	8.702133333333332	10349.4375	1984191.5093615726	0	1288	7.613106926619153	3.662257136845058	6.3245142736901165	170.03160095214844	170.0414276123047
307	170.0592498779297	9.218766666666665					1	DETECTED	170.0592 m/z @9.22 [CD6595_1.mzXML]	170.0592498779297	9.218766666666665	9.132083333333332	11.1855	2.053416666666667	238188.5	2875175.8357057446	0	1288	0.0893519061644028	1.3817150659059483	1.4659594746398932	170.05140686035156	170.0595703125
308	170.0916290283203	1.9375166666666668					1	DETECTED	170.0916 m/z @1.94 [CD6595_1.mzXML]	170.0916290283203	1.9375166666666668	0.10181666666666667	19.971999999999998	19.87018333333333	11231.8037109375	6402224.266708495	0	1288	18.29587047985036	5.412154309890867	9.824308619781734	170.091552734375	170.0961456298828
309	171.0013885498047	10.447316666666667					1	DETECTED	171.0014 m/z @10.45 [CD6595_1.mzXML]	171.0013885498047	10.447316666666667	4.9191666666666665	10.541583333333334	5.622416666666667	18641.56640625	2482204.7449067384	0	1288	0.06460403586027752	0.50852605904929	0.017052118098580184	171.00094604492188	171.00892639160156
310	171.0626220703125	9.218766666666665					1	DETECTED	171.0626 m/z @9.22 [CD6595_1.mzXML]	171.0626220703125	9.218766666666665	8.576266666666667	10.9045	2.3282333333333334	25416.740234375	668820.9188432614	0	1288	0.1002174003606715	1.8118547341115483	2.6261760240679957	171.05270385742188	171.062744140625
311	171.13705444335938	11.725150000000001					1	DETECTED	171.1371 m/z @11.73 [CD6595_1.mzXML]	171.13705444335938	11.725150000000001	11.69515	17.9895	6.29435	10555.7333984375	886004.626527924	0	1288	0.0439335486780692	104.90583333332935	109.22477049073649	171.1363983154297	171.137939453125
312	171.1482391357422	11.419649999999999					1	DETECTED	171.1482 m/z @11.42 [CD6595_1.mzXML]	171.1482391357422	11.419649999999999	0.11864999999999999	20.00583333333333	19.887183333333333	10142.1064453125	6582723.1567443935	0	1288	8.40011243090348	0.8798859982892371	0.7597719965784739	171.1474609375	171.1488037109375
313	172.03616333007812	9.516950000000001					1	DETECTED	172.0362 m/z @9.52 [CD6595_1.mzXML]	172.03616333007812	9.516950000000001	9.5016	10.5146	1.013	7571.2177734375	176569.77723168922	0	1288	0.121919699960376	32.99674267100648	64.99348534201296	172.03221130371094	172.0364227294922
314	172.13247680664062	10.242166666666666					1	DETECTED	172.1325 m/z @10.24 [CD6595_1.mzXML]	172.13247680664062	10.242166666666666	3.8641333333333336	16.638716666666667	12.774583333333334	13980.4892578125	1255988.4060957646	0	1288	0.11368737942373563	1.0014515968872328	0.017826260041549767	172.13192749023438	172.13270568847656
315	173.0199432373047	16.198166666666665					1	DETECTED	173.0199 m/z @16.20 [CD6595_1.mzXML]	173.0199432373047	16.198166666666665	0.6422	20.00583333333333	19.363633333333333	8096.1884765625	2543976.0219607265	0	1288	7.027219731408158	0.622386051225789	0.5045719351007396	173.01905822753906	173.02076721191406
316	173.96109008789062	11.448749999999999					1	DETECTED	173.9611 m/z @11.45 [CD6595_1.mzXML]	173.96109008789062	11.448749999999999	0.10181666666666667	20.00583333333333	19.904016666666664	9834.24609375	2543747.1340207215	0	1288	10.661325636540747	0.693715526939041	0.5076136951685134	173.95358276367188	173.96133422851562
317	174.07774353027344	14.971466666666666					1	DETECTED	174.0777 m/z @14.97 [CD6595_1.mzXML]	174.07774353027344	14.971466666666666	9.439566666666668	18.555166666666665	9.115599999999997	10095.232421875	2388572.1805772083	0	1288	1.6419302139010679	0.8236318402212892	0.7686456183283286	174.07705688476562	174.0856475830078
318	174.1263427734375	11.3632					1	DETECTED	174.1263 m/z @11.36 [CD6595_1.mzXML]	174.1263427734375	11.3632	0.3720666666666667	19.988999999999997	19.616933333333332	6306.3779296875	2525448.0708550117	0	1288	10.090347676633234	0.8923981148440864	1.8732388013965762	174.1263427734375	174.12771606445312
319	174.93695068359375	1.6509666666666667					1	DETECTED	174.9370 m/z @1.65 [CD6595_1.mzXML]	174.93695068359375	1.6509666666666667	1.5765	1.8116166666666667	0.23511666666666664	129891.21875	939813.0704770507	0	1288	0.10392533850948404	1.5786705461056396	1.7238500922622755	174.9368438720703	174.93714904785156
320	174.9906768798828	1.4423166666666667					1	DETECTED	174.9907 m/z @1.44 [CD6595_1.mzXML]	174.9906768798828	1.4423166666666667	0.11864999999999999	19.772	19.65335	62131.05859375	3147470.1481619864	0	1288	0.12137357648069957	55.998269752363605	13.361646067655009	174.98907470703125	174.99269104003906
321	175.00723266601562	13.927950000000001					1	DETECTED	175.0072 m/z @13.93 [CD6595_1.mzXML]	175.00723266601562	13.927950000000001	9.470783333333333	19.358833333333333	9.88805	7317.546875	1633943.9538983149	0	1288	3.996128342255263	1.1092304528287773	0.8984539486921026	175.0070037841797	175.0121307373047
322	175.02285766601562	3.369066666666667					1	DETECTED	175.0229 m/z @3.37 [CD6595_1.mzXML]	175.02285766601562	3.369066666666667	0.3720666666666667	19.722166666666666	19.3501	27917.140625	2716400.5916511235	0	1288	0.33712777652950754	0.7586987610686864	0.9574287523380335	175.0178985595703	175.03121948242188
323	175.0742645263672	15.213750000000001					1	DETECTED	175.0743 m/z @15.21 [CD6595_1.mzXML]	175.0742645263672	15.213750000000001	1.8544333333333334	19.8555	18.001066666666667	12978.947265625	5297095.316737054	0	1288	2.038660547988883	0.8240438999322216	0.7737691361585817	175.06654357910156	175.07472229003906
324	175.08860778808594	13.884533333333334					1	DETECTED	175.0886 m/z @13.88 [CD6595_1.mzXML]	175.08860778808594	13.884533333333334	0.10181666666666667	19.971999999999998	19.87018333333333	2581.492919921875	1909136.2629428708	0	1288	9.777769348686359	0.7208369661036829	0.4416739322073658	175.08583068847656	175.09613037109375
325	175.11801147460938	1.8116166666666667					1	DETECTED	175.1180 m/z @1.81 [CD6595_1.mzXML]	175.11801147460938	1.8116166666666667	1.6063166666666668	12.639616666666665	11.033299999999999	59705.5234375	2231757.9669692377	0	1288	0.3673993133382676	2.1176285497086185	2.7831857121618047	175.11073303222656	175.12062072753906
326	176.0699005126953	10.528033333333333					1	DETECTED	176.0699 m/z @10.53 [CD6595_1.mzXML]	176.0699005126953	10.528033333333333	7.595383333333333	10.843250000000001	3.247866666666668	84255.1953125	1222338.6103474149	0	1288	0.08543628302209783	3.130226869430485	0.10351092893843554	176.06919860839844	176.0735626220703
327	176.96983337402344	1.4722833333333334					1	DETECTED	176.9698 m/z @1.47 [CD6595_1.mzXML]	176.96983337402344	1.4722833333333334	1.3929166666666668	9.48645	8.093533333333333	32089.0625	4385361.97868921	0	1288	0.1477419292785882	50.98824023519535	100.97648047039068	176.96954345703125	176.97671508789062
328	177.0010223388672	11.349166666666667					1	DETECTED	177.0010 m/z @11.35 [CD6595_1.mzXML]	177.0010223388672	11.349166666666667	9.9383	17.907333333333334	7.969033333333334	7062.8994140625	1290358.6456477966	0	1288	4.729295545986982	2.824162453338373	5.333017270515689	176.99786376953125	177.00906372070312
329	177.02389526367188	1.4872833333333333					1	DETECTED	177.0239 m/z @1.49 [CD6595_1.mzXML]	177.02389526367188	1.4872833333333333	1.4266166666666666	10.301283333333334	8.874666666666668	3142.78369140625	1207337.9397601318	0	1288	8.848149528398423	73.14285714285718	145.28571428571433	177.02369689941406	177.0303497314453
330	177.05996704101562	1.6954166666666666					1	DETECTED	177.0600 m/z @1.70 [CD6595_1.mzXML]	177.05996704101562	1.6954166666666666	1.6213666666666666	12.696233333333334	11.074866666666667	28139.798828125	5592945.445008057	0	1288	0.06815685449328934	74.77965338735095	148.5593067747019	177.05343627929688	177.06015014648438
331	177.07469177246094	1.9654333333333334					1	DETECTED	177.0747 m/z @1.97 [CD6595_1.mzXML]	177.07469177246094	1.9654333333333334	1.8961000000000001	10.641	8.7449	14628.955078125	3130304.0292577823	0	1288	0.13900195367959656	63.06418269230777	125.12836538461553	177.0729522705078	177.07704162597656
332	177.08621215820312	3.8196166666666667					1	DETECTED	177.0862 m/z @3.82 [CD6595_1.mzXML]	177.08621215820312	3.8196166666666667	0.10181666666666667	19.988999999999997	19.88718333333333	8124.8125	4305068.854012634	0	1288	7.309512328650254	2.6745902594724473	4.349180518944895	177.08544921875	177.0901336669922
333	177.162353515625	12.594366666666668					1	DETECTED	177.1624 m/z @12.59 [CD6595_1.mzXML]	177.162353515625	12.594366666666668	0.4567833333333333	20.00583333333333	19.549049999999998	7946.99853515625	2565643.6169928904	0	1288	8.891195477893445	0.8053106398170969	3.1422003325025027	177.1571044921875	177.16470336914062
334	178.96234130859375	11.274733333333334					1	DETECTED	178.9623 m/z @11.27 [CD6595_1.mzXML]	178.96234130859375	11.274733333333334	0.16901666666666668	19.705166666666667	19.53615	9331.8203125	2357865.002833557	0	1288	0.8719012169035096	0.8679937529470045	0.712952110108336	178.95700073242188	178.9633331298828
335	179.0392303466797	1.51705					1	DETECTED	179.0392 m/z @1.52 [CD6595_1.mzXML]	179.0392303466797	1.51705	1.4101	1.6213666666666666	0.2112666666666667	22559.197265625	171372.50061535646	0	1288	0.17113517995827165	0.9876889512233124	0.973975628470096	179.0389404296875	179.03955078125
336	179.05429077148438	10.949383333333333					1	DETECTED	179.0543 m/z @10.95 [CD6595_1.mzXML]	179.05429077148438	10.949383333333333	9.547366666666667	17.792166666666667	8.2448	5476.2333984375	1379329.790160583	0	1288	5.570752042657114	2.9403359446511574	4.880671889302315	179.0504150390625	179.05490112304688
337	179.0695037841797	10.5009					1	DETECTED	179.0695 m/z @10.50 [CD6595_1.mzXML]	179.0695037841797	10.5009	0.11864999999999999	20.00583333333333	19.887183333333333	178902.609375	3429688.7243121993	0	1288	0.09377337303856947	2.2077005813611073	2.611671537528508	179.06207275390625	179.06980895996094
338	179.14193725585938	12.5486					1	DETECTED	179.1419 m/z @12.55 [CD6595_1.mzXML]	179.14193725585938	12.5486	11.59285	15.43655	3.8437	14421.0771484375	899790.7043719481	0	1288	0.8777302541887497	1.8123336287106955	73.78342437623685	179.1407928466797	179.14601135253906
339	180.0647430419922	9.743699999999999					1	DETECTED	180.0647 m/z @9.74 [CD6595_1.mzXML]	180.0647430419922	9.743699999999999	2.0489	10.626183333333334	8.577283333333334	22763.693359375	1035350.2442126464	0	1288	0.09797197568440197	0.5073226435449735	0.013479651717470098	180.0638427734375	180.07281494140625
340	180.0870819091797	8.853216666666667					1	DETECTED	180.0871 m/z @8.85 [CD6595_1.mzXML]	180.0870819091797	8.853216666666667	0.35525	19.955333333333332	19.60008333333333	4608.22314453125	1372554.1039116518	0	1288	0.1638326299501145	1.1532219472109013	2.7630959270836097	180.0785675048828	180.0873565673828
341	180.9029541015625	1.9099					1	DETECTED	180.9030 m/z @1.91 [CD6595_1.mzXML]	180.9029541015625	1.9099	1.6360833333333333	2.3180166666666664	0.6819333333333331	17753.609375	315624.5388684081	0	1288	0.2025326950051265	1.2452370807718058	1.4904741615436115	180.902099609375	180.9036865234375
342	180.96011352539062	11.801583333333333					1	DETECTED	180.9601 m/z @11.80 [CD6595_1.mzXML]	180.96011352539062	11.801583333333333	7.3799	17.183333333333334	9.803433333333334	7556.22900390625	1708754.1418980712	0	1288	0.48405818484450336	1.1085634807256666	1.2171269614513327	180.95986938476562	180.9640655517578
343	181.0032958984375	11.39135					1	DETECTED	181.0033 m/z @11.39 [CD6595_1.mzXML]	181.0032958984375	11.39135	1.3070166666666667	11.39135	10.084333333333333	10193.7099609375	4425879.640070861	0	1288	9.947574595554077	0.5	null	181.00018310546875	181.0125274658203
344	181.0481414794922	12.456383333333333					1	DETECTED	181.0481 m/z @12.46 [CD6595_1.mzXML]	181.0481414794922	12.456383333333333	0.11864999999999999	19.988999999999997	19.87035	13016.6748046875	2515171.362398805	0	1288	0.14142998098733095	0.6838546502655021	2.9366276742783635	181.04576110839844	181.0492401123047
345	181.08441162109375	11.550183333333333					1	DETECTED	181.0844 m/z @11.55 [CD6595_1.mzXML]	181.08441162109375	11.550183333333333	8.3524	17.232666666666667	8.880266666666667	2273228.25	2.2382650647860482E7	1	1288	0.11570891211762735	0.5328843713549217	2.7391886603273625	181.08287048339844	181.08604431152344
346	182.08816528320312	11.56425					1	DETECTED	182.0882 m/z @11.56 [CD6595_1.mzXML]	182.08816528320312	11.56425	1.9930666666666668	11.69515	9.702083333333333	178362.5	9769194.733033083	1	1288	7.578719245034603	0.5092406589940546	0.01483613748974707	182.07908630371094	182.08822631835938
347	182.1490020751953	16.361683333333335					1	DETECTED	182.1490 m/z @16.36 [CD6595_1.mzXML]	182.1490020751953	16.361683333333335	0.10181666666666667	20.00583333333333	19.904016666666664	94111.8046875	2.373497411297172E7	0	1288	3.7852571867769225	0.7292733561558604	0.46454463485781144	182.14837646484375	182.14950561523438
348	182.96170043945312	1.51705					1	DETECTED	182.9617 m/z @1.52 [CD6595_1.mzXML]	182.96170043945312	1.51705	1.4423166666666667	6.238316666666666	4.795999999999999	12231.8388671875	865493.0044219969	0	1288	0.11939730555636463	32.08742194469224	63.174843889384476	182.9586181640625	182.96182250976562
349	183.04832458496094	16.409883333333333					1	DETECTED	183.0483 m/z @16.41 [CD6595_1.mzXML]	183.04832458496094	16.409883333333333	0.38889999999999997	19.88883333333333	19.49993333333333	5786.2900390625	2228579.4114155276	0	1288	2.9953054291464767	0.6085747961787613	0.47735207597308155	183.04690551757812	183.0487823486328
350	183.15240478515625	16.08448333333333					1	DETECTED	183.1524 m/z @16.08 [CD6595_1.mzXML]	183.15240478515625	16.08448333333333	0.28733333333333333	20.00583333333333	19.7185	5643.2373046875	2080492.0046010737	0	1288	3.781294954093333	0.6241157423965715	0.2482314847931431	183.15155029296875	183.15304565429688
351	183.95132446289062	10.242166666666666					1	DETECTED	183.9513 m/z @10.24 [CD6595_1.mzXML]	183.95132446289062	10.242166666666666	10.197849999999999	10.3162	0.11835000000000129	3057.71044921875	16369.860812774701	0	1288	0.09755481658744714	1.335276419706661	1.670552839413322	183.95132446289062	183.95208740234375
352	184.07217407226562	13.015583333333332					1	DETECTED	184.0722 m/z @13.02 [CD6595_1.mzXML]	184.07217407226562	13.015583333333332	9.0693	14.822283333333333	5.752983333333333	174942.59375	5277768.541400027	0	1288	0.4644220441652944	1.1931145279795492	1.1477002299259895	184.0716552734375	184.08091735839844
353	184.09324645996094	1.7976333333333334					1	DETECTED	184.0932 m/z @1.80 [CD6595_1.mzXML]	184.09324645996094	1.7976333333333334	1.7551666666666668	10.227516666666666	8.472349999999999	392009.53125	5446958.55327826	0	1288	0.05324317061788464	95.18307928090479	1.0375552855291912	184.09323120117188	184.09994506835938
354	184.99862670898438	1.4423166666666667					1	DETECTED	184.9986 m/z @1.44 [CD6595_1.mzXML]	184.99862670898438	1.4423166666666667	1.4101	11.650566666666666	10.240466666666666	13095.0166015625	2086787.317695801	0	1288	0.10401682003713963	158.93119503362593	316.86239006725185	184.99325561523438	184.99905395507812
355	185.04299926757812	10.227516666666666					1	DETECTED	185.0430 m/z @10.23 [CD6595_1.mzXML]	185.04299926757812	10.227516666666666	0.13531666666666667	19.755499999999998	19.62018333333333	1200145.0	1.4733348562834246E7	1	1288	0.11216340754247867	0.6273173468438257	0.18260265997017186	185.03887939453125	185.04449462890625
356	185.12754821777344	9.11655					1	DETECTED	185.1275 m/z @9.12 [CD6595_1.mzXML]	185.12754821777344	9.11655	9.053816666666668	18.964166666666664	9.910349999999996	24730.130859375	1602090.3325185536	0	1288	0.10050441407233102	2.0009390346796283	4.700698949599158	185.12490844726562	185.1365966796875
357	185.15248107910156	14.521266666666666					1	DETECTED	185.1525 m/z @14.52 [CD6595_1.mzXML]	185.15248107910156	14.521266666666666	0.6590333333333334	17.528666666666666	16.869633333333333	8130.51025390625	1502601.89514508	0	1288	0.1912046882078009	0.6084745844224235	0.057811565944337735	185.15179443359375	185.15341186523438
358	186.0467071533203	10.227516666666666					1	DETECTED	186.0467 m/z @10.23 [CD6595_1.mzXML]	186.0467071533203	10.227516666666666	5.210166666666667	16.2803	11.070133333333334	69950.171875	4134882.634588167	0	1288	0.10326697598515366	51.00835171033769	1.9756245955245635	186.03927612304688	186.0536651611328
359	186.07252502441406	1.9237666666666666					1	DETECTED	186.0725 m/z @1.92 [CD6595_1.mzXML]	186.07252502441406	1.9237666666666666	0.7096333333333333	19.822499999999998	19.112866666666665	47925.9296875	1904890.4486172788	0	1288	0.5404482077653139	0.5817037369539939	0.917896639676384	186.0721893310547	186.0759735107422
360	186.22032165527344	11.448749999999999					1	DETECTED	186.2203 m/z @11.45 [CD6595_1.mzXML]	186.22032165527344	11.448749999999999	10.044516666666668	11.550183333333333	1.5056666666666647	17873.1484375	529615.6947906495	0	1288	1.4805121589082386	0.5381508212089117	0.07231194813394771	186.21937561035156	186.22105407714844
361	186.92181396484375	1.54685					1	DETECTED	186.9218 m/z @1.55 [CD6595_1.mzXML]	186.92181396484375	1.54685	1.4423166666666667	9.30385	7.861533333333334	12394.681640625	2458285.0408557127	0	1288	0.08975117519457454	37.60299744897958	74.20599489795916	186.92149353027344	186.93112182617188
362	186.95135498046875	9.218766666666665					1	DETECTED	186.9514 m/z @9.22 [CD6595_1.mzXML]	186.95135498046875	9.218766666666665	9.162166666666668	9.318666666666667	0.15649999999999942	16404.701171875	88483.83603198215	0	1288	0.0959910092223133	1.382508833922311	1.7650176678446219	186.95091247558594	186.95172119140625
363	187.0564727783203	1.8685666666666667					1	DETECTED	187.0565 m/z @1.87 [CD6595_1.mzXML]	187.0564727783203	1.8685666666666667	1.8544333333333334	12.9746	11.120166666666668	991334.1875	8072058.810802611	0	1288	0.04635272769240317	6.832125078106426	8.03471409546675	187.04721069335938	187.06336975097656
364	187.0703887939453	2.81725					1	DETECTED	187.0704 m/z @2.82 [CD6595_1.mzXML]	187.0703887939453	2.81725	0.2704333333333333	18.422833333333333	18.1524	24193.328125	5122421.252003602	0	1288	1.2862201444844912	3.563742973254193	2.1972686542022277	187.06961059570312	187.0801544189453
365	187.1245574951172	12.932816666666668					1	DETECTED	187.1246 m/z @12.93 [CD6595_1.mzXML]	187.1245574951172	12.932816666666668	0.10181666666666667	20.00583333333333	19.904016666666664	5906.55810546875	3687056.242618406	0	1288	14.895904501830273	0.7756221910477228	1.946786106048113	187.12391662597656	187.13211059570312
366	187.4717559814453	9.218766666666665					1	DETECTED	187.4718 m/z @9.22 [CD6595_1.mzXML]	187.4717559814453	9.218766666666665	9.147566666666668	9.30385	0.15628333333333266	11695.1298828125	66555.01639782684	0	1288	0.10411200040933544	1.097495318352094	1.2898987252117933	187.47145080566406	187.47181701660156
367	188.05836486816406	9.2327					1	DETECTED	188.0584 m/z @9.23 [CD6595_1.mzXML]	188.05836486816406	9.2327	9.176616666666666	9.27525	0.0986333333333338	11791.8369140625	38954.29903320322	0	1288	0.10377919636910526	0.8793462109955441	0.7586924219910882	188.04864501953125	188.05836486816406
368	188.06936645507812	9.218766666666665					1	DETECTED	188.0694 m/z @9.22 [CD6595_1.mzXML]	188.06936645507812	9.218766666666665	1.8685666666666667	11.156216666666667	9.287650000000001	4574634.0	3.131587270229343E7	1	1288	0.0981139340101862	1.301802354160165	1.4899020243859826	188.05970764160156	188.0787811279297
369	188.08270263671875	9.218766666666665					1	DETECTED	188.0827 m/z @9.22 [CD6595_1.mzXML]	188.08270263671875	9.218766666666665	2.0069666666666666	9.30385	7.296883333333334	11628.80078125	843104.6397138365	0	1288	0.09594773903732623	0.5058988971777736	1.339458432945197	188.08090209960938	188.09230041503906
370	188.107177734375	9.218766666666665					1	DETECTED	188.1072 m/z @9.22 [CD6595_1.mzXML]	188.107177734375	9.218766666666665	9.176616666666666	17.1665	7.989883333333333	4468.6904296875	1369692.1966055909	0	1288	0.045645593487401825	94.77916172400278	188.55832344800555	188.09991455078125	188.10763549804688
371	188.9547576904297	1.51705					1	DETECTED	188.9548 m/z @1.52 [CD6595_1.mzXML]	188.9547576904297	1.51705	1.4266166666666666	1.54685	0.12023333333333341	7250.82080078125	28324.26847167976	0	1288	0.3200664282626431	0.6647622558053817	0.3295245116107634	188.95462036132812	188.9549560546875
372	189.0230712890625	13.601133333333333					1	DETECTED	189.0231 m/z @13.60 [CD6595_1.mzXML]	189.0230712890625	13.601133333333333	13.085166666666668	16.8035	3.718333333333332	11741.712890625	641160.4926105649	0	1288	0.5413256682535845	3.6032689450222946	2.9156903910264464	189.0224151611328	189.02391052246094
373	189.0460205078125	1.4266166666666666					1	DETECTED	189.0460 m/z @1.43 [CD6595_1.mzXML]	189.0460205078125	1.4266166666666666	1.4266166666666666	11.12715	9.700533333333334	11992.546875	2726178.888087006	0	1288	9.54258056286505	null	null	189.0360565185547	189.0537567138672
374	189.07281494140625	9.218766666666665					1	DETECTED	189.0728 m/z @9.22 [CD6595_1.mzXML]	189.07281494140625	9.218766666666665	9.147566666666668	14.121566666666666	4.973999999999998	449419.375	4326931.452650379	0	1288	0.09421537149087378	1.4802386789356523	1.4347834850042744	189.0724334716797	189.07830810546875
375	189.08596801757812	2.691683333333333					1	DETECTED	189.0860 m/z @2.69 [CD6595_1.mzXML]	189.08596801757812	2.691683333333333	0.10181666666666667	20.00583333333333	19.904016666666664	80908.890625	1.8238966231739577E7	0	1288	2.5128439449881537	11.179659034405658	14.07113555732256	189.08543395996094	189.09039306640625
376	189.15850830078125	1.7253833333333333					1	DETECTED	189.1585 m/z @1.73 [CD6595_1.mzXML]	189.15850830078125	1.7253833333333333	1.5615833333333333	15.953983333333333	14.3924	16508.283203125	4086276.8703404544	0	1288	12.761433466983213	43.93284493284495	83.05855765734374	189.157958984375	189.163330078125
377	189.19744873046875	9.218766666666665					1	DETECTED	189.1974 m/z @9.22 [CD6595_1.mzXML]	189.19744873046875	9.218766666666665	9.190683333333334	9.2895	0.09881666666666611	15720.9296875	66561.0412360834	0	1288	0.10093484877369363	1.7593471810090233	2.5186943620180466	189.1971893310547	189.19769287109375
378	190.07667541503906	9.2327					1	DETECTED	190.0767 m/z @9.23 [CD6595_1.mzXML]	190.07667541503906	9.2327	9.147566666666668	12.082333333333334	2.9347666666666665	19178.361328125	359353.57744592277	0	1288	0.07484163067092986	1.1119100898418257	1.1683219025118288	190.0748291015625	190.0771942138672
379	190.08885192871094	9.968083333333334					1	DETECTED	190.0889 m/z @9.97 [CD6595_1.mzXML]	190.08885192871094	9.968083333333334	0.2704333333333333	19.65583333333333	19.385399999999997	8024.24365234375	2125304.8405337823	0	1288	6.614724521422776	0.9994895670600606	4.423672410284119	190.08856201171875	190.09091186523438
380	190.14283752441406	10.346616666666668					1	DETECTED	190.1428 m/z @10.35 [CD6595_1.mzXML]	190.14283752441406	10.346616666666668	4.8713999999999995	17.890833333333333	13.019433333333334	27373.39453125	1529730.1303210754	0	1288	0.2937681642394079	0.5438833591323383	0.8570378434351587	190.14227294921875	190.14393615722656
381	190.967041015625	13.645733333333334					1	DETECTED	190.9670 m/z @13.65 [CD6595_1.mzXML]	190.967041015625	13.645733333333334	0.11864999999999999	19.938666666666666	19.820016666666668	9394.732421875	2252824.6936631473	0	1288	2.2395797549754537	0.7326049591868166	0.4803928358489099	190.9618377685547	190.96783447265625
382	190.97988891601562	11.740283333333334					1	DETECTED	190.9799 m/z @11.74 [CD6595_1.mzXML]	190.97988891601562	11.740283333333334	1.53175	12.365283333333334	10.833533333333333	5474.01171875	2205520.0156691894	0	1288	6.8716004356603655	0.530611645159605	0.061223290319210075	190.97898864746094	190.98818969726562
383	191.03909301757812	1.7693666666666668					1	DETECTED	191.0391 m/z @1.77 [CD6595_1.mzXML]	191.03909301757812	1.7693666666666668	1.4101	11.112300000000001	9.702200000000001	121381.625	2941497.220699647	0	1288	0.18437034237490502	0.567097824172786	0.041921110007367965	191.0297393798828	191.04811096191406
384	191.0753173828125	1.6954166666666666					1	DETECTED	191.0753 m/z @1.70 [CD6595_1.mzXML]	191.0753173828125	1.6954166666666666	1.4101	1.6954166666666666	0.28531666666666666	94233.53125	390716.81124414	0	1288	0.05339240374092569	0.5	null	191.07528686523438	191.08175659179688
385	192.00782775878906	11.2593					1	DETECTED	192.0078 m/z @11.26 [CD6595_1.mzXML]	192.00782775878906	11.2593	0.13531666666666667	20.00583333333333	19.870516666666663	10425.3896484375	1900720.010508638	0	1288	1.0338771401495261	0.7647372567933035	0.8178136023422372	192.00604248046875	192.0089874267578
386	192.10458374023438	9.547366666666667					1	DETECTED	192.1046 m/z @9.55 [CD6595_1.mzXML]	192.10458374023438	9.547366666666667	9.516950000000001	9.577666666666666	0.06071666666666431	3381.0185546875	10674.841613036911	0	1288	0.17169530654030218	0.9980821917808166	0.9961643835616332	192.10403442382812	192.10458374023438
387	192.96058654785156	2.17645					1	DETECTED	192.9606 m/z @2.18 [CD6595_1.mzXML]	192.96058654785156	2.17645	2.0912166666666665	18.882166666666667	16.79095	9781.6220703125	1569508.1516586	0	1288	0.07194034116317738	79.22984976389442	159.47814952452177	192.9553985595703	192.9642333984375
388	193.0332794189453	3.3832666666666666					1	DETECTED	193.0333 m/z @3.38 [CD6595_1.mzXML]	193.0332794189453	3.3832666666666666	1.6806666666666668	19.572666666666667	17.892	17684.365234375	1455398.7453885193	0	1288	0.47108166694118303	0.6822585742218596	1.2153318764616952	193.03289794921875	193.03585815429688
389	193.0850372314453	10.5009					1	DETECTED	193.0850 m/z @10.50 [CD6595_1.mzXML]	193.0850372314453	10.5009	10.406816666666666	11.08265	0.6758333333333333	166042.046875	1029321.9391097435	0	1288	0.09664413349107548	1.8856167672306445	2.469715145786124	193.0839385986328	193.0852508544922
390	193.1531982421875	1.8400333333333334					1	DETECTED	193.1532 m/z @1.84 [CD6595_1.mzXML]	193.1531982421875	1.8400333333333334	1.8400333333333334	15.710916666666666	13.870883333333332	9902.8671875	3719012.3753264155	0	1288	12.891192774888907	null	null	193.15292358398438	193.15817260742188
391	194.00387573242188	1.4722833333333334					1	DETECTED	194.0039 m/z @1.47 [CD6595_1.mzXML]	194.00387573242188	1.4722833333333334	1.4101	16.377533333333336	14.967433333333336	13025.080078125	3593517.3132187505	0	1288	0.0865553932243266	120.34923612972368	239.69847225944736	194.00347900390625	194.0041961669922
392	194.03257751464844	16.622333333333334					1	DETECTED	194.0326 m/z @16.62 [CD6595_1.mzXML]	194.03257751464844	16.622333333333334	9.3332	19.971999999999998	10.638799999999998	3570.85595703125	1269685.6310487369	0	1288	1.8626698340477326	0.7297712576712364	0.45954251534247287	194.0321807861328	194.03346252441406
393	194.08847045898438	10.487533333333333					1	DETECTED	194.0885 m/z @10.49 [CD6595_1.mzXML]	194.08847045898438	10.487533333333333	10.487533333333333	10.6867	0.19916666666666671	15199.0849609375	80601.26994781569	0	1288	0.2706978921967913	null	null	194.08790588378906	194.08860778808594
394	194.97584533691406	12.222100000000001					1	DETECTED	194.9758 m/z @12.22 [CD6595_1.mzXML]	194.97584533691406	12.222100000000001	11.448749999999999	13.813916666666668	2.365166666666669	20368.431640625	1203417.8943088385	0	1288	0.7320413928612997	1.529169629964868	2.058339259929736	194.9750213623047	194.97645568847656
395	195.02879333496094	16.655466666666666					1	DETECTED	195.0288 m/z @16.66 [CD6595_1.mzXML]	195.02879333496094	16.655466666666666	0.338	19.955333333333332	19.61733333333333	7497.40576171875	2508008.6707672128	0	1288	2.766992039853619	0.601114552095505	0.4310327565183022	195.02822875976562	195.03829956054688
396	195.0855712890625	10.874066666666666					1	DETECTED	195.0856 m/z @10.87 [CD6595_1.mzXML]	195.0855712890625	10.874066666666666	0.10181666666666667	20.00583333333333	19.904016666666664	34844.76171875	6725111.178499148	0	1288	0.23039699962987648	14.303675934565872	1.4927297490634184	195.0849151611328	195.08737182617188
397	195.1002655029297	11.535599999999999					1	DETECTED	195.1003 m/z @11.54 [CD6595_1.mzXML]	195.1002655029297	11.535599999999999	1.6213666666666666	12.126933333333334	10.505566666666667	62812.13671875	3610057.970472781	0	1288	0.14228547263151192	0.5297945639822268	0.055958664888477797	195.09719848632812	195.10060119628906
398	195.11203002929688	9.3332					1	DETECTED	195.1120 m/z @9.33 [CD6595_1.mzXML]	195.11203002929688	9.3332	2.2616500000000004	14.3666	12.104949999999999	9593.2109375	3354588.6328283683	0	1288	0.09094158520634998	0.8558908584398046	0.7117817168796092	195.11122131347656	195.1125030517578
399	196.06704711914062	14.912266666666666					1	DETECTED	196.0670 m/z @14.91 [CD6595_1.mzXML]	196.06704711914062	14.912266666666666	9.849283333333334	17.956666666666667	8.107383333333333	3955.34228515625	974510.6782730412	0	1288	0.22200990119708486	0.8006527771834132	0.6013055543668263	196.066650390625	196.06793212890625
400	196.86402893066406	1.95165					1	DETECTED	196.8640 m/z @1.95 [CD6595_1.mzXML]	196.86402893066406	1.95165	1.6954166666666666	2.360116666666667	0.6647000000000003	34117.37109375	590373.089477539	0	1288	0.17522712395830276	1.297059971380252	1.418182628274181	196.86306762695312	196.86444091796875
401	197.0637664794922	15.549266666666666					1	DETECTED	197.0638 m/z @15.55 [CD6595_1.mzXML]	197.0637664794922	15.549266666666666	3.644366666666667	19.8555	16.211133333333333	12769.826171875	3031303.1335168756	0	1288	2.407899856931037	0.8061881433887994	0.4428608893112498	197.05409240722656	197.06451416015625
402	197.09957885742188	1.7551666666666668					1	DETECTED	197.0996 m/z @1.76 [CD6595_1.mzXML]	197.09957885742188	1.7551666666666668	1.6954166666666666	10.949383333333333	9.253966666666667	35769.09375	1291530.4976500857	0	1288	0.0619830026186432	3.248109923253948	6.027694032532527	197.09205627441406	197.105712890625
403	197.11607360839844	11.95075					1	DETECTED	197.1161 m/z @11.95 [CD6595_1.mzXML]	197.11607360839844	11.95075	4.839616666666667	12.009733333333333	7.170116666666666	7981.48779296875	794510.6038599848	0	1288	0.8966197442783059	0.5041472526648355	0.008294505329670916	197.11582946777344	197.11630249023438
404	197.1275177001953	9.743699999999999					1	DETECTED	197.1275 m/z @9.74 [CD6595_1.mzXML]	197.1275177001953	9.743699999999999	0.11864999999999999	9.849283333333334	9.730633333333333	19114.548828125	549993.0020684811	0	1288	0.0851396333982457	0.6142551070623408	0.33340107530930857	197.12747192382812	197.12786865234375
405	198.03065490722656	10.447316666666667					1	DETECTED	198.0307 m/z @10.45 [CD6595_1.mzXML]	198.03065490722656	10.447316666666667	9.713750000000001	10.874066666666666	1.1603166666666649	102892.8515625	779575.1816353751	0	1288	0.10874902901881	2.6714065116436627	6.361552664500195	198.02996826171875	198.0402374267578
406	198.8610076904297	1.9375166666666668					1	DETECTED	198.8610 m/z @1.94 [CD6595_1.mzXML]	198.8610076904297	1.9375166666666668	1.6954166666666666	2.360116666666667	0.6647000000000003	36855.3515625	641135.2227607422	0	1288	0.17176504761546596	1.3727798430400655	1.4787989516423081	198.86050415039062	198.86158752441406
407	198.9391632080078	1.53175					1	DETECTED	198.9392 m/z @1.53 [CD6595_1.mzXML]	198.9391632080078	1.53175	1.4101	1.6509666666666667	0.24086666666666678	243122.671875	1684481.32342389	0	1288	0.11845817638443701	1.0653145646311126	0.9528474211196064	198.93869018554688	198.93923950195312
408	199.00990295410156	11.335116666666666					1	DETECTED	199.0099 m/z @11.34 [CD6595_1.mzXML]	199.00990295410156	11.335116666666666	10.152516666666665	18.7345	8.581983333333335	6446.79443359375	970452.4352065432	0	1288	4.885530251531293	3.6284387507751266	4.5041890560580935	199.00950622558594	199.01724243164062
409	199.09571838378906	10.55505					1	DETECTED	199.0957 m/z @10.56 [CD6595_1.mzXML]	199.09571838378906	10.55505	10.152516666666665	10.766716666666667	0.6142000000000021	5970.5654296875	120761.42220904563	0	1288	0.457033367741575	0.7629181848294144	0.525836369658829	199.09535217285156	199.09628295898438
410	199.14332580566406	8.853216666666667					1	DETECTED	199.1433 m/z @8.85 [CD6595_1.mzXML]	199.14332580566406	8.853216666666667	8.714333333333334	16.721	8.006666666666666	24237.48828125	659729.7717221671	0	1288	0.12940004571976438	27.336629957140516	0.8815252309842848	199.14280700683594	199.14683532714844
411	199.16763305664062	12.7661					1	DETECTED	199.1676 m/z @12.77 [CD6595_1.mzXML]	199.16763305664062	12.7661	0.5073	19.805666666666664	19.298366666666663	19855.66796875	2427430.6882817987	0	1288	1.4513767927285013	0.6052848044303659	4.710198803597919	199.16725158691406	199.169189453125
412	199.17971801757812	4.839616666666667					1	DETECTED	199.1797 m/z @4.84 [CD6595_1.mzXML]	199.17971801757812	4.839616666666667	0.21971666666666667	19.955333333333332	19.735616666666665	1965.306396484375	1253994.968628417	0	1288	6.488908188779149	2.13593548200899	3.2718709640179795	199.17868041992188	199.18026733398438
413	200.02769470214844	10.447316666666667					1	DETECTED	200.0277 m/z @10.45 [CD6595_1.mzXML]	200.02769470214844	10.447316666666667	10.10655	10.734516666666668	0.6279666666666675	29207.0234375	260758.6350360106	0	1288	0.08948385589784635	0.7488562523586995	2.429188566380503	200.02743530273438	200.02818298339844
414	200.06715393066406	1.7837666666666665					1	DETECTED	200.0672 m/z @1.78 [CD6595_1.mzXML]	200.06715393066406	1.7837666666666665	1.7693666666666668	2.3180166666666664	0.5486499999999996	190776.796875	1253351.8782724603	0	1288	0.045141173932200074	19.050347222222545	37.10069444444509	200.06707763671875	200.07615661621094
415	200.1270751953125	2.0348833333333336					1	DETECTED	200.1271 m/z @2.03 [CD6595_1.mzXML]	200.1270751953125	2.0348833333333336	1.9375166666666668	19.490000000000002	17.552483333333335	17137.408203125	1229968.3391194765	0	1288	0.40011721967494873	90.1359979459088	179.2719958918176	200.1262664794922	200.12791442871094
416	200.9368438720703	1.4872833333333333					1	DETECTED	200.9368 m/z @1.49 [CD6595_1.mzXML]	200.9368438720703	1.4872833333333333	1.4574166666666666	1.5615833333333333	0.10416666666666674	27950.189453125	148685.63679296873	0	1288	0.11786094559807103	1.7438616071428559	2.4877232142857117	200.93655395507812	200.93695068359375
417	200.97215270996094	1.51705					1	DETECTED	200.9722 m/z @1.52 [CD6595_1.mzXML]	200.97215270996094	1.51705	1.4423166666666667	1.5765	0.13418333333333332	67988.25	367658.54196679714	0	1288	0.09973398593975302	0.8977475468331848	0.7402347145618219	200.97195434570312	200.97227478027344
418	201.01487731933594	1.88235					1	DETECTED	201.0149 m/z @1.88 [CD6595_1.mzXML]	201.01487731933594	1.88235	1.4101	9.774366666666667	8.364266666666667	52575.27734375	6836741.034988525	0	1288	0.10896500582557134	8.855761425798482	61.332790628948544	201.01199340820312	201.02426147460938
419	201.11073303222656	0.10181666666666667					1	DETECTED	201.1107 m/z @0.10 [CD6595_1.mzXML]	201.11073303222656	0.10181666666666667	0.10181666666666667	20.00583333333333	19.904016666666664	42905.8828125	3.0842718942574214E7	0	1288	14.944552379744602	null	null	201.11033630371094	201.11146545410156
420	201.97280883789062	1.51705					1	DETECTED	201.9728 m/z @1.52 [CD6595_1.mzXML]	201.97280883789062	1.51705	1.4423166666666667	1.53175	0.08943333333333325	17196.470703125	63676.52667041021	0	1288	0.12902903794887277	0.5983496877787685	0.1921948067042826	201.9725341796875	201.97288513183594
421	202.11456298828125	6.865983333333333					1	DETECTED	202.1146 m/z @6.87 [CD6595_1.mzXML]	202.11456298828125	6.865983333333333	0.15216666666666667	20.00583333333333	19.853666666666665	5042.59814453125	3487171.1240406507	0	1288	14.855695756375537	1.478567829029191	1.957135658058382	202.11383056640625	202.11514282226562
422	202.9698028564453	1.51705					1	DETECTED	202.9698 m/z @1.52 [CD6595_1.mzXML]	202.9698028564453	1.51705	1.4266166666666666	11.56425	10.137633333333333	23949.544921875	6169479.588980103	0	1288	0.08690744540365292	53.31372809902067	117.46905214133925	202.96192932128906	202.96998596191406
423	203.03057861328125	1.8961000000000001					1	DETECTED	203.0306 m/z @1.90 [CD6595_1.mzXML]	203.03057861328125	1.8961000000000001	1.4266166666666666	2.0912166666666665	0.6645999999999999	101414.859375	1781857.6786491696	0	1288	0.09156816920051125	0.7213066456944253	0.32986939660843917	203.03054809570312	203.0373077392578
424	203.0510711669922	1.7976333333333334					1	DETECTED	203.0511 m/z @1.80 [CD6595_1.mzXML]	203.0510711669922	1.7976333333333334	1.6806666666666668	19.4735	17.792833333333334	3019907.5	4.140663936949963E7	1	1288	0.19822957212337644	4.221555385822788	5.850261760048933	203.05093383789062	203.05247497558594
425	203.8229217529297	9.218766666666665					1	DETECTED	203.8229 m/z @9.22 [CD6595_1.mzXML]	203.8229217529297	9.218766666666665	9.147566666666668	9.348333333333333	0.20076666666666476	17525.5390625	99184.97319726544	0	1288	0.11322838543801694	1.4098782771535945	1.8167553976066178	203.822021484375	203.82345581054688
426	204.01695251464844	10.242166666666666					1	DETECTED	204.0170 m/z @10.24 [CD6595_1.mzXML]	204.01695251464844	10.242166666666666	0.18605	18.849333333333334	18.663283333333332	12661.900390625	3611005.092216157	0	1288	0.053867615380120526	0.9284990746175151	0.8545275643294792	204.0078887939453	204.0252685546875
427	204.05465698242188	1.7976333333333334					1	DETECTED	204.0547 m/z @1.80 [CD6595_1.mzXML]	204.05465698242188	1.7976333333333334	1.7551666666666668	10.889216666666666	9.134049999999998	186911.28125	3172850.174918884	0	1288	0.10776288478586227	7.134407826347013	8.362876593707687	204.05462646484375	204.06443786621094
428	204.1038818359375	10.782816666666667					1	DETECTED	204.1039 m/z @10.78 [CD6595_1.mzXML]	204.1038818359375	10.782816666666667	10.70245	10.858466666666667	0.15601666666666603	13666.306640625	80905.56545458961	0	1288	0.10031781169046106	0.970655329738696	1.0190179530627468	204.1038818359375	204.10430908203125
429	204.12147521972656	1.88235					1	DETECTED	204.1215 m/z @1.88 [CD6595_1.mzXML]	204.12147521972656	1.88235	1.8544333333333334	9.6831	7.828666666666666	3392585.25	2.3362631883500744E7	1	1288	0.04643862810435562	8.581375094845086	8.561022434695955	204.12106323242188	204.12306213378906
430	204.42050170898438	11.434					1	DETECTED	204.4205 m/z @11.43 [CD6595_1.mzXML]	204.42050170898438	11.434	9.176616666666666	11.434	2.2573833333333333	26937.251953125	2042824.221213134	0	1288	2.2111475864191465	0.5	null	204.41514587402344	204.42050170898438
431	204.9556884765625	1.6063166666666668					1	DETECTED	204.9557 m/z @1.61 [CD6595_1.mzXML]	204.9556884765625	1.6063166666666668	1.53175	1.6806666666666668	0.1489166666666668	69076.5	366250.15573974635	0	1288	0.09502977261320056	0.9834636378482743	1.0233043948572496	204.95555114746094	204.95603942871094
432	204.9952850341797	11.816566666666667					1	DETECTED	204.9953 m/z @11.82 [CD6595_1.mzXML]	204.9952850341797	11.816566666666667	1.4574166666666666	15.872816666666667	14.4154	6606.3271484375	2760961.515768859	0	1288	10.946140208497898	0.6957810245049063	0.3915620490098126	204.98858642578125	205.0033721923828
433	205.02330017089844	1.8400333333333334					1	DETECTED	205.0233 m/z @1.84 [CD6595_1.mzXML]	205.02330017089844	1.8400333333333334	1.4101	9.2895	7.8794	53318.1328125	5205450.786828369	0	1288	0.04470070008505567	9.163513723057836	17.3073962266619	205.02200317382812	205.0236053466797
434	205.055419921875	1.7693666666666668					1	DETECTED	205.0554 m/z @1.77 [CD6595_1.mzXML]	205.055419921875	1.7693666666666668	1.7404833333333334	17.29866666666667	15.558183333333336	28124.896484375	2685893.5747465827	0	1288	7.6357206938316775	134.68829880315565	259.3581731781256	205.04598999023438	205.0644989013672
435	205.0745391845703	11.3632					1	DETECTED	205.0745 m/z @11.36 [CD6595_1.mzXML]	205.0745391845703	11.3632	1.7551666666666668	14.956733333333334	13.201566666666668	82523.296875	3926279.4939192515	0	1288	0.11933720567684603	1.1703526858815498	1.2724733870448048	205.0658721923828	205.08453369140625
436	205.08462524414062	12.396466666666667					1	DETECTED	205.0846 m/z @12.40 [CD6595_1.mzXML]	205.08462524414062	12.396466666666667	0.13531666666666667	19.90533333333333	19.770016666666663	21258.9765625	5526401.20698731	0	1288	0.19214996803026096	0.9115871195392282	1.0447365862867293	205.0845489501953	205.08544921875
437	205.09591674804688	9.218766666666665					1	DETECTED	205.0959 m/z @9.22 [CD6595_1.mzXML]	205.09591674804688	9.218766666666665	1.6954166666666666	10.5146	8.819183333333333	5168950.5	3.952905923391152E7	1	1288	0.09592224813254724	1.3382015828210605	1.4959456497698798	205.09054565429688	205.0964813232422
438	205.12513732910156	1.88235					1	DETECTED	205.1251 m/z @1.88 [CD6595_1.mzXML]	205.12513732910156	1.88235	1.8544333333333334	9.2895	7.435066666666667	287049.5625	2772313.8260913696	0	1288	0.045221236432727796	8.700117241119598	11.5609130571588	205.11737060546875	205.1326446533203
439	205.98617553710938	11.22965					1	DETECTED	205.9862 m/z @11.23 [CD6595_1.mzXML]	205.98617553710938	11.22965	0.10181666666666667	20.00583333333333	19.904016666666664	38918.046875	6262756.870987396	0	1288	0.43626442382287856	2.824045378226929	4.752975736640119	205.9765625	205.99481201171875
440	206.0801544189453	10.3162					1	DETECTED	206.0802 m/z @10.32 [CD6595_1.mzXML]	206.0801544189453	10.3162	0.4058333333333334	16.638716666666667	16.232883333333334	71227.9453125	3454591.106404787	0	1288	0.09381757513918565	0.5229502831399697	1.6987712881306969	206.07785034179688	206.08859252929688
441	206.0992889404297	9.218766666666665					1	DETECTED	206.0993 m/z @9.22 [CD6595_1.mzXML]	206.0992889404297	9.218766666666665	9.132083333333332	12.594366666666668	3.4622833333333354	527894.8125	4379249.991961907	0	1288	0.09461157023350175	1.3271844229987946	1.4933407573230506	206.0992431640625	206.10813903808594
442	206.3809814453125	9.218766666666665					1	DETECTED	206.3810 m/z @9.22 [CD6595_1.mzXML]	206.3809814453125	9.218766666666665	9.190683333333334	9.2895	0.09881666666666611	18627.212890625	69541.03564160116	0	1288	0.10064149020858437	1.7593471810090233	2.5186943620180466	206.38059997558594	206.3810577392578
443	206.8925018310547	1.7404833333333334					1	DETECTED	206.8925 m/z @1.74 [CD6595_1.mzXML]	206.8925018310547	1.7404833333333334	1.6806666666666668	2.219266666666667	0.5386000000000002	111139.953125	937513.4238194582	0	1288	0.10526138865597678	5.556300403560357	3.7710493337698314	206.892333984375	206.89303588867188
444	206.99009704589844	15.743283333333332					1	DETECTED	206.9901 m/z @15.74 [CD6595_1.mzXML]	206.99009704589844	15.743283333333332	0.20285	20.00583333333333	19.80298333333333	8610.9404296875	2772333.8837382486	0	1288	1.1839825512458866	0.6421445216894467	0.24928426668806783	206.98622131347656	206.99510192871094
445	207.0254364013672	10.2127					1	DETECTED	207.0254 m/z @10.21 [CD6595_1.mzXML]	207.0254364013672	10.2127	0.6254166666666666	14.941933333333333	14.316516666666667	158529.609375	4654610.117101814	0	1288	0.6936541604215396	2.7086450485629214	0.2589864629011195	207.0154571533203	207.03126525878906
446	207.10321044921875	9.218766666666665					1	DETECTED	207.1032 m/z @9.22 [CD6595_1.mzXML]	207.10321044921875	9.218766666666665	1.7551666666666668	11.861583333333334	10.106416666666668	22662.2890625	2103699.17258496	0	1288	0.06604006386473671	0.5077255177789279	0.6006617203577332	207.10105895996094	207.11199951171875
447	207.17306518554688	14.535316666666667					1	DETECTED	207.1731 m/z @14.54 [CD6595_1.mzXML]	207.17306518554688	14.535316666666667	8.0824	15.42075	7.33835	7748.7802734375	1236283.9267850956	0	1288	0.17408401026633058	0.5686072189578356	0.1372144379156712	207.17161560058594	207.17376708984375
448	208.04803466796875	15.630333333333335					1	DETECTED	208.0480 m/z @15.63 [CD6595_1.mzXML]	208.04803466796875	15.630333333333335	0.11864999999999999	19.872166666666665	19.753516666666666	14627.32421875	5286237.461414367	0	1288	2.1103227491499137	0.636730271053754	1.032054639593528	208.04696655273438	208.0536346435547
449	208.88963317871094	1.7404833333333334					1	DETECTED	208.8896 m/z @1.74 [CD6595_1.mzXML]	208.88963317871094	1.7404833333333334	1.66555	9.27525	7.6097	80446.6328125	1530326.203142212	0	1288	0.08603100492214222	48.377524044989926	1.2920674368051213	208.88223266601562	208.88990783691406
450	208.93438720703125	2.1338333333333335					1	DETECTED	208.9344 m/z @2.13 [CD6595_1.mzXML]	208.93438720703125	2.1338333333333335	2.1054166666666667	2.3320833333333337	0.22666666666666702	5922.5693359375	51950.681431396515	0	1288	0.06453658797557171	3.988269794721401	6.976539589442802	208.9340362548828	208.93482971191406
451	208.97760009765625	13.616000000000001					1	DETECTED	208.9776 m/z @13.62 [CD6595_1.mzXML]	208.97760009765625	13.616000000000001	1.4266166666666666	16.132933333333334	14.706316666666668	10277.4130859375	2942004.4983888255	0	1288	2.480775426972908	0.6032428493101236	0.2064856986202473	208.97607421875	208.9783477783203
452	209.03228759765625	1.4574166666666666					1	DETECTED	209.0323 m/z @1.46 [CD6595_1.mzXML]	209.03228759765625	1.4574166666666666	1.3929166666666668	3.8641333333333336	2.471216666666667	32945.49609375	506766.2216315919	0	1288	0.11715463662102898	1.3012045517729196	2.326247388332093	209.03172302246094	209.03245544433594
453	209.0443878173828	15.630333333333335					1	DETECTED	209.0444 m/z @15.63 [CD6595_1.mzXML]	209.0443878173828	15.630333333333335	0.13531666666666667	19.988999999999997	19.85368333333333	28919.22265625	6802308.107539799	0	1288	2.412232498258115	0.8269181001124805	0.5724933012278133	209.0436553955078	209.04518127441406
454	209.09115600585938	7.792466666666667					1	DETECTED	209.0912 m/z @7.79 [CD6595_1.mzXML]	209.09115600585938	7.792466666666667	6.009916666666667	8.202966666666667	2.1930499999999995	9695.83984375	569623.1200119628	0	1288	0.8170636549729933	0.6145147447611401	0.1731126946672921	209.09080505371094	209.09144592285156
455	209.1157989501953	12.0241					1	DETECTED	209.1158 m/z @12.02 [CD6595_1.mzXML]	209.1157989501953	12.0241	11.377266666666666	12.5643	1.1870333333333338	870669.625	7009589.6862407215	1	1288	0.11654886816187471	2.4311296700165923	3.0358469355338036	209.11541748046875	209.11660766601562
456	210.9346160888672	11.305733333333334					1	DETECTED	210.9346 m/z @11.31 [CD6595_1.mzXML]	210.9346160888672	11.305733333333334	11.112300000000001	16.132933333333334	5.020633333333333	10989.328125	1033213.9529337764	0	1288	0.42283471246997806	12.977683956574198	24.955367913148397	210.93338012695312	210.93492126464844
457	210.97085571289062	12.285566666666666					1	DETECTED	210.9709 m/z @12.29 [CD6595_1.mzXML]	210.97085571289062	12.285566666666666	7.147233333333333	18.272333333333332	11.1251	6308.12060546875	2401974.309363006	0	1288	0.16727475315634344	1.0825591955887124	1.1651183911774246	210.96278381347656	210.97128295898438
458	211.04104614257812	2.6224833333333333					1	DETECTED	211.0410 m/z @2.62 [CD6595_1.mzXML]	211.04104614257812	2.6224833333333333	2.2050166666666664	17.067999999999998	14.862983333333332	11862.7353515625	1729381.840100647	0	1288	0.4154447908090506	17.801401309485776	16.637706382140966	211.03897094726562	211.04238891601562
459	211.05665588378906	9.4092					1	DETECTED	211.0567 m/z @9.41 [CD6595_1.mzXML]	211.05665588378906	9.4092	6.436333333333334	17.34783333333333	10.911499999999997	15327.5029296875	1487155.7341257632	0	1288	0.09131187058268786	1.8351815307335226	0.027611815854580817	211.050048828125	211.06578063964844
460	211.07908630371094	14.296333333333333					1	DETECTED	211.0791 m/z @14.30 [CD6595_1.mzXML]	211.07908630371094	14.296333333333333	11.831633333333334	17.1665	5.334866666666665	7661.41162109375	1006138.0914725339	0	1288	1.0902416644825834	1.0822547706955548	0.8718360432050893	211.0782928466797	211.07992553710938
461	211.13153076171875	12.14235					1	DETECTED	211.1315 m/z @12.14 [CD6595_1.mzXML]	211.13153076171875	12.14235	0.11864999999999999	20.00583333333333	19.887183333333333	43248.08203125	4356532.513612972	0	1288	0.1305070351166826	2.3456918131001023	0.5015840359496716	211.12167358398438	211.1325225830078
462	211.14312744140625	10.286533333333333					1	DETECTED	211.1431 m/z @10.29 [CD6595_1.mzXML]	211.14312744140625	10.286533333333333	10.227516666666666	10.420383333333332	0.1928666666666654	13093.2373046875	106948.78359667983	0	1288	0.14970608045799416	1.6340016944365938	2.2680033888731876	211.14279174804688	211.14321899414062
463	211.16787719726562	14.422483333333334					1	DETECTED	211.1679 m/z @14.42 [CD6595_1.mzXML]	211.16787719726562	14.422483333333334	14.1966	15.19815	1.00155	9560.1552734375	297950.1698060298	0	1288	0.49561157713838355	2.216963034014604	3.4339260680292076	211.16737365722656	211.1685791015625
464	212.01832580566406	11.349166666666667					1	DETECTED	212.0183 m/z @11.35 [CD6595_1.mzXML]	212.01832580566406	11.349166666666667	11.305733333333334	11.4632	0.1574666666666662	15152.947265625	107945.88602954081	0	1288	0.15672219348417116	1.8127398311588823	2.6254796623177645	212.0179901123047	212.01902770996094
465	212.8379364013672	1.9375166666666668					1	DETECTED	212.8379 m/z @1.94 [CD6595_1.mzXML]	212.8379364013672	1.9375166666666668	1.7253833333333333	2.360116666666667	0.6347333333333336	27500.630859375	449276.3933914796	0	1288	0.3238838837222371	1.4384092890927678	1.5460129841400687	212.83726501464844	212.8384552001953
466	213.03118896484375	14.563516666666667					1	DETECTED	213.0312 m/z @14.56 [CD6595_1.mzXML]	213.03118896484375	14.563516666666667	9.9383	18.039499999999997	8.101199999999997	3052.244140625	705642.8400890502	0	1288	5.453608211503674	0.8757643786056866	0.7515287572113731	213.0220184326172	213.03668212890625
467	213.11141967773438	10.55505					1	DETECTED	213.1114 m/z @10.56 [CD6595_1.mzXML]	213.11141967773438	10.55505	10.55505	18.289166666666667	7.734116666666667	5238.419921875	544620.141640045	0	1288	0.0790188051820504	null	null	213.11106872558594	213.11978149414062
468	213.9668426513672	13.001683333333334					1	DETECTED	213.9668 m/z @13.00 [CD6595_1.mzXML]	213.9668426513672	13.001683333333334	0.11864999999999999	19.955333333333332	19.836683333333333	3974.1484375	2644661.168941986	0	1288	18.470307197012033	0.7698762713750126	0.4579826338854302	213.95721435546875	213.9668426513672
469	214.91644287109375	1.54685					1	DETECTED	214.9164 m/z @1.55 [CD6595_1.mzXML]	214.91644287109375	1.54685	1.4101	12.579466666666667	11.169366666666667	598343.5	7835915.03661133	0	1288	0.12652197094260864	0.9402559808990114	0.7911051259177981	214.9130401611328	214.9167022705078
470	214.9878387451172	1.51705					1	DETECTED	214.9878 m/z @1.52 [CD6595_1.mzXML]	214.9878387451172	1.51705	1.4423166666666667	15.597716666666667	14.1554	77179.859375	6308774.987671601	0	1288	0.098645808686604	94.70606601248888	179.70488942292846	214.9783172607422	214.9879608154297
471	215.0150909423828	1.9791999999999998					1	DETECTED	215.0151 m/z @1.98 [CD6595_1.mzXML]	215.0150909423828	1.9791999999999998	1.9099	10.626183333333334	8.716283333333333	125472.1171875	3378925.14291583	0	1288	0.15615117339310558	6.060875711320699	14.49548318216937	215.0142364501953	215.02215576171875
472	215.14068603515625	13.427483333333333					1	DETECTED	215.1407 m/z @13.43 [CD6595_1.mzXML]	215.14068603515625	13.427483333333333	13.427483333333333	16.45865	3.0311666666666657	4540.134765625	374059.8206940613	0	1288	1.6587298122021448	null	null	215.14068603515625	215.14215087890625
473	215.16297912597656	12.174166666666668					1	DETECTED	215.1630 m/z @12.17 [CD6595_1.mzXML]	215.16297912597656	12.174166666666668	11.95075	18.6365	6.685750000000002	9646.8291015625	1242588.9258969733	0	1288	0.1805166435240082	14.962513987318026	28.925027974636052	215.15614318847656	215.16302490234375
474	216.1151885986328	1.8685666666666667					1	DETECTED	216.1152 m/z @1.87 [CD6595_1.mzXML]	216.1151885986328	1.8685666666666667	1.51705	9.789283333333334	8.272233333333334	19743.322265625	1716491.953879944	0	1288	0.4337308301119298	11.766488075482433	0.9717146582662206	216.1103057861328	216.12249755859375
475	216.9211883544922	1.6954166666666666					1	DETECTED	216.9212 m/z @1.70 [CD6595_1.mzXML]	216.9211883544922	1.6954166666666666	1.53175	1.95165	0.41990000000000016	326415.3125	2573902.4448764636	0	1288	0.12178588875059848	1.011852465501178	0.5082475592224993	216.91224670410156	216.92156982421875
476	216.94967651367188	1.53175					1	DETECTED	216.9497 m/z @1.53 [CD6595_1.mzXML]	216.94967651367188	1.53175	1.4101	1.6360833333333333	0.22598333333333342	182222.734375	1299203.1914670416	0	1288	0.126342038713533	1.0734621763054732	1.0052560889653532	216.94920349121094	216.94973754882812
477	217.0458526611328	10.889216666666666					1	DETECTED	217.0459 m/z @10.89 [CD6595_1.mzXML]	217.0458526611328	10.889216666666666	9.953216666666666	16.671666666666667	6.718450000000001	8736.3681640625	1027601.0171949766	0	1288	0.13547752840343286	3.588915598290599	5.693513333967623	217.03724670410156	217.05291748046875
478	217.0806884765625	1.88235					1	DETECTED	217.0807 m/z @1.88 [CD6595_1.mzXML]	217.0806884765625	1.88235	0.52425	18.750666666666667	18.22641666666667	19814.326171875	2398512.297809663	0	1288	0.2387315080621366	3.232557457300562	5.054085939766725	217.08009338378906	217.08212280273438
479	217.12060546875	19.722166666666666					1	DETECTED	217.1206 m/z @19.72 [CD6595_1.mzXML]	217.12060546875	19.722166666666666	0.10181666666666667	20.00583333333333	19.904016666666664	9232.5263671875	3274784.09352582	0	1288	19.59776355308549	0.5317072792503652	0.06795677158321742	217.11817932128906	217.12130737304688
480	218.0886993408203	13.249033333333333					1	DETECTED	218.0887 m/z @13.25 [CD6595_1.mzXML]	218.0886993408203	13.249033333333333	9.190683333333334	16.82016666666667	7.629483333333335	6174.41552734375	1354231.6120236819	0	1288	7.262238483541967	0.9399735524700108	0.8799471049400216	218.07965087890625	218.0886993408203
481	218.13758850097656	2.07715					1	DETECTED	218.1376 m/z @2.08 [CD6595_1.mzXML]	218.13758850097656	2.07715	0.10181666666666667	20.00583333333333	19.904016666666664	30857.18359375	3958778.032781705	0	1288	2.2413920752462726	6.604503422762741	23.074959243203857	218.13668823242188	218.13865661621094
482	218.2106170654297	10.406816666666666					1	DETECTED	218.2106 m/z @10.41 [CD6595_1.mzXML]	218.2106170654297	10.406816666666666	7.578950000000001	10.433883333333334	2.8549333333333333	5956.3876953125	476311.6768444825	0	1288	0.08770986490925736	0.504785704182187	0.009571408364374137	218.2100372314453	218.21543884277344
483	218.94728088378906	1.53175					1	DETECTED	218.9473 m/z @1.53 [CD6595_1.mzXML]	218.94728088378906	1.53175	1.4423166666666667	1.6213666666666666	0.17904999999999993	24386.904296875	169137.21042895506	0	1288	0.12463361924470617	1.0010249720462174	0.9516690589170351	218.94683837890625	218.9473114013672
484	218.96888732910156	9.80425					1	DETECTED	218.9689 m/z @9.80 [CD6595_1.mzXML]	218.96888732910156	9.80425	9.577666666666666	10.242166666666666	0.6645000000000003	6875.837890625	130506.96313061527	0	1288	0.17361453990064213	1.4663479220301543	1.8781358656070977	218.96849060058594	218.96908569335938
485	218.98277282714844	1.5020166666666666					1	DETECTED	218.9828 m/z @1.50 [CD6595_1.mzXML]	218.98277282714844	1.5020166666666666	1.4423166666666667	1.5765	0.13418333333333332	37367.19140625	196386.76086035167	0	1288	0.08745835263043866	1.1238135120044692	1.0785740148735967	218.9823455810547	218.98277282714844
486	219.02491760253906	1.7693666666666668					1	DETECTED	219.0249 m/z @1.77 [CD6595_1.mzXML]	219.02491760253906	1.7693666666666668	1.7103166666666667	18.915000000000003	17.204683333333335	2196153.0	1.943039224438648E7	1	1288	0.06729592717078958	3.5962206216278205	4.813610219007725	219.01515197753906	219.02609252929688
487	219.0456085205078	11.08265					1	DETECTED	219.0456 m/z @11.08 [CD6595_1.mzXML]	219.0456085205078	11.08265	8.501016666666667	11.156216666666667	2.6552000000000007	6553.2314453125	561068.9610926214	0	1288	2.4326388225331534	0.5142480858371318	0.02849617167426363	219.0419921875	219.04603576660156
488	219.11618041992188	15.061166666666667					1	DETECTED	219.1162 m/z @15.06 [CD6595_1.mzXML]	219.11618041992188	15.061166666666667	0.13531666666666667	20.00583333333333	19.870516666666663	17221.2578125	3070651.731900545	0	1288	1.372560094905655	0.7865679887524536	0.8592049486835518	219.1089630126953	219.12220764160156
489	219.17298889160156	12.253566666666668					1	DETECTED	219.1730 m/z @12.25 [CD6595_1.mzXML]	219.17298889160156	12.253566666666668	0.11864999999999999	19.988999999999997	19.87035	23035.7109375	2363074.023288941	0	1288	0.05845783682075023	0.828905617146273	4.6281431564094495	219.17213439941406	219.18118286132812
490	219.20925903320312	13.758033333333334					1	DETECTED	219.2093 m/z @13.76 [CD6595_1.mzXML]	219.20925903320312	13.758033333333334	1.1347833333333335	14.971466666666666	13.836683333333333	22146.32421875	1824532.156887329	0	1288	0.22344540687078585	0.5488736420719337	0.09596218259259032	219.20901489257812	219.21051025390625
491	220.02854919433594	1.7837666666666665					1	DETECTED	220.0285 m/z @1.78 [CD6595_1.mzXML]	220.02854919433594	1.7837666666666665	1.7404833333333334	10.182866666666666	8.442383333333332	132084.90625	1945634.3500729671	0	1288	0.07945306066038071	4.973902273969091	6.541788503212253	220.02685546875	220.03607177734375
492	220.1169891357422	8.914433333333333					1	DETECTED	220.1170 m/z @8.91 [CD6595_1.mzXML]	220.1169891357422	8.914433333333333	8.806866666666668	15.1677	6.360833333333332	13001.228515625	574937.1732827757	0	1288	0.10704954393946409	1.2004897245778243	0.9207031658416331	220.116943359375	220.12025451660156
493	220.9331512451172	1.6063166666666668					1	DETECTED	220.9332 m/z @1.61 [CD6595_1.mzXML]	220.9331512451172	1.6063166666666668	1.53175	1.9099	0.37815	152954.28125	1166134.6008771977	0	1288	0.10134224016417615	2.512455270619749	4.303622164687451	220.93283081054688	220.9337921142578
494	220.98016357421875	1.4872833333333333					1	DETECTED	220.9802 m/z @1.49 [CD6595_1.mzXML]	220.98016357421875	1.4872833333333333	1.4722833333333334	1.5615833333333333	0.08929999999999993	8692.3671875	37507.00126562495	0	1288	0.06053484314958024	2.976666666666684	4.953333333333368	220.9798126220703	220.98052978515625
495	220.99583435058594	1.4574166666666666					1	DETECTED	220.9958 m/z @1.46 [CD6595_1.mzXML]	220.99583435058594	1.4574166666666666	1.0152166666666667	18.7835	17.768283333333333	4458.53125	2069980.268591858	0	1288	13.895791057643766	20.090777174732402	39.181554349464804	220.99546813964844	221.00582885742188
496	221.02334594726562	1.7837666666666665					1	DETECTED	221.0233 m/z @1.78 [CD6595_1.mzXML]	221.02334594726562	1.7837666666666665	1.7103166666666667	9.4092	7.698883333333334	143227.09375	2504202.7971270136	0	1288	0.07265650062909002	3.4635330688877164	3.5684491015033406	221.0198516845703	221.02394104003906
497	221.0521697998047	11.56425					1	DETECTED	221.0522 m/z @11.56 [CD6595_1.mzXML]	221.0521697998047	11.56425	11.5215	17.315	5.793500000000002	19687.611328125	768042.0379320687	0	1288	0.06883265702950503	67.76023391812892	134.52046783625784	221.047607421875	221.05491638183594
498	221.07986450195312	10.487533333333333					1	DETECTED	221.0799 m/z @10.49 [CD6595_1.mzXML]	221.07986450195312	10.487533333333333	10.460766666666666	12.668116666666666	2.20735	51556.29296875	1799446.7253945938	0	1288	1.9156236818232877	3.7329284540706795	5.220701751063424	221.07525634765625	221.08335876464844
499	221.09109497070312	8.622233333333332					1	DETECTED	221.0911 m/z @8.62 [CD6595_1.mzXML]	221.09109497070312	8.622233333333332	5.3559	9.2895	3.9336	9020.7822265625	409772.9437335512	0	1288	0.2264850338554556	0.602143075824064	0.04337397776946956	221.0905303955078	221.09153747558594
500	221.11590576171875	12.174166666666668					1	DETECTED	221.1159 m/z @12.17 [CD6595_1.mzXML]	221.11590576171875	12.174166666666668	0.8614499999999999	19.672166666666666	18.810716666666664	9982.0166015625	1857493.097813964	0	1288	3.4220461708126635	0.8313969677192184	0.6627939354384369	221.1119384765625	221.1251220703125
501	221.15240478515625	12.905016666666667					1	DETECTED	221.1524 m/z @12.91 [CD6595_1.mzXML]	221.15240478515625	12.905016666666667	0.7433333333333334	19.955333333333332	19.212	23660.89453125	2599402.8772225343	0	1288	0.1021050462301929	0.7898577636593619	1.1639821459951247	221.15150451660156	221.15293884277344
502	221.2247314453125	13.716566666666667					1	DETECTED	221.2247 m/z @13.72 [CD6595_1.mzXML]	221.2247314453125	13.716566666666667	13.6601	15.245366666666666	1.5852666666666657	9773.109375	460249.8262321168	0	1288	0.6663683019910742	14.037190082644509	22.457062986291174	221.22459411621094	221.22543334960938
503	222.06362915039062	15.389166666666666					1	DETECTED	222.0636 m/z @15.39 [CD6595_1.mzXML]	222.06362915039062	15.389166666666666	9.5016	19.938666666666666	10.437066666666666	15943.107421875	3020614.641061705	0	1288	2.2922716983591087	0.7963597145396966	0.779958169802012	222.0625	222.06553649902344
504	222.86639404296875	1.7404833333333334					1	DETECTED	222.8664 m/z @1.74 [CD6595_1.mzXML]	222.86639404296875	1.7404833333333334	1.6806666666666668	2.0208166666666667	0.34014999999999995	102127.515625	767378.1855786138	0	1288	0.12229339759779445	2.7667122587452297	1.8389317336926712	222.8662567138672	222.86695861816406
505	222.99313354492188	13.616000000000001					1	DETECTED	222.9931 m/z @13.62 [CD6595_1.mzXML]	222.99313354492188	13.616000000000001	1.4266166666666666	18.272333333333332	16.845716666666664	58591.953125	5529492.455103973	0	1288	0.5551662301307019	2.6887690386959244	4.6287252616398815	222.98561096191406	222.9992218017578
506	223.06240844726562	11.771183333333333					1	DETECTED	223.0624 m/z @11.77 [CD6595_1.mzXML]	223.06240844726562	11.771183333333333	4.13125	19.178833333333333	15.047583333333334	94455.765625	9048678.778532038	0	1288	1.1211602053589136	3.7841961221296145	3.991249916184655	223.0590057373047	223.07228088378906
507	223.09498596191406	11.550183333333333					1	DETECTED	223.0950 m/z @11.55 [CD6595_1.mzXML]	223.09498596191406	11.550183333333333	0.10181666666666667	20.00583333333333	19.904016666666664	1217871.75	1.5073818794009697E7	1	1288	0.10893530747612701	0.509842726665469	2.9390182104865197	223.08538818359375	223.09642028808594
508	223.13143920898438	12.365283333333334					1	DETECTED	223.1314 m/z @12.37 [CD6595_1.mzXML]	223.13143920898438	12.365283333333334	10.858466666666667	12.501683333333334	1.6432166666666674	54660.5078125	1556390.8085109848	0	1288	0.12012614135873534	0.5452609806545808	0.6212397603147695	223.1290740966797	223.13206481933594
509	224.06195068359375	11.710199999999999					1	DETECTED	224.0620 m/z @11.71 [CD6595_1.mzXML]	224.06195068359375	11.710199999999999	11.710199999999999	16.8035	5.093300000000001	17024.087890625	724834.3668309028	0	1288	0.1452084157651541	null	null	224.0589141845703	224.06454467773438
510	224.09849548339844	11.550183333333333					1	DETECTED	224.0985 m/z @11.55 [CD6595_1.mzXML]	224.09849548339844	11.550183333333333	1.0322166666666666	18.089333333333332	17.057116666666666	143105.125	1.3895826389089447E7	0	1288	10.586377217102639	0.8108561857646757	0.6217123715293513	224.09255981445312	224.09860229492188
511	224.9500274658203	11.710199999999999					1	DETECTED	224.9500 m/z @11.71 [CD6595_1.mzXML]	224.9500274658203	11.710199999999999	1.4101	15.581666666666667	14.171566666666667	34292.5859375	3783176.9396827687	0	1288	0.9013201034131129	2.7728284447362657	4.482903833657731	224.94903564453125	224.95384216308594
512	225.0331268310547	1.7837666666666665					1	DETECTED	225.0331 m/z @1.78 [CD6595_1.mzXML]	225.0331268310547	1.7837666666666665	1.7693666666666668	13.645733333333334	11.876366666666668	84761.46875	5860678.375093506	0	1288	0.1394282665975275	412.3738425925999	823.7476851851998	225.02532958984375	225.0419921875
513	225.0592498779297	11.635783333333334					1	DETECTED	225.0592 m/z @11.64 [CD6595_1.mzXML]	225.0592498779297	11.635783333333334	9.592766666666668	17.100833333333334	7.508066666666666	9776.4970703125	1506208.422893128	0	1288	0.3379842777889319	1.8374952072507158	2.6749904145014316	225.05519104003906	225.06417846679688
514	225.0748291015625	10.182866666666666					1	DETECTED	225.0748 m/z @10.18 [CD6595_1.mzXML]	225.0748291015625	10.182866666666666	10.152516666666665	10.346616666666668	0.19410000000000238	23191.6171875	132533.11586554014	0	1288	0.08689265946177827	3.395063050122261	6.307309831839923	225.07460021972656	225.0750274658203
515	225.10693359375	1.8685666666666667					1	DETECTED	225.1069 m/z @1.87 [CD6595_1.mzXML]	225.10693359375	1.8685666666666667	1.8544333333333334	13.455516666666666	11.601083333333333	60106.7578125	2207648.3280407717	0	1288	0.07151154541462867	410.4156839622642	776.6666093305706	225.09849548339844	225.10812377929688
516	225.18373107910156	14.535316666666667					1	DETECTED	225.1837 m/z @14.54 [CD6595_1.mzXML]	225.18373107910156	14.535316666666667	4.6357	16.952	12.316300000000002	8735.875	1638313.017915497	0	1288	0.5999560024877724	0.5672270360594351	0.10283700540045869	225.17660522460938	225.1844940185547
517	226.04371643066406	2.0630333333333333					1	DETECTED	226.0437 m/z @2.06 [CD6595_1.mzXML]	226.04371643066406	2.0630333333333333	2.0208166666666667	15.646166666666666	13.62535	28423.576171875	2007868.5188083497	0	1288	0.23669530926964533	4.404005639950483	4.803491153164347	226.0429229736328	226.05113220214844
518	226.9500732421875	1.6360833333333333					1	DETECTED	226.9501 m/z @1.64 [CD6595_1.mzXML]	226.9500732421875	1.6360833333333333	1.53175	18.8165	17.284750000000003	766117.1875	1.1383898885415254E7	0	1288	0.1082678048702086	1.4933560971135458	2.083351829975154	226.9455108642578	226.95191955566406
519	227.05357360839844	10.889216666666666					1	DETECTED	227.0536 m/z @10.89 [CD6595_1.mzXML]	227.05357360839844	10.889216666666666	10.858466666666667	14.792983333333332	3.9345166666666653	4821.9970703125	550256.0312894285	0	1288	0.11479317320940297	63.975880758808835	126.95176151761767	227.04734802246094	227.05384826660156
520	227.0780792236328	9.218766666666665					1	DETECTED	227.0781 m/z @9.22 [CD6595_1.mzXML]	227.0780792236328	9.218766666666665	9.147566666666668	11.89105	2.743483333333332	55950.6796875	897640.9649954818	0	1288	0.11739994112982899	1.4478811886499532	1.631234780135274	227.07798767089844	227.08139038085938
521	227.12384033203125	1.8400333333333334					1	DETECTED	227.1238 m/z @1.84 [CD6595_1.mzXML]	227.12384033203125	1.8400333333333334	1.8259	13.571083333333332	11.745183333333332	125479.75	2332362.4522352293	0	1288	0.03913539765849117	10.879367129270449	10.993438123268396	227.11582946777344	227.12625122070312
522	227.1743927001953	9.789283333333334					1	DETECTED	227.1744 m/z @9.79 [CD6595_1.mzXML]	227.1743927001953	9.789283333333334	0.21971666666666667	20.00583333333333	19.786116666666665	112050.015625	3371114.1504715574	0	1288	0.16953392161661718	1.1393961970389634	0.4326148262353281	227.1735382080078	227.1812286376953
523	228.06199645996094	10.286533333333333					1	DETECTED	228.0620 m/z @10.29 [CD6595_1.mzXML]	228.06199645996094	10.286533333333333	10.271633333333334	10.39295	0.12131666666666696	30835.791015625	153585.44842895505	0	1288	0.09495179913954743	4.071029082774325	7.142058165548651	228.06170654296875	228.06214904785156
524	228.1942138671875	11.477883333333333					1	DETECTED	228.1942 m/z @11.48 [CD6595_1.mzXML]	228.1942138671875	11.477883333333333	11.448749999999999	12.6249	1.1761500000000016	85646.5234375	862902.9608696303	0	1288	0.10654379215718279	17.618952216476412	21.610293291462643	228.19358825683594	228.19528198242188
525	229.1422576904297	1.2213833333333333					1	DETECTED	229.1423 m/z @1.22 [CD6595_1.mzXML]	229.1422576904297	1.2213833333333333	0.10181666666666667	20.00583333333333	19.904016666666664	86208.3203125	6.711133322057223E7	1	1288	1.8912544191491631	8.889160984904873	0.36084693556060354	229.14154052734375	229.1426239013672
526	229.1532745361328	1.88235					1	DETECTED	229.1533 m/z @1.88 [CD6595_1.mzXML]	229.1532745361328	1.88235	1.8544333333333334	2.233433333333333	0.3789999999999998	137641.25	1688791.7214628898	0	1288	0.08343177297901327	6.7880597014925526	12.576119402985105	229.15060424804688	229.15345764160156
527	230.1455841064453	19.738666666666667					1	DETECTED	230.1456 m/z @19.74 [CD6595_1.mzXML]	230.1455841064453	19.738666666666667	0.25351666666666667	20.00583333333333	19.752316666666665	11251.369140625	8296076.710037721	0	1288	15.630881892883385	0.5068556481902029	0.013711296380405824	230.14491271972656	230.14625549316406
528	230.24612426757812	11.405433333333333					1	DETECTED	230.2461 m/z @11.41 [CD6595_1.mzXML]	230.24612426757812	11.405433333333333	11.3632	11.740283333333334	0.3770833333333332	225117.515625	1430774.9996658897	0	1288	0.09208916190156202	3.2735252469196126	3.111403559610157	230.24603271484375	230.24681091308594
529	230.9652099609375	1.53175					1	DETECTED	230.9652 m/z @1.53 [CD6595_1.mzXML]	230.9652099609375	1.53175	1.4101	1.6360833333333333	0.22598333333333342	193802.21875	1394216.0801766363	0	1288	0.11698847327294493	0.9924865449350445	1.0662379032183897	230.96475219726562	230.96524047851562
530	230.98880004882812	2.0069666666666666					1	DETECTED	230.9888 m/z @2.01 [CD6595_1.mzXML]	230.98880004882812	2.0069666666666666	1.9375166666666668	10.611383333333333	8.673866666666665	18966.833984375	880189.3510588682	0	1288	0.15238658906089686	62.44684425245998	5.149129454900941	230.98086547851562	230.9895477294922
531	231.1358642578125	15.19815					1	DETECTED	231.1359 m/z @15.20 [CD6595_1.mzXML]	231.1358642578125	15.19815	0.10181666666666667	20.00583333333333	19.904016666666664	405989.90625	4.065529003891909E7	1	1288	0.7758048640774184	0.9246474466274233	2.0386577559025936	231.13522338867188	231.14398193359375
532	232.13951110839844	15.213750000000001					1	DETECTED	232.1395 m/z @15.21 [CD6595_1.mzXML]	232.13951110839844	15.213750000000001	9.038183333333334	19.988999999999997	10.950816666666663	24106.404296875	3088666.534015748	0	1288	1.2131364717317368	0.8518338363361141	0.6344781999291725	232.13507080078125	232.1402130126953
533	232.1534881591797	8.4561					1	DETECTED	232.1535 m/z @8.46 [CD6595_1.mzXML]	232.1534881591797	8.4561	8.036033333333332	8.976016666666668	0.9399833333333358	58438.515625	749842.7476686395	0	1288	0.1762307809754553	0.8387745290412489	0.8710084632692728	232.15267944335938	232.1538543701172
534	232.89500427246094	1.6954166666666666					1	DETECTED	232.8950 m/z @1.70 [CD6595_1.mzXML]	232.89500427246094	1.6954166666666666	1.6509666666666667	1.9099	0.25893333333333324	216270.53125	1473730.3810522456	0	1288	0.11359128182417266	2.1484735638733374	2.6962293387447405	232.89486694335938	232.8953857421875
535	232.92698669433594	1.54685					1	DETECTED	232.9270 m/z @1.55 [CD6595_1.mzXML]	232.92698669433594	1.54685	1.4266166666666666	1.6360833333333333	0.2094666666666667	73874.1875	520051.71175170917	0	1288	0.300824314902008	0.8703614712452636	1.5964585223811834	232.92660522460938	232.92724609375
536	232.98387145996094	10.798416666666666					1	DETECTED	232.9839 m/z @10.80 [CD6595_1.mzXML]	232.98387145996094	10.798416666666666	9.879	17.117166666666666	7.238166666666666	16009.7216796875	1229662.4345063476	0	1288	0.23467607724298567	3.936282062902202	6.872564125804404	232.98361206054688	232.9866485595703
537	232.99810791015625	1.51705					1	DETECTED	232.9981 m/z @1.52 [CD6595_1.mzXML]	232.99810791015625	1.51705	1.4266166666666666	1.5765	0.14988333333333337	34180.6953125	185464.07972338874	0	1288	0.09769001412825062	0.8255356671131826	0.7779540922392001	232.9980010986328	232.99832153320312
538	233.02952575683594	14.837483333333333					1	DETECTED	233.0295 m/z @14.84 [CD6595_1.mzXML]	233.02952575683594	14.837483333333333	10.013883333333332	18.105833333333333	8.09195	2681.090576171875	965873.6093983771	0	1288	5.454224751554637	0.8387874201840948	0.6775748403681896	233.0286102294922	233.03073120117188
539	233.1119842529297	2.6087					1	DETECTED	233.1120 m/z @2.61 [CD6595_1.mzXML]	233.1119842529297	2.6087	0.15216666666666667	19.90533333333333	19.753166666666665	8358.2646484375	2463465.008548371	0	1288	2.9570975620240767	1.9693802698838123	2.9351638734400343	233.11106872558594	233.1136016845703
540	233.1318359375	15.19815					1	DETECTED	233.1318 m/z @15.20 [CD6595_1.mzXML]	233.1318359375	15.19815	10.121583333333332	19.921833333333332	9.80025	16532.837890625	1921028.9306249397	0	1288	0.6677023785516134	0.865655946322929	0.625142340142184	233.13125610351562	233.13584899902344
541	233.14219665527344	15.2295					1	DETECTED	233.1422 m/z @15.23 [CD6595_1.mzXML]	233.14219665527344	15.2295	9.348333333333333	19.688666666666666	10.340333333333334	14565.6171875	1987775.9868422856	0	1288	0.39899586236645135	0.9290389788591832	0.4587108620294379	233.14219665527344	233.15188598632812
542	233.15679931640625	8.4561					1	DETECTED	233.1568 m/z @8.46 [CD6595_1.mzXML]	233.15679931640625	8.4561	8.2627	15.969816666666667	7.707116666666666	7307.15966796875	1843628.204519531	0	1288	0.12571842146088485	19.925327473285208	38.850654946570415	233.15652465820312	233.16656494140625
543	234.0784149169922	9.638333333333332					1	DETECTED	234.0784 m/z @9.64 [CD6595_1.mzXML]	234.0784149169922	9.638333333333332	9.470783333333333	10.2127	0.7419166666666666	3153.694580078125	84391.44091046145	0	1288	0.18143222729491626	2.214015716701501	3.428031433403002	234.0780029296875	234.0791473388672
544	234.99583435058594	1.51705					1	DETECTED	234.9958 m/z @1.52 [CD6595_1.mzXML]	234.99583435058594	1.51705	1.4722833333333334	10.9045	9.432216666666667	9336.08984375	2270891.5731652826	0	1288	0.2322623853435033	105.34865971705149	209.697319434103	234.99136352539062	234.99583435058594
545	235.06756591796875	11.876366666666666					1	DETECTED	235.0676 m/z @11.88 [CD6595_1.mzXML]	235.06756591796875	11.876366666666666	11.56425	12.038549999999999	0.4742999999999995	28582.98046875	271604.5958748778	0	1288	0.1186637777359767	0.8133185167704794	2.3444798221413428	235.06253051757812	235.0681610107422
546	235.0914306640625	2.915216666666667					1	DETECTED	235.0914 m/z @2.92 [CD6595_1.mzXML]	235.0914306640625	2.915216666666667	0.10181666666666667	20.00583333333333	19.904016666666664	121676.65625	3.410622279455163E7	1	1288	4.573966734847157	6.514412380602034	8.438111706461724	235.0893096923828	235.09182739257812
547	235.16778564453125	12.318666666666667					1	DETECTED	235.1678 m/z @12.32 [CD6595_1.mzXML]	235.16778564453125	12.318666666666667	4.4505333333333335	19.805666666666664	15.355133333333331	20534.560546875	1724717.4669900825	0	1288	0.06642372222896142	0.9757799393333445	0.9515598786666888	235.1664276123047	235.16885375976562
548	236.07894897460938	14.9863					1	DETECTED	236.0789 m/z @14.99 [CD6595_1.mzXML]	236.07894897460938	14.9863	10.59685	18.039499999999997	7.442649999999997	4547.7060546875	922231.9458815304	0	1288	1.7671508837796104	0.8477884472997752	0.5182468936848765	236.07833862304688	236.0807647705078
549	236.09475708007812	2.691683333333333					1	DETECTED	236.0948 m/z @2.69 [CD6595_1.mzXML]	236.09475708007812	2.691683333333333	0.11864999999999999	20.00583333333333	19.887183333333333	13837.123046875	3146012.7862432282	0	1288	3.6485303881660536	4.172497869543946	3.59008264241334	236.093505859375	236.09544372558594
550	236.90682983398438	1.6063166666666668					1	DETECTED	236.9068 m/z @1.61 [CD6595_1.mzXML]	236.90682983398438	1.6063166666666668	1.2899166666666666	1.66555	0.3756333333333335	17817.833984375	125936.9842226564	0	1288	0.037370852004070976	0.5936051411715126	0.1872102823430253	236.90682983398438	236.91452026367188
551	236.97003173828125	12.237699999999998					1	DETECTED	236.9700 m/z @12.24 [CD6595_1.mzXML]	236.97003173828125	12.237699999999998	11.680266666666666	12.609816666666667	0.9295500000000008	9903.6826171875	319482.2713394778	0	1288	0.31151976426274963	0.8337768343000683	0.6675536686001365	236.9695281982422	236.9703826904297
552	236.99688720703125	1.9654333333333334					1	DETECTED	236.9969 m/z @1.97 [CD6595_1.mzXML]	236.99688720703125	1.9654333333333334	1.9237666666666666	18.272333333333332	16.348566666666667	65857.6875	2238250.460372986	0	1288	0.1451058183186229	5.334259381330909	9.088816579664842	236.9967498779297	237.00686645507812
553	237.078125	11.740283333333334					1	DETECTED	237.0781 m/z @11.74 [CD6595_1.mzXML]	237.078125	11.740283333333334	9.190683333333334	18.422833333333333	9.232149999999999	21225.287109375	2604003.3293588245	0	1288	3.3025852016636907	3.150320529782507	6.595702432132699	237.07467651367188	237.08616638183594
554	237.11074829101562	11.801583333333333					1	DETECTED	237.1107 m/z @11.80 [CD6595_1.mzXML]	237.11074829101562	11.801583333333333	0.3720666666666667	19.490000000000002	19.117933333333337	21449.962890625	3294213.8961938764	0	1288	2.959992698295032	2.3928478879995394	3.9833288594980734	237.1079559326172	237.1123809814453
555	237.1470489501953	11.920783333333333					1	DETECTED	237.1470 m/z @11.92 [CD6595_1.mzXML]	237.1470489501953	11.920783333333333	11.5215	15.597716666666667	4.076216666666667	64984.734375	1999744.0570988767	0	1288	0.09287065516662807	0.797994727975644	0.41506015855351586	237.144287109375	237.15237426757812
556	237.21983337402344	13.758033333333334					1	DETECTED	237.2198 m/z @13.76 [CD6595_1.mzXML]	237.21983337402344	13.758033333333334	4.512200000000001	19.326	14.8138	30093.568359375	2875039.6465043942	0	1288	0.205876686945329	0.8011068048670572	0.6022136097341145	237.2176971435547	237.22122192382812
557	237.4879608154297	10.5146					1	DETECTED	237.4880 m/z @10.51 [CD6595_1.mzXML]	237.4879608154297	10.5146	10.487533333333333	10.59685	0.1093166666666665	12151.48046875	53164.45707824773	0	1288	0.16085913894212212	2.0193965517241588	3.038793103448317	237.48728942871094	237.48814392089844
558	238.10568237304688	14.16705					1	DETECTED	238.1057 m/z @14.17 [CD6595_1.mzXML]	238.10568237304688	14.16705	0.15216666666666667	19.738666666666667	19.5865	17233.65234375	3570217.190372922	0	1288	2.023338578538379	1.0819966112410846	0.9771833282751762	238.10498046875	238.10791015625
559	238.23324584960938	10.528033333333333					1	DETECTED	238.2332 m/z @10.53 [CD6595_1.mzXML]	238.23324584960938	10.528033333333333	10.487533333333333	10.59685	0.1093166666666665	8614.2099609375	38569.14821569869	0	1288	0.1010484908628353	1.3495884773662612	1.6991769547325224	238.2330780029297	238.23353576660156
560	238.84031677246094	1.7404833333333334					1	DETECTED	238.8403 m/z @1.74 [CD6595_1.mzXML]	238.84031677246094	1.7404833333333334	1.6806666666666668	1.7837666666666665	0.10309999999999975	34323.49609375	145129.18419091796	0	1288	0.13052891041451176	0.8617999442741695	0.723599888548339	238.84011840820312	238.84046936035156
561	238.96524047851562	12.237699999999998					1	DETECTED	238.9652 m/z @12.24 [CD6595_1.mzXML]	238.96524047851562	12.237699999999998	9.5016	19.0965	9.594899999999999	135498.328125	9398810.832742095	1	1288	0.8329555314361201	0.6758224691936022	1.2595075795517587	238.9644317626953	238.96974182128906
562	239.0625457763672	1.8544333333333334					1	DETECTED	239.0625 m/z @1.85 [CD6595_1.mzXML]	239.0625457763672	1.8544333333333334	1.5913499999999998	19.589166666666664	17.997816666666665	79088.375	5847819.0530628655	0	1288	0.0378175902428608	1.3827469360406606	39.047781562677905	239.05422973632812	239.07101440429688
563	239.08975219726562	10.5009					1	DETECTED	239.0898 m/z @10.50 [CD6595_1.mzXML]	239.08975219726562	10.5009	9.879	17.479499999999998	7.6004999999999985	3517650.75	2.5849664435095612E7	0	1288	0.09485791289368706	1.9617350422017983	2.62589263748399	239.08834838867188	239.0902862548828
564	239.1378936767578	9.743699999999999					1	DETECTED	239.1379 m/z @9.74 [CD6595_1.mzXML]	239.1378936767578	9.743699999999999	9.6831	9.80425	0.12115000000000009	3178.5810546875	13618.000855560345	0	1288	0.07344171853655546	0.9995874587458902	0.9991749174917804	239.13723754882812	239.1382598876953
565	239.1625213623047	12.579466666666667					1	DETECTED	239.1625 m/z @12.58 [CD6595_1.mzXML]	239.1625213623047	12.579466666666667	6.5027	16.688333333333333	10.185633333333332	196745.59375	9864336.012558687	0	1288	0.13016165733476903	5.591196847010004	10.905017077448129	239.1595916748047	239.16441345214844
566	239.2354736328125	13.730333333333334					1	DETECTED	239.2355 m/z @13.73 [CD6595_1.mzXML]	239.2354736328125	13.730333333333334	11.59285	16.2803	4.68745	46589.578125	1722229.7691845107	0	1288	0.25969143988307053	1.0964880817784153	0.18677681728646905	239.2313690185547	239.2427978515625
567	239.96456909179688	12.14235					1	DETECTED	239.9646 m/z @12.14 [CD6595_1.mzXML]	239.96456909179688	12.14235	5.9774	12.456383333333333	6.478983333333333	9908.8515625	1221112.7006015016	0	1288	0.13003425773735167	0.5254692522513024	0.050938504502604676	239.9607391357422	239.96974182128906
568	240.09352111816406	10.5009					1	DETECTED	240.0935 m/z @10.50 [CD6595_1.mzXML]	240.09352111816406	10.5009	8.322416666666667	13.616000000000001	5.293583333333334	345344.75	4888040.594200811	0	1288	0.09602377036378762	25.155455395270117	50.5196170223493	240.09307861328125	240.10157775878906
569	240.96603393554688	12.253566666666668					1	DETECTED	240.9660 m/z @12.25 [CD6595_1.mzXML]	240.96603393554688	12.253566666666668	11.08265	17.561666666666667	6.479016666666668	18112.025390625	1429634.5221505743	0	1288	0.25720665253958863	2.766642943562732	4.533285887125464	240.95887756347656	240.96664428710938
570	241.0937957763672	10.5009					1	DETECTED	241.0938 m/z @10.50 [CD6595_1.mzXML]	241.0937957763672	10.5009	10.460766666666666	10.750599999999999	0.2898333333333323	19793.76953125	119186.70601519819	0	1288	0.07022793102177083	2.260613056586275	3.24228646063513	241.09329223632812	241.09561157226562
571	241.1056365966797	11.550183333333333					1	DETECTED	241.1056 m/z @11.55 [CD6595_1.mzXML]	241.1056365966797	11.550183333333333	1.8544333333333334	13.085166666666668	11.230733333333335	372498.875	8195715.836307742	0	1288	0.1129886012068706	0.5105399414630034	2.8010175814064238	241.0973358154297	241.1059112548828
572	241.1533966064453	1.8961000000000001					1	DETECTED	241.1534 m/z @1.90 [CD6595_1.mzXML]	241.1533966064453	1.8961000000000001	1.88235	10.227516666666666	8.345166666666666	17877.66015625	712517.8193960268	0	1288	0.09912621935587906	62.5846248111367	142.06834938469495	241.15232849121094	241.1556396484375
573	242.01792907714844	2.1054166666666667					1	DETECTED	242.0179 m/z @2.11 [CD6595_1.mzXML]	242.01792907714844	2.1054166666666667	2.0348833333333336	18.832833333333333	16.79795	4959.35302734375	1504982.9278909923	0	1288	0.12976198614856171	119.07809546313837	219.11314163815797	242.0175323486328	242.0274200439453
574	242.0987091064453	8.914433333333333					1	DETECTED	242.0987 m/z @8.91 [CD6595_1.mzXML]	242.0987091064453	8.914433333333333	8.806866666666668	10.568766666666667	1.761899999999999	7009.29052734375	364738.1859567871	0	1288	0.11171384031293208	8.189804772234377	15.379609544468751	242.09719848632812	242.0989532470703
575	242.20973205566406	11.4632					1	DETECTED	242.2097 m/z @11.46 [CD6595_1.mzXML]	242.20973205566406	11.4632	11.4632	12.594366666666668	1.131166666666667	15386.84375	605894.585324219	0	1288	0.7509584180831155	null	null	242.209228515625	242.2102508544922
576	242.9237823486328	1.6509666666666667					1	DETECTED	242.9238 m/z @1.65 [CD6595_1.mzXML]	242.9237823486328	1.6509666666666667	1.54685	14.031316666666667	12.484466666666666	310029.21875	1.3706114612125611E7	0	1288	0.08274240987397241	1.389737348663837	1.7063868432768352	242.9219512939453	242.92422485351562
577	242.99366760253906	1.4722833333333334					1	DETECTED	242.9937 m/z @1.47 [CD6595_1.mzXML]	242.99366760253906	1.4722833333333334	1.4266166666666666	1.51705	0.09043333333333337	18476.201171875	62691.51814990233	0	1288	0.06355797590581802	0.9901459854014585	0.9802919708029171	242.99366760253906	242.99392700195312
578	243.0227508544922	14.74935					1	DETECTED	243.0228 m/z @14.75 [CD6595_1.mzXML]	243.0227508544922	14.74935	10.060283333333333	18.65266666666667	8.592383333333336	2469.27490234375	685657.6294641419	0	1288	6.429591710610234	0.9162146695859874	0.8324293391719749	243.01312255859375	243.02383422851562
579	244.11672973632812	9.532216666666667					1	DETECTED	244.1167 m/z @9.53 [CD6595_1.mzXML]	244.11672973632812	9.532216666666667	9.424333333333333	9.623099999999999	0.19876666666666587	3387.2294921875	18397.682495910474	0	1288	0.047762696127600535	0.9212111849219781	0.8424223698439561	244.11582946777344	244.11721801757812
580	244.20082092285156	9.147566666666668					1	DETECTED	244.2008 m/z @9.15 [CD6595_1.mzXML]	244.20082092285156	9.147566666666668	9.0693	9.653283333333333	0.5839833333333324	34107.296875	274449.3749017329	0	1288	0.17074829523689772	1.6803574230061822	2.2699695572934426	244.2003173828125	244.20140075683594
581	244.92205810546875	1.6360833333333333					1	DETECTED	244.9221 m/z @1.64 [CD6595_1.mzXML]	244.92205810546875	1.6360833333333333	1.4574166666666666	1.6954166666666666	0.238	20576.634765625	137952.50340777595	0	1288	0.09133595165106811	0.6660447761194026	0.33208955223880526	244.92189025878906	244.92633056640625
582	245.2248992919922	14.493033333333333					1	DETECTED	245.2249 m/z @14.49 [CD6595_1.mzXML]	245.2248992919922	14.493033333333333	3.2406	18.005999999999997	14.765399999999996	99614.234375	5869656.296202451	0	1288	0.5080409630115614	2.1170230146671254	1.9283684375542733	245.2233428955078	245.22593688964844
583	246.1321258544922	2.0348833333333336					1	DETECTED	246.1321 m/z @2.03 [CD6595_1.mzXML]	246.1321258544922	2.0348833333333336	1.8961000000000001	2.6777666666666664	0.7816666666666663	14721.587890625	282309.4345778809	0	1288	0.3518729912008898	2.8161402666026136	4.632280533205227	246.1318359375	246.1329345703125
584	246.15074157714844	11.861583333333334					1	DETECTED	246.1507 m/z @11.86 [CD6595_1.mzXML]	246.15074157714844	11.861583333333334	11.771183333333333	12.038549999999999	0.26736666666666586	31475.3984375	297401.35189721757	0	1288	0.17732087978704847	1.478797935103229	2.194014583661168	246.1500701904297	246.15086364746094
585	246.1689910888672	9.247083333333334					1	DETECTED	246.1690 m/z @9.25 [CD6595_1.mzXML]	246.1689910888672	9.247083333333334	0.10181666666666667	20.00583333333333	19.904016666666664	73073.2109375	4390041.633381527	0	1288	0.09047135824465258	27.27476031668527	1.2451009885867146	246.16461181640625	246.16964721679688
586	246.2281036376953	14.394466666666666					1	DETECTED	246.2281 m/z @14.39 [CD6595_1.mzXML]	246.2281036376953	14.394466666666666	14.1966	15.533199999999999	1.336599999999999	24545.69921875	686061.6666458747	0	1288	0.3782861078882185	3.377526954177903	3.1095186202389224	246.2276153564453	246.22886657714844
587	246.24111938476562	10.978716666666665					1	DETECTED	246.2411 m/z @10.98 [CD6595_1.mzXML]	246.24111938476562	10.978716666666665	10.9045	11.037316666666667	0.1328166666666668	19978.345703125	92401.58988671914	0	1288	0.0723202629370796	0.8947900291938251	0.75728913761181	246.24093627929688	246.2418212890625
588	246.9427490234375	1.54685					1	DETECTED	246.9427 m/z @1.55 [CD6595_1.mzXML]	246.9427490234375	1.54685	1.4266166666666666	1.6213666666666666	0.19474999999999998	72783.9921875	527562.202102295	0	1288	0.12969479069363388	0.8093994460312699	0.6974674683732015	246.94236755371094	246.9430694580078
589	247.0914306640625	2.8726833333333333					1	DETECTED	247.0914 m/z @2.87 [CD6595_1.mzXML]	247.0914306640625	2.8726833333333333	0.10181666666666667	20.00583333333333	19.904016666666664	143702.390625	2.1812289649373427E7	0	1288	0.9317762644168801	3.513457196242762	7.001897133512455	247.0877227783203	247.09185791015625
590	247.14292907714844	9.218766666666665					1	DETECTED	247.1429 m/z @9.22 [CD6595_1.mzXML]	247.14292907714844	9.218766666666665	9.162166666666668	9.5016	0.33943333333333214	53065.21484375	299632.5387767936	0	1288	0.0841518451420562	1.6779615221782735	1.9834956237635997	247.14288330078125	247.14337158203125
591	247.23995971679688	12.639616666666665					1	DETECTED	247.2400 m/z @12.64 [CD6595_1.mzXML]	247.23995971679688	12.639616666666665	10.934750000000001	14.971466666666666	4.036716666666665	9351.447265625	761973.4110510863	0	1288	0.1840873287466085	1.18388045986001	1.36776091972002	247.2317352294922	247.2441864013672
592	248.09475708007812	2.7333166666666666					1	DETECTED	248.0948 m/z @2.73 [CD6595_1.mzXML]	248.09475708007812	2.7333166666666666	0.13531666666666667	19.822499999999998	19.68718333333333	12178.154296875	2533034.42531604	0	1288	3.0174959561465986	1.8488140014089272	9.129892708361927	248.08990478515625	248.09573364257812
593	248.86898803710938	1.7103166666666667					1	DETECTED	248.8690 m/z @1.71 [CD6595_1.mzXML]	248.86898803710938	1.7103166666666667	1.66555	1.7837666666666665	0.11821666666666641	56372.43359375	298925.4436796871	0	1288	0.16552436979233565	1.3203648548026792	1.6407297096053581	248.86865234375	248.869140625
594	248.97518920898438	1.95165					1	DETECTED	248.9752 m/z @1.95 [CD6595_1.mzXML]	248.97518920898438	1.95165	1.4423166666666667	2.38815	0.9458333333333333	15663.0205078125	419906.08892004384	0	1288	0.5865330210044082	0.9285013089005234	0.9518548244488674	248.9743194580078	248.97613525390625
595	249.00192260742188	11.112300000000001					1	DETECTED	249.0019 m/z @11.11 [CD6595_1.mzXML]	249.00192260742188	11.112300000000001	1.54685	18.1895	16.64265	10379.2373046875	3794883.7844215683	0	1288	0.7028479821195592	0.8699355492945965	0.739871098589193	249.00035095214844	249.01161193847656
596	249.10560607910156	1.8259					1	DETECTED	249.1056 m/z @1.83 [CD6595_1.mzXML]	249.10560607910156	1.8259	0.8105666666666667	6.898816666666666	6.0882499999999995	84419.578125	1796998.8823038633	0	1288	0.03528287331657509	0.7015550291335689	0.7161490898153196	249.095947265625	249.1090087890625
597	249.15623474121094	9.774366666666667					1	DETECTED	249.1562 m/z @9.77 [CD6595_1.mzXML]	249.15623474121094	9.774366666666667	9.3786	10.060283333333333	0.6816833333333321	23472.943359375	262946.9716538696	0	1288	0.1352053506729458	0.9444835596500523	1.1054458872113597	249.1555633544922	249.15675354003906
598	249.21603393554688	10.3162					1	DETECTED	249.2160 m/z @10.32 [CD6595_1.mzXML]	249.21603393554688	10.3162	10.075183333333333	10.611383333333333	0.5361999999999991	14945.9853515625	233572.35738421645	0	1288	0.5274788774414496	1.0585135471791711	1.2478716898107955	249.21572875976562	249.21682739257812
599	249.2558135986328	12.710199999999999					1	DETECTED	249.2558 m/z @12.71 [CD6595_1.mzXML]	249.2558135986328	12.710199999999999	12.396466666666667	12.932816666666668	0.5363500000000005	14868.1435546875	269767.27256225597	0	1288	0.13245975115468767	0.8547864428389345	0.709572885677869	249.2552032470703	249.25636291503906
600	250.99742126464844	9.363249999999999					1	DETECTED	250.9974 m/z @9.36 [CD6595_1.mzXML]	250.99742126464844	9.363249999999999	0.35525	18.799833333333332	18.44458333333333	2458.3623046875	1540445.416969971	0	1288	15.404219212244948	1.0237890393724096	1.0475780787448195	250.9939422607422	251.00010681152344
601	251.12632751464844	12.0241					1	DETECTED	251.1263 m/z @12.02 [CD6595_1.mzXML]	251.12632751464844	12.0241	0.10181666666666667	20.00583333333333	19.904016666666664	213326.0	1.3983460634843495E7	0	1288	10.453340640481668	1.2729395534797607	0.016513190221892404	251.1215057373047	251.12686157226562
602	252.1295166015625	12.038549999999999					1	DETECTED	252.1295 m/z @12.04 [CD6595_1.mzXML]	252.1295166015625	12.038549999999999	0.3720666666666667	19.88883333333333	19.516766666666665	34013.21875	2990102.2353912042	0	1288	0.17069090454303293	2.305355393587024	0.7658735731317605	252.12049865722656	252.1298370361328
603	253.0354766845703	11.56425					1	DETECTED	253.0355 m/z @11.56 [CD6595_1.mzXML]	253.0354766845703	11.56425	1.5615833333333333	11.7556	10.194016666666666	27009.923828125	1775652.9769211737	0	1288	0.20166487415963985	0.5095649493468408	0.03375420465878773	253.03414916992188	253.0454559326172
604	253.05113220214844	17.479499999999998					1	DETECTED	253.0511 m/z @17.48 [CD6595_1.mzXML]	253.05113220214844	17.479499999999998	0.11864999999999999	19.988999999999997	19.87035	3740.558837890625	1718013.426542419	0	1288	8.647313714324746	0.5722746870112926	0.14454937402258525	253.0489501953125	253.05714416503906
605	253.10874938964844	12.380883333333333					1	DETECTED	253.1087 m/z @12.38 [CD6595_1.mzXML]	253.10874938964844	12.380883333333333	10.4742	12.441733333333334	1.9675333333333338	11724.1279296875	732298.9110859375	0	1288	0.05885636013598372	0.5159570283476543	0.03589473606060767	253.104248046875	253.10952758789062
606	253.19363403320312	14.763783333333333					1	DETECTED	253.1936 m/z @14.76 [CD6595_1.mzXML]	253.19363403320312	14.763783333333333	7.628316666666667	15.710916666666666	8.0826	12425.4775390625	1482864.1214089047	0	1288	0.3981655162885076	0.5663680020928321	0.08359816320318786	253.1934051513672	253.1959228515625
607	254.12884521484375	1.8116166666666667					1	DETECTED	254.1288 m/z @1.81 [CD6595_1.mzXML]	254.12884521484375	1.8116166666666667	1.8116166666666667	13.94255	12.130933333333335	11024.658203125	3790281.279976013	0	1288	7.151607413017797	null	null	254.12884521484375	254.13882446289062
608	254.8226318359375	1.95165					1	DETECTED	254.8226 m/z @1.95 [CD6595_1.mzXML]	254.8226318359375	1.95165	1.7103166666666667	2.290016666666667	0.5797000000000001	24506.91015625	369922.3580144043	0	1288	0.2551393226454888	1.2010359116022098	1.3414087248928697	254.81356811523438	254.8227081298828
609	254.9935760498047	10.874066666666666					1	DETECTED	254.9936 m/z @10.87 [CD6595_1.mzXML]	254.9935760498047	10.874066666666666	10.782816666666667	11.170766666666667	0.38795	25984.3203125	273090.3996732172	0	1288	0.15622333029728885	2.1257534246575642	3.1839395670502175	254.99313354492188	254.99383544921875
610	255.01637268066406	10.227516666666666					1	DETECTED	255.0164 m/z @10.23 [CD6595_1.mzXML]	255.01637268066406	10.227516666666666	10.182866666666666	10.301283333333334	0.11841666666666839	5960.5478515625	26564.55090557872	0	1288	0.04399992010086429	1.3260544979469924	1.6521089958939847	255.0159454345703	255.01722717285156
611	255.12123107910156	11.550183333333333					1	DETECTED	255.1212 m/z @11.55 [CD6595_1.mzXML]	255.12123107910156	11.550183333333333	11.215	14.076016666666668	2.861016666666668	152657.390625	2799856.1448464394	0	1288	0.09454142622035988	2.126779460782433	0.602752170882805	255.1162109375	255.12232971191406
612	255.1708221435547	14.1822					1	DETECTED	255.1708 m/z @14.18 [CD6595_1.mzXML]	255.1708221435547	14.1822	9.3332	19.738666666666667	10.405466666666667	27763.609375	3966946.948490507	0	1288	2.0049292957936267	1.0331745699310895	0.8718167725183206	255.16949462890625	255.17703247070312
613	255.23016357421875	13.758033333333334					1	DETECTED	255.2302 m/z @13.76 [CD6595_1.mzXML]	255.23016357421875	13.758033333333334	0.15216666666666667	19.88883333333333	19.736666666666665	63800.3203125	3648333.6856395546	0	1288	0.2103328916867877	0.7824965699236932	0.3682206820265857	255.22903442382812	255.23660278320312
614	256.12493896484375	11.607083333333332					1	DETECTED	256.1249 m/z @11.61 [CD6595_1.mzXML]	256.12493896484375	11.607083333333332	0.5411166666666667	11.680266666666666	11.139149999999999	13627.9501953125	4078680.7990046074	0	1288	11.079576815062179	0.5033066850614045	0.006613370122809078	256.12432861328125	256.1337585449219
615	256.2616882324219	11.3632					1	DETECTED	256.2617 m/z @11.36 [CD6595_1.mzXML]	256.2616882324219	11.3632	0.16901666666666668	17.726499999999998	17.55748333333333	90182.4609375	4533124.975626129	0	1288	2.3985389144372498	0.78422350297997	101.73273356780109	256.2601318359375	256.2643737792969
616	256.8194274902344	1.9654333333333334					1	DETECTED	256.8194 m/z @1.97 [CD6595_1.mzXML]	256.8194274902344	1.9654333333333334	1.7404833333333334	8.884066666666666	7.143583333333332	40369.5390625	2105111.5929978024	0	1288	0.13312041242236194	15.878158109209453	30.756316218418906	256.81585693359375	256.82159423828125
617	257.0816345214844	12.174166666666668					1	DETECTED	257.0816 m/z @12.17 [CD6595_1.mzXML]	257.0816345214844	12.174166666666668	1.8685666666666667	12.318666666666667	10.4501	16338.3671875	1659281.3661487736	0	1288	0.12499413501808831	0.51983235768584	0.05240747608290309	257.0722961425781	257.0824279785156
618	257.1457214355469	1.7976333333333334					1	DETECTED	257.1457 m/z @1.80 [CD6595_1.mzXML]	257.1457214355469	1.7976333333333334	1.7693666666666668	1.8259	0.056533333333333324	122154.03125	309781.83037109365	0	1288	0.05134407883002323	1.0	1.0	257.14556884765625	257.14581298828125
619	257.22509765625	12.0241					1	DETECTED	257.2251 m/z @12.02 [CD6595_1.mzXML]	257.22509765625	12.0241	0.10181666666666667	19.938666666666666	19.83685	15124.44140625	6259463.235349427	0	1288	0.8792183040462174	0.831923275323379	0.6638465506467579	257.2221984863281	257.2305908203125
620	257.24578857421875	13.758033333333334					1	DETECTED	257.2458 m/z @13.76 [CD6595_1.mzXML]	257.24578857421875	13.758033333333334	0.2704333333333333	20.00583333333333	19.7354	35111.0390625	3017113.177059205	0	1288	0.19798739122123798	0.5181360743074179	0.04786377945334384	257.2445373535156	257.2480773925781
621	257.9793701171875	10.3162					1	DETECTED	257.9794 m/z @10.32 [CD6595_1.mzXML]	257.9793701171875	10.3162	3.805	10.5146	6.7096	6524.7724609375	504512.4520955198	0	1288	0.3573861963263525	0.5152352868902813	0.03047057378056264	257.9738464355469	257.98028564453125
622	258.0286560058594	15.19815					1	DETECTED	258.0287 m/z @15.20 [CD6595_1.mzXML]	258.0286560058594	15.19815	0.11864999999999999	19.988999999999997	19.87035	6334.18603515625	2229006.4746496887	0	1288	1.0491529495945162	0.6588530786829802	0.5414527676287122	258.0269470214844	258.030029296875
623	258.8977966308594	1.6360833333333333					1	DETECTED	258.8978 m/z @1.64 [CD6595_1.mzXML]	258.8977966308594	1.6360833333333333	1.5765	16.45865	14.88215	66965.25	3663548.558413696	0	1288	0.11952830062453801	124.88517482517484	1.4913708963623538	258.8975524902344	258.90325927734375
624	258.9424743652344	1.4722833333333334					1	DETECTED	258.9425 m/z @1.47 [CD6595_1.mzXML]	258.9424743652344	1.4722833333333334	1.4266166666666666	1.5615833333333333	0.13496666666666668	12187.244140625	58990.0646081543	0	1288	0.043533154793832685	1.4777372262773698	1.9554744525547398	258.9424743652344	258.9431457519531
625	258.9712829589844	1.4574166666666666					1	DETECTED	258.9713 m/z @1.46 [CD6595_1.mzXML]	258.9712829589844	1.4574166666666666	1.4266166666666666	2.2050166666666664	0.7783999999999998	18626.953125	486632.3620246581	0	1288	0.04422560327980207	12.636363636363658	24.272727272727316	258.97113037109375	258.9793395996094
626	259.0924987792969	11.831633333333334					1	DETECTED	259.0925 m/z @11.83 [CD6595_1.mzXML]	259.0924987792969	11.831633333333334	8.0824	12.48635	4.40395	19224.150390625	801051.4628642275	0	1288	0.0975117561679042	0.5873134062963982	1.6605657162006662	259.0907897949219	259.09735107421875
627	259.65643310546875	13.153716666666666					1	DETECTED	259.6564 m/z @13.15 [CD6595_1.mzXML]	259.65643310546875	13.153716666666666	12.9881	13.645733333333334	0.6576333333333348	17049.31640625	380866.9160214846	0	1288	0.5136102167913883	1.9854080708463355	2.970816141692671	259.647216796875	259.6576843261719
628	260.1662292480469	12.112083333333334					1	DETECTED	260.1662 m/z @12.11 [CD6595_1.mzXML]	260.1662292480469	12.112083333333334	12.052999999999999	12.174166666666668	0.12116666666666909	10293.9873046875	62357.7900341805	0	1288	0.09203784310856378	1.0253878702397594	1.0507757404795188	260.1658630371094	260.1666564941406
629	260.18426513671875	9.893816666666668					1	DETECTED	260.1843 m/z @9.89 [CD6595_1.mzXML]	260.18426513671875	9.893816666666668	9.743699999999999	17.084333333333333	7.340633333333335	91470.890625	1124575.082518646	0	1288	0.09184271380586395	1.4046162313138388	1.4700774982106446	260.17755126953125	260.1854553222656
630	260.97515869140625	1.54685					1	DETECTED	260.9752 m/z @1.55 [CD6595_1.mzXML]	260.97515869140625	1.54685	1.4266166666666666	1.54685	0.12023333333333341	6957.4013671875	34817.71269897468	0	1288	0.1007622134365318	0.5	null	260.97515869140625	260.9766845703125
631	261.0096740722656	1.9375166666666668					1	DETECTED	261.0097 m/z @1.94 [CD6595_1.mzXML]	261.0096740722656	1.9375166666666668	1.4423166666666667	2.4021166666666667	0.9598	69880.7265625	1385657.439766113	0	1288	0.28847977042189465	1.590027677697184	0.7828556756603701	261.0042724609375	261.0103759765625
632	261.0718994140625	10.5009					1	DETECTED	261.0719 m/z @10.50 [CD6595_1.mzXML]	261.0718994140625	10.5009	10.460766666666666	14.136716666666667	3.6759500000000003	14629.6630859375	899430.1120476078	0	1288	0.09455376204067001	3.371789821198513	3.041834235442395	261.0619812011719	261.0754089355469
633	261.1433410644531	9.547366666666667					1	DETECTED	261.1433 m/z @9.55 [CD6595_1.mzXML]	261.1433410644531	9.547366666666667	0.11864999999999999	20.00583333333333	19.887183333333333	55128.08984375	3310679.7281061984	0	1288	0.08950151897975722	0.5136575180445246	20.30124523782222	261.140869140625	261.14776611328125
634	261.1876525878906	9.893816666666668					1	DETECTED	261.1877 m/z @9.89 [CD6595_1.mzXML]	261.1876525878906	9.893816666666668	0.10181666666666667	19.988999999999997	19.88718333333333	13405.876953125	1898763.2967459122	0	1288	0.0854326766036646	2.3960388986653314	2.239546938412032	261.1825866699219	261.1886291503906
635	262.1475524902344	12.594366666666668					1	DETECTED	262.1476 m/z @12.59 [CD6595_1.mzXML]	262.1475524902344	12.594366666666668	6.1568000000000005	12.594366666666668	6.437566666666667	7291.6591796875	1305440.9073057864	0	1288	3.010607938833177	0.5	null	262.1457214355469	262.15484619140625
636	262.9918212890625	1.5020166666666666					1	DETECTED	262.9918 m/z @1.50 [CD6595_1.mzXML]	262.9918212890625	1.5020166666666666	1.4574166666666666	1.5615833333333333	0.10416666666666674	4225.14501953125	18912.707032714847	0	1288	0.07893734509657935	1.167787742899852	1.3355754857997042	262.9904479980469	262.9922180175781
637	263.01739501953125	11.22965					1	DETECTED	263.0174 m/z @11.23 [CD6595_1.mzXML]	263.01739501953125	11.22965	10.934750000000001	17.364166666666666	6.429416666666665	16940.615234375	1522746.9343137203	0	1288	1.228286944129934	10.9010116423647	22.801154614599163	263.01690673828125	263.0196228027344
638	263.0873107910156	11.550183333333333					1	DETECTED	263.0873 m/z @11.55 [CD6595_1.mzXML]	263.0873107910156	11.550183333333333	0.20285	12.14235	11.9395	758095.125	1.1390012953262983E7	1	1288	0.12191107679691449	0.5161648294215785	0.017953258415860696	263.0833435058594	263.0924072265625
639	263.1378479003906	9.668283333333333					1	DETECTED	263.1378 m/z @9.67 [CD6595_1.mzXML]	263.1378479003906	9.668283333333333	9.607866666666666	9.743699999999999	0.13583333333333236	22523.453125	94772.83784021034	0	1288	0.08028661500767775	1.124537032528367	1.3195021201826234	263.1377258300781	263.1385803222656
640	263.1600646972656	12.285566666666666					1	DETECTED	263.1601 m/z @12.29 [CD6595_1.mzXML]	263.1600646972656	12.285566666666666	10.750599999999999	12.285566666666666	1.5349666666666675	11110.31640625	443374.71941162134	0	1288	0.0583936263106235	0.5	null	263.1576843261719	263.16046142578125
641	263.2353210449219	14.493033333333333					1	DETECTED	263.2353 m/z @14.49 [CD6595_1.mzXML]	263.2353210449219	14.493033333333333	0.15216666666666667	20.00583333333333	19.853666666666665	283636.4375	1.4764640833161103E7	0	1288	0.5192524756498678	1.888253962026278	1.3199548043988192	263.2262268066406	263.2374267578125
642	264.0907897949219	11.56425					1	DETECTED	264.0908 m/z @11.56 [CD6595_1.mzXML]	264.0907897949219	11.56425	9.774366666666667	11.861583333333334	2.0872166666666665	92676.9609375	3275837.178401794	0	1288	0.12905712768572286	0.5535195170351724	0.08674595290211538	264.0893859863281	264.09521484375
643	264.1694030761719	9.218766666666665					1	DETECTED	264.1694 m/z @9.22 [CD6595_1.mzXML]	264.1694030761719	9.218766666666665	9.147566666666668	11.022666666666668	1.8750999999999998	46542.2265625	632019.7671006762	0	1288	0.06574544937879523	1.3762384112431185	1.4435519478616525	264.16754150390625	264.1699523925781
644	264.23870849609375	14.493033333333333					1	DETECTED	264.2387 m/z @14.49 [CD6595_1.mzXML]	264.23870849609375	14.493033333333333	13.842	16.787	2.9449999999999985	52364.4765625	2339923.644448088	0	1288	1.0879839588275413	1.7075422643763003	1.6669581169855767	264.2385559082031	264.2403564453125
645	265.02130126953125	1.7837666666666665					1	DETECTED	265.0213 m/z @1.78 [CD6595_1.mzXML]	265.02130126953125	1.7837666666666665	1.4101	16.345333333333333	14.935233333333333	60473.046875	2517132.3054273683	0	1288	0.13437866344101157	1.068943250420281	1.1666230498356713	265.0130920410156	265.02264404296875
646	265.0838317871094	19.65583333333333					1	DETECTED	265.0838 m/z @19.66 [CD6595_1.mzXML]	265.0838317871094	19.65583333333333	0.10181666666666667	20.00583333333333	19.904016666666664	6948.64892578125	2509141.191652376	0	1288	1.280774993205565	0.5089495679063382	0.13082452265397326	265.078857421875	265.0917663574219
647	265.116943359375	9.713750000000001					1	DETECTED	265.1169 m/z @9.71 [CD6595_1.mzXML]	265.116943359375	9.713750000000001	8.652916666666666	10.271633333333334	1.6187166666666677	202888.671875	1279301.2350903896	1	1288	0.08428679782577575	1.7304912398070396	2.1274075634874117	265.1161804199219	265.1212463378906
648	265.1416931152344	12.365283333333334					1	DETECTED	265.1417 m/z @12.37 [CD6595_1.mzXML]	265.1416931152344	12.365283333333334	11.290533333333334	12.412049999999999	1.1215166666666647	14682.060546875	455395.2360908195	0	1288	0.06316972213172889	0.5217569977514143	0.043513995502828424	265.13885498046875	265.14208984375
649	265.25048828125	12.654033333333333					1	DETECTED	265.2505 m/z @12.65 [CD6595_1.mzXML]	265.25048828125	12.654033333333333	0.6422	15.662083333333333	15.019883333333333	19914.890625	2340160.1888184515	0	1288	8.178537427735113	0.6461092009658249	0.2839125233298963	265.2419128417969	265.2525939941406
650	265.98004150390625	10.2127					1	DETECTED	265.9800 m/z @10.21 [CD6595_1.mzXML]	265.98004150390625	10.2127	10.167566666666666	10.331133333333334	0.16356666666666797	17669.91796875	95444.67461804237	0	1288	0.10854797441423436	1.8120384047267177	2.5424213825142545	265.9795227050781	265.98016357421875
651	266.07049560546875	16.21405					1	DETECTED	266.0705 m/z @16.21 [CD6595_1.mzXML]	266.07049560546875	16.21405	9.4092	20.00583333333333	10.596633333333331	6145.60205078125	1912951.6471335758	0	1288	3.1914640693971172	0.7786088843496426	0.5647508733714244	266.0690612792969	266.07135009765625
652	266.1203918457031	9.713750000000001					1	DETECTED	266.1204 m/z @9.71 [CD6595_1.mzXML]	266.1203918457031	9.713750000000001	9.668283333333333	9.849283333333334	0.18100000000000094	24717.1171875	142873.48211474577	0	1288	0.09202228576937976	2.1055838575686887	2.7235212493802674	266.1202697753906	266.12091064453125
653	266.9257507324219	1.5913499999999998					1	DETECTED	266.9258 m/z @1.59 [CD6595_1.mzXML]	266.9257507324219	1.5913499999999998	1.54685	1.6360833333333333	0.08923333333333328	56382.78125	221268.3592089844	0	1288	0.06988000951111784	1.0026217228464467	1.0052434456928934	266.9256591796875	266.9264221191406
654	267.0296936035156	11.550183333333333					1	DETECTED	267.0297 m/z @11.55 [CD6595_1.mzXML]	267.0296936035156	11.550183333333333	11.535599999999999	11.740283333333334	0.20468333333333533	14648.095703125	99406.42913330128	0	1288	0.15832260892367778	7.0177142857138985	13.035428571427797	267.0293273925781	267.0305480957031
655	267.0539855957031	11.349166666666667					1	DETECTED	267.0540 m/z @11.35 [CD6595_1.mzXML]	267.0539855957031	11.349166666666667	1.8685666666666667	11.5215	9.652933333333333	56461.2890625	6596644.2226557	0	1288	0.12421275303533008	0.509335806723855	0.016033255975855688	267.0536804199219	267.0584716796875
656	267.06683349609375	16.198166666666665					1	DETECTED	267.0668 m/z @16.20 [CD6595_1.mzXML]	267.06683349609375	16.198166666666665	0.16901666666666668	20.00583333333333	19.836816666666664	8164.6435546875	3007487.3020848082	0	1288	2.276956417648769	0.6187731934215684	0.5042013102687286	267.0655822753906	267.0683288574219
657	267.1551818847656	11.816566666666667					1	DETECTED	267.1552 m/z @11.82 [CD6595_1.mzXML]	267.1551818847656	11.816566666666667	11.7556	11.861583333333334	0.10598333333333443	5704.6220703125	28186.305695556784	0	1288	0.12180356398483383	0.869190814652816	0.738381629305632	267.15472412109375	267.1551818847656
658	267.1692810058594	8.637533333333332					1	DETECTED	267.1693 m/z @8.64 [CD6595_1.mzXML]	267.1692810058594	8.637533333333332	8.591566666666667	13.601133333333333	5.009566666666666	156589.53125	3218654.8400491956	0	1288	0.06627137194608324	1.7962971828088765	1.894953286270484	267.1613464355469	267.1694030761719
659	267.2664794921875	12.696233333333334					1	DETECTED	267.2665 m/z @12.70 [CD6595_1.mzXML]	267.2664794921875	12.696233333333334	6.321	15.19815	8.87715	66372.0234375	2258972.384394837	0	1288	0.1603070550164798	5.112430450405173	0.9806163885883556	267.2659912109375	267.2673034667969
660	267.6451721191406	13.222100000000001					1	DETECTED	267.6452 m/z @13.22 [CD6595_1.mzXML]	267.6451721191406	13.222100000000001	12.947066666666666	14.478766666666667	1.5317000000000007	399223.5625	7496793.510073733	2	1288	0.2672140765636417	1.3893905533779254	1.8227612310179686	267.6443176269531	267.6456604003906
661	267.9776306152344	10.227516666666666					1	DETECTED	267.9776 m/z @10.23 [CD6595_1.mzXML]	267.9776306152344	10.227516666666666	10.182866666666666	10.301283333333334	0.11841666666666839	17405.435546875	80111.23452221708	0	1288	0.0852486663048051	1.3260544979469924	1.72984055269869	267.9776306152344	267.97808837890625
662	268.15301513671875	9.2047					1	DETECTED	268.1530 m/z @9.20 [CD6595_1.mzXML]	268.15301513671875	9.2047	9.162166666666668	13.601133333333333	4.438966666666666	170460.953125	1.0593298882200558E7	0	1288	0.08400638767102109	2.004903987744518	2.251856284695409	268.146728515625	268.153564453125
663	268.1897888183594	9.834399999999999					1	DETECTED	268.1898 m/z @9.83 [CD6595_1.mzXML]	268.1897888183594	9.834399999999999	9.789283333333334	9.9383	0.14901666666666635	21760.701171875	113460.37129504411	0	1288	0.08744812280954584	1.651459179904005	2.2295666966389307	268.18939208984375	268.1898498535156
664	268.9559020996094	11.2593					1	DETECTED	268.9559 m/z @11.26 [CD6595_1.mzXML]	268.9559020996094	11.2593	10.750599999999999	17.940333333333335	7.189733333333336	17202.822265625	1377972.3960928048	0	1288	0.31175543840265796	5.1947710707431005	7.959079531822944	268.95367431640625	268.9577941894531
665	269.0511779785156	11.3632					1	DETECTED	269.0512 m/z @11.36 [CD6595_1.mzXML]	269.0511779785156	11.3632	1.8116166666666667	11.935566666666666	10.12395	21899.203125	5254936.159749726	0	1288	10.086066784809084	0.5299618736858637	0.06338133681037775	269.0452575683594	269.05133056640625
666	269.0860595703125	1.4872833333333333					1	DETECTED	269.0861 m/z @1.49 [CD6595_1.mzXML]	269.0860595703125	1.4872833333333333	1.4101	1.54685	0.13675000000000015	7981.89794921875	42106.843925903355	0	1288	0.09400029215140537	0.885877780177068	0.771755560354136	269.0855407714844	269.086669921875
667	269.1367492675781	12.038549999999999					1	DETECTED	269.1367 m/z @12.04 [CD6595_1.mzXML]	269.1367492675781	12.038549999999999	11.477883333333333	12.237699999999998	0.7598166666666657	95437.921875	1203915.8098383786	0	1288	0.13308133182163218	0.6925448795324731	0.3083039625500689	269.1365966796875	269.1372985839844
668	269.2246398925781	14.031316666666667					1	DETECTED	269.2246 m/z @14.03 [CD6595_1.mzXML]	269.2246398925781	14.031316666666667	11.56425	15.341316666666668	3.777066666666668	107712.5546875	3721288.9854674703	0	1288	0.3748321827424004	0.6622078314780249	4.121239576916211	269.2236022949219	269.22613525390625
669	269.28228759765625	13.828					1	DETECTED	269.2823 m/z @13.83 [CD6595_1.mzXML]	269.28228759765625	13.828	0.6422	19.1295	18.4873	8129.17578125	2281585.774562103	0	1288	3.2024852340578427	0.7949693049562438	0.5969098902815646	269.280517578125	269.2839050292969
670	270.1400146484375	12.052999999999999					1	DETECTED	270.1400 m/z @12.05 [CD6595_1.mzXML]	270.1400146484375	12.052999999999999	11.995166666666668	12.2696	0.27443333333333264	18370.984375	145164.57968920894	0	1288	0.08569927198889715	2.3726224783862495	3.7452449567724986	270.1333312988281	270.1402893066406
671	270.2281494140625	14.061116666666667					1	DETECTED	270.2281 m/z @14.06 [CD6595_1.mzXML]	270.2281494140625	14.061116666666667	13.913533333333334	14.677516666666666	0.7639833333333321	26506.884765625	479118.0930020749	0	1288	0.28030162529396385	2.5883116883116832	2.602893470664958	270.2275695800781	270.22857666015625
672	270.9562683105469	1.9237666666666666					1	DETECTED	270.9563 m/z @1.92 [CD6595_1.mzXML]	270.9562683105469	1.9237666666666666	1.9237666666666666	15.743283333333332	13.819516666666665	20900.037109375	2247560.0475682677	0	1288	0.07331363034018668	null	null	270.95587158203125	270.9576110839844
673	271.03826904296875	1.7837666666666665					1	DETECTED	271.0383 m/z @1.78 [CD6595_1.mzXML]	271.03826904296875	1.7837666666666665	1.7253833333333333	1.9099	0.18451666666666666	96162.8671875	531925.0324853513	0	1288	0.08789628397924765	1.5413228192728565	2.258080603255187	271.0378723144531	271.03863525390625
674	271.20416259765625	14.807649999999999					1	DETECTED	271.2042 m/z @14.81 [CD6595_1.mzXML]	271.20416259765625	14.807649999999999	14.1822	15.743283333333332	1.5610833333333325	27456.099609375	1018102.4002141117	0	1288	0.5183446968828509	1.2479681296133465	1.3102002524552014	271.2036437988281	271.2049560546875
675	271.24041748046875	12.096966666666667					1	DETECTED	271.2404 m/z @12.10 [CD6595_1.mzXML]	271.24041748046875	12.096966666666667	12.0674	12.1902	0.12280000000000157	12715.939453125	66051.01446606501	0	1288	0.09043025345524036	2.076662908680906	3.153325817361812	271.2400817871094	271.2408752441406
676	271.26116943359375	12.609816666666667					1	DETECTED	271.2612 m/z @12.61 [CD6595_1.mzXML]	271.26116943359375	12.609816666666667	0.10181666666666667	20.00583333333333	19.904016666666664	139397.21875	7446402.296220878	0	1288	0.2105762892473635	0.5599301730116596	8.29469376197266	271.2597351074219	271.26336669921875
677	271.6563415527344	12.905016666666667					1	DETECTED	271.6563 m/z @12.91 [CD6595_1.mzXML]	271.6563415527344	12.905016666666667	12.793949999999999	13.09895	0.3050000000000015	48879.921875	616871.8139794935	0	1288	0.24125957467203385	1.3730492196878683	1.7460984393757368	271.656005859375	271.65673828125
678	272.2073669433594	14.956733333333334					1	DETECTED	272.2074 m/z @14.96 [CD6595_1.mzXML]	272.2073669433594	14.956733333333334	14.535316666666667	15.468416666666666	0.9330999999999996	5955.5224609375	174343.82530517576	0	1288	0.20736840022401104	1.107099070595212	1.2141981411904241	272.20684814453125	272.2083740234375
679	272.6639709472656	13.371216666666667					1	DETECTED	272.6640 m/z @13.37 [CD6595_1.mzXML]	272.6639709472656	13.371216666666667	13.235516666666665	13.556683333333332	0.3211666666666666	28542.85546875	242426.84215747067	0	1288	0.09332708010056656	1.1833701793171059	1.366740358634212	272.66339111328125	272.6652526855469
680	272.7929382324219	1.9237666666666666					1	DETECTED	272.7929 m/z @1.92 [CD6595_1.mzXML]	272.7929382324219	1.9237666666666666	1.7103166666666667	2.2475666666666667	0.53725	22916.6015625	387611.67134204105	0	1288	0.3062752833542166	1.2584914499882882	1.5169828999765762	272.7926330566406	272.7936706542969
681	272.9427490234375	1.6063166666666668					1	DETECTED	272.9427 m/z @1.61 [CD6595_1.mzXML]	272.9427490234375	1.6063166666666668	1.54685	11.112300000000001	9.565450000000002	84228.140625	6972655.784601777	0	1288	0.07694116932871298	80.42698991031376	151.08427324437832	272.94244384765625	272.9463195800781
682	273.07379150390625	11.022666666666668					1	DETECTED	273.0738 m/z @11.02 [CD6595_1.mzXML]	273.07379150390625	11.022666666666668	10.766716666666667	11.0977	0.3309833333333323	20178.001953125	181922.32261114396	0	1288	0.4241852921527425	0.6465781077033246	0.29315621540664916	273.07366943359375	273.0743408203125
683	273.21929931640625	11.846833333333333					1	DETECTED	273.2193 m/z @11.85 [CD6595_1.mzXML]	273.21929931640625	11.846833333333333	11.786383333333333	17.413833333333333	5.62745	3896.230712890625	596907.8164230343	0	1288	4.03969443342811	46.54631927212615	92.0926385442523	273.2189636230469	273.2214660644531
684	273.6711730957031	12.918983333333333					1	DETECTED	273.6712 m/z @12.92 [CD6595_1.mzXML]	273.6711730957031	12.918983333333333	12.918983333333333	14.493033333333333	1.5740499999999997	6720.380859375	493869.4380714111	0	1288	1.184685962424206	null	null	273.6626892089844	273.6711730957031
685	274.2020263671875	12.253566666666668					1	DETECTED	274.2020 m/z @12.25 [CD6595_1.mzXML]	274.2020263671875	12.253566666666668	10.152516666666665	12.253566666666668	2.1010500000000025	9328.427734375	679914.0983258672	0	1288	2.0346524071366066	0.5	null	274.1993103027344	274.2020263671875
686	274.23583984375	12.174166666666668					1	DETECTED	274.2358 m/z @12.17 [CD6595_1.mzXML]	274.23583984375	12.174166666666668	12.126933333333334	12.237699999999998	0.1107666666666649	18117.76171875	88358.13127661055	0	1288	0.09299386250057928	1.1725476358503388	1.3450952717006774	274.2358093261719	274.2362976074219
687	274.2716979980469	11.349166666666667					1	DETECTED	274.2717 m/z @11.35 [CD6595_1.mzXML]	274.2716979980469	11.349166666666667	11.290533333333334	15.581666666666667	4.291133333333333	3052074.75	2.0346173389839057E7	1	1288	0.09503453034722398	1.9993923849291453	2.5587930669009187	274.2714538574219	274.27301025390625
688	274.6233215332031	12.752366666666667					1	DETECTED	274.6233 m/z @12.75 [CD6595_1.mzXML]	274.6233215332031	12.752366666666667	3.8495166666666667	13.262583333333334	9.413066666666667	26064.97265625	7715931.356222289	0	1288	9.013182594262139	0.5286546817404914	0.057309363480982665	274.6227722167969	274.6329650878906
689	274.6531982421875	13.586133333333333					1	DETECTED	274.6532 m/z @13.59 [CD6595_1.mzXML]	274.6531982421875	13.586133333333333	13.385250000000001	13.688466666666667	0.3032166666666658	17433.4921875	197327.12394409187	0	1288	0.12131707984629436	0.7547083713598313	0.5094167427196624	274.6515197753906	274.6536560058594
690	274.8794860839844	1.7404833333333334					1	DETECTED	274.8795 m/z @1.74 [CD6595_1.mzXML]	274.8794860839844	1.7404833333333334	1.66555	1.7976333333333334	0.13208333333333333	35679.015625	212985.71684765624	0	1288	0.10878274653556286	0.8813389679715307	0.7482653914455716	274.87176513671875	274.8798522949219
691	274.9521484375	1.9654333333333334					1	DETECTED	274.9521 m/z @1.97 [CD6595_1.mzXML]	274.9521484375	1.9654333333333334	1.4423166666666667	2.2759	0.8335833333333333	16112.4697265625	441945.6587266845	0	1288	0.48400750795337255	0.7967470608850798	0.583973606478698	274.9485168457031	274.9533996582031
692	274.9974670410156	11.1855					1	DETECTED	274.9975 m/z @11.19 [CD6595_1.mzXML]	274.9974670410156	11.1855	1.4101	18.005999999999997	16.595899999999997	18596.98046875	3911162.586181764	0	1288	1.075083150636548	0.7190357271787262	13.193960071649874	274.99078369140625	275.00299072265625
693	275.27520751953125	11.349166666666667					1	DETECTED	275.2752 m/z @11.35 [CD6595_1.mzXML]	275.27520751953125	11.349166666666667	11.305733333333334	11.650566666666666	0.344833333333332	439038.9375	2766134.6432963735	0	1288	0.11805885125757776	2.4788272577746286	3.2688911689033473	275.2748718261719	275.27593994140625
694	275.63128662109375	13.153716666666666					1	DETECTED	275.6313 m/z @13.15 [CD6595_1.mzXML]	275.63128662109375	13.153716666666666	12.0241	13.616000000000001	1.5919000000000008	205284.3125	3441962.117673096	0	1288	0.35404082521460545	0.8958069773676557	1.7128682902252463	275.6240234375	275.63165283203125
695	275.9972229003906	16.754					1	DETECTED	275.9972 m/z @16.75 [CD6595_1.mzXML]	275.9972229003906	16.754	9.713750000000001	19.145833333333332	9.432083333333331	2056.804931640625	734626.0949117121	0	1288	0.8552008814004104	0.6698684942532815	0.3397369885065631	275.99029541015625	275.9985046386719
696	276.1328125	13.235516666666665					1	DETECTED	276.1328 m/z @13.24 [CD6595_1.mzXML]	276.1328125	13.235516666666665	4.667	13.317	8.65	64272.5546875	2346599.079192808	0	1288	0.14658485613898975	0.5047548097589821	0.009509619517964179	276.124267578125	276.1424865722656
697	276.17950439453125	8.853216666666667					1	DETECTED	276.1795 m/z @8.85 [CD6595_1.mzXML]	276.17950439453125	8.853216666666667	4.221666666666667	9.147566666666668	4.925900000000001	3782.159912109375	503699.9631811829	0	1288	0.07580863233932966	0.5317766190584148	0.06355323811682945	276.1790771484375	276.1820068359375
698	276.6501770019531	13.20845					1	DETECTED	276.6502 m/z @13.21 [CD6595_1.mzXML]	276.6501770019531	13.20845	13.085166666666668	13.630916666666668	0.54575	66728.3125	904860.8072153323	0	1288	0.1553448316824344	2.2133973232391853	2.9344006254726978	276.6498718261719	276.6506652832031
699	276.9831237792969	1.7837666666666665					1	DETECTED	276.9831 m/z @1.78 [CD6595_1.mzXML]	276.9831237792969	1.7837666666666665	1.4574166666666666	19.162333333333333	17.704916666666666	20325.15625	2236116.205130463	0	1288	0.8054148800793575	27.12565752515194	1.2645625102182614	276.9746398925781	276.99310302734375
700	277.0371398925781	10.528033333333333					1	DETECTED	277.0371 m/z @10.53 [CD6595_1.mzXML]	277.0371398925781	10.528033333333333	10.060283333333333	10.671166666666666	0.6108833333333337	15291.5556640625	133150.08156887867	0	1288	0.12852710485196894	0.653001959736326	2.0994263069562265	277.0356140136719	277.0373840332031
701	277.0703125	11.920783333333333					1	DETECTED	277.0703 m/z @11.92 [CD6595_1.mzXML]	277.0703125	11.920783333333333	11.6214	19.605666666666664	7.984266666666665	9150.2685546875	1391855.824732422	0	1288	8.002899822279039	13.334520959750606	25.66904191950121	277.0696105957031	277.0721740722656
702	277.1394348144531	11.920783333333333					1	DETECTED	277.1394 m/z @11.92 [CD6595_1.mzXML]	277.1394348144531	11.920783333333333	8.202966666666667	12.038549999999999	3.8355833333333322	14716.3447265625	623984.0422155148	0	1288	0.3261809601239687	0.5158381487342482	0.03167629746849622	277.1336364746094	277.14013671875
703	277.15167236328125	13.262583333333334					1	DETECTED	277.1517 m/z @13.26 [CD6595_1.mzXML]	277.15167236328125	13.262583333333334	7.578950000000001	19.1295	11.55055	16478.814453125	3128121.1415264914	0	1288	2.5692951142589067	1.1974380428737434	1.3474275028409406	277.1455383300781	277.1580505371094
704	277.1783447265625	12.174166666666668					1	DETECTED	277.1783 m/z @12.17 [CD6595_1.mzXML]	277.1783447265625	12.174166666666668	0.8614499999999999	19.971999999999998	19.110549999999996	16457.236328125	2754309.7079335637	0	1288	0.07125721772988136	1.2117515319252077	1.414116905222454	277.1764221191406	277.17962646484375
705	277.2117614746094	13.870233333333335					1	DETECTED	277.2118 m/z @13.87 [CD6595_1.mzXML]	277.2117614746094	13.870233333333335	11.995166666666668	14.225083333333334	2.229916666666666	60766.51953125	1873251.2812813723	0	1288	1.4018285517054103	1.190705258394412	0.17857264247659183	277.2113952636719	277.2152099609375
706	278.1844482421875	9.085					1	DETECTED	278.1844 m/z @9.09 [CD6595_1.mzXML]	278.1844482421875	9.085	1.1347833333333335	9.176616666666666	8.041833333333333	8391.056640625	1816592.4630950012	0	1288	0.07895785404179811	0.5057618974744922	0.009904994217752894	278.1810302734375	278.184814453125
707	278.6258850097656	12.947066666666666					1	DETECTED	278.6259 m/z @12.95 [CD6595_1.mzXML]	278.6258850097656	12.947066666666666	12.780283333333333	17.611	4.830716666666667	67047.9140625	3797834.880346191	0	1288	0.09061163731568023	14.482012591186196	27.964025182372392	278.625244140625	278.63287353515625
708	278.9814453125	1.9654333333333334					1	DETECTED	278.9814 m/z @1.97 [CD6595_1.mzXML]	278.9814453125	1.9654333333333334	1.9237666666666666	19.2115	17.287733333333335	9856.6708984375	2656393.5332422177	0	1288	14.276896792791097	101.39454472238732	386.1918579120789	278.97845458984375	278.9824523925781
709	279.08221435546875	10.5009					1	DETECTED	279.0822 m/z @10.50 [CD6595_1.mzXML]	279.08221435546875	10.5009	7.956066666666667	19.605666666666664	11.649599999999998	836937.9375	1.0087667267560937E7	1	1288	0.09249010267116908	0.5254080157265759	0.045082121209100455	279.0818176269531	279.0921936035156
710	279.1569519042969	12.441733333333334					1	DETECTED	279.1570 m/z @12.44 [CD6595_1.mzXML]	279.1569519042969	12.441733333333334	0.10181666666666667	20.00583333333333	19.904016666666664	200888.71875	3.908888723945851E7	1	1288	0.15588563285517232	0.5379692327440139	1.3142562309874166	279.1562194824219	279.1581726074219
711	279.22991943359375	13.49855					1	DETECTED	279.2299 m/z @13.50 [CD6595_1.mzXML]	279.22991943359375	13.49855	11.665183333333333	15.404766666666665	3.739583333333332	157403.609375	3984439.411381467	0	1288	0.195240533028894	0.7607567058517297	0.21127666802896386	279.22332763671875	279.2309265136719
712	279.64495849609375	13.015583333333332					1	DETECTED	279.6450 m/z @13.02 [CD6595_1.mzXML]	279.64495849609375	13.015583333333332	12.7661	13.4414	0.6753	188756.859375	2374993.0842817337	0	1288	0.21055832800577612	0.8511856309479932	0.6635248849265787	279.64422607421875	279.6452941894531
713	280.0899963378906	1.7404833333333334					1	DETECTED	280.0900 m/z @1.74 [CD6595_1.mzXML]	280.0899963378906	1.7404833333333334	1.6509666666666667	19.063499999999998	17.412533333333332	235174.6875	7397470.823310789	0	1288	8.826463526289864	84.30730009238695	0.8982347391968221	280.0848083496094	280.09088134765625
714	280.1602783203125	12.412049999999999					1	DETECTED	280.1603 m/z @12.41 [CD6595_1.mzXML]	280.1602783203125	12.412049999999999	0.11864999999999999	20.00583333333333	19.887183333333333	31538.9375	7114933.6416823715	0	1288	17.648610481969108	1.9277759802576135	1.3308555595552665	280.1596374511719	280.1618347167969
715	280.65283203125	13.330566666666666					1	DETECTED	280.6528 m/z @13.33 [CD6595_1.mzXML]	280.65283203125	13.330566666666666	12.932816666666668	14.16705	1.2342333333333322	243902.640625	3660581.6702862545	2	1288	0.19594758012214086	1.4859073374849237	1.2839682200596396	280.6479797363281	280.6534729003906
716	281.0091247558594	11.59285					1	DETECTED	281.0091 m/z @11.59 [CD6595_1.mzXML]	281.0091247558594	11.59285	11.535599999999999	11.7556	0.22000000000000064	23726.865234375	169739.84832495172	0	1288	0.07066539195403365	1.9213973799126165	2.842794759825233	280.9991760253906	281.0091247558594
717	281.0821533203125	15.824233333333332					1	DETECTED	281.0822 m/z @15.82 [CD6595_1.mzXML]	281.0821533203125	15.824233333333332	9.713750000000001	19.3095	9.595749999999999	16605.400390625	3388161.446020384	0	1288	2.312241278832266	0.7853780028489282	0.6215222242810348	281.08099365234375	281.08294677734375
718	281.1181640625	13.070933333333333					1	DETECTED	281.1182 m/z @13.07 [CD6595_1.mzXML]	281.1181640625	13.070933333333333	9.439566666666668	15.42075	5.981183333333332	7999.470703125	1633554.0203752443	0	1288	5.911488755611424	0.8235443955902739	0.6470887911805477	281.1112976074219	281.1181640625
719	281.154541015625	13.317					1	DETECTED	281.1545 m/z @13.32 [CD6595_1.mzXML]	281.154541015625	13.317	5.699366666666666	13.586133333333333	7.8867666666666665	57194.30078125	2603608.0162630607	0	1288	26.8643092807882	0.5341183952348328	0.06677265811468856	281.1480407714844	281.1643371582031
720	281.2453308105469	14.422483333333334					1	DETECTED	281.2453 m/z @14.42 [CD6595_1.mzXML]	281.2453308105469	14.422483333333334	0.7096333333333333	19.839	19.129366666666666	454281.84375	2.1542523659562267E7	1	1288	0.5682563048656508	0.9335676171122592	0.3606822700203837	281.2445373535156	281.2470703125
721	281.66064453125	14.151933333333334					1	DETECTED	281.6606 m/z @14.15 [CD6595_1.mzXML]	281.66064453125	14.151933333333334	11.170766666666667	16.132933333333334	4.962166666666667	72680.578125	4091856.83818518	0	1288	1.1717386701858334	0.8931070507821792	6.038378081513549	281.6554260253906	281.6614990234375
722	282.2193908691406	10.813766666666668					1	DETECTED	282.2194 m/z @10.81 [CD6595_1.mzXML]	282.2193908691406	10.813766666666668	0.11864999999999999	20.00583333333333	19.887183333333333	6282.8759765625	3554803.310973451	0	1288	10.29342618772501	0.9297319493164325	1.3163810041066664	282.2183532714844	282.22149658203125
723	282.2485656738281	14.422483333333334					1	DETECTED	282.2486 m/z @14.42 [CD6595_1.mzXML]	282.2485656738281	14.422483333333334	11.32075	16.886166666666664	5.565416666666664	78888.3515625	6119407.513422057	0	1288	0.5285994253126614	0.7626203739415581	0.38351789540902037	282.2470397949219	282.2585144042969
724	282.27728271484375	14.031316666666667					1	DETECTED	282.2773 m/z @14.03 [CD6595_1.mzXML]	282.27728271484375	14.031316666666667	11.861583333333334	14.253933333333332	2.3923499999999986	97888.078125	2448307.4593085917	0	1288	0.29962481085501835	0.5523724892827	0.1603626268117148	282.2762756347656	282.2789306640625
725	282.90338134765625	1.5765					1	DETECTED	282.9034 m/z @1.58 [CD6595_1.mzXML]	282.90338134765625	1.5765	1.54685	12.253566666666668	10.706716666666669	84974.3671875	8953518.388530029	0	1288	0.08027202135269595	180.55171444631847	360.10342889263694	282.8968200683594	282.90362548828125
726	282.97210693359375	11.434					1	DETECTED	282.9721 m/z @11.43 [CD6595_1.mzXML]	282.97210693359375	11.434	6.026233333333334	15.389166666666666	9.362933333333332	21328.3359375	2182361.005039306	0	1288	0.5249006110402288	0.8656931697003694	0.7313863394007386	282.97064208984375	282.9745178222656
727	283.10528564453125	10.750599999999999					1	DETECTED	283.1053 m/z @10.75 [CD6595_1.mzXML]	283.10528564453125	10.750599999999999	8.561166666666667	10.843250000000001	2.2820833333333344	7492.92041015625	251682.3583997193	0	1288	0.12914075276058234	0.5211584428238667	0.04231688564773349	283.1028137207031	283.1065368652344
728	283.1520080566406	12.009733333333333					1	DETECTED	283.1520 m/z @12.01 [CD6595_1.mzXML]	283.1520080566406	12.009733333333333	2.38815	15.2295	12.84135	35568.3828125	3489947.6400956414	0	1288	0.12686496560079163	0.66732000103933	27.721619337171404	283.14569091796875	283.15234375
729	283.240478515625	15.061166666666667					1	DETECTED	283.2405 m/z @15.06 [CD6595_1.mzXML]	283.240478515625	15.061166666666667	15.061166666666667	16.622333333333334	1.5611666666666668	3263.461181640625	163908.95553765888	0	1288	0.37518630286299803	null	null	283.2397766113281	283.2412414550781
730	283.2607421875	12.654033333333333					1	DETECTED	283.2607 m/z @12.65 [CD6595_1.mzXML]	283.2607421875	12.654033333333333	0.11864999999999999	19.955333333333332	19.836683333333333	50253.19921875	3143239.586679105	0	1288	0.2233502379986625	0.6049547637410573	5.960014224432047	283.25103759765625	283.2631530761719
731	283.2805480957031	13.987066666666667					1	DETECTED	283.2805 m/z @13.99 [CD6595_1.mzXML]	283.2805480957031	13.987066666666667	13.842	18.089333333333332	4.247333333333332	22789.384765625	820261.2943059081	0	1288	0.3890434504079341	14.639246323529406	26.936499398170834	283.2725830078125	283.28076171875
732	284.1842956542969	9.022666666666668					1	DETECTED	284.1843 m/z @9.02 [CD6595_1.mzXML]	284.1842956542969	9.022666666666668	8.976016666666668	9.9085	0.932483333333332	31483.40234375	225246.20443194627	0	1288	0.08834305754477079	4.792087203480647	2.475894699800241	284.1835632324219	284.1877746582031
733	284.2926330566406	12.654033333333333					1	DETECTED	284.2926 m/z @12.65 [CD6595_1.mzXML]	284.2926330566406	12.654033333333333	0.99805	12.7661	11.76805	31769.95703125	2028228.2964344479	0	1288	0.13001337230993393	0.504807259218799	0.787851801925801	284.2923583984375	284.2949523925781
734	284.3293151855469	11.876366666666666					1	DETECTED	284.3293 m/z @11.88 [CD6595_1.mzXML]	284.3293151855469	11.876366666666666	11.831633333333334	12.14235	0.3107166666666661	32011.623046875	237113.4379414066	0	1288	0.09614311411225174	3.472988077496409	4.831933894350459	284.3287048339844	284.3297119140625
735	284.90814208984375	1.6954166666666666					1	DETECTED	284.9081 m/z @1.70 [CD6595_1.mzXML]	284.90814208984375	1.6954166666666666	1.6509666666666667	1.7837666666666665	0.1327999999999998	52269.13671875	251804.29547119106	0	1288	0.05730453485866738	1.4938132733408342	2.068252876885101	284.9078369140625	284.90875244140625
736	285.00445556640625	10.2127					1	DETECTED	285.0045 m/z @10.21 [CD6595_1.mzXML]	285.00445556640625	10.2127	10.167566666666666	10.271633333333334	0.10406666666666808	14147.1728515625	64397.837896484525	0	1288	0.09936400419042357	1.1528803545051651	1.2923504721047347	285.0039978027344	285.00445556640625
737	285.06317138671875	1.4574166666666666					1	DETECTED	285.0632 m/z @1.46 [CD6595_1.mzXML]	285.06317138671875	1.4574166666666666	1.4101	18.65266666666667	17.24256666666667	15181.7568359375	3189037.967533203	0	1288	0.09738703895797385	182.20394505107433	363.4078901021486	285.06182861328125	285.0698547363281
738	285.17144775390625	13.586133333333333					1	DETECTED	285.1714 m/z @13.59 [CD6595_1.mzXML]	285.17144775390625	13.586133333333333	13.48425	13.645733333333334	0.16148333333333476	10110.0771484375	71837.65943823295	0	1288	0.1309699459753464	0.7924914117454676	0.5849828234909351	285.1704406738281	285.17242431640625
739	285.24053955078125	13.015583333333332					1	DETECTED	285.2405 m/z @13.02 [CD6595_1.mzXML]	285.24053955078125	13.015583333333332	12.9608	13.399149999999999	0.438349999999998	39416.55859375	340053.6937958974	0	1288	0.06974010738346337	4.000760571950245	7.00152114390049	285.2397155761719	285.2408752441406
740	285.27655029296875	12.752366666666667					1	DETECTED	285.2766 m/z @12.75 [CD6595_1.mzXML]	285.27655029296875	12.752366666666667	0.5073	19.705166666666667	19.197866666666666	34087.91015625	3069055.5528121013	0	1288	0.24154575873039086	1.0796777429835929	0.8044482709021038	285.2758483886719	285.2786560058594
741	286.10235595703125	8.74535					1	DETECTED	286.1024 m/z @8.75 [CD6595_1.mzXML]	286.10235595703125	8.74535	4.221666666666667	8.7762	4.554533333333333	2021.51171875	191366.02395629883	0	1288	0.0732305411654206	0.5034098319584703	0.006819663916940654	286.09381103515625	286.1026916503906
742	286.14141845703125	11.89105					1	DETECTED	286.1414 m/z @11.89 [CD6595_1.mzXML]	286.14141845703125	11.89105	11.876366666666666	12.009733333333333	0.1333666666666673	11421.23828125	56293.84069506827	0	1288	0.028547420589337236	4.541430192962343	8.082860385924686	286.1413269042969	286.14300537109375
743	286.1998291015625	10.346616666666668					1	DETECTED	286.1998 m/z @10.35 [CD6595_1.mzXML]	286.1998291015625	10.346616666666668	10.271633333333334	10.874066666666666	0.602433333333332	126481.8671875	1127326.4454536713	0	1288	0.12965664340531724	2.1708262009207533	2.7680221110332397	286.1990966796875	286.2003173828125
744	286.24761962890625	9.789283333333334					1	DETECTED	286.2476 m/z @9.79 [CD6595_1.mzXML]	286.24761962890625	9.789283333333334	8.868383333333332	19.755499999999998	10.887116666666666	101686.890625	2655070.955731967	0	1288	0.1328611672382607	1.3219137891320412	1.0027979364706254	286.2431335449219	286.2490234375
745	286.93023681640625	1.9237666666666666					1	DETECTED	286.9302 m/z @1.92 [CD6595_1.mzXML]	286.93023681640625	1.9237666666666666	1.9237666666666666	2.4021166666666667	0.47835000000000005	14248.1396484375	142403.18518707278	0	1288	0.15640944331504136	null	null	286.9298095703125	286.93109130859375
746	287.01190185546875	1.7976333333333334					1	DETECTED	287.0119 m/z @1.80 [CD6595_1.mzXML]	287.01190185546875	1.7976333333333334	1.4266166666666666	10.934750000000001	9.508133333333335	35642.59765625	2970886.0328514706	0	1288	0.06437274873884191	12.813620232693948	24.627240465387892	287.01141357421875	287.0198669433594
747	287.09881591796875	9.713750000000001					1	DETECTED	287.0988 m/z @9.71 [CD6595_1.mzXML]	287.09881591796875	9.713750000000001	9.668283333333333	10.242166666666666	0.5738833333333329	155396.734375	1118659.1026417809	1	1288	0.08413788551223611	6.311033724340003	11.622067448680006	287.0985412597656	287.0989990234375
748	287.203125	10.3622					1	DETECTED	287.2031 m/z @10.36 [CD6595_1.mzXML]	287.203125	10.3622	10.286533333333333	10.541583333333334	0.25505000000000067	17435.171875	161138.70395776344	0	1288	0.1225636711587601	1.685352422907491	2.370704845814982	287.2022705078125	287.20343017578125
749	287.2347717285156	14.016516666666666					1	DETECTED	287.2348 m/z @14.02 [CD6595_1.mzXML]	287.2347717285156	14.016516666666666	13.884533333333334	15.8081	1.923566666666666	25482.689453125	604969.5946329351	0	1288	0.30964171641899263	2.6687704457175	3.9068303573957204	287.234375	287.2358703613281
750	287.26727294921875	11.507200000000001					1	DETECTED	287.2673 m/z @11.51 [CD6595_1.mzXML]	287.26727294921875	11.507200000000001	11.477883333333333	11.650566666666666	0.17268333333333352	25931.583984375	167057.05491442882	0	1288	0.16562092012206975	2.9451392836837593	4.993255814181755	287.26666259765625	287.2679443359375
751	287.6310729980469	12.918983333333333					1	DETECTED	287.6311 m/z @12.92 [CD6595_1.mzXML]	287.6310729980469	12.918983333333333	12.052999999999999	13.357666666666667	1.3046666666666678	359056.03125	4105311.3458947595	2	1288	0.14169389742411553	1.2558667093909277	1.2785757887590283	287.6295166015625	287.6317443847656
752	288.10211181640625	9.713750000000001					1	DETECTED	288.1021 m/z @9.71 [CD6595_1.mzXML]	288.10211181640625	9.713750000000001	9.6831	9.819516666666667	0.1364166666666673	23844.83203125	109616.89514184561	0	1288	0.07337418476673818	2.2253942359977334	3.4507884719954673	288.10211181640625	288.1023864746094
753	288.19708251953125	12.594366666666668					1	DETECTED	288.1971 m/z @12.59 [CD6595_1.mzXML]	288.19708251953125	12.594366666666668	9.3786	12.654033333333333	3.275433333333332	15997.158203125	567310.3668168943	0	1288	0.11608484089341609	0.5092772070942126	0.01855441418842525	288.1874084472656	288.1972351074219
754	288.2149963378906	10.641					1	DETECTED	288.2150 m/z @10.64 [CD6595_1.mzXML]	288.2149963378906	10.641	0.15216666666666667	20.00583333333333	19.853666666666665	450830.78125	5234191.39403851	1	1288	0.10214389896296083	2.3467718455270017	3.202466908894641	288.21319580078125	288.216796875
755	288.6387939453125	13.330566666666666					1	DETECTED	288.6388 m/z @13.33 [CD6595_1.mzXML]	288.6387939453125	13.330566666666666	11.680266666666666	17.183333333333334	5.503066666666667	116962.96875	2794254.510702759	0	1288	0.14560288832727508	0.5641256647030644	0.13469633175928905	288.63116455078125	288.6483154296875
756	288.92010498046875	1.6063166666666668					1	DETECTED	288.9201 m/z @1.61 [CD6595_1.mzXML]	288.92010498046875	1.6063166666666668	1.53175	2.0348833333333336	0.5031333333333337	350128.25	2136408.5338688977	1	1288	0.08906988641568159	1.4144880080514237	1.7093353605126271	288.919677734375	288.9283142089844
757	289.17431640625	1.3070166666666667					1	DETECTED	289.1743 m/z @1.31 [CD6595_1.mzXML]	289.17431640625	1.3070166666666667	0.16901666666666668	20.00583333333333	19.836816666666664	6952.3984375	1884504.1349185181	0	1288	6.078124500029858	8.71564879906268	2.6873673446799415	289.1734924316406	289.1759948730469
758	289.2187805175781	10.641					1	DETECTED	289.2188 m/z @10.64 [CD6595_1.mzXML]	289.2187805175781	10.641	10.641	18.422833333333333	7.781833333333333	61762.91796875	3088363.503956847	0	1288	0.0770144435908442	null	null	289.2138977050781	289.2192077636719
759	289.6286926269531	12.905016666666667					1	DETECTED	289.6287 m/z @12.91 [CD6595_1.mzXML]	289.6286926269531	12.905016666666667	12.891083333333334	13.09895	0.20786666666666598	30500.375	197015.42868725542	0	1288	0.1397966946187612	7.459330143541229	13.918660287082458	289.6280517578125	289.62921142578125
760	289.64691162109375	11.680266666666666					1	DETECTED	289.6469 m/z @11.68 [CD6595_1.mzXML]	289.64691162109375	11.680266666666666	10.993333333333334	15.581666666666667	4.588333333333333	50044.4140625	2895758.1747576287	0	1288	0.7750029067458737	2.85672180203856	4.458223003728567	289.63800048828125	289.64801025390625
761	289.65777587890625	13.357666666666667					1	DETECTED	289.6578 m/z @13.36 [CD6595_1.mzXML]	289.65777587890625	13.357666666666667	13.330566666666666	13.688466666666667	0.3579000000000008	22977.8125	216938.60123950322	0	1288	0.12274920245082654	6.603321033210154	12.206642066420308	289.6575622558594	289.6585693359375
762	290.221435546875	10.641					1	DETECTED	290.2214 m/z @10.64 [CD6595_1.mzXML]	290.221435546875	10.641	10.626183333333334	10.6867	0.06051666666666655	5004.52197265625	13594.551694824031	0	1288	0.058659467965492595	2.0421822272216192	3.084364454443239	290.220458984375	290.22210693359375
763	290.62567138671875	12.863183333333334					1	DETECTED	290.6257 m/z @12.86 [CD6595_1.mzXML]	290.62567138671875	12.863183333333334	0.5917333333333333	12.9608	12.369066666666667	45221.6875	5402674.051164551	0	1288	0.06666448738499042	0.5039773892517456	0.007954778503491204	290.6250305175781	290.63330078125
764	290.6654357910156	14.136716666666667					1	DETECTED	290.6654 m/z @14.14 [CD6595_1.mzXML]	290.6654357910156	14.136716666666667	10.406816666666666	15.308950000000001	4.902133333333335	14724.3037109375	1016398.5271583253	0	1288	0.11337710410088064	0.6571400484374024	0.19743093309058873	290.6647644042969	290.67071533203125
765	290.9239501953125	2.6224833333333333					1	DETECTED	290.9240 m/z @2.62 [CD6595_1.mzXML]	290.9239501953125	2.6224833333333333	0.13531666666666667	20.00583333333333	19.870516666666663	67349.53125	8276817.507243112	0	1288	0.7816803206193383	4.371983311309796	11.932422166070115	290.9148254394531	290.9244079589844
766	291.1183166503906	12.009733333333333					1	DETECTED	291.1183 m/z @12.01 [CD6595_1.mzXML]	291.1183166503906	12.009733333333333	11.965533333333333	13.126433333333333	1.1608999999999998	386318.71875	3405181.5010676277	1	1288	0.14223953270213308	3.965391988189497	4.536955945711654	291.11712646484375	291.12457275390625
767	291.2297668457031	12.793949999999999					1	DETECTED	291.2298 m/z @12.79 [CD6595_1.mzXML]	291.2297668457031	12.793949999999999	12.710199999999999	12.807783333333333	0.09758333333333447	15580.9462890625	62490.7418671875	0	1288	0.029750113484332985	0.5825870646766222	0.16517412935324438	291.228515625	291.2301330566406
768	291.644287109375	12.863183333333334					1	DETECTED	291.6443 m/z @12.86 [CD6595_1.mzXML]	291.644287109375	12.863183333333334	2.81725	13.18105	10.363800000000001	52885.0625	2499926.387463989	0	1288	0.09829524255638233	0.5158206637511696	0.022033060233264488	291.642822265625	291.6459655761719
769	291.9339294433594	2.6224833333333333					1	DETECTED	291.9339 m/z @2.62 [CD6595_1.mzXML]	291.9339294433594	2.6224833333333333	0.13531666666666667	19.971999999999998	19.83668333333333	46323.0546875	6372197.738030605	0	1288	1.023122666482133	6.122765779520931	3.354391661919602	291.9325866699219	291.9349670410156
770	292.0665283203125	16.132933333333334					1	DETECTED	292.0665 m/z @16.13 [CD6595_1.mzXML]	292.0665283203125	16.132933333333334	10.843250000000001	17.956666666666667	7.113416666666666	3603.576904296875	829494.1371951898	0	1288	2.0236052774825275	0.6723858706097718	0.34477174121954374	292.06524658203125	292.067626953125
771	292.5135498046875	2.6502666666666665					1	DETECTED	292.5135 m/z @2.65 [CD6595_1.mzXML]	292.5135498046875	2.6502666666666665	2.38815	16.754	14.365850000000002	6519.35400390625	1362117.0059079593	0	1288	0.3076771456819305	27.40354167991354	8.488442835700111	292.5043640136719	292.5218200683594
772	292.8759765625	2.7615					1	DETECTED	292.8760 m/z @2.76 [CD6595_1.mzXML]	292.8759765625	2.7615	2.4713	11.578666666666667	9.107366666666667	4653.06201171875	983008.4747962648	0	1288	0.38795175040837027	15.69153457385711	30.38306914771422	292.86614990234375	292.8851623535156
773	292.93414306640625	2.8726833333333333					1	DETECTED	292.9341 m/z @2.87 [CD6595_1.mzXML]	292.93414306640625	2.8726833333333333	2.457666666666667	9.00705	6.549383333333333	9249.4091796875	670483.4044778749	0	1288	0.26900272400582814	2.8965596013389727	4.2575699783370915	292.9259948730469	292.94244384765625
774	292.9534606933594	2.8726833333333333					1	DETECTED	292.9535 m/z @2.87 [CD6595_1.mzXML]	292.9534606933594	2.8726833333333333	1.3584166666666666	8.112716666666666	6.754299999999999	6999.63623046875	671235.9788830564	0	1288	0.3500002649054692	2.230221449326406	0.9465186276608487	292.9450988769531	292.96148681640625
775	292.9798889160156	2.81725					1	DETECTED	292.9799 m/z @2.82 [CD6595_1.mzXML]	292.9798889160156	2.81725	2.4713	8.899400000000002	6.428100000000002	8310.2578125	675142.6427591251	0	1288	0.11209429530072779	3.2553071973950995	4.414777180960837	292.9719543457031	292.98822021484375
776	292.9907531738281	3.0139833333333335					1	DETECTED	292.9908 m/z @3.01 [CD6595_1.mzXML]	292.9907531738281	3.0139833333333335	0.7769499999999999	15.581666666666667	14.804716666666668	7345.2138671875	1443593.0442785649	0	1288	0.7924431752730317	3.3090067202098012	0.5302281020325809	292.9907531738281	292.9963684082031
777	293.0065002441406	2.81725					1	DETECTED	293.0065 m/z @2.82 [CD6595_1.mzXML]	293.0065002441406	2.81725	2.4160666666666666	17.660666666666668	15.244600000000002	9941.2841796875	1640739.4084580385	0	1288	0.7877906102623609	3.7695977519512907	5.358288306348038	292.99700927734375	293.0077209472656
778	293.0177307128906	2.7615					1	DETECTED	293.0177 m/z @2.76 [CD6595_1.mzXML]	293.0177307128906	2.7615	0.43955	18.668833333333335	18.229283333333335	14259.4560546875	1959876.4202049568	0	1288	0.4998451248888318	1.9649002843184626	0.6814163232221425	293.0094909667969	293.02581787109375
779	293.03668212890625	2.8726833333333333					1	DETECTED	293.0367 m/z @2.87 [CD6595_1.mzXML]	293.03668212890625	2.8726833333333333	0.15216666666666667	20.00583333333333	19.853666666666665	18098.13671875	2351988.9073862317	0	1288	0.886384230217355	2.3421944276552598	2.6742005172984524	293.0287170410156	293.0445861816406
780	293.0555419921875	2.6224833333333333					1	DETECTED	293.0555 m/z @2.62 [CD6595_1.mzXML]	293.0555419921875	2.6224833333333333	0.18605	19.921833333333332	19.73578333333333	24618.87109375	3060864.6983184833	0	1288	0.8298341267778433	2.0742760932711826	2.9823840672506954	293.0474853515625	293.05609130859375
781	293.0666809082031	2.6224833333333333					1	DETECTED	293.0667 m/z @2.62 [CD6595_1.mzXML]	293.0666809082031	2.6224833333333333	0.10181666666666667	19.938666666666666	19.83685	35676.40625	4398940.067026669	0	1288	0.2482284181254979	5.320053476425945	2.3324629550061093	293.0572509765625	293.0709533691406
782	293.0960388183594	2.6224833333333333					1	DETECTED	293.0960 m/z @2.62 [CD6595_1.mzXML]	293.0960388183594	2.6224833333333333	0.10181666666666667	20.00583333333333	19.904016666666664	1.7070988E7	2.249536873727515E9	1	1288	0.9348480691989178	10.740687211755056	3.5117422677159684	293.0936279296875	293.0970458984375
783	293.1146240234375	2.7752333333333334					1	DETECTED	293.1146 m/z @2.78 [CD6595_1.mzXML]	293.1146240234375	2.7752333333333334	0.10181666666666667	20.00583333333333	19.904016666666664	60430.5234375	6624428.674459717	0	1288	1.0709373212995397	2.992809855981426	1.1744006876431718	293.110595703125	293.1235046386719
784	293.1326904296875	2.8726833333333333					1	DETECTED	293.1327 m/z @2.87 [CD6595_1.mzXML]	293.1326904296875	2.8726833333333333	0.13531666666666667	19.938666666666666	19.80335	32489.177734375	3994916.21387549	0	1288	0.4483268866515413	2.269335332406589	5.447544763795796	293.1247863769531	293.14068603515625
785	293.151123046875	9.864166666666668					1	DETECTED	293.1511 m/z @9.86 [CD6595_1.mzXML]	293.151123046875	9.864166666666668	0.11864999999999999	20.00583333333333	19.887183333333333	240852.65625	1.0452446142505892E7	0	1288	0.46279926446070796	0.6456448013584807	0.06875464903450568	293.1411437988281	293.159912109375
786	293.17657470703125	13.799766666666667					1	DETECTED	293.1766 m/z @13.80 [CD6595_1.mzXML]	293.17657470703125	13.799766666666667	0.49041666666666667	15.261416666666666	14.770999999999999	175322.046875	6963839.39627524	0	1288	0.30663524777849993	0.5171546080798033	0.031981928610046985	293.1665954589844	293.1865539550781
787	293.2008361816406	2.7615					1	DETECTED	293.2008 m/z @2.76 [CD6595_1.mzXML]	293.2008361816406	2.7615	0.6254166666666666	12.501683333333334	11.876266666666668	9414.6943359375	1607081.798510315	0	1288	0.24387802569999018	1.8657587109451066	1.1911991080693727	293.19189453125	293.20953369140625
788	293.2120361328125	2.6361833333333333					1	DETECTED	293.2120 m/z @2.64 [CD6595_1.mzXML]	293.2120361328125	2.6361833333333333	2.38815	8.576266666666667	6.188116666666668	7492.51416015625	634846.3361604314	0	1288	0.7644179304572223	10.4965617897635	19.84489340514066	293.2113037109375	293.22100830078125
789	293.22784423828125	2.9008666666666665					1	DETECTED	293.2278 m/z @2.90 [CD6595_1.mzXML]	293.22784423828125	2.9008666666666665	2.4852833333333333	8.899400000000002	6.4141166666666685	6783.3115234375	577162.1211725768	0	1288	0.42551009865230904	7.71700421094847	5.122177551973786	293.2222900390625	293.23162841796875
790	293.24267578125	12.609816666666667					1	DETECTED	293.2427 m/z @12.61 [CD6595_1.mzXML]	293.24267578125	12.609816666666667	2.38815	12.82155	10.4334	20333.0078125	1333117.496613708	0	1288	0.1505199494275118	0.5124892091743584	0.023654327988490674	293.23419189453125	293.2505798339844
791	293.2831726074219	2.7752333333333334					1	DETECTED	293.2832 m/z @2.78 [CD6595_1.mzXML]	293.2831726074219	2.7752333333333334	2.5260000000000002	12.009733333333333	9.483733333333333	4252.87255859375	822301.8896577451	0	1288	0.5020556847375217	19.025812491641044	37.05162498328209	293.275390625	293.2922058105469
792	293.31494140625	2.7333166666666666					1	DETECTED	293.3149 m/z @2.73 [CD6595_1.mzXML]	293.31494140625	2.7333166666666666	2.4713	8.217866666666668	5.746566666666668	7666.29248046875	549235.5972429503	0	1288	0.3027838821343205	4.276360327104393	7.497212871877323	293.3063049316406	293.3214416503906
793	293.6795959472656	2.7615					1	DETECTED	293.6796 m/z @2.76 [CD6595_1.mzXML]	293.6795959472656	2.7615	2.38815	8.74535	6.357200000000001	7705.70654296875	599429.253675232	0	1288	0.09027434957406832	8.513727065755997	4.404746806289038	293.6764221191406	293.68731689453125
794	294.09893798828125	2.8726833333333333					1	DETECTED	294.0989 m/z @2.87 [CD6595_1.mzXML]	294.09893798828125	2.8726833333333333	0.10181666666666667	20.00583333333333	19.904016666666664	1742181.5	2.0792663215224174E8	0	1288	0.9526191333128371	6.178651982434921	7.726536693292142	294.09869384765625	294.1007995605469
795	294.1800231933594	13.758033333333334					1	DETECTED	294.1800 m/z @13.76 [CD6595_1.mzXML]	294.1800231933594	13.758033333333334	13.630916666666668	14.00175	0.3708333333333318	34611.08203125	470656.405690919	0	1288	0.1823839944215937	1.4586338009702402	1.9172676019404806	294.17926025390625	294.18060302734375
796	294.2651062011719	2.6224833333333333					1	DETECTED	294.2651 m/z @2.62 [CD6595_1.mzXML]	294.2651062011719	2.6224833333333333	0.38889999999999997	17.940333333333335	17.551433333333335	46073.37109375	6700955.372893616	0	1288	1.7602061759928138	3.9289855613177633	2.833654121811292	294.26409912109375	294.265380859375
797	294.936767578125	1.6509666666666667					1	DETECTED	294.9368 m/z @1.65 [CD6595_1.mzXML]	294.936767578125	1.6509666666666667	1.5765	1.7253833333333333	0.14888333333333326	135950.40625	644989.6945576173	0	1288	0.06959923852543848	0.9996642793196053	0.8732652230157357	294.9366455078125	294.9371643066406
798	295.0564270019531	10.5009					1	DETECTED	295.0564 m/z @10.50 [CD6595_1.mzXML]	295.0564270019531	10.5009	10.4742	10.582600000000001	0.10840000000000138	30357.19140625	142106.5356298831	0	1288	0.09187003020725193	2.0299625468165092	3.059925093633019	295.0560607910156	295.0564270019531
799	295.072021484375	11.39135					1	DETECTED	295.0720 m/z @11.39 [CD6595_1.mzXML]	295.072021484375	11.39135	11.290533333333334	16.035233333333334	4.7447	555297.0625	5186551.810954829	0	1288	0.12844062486441032	1.464383038665784	1.41762127076457	295.07177734375	295.0806884765625
800	295.1002502441406	2.6224833333333333					1	DETECTED	295.1003 m/z @2.62 [CD6595_1.mzXML]	295.1002502441406	2.6224833333333333	0.10181666666666667	20.00583333333333	19.904016666666664	200875.140625	2.619941651774681E7	0	1288	0.9528334793548185	7.10322867215087	11.617960642044915	295.0959777832031	295.1020812988281
801	295.1270751953125	9.638333333333332					1	DETECTED	295.1271 m/z @9.64 [CD6595_1.mzXML]	295.1270751953125	9.638333333333332	9.623099999999999	9.6831	0.0600000000000005	31361.60546875	104985.33576367259	0	1288	0.09783384334847867	1.9693654266959322	2.9387308533918644	295.1269836425781	295.1270751953125
802	295.14691162109375	9.893816666666668					1	DETECTED	295.1469 m/z @9.89 [CD6595_1.mzXML]	295.14691162109375	9.893816666666668	9.592766666666668	10.197849999999999	0.6050833333333312	10947.208984375	249079.77835955762	0	1288	0.1927324992058157	1.0049548801417225	1.0244306346941987	295.14691162109375	295.1473083496094
803	295.19268798828125	13.842					1	DETECTED	295.1927 m/z @13.84 [CD6595_1.mzXML]	295.19268798828125	13.842	1.4266166666666666	16.45865	15.032033333333333	23156.28125	3476640.3990910035	0	1288	3.57760663032394	0.5999993967252937	0.14991935868113876	295.1856689453125	295.2022399902344
804	295.2244873046875	12.579466666666667					1	DETECTED	295.2245 m/z @12.58 [CD6595_1.mzXML]	295.2244873046875	12.579466666666667	11.7556	12.7661	1.0105000000000004	17441.666015625	478609.22117102053	0	1288	0.552837579303354	0.6132667098235958	0.22513165700493193	295.2225646972656	295.2253723144531
805	295.26104736328125	13.645733333333334					1	DETECTED	295.2610 m/z @13.65 [CD6595_1.mzXML]	295.26104736328125	13.645733333333334	13.513183333333334	15.710916666666666	2.197733333333332	61636.16015625	1586638.8925360725	0	1288	0.349629040502899	6.695670848479753	4.4388941250580105	295.2602233886719	295.2620849609375
806	295.29254150390625	2.6224833333333333					1	DETECTED	295.2925 m/z @2.62 [CD6595_1.mzXML]	295.29254150390625	2.6224833333333333	0.13531666666666667	20.00583333333333	19.870516666666663	67264.015625	8089429.291300814	0	1288	0.8875846181133449	6.853518207451757	3.54419356282513	295.2917175292969	295.2943115234375
807	296.0636901855469	1.7404833333333334					1	DETECTED	296.0637 m/z @1.74 [CD6595_1.mzXML]	296.0636901855469	1.7404833333333334	1.6360833333333333	10.582600000000001	8.946516666666668	231185.734375	1.119572495671869E7	0	1288	0.0667859978569445	42.847302043422715	0.4364538152094401	296.0592346191406	296.06427001953125
808	296.1303405761719	9.668283333333333					1	DETECTED	296.1303 m/z @9.67 [CD6595_1.mzXML]	296.1303405761719	9.668283333333333	9.623099999999999	9.698133333333335	0.0750333333333355	5754.5234375	18754.409048950423	0	1288	0.06516535334834117	0.8303209147916013	0.6606418295832025	296.130126953125	296.1308288574219
809	296.18341064453125	11.816566666666667					1	DETECTED	296.1834 m/z @11.82 [CD6595_1.mzXML]	296.18341064453125	11.816566666666667	9.2895	18.898666666666667	9.609166666666667	37194.61328125	2530403.3130505667	0	1288	0.11720364098884062	1.6898900678400723	0.5873588534652381	296.1802978515625	296.1912841796875
810	296.2559509277344	13.49855					1	DETECTED	296.2560 m/z @13.50 [CD6595_1.mzXML]	296.2559509277344	13.49855	13.385250000000001	14.00175	0.6164999999999985	72197.6640625	846120.0536759034	0	1288	0.16789519015399712	2.724149521708969	1.9268465639750088	296.25592041015625	296.2653503417969
811	296.987548828125	11.710199999999999					1	DETECTED	296.9875 m/z @11.71 [CD6595_1.mzXML]	296.987548828125	11.710199999999999	11.141616666666666	16.622333333333334	5.480716666666668	13147.9208984375	1518922.083103272	0	1288	0.5549703844828091	4.81962479847575	8.6392495969515	296.98626708984375	296.9913330078125
812	297.06903076171875	11.349166666666667					1	DETECTED	297.0690 m/z @11.35 [CD6595_1.mzXML]	297.06903076171875	11.349166666666667	1.7103166666666667	16.787	15.076683333333332	166568.15625	1.2247455228583736E7	0	1288	0.1453042945063956	0.5099331157321997	0.01808888584229297	297.0611572265625	297.07684326171875
813	297.1064453125	9.547366666666667					1	DETECTED	297.1064 m/z @9.55 [CD6595_1.mzXML]	297.1064453125	9.547366666666667	8.486116666666666	9.638333333333332	1.152216666666666	4435.92822265625	166502.34550793457	0	1288	0.09842738608438673	0.5428582646250482	0.08571652925009636	297.10577392578125	297.1065368652344
814	297.1165466308594	1.4574166666666666					1	DETECTED	297.1165 m/z @1.46 [CD6595_1.mzXML]	297.1165466308594	1.4574166666666666	1.4101	9.623099999999999	8.213	11719.013671875	865851.6717942504	0	1288	0.11232380212557747	86.78760126805211	172.7343214098359	297.1065979003906	297.116943359375
815	297.1513671875	1.8116166666666667					1	DETECTED	297.1514 m/z @1.81 [CD6595_1.mzXML]	297.1513671875	1.8116166666666667	1.7976333333333334	9.48645	7.688816666666666	28994.6875	6796376.250628784	0	1288	10.058999864543676	261.1498000752059	520.2487858674862	297.1420593261719	297.1513671875
816	297.1785888671875	14.04595					1	DETECTED	297.1786 m/z @14.05 [CD6595_1.mzXML]	297.1785888671875	14.04595	9.758816666666666	19.722166666666666	9.96335	14346.9052734375	2572547.9760407386	0	1288	1.3033635527749237	0.9926685600402151	1.1726723293359391	297.1772155761719	297.18695068359375
817	298.271728515625	14.3666					1	DETECTED	298.2717 m/z @14.37 [CD6595_1.mzXML]	298.271728515625	14.3666	10.978716666666665	17.249333333333333	6.270616666666667	280331.71875	1.2432782407247066E7	0	1288	0.5668511658612729	3.4596429459911167	5.240395921012158	298.2711486816406	298.2734680175781
818	298.6229553222656	12.6249					1	DETECTED	298.6230 m/z @12.62 [CD6595_1.mzXML]	298.6229553222656	12.6249	12.609816666666667	12.724133333333333	0.11431666666666551	21857.59375	104148.20851952965	0	1288	0.08202471165458292	3.789502762430956	6.579005524861912	298.6224670410156	298.62347412109375
819	299.13671875	12.863183333333334					1	DETECTED	299.1367 m/z @12.86 [CD6595_1.mzXML]	299.13671875	12.863183333333334	10.4742	15.743283333333332	5.269083333333333	140052.390625	6116053.928591431	0	1288	1.7096712716926223	0.678726575722981	2.505179921965242	299.135986328125	299.13775634765625
820	299.1865234375	13.556683333333332					1	DETECTED	299.1865 m/z @13.56 [CD6595_1.mzXML]	299.1865234375	13.556683333333332	13.49855	13.771933333333333	0.2733833333333333	40114.34765625	296328.93435839855	0	1288	0.07702514396663318	2.3513474770642633	3.702694954128527	299.1865234375	299.19287109375
821	299.2750244140625	14.422483333333334					1	DETECTED	299.2750 m/z @14.42 [CD6595_1.mzXML]	299.2750244140625	14.422483333333334	14.16705	16.491016666666667	2.323966666666667	56664.8984375	2022520.9603863514	0	1288	0.4460762972699772	3.0648970986267465	4.138337937467467	299.27496337890625	299.27667236328125
822	299.2919006347656	13.513183333333334					1	DETECTED	299.2919 m/z @13.51 [CD6595_1.mzXML]	299.2919006347656	13.513183333333334	0.13531666666666667	19.971999999999998	19.83668333333333	16952.41015625	2548970.8632379165	0	1288	0.21411924763185652	0.8418549824634343	0.44115562800162583	299.2906494140625	299.2948303222656
823	299.6307067871094	12.905016666666667					1	DETECTED	299.6307 m/z @12.91 [CD6595_1.mzXML]	299.6307067871094	12.905016666666667	12.738233333333334	15.937816666666667	3.199583333333333	112793.984375	1.0972720215816408E7	0	1288	3.288098240253211	9.386571348193883	18.412908965079165	299.6211242675781	299.63153076171875
824	300.178466796875	11.550183333333333					1	DETECTED	300.1785 m/z @11.55 [CD6595_1.mzXML]	300.178466796875	11.550183333333333	9.318666666666667	11.920783333333333	2.6021166666666655	281733.03125	2651534.774041144	0	1288	0.13302777378570596	2.694787219854143	3.323798640244336	300.1776123046875	300.1826171875
825	300.19720458984375	11.39135					1	DETECTED	300.1972 m/z @11.39 [CD6595_1.mzXML]	300.19720458984375	11.39135	8.929599999999999	13.630916666666668	4.701316666666669	21020.09765625	2730392.8508956605	0	1288	2.259386016973867	0.9939418312789324	0.9114747548200752	300.1901550292969	300.19757080078125
826	301.1158447265625	10.766716666666667					1	DETECTED	301.1158 m/z @10.77 [CD6595_1.mzXML]	301.1158447265625	10.766716666666667	10.568766666666667	10.874066666666666	0.305299999999999	65534.015625	490215.7525458984	0	1288	0.10262606680460351	0.771154331901991	null	301.11578369140625	301.1167297363281
827	301.13861083984375	12.441733333333334					1	DETECTED	301.1386 m/z @12.44 [CD6595_1.mzXML]	301.13861083984375	12.441733333333334	0.15216666666666667	19.971999999999998	19.81983333333333	226181.390625	1.576870148402368E7	1	1288	12.490279583727771	0.9248107017673228	0.023654316852397057	301.1368103027344	301.1398010253906
828	301.1817321777344	11.550183333333333					1	DETECTED	301.1817 m/z @11.55 [CD6595_1.mzXML]	301.1817321777344	11.550183333333333	11.535599999999999	11.650566666666666	0.11496666666666755	41994.24609375	190962.2113833024	0	1288	0.08919775319316336	3.94171428571406	6.88342857142812	301.181640625	301.18218994140625
829	301.2115478515625	13.49855					1	DETECTED	301.2115 m/z @13.50 [CD6595_1.mzXML]	301.2115478515625	13.49855	13.385250000000001	13.870233333333335	0.484983333333334	226932.703125	2509672.47522461	0	1288	0.17090604888769434	1.9956757539806333	1.8403359676068622	301.21099853515625	301.21173095703125
830	302.0172424316406	11.12715					1	DETECTED	302.0172 m/z @11.13 [CD6595_1.mzXML]	302.0172424316406	11.12715	0.10181666666666667	20.00583333333333	19.904016666666664	45297.8359375	1.4029475175958198E7	0	1288	3.13390609354418	1.1646975896944303	1.292649767405801	302.0162353515625	302.01837158203125
831	302.141845703125	12.471283333333334					1	DETECTED	302.1418 m/z @12.47 [CD6595_1.mzXML]	302.141845703125	12.471283333333334	0.8614499999999999	18.5875	17.726049999999997	38481.78515625	3941815.1712188725	0	1288	0.14742831608197982	1.820765994452542	2.52090520480621	302.14117431640625	302.14361572265625
832	302.15850830078125	8.637533333333332					1	DETECTED	302.1585 m/z @8.64 [CD6595_1.mzXML]	302.15850830078125	8.637533333333332	8.576266666666667	8.637533333333332	0.061266666666664804	3386.406494140625	9302.185079711753	0	1288	0.05607888911295511	0.5	null	302.15753173828125	302.15850830078125
833	302.2125244140625	11.5215					1	DETECTED	302.2125 m/z @11.52 [CD6595_1.mzXML]	302.2125244140625	11.5215	11.507200000000001	13.616000000000001	2.1088000000000005	49578.94921875	3678670.869885742	0	1288	2.0968451076770496	73.73426573427273	146.46853146854545	302.2122802734375	302.2149658203125
834	302.2306823730469	10.843250000000001					1	DETECTED	302.2307 m/z @10.84 [CD6595_1.mzXML]	302.2306823730469	10.843250000000001	10.782816666666667	10.919866666666667	0.13705000000000034	21330.5859375	145469.11244140577	0	1288	0.16251269407724145	1.1338940981798027	1.2677881963596054	302.2301330566406	302.2306823730469
835	302.30352783203125	11.650566666666666					1	DETECTED	302.3035 m/z @11.65 [CD6595_1.mzXML]	302.30352783203125	11.650566666666666	11.635783333333334	11.831633333333334	0.19585000000000008	33922.19140625	192068.29250304995	0	1288	0.10174487917803354	6.289267787301627	12.009649648326873	302.3028564453125	302.3041076660156
836	303.0257873535156	1.4722833333333334					1	DETECTED	303.0258 m/z @1.47 [CD6595_1.mzXML]	303.0257873535156	1.4722833333333334	0.13531666666666667	20.00583333333333	19.870516666666663	14343.9912109375	2143746.8651567674	0	1288	0.04461309146537129	50.61366430794835	296.25503650025445	303.0182800292969	303.0333557128906
837	303.0723571777344	9.713750000000001					1	DETECTED	303.0724 m/z @9.71 [CD6595_1.mzXML]	303.0723571777344	9.713750000000001	9.653283333333333	9.834399999999999	0.18111666666666615	18664.34765625	107307.03828930638	0	1288	0.09107502323881356	1.4494532465652905	2.0746410586994894	303.07232666015625	303.0727844238281
838	303.226806640625	14.394466666666666					1	DETECTED	303.2268 m/z @14.39 [CD6595_1.mzXML]	303.226806640625	14.394466666666666	10.3162	17.693499999999997	7.377299999999996	1116657.5	4.369083378335829E7	1	1288	0.4988048400737597	0.7226575926306396	3.9471758644208106	303.2263488769531	303.2301330566406
839	303.2509460449219	13.029166666666667					1	DETECTED	303.2509 m/z @13.03 [CD6595_1.mzXML]	303.2509460449219	13.029166666666667	12.9881	13.09895	0.110850000000001	21867.572265625	108899.42949755931	0	1288	0.12815849885449992	1.349634740259726	1.699269480519452	303.2500305175781	303.25140380859375
840	303.644287109375	12.87715					1	DETECTED	303.6443 m/z @12.88 [CD6595_1.mzXML]	303.644287109375	12.87715	12.780283333333333	12.9608	0.18051666666666755	31065.009765625	152735.1434377447	0	1288	0.06549205475511322	0.9317790777701311	0.8635581555402623	303.64404296875	303.6451721191406
841	304.0177307128906	10.121583333333332					1	DETECTED	304.0177 m/z @10.12 [CD6595_1.mzXML]	304.0177307128906	10.121583333333332	1.4722833333333334	10.346616666666668	8.874333333333334	62845.796875	1992823.61534973	0	1288	0.09586846155224826	2.0749240722136477	2.0874373030177162	304.0172424316406	304.02752685546875
842	304.0466613769531	17.034666666666666					1	DETECTED	304.0467 m/z @17.03 [CD6595_1.mzXML]	304.0466613769531	17.034666666666666	0.43955	19.822499999999998	19.382949999999997	3545.05615234375	1924415.235662537	0	1288	8.540758628471023	0.583995593081097	0.16799118616219422	304.0434265136719	304.04815673828125
843	304.14678955078125	13.015583333333332					1	DETECTED	304.1468 m/z @13.02 [CD6595_1.mzXML]	304.14678955078125	13.015583333333332	9.2327	18.47283333333333	9.24013333333333	5472.30029296875	2218051.6779946284	0	1288	9.128424474178624	1.2213082613350486	1.4426165226700973	304.14617919921875	304.1556701660156
844	304.1740417480469	8.899400000000002					1	DETECTED	304.1740 m/z @8.90 [CD6595_1.mzXML]	304.1740417480469	8.899400000000002	8.822266666666668	12.301549999999999	3.4792833333333313	9280.44140625	340554.23553198244	0	1288	3.83283236459733	22.553694900604757	44.107389801209514	304.1649169921875	304.17486572265625
845	304.2099914550781	10.060283333333333					1	DETECTED	304.2100 m/z @10.06 [CD6595_1.mzXML]	304.2099914550781	10.060283333333333	10.013883333333332	10.843250000000001	0.8293666666666688	89976.65625	805606.9506990333	0	1288	0.11737772161989568	3.3861337793742474	5.911065115324565	304.20977783203125	304.2109680175781
846	304.2304382324219	14.394466666666666					1	DETECTED	304.2304 m/z @14.39 [CD6595_1.mzXML]	304.2304382324219	14.394466666666666	11.0977	16.572883333333333	5.475183333333334	200538.609375	9942263.174632087	0	1288	0.5103865273359478	0.7370875964494537	0.3438687751009328	304.22747802734375	304.231689453125
847	304.8938903808594	1.6213666666666666					1	DETECTED	304.8939 m/z @1.62 [CD6595_1.mzXML]	304.8938903808594	1.6213666666666666	1.2556666666666667	19.971999999999998	18.71633333333333	109630.9140625	7520379.077865846	0	1288	0.09726736690560034	106.6797163510115	1.3630314174739344	304.8934326171875	304.9033203125
848	305.0435485839844	16.721					1	DETECTED	305.0435 m/z @16.72 [CD6595_1.mzXML]	305.0435485839844	16.721	9.363249999999999	19.88883333333333	10.525583333333332	2928.323974609375	829879.3840972899	0	1288	1.436265695384872	0.7152718788578933	0.4305437577157868	305.0422668457031	305.0491638183594
849	305.0853271484375	16.296633333333332					1	DETECTED	305.0853 m/z @16.30 [CD6595_1.mzXML]	305.0853271484375	16.296633333333332	14.912266666666666	16.296633333333332	1.3843666666666667	2767.713134765625	175252.2720759887	0	1288	0.8851949692188104	0.5	null	305.0848693847656	305.0861511230469
850	305.1336975097656	12.333883333333334					1	DETECTED	305.1337 m/z @12.33 [CD6595_1.mzXML]	305.1336975097656	12.333883333333334	9.247083333333334	13.716566666666667	4.469483333333333	26266.46875	2011265.9081013182	0	1288	0.12144402661165898	0.7239671072523863	0.4479342145047727	305.12408447265625	305.1337585449219
851	305.2339782714844	14.9863					1	DETECTED	305.2340 m/z @14.99 [CD6595_1.mzXML]	305.2339782714844	14.9863	14.9863	15.5654	0.5791000000000004	4911.6953125	89055.04565728753	0	1288	0.1663875107723598	null	null	305.2333679199219	305.23504638671875
852	305.2452392578125	14.016516666666666					1	DETECTED	305.2452 m/z @14.02 [CD6595_1.mzXML]	305.2452392578125	14.016516666666666	5.650416666666667	15.245366666666666	9.594949999999999	178659.03125	6884643.109945461	0	1288	1.6167232050695013	0.7594200455329945	3.12018981606974	305.2388000488281	305.24609375
853	305.7083740234375	10.447316666666667					1	DETECTED	305.7084 m/z @10.45 [CD6595_1.mzXML]	305.7083740234375	10.447316666666667	10.39295	10.641	0.24804999999999922	34343.10546875	223207.69613586416	0	1288	0.12739728638295844	1.988680032346561	2.3263042204791304	305.7062683105469	305.70855712890625
854	306.0332336425781	10.197849999999999					1	DETECTED	306.0332 m/z @10.20 [CD6595_1.mzXML]	306.0332336425781	10.197849999999999	10.044516666666668	11.7556	1.711083333333331	8041.55029296875	281852.7608756103	0	1288	0.17991243296810389	5.579619565217481	0.6325918227026168	306.0270080566406	306.0334777832031
855	306.08197021484375	15.389166666666666					1	DETECTED	306.0820 m/z @15.39 [CD6595_1.mzXML]	306.08197021484375	15.389166666666666	9.348333333333333	18.668833333333335	9.320500000000003	6631.70166015625	1431028.007608338	0	1288	2.100355470568539	0.7714581321561597	0.3991236740951307	306.0798645019531	306.0834655761719
856	306.2486267089844	13.987066666666667					1	DETECTED	306.2486 m/z @13.99 [CD6595_1.mzXML]	306.2486267089844	13.987066666666667	12.654033333333333	14.706083333333334	2.0520500000000013	43487.28125	2506480.938478883	0	1288	2.0835540836575	0.7490910773110973	0.41338160591231443	306.24517822265625	306.24945068359375
857	306.7964782714844	10.447316666666667					1	DETECTED	306.7965 m/z @10.45 [CD6595_1.mzXML]	306.7964782714844	10.447316666666667	10.39295	10.641	0.24804999999999922	24518.900390625	168914.5775927732	0	1288	0.1150626300465909	2.281269160024517	2.4868061667714407	306.7955322265625	306.7966003417969
858	306.99078369140625	11.200033333333332					1	DETECTED	306.9908 m/z @11.20 [CD6595_1.mzXML]	306.99078369140625	11.200033333333332	10.843250000000001	11.215	0.3717499999999987	7992.25	104743.15276086393	0	1288	0.09738339573175914	0.5209744476105965	0.0419488952211931	306.99078369140625	306.992431640625
859	307.1660461425781	10.993333333333334					1	DETECTED	307.1660 m/z @10.99 [CD6595_1.mzXML]	307.1660461425781	10.993333333333334	1.3758000000000001	19.88883333333333	18.51303333333333	851990.25	2.9087779556987826E7	1	1288	0.36449842613413175	3.570740460600408	1.0835807090235143	307.1655578613281	307.16845703125
860	307.9931640625	10.447316666666667					1	DETECTED	307.9932 m/z @10.45 [CD6595_1.mzXML]	307.9931640625	10.447316666666667	10.406816666666666	10.5146	0.10778333333333379	9106.796875	43608.636814941165	0	1288	0.1497568124327593	1.3306584362139469	1.661316872427894	307.9889221191406	308.00140380859375
861	308.01318359375	10.487533333333333					1	DETECTED	308.0132 m/z @10.49 [CD6595_1.mzXML]	308.01318359375	10.487533333333333	10.39295	10.55505	0.1620999999999988	11669.896484375	63921.67244824182	0	1288	0.059558740421088885	0.8569162995594719	0.7138325991189438	308.0050354003906	308.0136413574219
862	308.04864501953125	10.447316666666667					1	DETECTED	308.0486 m/z @10.45 [CD6595_1.mzXML]	308.04864501953125	10.447316666666667	10.227516666666666	19.622333333333334	9.394816666666667	9008789.0	7.07351481767108E7	0	1288	0.12633681876750735	1.8525877155812576	2.2022653428402386	308.0477600097656	308.0495910644531
863	308.1083679199219	10.447316666666667					1	DETECTED	308.1084 m/z @10.45 [CD6595_1.mzXML]	308.1083679199219	10.447316666666667	3.542333333333333	10.5146	6.972266666666666	9945.0390625	1639892.9966606444	0	1288	0.15246527705343027	0.50487208513658	0.009744170273160048	308.1000671386719	308.1162414550781
864	308.14105224609375	10.447316666666667					1	DETECTED	308.1411 m/z @10.45 [CD6595_1.mzXML]	308.14105224609375	10.447316666666667	10.420383333333332	10.5009	0.0805166666666679	5484.6962890625	21344.763895752	0	1288	0.12813158869333918	1.4947400990097928	1.9894801980195855	308.1408386230469	308.1451110839844
865	308.1697998046875	10.993333333333334					1	DETECTED	308.1698 m/z @10.99 [CD6595_1.mzXML]	308.1697998046875	10.993333333333334	9.9383	18.7345	8.7962	107762.0078125	4778456.039727593	0	1288	0.26177657648084995	3.2420361201899426	1.6376836698833	308.1658020019531	308.17333984375
866	308.78033447265625	10.447316666666667					1	DETECTED	308.7803 m/z @10.45 [CD6595_1.mzXML]	308.78033447265625	10.447316666666667	10.406816666666666	10.5009	0.09408333333333374	9057.126953125	39879.229243408095	0	1288	0.09188651941166981	1.161522633744817	1.323045267489634	308.77996826171875	308.78070068359375
867	308.8768615722656	2.219266666666667					1	DETECTED	308.8769 m/z @2.22 [CD6595_1.mzXML]	308.8768615722656	2.219266666666667	2.07715	2.3180166666666664	0.24086666666666634	5792.4853515625	58565.20578259275	0	1288	0.7257240425120666	0.8474258238536388	0.6948516477072778	308.8763122558594	308.8772888183594
868	309.0517272949219	10.447316666666667					1	DETECTED	309.0517 m/z @10.45 [CD6595_1.mzXML]	309.0517272949219	10.447316666666667	1.8685666666666667	10.843250000000001	8.974683333333335	1296714.125	1.1945775447517328E7	0	1288	0.11535523510712942	1.8378885781094085	2.1520478956138867	309.0514831542969	309.0573425292969
869	309.14886474609375	13.813916666666668					1	DETECTED	309.1489 m/z @13.81 [CD6595_1.mzXML]	309.14886474609375	13.813916666666668	9.2895	14.016516666666666	4.727016666666666	80294.34375	1927790.1190507212	0	1288	null	0.523117502654118	0.12377354674208582	309.1454162597656	309.1495361328125
870	309.1619873046875	10.993333333333334					1	DETECTED	309.1620 m/z @10.99 [CD6595_1.mzXML]	309.1619873046875	10.993333333333334	9.789283333333334	18.1725	8.383216666666666	33642.33984375	2066048.8735428457	0	1288	0.3746016470777125	0.8347401107356607	0.6204018615726198	309.16107177734375	309.1695861816406
871	309.2011413574219	12.793949999999999					1	DETECTED	309.2011 m/z @12.79 [CD6595_1.mzXML]	309.2011413574219	12.793949999999999	11.831633333333334	12.905016666666667	1.0733833333333322	29692.208984375	530323.1118572993	0	1288	0.47776348512877576	0.5846282665534736	0.1753365480492366	309.20050048828125	309.2041931152344
872	309.2398986816406	12.724133333333333					1	DETECTED	309.2399 m/z @12.72 [CD6595_1.mzXML]	309.2398986816406	12.724133333333333	11.995166666666668	14.852316666666667	2.857149999999999	26435.802734375	1770253.3548569956	0	1288	0.08327510285651485	1.959726096300704	2.9988194752837565	309.2358703613281	309.2405090332031
873	309.30853271484375	10.447316666666667					1	DETECTED	309.3085 m/z @10.45 [CD6595_1.mzXML]	309.30853271484375	10.447316666666667	10.433883333333334	10.55505	0.12116666666666553	23551.013671875	116295.6292189935	0	1288	0.13309689461731544	4.509925558312588	8.019851116625176	309.3075866699219	309.3086242675781
874	310.04473876953125	10.447316666666667					1	DETECTED	310.0447 m/z @10.45 [CD6595_1.mzXML]	310.04473876953125	10.447316666666667	10.286533333333333	17.611	7.324466666666668	3312923.0	2.4537789010484353E7	0	1288	0.11616934790439082	1.7896262807683614	2.3609825545954357	310.0445556640625	310.04693603515625
875	310.199462890625	10.5009					1	DETECTED	310.1995 m/z @10.50 [CD6595_1.mzXML]	310.199462890625	10.5009	10.406816666666666	16.572883333333333	6.1660666666666675	28183.56640625	2457209.9845007323	0	1288	0.26040051655921026	32.76917626217878	64.53835252435756	310.1962585449219	310.20440673828125
876	310.4159240722656	10.447316666666667					1	DETECTED	310.4159 m/z @10.45 [CD6595_1.mzXML]	310.4159240722656	10.447316666666667	0.38889999999999997	10.528033333333333	10.139133333333334	33893.51171875	6947542.815462434	0	1288	0.5541045736678729	0.5040123942635106	0.008024788527021216	310.40948486328125	310.416748046875
877	310.9106750488281	1.6360833333333333					1	DETECTED	310.9107 m/z @1.64 [CD6595_1.mzXML]	310.9106750488281	1.6360833333333333	1.53175	1.7551666666666668	0.22341666666666682	90196.3984375	453670.877666504	0	1288	0.06287344622159452	1.347630861195376	1.481392685472864	310.91033935546875	310.9142761230469
878	311.00244140625	12.206016666666667					1	DETECTED	311.0024 m/z @12.21 [CD6595_1.mzXML]	311.00244140625	12.206016666666667	10.10655	18.422833333333333	8.316283333333333	9486.400390625	1103806.2762866819	0	1288	0.044422345271307506	1.6377124305747197	1.9794132735648102	311.0013427734375	311.00860595703125
879	311.0487976074219	10.447316666666667					1	DETECTED	311.0488 m/z @10.45 [CD6595_1.mzXML]	311.0487976074219	10.447316666666667	10.39295	12.14235	1.7493999999999996	440550.6875	3297542.3092858847	1	1288	0.11785165580774759	2.2490865667934856	2.360752449681208	311.04833984375	311.0549011230469
880	311.0673828125	11.59285					1	DETECTED	311.0674 m/z @11.59 [CD6595_1.mzXML]	311.0673828125	11.59285	10.978716666666665	11.7556	0.776883333333334	47453.03125	1064155.6674877917	0	1288	0.7197720918279771	0.6401726534033179	0.3286115445959108	311.0656433105469	311.0675048828125
881	311.1221923828125	8.7762					1	DETECTED	311.1222 m/z @8.78 [CD6595_1.mzXML]	311.1221923828125	8.7762	8.51615	11.7556	3.2394499999999997	14766.4794921875	433480.9141902162	0	1288	0.1143766390043286	6.228513747356285	12.288234487210143	311.1201171875	311.1276550292969
882	311.16448974609375	12.365283333333334					1	DETECTED	311.1645 m/z @12.37 [CD6595_1.mzXML]	311.16448974609375	12.365283333333334	12.237699999999998	14.66325	2.425550000000001	100309.5625	1941451.81310791	0	1288	0.335428741988542	9.271065509076431	2.1440337261046998	311.16412353515625	311.1736145019531
883	311.23468017578125	13.78585					1	DETECTED	311.2347 m/z @13.79 [CD6595_1.mzXML]	311.23468017578125	13.78585	13.716566666666667	14.136716666666667	0.4201499999999996	17579.162109375	255278.7239681395	0	1288	0.2542125617895099	3.0321145056531305	5.064229011306261	311.2341613769531	311.2352294921875
884	311.63055419921875	12.849383333333332					1	DETECTED	311.6306 m/z @12.85 [CD6595_1.mzXML]	311.63055419921875	12.849383333333332	12.710199999999999	12.9746	0.26440000000000197	91524.1171875	615519.9097895541	0	1288	0.12730037319076892	0.9490270996540525	0.8989225544678456	311.6302490234375	311.63153076171875
885	312.0271911621094	13.20845					1	DETECTED	312.0272 m/z @13.21 [CD6595_1.mzXML]	312.0271911621094	13.20845	11.141616666666666	18.456166666666665	7.314549999999999	67253.0859375	2431869.88032526	0	1288	0.0914844818978171	3.1316322585184437	0.19100308386248974	312.0192565917969	312.0279235839844
886	312.04144287109375	10.447316666666667					1	DETECTED	312.0414 m/z @10.45 [CD6595_1.mzXML]	312.04144287109375	10.447316666666667	10.377966666666667	10.71855	0.340583333333333	114662.2421875	762183.2448205558	0	1288	0.10834056875533804	1.7483077656026569	1.91410763208476	312.0409851074219	312.0419921875
887	312.1322326660156	12.849383333333332					1	DETECTED	312.1322 m/z @12.85 [CD6595_1.mzXML]	312.1322326660156	12.849383333333332	8.806866666666668	12.905016666666667	4.098149999999999	38913.53125	1150849.6625664074	0	1288	0.08221004510400753	0.5068810270829641	0.014108046464150611	312.1283264160156	312.1329650878906
888	312.2145080566406	10.766716666666667					1	DETECTED	312.2145 m/z @10.77 [CD6595_1.mzXML]	312.2145080566406	10.766716666666667	10.121583333333332	11.08265	0.9610666666666674	43567.80078125	424044.8233679203	0	1288	0.11916568111562142	1.5727132030829358	1.2369859328898019	312.2136535644531	312.2156982421875
889	312.2873840332031	13.556683333333332					1	DETECTED	312.2874 m/z @13.56 [CD6595_1.mzXML]	312.2873840332031	13.556683333333332	13.527583333333332	14.151933333333334	0.6243500000000015	25654.7578125	441304.5966578382	0	1288	0.19708634563435368	10.727663230240694	20.455326460481388	312.2868957519531	312.28826904296875
890	312.3602294921875	12.082333333333334					1	DETECTED	312.3602 m/z @12.08 [CD6595_1.mzXML]	312.3602294921875	12.082333333333334	12.0241	12.2696	0.24549999999999983	34430.296875	246025.6596967782	0	1288	0.11041495632390586	2.1078992558671823	3.0892313325541094	312.3601379394531	312.3607482910156
891	312.6554260253906	2.5124					1	DETECTED	312.6554 m/z @2.51 [CD6595_1.mzXML]	312.6554260253906	2.5124	1.8544333333333334	19.145833333333332	17.2914	15633.705078125	1575294.2801002502	0	1288	0.5917520565976258	4.8160310748788016	11.331722623149705	312.6541748046875	312.658447265625
892	313.0646057128906	11.607083333333332					1	DETECTED	313.0646 m/z @11.61 [CD6595_1.mzXML]	313.0646057128906	11.607083333333332	2.6777666666666664	11.710199999999999	9.032433333333332	17644.20703125	3764426.1927838135	0	1288	0.10310382229317483	0.5057740513925104	0.21677737766830193	313.06231689453125	313.06494140625
893	313.0943908691406	1.4722833333333334					1	DETECTED	313.0944 m/z @1.47 [CD6595_1.mzXML]	313.0943908691406	1.4722833333333334	1.3929166666666668	18.849333333333334	17.456416666666666	26112.859375	5647894.884925446	0	1288	0.08273845198124241	104.63837168869532	219.5083855364199	313.0931701660156	313.09991455078125
894	313.1459045410156	2.4852833333333333					1	DETECTED	313.1459 m/z @2.49 [CD6595_1.mzXML]	313.1459045410156	2.4852833333333333	2.4852833333333333	13.884533333333334	11.39925	14843.671875	3907471.9666660163	0	1288	7.601981702286636	null	null	313.1378479003906	313.15350341796875
895	313.1648254394531	12.412049999999999					1	DETECTED	313.1648 m/z @12.41 [CD6595_1.mzXML]	313.1648254394531	12.412049999999999	12.253566666666668	13.527583333333332	1.2740166666666646	24606.71875	685477.5736635735	0	1288	0.19767322271949794	4.019402671153694	6.827715226266489	313.1640930175781	313.1661682128906
896	313.27130126953125	13.730333333333334					1	DETECTED	313.2713 m/z @13.73 [CD6595_1.mzXML]	313.27130126953125	13.730333333333334	0.11864999999999999	19.955333333333332	19.836683333333333	804233.8125	1.8698983308392126E7	1	1288	0.2654416251363596	1.3757362261121526	1.5903071940214208	313.2706604003906	313.2743225097656
897	313.78167724609375	2.4713					1	DETECTED	313.7817 m/z @2.47 [CD6595_1.mzXML]	313.78167724609375	2.4713	2.1195666666666666	10.044516666666668	7.924950000000002	13172.7880859375	818799.1350443421	0	1288	0.595566998997394	10.424467193939677	18.943152059238148	313.7810974121094	313.7833557128906
898	314.0283508300781	13.18105					1	DETECTED	314.0284 m/z @13.18 [CD6595_1.mzXML]	314.0283508300781	13.18105	11.725150000000001	13.235516666666665	1.5103666666666644	18812.3515625	643048.6817106929	0	1288	0.09643639197672726	0.5187054971724242	0.037410994344848326	314.02569580078125	314.0283508300781
899	314.23016357421875	10.978716666666665					1	DETECTED	314.2302 m/z @10.98 [CD6595_1.mzXML]	314.23016357421875	10.978716666666665	10.874066666666666	11.89105	1.016983333333334	563349.6875	4879988.143611338	1	1288	0.14036016687284736	1.4746773447596029	1.6665969419939834	314.2294006347656	314.2307434082031
900	314.27459716796875	13.744200000000001					1	DETECTED	314.2746 m/z @13.74 [CD6595_1.mzXML]	314.27459716796875	13.744200000000001	0.8783166666666666	15.3733	14.494983333333334	152081.34375	6157297.039773043	0	1288	0.2448934075228184	0.56331084923564	2.4542113625927406	314.2739562988281	314.2759094238281
901	314.77716064453125	1.9375166666666668					1	DETECTED	314.7772 m/z @1.94 [CD6595_1.mzXML]	314.77716064453125	1.9375166666666668	1.9099	2.190716666666667	0.28081666666666694	11466.908203125	121877.37169873055	0	1288	0.24345016232021077	5.084188292094118	9.168376584188236	314.7760314941406	314.7779235839844
902	315.0658874511719	1.4101					1	DETECTED	315.0659 m/z @1.41 [CD6595_1.mzXML]	315.0658874511719	1.4101	1.4101	9.455433333333334	8.045333333333334	20211.658203125	1514849.6740427553	0	1288	0.06142813349464493	null	null	315.0563659667969	315.0667724609375
903	315.0773010253906	2.4852833333333333					1	DETECTED	315.0773 m/z @2.49 [CD6595_1.mzXML]	315.0773010253906	2.4852833333333333	0.10181666666666667	20.00583333333333	19.904016666666664	5032101.5	3.440112273540643E8	1	1288	0.44656165349524457	4.7233504896949325	9.349911665890795	315.0762023925781	315.087158203125
904	315.13134765625	11.405433333333333					1	DETECTED	315.1313 m/z @11.41 [CD6595_1.mzXML]	315.13134765625	11.405433333333333	2.3461333333333334	11.965533333333333	9.619399999999999	43157.73046875	3636714.417935424	0	1288	null	0.5225708296804662	0.0429194249719436	315.1224365234375	315.1323547363281
905	315.1593322753906	13.571083333333332					1	DETECTED	315.1593 m/z @13.57 [CD6595_1.mzXML]	315.1593322753906	13.571083333333332	2.2616500000000004	13.571083333333332	11.309433333333331	12390.5986328125	3110212.9813186033	0	1288	1.0838918642993747	0.5	null	315.15167236328125	315.16851806640625
906	315.23358154296875	10.993333333333334					1	DETECTED	315.2336 m/z @10.99 [CD6595_1.mzXML]	315.23358154296875	10.993333333333334	2.3741	11.067383333333334	8.693283333333333	100483.375	2207662.124049319	0	1288	0.12850253139379753	0.8228671445383822	0.7216943892644206	315.2274475097656	315.23394775390625
907	315.2780456542969	13.744200000000001					1	DETECTED	315.2780 m/z @13.74 [CD6595_1.mzXML]	315.2780456542969	13.744200000000001	13.6601	13.927950000000001	0.26785000000000103	15249.01953125	183023.32647973645	0	1288	0.22080477018295142	1.592449464922695	2.18489892984539	315.27679443359375	315.2789306640625
908	316.0812683105469	2.4852833333333333					1	DETECTED	316.0813 m/z @2.49 [CD6595_1.mzXML]	316.0812683105469	2.4852833333333333	0.21971666666666667	19.988999999999997	19.76928333333333	431001.15625	3.41855021001216E7	0	1288	0.4517488556066085	0.9102007846972081	2.824118857711393	316.08074951171875	316.08197021484375
909	316.1736145019531	10.528033333333333					1	DETECTED	316.1736 m/z @10.53 [CD6595_1.mzXML]	316.1736145019531	10.528033333333333	10.487533333333333	10.582600000000001	0.09506666666666774	27679.447265625	120970.80229882951	0	1288	0.1490189414606462	1.1736625514403496	1.347325102880699	316.1732482910156	316.1739196777344
910	316.24542236328125	11.12715					1	DETECTED	316.2454 m/z @11.13 [CD6595_1.mzXML]	316.24542236328125	11.12715	10.9045	11.816566666666667	0.9120666666666661	1106790.0	7742012.196141464	1	1288	0.09417050524411152	0.7744051275468122	2.866424151406981	316.2364501953125	316.2462158203125
911	317.0478210449219	2.0069666666666666					1	DETECTED	317.0478 m/z @2.01 [CD6595_1.mzXML]	317.0478210449219	2.0069666666666666	0.5579666666666667	19.162333333333333	18.604366666666667	19847.58203125	4513381.8321102895	0	1288	14.443186669405625	6.419726247987119	8.759145017734946	317.0478210449219	317.05517578125
912	317.08270263671875	2.4988333333333332					1	DETECTED	317.0827 m/z @2.50 [CD6595_1.mzXML]	317.08270263671875	2.4988333333333332	0.13531666666666667	19.971999999999998	19.83668333333333	59982.41796875	5178273.318714293	0	1288	0.33586871637592486	1.1293982657596933	3.4086030921310053	317.080322265625	317.0836486816406
913	317.1127624511719	1.6360833333333333					1	DETECTED	317.1128 m/z @1.64 [CD6595_1.mzXML]	317.1127624511719	1.6360833333333333	1.2727666666666666	16.45865	15.185883333333333	29000.576171875	3283992.6024424736	0	1288	0.17081277329670197	22.66915800067031	72.48713900175048	317.107666015625	317.1163635253906
914	317.14727783203125	1.7837666666666665					1	DETECTED	317.1473 m/z @1.78 [CD6595_1.mzXML]	317.14727783203125	1.7837666666666665	1.7837666666666665	10.641	8.857233333333333	5641.3857421875	1996743.4010037235	0	1288	8.873908951144134	null	null	317.1469421386719	317.14837646484375
915	317.17608642578125	13.513183333333334					1	DETECTED	317.1761 m/z @13.51 [CD6595_1.mzXML]	317.17608642578125	13.513183333333334	10.5009	13.616000000000001	3.1151000000000018	125978.7265625	2616190.61743628	0	1288	0.19934425960158286	0.5170333647222403	0.03348198171681354	317.17022705078125	317.1856689453125
916	317.24908447265625	11.12715					1	DETECTED	317.2491 m/z @11.13 [CD6595_1.mzXML]	317.24908447265625	11.12715	11.08265	14.225083333333334	3.1424333333333347	182395.46875	1.0672939897070559E7	0	1288	0.09957277446657997	33.81870353212565	63.2886823250925	317.2422790527344	317.2491149902344
917	317.527587890625	2.4852833333333333					1	DETECTED	317.5276 m/z @2.49 [CD6595_1.mzXML]	317.527587890625	2.4852833333333333	1.9791999999999998	10.197849999999999	8.218649999999998	15385.416015625	966013.0016193538	0	1288	0.42894004750705905	7.435405732555169	12.636316227063293	317.5255432128906	317.5290832519531
918	318.0628356933594	16.16585					1	DETECTED	318.0628 m/z @16.17 [CD6595_1.mzXML]	318.0628356933594	16.16585	5.715883333333333	18.865666666666666	13.149783333333332	4352.45654296875	1513755.4111583247	0	1288	0.27677835521123484	0.6291782429928007	0.2583564859856013	318.061279296875	318.0723876953125
919	318.1799621582031	13.46975					1	DETECTED	318.1800 m/z @13.47 [CD6595_1.mzXML]	318.1799621582031	13.46975	9.30385	16.952	7.648150000000001	25767.724609375	4911080.127401489	0	1288	4.145653894005067	1.0191912374492929	0.8577176834805902	318.1777038574219	318.1898498535156
920	318.2462463378906	13.601133333333333					1	DETECTED	318.2462 m/z @13.60 [CD6595_1.mzXML]	318.2462463378906	13.601133333333333	11.112300000000001	14.04595	2.9336499999999983	20677.02734375	1538112.2548286126	0	1288	2.5163005040996715	0.5893624857697716	0.1787249715395432	318.2448425292969	318.2525329589844
921	318.29766845703125	11.3632					1	DETECTED	318.2977 m/z @11.36 [CD6595_1.mzXML]	318.29766845703125	11.3632	11.305733333333334	13.799766666666667	2.4940333333333324	390474.9375	3212741.1764350487	0	1288	0.10291253974581593	2.126513817029248	2.1479207199127335	318.2958068847656	318.2984619140625
922	318.9349060058594	1.6063166666666668					1	DETECTED	318.9349 m/z @1.61 [CD6595_1.mzXML]	318.9349060058594	1.6063166666666668	1.53175	1.6509666666666667	0.11921666666666675	22507.60546875	95741.08057397472	0	1288	0.0669795807475857	0.7993965131873025	0.5817429552187947	318.9341735839844	318.9358825683594
923	318.9676513671875	1.9375166666666668					1	DETECTED	318.9677 m/z @1.94 [CD6595_1.mzXML]	318.9676513671875	1.9375166666666668	1.8259	2.304016666666667	0.47811666666666697	30729.43359375	383692.51768591296	0	1288	0.24633558448804616	2.1417799014484107	3.4425439014071224	318.9674072265625	318.96844482421875
924	319.0592956542969	16.409883333333333					1	DETECTED	319.0593 m/z @16.41 [CD6595_1.mzXML]	319.0592956542969	16.409883333333333	9.743699999999999	19.01383333333333	9.270133333333332	3635.9658203125	1027095.0866024473	0	1288	7.607039905428401	0.6953104100047252	0.39062082000945025	319.05694580078125	319.06072998046875
925	319.1272277832031	10.671166666666666					1	DETECTED	319.1272 m/z @10.67 [CD6595_1.mzXML]	319.1272277832031	10.671166666666666	10.541583333333334	10.750599999999999	0.20901666666666507	5468.9306640625	55596.42063378879	0	1288	0.1399056843714952	0.8064951768488723	0.6129903536977446	319.1263427734375	319.1274719238281
926	319.1662292480469	11.215					1	DETECTED	319.1662 m/z @11.21 [CD6595_1.mzXML]	319.1662292480469	11.215	9.547366666666667	12.158116666666666	2.6107499999999995	18971.759765625	829717.8181309812	0	1288	0.21056265916831762	0.7827709928241621	0.597979750102844	319.1627502441406	319.1671142578125
927	319.1920471191406	14.3666					1	DETECTED	319.1920 m/z @14.37 [CD6595_1.mzXML]	319.1920471191406	14.3666	10.060283333333333	16.985166666666668	6.9248833333333355	316978.4375	1.3057698760059563E7	0	1288	0.5212195486783635	1.2581888486461343	4.437752589695329	319.1827087402344	319.194091796875
928	319.2220764160156	12.668116666666666					1	DETECTED	319.2221 m/z @12.67 [CD6595_1.mzXML]	319.2220764160156	12.668116666666666	12.112083333333334	12.668116666666666	0.5560333333333318	14514.25	213264.83966027753	0	1288	0.1304934466223049	0.5	null	319.2214050292969	319.2248229980469
929	319.2603759765625	13.357666666666667					1	DETECTED	319.2604 m/z @13.36 [CD6595_1.mzXML]	319.2603759765625	13.357666666666667	5.487266666666667	19.772	14.284733333333332	22762.326171875	3832556.2409611507	0	1288	0.4801977960519128	0.9074972894219692	0.8149945788439382	319.2575378417969	319.2620849609375
930	319.301025390625	11.3632					1	DETECTED	319.3010 m/z @11.36 [CD6595_1.mzXML]	319.301025390625	11.3632	10.59685	12.426983333333334	1.8301333333333343	70065.5234375	1118150.1964667954	0	1288	0.09687973473355704	1.1940584154324603	3.845817029765925	319.2928466796875	319.3014831542969
931	319.99591064453125	11.3632					1	DETECTED	319.9959 m/z @11.36 [CD6595_1.mzXML]	319.99591064453125	11.3632	10.075183333333333	19.805666666666664	9.73048333333333	5838.7880859375	1625681.2436325068	0	1288	7.013884468413666	3.777312664173597	6.554625328347194	319.99591064453125	320.00396728515625
932	320.1953125	14.324466666666666					1	DETECTED	320.1953 m/z @14.32 [CD6595_1.mzXML]	320.1953125	14.324466666666666	13.6601	16.345333333333333	2.6852333333333327	46938.55078125	2574068.104292785	0	1288	1.1820677802614181	1.6288418552779043	1.6239729629538346	320.1949768066406	320.1965637207031
933	320.8673095703125	1.6360833333333333					1	DETECTED	320.8673 m/z @1.64 [CD6595_1.mzXML]	320.8673095703125	1.6360833333333333	1.5615833333333333	1.6954166666666666	0.13383333333333325	25063.291015625	107331.63817492688	0	1288	0.06857130115312837	0.8982102908277398	1.3036143873453605	320.86651611328125	320.8688049316406
934	320.96478271484375	1.9654333333333334					1	DETECTED	320.9648 m/z @1.97 [CD6595_1.mzXML]	320.96478271484375	1.9654333333333334	1.8116166666666667	2.38815	0.5765333333333333	19718.1171875	284233.36182141106	0	1288	0.15494637852090176	1.8740925344024266	2.7481850688048532	320.96392822265625	320.96563720703125
935	321.181884765625	11.710199999999999					1	DETECTED	321.1819 m/z @11.71 [CD6595_1.mzXML]	321.181884765625	11.710199999999999	10.874066666666666	11.816566666666667	0.9425000000000008	5862.1416015625	209410.22917834498	0	1288	0.8472102435720732	0.5636062828894922	0.12721256577898438	321.1806945800781	321.1829833984375
936	321.2074279785156	12.724133333333333					1	DETECTED	321.2074 m/z @12.72 [CD6595_1.mzXML]	321.2074279785156	12.724133333333333	1.4266166666666666	15.245366666666666	13.81875	27878.34765625	8350394.227304201	0	1288	0.39043231642251186	0.6115835190919539	0.22316703818390765	321.198486328125	321.2091064453125
937	321.3127746582031	12.441733333333334					1	DETECTED	321.3128 m/z @12.44 [CD6595_1.mzXML]	321.3127746582031	12.441733333333334	12.380883333333333	12.668116666666666	0.287233333333333	12707.443359375	144852.00847729534	0	1288	0.2262667580294515	2.3601752944398653	3.720350588879731	321.3116149902344	321.3133544921875
938	322.06396484375	11.980533333333334					1	DETECTED	322.0640 m/z @11.98 [CD6595_1.mzXML]	322.06396484375	11.980533333333334	11.920783333333333	19.113	7.192216666666667	389212.71875	4126356.147687258	1	1288	0.11776822751360605	2.7443889919687634	3.6899100945379137	322.0558776855469	322.0645446777344
939	322.2716369628906	14.031316666666667					1	DETECTED	322.2716 m/z @14.03 [CD6595_1.mzXML]	322.2716369628906	14.031316666666667	13.813916666666668	14.648966666666666	0.835049999999999	45440.37890625	934413.4442441403	0	1288	0.34605000823413157	1.9036951140140992	3.1042276405639093	322.27069091796875	322.2722473144531
940	322.6861267089844	2.915216666666667					1	DETECTED	322.6861 m/z @2.92 [CD6595_1.mzXML]	322.6861267089844	2.915216666666667	2.915216666666667	9.5016	6.586383333333333	2112.80078125	657171.2532446898	0	1288	6.571675121535825	null	null	322.6861267089844	322.6881408691406
941	323.1617431640625	10.528033333333333					1	DETECTED	323.1617 m/z @10.53 [CD6595_1.mzXML]	323.1617431640625	10.528033333333333	6.6183000000000005	11.156216666666667	4.537916666666667	16319.2919921875	455266.348077454	0	1288	0.23859735732052023	1.1705743904821029	1.2482834961182185	323.158203125	323.1626892089844
942	323.1855163574219	14.57765					1	DETECTED	323.1855 m/z @14.58 [CD6595_1.mzXML]	323.1855163574219	14.57765	9.879	19.938666666666666	10.059666666666667	6047.27734375	1746908.777635619	0	1288	0.9844631781036988	1.0704847846367218	0.786180186415205	323.17816162109375	323.1954650878906
943	323.2235412597656	14.076016666666668					1	DETECTED	323.2235 m/z @14.08 [CD6595_1.mzXML]	323.2235412597656	14.076016666666668	1.4266166666666666	15.136783333333334	13.710166666666668	23759.529296875	5016918.500860776	0	1288	2.400733041072039	0.5419941395720177	0.07090471598223856	323.22186279296875	323.22467041015625
944	323.99908447265625	13.758033333333334					1	DETECTED	323.9991 m/z @13.76 [CD6595_1.mzXML]	323.99908447265625	13.758033333333334	0.11864999999999999	19.755499999999998	19.63685	14341.54296875	3734747.2406835323	0	1288	3.731194429530273	0.7098209662724375	1.4388504584129589	323.9973449707031	324.00360107421875
945	324.0439147949219	10.182866666666666					1	DETECTED	324.0439 m/z @10.18 [CD6595_1.mzXML]	324.0439147949219	10.182866666666666	9.27525	15.0761	5.8008500000000005	25487.232421875	2267082.808464722	0	1288	0.9716539047568151	3.1956497787245013	0.5794915498782468	324.03692626953125	324.04412841796875
946	324.06109619140625	11.995166666666668					1	DETECTED	324.0611 m/z @12.00 [CD6595_1.mzXML]	324.06109619140625	11.995166666666668	11.215	12.158116666666666	0.9431166666666666	129653.0625	1609404.6600087886	0	1288	0.11880018346459664	0.6167174564882371	2.581338586418879	324.0606384277344	324.062744140625
947	324.1774597167969	16.361683333333335					1	DETECTED	324.1775 m/z @16.36 [CD6595_1.mzXML]	324.1774597167969	16.361683333333335	0.25351666666666667	19.988999999999997	19.73548333333333	18043.26171875	4903056.55318982	0	1288	1.933856988969337	0.7532745964489556	0.3885603738442761	324.17523193359375	324.178466796875
948	324.18988037109375	9.713750000000001					1	DETECTED	324.1899 m/z @9.71 [CD6595_1.mzXML]	324.18988037109375	9.713750000000001	9.668283333333333	9.864166666666668	0.19588333333333452	41439.70703125	233040.96996606406	0	1288	0.08703655179410852	2.9353988748390623	2.626699189851838	324.1897277832031	324.1903381347656
949	325.064453125	11.995166666666668					1	DETECTED	325.0645 m/z @12.00 [CD6595_1.mzXML]	325.064453125	11.995166666666668	7.462666666666666	12.0674	4.604733333333333	24564.859375	1375897.083460602	0	1288	0.47349920784862753	0.5079683765398049	0.015936753079609785	325.05615234375	325.0648193359375
950	325.1737976074219	16.198166666666665					1	DETECTED	325.1738 m/z @16.20 [CD6595_1.mzXML]	325.1737976074219	16.198166666666665	0.15216666666666667	20.00583333333333	19.853666666666665	22915.02734375	6197933.3199723475	0	1288	3.0678674210576027	0.7662183062123564	0.5557600924515224	325.1722106933594	325.17437744140625
951	325.2025146484375	13.730333333333334					1	DETECTED	325.2025 m/z @13.73 [CD6595_1.mzXML]	325.2025146484375	13.730333333333334	9.698133333333335	14.121566666666666	4.423433333333332	40688.77734375	2015117.3406645523	0	1288	0.33929746336879774	0.5493923385850652	0.09864565791849884	325.19317626953125	325.21240234375
952	325.232421875	13.029166666666667					1	DETECTED	325.2324 m/z @13.03 [CD6595_1.mzXML]	325.232421875	13.029166666666667	12.87715	13.153716666666666	0.27656666666666574	58894.3203125	441597.2712766106	0	1288	0.15723303855618553	0.9096590286152816	0.5622194058419655	325.2314147949219	325.23419189453125
953	325.94024658203125	1.4872833333333333					1	DETECTED	325.9402 m/z @1.49 [CD6595_1.mzXML]	325.94024658203125	1.4872833333333333	1.4423166666666667	1.5615833333333333	0.11926666666666663	4903.39111328125	22570.919067871073	0	1288	0.09223809034431407	1.32616753150482	1.65233506300964	325.9399719238281	325.9428405761719
954	326.3746032714844	11.846833333333333					1	DETECTED	326.3746 m/z @11.85 [CD6595_1.mzXML]	326.3746032714844	11.846833333333333	11.801583333333333	11.861583333333334	0.0600000000000005	5330.5751953125	16461.953334228554	0	1288	0.07965788265849127	0.6629834254143797	0.3259668508287594	326.3746032714844	326.3763122558594
955	327.0043029785156	11.290533333333334					1	DETECTED	327.0043 m/z @11.29 [CD6595_1.mzXML]	327.0043029785156	11.290533333333334	0.10181666666666667	20.00583333333333	19.904016666666664	10861.0458984375	5761596.758317623	0	1288	10.959978156918801	0.8894682589453956	0.7789365178907914	327.0043029785156	327.01275634765625
956	327.05035400390625	11.550183333333333					1	DETECTED	327.0504 m/z @11.55 [CD6595_1.mzXML]	327.05035400390625	11.550183333333333	1.6213666666666666	17.775666666666666	16.1543	99589.5	8336736.047591431	0	1288	0.13113638140951345	2.749505766459389	0.01881316900526356	327.0488586425781	327.0555114746094
957	327.17169189453125	13.94255					1	DETECTED	327.1717 m/z @13.94 [CD6595_1.mzXML]	327.17169189453125	13.94255	1.2899166666666666	18.338666666666665	17.04875	8284.1845703125	4707008.707981026	0	1288	6.106343969410775	0.6737233882801734	1.2059302488505204	327.16790771484375	327.1729431152344
958	327.2270812988281	13.987066666666667					1	DETECTED	327.2271 m/z @13.99 [CD6595_1.mzXML]	327.2270812988281	13.987066666666667	12.333883333333334	14.822283333333333	2.4883999999999986	143868.703125	3712893.812474855	0	1288	0.2998195999461988	0.7210667161879113	0.40339764829311237	327.2176208496094	327.2275695800781
959	327.25091552734375	12.752366666666667					1	DETECTED	327.2509 m/z @12.75 [CD6595_1.mzXML]	327.25091552734375	12.752366666666667	2.5948833333333337	12.82155	10.226666666666667	24156.216796875	3615026.204626221	0	1288	0.5442660080935671	0.5034055351637299	0.11529702624211427	327.24993896484375	327.2587585449219
960	327.28717041015625	11.89105					1	DETECTED	327.2872 m/z @11.89 [CD6595_1.mzXML]	327.28717041015625	11.89105	11.650566666666666	12.112083333333334	0.46151666666666813	16144.244140625	300351.04972876015	0	1288	0.25952968015540456	0.9595606071106818	0.9191212142213637	327.2867431640625	327.28759765625
961	328.05389404296875	11.578666666666667					1	DETECTED	328.0539 m/z @11.58 [CD6595_1.mzXML]	328.05389404296875	11.578666666666667	9.5016	11.665183333333333	2.1635833333333334	12395.87890625	841584.693315185	0	1288	2.1901318225436945	0.5208266465528308	0.041653293105661675	328.0534362792969	328.0628356933594
962	328.2095642089844	12.052999999999999					1	DETECTED	328.2096 m/z @12.05 [CD6595_1.mzXML]	328.2095642089844	12.052999999999999	6.009916666666667	12.222100000000001	6.212183333333334	64930.625	4779319.198980713	0	1288	0.14119645630588806	0.5155318320223687	0.03213326138813795	328.2093200683594	328.2115478515625
963	328.24578857421875	11.12715					1	DETECTED	328.2458 m/z @11.13 [CD6595_1.mzXML]	328.24578857421875	11.12715	11.05245	16.5566	5.504149999999999	97379.5703125	3119136.0818227525	0	1288	0.10903827391423881	36.905544198084996	2.1711709797160155	328.2405090332031	328.2458190917969
964	328.8961486816406	1.54685					1	DETECTED	328.8961 m/z @1.55 [CD6595_1.mzXML]	328.8961486816406	1.54685	1.4423166666666667	1.6063166666666668	0.16400000000000015	67720.328125	413604.2056608888	0	1288	0.10534737775281866	0.7836887815541882	0.5941630830967162	328.8953857421875	328.8966064453125
965	328.9963684082031	1.7976333333333334					1	DETECTED	328.9964 m/z @1.80 [CD6595_1.mzXML]	328.9963684082031	1.7976333333333334	0.11864999999999999	20.00583333333333	19.887183333333333	38040.9296875	5931540.161408503	0	1288	0.05709656570220201	3.041336359510423	5.255818210298068	328.9962463378906	329.0041809082031
966	329.0499572753906	11.5215					1	DETECTED	329.0500 m/z @11.52 [CD6595_1.mzXML]	329.0499572753906	11.5215	11.5215	14.605983333333334	3.084483333333335	13860.2470703125	873252.1252696537	0	1288	0.120851903849573	null	null	329.0442810058594	329.0510559082031
967	329.17529296875	12.365283333333334					1	DETECTED	329.1753 m/z @12.37 [CD6595_1.mzXML]	329.17529296875	12.365283333333334	12.318666666666667	12.594366666666668	0.2757000000000005	13685.34765625	149798.36705627426	0	1288	0.19754936600500805	2.9570968895244767	4.914193779048953	329.17291259765625	329.1757507324219
968	329.2126770019531	12.009733333333333					1	DETECTED	329.2127 m/z @12.01 [CD6595_1.mzXML]	329.2126770019531	12.009733333333333	11.980533333333334	12.082333333333334	0.10180000000000078	18095.798828125	68639.91817334005	0	1288	0.07622215986487468	1.743150684931553	2.204074126131806	329.2124328613281	329.2147216796875
969	329.24493408203125	13.78585					1	DETECTED	329.2449 m/z @13.79 [CD6595_1.mzXML]	329.24493408203125	13.78585	11.08265	15.404766666666665	4.322116666666666	265397.375	6201938.545044222	0	1288	0.5221258104860134	0.601246543591881	3.0451609069680377	329.24249267578125	329.2493591308594
970	330.0306396484375	10.447316666666667					1	DETECTED	330.0306 m/z @10.45 [CD6595_1.mzXML]	330.0306396484375	10.447316666666667	10.39295	10.611383333333333	0.2184333333333317	38653.58984375	246207.45549951156	0	1288	0.10023170300828355	2.0088902513795066	3.0177805027590128	330.0304870605469	330.03082275390625
971	330.2485656738281	13.870233333333335					1	DETECTED	330.2486 m/z @13.87 [CD6595_1.mzXML]	330.2485656738281	13.870233333333335	11.69515	14.33855	2.6433999999999997	45717.046875	4084189.722246094	0	1288	2.600876451423229	0.6076548791234047	0.21464060130198306	330.2437744140625	330.2485656738281
972	330.26068115234375	11.2593					1	DETECTED	330.2607 m/z @11.26 [CD6595_1.mzXML]	330.26068115234375	11.2593	11.215	12.579466666666667	1.364466666666667	38468.40234375	778571.1470405284	0	1288	0.08040409282773986	15.40030097817916	28.53162541436802	330.26068115234375	330.2623291015625
973	330.33428955078125	11.89105					1	DETECTED	330.3343 m/z @11.89 [CD6595_1.mzXML]	330.33428955078125	11.89105	11.846833333333333	11.995166666666668	0.1483333333333352	22379.4140625	123843.40209716879	0	1288	0.12392972170685645	1.677346400301545	2.35469280060309	330.33380126953125	330.33489990234375
974	330.75146484375	1.95165					1	DETECTED	330.7515 m/z @1.95 [CD6595_1.mzXML]	330.75146484375	1.95165	1.95165	2.1621666666666663	0.21051666666666624	11904.6552734375	86733.28695715322	0	1288	0.35995120055689855	null	null	330.7505798339844	330.751953125
975	330.8936462402344	1.53175					1	DETECTED	330.8936 m/z @1.53 [CD6595_1.mzXML]	330.8936462402344	1.53175	1.4722833333333334	1.7253833333333333	0.2530999999999999	13139.4140625	98372.24779443361	0	1288	0.07956436662418054	2.1280829596412585	3.256165919282517	330.8929138183594	330.9014892578125
976	331.0517578125	2.4852833333333333					1	DETECTED	331.0518 m/z @2.49 [CD6595_1.mzXML]	331.0517578125	2.4852833333333333	0.11864999999999999	19.955333333333332	19.836683333333333	592984.6875	3.054587829677718E7	1	1288	0.40597207980754524	1.2178142538911159	1.42180201140994	331.0423583984375	331.05279541015625
977	331.1855773925781	12.126933333333334					1	DETECTED	331.1856 m/z @12.13 [CD6595_1.mzXML]	331.1855773925781	12.126933333333334	12.096966666666667	19.358833333333333	7.261866666666666	24204.537109375	1434063.9981390387	0	1288	0.09789188450964836	121.16573971078964	241.33147942157927	331.1842956542969	331.186279296875
978	331.20233154296875	11.156216666666667					1	DETECTED	331.2023 m/z @11.16 [CD6595_1.mzXML]	331.20233154296875	11.156216666666667	11.112300000000001	11.170766666666667	0.058466666666666	10649.927734375	28536.230548095118	0	1288	0.07328960071777502	0.6656546489563568	0.3313092979127137	331.20147705078125	331.2028503417969
979	331.26007080078125	11.405433333333333					1	DETECTED	331.2601 m/z @11.41 [CD6595_1.mzXML]	331.26007080078125	11.405433333333333	10.782816666666667	16.42615	5.643333333333333	18663.52734375	2144499.201506926	0	1288	3.93904061584926	4.441905409133855	7.918134731165694	331.2522888183594	331.2621154785156
980	331.2817077636719	13.78585					1	DETECTED	331.2817 m/z @13.79 [CD6595_1.mzXML]	331.2817077636719	13.78585	0.21971666666666667	19.921833333333332	19.702116666666665	554773.5625	1.754542722154807E7	1	1288	0.27811211187890805	1.1533847164990212	1.2555155906130995	331.28143310546875	331.2837829589844
981	332.0552673339844	2.5124					1	DETECTED	332.0553 m/z @2.51 [CD6595_1.mzXML]	332.0552673339844	2.5124	1.4101	19.805666666666664	18.395566666666664	57183.91015625	4033227.7574881585	0	1288	0.17104610618775906	1.2344544648937372	0.8140566170001811	332.04620361328125	332.0570068359375
982	332.161865234375	10.286533333333333					1	DETECTED	332.1619 m/z @10.29 [CD6595_1.mzXML]	332.161865234375	10.286533333333333	9.348333333333333	18.603833333333334	9.255500000000001	153879.890625	5448196.974565612	1	1288	0.3857324725298543	1.386262079265953	1.6216667876146482	332.1599426269531	332.1639099121094
983	332.24072265625	10.798416666666666					1	DETECTED	332.2407 m/z @10.80 [CD6595_1.mzXML]	332.24072265625	10.798416666666666	10.182866666666666	10.919866666666667	0.7370000000000019	102991.578125	1123217.192626096	1	1288	0.13826198144445812	0.598651612379174	1.2448310526621813	332.2404479980469	332.2413330078125
984	332.2586975097656	11.920783333333333					1	DETECTED	332.2587 m/z @11.92 [CD6595_1.mzXML]	332.2586975097656	11.920783333333333	11.89105	15.213750000000001	3.322700000000001	7549.28515625	918432.5845156251	0	1288	3.155441594866252	55.875000000001165	110.75000000000233	332.2586975097656	332.26507568359375
985	332.3290100097656	11.7556					1	DETECTED	332.3290 m/z @11.76 [CD6595_1.mzXML]	332.3290100097656	11.7556	11.725150000000001	11.905750000000001	0.1806000000000001	23029.859375	142866.551889404	0	1288	0.09662155548789642	2.965517241379476	4.931034482758952	332.3287658691406	332.32916259765625
986	333.0495910644531	2.5124					1	DETECTED	333.0496 m/z @2.51 [CD6595_1.mzXML]	333.0495910644531	2.5124	1.2213833333333333	9.607866666666666	8.386483333333333	34336.30078125	2227854.0812814636	0	1288	1.5923505426319302	0.9718782236259714	0.9323688013114902	333.0488586425781	333.051513671875
987	333.1484680175781	13.4414					1	DETECTED	333.1485 m/z @13.44 [CD6595_1.mzXML]	333.1484680175781	13.4414	10.6867	15.630333333333335	4.943633333333334	57642.04296875	2549558.5572819803	0	1288	0.15706616075451585	0.8064711653747045	0.6913299379368585	333.1388244628906	333.1498107910156
988	333.1657409667969	10.152516666666665					1	DETECTED	333.1657 m/z @10.15 [CD6595_1.mzXML]	333.1657409667969	10.152516666666665	9.834399999999999	16.198166666666665	6.363766666666667	22580.53125	1475046.960310547	0	1288	0.3282265274638565	10.002252842248653	0.8102964446782832	333.1639404296875	333.1704406738281
989	333.1816101074219	11.980533333333334					1	DETECTED	333.1816 m/z @11.98 [CD6595_1.mzXML]	333.1816101074219	11.980533333333334	11.650566666666666	13.987066666666667	2.336500000000001	34451.1953125	1344545.4215996102	0	1288	0.4606490347638488	3.540509142337603	1.4324068268568944	333.1813049316406	333.1824035644531
990	334.1379699707031	9.743699999999999					1	DETECTED	334.1380 m/z @9.74 [CD6595_1.mzXML]	334.1379699707031	9.743699999999999	9.713750000000001	9.834399999999999	0.1206499999999977	8996.859375	43447.17730206265	0	1288	0.10387462627674715	2.0141903171954416	3.0283806343908837	334.1374816894531	334.1382141113281
991	334.91253662109375	1.6063166666666668					1	DETECTED	334.9125 m/z @1.61 [CD6595_1.mzXML]	334.91253662109375	1.6063166666666668	1.53175	1.66555	0.13380000000000014	83300.578125	389311.03426562535	0	1288	0.08063005252816091	0.9114491669387442	0.7726855035254052	334.9116516113281	334.913330078125
992	334.94140625	1.9654333333333334					1	DETECTED	334.9414 m/z @1.97 [CD6595_1.mzXML]	334.94140625	1.9654333333333334	1.4423166666666667	2.2050166666666664	0.7626999999999997	11461.392578125	286706.202420166	0	1288	0.08674852624473428	0.7289960811801062	0.45799216236021223	334.94097900390625	334.9469299316406
993	335.1484375	13.46975					1	DETECTED	335.1484 m/z @13.47 [CD6595_1.mzXML]	335.1484375	13.46975	13.455516666666666	13.630916666666668	0.17540000000000155	17288.13671875	101051.53205541958	0	1288	0.17538076694201798	6.161592505854862	11.323185011709723	335.1479797363281	335.14959716796875
994	335.1641540527344	14.422483333333334					1	DETECTED	335.1642 m/z @14.42 [CD6595_1.mzXML]	335.1641540527344	14.422483333333334	10.182866666666666	16.328799999999998	6.145933333333332	86273.828125	7081275.917664214	0	1288	0.5087812434672596	0.6722881344208189	0.4694131334527178	335.1614074707031	335.1659851074219
995	335.2163391113281	12.5643					1	DETECTED	335.2163 m/z @12.56 [CD6595_1.mzXML]	335.2163391113281	12.5643	12.441733333333334	12.639616666666665	0.19788333333333163	43166.109375	282574.112858642	0	1288	0.09717705894586537	0.8072477563230881	0.6144955126461762	335.21624755859375	335.2171936035156
996	336.0731506347656	15.630333333333335					1	DETECTED	336.0732 m/z @15.63 [CD6595_1.mzXML]	336.0731506347656	15.630333333333335	9.953216666666666	18.964166666666664	9.010949999999998	2713.482421875	667757.6389251709	0	1288	0.1433909800468598	0.7936202943395557	0.5872405886791114	336.0721740722656	336.07513427734375
997	336.1675720214844	14.408383333333335					1	DETECTED	336.1676 m/z @14.41 [CD6595_1.mzXML]	336.1675720214844	14.408383333333335	1.7693666666666668	15.501116666666666	13.73175	15782.4658203125	4868396.83061145	0	1288	3.294359410609884	0.5418953934909858	0.07368302868091767	336.1594543457031	336.1759948730469
998	336.2514953613281	12.174166666666668					1	DETECTED	336.2515 m/z @12.17 [CD6595_1.mzXML]	336.2514953613281	12.174166666666668	11.89105	16.45865	4.567599999999999	13711.7744140625	1121908.2784439696	0	1288	0.3211315955569116	8.066639194678237	15.133278389356473	336.24407958984375	336.25250244140625
999	336.6617431640625	13.262583333333334					1	DETECTED	336.6617 m/z @13.26 [CD6595_1.mzXML]	336.6617431640625	13.262583333333334	13.070933333333333	13.630916666666668	0.559983333333335	48215.04296875	753144.5477365734	0	1288	0.166753925093575	1.4609531263588107	1.7009595327976972	336.6609191894531	336.6625671386719
1000	337.0597229003906	1.8685666666666667					1	DETECTED	337.0597 m/z @1.87 [CD6595_1.mzXML]	337.0597229003906	1.8685666666666667	1.6509666666666667	18.931500000000003	17.280533333333338	669404.3125	2.661708221977747E7	1	1288	0.6593824433300901	4.285748486967062	8.152403147907537	337.0583801269531	337.0697021484375
1001	337.16473388671875	14.450533333333334					1	DETECTED	337.1647 m/z @14.45 [CD6595_1.mzXML]	337.16473388671875	14.450533333333334	11.112300000000001	15.759266666666667	4.646966666666666	52768.07421875	2884767.3843334983	0	1288	1.0527014395754133	0.6636071393617708	0.3483559316734726	337.161376953125	337.1669616699219
1002	337.17974853515625	12.639616666666665					1	DETECTED	337.1797 m/z @12.64 [CD6595_1.mzXML]	337.17974853515625	12.639616666666665	10.874066666666666	12.9881	2.1140333333333334	156639.734375	2598606.260989256	0	1288	0.21553713995821155	0.7157778404803427	0.41174334020901926	337.1755065917969	337.1810607910156
1003	338.06317138671875	1.8685666666666667					1	DETECTED	338.0632 m/z @1.87 [CD6595_1.mzXML]	338.06317138671875	1.8685666666666667	1.8259	11.69515	9.86925	60526.140625	2752978.1529948115	0	1288	0.21485276882320492	13.57225118943754	18.604576370014033	338.0588073730469	338.0645446777344
1004	338.16851806640625	14.436416666666666					1	DETECTED	338.1685 m/z @14.44 [CD6595_1.mzXML]	338.16851806640625	14.436416666666666	14.324466666666666	14.956733333333334	0.6322666666666681	14091.931640625	230947.44441455108	0	1288	0.25869436300710724	2.8238797082030676	4.647759416406135	338.1675109863281	338.1690979003906
1005	338.22991943359375	12.441733333333334					1	DETECTED	338.2299 m/z @12.44 [CD6595_1.mzXML]	338.22991943359375	12.441733333333334	0.10181666666666667	20.00583333333333	19.904016666666664	894030.3125	2.928446014308294E7	0	1288	0.16296906035618974	2.515121243690454	2.340872557708783	338.22882080078125	338.2333068847656
1006	338.3391418457031	12.654033333333333					1	DETECTED	338.3391 m/z @12.65 [CD6595_1.mzXML]	338.3391418457031	12.654033333333333	4.267399999999999	13.042983333333332	8.775583333333334	603786.25	1.5744488186843727E7	1	1288	6.365709163347681	0.6421859966974323	0.6370583393607907	338.3389587402344	338.33978271484375
1007	339.064453125	1.88235					1	DETECTED	339.0645 m/z @1.88 [CD6595_1.mzXML]	339.064453125	1.88235	1.8400333333333334	2.81725	0.9772166666666666	12161.3017578125	316196.88691613777	0	1288	0.298035855630578	11.546474990153634	22.092949980307267	339.06292724609375	339.0672912597656
1008	339.1599426269531	14.436416666666666					1	DETECTED	339.1599 m/z @14.44 [CD6595_1.mzXML]	339.1599426269531	14.436416666666666	14.1966	15.597716666666667	1.4011166666666668	21379.421875	647480.2043709713	0	1288	0.47541841117740624	2.921224546528605	2.854287140712956	339.1596374511719	339.16107177734375
1009	339.1799011230469	12.609816666666667					1	DETECTED	339.1799 m/z @12.61 [CD6595_1.mzXML]	339.1799011230469	12.609816666666667	12.579466666666667	14.076016666666668	1.496550000000001	29812.779296875	1526854.314243651	0	1288	1.332818421014208	24.654859967050825	48.30971993410165	339.17950439453125	339.1819763183594
1010	339.1956481933594	11.846833333333333					1	DETECTED	339.1956 m/z @11.85 [CD6595_1.mzXML]	339.1956481933594	11.846833333333333	11.156216666666667	16.507266666666666	5.351049999999999	35574.25390625	2292212.2927495115	0	1288	0.3768885431115052	2.9669919699001515	6.6990319359130375	339.18731689453125	339.19610595703125
1011	339.2331237792969	12.426983333333334					1	DETECTED	339.2331 m/z @12.43 [CD6595_1.mzXML]	339.2331237792969	12.426983333333334	0.15216666666666667	19.738666666666667	19.5865	170967.203125	5358150.707017607	0	1288	0.07979311141002654	6.757195760443194	3.421485513010084	339.23248291015625	339.2357482910156
1012	339.2810974121094	12.501683333333334					1	DETECTED	339.2811 m/z @12.50 [CD6595_1.mzXML]	339.2810974121094	12.501683333333334	11.846833333333333	15.889100000000001	4.042266666666668	128037.046875	6469277.16628467	0	1288	94.19751266185202	1.9631143414694503	16.109522732639263	339.2730407714844	339.28900146484375
1013	339.3424377441406	12.654033333333333					1	DETECTED	339.3424 m/z @12.65 [CD6595_1.mzXML]	339.3424377441406	12.654033333333333	12.0241	15.182933333333333	3.158833333333332	142270.640625	4127192.8328476534	0	1288	0.3399482466134405	1.2769137084078657	0.6635784399382071	339.33428955078125	339.3515930175781
1014	340.0384826660156	10.447316666666667					1	DETECTED	340.0385 m/z @10.45 [CD6595_1.mzXML]	340.0384826660156	10.447316666666667	9.713750000000001	11.6214	1.9076499999999985	131810.28125	1422667.5808683157	0	1288	0.11072108695738869	2.490071369502898	1.9515993995822205	340.0308532714844	340.0390930175781
1015	340.2454528808594	11.22965					1	DETECTED	340.2455 m/z @11.23 [CD6595_1.mzXML]	340.2454528808594	11.22965	11.08265	18.206	7.12335	51280.12890625	3379604.3106174325	0	1288	0.10655101713961912	24.229081632653024	null	340.2359313964844	340.24603271484375
1016	340.34490966796875	12.53305					1	DETECTED	340.3449 m/z @12.53 [CD6595_1.mzXML]	340.34490966796875	12.53305	12.34975	12.738233333333334	0.3884833333333333	14705.265625	248392.45442504835	0	1288	0.20612463900478595	1.059692671394804	1.1193853427896079	340.34490966796875	340.34674072265625
1017	340.9292907714844	1.6213666666666666					1	DETECTED	340.9293 m/z @1.62 [CD6595_1.mzXML]	340.9292907714844	1.6213666666666666	1.54685	1.6806666666666668	0.1338166666666667	49535.953125	250560.5937890628	0	1288	0.0827027957260218	0.900048693250778	0.8902351602679112	340.92913818359375	340.929931640625
1018	341.02947998046875	11.550183333333333					1	DETECTED	341.0295 m/z @11.55 [CD6595_1.mzXML]	341.02947998046875	11.550183333333333	11.4924	11.905750000000001	0.4133500000000012	213133.59375	1852929.3670350378	0	1288	0.1327926983013814	2.6935415771114846	3.117341030844418	341.0290222167969	341.03021240234375
1019	341.1751708984375	13.813916666666668					1	DETECTED	341.1752 m/z @13.81 [CD6595_1.mzXML]	341.1751708984375	13.813916666666668	13.385250000000001	16.182016666666666	2.796766666666665	27800.9296875	572980.1191682124	0	1288	0.428804648631532	3.2621695178849133	0.2413450454019309	341.1733093261719	341.1850280761719
1020	341.1949157714844	12.396466666666667					1	DETECTED	341.1949 m/z @12.40 [CD6595_1.mzXML]	341.1949157714844	12.396466666666667	1.4266166666666666	16.361683333333335	14.93506666666667	10545.900390625	3960864.5731622307	0	1288	4.437778138412282	0.6807324925439576	0.36146498508791536	341.18572998046875	341.1968994140625
1021	341.3022766113281	12.696233333333334					1	DETECTED	341.3023 m/z @12.70 [CD6595_1.mzXML]	341.3022766113281	12.696233333333334	0.9120166666666666	16.919	16.006983333333334	891093.1875	1.6161931946657658E7	1	1288	0.20312707528374396	0.9263937285145015	1.986156707543393	341.3009948730469	341.3043518066406
1022	341.3501281738281	14.016516666666666					1	DETECTED	341.3501 m/z @14.02 [CD6595_1.mzXML]	341.3501281738281	14.016516666666666	13.799766666666667	14.7351	0.9353333333333325	25143.41015625	583692.8795681155	0	1288	0.27691980286453344	2.157631680123034	3.3152633602460684	341.34979248046875	341.350341796875
1023	342.01336669921875	8.991583333333333					1	DETECTED	342.0134 m/z @8.99 [CD6595_1.mzXML]	342.01336669921875	8.991583333333333	0.11864999999999999	20.00583333333333	19.887183333333333	11878.7431640625	5297675.4140060395	0	1288	8.733514513350684	1.1206656573549523	0.814190804620898	342.01190185546875	342.01409912109375
1024	342.03546142578125	10.447316666666667					1	DETECTED	342.0355 m/z @10.45 [CD6595_1.mzXML]	342.03546142578125	10.447316666666667	1.4266166666666666	11.680266666666666	10.25365	48434.58203125	5864952.318589786	0	1288	1.1284341186882951	0.5086560471720737	0.014536225771492143	342.0268249511719	342.0360107421875
1025	342.2610778808594	11.3632					1	DETECTED	342.2611 m/z @11.36 [CD6595_1.mzXML]	342.2610778808594	11.3632	1.5765	13.78585	12.20935	347239.46875	2.913639196224558E7	1	1288	0.15361956232502294	0.5215347286509936	0.015318897459261797	342.2608642578125	342.2662048339844
1026	342.86602783203125	1.6954166666666666					1	DETECTED	342.8660 m/z @1.70 [CD6595_1.mzXML]	342.86602783203125	1.6954166666666666	1.6806666666666668	1.7976333333333334	0.11696666666666666	40465.86328125	188858.33064355465	0	1288	0.10056087764241317	3.964971751412478	7.2832574465058	342.86572265625	342.8663330078125
1027	343.1903991699219	12.318666666666667					1	DETECTED	343.1904 m/z @12.32 [CD6595_1.mzXML]	343.1903991699219	12.318666666666667	11.725150000000001	15.091116666666666	3.365966666666665	137348.265625	3794576.179421206	1	1288	0.22468849658127077	11.731894531147343	30.062920505365167	343.18206787109375	343.1954650878906
1028	343.2602844238281	13.085166666666668					1	DETECTED	343.2603 m/z @13.09 [CD6595_1.mzXML]	343.2602844238281	13.085166666666668	12.112083333333334	13.09895	0.9868666666666659	22565.66015625	622228.5937753911	0	1288	0.7833196488900356	0.5070822985355824	0.014164597071164778	343.2577209472656	343.2688903808594
1029	344.01129150390625	11.067383333333334					1	DETECTED	344.0113 m/z @11.07 [CD6595_1.mzXML]	344.01129150390625	11.067383333333334	0.10181666666666667	19.772	19.67018333333333	16936.37890625	4823745.778071596	1	1288	3.6717600722250765	2.100486543519241	5.992274236897012	344.00994873046875	344.0129699707031
1030	344.1935729980469	12.318666666666667					1	DETECTED	344.1936 m/z @12.32 [CD6595_1.mzXML]	344.1935729980469	12.318666666666667	12.2696	14.076016666666668	1.8064166666666672	28694.91796875	1037391.574230713	0	1288	0.14185743702573994	18.40777853260873	35.81555706521746	344.19287109375	344.1960144042969
1031	344.2768859863281	11.477883333333333					1	DETECTED	344.2769 m/z @11.48 [CD6595_1.mzXML]	344.2768859863281	11.477883333333333	11.448749999999999	12.7661	1.3173500000000011	228864.6875	2126646.843750979	1	1288	0.12418631919046241	3.9541870553468863	5.224295445593068	344.27667236328125	344.27801513671875
1032	344.647705078125	13.20845					1	DETECTED	344.6477 m/z @13.21 [CD6595_1.mzXML]	344.647705078125	13.20845	13.085166666666668	13.330566666666666	0.2453999999999983	32315.6484375	284069.7970146469	0	1288	0.1357641454091496	0.9952683520346172	0.9905367040692343	344.64752197265625	344.6490173339844
1033	344.86358642578125	1.6806666666666668					1	DETECTED	344.8636 m/z @1.68 [CD6595_1.mzXML]	344.86358642578125	1.6806666666666668	1.6806666666666668	1.7404833333333334	0.05981666666666663	20897.666015625	58462.406631835875	0	1288	0.09618079416672654	null	null	344.8629455566406	344.8636474609375
1034	344.873779296875	1.54685					1	DETECTED	344.8738 m/z @1.55 [CD6595_1.mzXML]	344.873779296875	1.54685	1.4423166666666667	1.6213666666666666	0.17904999999999993	84652.203125	542086.6354116211	0	1288	0.11201329673153482	0.8483180179411555	0.773651628386722	344.8730773925781	344.87408447265625
1035	346.0068054199219	10.949383333333333					1	DETECTED	346.0068 m/z @10.95 [CD6595_1.mzXML]	346.0068054199219	10.949383333333333	0.10181666666666667	20.00583333333333	19.904016666666664	230100.4375	7.488146257747614E7	1	1288	3.289738248262264	1.0686129542370426	0.8860671325965723	346.0055847167969	346.00830078125
1036	346.9068603515625	1.53175					1	DETECTED	346.9069 m/z @1.53 [CD6595_1.mzXML]	346.9068603515625	1.53175	1.51705	1.5765	0.05945	9688.611328125	31545.62031811531	0	1288	0.17933845060668863	2.022108843537424	3.044217687074848	346.9059753417969	346.9068603515625
1037	347.015380859375	10.949383333333333					1	DETECTED	347.0154 m/z @10.95 [CD6595_1.mzXML]	347.015380859375	10.949383333333333	0.10181666666666667	19.88883333333333	19.787016666666663	75850.0625	1.136051798600471E7	0	1288	0.36764959962460075	4.776215501955276	2.778475016294262	347.0072326660156	347.0186462402344
1038	347.13177490234375	1.4722833333333334					1	DETECTED	347.1318 m/z @1.47 [CD6595_1.mzXML]	347.13177490234375	1.4722833333333334	1.4266166666666666	9.953216666666666	8.5266	8316.2802734375	1738012.6757532957	0	1288	0.10498907850516725	93.35693430656919	185.71386861313835	347.121826171875	347.1324768066406
1039	347.1573791503906	11.244233333333334					1	DETECTED	347.1574 m/z @11.24 [CD6595_1.mzXML]	347.1573791503906	11.244233333333334	9.638333333333332	11.305733333333334	1.6674000000000024	49476.15625	1700249.3813940454	0	1288	0.18121744658023253	0.5264353133843096	0.03826026913985424	347.15679931640625	347.1588439941406
1040	347.21929931640625	11.6214					1	DETECTED	347.2193 m/z @11.62 [CD6595_1.mzXML]	347.21929931640625	11.6214	11.08265	11.710199999999999	0.6275499999999994	9436.2998046875	297668.7430737304	0	1288	0.6211281605805183	0.5824129930394423	0.16482598607888455	347.2183837890625	347.2196960449219
1041	348.01861572265625	10.934750000000001					1	DETECTED	348.0186 m/z @10.93 [CD6595_1.mzXML]	348.01861572265625	10.934750000000001	1.1523166666666667	19.65583333333333	18.503516666666663	8389.4140625	2042018.967326477	0	1288	4.687798326248979	0.94575224978107	0.6011295928772629	348.0102844238281	348.0206604003906
1042	348.07672119140625	1.7103166666666667					1	DETECTED	348.0767 m/z @1.71 [CD6595_1.mzXML]	348.07672119140625	1.7103166666666667	1.6806666666666668	10.3162	8.635533333333333	42064.48046875	9286863.680480346	0	1288	0.07847270916899052	126.05402183435223	256.35529141552826	348.06707763671875	348.0770568847656
1043	348.3080139160156	13.702383333333334					1	DETECTED	348.3080 m/z @13.70 [CD6595_1.mzXML]	348.3080139160156	13.702383333333334	10.121583333333332	14.2394	4.117816666666668	107138.3125	3174161.833830325	0	1288	0.2567728687252586	0.5734743925251445	0.1178498055212513	348.29974365234375	348.30853271484375
1044	349.01544189453125	15.389166666666666					1	DETECTED	349.0154 m/z @15.39 [CD6595_1.mzXML]	349.01544189453125	15.389166666666666	0.10181666666666667	20.00583333333333	19.904016666666664	17184.61328125	6028125.092084346	0	1288	2.292034840798854	0.7844921111399104	0.6673180329053043	349.0126647949219	349.0175476074219
1045	349.23211669921875	12.752366666666667					1	DETECTED	349.2321 m/z @12.75 [CD6595_1.mzXML]	349.23211669921875	12.752366666666667	11.037316666666667	12.905016666666667	1.8676999999999992	111278.109375	1739675.5848049335	0	1288	0.9044177177403334	0.5442600557140791	1.3511208262452257	349.23199462890625	349.2351379394531
1046	350.2547302246094	13.716566666666667					1	DETECTED	350.2547 m/z @13.72 [CD6595_1.mzXML]	350.2547302246094	13.716566666666667	13.6601	14.031316666666667	0.3712166666666672	44046.64453125	548733.6726013196	0	1288	0.2657013776944712	3.287042502951573	5.5817269529987055	350.2546691894531	350.25555419921875
1047	350.8079833984375	1.7404833333333334					1	DETECTED	350.8080 m/z @1.74 [CD6595_1.mzXML]	350.8079833984375	1.7404833333333334	1.6954166666666666	15.840399999999999	14.144983333333332	27413.501953125	3590385.4644802245	0	1288	0.07693910319763453	156.93398668639003	312.86797337278006	350.8079833984375	350.8137512207031
1048	350.89019775390625	1.6063166666666668					1	DETECTED	350.8902 m/z @1.61 [CD6595_1.mzXML]	350.89019775390625	1.6063166666666668	1.51705	1.6509666666666667	0.13391666666666668	89162.1328125	412343.5899006351	0	1288	0.08423653154608068	0.7643540226999472	0.5996950507429242	350.8891906738281	350.89105224609375
1049	351.0110168457031	15.182933333333333					1	DETECTED	351.0110 m/z @15.18 [CD6595_1.mzXML]	351.0110168457031	15.182933333333333	0.21971666666666667	19.88883333333333	19.669116666666664	8009.76513671875	2505254.3009784846	0	1288	4.467356117411896	0.6572489426850064	0.2938335156524483	351.00909423828125	351.0130615234375
1050	351.22674560546875	13.78585					1	DETECTED	351.2267 m/z @13.79 [CD6595_1.mzXML]	351.22674560546875	13.78585	13.630916666666668	15.597716666666667	1.9667999999999992	204766.390625	4208767.610297124	0	1288	0.3059261389948169	3.1130140286369157	2.737049067747074	351.21722412109375	351.2270812988281
1051	352.1636962890625	9.983766666666666					1	DETECTED	352.1637 m/z @9.98 [CD6595_1.mzXML]	352.1636962890625	9.983766666666666	0.9808666666666667	18.849333333333334	17.868466666666666	22457.53125	1184399.4641500248	0	1288	0.08853687453736647	0.9923728280146769	0.01248194891825464	352.1628723144531	352.1715393066406
1052	352.230224609375	13.744200000000001					1	DETECTED	352.2302 m/z @13.74 [CD6595_1.mzXML]	352.230224609375	13.744200000000001	9.9383	15.19815	5.25985	41141.03125	2351666.4414797975	0	1288	1.6127728908009136	0.6910126382721562	0.9613679237894636	352.22064208984375	352.23974609375
1053	352.89508056640625	1.6806666666666668					1	DETECTED	352.8951 m/z @1.68 [CD6595_1.mzXML]	352.89508056640625	1.6806666666666668	1.53175	1.7551666666666668	0.22341666666666682	62179.17578125	371831.0925668942	0	1288	0.059539674321244185	0.7501398992725236	0.5002797985450471	352.8946838378906	352.8991394042969
1054	353.0334777832031	1.8685666666666667					1	DETECTED	353.0335 m/z @1.87 [CD6595_1.mzXML]	353.0334777832031	1.8685666666666667	1.54685	17.6275	16.080650000000002	240918.515625	7702559.935889954	0	1288	0.5734308376541613	1.987567290674696	7.639635462656457	353.0235900878906	353.0354919433594
1055	353.1751708984375	12.609816666666667					1	DETECTED	353.1752 m/z @12.61 [CD6595_1.mzXML]	353.1751708984375	12.609816666666667	9.953216666666666	17.5945	7.641283333333334	6350.16845703125	1286690.9452089232	0	1288	6.053030737474668	1.438169715676679	1.7348727796901555	353.1662902832031	353.1777038574219
1056	353.24102783203125	11.448749999999999					1	DETECTED	353.2410 m/z @11.45 [CD6595_1.mzXML]	353.24102783203125	11.448749999999999	4.221666666666667	15.678650000000001	11.456983333333334	10449.5771484375	4088756.07374475	0	1288	7.701094259953067	0.7926422600172962	0.5723072722367953	353.2335510253906	353.2444152832031
1057	353.2634582519531	13.78585					1	DETECTED	353.2635 m/z @13.79 [CD6595_1.mzXML]	353.2634582519531	13.78585	1.6360833333333333	15.533199999999999	13.897116666666665	956316.25	2.4729439529637594E7	1	1288	0.3065307923647662	1.1606579233274066	1.9408848389891367	353.2623291015625	353.2642517089844
1058	354.0535888671875	10.750599999999999					1	DETECTED	354.0536 m/z @10.75 [CD6595_1.mzXML]	354.0535888671875	10.750599999999999	10.286533333333333	10.919866666666667	0.6333333333333346	41005.66015625	321399.8170653676	0	1288	0.0985014091742702	0.7563777496630966	0.4943344339084679	354.052978515625	354.0552978515625
1059	354.1451110839844	11.377266666666666					1	DETECTED	354.1451 m/z @11.38 [CD6595_1.mzXML]	354.1451110839844	11.377266666666666	11.335116666666666	19.722166666666666	8.38705	50746.02734375	2670163.820598877	0	1288	0.13390905840949507	99.49051008303803	197.98102016607606	354.1446838378906	354.1507263183594
1060	354.2005920410156	10.152516666666665					1	DETECTED	354.2006 m/z @10.15 [CD6595_1.mzXML]	354.2005920410156	10.152516666666665	10.121583333333332	10.197849999999999	0.07626666666666715	6299.24462890625	21479.814329711997	0	1288	0.6690699552139989	1.2327586206896572	1.4655172413793143	354.2004699707031	354.2010498046875
1061	354.8922119140625	1.66555					1	DETECTED	354.8922 m/z @1.67 [CD6595_1.mzXML]	354.8922119140625	1.66555	1.51705	9.864166666666668	8.347116666666668	17708.0625	2767913.426026489	0	1288	0.19348352255842705	28.104769921436578	55.209539842873156	354.88427734375	354.8960876464844
1062	355.0096740722656	19.227833333333333					1	DETECTED	355.0097 m/z @19.23 [CD6595_1.mzXML]	355.0096740722656	19.227833333333333	0.10181666666666667	20.00583333333333	19.904016666666664	8127.59423828125	2504645.1484117424	0	1288	0.7841782128344796	0.530498348260982	0.04312312352273501	355.0076904296875	355.0128173828125
1063	355.0815124511719	12.038549999999999					1	DETECTED	355.0815 m/z @12.04 [CD6595_1.mzXML]	355.0815124511719	12.038549999999999	11.980533333333334	12.237699999999998	0.25716666666666477	41545.54296875	300477.0322080074	0	1288	0.12218331044444852	2.2163171502442194	3.2225953668849363	355.0809631347656	355.08160400390625
1064	355.2605895996094	12.2696					1	DETECTED	355.2606 m/z @12.27 [CD6595_1.mzXML]	355.2605895996094	12.2696	9.439566666666668	14.35255	4.912983333333333	37693.6953125	1781191.9616793822	0	1288	1.8843666700625281	0.8680080328853608	0.5736127501465175	355.2575988769531	355.2705078125
1065	355.2818298339844	12.579466666666667					1	DETECTED	355.2818 m/z @12.58 [CD6595_1.mzXML]	355.2818298339844	12.579466666666667	6.2551	12.752366666666667	6.497266666666667	24755.478515625	1929826.0689487916	0	1288	0.14857128518556983	0.5136693529259847	0.02733870585196941	355.28033447265625	355.2823486328125
1066	356.0330810546875	10.227516666666666					1	DETECTED	356.0331 m/z @10.23 [CD6595_1.mzXML]	356.0330810546875	10.227516666666666	10.2127	10.346616666666668	0.1339166666666678	8341.525390625	49174.767108276894	0	1288	0.1705003106846199	4.519122609673886	8.038245219347772	356.0330810546875	356.0340881347656
1067	356.0502014160156	10.766716666666667					1	DETECTED	356.0502 m/z @10.77 [CD6595_1.mzXML]	356.0502014160156	10.766716666666667	10.406816666666666	11.007983333333334	0.6011666666666677	21707.025390625	231281.57529565445	0	1288	0.10430275567331293	0.835185699731405	1.7358765100608768	356.0494384765625	356.0516357421875
1068	356.0699157714844	10.10655					1	DETECTED	356.0699 m/z @10.11 [CD6595_1.mzXML]	356.0699157714844	10.10655	10.044516666666668	18.538666666666664	8.494149999999996	27876.58984375	1179167.6864066157	0	1288	0.10430083653181121	68.4644008597542	5.839929193208966	356.0688171386719	356.0719909667969
1069	356.25885009765625	11.801583333333333					1	DETECTED	356.2589 m/z @11.80 [CD6595_1.mzXML]	356.25885009765625	11.801583333333333	11.771183333333333	12.112083333333334	0.3409000000000013	13127.2548828125	118838.46311376982	0	1288	0.07341880810084511	5.606907894736826	10.213815789473651	356.2586364746094	356.2640075683594
1070	356.2765808105469	11.507200000000001					1	DETECTED	356.2766 m/z @11.51 [CD6595_1.mzXML]	356.2765808105469	11.507200000000001	11.434	13.771933333333333	2.337933333333334	81625.0703125	982823.1587901629	0	1288	0.10350147263060272	1.3526667794940415	2.6191044225064406	356.27264404296875	356.27783203125
1071	356.9071044921875	1.6063166666666668					1	DETECTED	356.9071 m/z @1.61 [CD6595_1.mzXML]	356.9071044921875	1.6063166666666668	1.54685	16.622333333333334	15.075483333333334	93086.546875	3203422.9177854927	0	1288	0.07255302982320333	124.2816881182934	1.4614314955418455	356.9023742675781	356.90765380859375
1072	357.1695861816406	12.365283333333334					1	DETECTED	357.1696 m/z @12.37 [CD6595_1.mzXML]	357.1695861816406	12.365283333333334	12.34975	13.556683333333332	1.2069333333333319	12324.017578125	556241.6292817378	0	1288	0.2138795233710571	38.849785407724	76.699570815448	357.16522216796875	357.1697692871094
1073	357.2055969238281	11.59285					1	DETECTED	357.2056 m/z @11.59 [CD6595_1.mzXML]	357.2055969238281	11.59285	9.2895	11.59285	2.30335	5222.6240234375	470955.76833911135	0	1288	2.2885322550564844	0.5	null	357.2055969238281	357.21417236328125
1074	357.2760009765625	12.654033333333333					1	DETECTED	357.2760 m/z @12.65 [CD6595_1.mzXML]	357.2760009765625	12.654033333333333	11.507200000000001	13.813916666666668	2.3067166666666665	221009.703125	2969512.084999262	0	1288	0.1391564451580578	0.6299557521620056	0.3342497820486529	357.2755126953125	357.2801513671875
1075	357.2974548339844	14.136716666666667					1	DETECTED	357.2975 m/z @14.14 [CD6595_1.mzXML]	357.2974548339844	14.136716666666667	1.1695	15.325050000000001	14.155550000000002	14338.736328125	2491560.356026976	0	1288	0.4387488781313529	0.536535364452637	0.06510854022169439	357.2958984375	357.3008728027344
1076	358.03076171875	10.242166666666666					1	DETECTED	358.0308 m/z @10.24 [CD6595_1.mzXML]	358.03076171875	10.242166666666666	10.2127	10.346616666666668	0.1339166666666678	3173.28076171875	17015.0842833864	0	1288	0.1225607203695418	2.27234162895934	3.5446832579186798	358.02978515625	358.03125
1077	358.0667419433594	10.090916666666667					1	DETECTED	358.0667 m/z @10.09 [CD6595_1.mzXML]	358.0667419433594	10.090916666666667	10.060283333333333	15.0761	5.015816666666668	10528.478515625	656026.4285426028	0	1288	0.12438265445310215	81.86860718171702	162.73721436343405	358.0593566894531	358.0675964355469
1078	358.2367248535156	15.3733					1	DETECTED	358.2367 m/z @15.37 [CD6595_1.mzXML]	358.2367248535156	15.3733	15.261416666666666	16.886166666666664	1.6247499999999988	2471.51806640625	129588.7385388487	0	1288	0.7252267038683549	7.260911663935541	13.521823327871083	358.23553466796875	358.2386169433594
1079	358.25616455078125	11.08265					1	DETECTED	358.2562 m/z @11.08 [CD6595_1.mzXML]	358.25616455078125	11.08265	10.626183333333334	11.200033333333332	0.5738499999999984	34037.87890625	278435.80234698416	0	1288	0.11353397261519937	0.9621706575412258	1.027089676283267	358.2550964355469	358.25750732421875
1080	358.2796325683594	12.668116666666666					1	DETECTED	358.2796 m/z @12.67 [CD6595_1.mzXML]	358.2796325683594	12.668116666666666	11.89105	13.828	1.9369499999999995	47224.55859375	2413746.7697753888	0	1288	1.921378849056877	2.059623180850704	3.2187436347721006	358.2702331542969	358.2810363769531
1081	358.29290771484375	11.59285					1	DETECTED	358.2929 m/z @11.59 [CD6595_1.mzXML]	358.29290771484375	11.59285	11.535599999999999	17.249333333333333	5.713733333333334	183162.953125	2391960.9614459854	0	1288	0.10899232475527931	2.1447947819360182	2.7387150784406655	358.29217529296875	358.2978210449219
1082	358.3655090332031	12.0674					1	DETECTED	358.3655 m/z @12.07 [CD6595_1.mzXML]	358.3655090332031	12.0674	12.0241	12.174166666666668	0.15006666666666746	28335.5234375	169477.9282165531	0	1288	0.11197655737034573	1.732871439568966	2.465742879137932	358.3651123046875	358.3659362792969
1083	359.00518798828125	19.113					1	DETECTED	359.0052 m/z @19.11 [CD6595_1.mzXML]	359.00518798828125	19.113	0.13531666666666667	20.00583333333333	19.870516666666663	3569.95849609375	1309274.3021647641	0	1288	0.386510189847602	0.5235232435290222	0.04704648705804443	359.00152587890625	359.0060729980469
1084	359.04156494140625	1.8685666666666667					1	DETECTED	359.0416 m/z @1.87 [CD6595_1.mzXML]	359.04156494140625	1.8685666666666667	1.6509666666666667	18.206	16.555033333333334	446877.6875	1.10578234898913E7	0	1288	0.41969106306626935	2.0663082092744545	3.36175762229011	359.0357360839844	359.0431213378906
1085	359.1643981933594	13.913533333333334					1	DETECTED	359.1644 m/z @13.91 [CD6595_1.mzXML]	359.1643981933594	13.913533333333334	13.842	14.091083333333334	0.2490833333333331	11128.7412109375	85425.90836145065	0	1288	0.04537006522470044	1.741029822926381	2.482059645852762	359.16278076171875	359.1646423339844
1086	359.3127746582031	12.696233333333334					1	DETECTED	359.3128 m/z @12.70 [CD6595_1.mzXML]	359.3127746582031	12.696233333333334	0.18605	19.605666666666664	19.419616666666663	968620.5	1.665576820394932E7	1	1288	0.21027694753553483	0.9892919803801594	0.7736922729490818	359.3114013671875	359.3162536621094
1087	360.236328125	3.9083666666666668					1	DETECTED	360.2363 m/z @3.91 [CD6595_1.mzXML]	360.236328125	3.9083666666666668	3.3977166666666667	6.800183333333334	3.402466666666667	5499.22265625	354902.3798560486	0	1288	0.6069875501194946	3.33150559744117	1.6605762486431006	360.2298889160156	360.23846435546875
1088	360.2709655761719	11.244233333333334					1	DETECTED	360.2710 m/z @11.24 [CD6595_1.mzXML]	360.2709655761719	11.244233333333334	10.641	17.29866666666667	6.657666666666669	22825.23046875	2769934.321865052	0	1288	1.2018576573526794	5.49005082039828	10.033802955818095	360.2709655761719	360.27960205078125
1089	360.31597900390625	12.724133333333333					1	DETECTED	360.3160 m/z @12.72 [CD6595_1.mzXML]	360.31597900390625	12.724133333333333	12.318666666666667	13.78585	1.4671833333333328	166799.75	2926564.1496684537	0	1288	0.3960983738056303	0.8862446702625725	0.8977622327065475	360.3072204589844	360.3233642578125
1090	360.8372497558594	1.7404833333333334					1	DETECTED	360.8372 m/z @1.74 [CD6595_1.mzXML]	360.8372497558594	1.7404833333333334	1.6806666666666668	1.7693666666666668	0.0887	25236.986328125	111669.49954785165	0	1288	0.17787431528065256	0.7414321538032883	0.4828643076065766	360.83685302734375	360.8374938964844
1091	361.1982727050781	11.170766666666667					1	DETECTED	361.1983 m/z @11.17 [CD6595_1.mzXML]	361.1982727050781	11.170766666666667	11.12715	11.215	0.08784999999999954	26162.544921875	106145.3169941398	0	1288	0.09445456497127047	1.0070691631639184	1.014138326327837	361.1979675292969	361.1982727050781
1092	361.31781005859375	12.68225					1	DETECTED	361.3178 m/z @12.68 [CD6595_1.mzXML]	361.31781005859375	12.68225	11.801583333333333	14.837483333333333	3.0359	20802.88671875	1273794.7275312506	0	1288	0.21156260227303925	1.723637395912188	1.761171600017188	361.3091735839844	361.32550048828125
1093	362.9237976074219	1.6360833333333333					1	DETECTED	362.9238 m/z @1.64 [CD6595_1.mzXML]	362.9237976074219	1.6360833333333333	1.5765	1.7103166666666667	0.1338166666666667	160078.15625	688465.1840869144	0	1288	0.071777336049758	1.1738522433251435	1.1828995201503203	362.9235534667969	362.92425537109375
1094	363.1096496582031	1.4722833333333334					1	DETECTED	363.1096 m/z @1.47 [CD6595_1.mzXML]	363.1096496582031	1.4722833333333334	1.4101	16.688333333333333	15.278233333333333	14351.9033203125	2754197.6389097287	0	1288	0.09468074996501152	122.74599363333577	244.92471062604452	363.1001281738281	363.1099853515625
1095	363.2137756347656	11.32075					1	DETECTED	363.2138 m/z @11.32 [CD6595_1.mzXML]	363.2137756347656	11.32075	8.729533333333334	11.965533333333333	3.235999999999999	124691.859375	1534987.3610849583	0	1288	0.0956603010355721	0.9478464954278523	7.087548743509493	363.2038879394531	363.216552734375
1096	363.9956359863281	9.0693					1	DETECTED	363.9956 m/z @9.07 [CD6595_1.mzXML]	363.9956359863281	9.0693	0.18605	19.195	19.00895	2785.923583984375	1243912.5557780766	0	1288	0.6563687586193865	1.0699321757239748	1.1398643514479498	363.9913635253906	363.9980773925781
1097	365.070068359375	10.626183333333334					1	DETECTED	365.0701 m/z @10.63 [CD6595_1.mzXML]	365.070068359375	10.626183333333334	10.582600000000001	10.782816666666667	0.20021666666666604	28226.591796875	189004.49950500493	0	1288	0.1419422413878504	2.3815810956981	3.47560380914415	365.0680236816406	365.0703125
1098	365.197265625	14.436416666666666					1	DETECTED	365.1973 m/z @14.44 [CD6595_1.mzXML]	365.197265625	14.436416666666666	14.106133333333334	16.08448333333333	1.9783499999999972	19292.60546875	711839.5769604796	0	1288	0.5152749302690527	2.5668457165317413	3.3241320891097295	365.19482421875	365.1994934082031
1099	365.2115173339844	12.126933333333334					1	DETECTED	365.2115 m/z @12.13 [CD6595_1.mzXML]	365.2115173339844	12.126933333333334	11.550183333333333	12.793949999999999	1.2437666666666658	19542.921875	673594.0270161135	0	1288	0.241117466698066	1.0782545874873555	1.1095732726246912	365.20587158203125	365.21258544921875
1100	367.06695556640625	10.655883333333332					1	DETECTED	367.0670 m/z @10.66 [CD6595_1.mzXML]	367.06695556640625	10.655883333333332	10.626183333333334	10.71855	0.09236666666666693	10286.3232421875	38911.505838378835	0	1288	0.08249507394242706	1.554994388327816	2.109988776655632	367.0664978027344	367.0671691894531
1101	367.1219482421875	10.447316666666667					1	DETECTED	367.1219 m/z @10.45 [CD6595_1.mzXML]	367.1219482421875	10.447316666666667	1.8544333333333334	10.963983333333335	9.109550000000002	364186.03125	6097629.503950437	0	1288	0.15030271977850873	0.508747987624879	0.015759379386215203	367.11737060546875	367.1223449707031
1102	367.15386962890625	12.53305					1	DETECTED	367.1539 m/z @12.53 [CD6595_1.mzXML]	367.15386962890625	12.53305	6.8494166666666665	12.6249	5.775483333333334	9920.8271484375	1173508.6514294436	0	1288	4.440312373017678	0.5080802186394854	0.016160437278970766	367.1460266113281	367.15386962890625
1103	367.19171142578125	13.842					1	DETECTED	367.1917 m/z @13.84 [CD6595_1.mzXML]	367.19171142578125	13.842	13.630916666666668	18.3055	4.674583333333331	50006.26171875	1315417.6137091992	0	1288	0.2731700691092289	11.07283853138573	1.1081540392387352	367.1915283203125	367.19940185546875
1104	367.24249267578125	12.318666666666667					1	DETECTED	367.2425 m/z @12.32 [CD6595_1.mzXML]	367.24249267578125	12.318666666666667	12.038549999999999	12.53305	0.4945000000000004	35814.296875	526134.2990507797	0	1288	0.27416569085296594	0.8826679359790525	0.7653358719581049	367.2423095703125	367.2431640625
1105	367.9887390136719	12.318666666666667					1	DETECTED	367.9887 m/z @12.32 [CD6595_1.mzXML]	367.9887390136719	12.318666666666667	0.10181666666666667	20.00583333333333	19.904016666666664	42351.17578125	9998741.77422445	0	1288	2.556482733073528	1.4742431164020262	2.9482465732752274	367.9876708984375	367.99090576171875
1106	368.27655029296875	11.477883333333333					1	DETECTED	368.2766 m/z @11.48 [CD6595_1.mzXML]	368.27655029296875	11.477883333333333	11.434	14.648966666666666	3.214966666666667	251360.53125	4587849.026234624	1	1288	0.1295036011574311	3.1191006462710242	3.6144535184976596	368.26776123046875	368.28521728515625
1107	368.8689880371094	1.6806666666666668					1	DETECTED	368.8690 m/z @1.68 [CD6595_1.mzXML]	368.8689880371094	1.6806666666666668	1.6509666666666667	1.7976333333333334	0.14666666666666672	46802.0234375	218646.49994140596	0	1288	0.08869347576839881	2.4691358024691317	4.852847978248665	368.8676452636719	368.8697509765625
1108	369.00689697265625	1.88235					1	DETECTED	369.0069 m/z @1.88 [CD6595_1.mzXML]	369.00689697265625	1.88235	1.8400333333333334	15.969816666666667	14.129783333333332	21126.927734375	2328496.7905541994	0	1288	0.4116802561188131	160.72653140139886	319.26024627473134	368.9969482421875	369.0080261230469
1109	369.060546875	12.009733333333333					1	DETECTED	369.0605 m/z @12.01 [CD6595_1.mzXML]	369.060546875	12.009733333333333	11.980533333333334	12.253566666666668	0.2730333333333341	55824.53515625	471828.0393411873	0	1288	0.17481435925130206	4.675228310502385	6.724479052415572	369.060302734375	369.0616149902344
1110	369.1189270019531	10.447316666666667					1	DETECTED	369.1189 m/z @10.45 [CD6595_1.mzXML]	369.1189270019531	10.447316666666667	10.377966666666667	10.9045	0.5265333333333331	137740.078125	888518.445821227	0	1288	0.11156877870173965	1.5927395463134009	2.1173534732924475	369.1179504394531	369.11981201171875
1111	369.23712158203125	13.78585					1	DETECTED	369.2371 m/z @13.79 [CD6595_1.mzXML]	369.23712158203125	13.78585	13.616000000000001	14.563516666666667	0.9475166666666652	34171.19140625	543868.3998043212	0	1288	0.24936885773954565	2.7892748503581797	2.176353988543627	369.22747802734375	369.2376708984375
1112	369.3486022949219	12.654033333333333					1	DETECTED	369.3486 m/z @12.65 [CD6595_1.mzXML]	369.3486022949219	12.654033333333333	0.21971666666666667	19.971999999999998	19.75228333333333	67640.0546875	5363264.8189252	0	1288	0.5678238633840103	0.6278108504415468	0.2222601207191219	369.3475341796875	369.3509216308594
1113	370.0848388671875	11.801583333333333					1	DETECTED	370.0848 m/z @11.80 [CD6595_1.mzXML]	370.0848388671875	11.801583333333333	10.626183333333334	12.14235	1.5161666666666669	294169.8125	5259957.142311408	0	1288	0.11706932129565395	15.695572585868703	null	370.0838317871094	370.0862731933594
1114	370.12249755859375	10.487533333333333					1	DETECTED	370.1225 m/z @10.49 [CD6595_1.mzXML]	370.12249755859375	10.487533333333333	10.487533333333333	10.568766666666667	0.08123333333333349	18336.49609375	61041.60462133847	0	1288	0.06389632400168033	null	null	370.12200927734375	370.1228332519531
1115	370.29254150390625	11.6214					1	DETECTED	370.2925 m/z @11.62 [CD6595_1.mzXML]	370.29254150390625	11.6214	11.550183333333333	13.884533333333334	2.3343500000000006	375132.78125	3682684.244759518	1	1288	0.11841132084764006	3.805596175129454	10.620803642357647	370.2922058105469	370.2987365722656
1116	370.35223388671875	12.654033333333333					1	DETECTED	370.3522 m/z @12.65 [CD6595_1.mzXML]	370.35223388671875	12.654033333333333	0.338	15.969816666666667	15.631816666666667	20294.66015625	3361468.9041269226	0	1288	0.47467760532739334	0.612420956283327	0.19381817303058063	370.3507995605469	370.35418701171875
1117	371.1862487792969	16.018966666666667					1	DETECTED	371.1862 m/z @16.02 [CD6595_1.mzXML]	371.1862487792969	16.018966666666667	15.091116666666666	17.331333333333337	2.2402166666666705	2571.198486328125	194422.05495596305	0	1288	0.5829336830041427	1.2072084209013676	1.414416841802735	371.1853332519531	371.18780517578125
1118	371.2218933105469	11.740283333333334					1	DETECTED	371.2219 m/z @11.74 [CD6595_1.mzXML]	371.2218933105469	11.740283333333334	11.08265	12.318666666666667	1.2360166666666679	40551.45703125	1254102.6946696774	0	1288	0.47997012989446297	0.9555049500985417	0.7437296865987065	371.2211608886719	371.2225646972656
1119	371.2618408203125	13.556683333333332					1	DETECTED	371.2618 m/z @13.56 [CD6595_1.mzXML]	371.2618408203125	13.556683333333332	13.262583333333334	15.046050000000001	1.7834666666666674	24321.294921875	680890.7494780276	0	1288	0.281915427768034	3.0320752578488213	5.0641505156976425	371.26007080078125	371.26361083984375
1120	371.2958679199219	11.6214					1	DETECTED	371.2959 m/z @11.62 [CD6595_1.mzXML]	371.2958679199219	11.6214	11.578666666666667	17.034666666666666	5.4559999999999995	88593.8203125	4099861.233695432	0	1288	0.14095333168902435	27.83367224937509	56.40216553777183	371.2906188964844	371.29638671875
1121	372.0817565917969	11.801583333333333					1	DETECTED	372.0818 m/z @11.80 [CD6595_1.mzXML]	372.0817565917969	11.801583333333333	10.641	11.980533333333334	1.3395333333333337	105373.7734375	1771511.482150148	0	1288	0.1109385409684851	0.5804065676041683	0.1397506874848703	372.08148193359375	372.08282470703125
1122	372.308349609375	11.740283333333334					1	DETECTED	372.3083 m/z @11.74 [CD6595_1.mzXML]	372.308349609375	11.740283333333334	5.5035	14.091083333333334	8.587583333333335	77785.140625	2676084.694254853	0	1288	0.11386427359780171	2.0431212065564988	2.0214314938419555	372.29840087890625	372.31640625
1123	372.7356872558594	1.9237666666666666					1	DETECTED	372.7357 m/z @1.92 [CD6595_1.mzXML]	372.7356872558594	1.9237666666666666	1.8961000000000001	2.2050166666666664	0.3089166666666663	16317.541015625	156426.58318676747	0	1288	0.17672439838092924	5.58283132530123	8.97465744710117	372.7350158691406	372.7367248535156
1124	372.881103515625	1.6360833333333333					1	DETECTED	372.8811 m/z @1.64 [CD6595_1.mzXML]	372.881103515625	1.6360833333333333	1.54685	1.6509666666666667	0.10411666666666664	38208.45703125	134800.36693090844	0	1288	0.0761392848128748	0.5800064530409101	0.17388223317561044	372.880615234375	372.8814697265625
1125	373.27093505859375	12.2696					1	DETECTED	373.2709 m/z @12.27 [CD6595_1.mzXML]	373.27093505859375	12.2696	11.861583333333334	18.238999999999997	6.377416666666663	34027.32421875	1991153.4413171378	0	1288	0.1166353385950405	7.815142355295939	15.631335383008603	373.26904296875	373.27227783203125
1126	373.3116149902344	11.771183333333333					1	DETECTED	373.3116 m/z @11.77 [CD6595_1.mzXML]	373.3116149902344	11.771183333333333	11.710199999999999	11.846833333333333	0.13663333333333405	19042.1171875	98793.17800097613	0	1288	0.09640642270424138	1.1202514348182409	1.1575496541226094	373.31097412109375	373.3127746582031
1127	374.36102294921875	11.89105					1	DETECTED	374.3610 m/z @11.89 [CD6595_1.mzXML]	374.36102294921875	11.89105	11.846833333333333	11.920783333333333	0.07394999999999996	7310.5517578125	23357.48188732917	0	1288	0.0626501421388479	0.8362231436109951	0.6724462872219903	374.3597412109375	374.36102294921875
1128	375.01519775390625	1.88235					1	DETECTED	375.0152 m/z @1.88 [CD6595_1.mzXML]	375.01519775390625	1.88235	1.66555	9.668283333333333	8.002733333333333	174262.203125	4687714.005146942	0	1288	0.3643513962613629	2.2462412252517896	2.930433903881855	375.0062561035156	375.0169677734375
1129	375.2164306640625	12.318666666666667					1	DETECTED	375.2164 m/z @12.32 [CD6595_1.mzXML]	375.2164306640625	12.318666666666667	7.18055	12.579466666666667	5.398916666666667	15439.033203125	609846.3611433412	0	1288	0.1599234444874682	0.5253789488366359	0.05075789767327192	375.2076416015625	375.2171630859375
1130	375.2862548828125	12.654033333333333					1	DETECTED	375.2863 m/z @12.65 [CD6595_1.mzXML]	375.2862548828125	12.654033333333333	12.038549999999999	12.738233333333334	0.6996833333333345	14077.494140625	222723.6271184077	0	1288	0.7154917114549928	0.5684015272550036	0.13680305451000715	375.28472900390625	375.2876892089844
1131	376.3392639160156	12.752366666666667					1	DETECTED	376.3393 m/z @12.75 [CD6595_1.mzXML]	376.3392639160156	12.752366666666667	12.318666666666667	13.085166666666668	0.7665000000000006	130605.8984375	1666170.8656345229	0	1288	0.22283051864032366	0.9251667369211871	1.0735005111867442	376.33819580078125	376.3415222167969
1132	376.6225280761719	10.55505					1	DETECTED	376.6225 m/z @10.56 [CD6595_1.mzXML]	376.6225280761719	10.55505	10.197849999999999	10.889216666666666	0.6913666666666671	9934.6337890625	142060.89603564446	0	1288	0.4432646783743994	0.9677584919746164	0.9355169839492327	376.6152648925781	376.62286376953125
1133	376.9265441894531	1.9791999999999998					1	DETECTED	376.9265 m/z @1.98 [CD6595_1.mzXML]	376.9265441894531	1.9791999999999998	1.7976333333333334	2.1195666666666666	0.3219333333333332	18065.458984375	178268.8855795897	0	1288	0.0951311085434654	0.8865430512208562	0.7730861024417125	376.92547607421875	376.9269104003906
1134	377.14410400390625	9.834399999999999					1	DETECTED	377.1441 m/z @9.83 [CD6595_1.mzXML]	377.14410400390625	9.834399999999999	9.819516666666667	9.923316666666667	0.10379999999999967	3398.18798828125	16365.513632690287	0	1288	0.14691221267449706	3.487122060470672	5.974244120941344	377.14288330078125	377.14410400390625
1135	378.2381591796875	12.396466666666667					1	DETECTED	378.2382 m/z @12.40 [CD6595_1.mzXML]	378.2381591796875	12.396466666666667	11.861583333333334	12.82155	0.9599666666666664	50981.203125	870073.1301770015	0	1288	0.10130826268994575	0.897360795188982	0.7393406207422814	378.2375793457031	378.24163818359375
1136	378.8974609375	1.6509666666666667					1	DETECTED	378.8975 m/z @1.65 [CD6595_1.mzXML]	378.8974609375	1.6509666666666667	1.5765	1.7253833333333333	0.14888333333333326	108953.1875	458947.15081347676	0	1288	0.05170021067517361	0.9486193208823396	1.0929613440344044	378.8969421386719	378.8976745605469
1137	378.9224548339844	1.9375166666666668					1	DETECTED	378.9225 m/z @1.94 [CD6595_1.mzXML]	378.9224548339844	1.9375166666666668	1.88235	2.233433333333333	0.3510833333333332	16594.138671875	152999.62351257322	0	1288	0.15156494888480476	3.1820241691842805	5.364048338368561	378.92242431640625	378.92376708984375
1138	379.0851135253906	10.949383333333333					1	DETECTED	379.0851 m/z @10.95 [CD6595_1.mzXML]	379.0851135253906	10.949383333333333	10.858466666666667	19.375333333333334	8.516866666666667	31180.150390625	2552437.8468806166	0	1288	0.22591432681218748	1.4298403956333878	1.7718438335728592	379.080322265625	379.0867919921875
1139	379.2786865234375	14.225083333333334					1	DETECTED	379.2787 m/z @14.23 [CD6595_1.mzXML]	379.2786865234375	14.225083333333334	13.957233333333333	15.0761	1.1188666666666673	12100.0341796875	354223.12283001724	0	1288	0.5592412380652174	2.1440500330648673	3.1658271926411006	379.27716064453125	379.28131103515625
1140	380.253173828125	12.654033333333333					1	DETECTED	380.2532 m/z @12.65 [CD6595_1.mzXML]	380.253173828125	12.654033333333333	12.609816666666667	12.793949999999999	0.1841333333333317	76914.796875	563403.5934741169	0	1288	0.1903119618001501	2.082171127026047	3.1643422540520936	380.2527160644531	380.2532958984375
1141	381.02325439453125	1.7976333333333334					1	DETECTED	381.0233 m/z @1.80 [CD6595_1.mzXML]	381.02325439453125	1.7976333333333334	1.6360833333333333	9.983766666666666	8.347683333333332	156533.765625	4250622.705099153	0	1288	0.2463465917717882	2.677488696420962	4.414445268262511	381.0222473144531	381.02587890625
1142	381.0818786621094	10.949383333333333					1	DETECTED	381.0819 m/z @10.95 [CD6595_1.mzXML]	381.0818786621094	10.949383333333333	10.858466666666667	12.48635	1.6278833333333331	10455.5087890625	665246.4347062992	0	1288	0.09713838191432878	8.952612282309797	16.905224564619594	381.0806884765625	381.0832824707031
1143	381.2451171875	13.730333333333334					1	DETECTED	381.2451 m/z @13.73 [CD6595_1.mzXML]	381.2451171875	13.730333333333334	13.688466666666667	13.884533333333334	0.19606666666666683	11201.3115234375	101410.60475659189	0	1288	0.010297967530881635	2.341560509554102	3.6831210191082038	381.2450256347656	381.24737548828125
1144	381.29449462890625	12.696233333333334					1	DETECTED	381.2945 m/z @12.70 [CD6595_1.mzXML]	381.29449462890625	12.696233333333334	12.237699999999998	17.0515	4.813800000000002	1086480.0	1.6468482886165747E7	1	1288	0.2149042493762554	0.9554087591088647	0.7496537904870794	381.2908630371094	381.2975769042969
1145	382.2024841308594	11.831633333333334					1	DETECTED	382.2025 m/z @11.83 [CD6595_1.mzXML]	382.2024841308594	11.831633333333334	11.831633333333334	16.198166666666665	4.366533333333331	5792.7470703125	590864.6465255735	0	1288	0.030188655614203697	null	null	382.1961669921875	382.2040710449219
1146	382.2978820800781	12.724133333333333					1	DETECTED	382.2979 m/z @12.72 [CD6595_1.mzXML]	382.2978820800781	12.724133333333333	11.578666666666667	13.427483333333333	1.848816666666666	205681.28125	5717028.724554683	0	1288	0.4165201449591489	0.8070146083110236	0.6140292166220471	382.29376220703125	382.2983093261719
1147	383.1133728027344	1.7837666666666665					1	DETECTED	383.1134 m/z @1.78 [CD6595_1.mzXML]	383.1133728027344	1.7837666666666665	1.7404833333333334	9.968083333333334	8.2276	330930.5625	4758473.832354889	0	1288	0.17197525675086123	4.741887439079207	7.388596043860239	383.1064758300781	383.11712646484375
1148	383.3008117675781	12.738233333333334					1	DETECTED	383.3008 m/z @12.74 [CD6595_1.mzXML]	383.3008117675781	12.738233333333334	12.517283333333333	12.905016666666667	0.38773333333333326	25400.369140625	321883.2523779303	0	1288	0.1640202260014867	0.8774232480953449	0.7548464961906898	383.2994079589844	383.3016357421875
1149	384.1169738769531	1.9930666666666668					1	DETECTED	384.1170 m/z @1.99 [CD6595_1.mzXML]	384.1169738769531	1.9930666666666668	1.9930666666666668	9.864166666666668	7.871100000000001	15537.9482421875	887607.6183121036	0	1288	7.084231277553804	null	null	384.1111755371094	384.1170959472656
1150	384.2709655761719	11.274733333333334					1	DETECTED	384.2710 m/z @11.27 [CD6595_1.mzXML]	384.2709655761719	11.274733333333334	6.948683333333333	11.349166666666667	4.400483333333334	28901.43359375	486293.58395605604	0	1288	0.10024681644877731	0.5086029210634798	0.017205842126959546	384.26220703125	384.27301025390625
1151	384.30816650390625	11.740283333333334					1	DETECTED	384.3082 m/z @11.74 [CD6595_1.mzXML]	384.30816650390625	11.740283333333334	11.69515	12.412049999999999	0.716899999999999	14187.25	318862.8509792484	0	1288	0.10806352482380177	7.942023633677839	14.884047267355678	384.3074645996094	384.3085021972656
1152	384.84307861328125	1.7103166666666667					1	DETECTED	384.8431 m/z @1.71 [CD6595_1.mzXML]	384.84307861328125	1.7103166666666667	1.6509666666666667	1.7551666666666668	0.10420000000000007	13397.044921875	63838.46785131827	0	1288	0.07409850624674652	0.8778433024431344	0.7556866048862687	384.8419189453125	384.84820556640625
1153	385.3067626953125	11.920783333333333					1	DETECTED	385.3068 m/z @11.92 [CD6595_1.mzXML]	385.3067626953125	11.920783333333333	10.182866666666666	17.100833333333334	6.917966666666668	24421.994140625	3486410.717514253	0	1288	1.2226895004074905	1.8709103799876587	5.39440291214121	385.3018798828125	385.3114318847656
1154	386.0784606933594	12.9881					1	DETECTED	386.0785 m/z @12.99 [CD6595_1.mzXML]	386.0784606933594	12.9881	0.10181666666666667	20.00583333333333	19.904016666666664	5921.9345703125	2415959.1397471316	0	1288	6.247274617462974	0.7722947009546325	1.182836338089433	386.07647705078125	386.08197021484375
1155	386.2868347167969	11.448749999999999					1	DETECTED	386.2868 m/z @11.45 [CD6595_1.mzXML]	386.2868347167969	11.448749999999999	11.377266666666666	16.688333333333333	5.311066666666667	46728.24609375	1251443.8380494395	0	1288	0.10459835098642145	37.148985777570644	73.29797155514129	386.2863464355469	386.2874755859375
1156	386.3232421875	12.752366666666667					1	DETECTED	386.3232 m/z @12.75 [CD6595_1.mzXML]	386.3232421875	12.752366666666667	11.801583333333333	13.015583333333332	1.2139999999999986	150509.28125	1803336.7455263704	0	1288	0.13243195984405354	1.2708467410563429	0.18492817075937226	386.3228759765625	386.3247985839844
1157	386.9216613769531	1.5913499999999998					1	DETECTED	386.9217 m/z @1.59 [CD6595_1.mzXML]	386.9216613769531	1.5913499999999998	1.54685	1.6360833333333333	0.08923333333333328	12098.4736328125	52600.98900122075	0	1288	0.10642329857300803	1.0026217228464467	1.0052434456928934	386.9215393066406	386.9228820800781
1158	387.17755126953125	11.550183333333333					1	DETECTED	387.1776 m/z @11.55 [CD6595_1.mzXML]	387.17755126953125	11.550183333333333	11.507200000000001	11.965533333333333	0.45833333333333215	191108.453125	1538451.0650129407	0	1288	0.12251496363864334	3.687834532092564	3.9246394991489146	387.1768798828125	387.1781311035156
1159	387.3438415527344	12.237699999999998					1	DETECTED	387.3438 m/z @12.24 [CD6595_1.mzXML]	387.3438415527344	12.237699999999998	12.096966666666667	14.106133333333334	2.009166666666667	15877.82421875	773966.4596226808	0	1288	0.4458462956862874	7.138204642349687	12.522169550367419	387.34295654296875	387.345458984375
1160	388.7095031738281	1.95165					1	DETECTED	388.7095 m/z @1.95 [CD6595_1.mzXML]	388.7095031738281	1.95165	1.9099	2.360116666666667	0.45021666666666693	19371.107421875	208646.85080450444	0	1288	0.2337834240289811	5.3918163672654495	9.783632734530899	388.708740234375	388.71209716796875
1161	389.9700012207031	12.5486					1	DETECTED	389.9700 m/z @12.55 [CD6595_1.mzXML]	389.9700012207031	12.5486	8.929599999999999	19.440833333333334	10.511233333333335	14624.9521484375	2470685.0406015017	0	1288	1.264122411682461	1.4522289766970613	1.5918811736180511	389.9689025878906	389.97271728515625
1162	390.3546142578125	13.744200000000001					1	DETECTED	390.3546 m/z @13.74 [CD6595_1.mzXML]	390.3546142578125	13.744200000000001	11.6214	14.1822	2.5608000000000004	41013.90234375	1294321.8718200685	0	1288	0.2898967076936625	0.6031656302996039	2.4153581939043254	390.3450012207031	390.35577392578125
1163	390.79559326171875	1.7693666666666668					1	DETECTED	390.7956 m/z @1.77 [CD6595_1.mzXML]	390.79559326171875	1.7693666666666668	1.6954166666666666	1.7693666666666668	0.07395000000000018	19192.18359375	62198.27359375016	0	1288	0.020649198345280118	0.5	null	390.7953186035156	390.7968444824219
1164	390.98883056640625	1.8400333333333334					1	DETECTED	390.9888 m/z @1.84 [CD6595_1.mzXML]	390.98883056640625	1.8400333333333334	1.6954166666666666	2.443766666666667	0.7483500000000003	29199.318359375	581351.2815778808	0	1288	0.3849154531816701	2.5873573815834945	3.324221220259885	390.9880065917969	390.9901123046875
1165	391.28173828125	13.09895					1	DETECTED	391.2817 m/z @13.10 [CD6595_1.mzXML]	391.28173828125	13.09895	0.10181666666666667	20.00583333333333	19.904016666666664	27979.427734375	8128396.5370677505	0	1288	0.22185506316919046	0.7978263542870229	0.12351343231364081	391.2794189453125	391.28399658203125
1166	392.2767333984375	11.4924					1	DETECTED	392.2767 m/z @11.49 [CD6595_1.mzXML]	392.2767333984375	11.4924	0.10181666666666667	19.872166666666665	19.770349999999997	33057.9609375	2907970.535362609	0	1288	0.07995737522435675	0.9349052978989304	0.7628522526317257	392.2758483886719	392.28668212890625
1167	394.2206115722656	8.367166666666666					1	DETECTED	394.2206 m/z @8.37 [CD6595_1.mzXML]	394.2206115722656	8.367166666666666	8.142783333333334	8.486116666666666	0.34333333333333194	2831.44189453125	34284.33193780512	0	1288	0.11741079611613081	0.7650597935081347	0.5301195870162694	394.2191467285156	394.2219543457031
1168	394.2925720214844	11.6214					1	DETECTED	394.2926 m/z @11.62 [CD6595_1.mzXML]	394.2925720214844	11.6214	11.535599999999999	11.7556	0.22000000000000064	41948.7109375	249534.62115283252	0	1288	0.09054943538509974	1.2820512820512744	1.579627643213116	394.2915344238281	394.2929992675781
1169	394.7568664550781	13.716566666666667					1	DETECTED	394.7569 m/z @13.72 [CD6595_1.mzXML]	394.7568664550781	13.716566666666667	13.542083333333332	13.97185	0.4297666666666675	13898.7861328125	194352.98685266133	0	1288	0.1760923981115834	1.2315407393256212	1.4630814786512423	394.7550048828125	394.7569885253906
1170	394.8718566894531	1.6509666666666667					1	DETECTED	394.8719 m/z @1.65 [CD6595_1.mzXML]	394.8718566894531	1.6509666666666667	1.6063166666666668	1.6806666666666668	0.07434999999999992	26630.919921875	88725.71353125005	0	1288	0.06651793230431946	0.8325867861142234	0.665173572228447	394.87127685546875	394.8718566894531
1171	395.0799255371094	10.71855					1	DETECTED	395.0799 m/z @10.72 [CD6595_1.mzXML]	395.0799255371094	10.71855	10.671166666666666	10.874066666666666	0.20289999999999964	19805.119140625	116894.65435223367	0	1288	0.08432422022064934	2.0733035556746495	2.9298998682641013	395.07867431640625	395.081298828125
1172	395.2740173339844	12.654033333333333					1	DETECTED	395.2740 m/z @12.65 [CD6595_1.mzXML]	395.2740173339844	12.654033333333333	12.517283333333333	12.738233333333334	0.2209500000000002	30206.876953125	287425.01331982354	0	1288	0.17547714783294666	0.8078610603290728	0.6456738926864105	395.27325439453125	395.27410888671875
1173	396.3082275390625	11.710199999999999					1	DETECTED	396.3082 m/z @11.71 [CD6595_1.mzXML]	396.3082275390625	11.710199999999999	11.665183333333333	11.876366666666666	0.2111833333333326	40633.625	305147.7523930678	0	1288	0.15124809333496536	2.3456127360237544	4.250753467494197	396.30767822265625	396.30877685546875
1174	396.9970397949219	1.8116166666666667					1	DETECTED	396.9970 m/z @1.81 [CD6595_1.mzXML]	396.9970397949219	1.8116166666666667	1.66555	2.443766666666667	0.7782166666666668	53056.58203125	1106105.5527060544	0	1288	0.2548856106405284	2.6639091738932015	3.89621773775698	396.98760986328125	396.998291015625
1175	397.0764465332031	10.71855					1	DETECTED	397.0764 m/z @10.72 [CD6595_1.mzXML]	397.0764465332031	10.71855	10.6867	10.750599999999999	0.06389999999999851	7505.82177734375	19370.146593627538	0	1288	0.048661335750983525	1.0031397174253964	1.0062794348507929	397.07598876953125	397.0771179199219
1176	397.2687683105469	12.696233333333334					1	DETECTED	397.2688 m/z @12.70 [CD6595_1.mzXML]	397.2687683105469	12.696233333333334	2.844866666666667	13.884533333333334	11.039666666666667	52730.44140625	2669125.7437139302	0	1288	0.23848761440118693	0.5626922099998157	0.12025306326140468	397.26751708984375	397.2704162597656
1177	397.41204833984375	12.579466666666667					1	DETECTED	397.4120 m/z @12.58 [CD6595_1.mzXML]	397.41204833984375	12.579466666666667	12.126933333333334	14.478766666666667	2.3518333333333334	111021.6875	2818580.1006269534	0	1288	0.33014568176601244	1.1482684448404212	1.5008326289654699	397.411376953125	397.4137268066406
1178	398.3238525390625	11.846833333333333					1	DETECTED	398.3239 m/z @11.85 [CD6595_1.mzXML]	398.3238525390625	11.846833333333333	11.740283333333334	12.174166666666668	0.43388333333333406	156089.734375	1155682.5507524386	0	1288	0.11334580881084477	1.4585155637423075	1.3966214137215713	398.3150939941406	398.3244934082031
1179	398.7588806152344	13.385250000000001					1	DETECTED	398.7589 m/z @13.39 [CD6595_1.mzXML]	398.7588806152344	13.385250000000001	12.158116666666666	15.468416666666666	3.3103	26093.234375	1410935.4652779233	0	1288	0.8504750528393537	1.1338490605108031	1.2858460877658773	398.75439453125	398.7604675292969
1180	399.23223876953125	11.156216666666667					1	DETECTED	399.2322 m/z @11.16 [CD6595_1.mzXML]	399.23223876953125	11.156216666666667	5.129583333333333	11.156216666666667	6.026633333333335	3568.104736328125	395156.7522374268	0	1288	2.315901447079275	0.5	null	399.22393798828125	399.2340393066406
1181	399.2615966796875	13.357666666666667					1	DETECTED	399.2616 m/z @13.36 [CD6595_1.mzXML]	399.2615966796875	13.357666666666667	12.5486	13.856150000000001	1.3075500000000009	13577.443359375	676582.9263400879	0	1288	1.2172067452826525	0.808060728411339	0.616121456822678	399.2533874511719	399.2615966796875
1182	399.32745361328125	11.861583333333334					1	DETECTED	399.3275 m/z @11.86 [CD6595_1.mzXML]	399.32745361328125	11.861583333333334	11.801583333333333	15.824233333333332	4.022649999999999	27514.525390625	1464035.83069101	0	1288	2.380338708358586	25.34452459900277	46.70526044938059	399.3220520019531	399.3277587890625
1183	400.3392639160156	11.980533333333334					1	DETECTED	400.3393 m/z @11.98 [CD6595_1.mzXML]	400.3392639160156	11.980533333333334	11.920783333333333	12.412049999999999	0.4912666666666663	378696.875	2722852.130145757	1	1288	0.10381581804180051	2.304245277040436	2.3946249816074086	400.33770751953125	400.3395690917969
1184	400.82470703125	1.7551666666666668					1	DETECTED	400.8247 m/z @1.76 [CD6595_1.mzXML]	400.82470703125	1.7551666666666668	1.6806666666666668	1.7976333333333334	0.11696666666666666	39580.65234375	182258.07979736332	0	1288	0.05879653418101016	0.7850111856823265	0.570022371364653	400.8238220214844	400.82562255859375
1185	402.8995361328125	1.5913499999999998					1	DETECTED	402.8995 m/z @1.59 [CD6595_1.mzXML]	402.8995361328125	1.5913499999999998	1.53175	7.03135	5.4996	61035.16796875	5460647.069127928	0	1288	0.0777264421437347	45.58690695377718	97.0526870830755	402.8994445800781	402.90057373046875
1186	403.0050048828125	1.7837666666666665					1	DETECTED	403.0050 m/z @1.78 [CD6595_1.mzXML]	403.0050048828125	1.7837666666666665	1.6509666666666667	2.42995	0.7789833333333331	166226.328125	3203181.972601075	0	1288	0.26492127581458624	2.907483015361084	4.47156055410545	403.00433349609375	403.0058288574219
1187	404.2040100097656	11.550183333333333					1	DETECTED	404.2040 m/z @11.55 [CD6595_1.mzXML]	404.2040100097656	11.550183333333333	11.5215	11.710199999999999	0.18869999999999898	21211.06640625	153665.3000742197	0	1288	0.12774357754705967	3.2893666472980576	5.578733294596115	404.2037353515625	404.2054748535156
1188	404.3340759277344	12.318666666666667					1	DETECTED	404.3341 m/z @12.32 [CD6595_1.mzXML]	404.3340759277344	12.318666666666667	11.980533333333334	12.365283333333334	0.38475000000000037	11336.78515625	129170.09117248555	0	1288	0.31272865028998	0.5689323738170351	0.13786474763407028	404.3327941894531	404.3353271484375
1189	405.0791320800781	12.48635					1	DETECTED	405.0791 m/z @12.49 [CD6595_1.mzXML]	405.0791320800781	12.48635	10.874066666666666	19.805666666666664	8.931599999999998	5488.7197265625	1098409.8664729313	0	1288	4.361301550589982	2.7698605497379476	2.154952055741715	405.0771789550781	405.0826416015625
1190	405.1331787109375	10.528033333333333					1	DETECTED	405.1332 m/z @10.53 [CD6595_1.mzXML]	405.1331787109375	10.528033333333333	10.5009	10.611383333333333	0.11048333333333282	6392.94287109375	28039.436139038236	0	1288	0.10236984389572612	2.0359336609336425	3.071867321867285	405.1323547363281	405.13372802734375
1191	405.4176940917969	12.158116666666666					1	DETECTED	405.4177 m/z @12.16 [CD6595_1.mzXML]	405.4176940917969	12.158116666666666	12.14235	12.2696	0.12725000000000009	12287.9560546875	59521.05018444796	0	1288	0.03964750855378618	4.035412262156611	7.070824524313222	405.417236328125	405.41796875
1192	406.74420166015625	12.5643					1	DETECTED	406.7442 m/z @12.56 [CD6595_1.mzXML]	406.74420166015625	12.5643	11.4632	13.987066666666667	2.5238666666666667	37870.30859375	2110963.2634139406	0	1288	0.9752226056371835	1.2155891954882865	0.5711274491284272	406.7426452636719	406.7473449707031
1193	406.7555236816406	13.427483333333333					1	DETECTED	406.7555 m/z @13.43 [CD6595_1.mzXML]	406.7555236816406	13.427483333333333	11.740283333333334	14.591849999999999	2.851566666666665	27875.33984375	1512986.0287901605	0	1288	0.17727669193396345	0.8450588746641379	0.6901177493282757	406.7550048828125	406.7586364746094
1194	408.7664489746094	1.7404833333333334					1	DETECTED	408.7664 m/z @1.74 [CD6595_1.mzXML]	408.7664489746094	1.7404833333333334	1.6954166666666666	14.151933333333334	12.456516666666667	34029.22265625	6759851.276081665	0	1288	0.25922431395840717	138.20099852070962	271.0851795654916	408.765380859375	408.7729187011719
1195	408.9167175292969	1.6360833333333333					1	DETECTED	408.9167 m/z @1.64 [CD6595_1.mzXML]	408.9167175292969	1.6360833333333333	1.54685	1.66555	0.11870000000000003	77175.1171875	337080.0614350592	0	1288	0.0753458921343817	0.6671550578782647	0.379039553049819	408.9159851074219	408.917236328125
1196	409.1593933105469	11.550183333333333					1	DETECTED	409.1594 m/z @11.55 [CD6595_1.mzXML]	409.1593933105469	11.550183333333333	11.4924	12.0241	0.5317000000000007	160025.953125	1342248.2294047854	0	1288	0.12295005090701672	2.2331888741345964	2.944334608270697	409.1585998535156	409.1602783203125
1197	409.18505859375	9.218766666666665					1	DETECTED	409.1851 m/z @9.22 [CD6595_1.mzXML]	409.18505859375	9.218766666666665	9.147566666666668	16.523733333333332	7.3761666666666645	61972.92578125	890627.6548829637	0	1288	0.055855997119461875	1.127398430019199	1.2115656529887828	409.1827697753906	409.18621826171875
1198	409.32623291015625	12.253566666666668					1	DETECTED	409.3262 m/z @12.25 [CD6595_1.mzXML]	409.32623291015625	12.253566666666668	12.082333333333334	13.716566666666667	1.6342333333333325	20342.166015625	1047527.0624912112	0	1288	0.31090690863188897	4.771948608137042	8.543897216274084	409.32257080078125	409.32708740234375
1199	410.16290283203125	11.56425					1	DETECTED	410.1629 m/z @11.56 [CD6595_1.mzXML]	410.16290283203125	11.56425	11.5215	11.786383333333333	0.2648833333333336	37189.2734375	291499.97503833135	0	1288	0.16067237309965243	3.098050682261223	5.196101364522446	410.1622009277344	410.16326904296875
1200	410.2514953613281	3.7170666666666667					1	DETECTED	410.2515 m/z @3.72 [CD6595_1.mzXML]	410.2514953613281	3.7170666666666667	3.2832500000000002	4.951133333333333	1.6678833333333327	5671.34619140625	220138.32654843148	0	1288	0.4391377690680671	1.9223366245341733	2.8362188553760292	410.24993896484375	410.2537841796875
1201	410.7588195800781	13.46975					1	DETECTED	410.7588 m/z @13.47 [CD6595_1.mzXML]	410.7588195800781	13.46975	13.09895	15.061166666666667	1.9622166666666665	37484.97265625	1103470.9404702773	0	1288	0.18386076922886652	1.4928878547483357	2.763768330235663	410.7571716308594	410.76055908203125
1202	410.85333251953125	1.6806666666666668					1	DETECTED	410.8533 m/z @1.68 [CD6595_1.mzXML]	410.85333251953125	1.6806666666666668	1.66555	1.7837666666666665	0.11821666666666641	40611.5546875	209582.1056943356	0	1288	0.118530622228179	3.9101433296582053	6.820286659316411	410.8529052734375	410.8537902832031
1203	412.28167724609375	11.95075					1	DETECTED	412.2817 m/z @11.95 [CD6595_1.mzXML]	412.28167724609375	11.95075	11.905750000000001	12.126933333333334	0.2211833333333324	33817.5078125	243819.90622277802	0	1288	0.1882378661050197	2.457592592592683	3.626542488195611	412.2803039550781	412.28277587890625
1204	412.30181884765625	11.535599999999999					1	DETECTED	412.3018 m/z @11.54 [CD6595_1.mzXML]	412.30181884765625	11.535599999999999	11.507200000000001	11.650566666666666	0.1433666666666653	16706.453125	91968.62464282206	0	1288	1.3151422733833975	2.524061032864025	4.04812206572805	412.3015441894531	412.3037109375
1205	412.8602600097656	1.5765					1	DETECTED	412.8603 m/z @1.58 [CD6595_1.mzXML]	412.8602600097656	1.5765	1.53175	1.6063166666666668	0.07456666666666689	21726.255859375	69322.40027587896	0	1288	0.11103981584218658	0.8331471135940423	0.6409757087447089	412.8602600097656	412.8611755371094
1206	412.97113037109375	1.88235					1	DETECTED	412.9711 m/z @1.88 [CD6595_1.mzXML]	412.97113037109375	1.88235	1.7837666666666665	2.38815	0.6043833333333335	16622.013671875	247305.57472912606	0	1288	0.23724030303793708	3.065342349957731	5.130684699915462	412.96954345703125	412.97259521484375
1207	413.1397399902344	9.3786					1	DETECTED	413.1397 m/z @9.38 [CD6595_1.mzXML]	413.1397399902344	9.3786	9.3332	15.15235	5.8191500000000005	6897.98486328125	1176523.547089539	0	1288	0.08941115833646762	64.08755506607821	125.94405411244419	413.1297607421875	413.1400451660156
1208	413.2628173828125	13.056916666666666					1	DETECTED	413.2628 m/z @13.06 [CD6595_1.mzXML]	413.2628173828125	13.056916666666666	0.11864999999999999	20.00583333333333	19.887183333333333	21122.482421875	2559594.755796843	0	1288	11.359325211322771	0.831999355954009	1.2036743817211304	413.2601013183594	413.2677001953125
1209	413.3380126953125	12.333883333333334					1	DETECTED	413.3380 m/z @12.33 [CD6595_1.mzXML]	413.3380126953125	12.333883333333334	11.3632	15.937816666666667	4.574616666666666	14466.517578125	1484410.1160009152	0	1288	2.05119630145491	2.3294300319783887	2.7977434523808666	413.335693359375	413.34710693359375
1210	413.79058837890625	14.33855					1	DETECTED	413.7906 m/z @14.34 [CD6595_1.mzXML]	413.79058837890625	14.33855	14.151933333333334	14.778583333333334	0.6266499999999997	11691.7080078125	224118.33430651875	0	1288	0.21489582759538628	1.6789765115656052	2.3579530231312105	413.7886657714844	413.7931213378906
1211	414.2975769042969	12.222100000000001					1	DETECTED	414.2976 m/z @12.22 [CD6595_1.mzXML]	414.2975769042969	12.222100000000001	11.607083333333332	16.671666666666667	5.064583333333335	143963.53125	2722017.8454260845	1	1288	0.6983285884128385	0.7528552984108093	0.4685784614352616	414.2933654785156	414.30108642578125
1212	415.2089538574219	11.876366666666666					1	DETECTED	415.2090 m/z @11.88 [CD6595_1.mzXML]	415.2089538574219	11.876366666666666	11.816566666666667	12.1902	0.37363333333333415	299242.65625	2298883.647074703	1	1288	0.12030327905363514	2.357152687168756	2.5892865660694464	415.2083740234375	415.2095031738281
1213	415.23388671875	13.688466666666667					1	DETECTED	415.2339 m/z @13.69 [CD6595_1.mzXML]	415.23388671875	13.688466666666667	4.8081	14.1966	9.3885	59857.0234375	4494212.584188602	0	1288	0.3436286371985897	0.5310828243620105	3.75036555134408	415.2259826660156	415.23480224609375
1214	415.2787170410156	12.68225					1	DETECTED	415.2787 m/z @12.68 [CD6595_1.mzXML]	415.2787170410156	12.68225	12.158116666666666	12.807783333333333	0.6496666666666666	51211.0703125	645538.3566853019	0	1288	0.1010641806226591	0.6197532434495039	0.2647895821240451	415.27752685546875	415.2790222167969
1215	415.301025390625	12.222100000000001					1	DETECTED	415.3010 m/z @12.22 [CD6595_1.mzXML]	415.301025390625	12.222100000000001	11.305733333333334	12.396466666666667	1.0907333333333327	46489.46484375	812194.0459545883	0	1288	0.19135138693611964	0.5951402277108868	0.2839979010791605	415.30047607421875	415.3101501464844
1216	415.354248046875	12.380883333333333					1	DETECTED	415.3542 m/z @12.38 [CD6595_1.mzXML]	415.354248046875	12.380883333333333	12.0674	14.380483333333332	2.313083333333333	12854.91015625	617505.7071823727	0	1288	0.1948889159984155	3.689324259662919	6.378648519325838	415.3527526855469	415.35650634765625
1217	416.2120361328125	11.935566666666666					1	DETECTED	416.2120 m/z @11.94 [CD6595_1.mzXML]	416.2120361328125	11.935566666666666	2.5536833333333333	12.158116666666666	9.604433333333333	47593.2734375	3030146.597934081	0	1288	9.248146075018147	0.5118606249988897	0.012898444743803538	416.2106628417969	416.2208251953125
1218	416.3613586425781	13.455516666666666					1	DETECTED	416.3614 m/z @13.46 [CD6595_1.mzXML]	416.3613586425781	13.455516666666666	13.085166666666668	13.927950000000001	0.8427833333333332	24226.759765625	590094.415347411	0	1288	0.1297340345813094	1.1378200801044105	1.275640160208821	416.35308837890625	416.3634338378906
1219	417.0	1.88235					1	DETECTED	417.0000 m/z @1.88 [CD6595_1.mzXML]	417.0	1.88235	1.6954166666666666	2.5260000000000002	0.8305833333333337	80831.6796875	1585650.5549401853	0	1288	0.18039636383655333	2.107161910107647	2.981610838376035	416.99835205078125	417.0017395019531
1220	418.3860168457031	12.738233333333334					1	DETECTED	418.3860 m/z @12.74 [CD6595_1.mzXML]	418.3860168457031	12.738233333333334	12.609816666666667	12.932816666666668	0.3230000000000004	36266.36328125	424292.1338100598	0	1288	0.21140520216126468	1.2576249188838458	1.5136198535954133	418.3851318359375	418.38665771484375
1221	418.74468994140625	12.237699999999998					1	DETECTED	418.7447 m/z @12.24 [CD6595_1.mzXML]	418.74468994140625	12.237699999999998	11.59285	13.601133333333333	2.008283333333333	16669.171875	1009863.4757126456	0	1288	1.2378061191288872	1.557170918301418	2.114341836602836	418.74237060546875	418.7466125488281
1222	418.79522705078125	1.7404833333333334					1	DETECTED	418.7952 m/z @1.74 [CD6595_1.mzXML]	418.79522705078125	1.7404833333333334	1.6806666666666668	1.7693666666666668	0.0887	40246.265625	155715.03986572288	0	1288	0.1070311075911865	0.7414321538032883	0.4828643076065766	418.7950134277344	418.7967834472656
1223	418.87725830078125	1.5913499999999998					1	DETECTED	418.8773 m/z @1.59 [CD6595_1.mzXML]	418.87725830078125	1.5913499999999998	1.53175	3.8344666666666667	2.302716666666667	58159.87109375	1006110.4396518556	0	1288	0.07228214336143046	19.210574842727375	1.18148795887579	418.8741455078125	418.8777770996094
1224	418.978759765625	1.7976333333333334					1	DETECTED	418.9788 m/z @1.80 [CD6595_1.mzXML]	418.978759765625	1.7976333333333334	1.66555	4.496666666666667	2.831116666666667	41392.125	1288163.6090433958	0	1288	0.22500023339979158	10.717160883280759	20.434321766561514	418.9786682128906	418.9825744628906
1225	419.3122863769531	12.34975					1	DETECTED	419.3123 m/z @12.35 [CD6595_1.mzXML]	419.3122863769531	12.34975	0.10181666666666667	20.00583333333333	19.904016666666664	3082.950439453125	1618618.9887340397	0	1288	19.537269167006887	0.8125459261154261	0.6250918522308524	419.30975341796875	419.3170166015625
1226	419.7644958496094	13.427483333333333					1	DETECTED	419.7645 m/z @13.43 [CD6595_1.mzXML]	419.7644958496094	13.427483333333333	13.413350000000001	13.542083333333332	0.12873333333333115	17923.83984375	82729.49655908163	0	1288	0.06160876154062933	4.554245283019292	8.108490566038585	419.7625427246094	419.76611328125
1227	420.1556396484375	11.12715					1	DETECTED	420.1556 m/z @11.13 [CD6595_1.mzXML]	420.1556396484375	11.12715	10.487533333333333	11.215	0.7274666666666665	12723.423828125	145861.19369982884	0	1288	0.06578411596208866	0.568673945331839	0.13734789066367797	420.155029296875	420.1568603515625
1228	420.8820495605469	1.66555					1	DETECTED	420.8820 m/z @1.67 [CD6595_1.mzXML]	420.8820495605469	1.66555	1.6509666666666667	1.7693666666666668	0.11840000000000006	67304.921875	225493.91546533155	0	1288	0.051791187664085525	4.059428571428557	7.68336366724128	420.88037109375	420.8824462890625
1229	421.13214111328125	11.725150000000001					1	DETECTED	421.1321 m/z @11.73 [CD6595_1.mzXML]	421.13214111328125	11.725150000000001	11.680266666666666	12.038549999999999	0.3582833333333326	15313.7783203125	136518.18217712422	0	1288	0.38491256119773176	3.991273672484087	6.982547344968174	421.13104248046875	421.1328125
1230	421.7798767089844	14.3666					1	DETECTED	421.7799 m/z @14.37 [CD6595_1.mzXML]	421.7798767089844	14.3666	14.106133333333334	15.45255	1.3464166666666664	58724.046875	1454238.6113813475	0	1288	0.3826571062694768	2.1126376528555646	3.090333778240851	421.7779541015625	421.7813720703125
1231	422.3238830566406	11.831633333333334					1	DETECTED	422.3239 m/z @11.83 [CD6595_1.mzXML]	422.3238830566406	11.831633333333334	11.771183333333333	11.965533333333333	0.19435000000000002	25962.109375	170819.90456298908	0	1288	0.13564888047627655	1.6075268817203978	2.2150537634407956	422.3216857910156	422.3244934082031
1232	424.33917236328125	11.89105					1	DETECTED	424.3392 m/z @11.89 [CD6595_1.mzXML]	424.33917236328125	11.89105	7.5129166666666665	12.441733333333334	4.928816666666667	403048.9375	5297793.80003915	1	1288	0.11466783725051855	3.187630735327182	4.060781724834302	424.33709716796875	424.3424072265625
1233	424.8936462402344	1.6360833333333333					1	DETECTED	424.8936 m/z @1.64 [CD6595_1.mzXML]	424.8936462402344	1.6360833333333333	1.54685	1.66555	0.11870000000000003	120180.0546875	511965.92584472743	0	1288	0.06962143175747526	0.6672485045586043	0.38072063999373934	424.8936462402344	424.895263671875
1234	426.3550720214844	12.0241					1	DETECTED	426.3551 m/z @12.02 [CD6595_1.mzXML]	426.3550720214844	12.0241	11.861583333333334	12.609816666666667	0.7482333333333333	618257.75	4950159.115101324	1	1288	0.11575803597221324	0.6210270047807213	0.06503722740380694	426.34564208984375	426.3552551269531
1235	426.8267822265625	1.6954166666666666					1	DETECTED	426.8268 m/z @1.70 [CD6595_1.mzXML]	426.8267822265625	1.6954166666666666	1.6806666666666668	1.8116166666666667	0.1309499999999999	38296.2578125	182636.75040893542	0	1288	0.13331995892497672	4.438983050847509	8.913943659267249	426.8267822265625	426.8277282714844
1236	427.05255126953125	9.424333333333333					1	DETECTED	427.0526 m/z @9.42 [CD6595_1.mzXML]	427.05255126953125	9.424333333333333	9.3332	15.759266666666667	6.426066666666667	22114.416015625	771913.0218019721	0	1288	0.09479840171733755	1.153750845780396	0.9553310520287955	427.0513916015625	427.06158447265625
1237	427.15625	11.6214					1	DETECTED	427.1562 m/z @11.62 [CD6595_1.mzXML]	427.15625	11.6214	11.607083333333332	11.740283333333334	0.1332000000000022	9743.6884765625	54671.95287109435	0	1288	0.08350831855827678	4.6519208381836945	8.303841676367389	427.1560974121094	427.15863037109375
1238	427.2870788574219	12.835466666666667					1	DETECTED	427.2871 m/z @12.84 [CD6595_1.mzXML]	427.2870788574219	12.835466666666667	12.668116666666666	12.849383333333332	0.1812666666666658	12068.73828125	101766.45301611308	0	1288	0.1162745046814031	0.5415795239517925	0.08315904790358505	427.2861633300781	427.28875732421875
1239	427.4310302734375	12.654033333333333					1	DETECTED	427.4310 m/z @12.65 [CD6595_1.mzXML]	427.4310302734375	12.654033333333333	1.4722833333333334	14.076016666666668	12.603733333333334	13881.498046875	2958176.783097289	0	1288	0.19623840781046553	0.5635850083096714	0.1271700166193427	427.4276123046875	427.43701171875
1240	428.37060546875	12.14235					1	DETECTED	428.3706 m/z @12.14 [CD6595_1.mzXML]	428.37060546875	12.14235	11.980533333333334	12.396466666666667	0.41593333333333327	102248.5703125	912663.3046817613	0	1288	0.12417407183402673	1.2251770779163096	0.9946887463106315	428.36138916015625	428.3714294433594
1241	429.04937744140625	9.4092					1	DETECTED	429.0494 m/z @9.41 [CD6595_1.mzXML]	429.04937744140625	9.4092	9.3332	9.5016	0.1684000000000001	8623.158203125	52535.81910302751	0	1288	0.1087925425625631	1.082376925696454	1.2265993773044332	429.0487976074219	429.0505065917969
1242	429.37451171875	12.174166666666668					1	DETECTED	429.3745 m/z @12.17 [CD6595_1.mzXML]	429.37451171875	12.174166666666668	12.096966666666667	15.030983333333333	2.9340166666666665	29048.73828125	1243548.3837609873	0	1288	0.13407469275544237	19.002698618307114	25.309371751964687	429.3673095703125	429.3749694824219
1243	429.7655944824219	14.436416666666666					1	DETECTED	429.7656 m/z @14.44 [CD6595_1.mzXML]	429.7655944824219	14.436416666666666	11.4632	15.001266666666668	3.5380666666666674	11772.3154296875	1137274.3895938117	0	1288	0.26224695117625707	0.5949897137219513	0.13620946688120486	429.76409912109375	429.7686767578125
1244	430.2421569824219	9.623099999999999					1	DETECTED	430.2422 m/z @9.62 [CD6595_1.mzXML]	430.2421569824219	9.623099999999999	9.592766666666668	9.698133333333335	0.10536666666666683	4666.0869140625	20171.647830566377	0	1288	0.1563055874926338	1.7368131868133045	2.473626373626609	430.2407531738281	430.2422180175781
1245	430.2923583984375	11.95075					1	DETECTED	430.2924 m/z @11.95 [CD6595_1.mzXML]	430.2923583984375	11.95075	5.016033333333334	12.126933333333334	7.1109	22220.25	809898.3256650385	0	1288	0.13382461626587805	0.5127029943544918	0.025405988708983678	430.2914123535156	430.29986572265625
1246	430.37750244140625	13.48425					1	DETECTED	430.3775 m/z @13.48 [CD6595_1.mzXML]	430.37750244140625	13.48425	3.26905	14.927050000000001	11.658000000000001	97068.484375	4224095.942321779	0	1288	0.34429390696352336	0.5397368369181254	4.660314161246141	430.3756408691406	430.38153076171875
1247	430.9109191894531	1.6360833333333333					1	DETECTED	430.9109 m/z @1.64 [CD6595_1.mzXML]	430.9109191894531	1.6360833333333333	1.5765	1.7253833333333333	0.14888333333333326	186265.1875	735675.6760617683	0	1288	0.05376713844131298	1.2067755430586902	1.529768599675227	430.9107360839844	430.91192626953125
1248	431.17559814453125	12.654033333333333					1	DETECTED	431.1756 m/z @12.65 [CD6595_1.mzXML]	431.17559814453125	12.654033333333333	12.318666666666667	14.6206	2.3019333333333325	66604.9609375	1611179.2945073242	0	1288	0.1877226135707648	0.8384214540576437	0.6822262766567674	431.1742858886719	431.1763610839844
1249	431.2738342285156	12.2696					1	DETECTED	431.2738 m/z @12.27 [CD6595_1.mzXML]	431.2738342285156	12.2696	12.096966666666667	12.426983333333334	0.3300166666666673	26263.736328125	231098.57037475612	0	1288	0.11071159596321145	0.9558312415524234	0.7702385225133281	431.2728271484375	431.2750244140625
1250	431.3809509277344	13.556683333333332					1	DETECTED	431.3810 m/z @13.56 [CD6595_1.mzXML]	431.3809509277344	13.556683333333332	13.357666666666667	14.35255	0.994883333333334	37099.14453125	682541.2804097907	0	1288	0.15909210198205237	2.4994975295201596	1.9701622383749666	431.37933349609375	431.38250732421875
1251	432.1793518066406	12.654033333333333					1	DETECTED	432.1794 m/z @12.65 [CD6595_1.mzXML]	432.1793518066406	12.654033333333333	12.441733333333334	12.793949999999999	0.3522166666666653	23714.607421875	263565.435963378	0	1288	118.85105776921758	0.8295258282304919	0.6590516564609838	432.17755126953125	432.1802978515625
1252	432.2353515625	11.861583333333334					1	DETECTED	432.2354 m/z @11.86 [CD6595_1.mzXML]	432.2353515625	11.861583333333334	8.74535	12.082333333333334	3.3369833333333343	42750.3828125	2260499.9121900634	0	1288	0.13104967431760173	0.5046262426297358	0.10046253564584094	432.23480224609375	432.2450256347656
1253	432.30816650390625	12.222100000000001					1	DETECTED	432.3082 m/z @12.22 [CD6595_1.mzXML]	432.30816650390625	12.222100000000001	11.650566666666666	12.780283333333333	1.129716666666667	119499.4375	1437756.2831738265	0	1288	0.12169392061904993	0.7891037108928599	0.42404227496173164	432.3072509765625	432.3168029785156
1254	432.97381591796875	1.88235					1	DETECTED	432.9738 m/z @1.88 [CD6595_1.mzXML]	432.97381591796875	1.88235	1.7693666666666668	2.443766666666667	0.6744000000000001	39924.42578125	761459.4213398438	0	1288	0.4327987046445265	2.9141515569604577	4.667794791052195	432.9733581542969	432.9755859375
1255	433.0586242675781	11.550183333333333					1	DETECTED	433.0586 m/z @11.55 [CD6595_1.mzXML]	433.0586242675781	11.550183333333333	11.535599999999999	18.1895	6.6539	13069.9072265625	806313.8734499817	0	1288	0.21164764146742776	228.13371428569948	455.26742857139897	433.05712890625	433.0635986328125
1256	433.23883056640625	11.89105					1	DETECTED	433.2388 m/z @11.89 [CD6595_1.mzXML]	433.23883056640625	11.89105	2.6502666666666665	11.980533333333334	9.330266666666667	15074.1240234375	987801.7488774415	0	1288	0.053918126334034255	0.5258488132613132	0.05079366403674172	433.2297058105469	433.24310302734375
1257	433.31158447265625	12.222100000000001					1	DETECTED	433.3116 m/z @12.22 [CD6595_1.mzXML]	433.31158447265625	12.222100000000001	11.650566666666666	12.471283333333334	0.8207166666666676	40439.3359375	949501.6658845221	0	1288	0.8070793058638888	0.7179954508340128	0.4652438618066224	433.311279296875	433.3124084472656
1258	433.9659729003906	11.39135					1	DETECTED	433.9660 m/z @11.39 [CD6595_1.mzXML]	433.9659729003906	11.39135	4.823833333333334	18.701666666666664	13.877833333333331	10993.73828125	2065744.200529968	0	1288	0.6604524524512829	1.0565510555740247	1.1131021111480495	433.965576171875	433.96923828125
1259	435.1476135253906	11.980533333333334					1	DETECTED	435.1476 m/z @11.98 [CD6595_1.mzXML]	435.1476135253906	11.980533333333334	4.573833333333334	13.18105	8.607216666666666	58003.5390625	1904906.9893844002	0	1288	0.11688661048484406	0.5810426145696914	0.018166321865795435	435.1466369628906	435.1568603515625
1260	435.3306579589844	11.650566666666666					1	DETECTED	435.3307 m/z @11.65 [CD6595_1.mzXML]	435.3306579589844	11.650566666666666	10.460766666666666	12.53305	2.072283333333333	13147.3388671875	609676.5068963619	0	1288	0.0691342293938586	0.955344716280765	0.8784790326257029	435.3254089355469	435.3404541015625
1261	436.8562316894531	1.66555					1	DETECTED	436.8562 m/z @1.67 [CD6595_1.mzXML]	436.8562316894531	1.66555	1.6509666666666667	1.7551666666666668	0.10420000000000007	50370.55859375	160881.7717197262	0	1288	0.0408977959664949	3.5725714285714165	6.145142857142833	436.8558044433594	436.856689453125
1262	437.1908874511719	11.876366666666666					1	DETECTED	437.1909 m/z @11.88 [CD6595_1.mzXML]	437.1908874511719	11.876366666666666	11.816566666666667	12.253566666666668	0.43700000000000117	216910.0625	1725548.7949143038	0	1288	0.12000712901208921	2.1424348245710028	2.7728184371184548	437.19036865234375	437.1922607421875
1263	438.1944274902344	11.861583333333334					1	DETECTED	438.1944 m/z @11.86 [CD6595_1.mzXML]	438.1944274902344	11.861583333333334	11.861583333333334	12.052999999999999	0.19141666666666524	54167.5625	319833.53432812204	0	1288	0.09636617100851552	null	null	438.1939697265625	438.1959533691406
1264	438.2942199707031	13.371216666666667					1	DETECTED	438.2942 m/z @13.37 [CD6595_1.mzXML]	438.2942199707031	13.371216666666667	13.2896	13.630916666666668	0.3413166666666676	23395.76171875	211751.66668579154	0	1288	0.09035913917825233	2.090974065754538	3.181948131509076	438.29327392578125	438.2966003417969
1265	438.98211669921875	1.88235					1	DETECTED	438.9821 m/z @1.88 [CD6595_1.mzXML]	438.98211669921875	1.88235	1.6954166666666666	18.122833333333332	16.427416666666666	45635.12890625	2193874.240966309	0	1288	0.1778712313932087	2.0126610418806283	2.6999114142276133	438.9743957519531	438.9831237792969
1266	440.3701171875	12.174166666666668					1	DETECTED	440.3701 m/z @12.17 [CD6595_1.mzXML]	440.3701171875	12.174166666666668	12.082333333333334	18.206	6.123666666666665	15357.689453125	940865.1781178584	0	1288	0.11987855437553208	33.34119782214143	65.68239564428286	440.3634338378906	440.3711853027344
1267	440.867919921875	1.6213666666666666					1	DETECTED	440.8679 m/z @1.62 [CD6595_1.mzXML]	440.867919921875	1.6213666666666666	1.5615833333333333	7.429333333333333	5.86775	37935.38671875	2829388.3759045717	0	1288	0.07960914675680497	49.07513242263733	97.15026484527465	440.8639831542969	440.8684997558594
1268	442.3133850097656	11.801583333333333					1	DETECTED	442.3134 m/z @11.80 [CD6595_1.mzXML]	442.3133850097656	11.801583333333333	11.771183333333333	11.846833333333333	0.07564999999999955	8614.2890625	30511.249164794885	0	1288	0.06482950439740875	1.2442434210526159	1.4884868421052317	442.31268310546875	442.31427001953125
1269	442.3499755859375	11.89105					1	DETECTED	442.3500 m/z @11.89 [CD6595_1.mzXML]	442.3499755859375	11.89105	4.146233333333333	11.965533333333333	7.8193	15687.1201171875	2488845.246864838	0	1288	0.07678737310522266	0.5048085924134206	0.009617184826841164	442.3484802246094	442.3505554199219
1270	442.8762512207031	1.54685					1	DETECTED	442.8763 m/z @1.55 [CD6595_1.mzXML]	442.8762512207031	1.54685	1.4722833333333334	1.5913499999999998	0.11906666666666643	12371.3642578125	63260.65989916987	0	1288	0.10882158653424345	0.7983907018328102	0.5967814036656204	442.8758544921875	442.8772277832031
1271	443.26434326171875	12.780283333333333					1	DETECTED	443.2643 m/z @12.78 [CD6595_1.mzXML]	443.26434326171875	12.780283333333333	12.639616666666665	12.87715	0.23753333333333515	13168.0859375	130908.76925659222	0	1288	0.126804034209826	0.844312796208529	0.6886255924170579	443.2640686035156	443.2659606933594
1272	443.4176025390625	12.318666666666667					1	DETECTED	443.4176 m/z @12.32 [CD6595_1.mzXML]	443.4176025390625	12.318666666666667	12.112083333333334	12.456383333333333	0.3442999999999987	25224.20703125	253354.72974389675	0	1288	0.13779892418127382	0.8333198870512298	0.5162888295275282	443.41705322265625	443.4190368652344
1273	444.2365417480469	8.4267					1	DETECTED	444.2365 m/z @8.43 [CD6595_1.mzXML]	444.2365417480469	8.4267	8.004533333333333	8.501016666666667	0.49648333333333383	2856.696533203125	47796.61491738891	0	1288	0.19614335829390406	0.5880181602842474	0.1760363205684948	444.2318420410156	444.2379455566406
1274	445.3646240234375	13.48425					1	DETECTED	445.3646 m/z @13.48 [CD6595_1.mzXML]	445.3646240234375	13.48425	12.668116666666666	14.882399999999999	2.2142833333333325	18173.255859375	920509.655838989	0	1288	0.22710825113731126	1.1178289694362344	1.2185505838391069	445.36279296875	445.36651611328125
1275	445.3963317871094	12.365283333333334					1	DETECTED	445.3963 m/z @12.37 [CD6595_1.mzXML]	445.3963317871094	12.365283333333334	11.816566666666667	16.263416666666664	4.446849999999998	23624.380859375	1649780.9033487532	0	1288	0.6281026651781492	4.052045682349718	7.1040913646994355	445.3885803222656	445.39825439453125
1276	446.2510070800781	11.550183333333333					1	DETECTED	446.2510 m/z @11.55 [CD6595_1.mzXML]	446.2510070800781	11.550183333333333	6.042466666666667	11.935566666666666	5.8931	435358.3125	5858282.34017759	1	1288	0.11858170385531608	2.254092586535828	3.0554128982637065	446.2430725097656	446.25189208984375
1277	446.88446044921875	1.6509666666666667					1	DETECTED	446.8845 m/z @1.65 [CD6595_1.mzXML]	446.88446044921875	1.6509666666666667	1.5765	1.6954166666666666	0.11891666666666656	96175.25	334963.302513428	0	1288	0.052367285240922934	0.7960779280703593	0.7958929232477847	446.88446044921875	446.8852844238281
1278	447.3446044921875	12.112083333333334					1	DETECTED	447.3446 m/z @12.11 [CD6595_1.mzXML]	447.3446044921875	12.112083333333334	11.215	15.213750000000001	3.998750000000001	12397.705078125	1081298.6885124508	0	1288	0.4134916907682058	2.2287505805852277	3.457501161170455	447.3405456542969	447.3490905761719
1279	448.2314147949219	9.10055					1	DETECTED	448.2314 m/z @9.10 [CD6595_1.mzXML]	448.2314147949219	9.10055	9.053816666666668	9.162166666666668	0.10834999999999972	5938.919921875	23157.289735351456	0	1288	0.09772211771130124	1.1592368045649328	1.192706758215789	448.2309265136719	448.2325744628906
1280	449.10479736328125	11.022666666666668					1	DETECTED	449.1048 m/z @11.02 [CD6595_1.mzXML]	449.10479736328125	11.022666666666668	6.865983333333333	11.215	4.3490166666666665	28500.23046875	1048794.9608681027	0	1288	0.38442155705859093	2.076433267827345	2.5584070941291355	449.1036376953125	449.10589599609375
1281	449.19842529296875	12.365283333333334					1	DETECTED	449.1984 m/z @12.37 [CD6595_1.mzXML]	449.19842529296875	12.365283333333334	12.301549999999999	12.579466666666667	0.2779166666666679	26421.0234375	288084.6341464854	0	1288	0.2663293796088979	2.1803085774058037	3.360617154811608	449.197509765625	449.19903564453125
1282	450.3183898925781	12.318666666666667					1	DETECTED	450.3184 m/z @12.32 [CD6595_1.mzXML]	450.3183898925781	12.318666666666667	11.650566666666666	12.456383333333333	0.8058166666666668	69178.140625	1091154.2571712637	0	1288	0.1341207712196475	0.6541274732081842	0.21073839600608008	450.31689453125	450.3207092285156
1283	450.3545837402344	13.056916666666666					1	DETECTED	450.3546 m/z @13.06 [CD6595_1.mzXML]	450.3545837402344	13.056916666666666	0.10181666666666667	20.00583333333333	19.904016666666664	196888.046875	5757432.949064097	0	1288	0.1486260210488961	1.0872008714824364	0.37710366442888626	450.35089111328125	450.3584899902344
1284	451.3216552734375	12.333883333333334					1	DETECTED	451.3217 m/z @12.33 [CD6595_1.mzXML]	451.3216552734375	12.333883333333334	12.206016666666667	12.426983333333334	0.22096666666666742	21392.26171875	177046.07221728543	0	1288	0.2371290036971594	0.864051094890507	0.728102189781014	451.32110595703125	451.3221740722656
1285	452.37054443359375	12.082333333333334					1	DETECTED	452.3705 m/z @12.08 [CD6595_1.mzXML]	452.37054443359375	12.082333333333334	0.8783166666666666	12.174166666666668	11.295850000000002	22931.279296875	4517712.473954592	0	1288	0.09730580937492483	0.504098232627882	0.008196465255763959	452.3643798828125	452.37103271484375
1286	453.1033630371094	11.710199999999999					1	DETECTED	453.1034 m/z @11.71 [CD6595_1.mzXML]	453.1033630371094	11.710199999999999	11.680266666666666	11.816566666666667	0.1363000000000003	13968.7314453125	79368.12986328155	0	1288	0.1050353212964783	2.276726057906546	3.5534521158130916	453.1033630371094	453.1047668457031
[truncated: 152 more rows]
