# Supplementary material for: MSFC: a new feature construction method for accurate diagnosis of mass spectrometry data
Source: Sci Rep. 2023 Sep 21;13:15694. doi: 10.1038/s41598-023-42395-5 (PMC10514077; doi:10.1038/s41598-023-42395-5)
Supplement: Supplementary file 1 — Supplementary Information. [file 41598_2023_42395_MOESM1_ESM.zip › dataset/CHD dataset/1-batch/P/CD6598_1.mzXML_chromatograms.csv]

row ID	row m/z	row retention time	row identity (main ID)	row identity (all IDs)	row identity (main ID + details)	row comment	row number of detected peaks	CD6598_1.mzXML Peak status	CD6598_1.mzXML Peak name	CD6598_1.mzXML Peak m/z	CD6598_1.mzXML Peak RT	CD6598_1.mzXML Peak RT start	CD6598_1.mzXML Peak RT end	CD6598_1.mzXML Peak duration time	CD6598_1.mzXML Peak height	CD6598_1.mzXML Peak area	CD6598_1.mzXML Peak charge	CD6598_1.mzXML Peak # data points	CD6598_1.mzXML Peak FWHM	CD6598_1.mzXML Peak tailing factor	CD6598_1.mzXML Peak asymmetry factor	CD6598_1.mzXML Peak m/z min	CD6598_1.mzXML Peak m/z max
1	54.06687927246094	11.416766666666666					1	DETECTED	54.0669 m/z @11.42 [CD6598_1.mzXML]	54.06687927246094	11.416766666666666	8.193816666666667	19.9685	11.774683333333332	8403.923828125	1101011.9684912106	0	1296	11.827537812259946	1.9053137934336803	2.6906738893185245	54.0587158203125	54.07474899291992
2	55.05365753173828	11.345183333333333					1	DETECTED	55.0537 m/z @11.35 [CD6598_1.mzXML]	55.05365753173828	11.345183333333333	0.10108333333333334	19.985333333333333	19.88425	7457.33740234375	1470967.2167803969	0	1296	3.9984106412158447	0.8521068085692384	0.9709503074873108	55.045047760009766	55.06182098388672
3	60.08026885986328	14.570683333333333					1	DETECTED	60.0803 m/z @14.57 [CD6598_1.mzXML]	60.08026885986328	14.570683333333333	0.10108333333333334	20.0015	19.90041666666667	242053.4375	6.576488292242266E7	0	1296	7.609282350283973	0.6961686800312097	0.8992607093139838	60.07985305786133	60.080528259277344
4	61.03919219970703	1.8463500000000002					1	DETECTED	61.0392 m/z @1.85 [CD6598_1.mzXML]	61.03919219970703	1.8463500000000002	0.10108333333333334	19.985333333333333	19.88425	158749.984375	3525518.9896168197	0	1296	0.17722010154878043	0.6710355019331209	7.070311837061975	61.03211212158203	61.041263580322266
5	61.083553314208984	14.049616666666667					1	DETECTED	61.0836 m/z @14.05 [CD6598_1.mzXML]	61.083553314208984	14.049616666666667	2.6753833333333334	19.448333333333334	16.77295	6053.72705078125	2428483.833682614	0	1296	8.037509613815965	0.7373222224501579	1.293122335403918	61.08335494995117	61.086341857910156
6	68.98181915283203	1.5069833333333333					1	DETECTED	68.9818 m/z @1.51 [CD6598_1.mzXML]	68.98181915283203	1.5069833333333333	1.4474333333333333	12.473683333333334	11.026250000000001	9718.6904296875	1578874.5274707645	0	1296	0.07731956136001128	92.57976490344251	184.159529806885	68.97380065917969	68.99176025390625
7	69.03304290771484	1.9725666666666666					1	DETECTED	69.0330 m/z @1.97 [CD6598_1.mzXML]	69.03304290771484	1.9725666666666666	1.8749166666666668	11.77675	9.901833333333332	12558.87109375	957406.4420418394	0	1296	0.23910015209405167	50.70063150708322	9.166910429586103	69.02973937988281	69.03324127197266
8	69.0694351196289	3.192066666666667					1	DETECTED	69.0694 m/z @3.19 [CD6598_1.mzXML]	69.0694351196289	3.192066666666667	0.10108333333333334	20.0015	19.90041666666667	6509.361328125	3898742.8219407927	0	1296	3.8049137075286765	3.2191077273143933	1.9309501603220118	69.06497955322266	69.07918548583984
9	70.98005676269531	1.5069833333333333					1	DETECTED	70.9801 m/z @1.51 [CD6598_1.mzXML]	70.98005676269531	1.5069833333333333	0.59305	19.691333333333333	19.09828333333333	11859.0751953125	1501796.6919442597	0	1296	0.12569097415325792	82.89090477674071	179.36424078398252	70.97051239013672	70.98967742919922
10	72.04855346679688	13.706233333333333					1	DETECTED	72.0486 m/z @13.71 [CD6598_1.mzXML]	72.04855346679688	13.706233333333333	0.35583333333333333	19.642333333333333	19.2865	3379.466552734375	1538319.4080001842	0	1296	3.7722691094987617	0.7223191814477469	0.29118170601937465	72.0484848022461	72.05052947998047
11	72.080322265625	1.9587833333333333					1	DETECTED	72.0803 m/z @1.96 [CD6598_1.mzXML]	72.080322265625	1.9587833333333333	1.7756	12.761466666666667	10.985866666666666	61256.41015625	2000368.4288854979	0	1296	0.20632167313688776	2.6064833102047307	3.359410226013541	72.07058715820312	72.08382415771484
12	73.044921875	13.706233333333333					1	DETECTED	73.0449 m/z @13.71 [CD6598_1.mzXML]	73.044921875	13.706233333333333	0.11801666666666667	20.0015	19.883483333333334	10330.546875	3489040.4421421764	0	1296	3.7613059987704602	0.7347604637631737	0.48236463890590614	73.03748321533203	73.05303955078125
13	75.94735717773438	2.4577833333333334					1	DETECTED	75.9474 m/z @2.46 [CD6598_1.mzXML]	75.94735717773438	2.4577833333333334	2.2940166666666664	19.9685	17.67448333333333	7334.42724609375	1586674.054785034	0	1296	0.2506828061243147	53.96239568491743	106.92479136983488	75.93907928466797	75.95471954345703
14	77.03536987304688	12.718233333333334					1	DETECTED	77.0354 m/z @12.72 [CD6598_1.mzXML]	77.03536987304688	12.718233333333334	1.2948833333333334	12.718233333333334	11.423350000000001	2988.853515625	1066849.1793608705	0	1296	4.357006533124203	0.5	null	77.0345458984375	77.04008483886719
15	80.94722747802734	1.7317166666666668					1	DETECTED	80.9472 m/z @1.73 [CD6598_1.mzXML]	80.94722747802734	1.7317166666666668	1.6405500000000002	14.923083333333333	13.282533333333333	134640.109375	3459207.472745757	0	1296	0.11691335361647415	3.998299467563579	6.471411649079274	80.94470977783203	80.95552062988281
16	81.06914520263672	11.298733333333333					1	DETECTED	81.0691 m/z @11.30 [CD6598_1.mzXML]	81.06914520263672	11.298733333333333	0.10108333333333334	20.0015	19.90041666666667	7706.63232421875	2311291.8874109467	0	1296	9.127722682198886	0.8357848173702478	5.6929951397193825	81.0591812133789	81.07587432861328
17	82.01709747314453	1.4625333333333332					1	DETECTED	82.0171 m/z @1.46 [CD6598_1.mzXML]	82.01709747314453	1.4625333333333332	0.13495	8.7611	8.62615	3928.2578125	630631.4065846863	0	1296	1.4579662641678222	3.2488167723306765	5.497633544661353	82.00898742675781	82.01996612548828
18	83.02093505859375	1.8180833333333333					1	DETECTED	83.0209 m/z @1.82 [CD6598_1.mzXML]	83.02093505859375	1.8180833333333333	0.13495	19.919833333333333	19.784883333333333	3003846.5	1.6034921872947084E7	0	1296	0.05846821555128767	2.3781667945485183	4.040621831821085	83.0208969116211	83.03062438964844
19	83.08499908447266	11.2676					1	DETECTED	83.0850 m/z @11.27 [CD6598_1.mzXML]	83.08499908447266	11.2676	0.10108333333333334	19.985333333333333	19.88425	30810.900390625	5075290.425534356	0	1296	0.31901219554958615	1.8889064246650915	2.105699077605494	83.08441925048828	83.08526611328125
20	84.02445983886719	1.8180833333333333					1	DETECTED	84.0245 m/z @1.82 [CD6598_1.mzXML]	84.02445983886719	1.8180833333333333	0.20281666666666667	20.0015	19.798683333333333	21116.076171875	4898420.504279541	0	1296	0.12103688075981855	6.128611374798795	11.25722274959759	84.0156478881836	84.03292846679688
21	84.04399871826172	2.55285					1	DETECTED	84.0440 m/z @2.55 [CD6598_1.mzXML]	84.04399871826172	2.55285	0.18601666666666666	19.952333333333335	19.76631666666667	22702.7734375	3097420.745692202	0	1296	1.4104071311397486	4.17698392465122	1.2566039271365776	84.03958129882812	84.04424285888672
22	84.95907592773438	1.4922499999999999					1	DETECTED	84.9591 m/z @1.49 [CD6598_1.mzXML]	84.95907592773438	1.4922499999999999	0.10108333333333334	19.985333333333333	19.88425	908914.6875	1.748802948645684E7	0	1296	0.14062986938025435	2.0781839858671627	1.7339648399591026	84.95877075195312	84.95944213867188
23	85.02790832519531	2.0001333333333333					1	DETECTED	85.0279 m/z @2.00 [CD6598_1.mzXML]	85.02790832519531	2.0001333333333333	1.5069833333333333	19.919833333333333	18.41285	47193.87109375	5361118.060437256	0	1296	0.2628429625006907	4.491320258411818	5.435173381436139	85.02083587646484	85.0341567993164
24	85.06439971923828	6.737116666666666					1	DETECTED	85.0644 m/z @6.74 [CD6598_1.mzXML]	85.06439971923828	6.737116666666666	0.15181666666666666	19.9685	19.816683333333334	4314.79248046875	2598295.3703999324	0	1296	17.86300420633735	1.5046150770149678	1.6041025743159074	85.06410217285156	85.06453704833984
25	85.96259307861328	1.4775					1	DETECTED	85.9626 m/z @1.48 [CD6598_1.mzXML]	85.96259307861328	1.4775	1.4474333333333333	5.20335	3.755916666666667	5843.36181640625	855300.3622765504	0	1296	0.08962025875526125	62.45981152993345	123.9196230598669	85.9625473022461	85.9649887084961
26	86.05961608886719	2.52535					1	DETECTED	86.0596 m/z @2.53 [CD6598_1.mzXML]	86.05961608886719	2.52535	0.13495	20.0015	19.86655	18464.390625	2810567.833128266	0	1296	0.5473990481540185	3.107439209661149	3.6717917390132224	86.05919647216797	86.06845092773438
27	86.09593200683594	4.135316666666666					1	DETECTED	86.0959 m/z @4.14 [CD6598_1.mzXML]	86.09593200683594	4.135316666666666	3.0656833333333333	13.803949999999999	10.738266666666664	122859.5390625	7908599.865571927	1	1296	0.8631688650688463	0.871738100549131	0.6056836977632472	86.09551239013672	86.0960922241211
28	87.07997131347656	7.21435					1	DETECTED	87.0800 m/z @7.21 [CD6598_1.mzXML]	87.07997131347656	7.21435	0.10108333333333334	20.0015	19.90041666666667	90003.3125	4.699243466094049E7	1	1296	5.627556255237787	1.0276575471160239	1.0611710231575984	87.07967376708984	87.08014678955078
29	88.03889465332031	2.52535					1	DETECTED	88.0389 m/z @2.53 [CD6598_1.mzXML]	88.03889465332031	2.52535	2.2528833333333336	18.549833333333332	16.29695	8343.2978515625	1469319.8852161258	0	1296	0.4069322651094378	29.906318815757306	8.881252689146653	88.03861999511719	88.0390853881836
30	88.0751724243164	11.37365					1	DETECTED	88.0752 m/z @11.37 [CD6598_1.mzXML]	88.0751724243164	11.37365	0.11801666666666667	19.985333333333333	19.867316666666667	7724.078125	3414342.441349548	0	1296	10.705447780001723	0.8825499231495934	4.302019047631035	88.0657958984375	88.08087158203125
31	88.09204864501953	11.854000000000001					1	DETECTED	88.0920 m/z @11.85 [CD6598_1.mzXML]	88.09204864501953	11.854000000000001	0.10108333333333334	19.9685	19.867416666666667	15256.6064453125	4178069.61232599	0	1296	15.07424172552824	0.7853522373991283	0.7010002428450878	88.0831527709961	88.09259796142578
32	88.95225524902344	1.4922499999999999					1	DETECTED	88.9523 m/z @1.49 [CD6598_1.mzXML]	88.95225524902344	1.4922499999999999	1.3982666666666668	18.629	17.230733333333333	12254.650390625	7295334.710387878	0	1296	0.1721988863369801	91.66909026423149	175.7838280725382	88.94770812988281	88.95225524902344
33	88.96770477294922	11.505383333333333					1	DETECTED	88.9677 m/z @11.51 [CD6598_1.mzXML]	88.96770477294922	11.505383333333333	0.11801666666666667	19.351999999999997	19.23398333333333	22184.7734375	3362419.0427146913	0	1296	0.7764928004791667	0.8445316593534941	0.0879901821344229	88.96128845214844	88.96810913085938
34	89.03827667236328	9.229366666666666					1	DETECTED	89.0383 m/z @9.23 [CD6598_1.mzXML]	89.03827667236328	9.229366666666666	0.23696666666666666	19.788833333333333	19.551866666666665	13369.03515625	1638928.4122088319	0	1296	0.040026460012574816	0.5226279585751652	0.12336036086063758	89.0338363647461	89.04129028320312
35	89.05931854248047	10.139566666666667					1	DETECTED	89.0593 m/z @10.14 [CD6598_1.mzXML]	89.05931854248047	10.139566666666667	0.10108333333333334	20.0015	19.90041666666667	14728.994140625	4497147.316045962	0	1296	1.1506587379501845	1.7577750029017711	1.6145565234934587	89.0566177368164	89.05951690673828
36	89.96040344238281	11.716583333333334					1	DETECTED	89.9604 m/z @11.72 [CD6598_1.mzXML]	89.96040344238281	11.716583333333334	10.214116666666666	19.887	9.672883333333335	11751.3388671875	1581812.8648243719	0	1296	0.5932779435079318	3.2190009761725125	5.438001952345025	89.95233154296875	89.96278381347656
37	90.0544204711914	1.8463500000000002					1	DETECTED	90.0544 m/z @1.85 [CD6598_1.mzXML]	90.0544204711914	1.8463500000000002	0.10108333333333334	19.985333333333333	19.88425	121428.25	5284354.76498856	0	1296	0.21123871857027665	1.8191822914569116	1.0426855710488943	90.04586791992188	90.05953216552734
38	90.97602081298828	1.6850666666666667					1	DETECTED	90.9760 m/z @1.69 [CD6598_1.mzXML]	90.97602081298828	1.6850666666666667	1.53665	13.345416666666667	11.808766666666667	469815.6875	1.0701072605962157E7	0	1296	0.15720897457515104	40.91538184741375	87.9744622620147	90.9664535522461	90.98420715332031
39	91.03838348388672	11.298733333333333					1	DETECTED	91.0384 m/z @11.30 [CD6598_1.mzXML]	91.03838348388672	11.298733333333333	0.10108333333333334	20.0015	19.90041666666667	45982.16796875	2.5599856739218775E7	0	1296	4.560381378902312	0.8885979052152313	0.22242206157222988	91.03815460205078	91.03868865966797
40	91.05387878417969	9.229366666666666					1	DETECTED	91.0539 m/z @9.23 [CD6598_1.mzXML]	91.05387878417969	9.229366666666666	0.10108333333333334	20.0015	19.90041666666667	138478.609375	1.1962361763092773E7	0	1296	0.09975796312993346	21.529967898323257	1.0074088540611934	91.05371856689453	91.05766296386719
41	92.05718231201172	9.201566666666668					1	DETECTED	92.0572 m/z @9.20 [CD6598_1.mzXML]	92.05718231201172	9.201566666666668	3.506066666666667	19.723833333333335	16.21776666666667	7053.29248046875	1919524.4165628965	0	1296	6.1276579155865285	1.423735112515729	0.10194384477957359	92.0540542602539	92.06127166748047
42	93.06954956054688	8.371283333333333					1	DETECTED	93.0695 m/z @8.37 [CD6598_1.mzXML]	93.06954956054688	8.371283333333333	0.10108333333333334	20.0015	19.90041666666667	14129.3212890625	1615662.7872325436	0	1296	0.26758419775993403	2.672955330216179	0.02636218944568219	93.06537628173828	93.06986236572266
43	94.04093170166016	8.371283333333333					1	DETECTED	94.0409 m/z @8.37 [CD6598_1.mzXML]	94.04093170166016	8.371283333333333	1.1908166666666666	19.772499999999997	18.58168333333333	16727.134765625	1757023.355874817	0	1296	0.22381207184750807	0.5822456857371531	0.05113822203025306	94.03130340576172	94.049560546875
44	94.06463623046875	7.8388					1	DETECTED	94.0646 m/z @7.84 [CD6598_1.mzXML]	94.06463623046875	7.8388	3.826	9.113933333333334	5.287933333333333	1560.3514404296875	290043.2650188599	0	1296	0.036472913894317394	0.658883240297714	0.317766480595428	94.0644302368164	94.06487274169922
45	95.04876708984375	8.371283333333333					1	DETECTED	95.0488 m/z @8.37 [CD6598_1.mzXML]	95.04876708984375	8.371283333333333	0.43994999999999995	18.533833333333334	18.093883333333334	14132.9697265625	1663852.6565923768	0	1296	0.37137052081703636	0.54057744189225	0.046306497743496135	95.04362487792969	95.04899597167969
46	95.08480072021484	13.803949999999999					1	DETECTED	95.0848 m/z @13.80 [CD6598_1.mzXML]	95.08480072021484	13.803949999999999	0.10108333333333334	19.82133333333333	19.72025	11180.5693359375	1812175.3929845567	0	1296	1.113953377197273	0.6940405614523236	0.14081209775736378	95.08233642578125	95.0855712890625
47	96.92117309570312	1.7317166666666668					1	DETECTED	96.9212 m/z @1.73 [CD6598_1.mzXML]	96.92117309570312	1.7317166666666668	1.6405500000000002	6.440166666666667	4.799616666666667	189865.03125	4775299.323971923	0	1296	0.09510303491571204	4.099904597261329	7.339046315596169	96.92106628417969	96.9288330078125
48	97.0279312133789	2.4031333333333333					1	DETECTED	97.0279 m/z @2.40 [CD6598_1.mzXML]	97.0279312133789	2.4031333333333333	0.88115	19.9685	19.087349999999997	18253.8046875	3178411.7089343276	0	1296	0.2475848308089339	1.811915157422764	1.8824504324488767	97.02405548095703	97.02842712402344
49	97.06433868408203	11.548300000000001					1	DETECTED	97.0643 m/z @11.55 [CD6598_1.mzXML]	97.06433868408203	11.548300000000001	0.10108333333333334	19.985333333333333	19.88425	3432.95556640625	2269628.9004078987	0	1296	6.209934422887654	0.8685189849643218	0.7370379699286433	97.0636978149414	97.06985473632812
50	97.1007080078125	11.67285					1	DETECTED	97.1007 m/z @11.67 [CD6598_1.mzXML]	97.1007080078125	11.67285	0.15181666666666666	20.0015	19.849683333333335	10368.1689453125	2435456.8122367547	0	1296	0.5558586328109953	0.7168644788642393	2.3748139006614544	97.09956359863281	97.1010513305664
51	98.91817474365234	1.7317166666666668					1	DETECTED	98.9182 m/z @1.73 [CD6598_1.mzXML]	98.91817474365234	1.7317166666666668	1.6702000000000001	2.2386333333333335	0.5684333333333333	59533.3203125	902126.0414594726	0	1296	0.22218124657665705	4.620157138986725	8.24031427797345	98.91816711425781	98.91830444335938
52	98.98345947265625	13.042983333333332					1	DETECTED	98.9835 m/z @13.04 [CD6598_1.mzXML]	98.98345947265625	13.042983333333332	0.10108333333333334	20.0015	19.90041666666667	27990.205078125	5707075.568166188	0	1296	0.2657764374160223	0.7018499564539182	1.320253848951536	98.97473907470703	98.98396301269531
53	98.99497985839844	1.8180833333333333					1	DETECTED	98.9950 m/z @1.82 [CD6598_1.mzXML]	98.99497985839844	1.8180833333333333	1.53665	5.478899999999999	3.9422499999999996	260362.75	5722616.0579814445	0	1296	0.06523774596871834	3.7438506433918297	0.20962805707436402	98.98707580566406	98.9950942993164
54	99.04353332519531	2.0418833333333333					1	DETECTED	99.0435 m/z @2.04 [CD6598_1.mzXML]	99.04353332519531	2.0418833333333333	0.28835	19.936	19.64765	28584.77734375	3329252.6177699296	0	1296	0.6173468026556115	2.6476683450543677	9.830045463274868	99.03484344482422	99.04730987548828
55	100.07515716552734	8.837983333333334					1	DETECTED	100.0752 m/z @8.84 [CD6598_1.mzXML]	100.07515716552734	8.837983333333334	0.30511666666666665	20.0015	19.696383333333333	215207.140625	3695869.8737658015	1	1296	0.14429826699802994	1.4911610629661594	1.4237743844714144	100.07467651367188	100.07569122314453
56	101.00765228271484	1.4922499999999999					1	DETECTED	101.0077 m/z @1.49 [CD6598_1.mzXML]	101.00765228271484	1.4922499999999999	0.30511666666666665	20.0015	19.696383333333333	887273.6875	1.2143243201124016E7	1	1296	0.11401155506407123	1.5394605318746146	2.1278227703432964	101.00371551513672	101.00811004638672
57	101.05928039550781	8.884166666666665					1	DETECTED	101.0593 m/z @8.88 [CD6598_1.mzXML]	101.05928039550781	8.884166666666665	5.251866666666667	16.902666666666665	11.650799999999997	5562.73974609375	2947276.4873395986	0	1296	3.755627538937687	1.6037772210445176	2.2075544420890356	101.05911254882812	101.06763458251953
58	101.09544372558594	11.2676					1	DETECTED	101.0954 m/z @11.27 [CD6598_1.mzXML]	101.09544372558594	11.2676	0.10108333333333334	20.0015	19.90041666666667	37089.3359375	8868288.15103406	0	1296	0.10808715943277214	0.7371276053515204	2.4786305732479397	101.09507751464844	101.10066986083984
59	102.00868225097656	1.4922499999999999					1	DETECTED	102.0087 m/z @1.49 [CD6598_1.mzXML]	102.00868225097656	1.4922499999999999	1.4154833333333334	16.886333333333333	15.470849999999999	70483.8125	3153447.2447170713	0	1296	0.1457420483565517	1.6843107545967686	2.1385231096383484	102.00810241699219	102.00891876220703
60	102.05435943603516	2.0001333333333333					1	DETECTED	102.0544 m/z @2.00 [CD6598_1.mzXML]	102.05435943603516	2.0001333333333333	0.15181666666666666	19.9685	19.816683333333334	36334.671875	4871318.488621823	0	1296	6.379479879902961	4.840965202974179	5.4932860510361285	102.04582214355469	102.06241607666016
61	102.09070587158203	1.8321666666666667					1	DETECTED	102.0907 m/z @1.83 [CD6598_1.mzXML]	102.09070587158203	1.8321666666666667	0.10108333333333334	19.985333333333333	19.88425	7991.13525390625	2323185.208040314	0	1296	9.33584636898127	10.359109610952384	16.69553384407037	102.08489990234375	102.09913635253906
62	102.1269760131836	12.348416666666667					1	DETECTED	102.1270 m/z @12.35 [CD6598_1.mzXML]	102.1269760131836	12.348416666666667	0.11801666666666667	19.919833333333333	19.801816666666667	11477.5263671875	2503219.500896239	0	1296	3.34795860543268	1.2927268868319763	4.066701231501599	102.12175750732422	102.12775421142578
63	102.9697036743164	1.4922499999999999					1	DETECTED	102.9697 m/z @1.49 [CD6598_1.mzXML]	102.9697036743164	1.4922499999999999	1.12155	6.539083333333334	5.417533333333334	301339.21875	5511645.91689569	0	1296	0.1526726250062671	2.2501185650870466	3.7646301391821315	102.96452331542969	102.96984100341797
64	103.03839874267578	2.0845499999999997					1	DETECTED	103.0384 m/z @2.08 [CD6598_1.mzXML]	103.03839874267578	2.0845499999999997	0.13495	19.756333333333334	19.621383333333334	103490.765625	9491308.4917702	0	1296	0.5658175512009065	1.9636697470641815	0.7976863201714365	103.03108215332031	103.03907775878906
65	103.05364990234375	8.371283333333333					1	DETECTED	103.0536 m/z @8.37 [CD6598_1.mzXML]	103.05364990234375	8.371283333333333	7.952183333333333	8.776516666666668	0.8243333333333345	303520.625	5235004.405461432	1	1296	0.23289071835803732	0.8290350650391671	0.51795219535441	103.0536117553711	103.06085205078125
66	103.07466125488281	10.977066666666667					1	DETECTED	103.0747 m/z @10.98 [CD6598_1.mzXML]	103.07466125488281	10.977066666666667	0.10108333333333334	20.0015	19.90041666666667	99202.3671875	1.5147118066485602E7	0	1296	0.3014621768160737	1.2264058847466681	0.8415243380330341	103.06617736816406	103.08124542236328
67	104.05000305175781	1.8463500000000002					1	DETECTED	104.0500 m/z @1.85 [CD6598_1.mzXML]	104.05000305175781	1.8463500000000002	1.8463500000000002	9.565083333333332	7.718733333333332	163632.8125	3.0137775180314586E7	0	1296	7.716141912672854	null	null	104.04885864257812	104.0572738647461
68	104.06998443603516	1.8606666666666667					1	DETECTED	104.0700 m/z @1.86 [CD6598_1.mzXML]	104.06998443603516	1.8606666666666667	0.2541333333333333	20.0015	19.747366666666668	184701.109375	8118454.9416524405	0	1296	3.549741080842097	0.8687531856892461	0.1594796249331203	104.06971740722656	104.07857513427734
69	104.10629272460938	1.7756					1	DETECTED	104.1063 m/z @1.78 [CD6598_1.mzXML]	104.10629272460938	1.7756	1.6109333333333333	15.162516666666667	13.551583333333333	1066413.0	8576519.661688568	1	1296	0.04361140889047177	3.54329765772589	4.290264024022235	104.10610961914062	104.10651397705078
70	104.9626693725586	11.1919					1	DETECTED	104.9627 m/z @11.19 [CD6598_1.mzXML]	104.9626693725586	11.1919	0.13495	20.0015	19.86655	9036.3173828125	3318011.9394011837	0	1296	19.385477564929435	0.8983738734461131	0.8888011579987233	104.96259307861328	104.96305847167969
71	105.00279235839844	1.4922499999999999					1	DETECTED	105.0028 m/z @1.49 [CD6598_1.mzXML]	105.00279235839844	1.4922499999999999	1.4154833333333334	19.30366666666667	17.888183333333334	37535.296875	3119648.129538086	0	1296	0.07080255689595227	116.5100955275731	223.87479317208727	105.00263214111328	105.00914764404297
72	105.0542221069336	4.680316666666667					1	DETECTED	105.0542 m/z @4.68 [CD6598_1.mzXML]	105.0542221069336	4.680316666666667	3.67965	8.4299	4.750249999999999	3176.919677734375	336073.15760791017	0	1296	4.0202272842571745	2.3735426382411715	3.747085276482343	105.04443359375	105.05703735351562
73	105.0710220336914	14.094683333333334					1	DETECTED	105.0710 m/z @14.09 [CD6598_1.mzXML]	105.0710220336914	14.094683333333334	0.10108333333333334	19.9685	19.867416666666667	60609.4296875	1.1581841734954499E7	0	1296	0.9978269564358815	1.1329223086323885	1.134080759166886	105.06242370605469	105.07814025878906
74	106.04922485351562	1.9587833333333333					1	DETECTED	106.0492 m/z @1.96 [CD6598_1.mzXML]	106.04922485351562	1.9587833333333333	0.7960499999999999	14.541866666666666	13.745816666666666	14421.830078125	1240110.0240452269	0	1296	0.043952224718146304	3.870047946646605	3.7532237664947017	106.0489730834961	106.04991912841797
75	106.06452941894531	12.178766666666666					1	DETECTED	106.0645 m/z @12.18 [CD6598_1.mzXML]	106.06452941894531	12.178766666666666	5.39805	19.805	14.40695	5592.78662109375	1683545.2684474182	0	1296	5.622543884850639	1.0623471461964444	2.0683572690485117	106.06381225585938	106.07438659667969
76	106.94989013671875	1.6850666666666667					1	DETECTED	106.9499 m/z @1.69 [CD6598_1.mzXML]	106.94989013671875	1.6850666666666667	1.5515	15.376033333333334	13.824533333333333	105071.7734375	5790120.681908234	0	1296	0.16441564188857383	46.53342989238723	1.8842628506402748	106.94493865966797	106.95010375976562
77	106.96260070800781	1.4922499999999999					1	DETECTED	106.9626 m/z @1.49 [CD6598_1.mzXML]	106.96260070800781	1.4922499999999999	1.4154833333333334	12.210166666666668	10.794683333333335	7558.26318359375	1645867.3880114746	0	1296	0.062122054652958836	70.30840208423818	137.61832039743302	106.96260070800781	106.96308898925781
78	107.05168151855469	5.1710666666666665					1	DETECTED	107.0517 m/z @5.17 [CD6598_1.mzXML]	107.05168151855469	5.1710666666666665	0.23696666666666666	19.936	19.699033333333333	8208.1513671875	2333880.4818870253	0	1296	0.6195263179533859	0.6687099611984468	2.7844742146478048	107.04683685302734	107.05208587646484
79	108.08026123046875	13.6032					1	DETECTED	108.0803 m/z @13.60 [CD6598_1.mzXML]	108.08026123046875	13.6032	0.11801666666666667	20.0015	19.883483333333334	3231.684814453125	1755527.410848174	0	1296	12.58268783575753	0.7372344462008305	0.751079066985777	108.07982635498047	108.08091735839844
80	109.06441497802734	8.444583333333334					1	DETECTED	109.0644 m/z @8.44 [CD6598_1.mzXML]	109.06441497802734	8.444583333333334	0.94945	16.624733333333335	15.675283333333335	9452.5888671875	1812603.9812615968	0	1296	0.18875243621518578	0.5148391412128267	0.5102530014035751	109.0547866821289	109.06465911865234
81	109.10034942626953	13.7202					1	DETECTED	109.1003 m/z @13.72 [CD6598_1.mzXML]	109.10034942626953	13.7202	0.20281666666666667	20.0015	19.798683333333333	7088.03076171875	1747109.7314713448	0	1296	1.1216617680466499	0.9048211120067454	0.7138065553232118	109.10028076171875	109.10211944580078
82	110.05953216552734	2.1689999999999996					1	DETECTED	110.0595 m/z @2.17 [CD6598_1.mzXML]	110.05953216552734	2.1689999999999996	0.271	19.985333333333333	19.714333333333332	6991.92041015625	1522924.86711441	0	1296	2.1486732751518316	2.449305435856296	3.888493680485972	110.05892944335938	110.06773376464844
83	111.04328155517578	1.9863					1	DETECTED	111.0433 m/z @1.99 [CD6598_1.mzXML]	111.04328155517578	1.9863	0.10108333333333334	20.0015	19.90041666666667	11013.115234375	3326489.037438174	0	1296	2.712520755606599	4.2403023565710605	8.099996965267387	111.04164123535156	111.05007934570312
84	111.11601257324219	12.776033333333334					1	DETECTED	111.1160 m/z @12.78 [CD6598_1.mzXML]	111.11601257324219	12.776033333333334	0.7454666666666667	19.723833333333335	18.97836666666667	5113.92578125	1902029.014805145	0	1296	2.28980266049329	0.7887561406085056	0.5775122812170111	111.11575317382812	111.1168441772461
85	112.89500427246094	1.7317166666666668					1	DETECTED	112.8950 m/z @1.73 [CD6598_1.mzXML]	112.89500427246094	1.7317166666666668	1.6554499999999999	19.756333333333334	18.100883333333336	199955.515625	8301966.569399598	0	1296	1.3284715532145073	118.66837849650311	3.577023685032678	112.89500427246094	112.90103149414062
86	113.02037048339844	2.1967833333333333					1	DETECTED	113.0204 m/z @2.20 [CD6598_1.mzXML]	113.02037048339844	2.1967833333333333	0.10108333333333334	19.9035	19.80241666666667	167838.640625	7252476.274594019	0	1296	0.3430888726062289	1.3112601445088474	5.0026109128315905	113.01319122314453	113.02277374267578
87	113.03540802001953	1.4775					1	DETECTED	113.0354 m/z @1.48 [CD6598_1.mzXML]	113.03540802001953	1.4775	1.3982666666666668	17.567833333333333	16.169566666666665	7035.419921875	1937770.0155424501	0	1296	10.694527092228455	102.03765250315531	200.2038921812034	113.033935546875	113.03790283203125
88	114.05438232421875	2.621					1	DETECTED	114.0544 m/z @2.62 [CD6598_1.mzXML]	114.05438232421875	2.621	0.11801666666666667	20.0015	19.883483333333334	45555.10546875	7284769.584117568	0	1296	0.5304068912298177	3.970260037342951	2.2868670141008005	114.05179595947266	114.0548324584961
89	114.06549072265625	1.8180833333333333					1	DETECTED	114.0655 m/z @1.82 [CD6598_1.mzXML]	114.06549072265625	1.8180833333333333	0.10108333333333334	17.259	17.15791666666667	1047036.875	1.817564424984765E7	1	1296	0.0612429160061263	0.6408579741517646	11.773985486400347	114.06509399414062	114.06779479980469
90	114.09095764160156	9.71185					1	DETECTED	114.0910 m/z @9.71 [CD6598_1.mzXML]	114.09095764160156	9.71185	0.45698333333333335	19.985333333333333	19.52835	7757.9140625	1712979.3910937505	0	1296	0.1172752166919313	1.055031406899433	0.0011401695118561479	114.0840072631836	114.0910873413086
91	114.89186096191406	1.7466666666666666					1	DETECTED	114.8919 m/z @1.75 [CD6598_1.mzXML]	114.89186096191406	1.7466666666666666	1.6554499999999999	11.490566666666666	9.835116666666666	49590.20703125	4194790.947870361	0	1296	0.15737301120726643	53.910743650648605	104.39930375134607	114.8835220336914	114.89640045166016
92	114.98722839355469	1.4922499999999999					1	DETECTED	114.9872 m/z @1.49 [CD6598_1.mzXML]	114.98722839355469	1.4922499999999999	1.3982666666666668	1.6554499999999999	0.2571833333333331	37174.01171875	329664.2582640382	0	1296	0.13951011549779868	1.3528092000262408	2.0210893970167483	114.98697662353516	114.98722839355469
93	115.0359878540039	1.8749166666666668					1	DETECTED	115.0360 m/z @1.87 [CD6598_1.mzXML]	115.0359878540039	1.8749166666666668	0.16868333333333335	19.870333333333335	19.70165	133591.78125	4327688.293155094	0	1296	3.865804709816319	0.5930058698977115	0.10696500695460855	115.03569030761719	115.03886413574219
94	115.05386352539062	9.229366666666666					1	DETECTED	115.0539 m/z @9.23 [CD6598_1.mzXML]	115.05386352539062	9.229366666666666	0.4908166666666667	17.307333333333336	16.81651666666667	83112.484375	2656323.959467925	0	1296	0.10003445601955896	1.4315736880710552	1.3937765764286376	115.05306243896484	115.05776977539062
95	115.0689697265625	1.8180833333333333					1	DETECTED	115.0690 m/z @1.82 [CD6598_1.mzXML]	115.0689697265625	1.8180833333333333	1.8037166666666666	18.438499999999998	16.63478333333333	45153.16015625	3013900.207755432	0	1296	0.03852736413074376	252.83191143204743	576.1267720888475	115.06880950927734	115.07710266113281
96	115.1111831665039	11.77675					1	DETECTED	115.1112 m/z @11.78 [CD6598_1.mzXML]	115.1111831665039	11.77675	0.10108333333333334	20.0015	19.90041666666667	8413.060546875	2714153.4454203784	0	1296	0.11637520744066165	0.8522175750135611	1.725932100103994	115.1106948852539	115.11740112304688
97	115.98804473876953	1.4922499999999999					1	DETECTED	115.9880 m/z @1.49 [CD6598_1.mzXML]	115.98804473876953	1.4922499999999999	1.4625333333333332	6.325333333333333	4.8628	4785.8935546875	652086.2876455382	0	1296	0.06558077914774407	81.8194054963546	162.63881099270918	115.98250579833984	115.9881820678711
98	116.0573501586914	9.21545					1	DETECTED	116.0574 m/z @9.22 [CD6598_1.mzXML]	116.0573501586914	9.21545	9.187666666666667	9.25755	0.0698833333333333	9222.76953125	28578.97132568329	0	1296	0.07420591708817881	1.257648470305921	1.5152969406118417	116.05712890625	116.0573501586914
99	116.06975555419922	1.8606666666666667					1	DETECTED	116.0698 m/z @1.86 [CD6598_1.mzXML]	116.06975555419922	1.8606666666666667	0.11801666666666667	19.9685	19.850483333333333	2937797.75	2.035410274677849E7	1	1296	0.036743586351524415	7.279319438289268	6.241448549041432	116.06034088134766	116.07035064697266
100	116.43633270263672	1.4922499999999999					1	DETECTED	116.4363 m/z @1.49 [CD6598_1.mzXML]	116.43633270263672	1.4922499999999999	1.43175	1.5515	0.11975000000000002	9216.8779296875	44470.39653588868	0	1296	0.1274869834731185	0.9896694214876072	0.9793388429752143	116.43602752685547	116.43633270263672
101	116.98509979248047	1.4922499999999999					1	DETECTED	116.9851 m/z @1.49 [CD6598_1.mzXML]	116.98509979248047	1.4922499999999999	0.10108333333333334	20.0015	19.90041666666667	2419695.75	4.653668116119517E7	0	1296	0.1403063943927061	66.19809017220194	1.793776005435915	116.98497009277344	116.98564147949219
102	117.05692291259766	9.229366666666666					1	DETECTED	117.0569 m/z @9.23 [CD6598_1.mzXML]	117.05692291259766	9.229366666666666	0.7454666666666667	19.642333333333333	18.896866666666668	190244.28125	8733884.664251393	0	1296	0.08961750059339657	0.5379046106856171	0.01640276258065595	117.05397033691406	117.05699920654297
103	117.07325744628906	1.8606666666666667					1	DETECTED	117.0733 m/z @1.86 [CD6598_1.mzXML]	117.07325744628906	1.8606666666666667	1.8463500000000002	9.24335	7.396999999999999	123284.2890625	9498934.367076172	0	1296	0.03699403340780294	258.3352735739256	5.126724736317175	117.06951141357422	117.07331085205078
104	117.0901870727539	11.431016666666666					1	DETECTED	117.0902 m/z @11.43 [CD6598_1.mzXML]	117.0901870727539	11.431016666666666	0.43994999999999995	19.093	18.65305	92471.4453125	4912230.512736265	0	1296	0.25978474334632295	3.3854046221410052	7.69890487722585	117.09008026123047	117.0908203125
105	117.9886474609375	1.4922499999999999					1	DETECTED	117.9886 m/z @1.49 [CD6598_1.mzXML]	117.9886474609375	1.4922499999999999	1.4154833333333334	17.973000000000003	16.557516666666668	27789.125	2606499.459444885	0	1296	0.10757982868292082	107.84313938341329	156.86098652961098	117.98832702636719	117.98921966552734
106	118.0643081665039	9.229366666666666					1	DETECTED	118.0643 m/z @9.23 [CD6598_1.mzXML]	118.0643081665039	9.229366666666666	3.4487666666666663	10.529883333333334	7.081116666666668	2215673.25	1.5664061858358456E7	1	1296	0.09273738148022126	1.2488248242188567	1.237664317489216	118.05733489990234	118.06483459472656
107	118.08543395996094	1.9587833333333333					1	DETECTED	118.0854 m/z @1.96 [CD6598_1.mzXML]	118.08543395996094	1.9587833333333333	0.10108333333333334	20.0015	19.90041666666667	1981860.625	6.272706252762351E7	1	1296	0.17196290947641657	2.7415994633514154	3.2186617187768336	118.08500671386719	118.0934829711914
108	118.62462615966797	9.229366666666666					1	DETECTED	118.6246 m/z @9.23 [CD6598_1.mzXML]	118.62462615966797	9.229366666666666	9.173266666666667	11.9549	2.7816333333333336	7004.0732421875	359949.99617517076	0	1296	0.10634840253216993	24.79174093880024	48.58348187760048	118.62040710449219	118.62496948242188
109	118.97834014892578	11.77675					1	DETECTED	118.9783 m/z @11.78 [CD6598_1.mzXML]	118.97834014892578	11.77675	0.2541333333333333	19.9685	19.714366666666667	58400.421875	7654417.758152253	0	1296	0.3964116687201251	0.8448457719443736	0.1031934483298492	118.97781372070312	118.98150634765625
110	119.01828002929688	1.4922499999999999					1	DETECTED	119.0183 m/z @1.49 [CD6598_1.mzXML]	119.01828002929688	1.4922499999999999	1.3810666666666667	16.772333333333332	15.391266666666665	275138.59375	3409785.508076051	0	1296	0.13226316852037123	32.753769671239894	56.92750859636356	119.01567840576172	119.01873016357422
111	119.06802368164062	9.229366666666666					1	DETECTED	119.0680 m/z @9.23 [CD6598_1.mzXML]	119.06802368164062	9.229366666666666	4.344833333333333	12.05785	7.713016666666667	115961.5390625	2614324.2337237224	0	1296	0.0944061856199152	0.5822196599325508	0.13232964345282042	119.06746673583984	119.07669830322266
112	119.08895111083984	1.9725666666666666					1	DETECTED	119.0890 m/z @1.97 [CD6598_1.mzXML]	119.08895111083984	1.9725666666666666	0.22016666666666668	19.985333333333333	19.765166666666666	77349.2265625	3687108.427799409	0	1296	0.18555105862251287	5.550395836551716	9.250874877869316	119.0809326171875	119.0894546508789
113	119.15348052978516	13.9909					1	DETECTED	119.1535 m/z @13.99 [CD6598_1.mzXML]	119.15348052978516	13.9909	0.11801666666666667	20.0015	19.883483333333334	61342.6953125	1.5278621153747005E7	0	1296	6.0376212181602735	0.7188725514210633	1.1684980443258142	119.15323638916016	119.15399169921875
114	119.5087890625	8.386066666666666					1	DETECTED	119.5088 m/z @8.39 [CD6598_1.mzXML]	119.5087890625	8.386066666666666	8.119983333333334	8.473883333333333	0.35389999999999944	3808.3466796875	49036.99541613775	0	1296	0.19410349741782085	0.6650172251800823	0.3300344503601646	119.5086669921875	119.50931549072266
115	120.0648422241211	1.8606666666666667					1	DETECTED	120.0648 m/z @1.86 [CD6598_1.mzXML]	120.0648422241211	1.8606666666666667	1.7898	16.723166666666668	14.933366666666668	79603.25	2701857.576063141	0	1296	0.2149551974787447	12.148502987741798	12.858075451427629	120.0633773803711	120.06733703613281
116	120.0799331665039	8.371283333333333					1	DETECTED	120.0799 m/z @8.37 [CD6598_1.mzXML]	120.0799331665039	8.371283333333333	0.77915	19.368166666666664	18.589016666666662	1215771.0	2.6391680272910118E7	1	1296	0.21458477579609614	0.8131898965981561	0.49839411963589236	120.07154846191406	120.08988952636719
117	120.15982055664062	3.1218999999999997					1	DETECTED	120.1598 m/z @3.12 [CD6598_1.mzXML]	120.15982055664062	3.1218999999999997	3.1218999999999997	19.239166666666666	16.117266666666666	5408.466796875	2455533.1462500007	0	1296	12.504472825506497	null	null	120.15621948242188	120.15982055664062
118	120.98011779785156	1.5069833333333333					1	DETECTED	120.9801 m/z @1.51 [CD6598_1.mzXML]	120.98011779785156	1.5069833333333333	1.3982666666666668	19.255333333333333	17.857066666666665	40756.57421875	9629776.294715025	0	1296	0.18244690033090216	47.94400100389452	106.9358038712657	120.97053527832031	120.98016357421875
119	121.02789306640625	10.169483333333334					1	DETECTED	121.0279 m/z @10.17 [CD6598_1.mzXML]	121.02789306640625	10.169483333333334	0.13495	19.985333333333333	19.850383333333333	33204.84375	7392521.2595914295	0	1296	3.1621601196571945	0.5185162517492027	3.088275100871804	121.01827239990234	121.03497314453125
120	121.0712661743164	1.8463500000000002					1	DETECTED	121.0713 m/z @1.85 [CD6598_1.mzXML]	121.0712661743164	1.8463500000000002	0.10108333333333334	20.0015	19.90041666666667	517408.28125	9052808.194720088	0	1296	0.14971787290434557	0.8649792531081187	5.771025250128159	121.06231689453125	121.07986450195312
121	121.08358001708984	8.371283333333333					1	DETECTED	121.0836 m/z @8.37 [CD6598_1.mzXML]	121.08358001708984	8.371283333333333	4.978266666666667	12.689216666666665	7.710949999999998	65586.40625	3120752.0231160913	0	1296	0.2790947994417543	0.8375012595942526	0.6425256657022536	121.08349609375	121.08954620361328
122	121.98656463623047	11.77675					1	DETECTED	121.9866 m/z @11.78 [CD6598_1.mzXML]	121.98656463623047	11.77675	10.837950000000001	19.093	8.255049999999999	24375.02734375	3171269.3650371074	0	1296	0.8288894152720125	4.396596719216026	8.023266224557286	121.98591613769531	121.98706817626953
123	122.05716705322266	8.837983333333334					1	DETECTED	122.0572 m/z @8.84 [CD6598_1.mzXML]	122.05716705322266	8.837983333333334	0.40628333333333333	8.976283333333333	8.57	10889.087890625	587159.3560682373	0	1296	0.16431905638257582	0.5082011931164533	0.01640238623290667	122.0569839477539	122.06016540527344
124	122.09561920166016	12.761466666666667					1	DETECTED	122.0956 m/z @12.76 [CD6598_1.mzXML]	122.09561920166016	12.761466666666667	0.11801666666666667	20.0015	19.883483333333334	10852.72265625	3031991.5093775303	0	1296	6.9279395972755236	1.270327323183016	1.382238731376504	122.08662414550781	122.10330200195312
125	122.9237289428711	1.6554499999999999					1	DETECTED	122.9237 m/z @1.66 [CD6598_1.mzXML]	122.9237289428711	1.6554499999999999	0.22016666666666668	17.891333333333332	17.671166666666664	96104.875	4124780.377200194	0	1296	0.1295839964972243	49.39363301901953	116.93531929764501	122.92365264892578	122.9290771484375
126	123.04326629638672	3.9724999999999997					1	DETECTED	123.0433 m/z @3.97 [CD6598_1.mzXML]	123.04326629638672	3.9724999999999997	0.10108333333333334	19.854	19.752916666666668	4506.2392578125	1393728.6027013552	0	1296	0.23186122446989188	2.5511225434272555	4.7979224012172095	123.04264068603516	123.04427337646484
127	123.05465698242188	3.2485833333333334					1	DETECTED	123.0547 m/z @3.25 [CD6598_1.mzXML]	123.05465698242188	3.2485833333333334	0.9149166666666667	15.979233333333333	15.064316666666667	5975.34130859375	1146764.6717342837	0	1296	0.23546471527406787	3.2276067704613625	5.455213540922725	123.04632568359375	123.05516052246094
128	123.9819564819336	11.687516666666665					1	DETECTED	123.9820 m/z @11.69 [CD6598_1.mzXML]	123.9819564819336	11.687516666666665	10.214116666666666	19.805	9.590883333333334	10556.62109375	1350820.8543892524	0	1296	0.1497599837921122	3.2546773901633417	10.347359451159884	123.97374725341797	123.98251342773438
129	124.0361557006836	1.9173666666666667					1	DETECTED	124.0362 m/z @1.92 [CD6598_1.mzXML]	124.0361557006836	1.9173666666666667	0.30511666666666665	19.854	19.548883333333333	33335.44921875	1852169.6857161862	0	1296	0.1298459512981729	1.621211717166715	0.28645698505513356	124.03539276123047	124.0416488647461
130	124.05020141601562	9.372166666666667					1	DETECTED	124.0502 m/z @9.37 [CD6598_1.mzXML]	124.05020141601562	9.372166666666667	4.820783333333334	9.535433333333334	4.71465	9793.7158203125	330134.02422372415	0	1296	0.11423597752520465	0.517935938890374	0.025354011346488552	124.0469741821289	124.0524673461914
131	124.9217529296875	1.6850666666666667					1	DETECTED	124.9218 m/z @1.69 [CD6598_1.mzXML]	124.9217529296875	1.6850666666666667	1.6405500000000002	11.897250000000001	10.256700000000002	18525.107421875	2588716.795175293	0	1296	0.05338510204686786	115.20067390490489	229.40134780980978	124.9217529296875	124.92610168457031
132	124.97499084472656	1.4922499999999999					1	DETECTED	124.9750 m/z @1.49 [CD6598_1.mzXML]	124.97499084472656	1.4922499999999999	1.4474333333333333	18.771666666666665	17.324233333333332	3740.315185546875	1797383.5663247681	0	1296	0.08533176440406698	193.2789140944596	385.5578281889192	124.97320556640625	124.98340606689453
133	124.99910736083984	13.056683333333332					1	DETECTED	124.9991 m/z @13.06 [CD6598_1.mzXML]	124.99910736083984	13.056683333333332	12.194616666666667	14.385283333333332	2.190666666666665	16046.091796875	744889.6332058099	0	1296	0.24043210246101232	1.270590054906814	0.9987800547913267	124.99837493896484	124.99922180175781
134	125.01469421386719	10.475883333333334					1	DETECTED	125.0147 m/z @10.48 [CD6598_1.mzXML]	125.01469421386719	10.475883333333334	0.8300333333333333	11.100116666666667	10.270083333333334	55599.62109375	2012080.6558310548	0	1296	8.735705604995356	1.6280756430407202	0.5735513781739173	125.0086898803711	125.02302551269531
135	125.02549743652344	14.484566666666666					1	DETECTED	125.0255 m/z @14.48 [CD6598_1.mzXML]	125.02549743652344	14.484566666666666	0.20281666666666667	20.0015	19.798683333333333	5305.099609375	1792572.8126421203	0	1296	1.1035542831623975	0.6931462647551363	1.1782629220981615	125.02505493164062	125.03028869628906
136	126.05180358886719	1.8749166666666668					1	DETECTED	126.0518 m/z @1.87 [CD6598_1.mzXML]	126.05180358886719	1.8749166666666668	0.15181666666666666	19.952333333333335	19.80051666666667	61144.703125	2006640.7851255795	0	1296	0.10715958118905378	1.0169730253605658	0.7399927307550878	126.04547119140625	126.0552978515625
137	126.09076690673828	9.113933333333334					1	DETECTED	126.0908 m/z @9.11 [CD6598_1.mzXML]	126.09076690673828	9.113933333333334	9.0534	9.299916666666666	0.2465166666666665	8029.3349609375	62522.39087426775	0	1296	0.08650699269977302	2.0362059471365477	2.8851727732187147	126.09070587158203	126.09107208251953
138	127.01165008544922	10.4622					1	DETECTED	127.0117 m/z @10.46 [CD6598_1.mzXML]	127.01165008544922	10.4622	9.579683333333332	17.421666666666667	7.841983333333335	18186.58203125	621789.5924270023	0	1296	0.2782819388645965	4.442966138505407	0.14886123467883422	127.00196075439453	127.02070617675781
139	127.03822326660156	10.884816666666667					1	DETECTED	127.0382 m/z @10.88 [CD6598_1.mzXML]	127.03822326660156	10.884816666666667	0.11801666666666667	20.0015	19.883483333333334	138364.828125	6306817.866615597	1	1296	0.10333002576526873	0.5184775804940637	0.019199408687594028	127.0357437133789	127.04716491699219
140	128.01010131835938	1.7756					1	DETECTED	128.0101 m/z @1.78 [CD6598_1.mzXML]	128.01010131835938	1.7756	1.7162499999999998	19.545166666666667	17.828916666666668	23903.396484375	3127758.240914703	0	1296	9.480755568073457	136.40368215668136	261.988344777663	128.000732421875	128.01710510253906
141	128.04058837890625	2.896916666666667					1	DETECTED	128.0406 m/z @2.90 [CD6598_1.mzXML]	128.04058837890625	2.896916666666667	1.4625333333333332	10.946850000000001	9.484316666666668	16700.73046875	4690779.162260132	0	1296	9.444929024614634	3.3060606764811826	5.612121352962365	128.03102111816406	128.04928588867188
142	128.06976318359375	1.9863					1	DETECTED	128.0698 m/z @1.99 [CD6598_1.mzXML]	128.06976318359375	1.9863	0.45698333333333335	19.62633333333333	19.169349999999998	31854.146484375	4414841.909532135	0	1296	1.9367294101839139	4.498413237546434	11.933354621201648	128.06088256835938	128.07041931152344
143	129.01309204101562	16.188833333333335					1	DETECTED	129.0131 m/z @16.19 [CD6598_1.mzXML]	129.01309204101562	16.188833333333335	1.4154833333333334	19.887	18.471516666666666	9009.701171875	4471372.064536441	0	1296	7.603545729343113	0.625163441828247	0.1406010129989194	129.01239013671875	129.01963806152344
144	129.05381774902344	1.9725666666666666					1	DETECTED	129.0538 m/z @1.97 [CD6598_1.mzXML]	129.05381774902344	1.9725666666666666	0.10108333333333334	20.0015	19.90041666666667	76157.7265625	8537023.744232306	0	1296	0.33597441061133915	4.80460473757117	6.8910633362202445	129.05320739746094	129.05453491210938
145	129.0650177001953	1.8463500000000002					1	DETECTED	129.0650 m/z @1.85 [CD6598_1.mzXML]	129.0650177001953	1.8463500000000002	1.8037166666666666	16.869833333333336	15.06611666666667	257987.0	2.6440251883849613E7	0	1296	0.048089884040827036	176.69409695074202	348.6702478233653	129.0650177001953	129.07359313964844
146	130.04910278320312	2.01395					1	DETECTED	130.0491 m/z @2.01 [CD6598_1.mzXML]	130.04910278320312	2.01395	0.11801666666666667	20.0015	19.883483333333334	38623.40234375	4108342.1331625683	0	1296	2.132419529012122	5.393654264836268	3.9358883885856675	130.04835510253906	130.05226135253906
147	130.0644989013672	10.529883333333334					1	DETECTED	130.0645 m/z @10.53 [CD6598_1.mzXML]	130.0644989013672	10.529883333333334	0.30511666666666665	19.9685	19.663383333333332	111831.1171875	3482362.940625215	0	1296	0.32276058077560066	0.5916687961164525	0.10979516242886415	130.0557861328125	130.0741729736328
148	130.08538818359375	1.9031333333333333					1	DETECTED	130.0854 m/z @1.90 [CD6598_1.mzXML]	130.08538818359375	1.9031333333333333	0.16868333333333335	19.887	19.718316666666666	47194.74609375	3068801.747744139	0	1296	0.5549091064308009	1.519855358041348	8.846441281536324	130.08534240722656	130.08609008789062
149	130.93930053710938	12.270883333333334					1	DETECTED	130.9393 m/z @12.27 [CD6598_1.mzXML]	130.93930053710938	12.270883333333334	1.4154833333333334	13.291216666666665	11.875733333333333	11894.4052734375	4232937.938632141	0	1296	11.800495475317103	0.5469965792754451	0.09399315855089002	130.93011474609375	130.93930053710938
150	130.96420288085938	1.4922499999999999					1	DETECTED	130.9642 m/z @1.49 [CD6598_1.mzXML]	130.96420288085938	1.4922499999999999	0.10108333333333334	20.0015	19.90041666666667	1070358.375	1.3968897839098196E7	0	1296	0.1239164278877225	1.4136618041035776	1.8761675863826388	130.96153259277344	130.96658325195312
151	131.0182647705078	1.4922499999999999					1	DETECTED	131.0183 m/z @1.49 [CD6598_1.mzXML]	131.0182647705078	1.4922499999999999	1.4154833333333334	1.5662666666666667	0.15078333333333327	44267.49609375	248024.01046093748	0	1296	0.09360513219672995	0.9820885801128989	0.9641771602257977	131.0181427001953	131.01837158203125
152	131.04844665527344	8.386066666666666					1	DETECTED	131.0484 m/z @8.39 [CD6598_1.mzXML]	131.04844665527344	8.386066666666666	3.1640333333333337	8.488583333333333	5.324549999999999	5300.388671875	609108.8478345943	0	1296	0.9887725616352494	0.5098157805707866	0.01963156114157315	131.04832458496094	131.05245971679688
153	131.06768798828125	10.529883333333334					1	DETECTED	131.0677 m/z @10.53 [CD6598_1.mzXML]	131.06768798828125	10.529883333333334	0.6437166666666666	19.772499999999997	19.12878333333333	11317.4140625	1622333.0128976132	0	1296	1.3396520448845823	0.967451995212165	0.9349039904243298	131.0670928955078	131.07215881347656
154	131.08099365234375	2.771666666666667					1	DETECTED	131.0810 m/z @2.77 [CD6598_1.mzXML]	131.08099365234375	2.771666666666667	0.5589833333333334	18.884333333333334	18.32535	7846.01123046875	1737379.4340041508	0	1296	1.8610929078076417	4.140978901936562	1.734459080903406	131.08021545410156	131.0813446044922
155	131.44961547851562	12.689216666666665					1	DETECTED	131.4496 m/z @12.69 [CD6598_1.mzXML]	131.44961547851562	12.689216666666665	3.3766333333333334	12.689216666666665	9.312583333333333	10931.1884765625	3106197.1712182006	0	1296	8.762136375748558	0.5	null	131.44195556640625	131.44961547851562
156	131.74900817871094	4.374983333333334					1	DETECTED	131.7490 m/z @4.37 [CD6598_1.mzXML]	131.74900817871094	4.374983333333334	3.506066666666667	4.649616666666666	1.143549999999999	4814.1787109375	256400.14189050297	0	1296	0.8951865522272913	0.6580320322240331	0.3160640644480661	131.748779296875	131.74908447265625
157	131.95494079589844	5.430266666666666					1	DETECTED	131.9549 m/z @5.43 [CD6598_1.mzXML]	131.95494079589844	5.430266666666666	0.16868333333333335	19.952333333333335	19.78365	32631.8046875	4491142.065540923	0	1296	11.62711988120962	1.710083831164832	2.5411382456099383	131.94956970214844	131.9611053466797
158	131.96783447265625	1.4775					1	DETECTED	131.9678 m/z @1.48 [CD6598_1.mzXML]	131.96783447265625	1.4775	1.4154833333333334	1.5959	0.18041666666666667	12972.56640625	95092.02371997075	0	1296	0.09498029586213086	1.4545821015855966	1.7821421078497974	131.9674530029297	131.9680633544922
159	132.0647735595703	2.55285					1	DETECTED	132.0648 m/z @2.55 [CD6598_1.mzXML]	132.0647735595703	2.55285	0.10108333333333334	20.0015	19.90041666666667	257397.984375	3.0170433751650736E7	1	1296	0.889679949198527	6.311421107393894	10.682938650008415	132.06419372558594	132.06524658203125
160	132.07583618164062	1.8463500000000002					1	DETECTED	132.0758 m/z @1.85 [CD6598_1.mzXML]	132.07583618164062	1.8463500000000002	1.8180833333333333	9.520633333333334	7.702550000000001	665839.125	8276091.23879858	0	1296	0.03853833819204744	4.341147132419912	4.3414344840422405	132.06930541992188	132.08534240722656
161	132.1009521484375	4.090616666666667					1	DETECTED	132.1010 m/z @4.09 [CD6598_1.mzXML]	132.1009521484375	4.090616666666667	2.896916666666667	16.984166666666667	14.087250000000001	1965008.875	1.2280381121316545E8	1	1296	1.0218275951869624	0.8401803754060343	0.6687705651086719	132.10079956054688	132.10398864746094
162	132.111083984375	5.689116666666666					1	DETECTED	132.1111 m/z @5.69 [CD6598_1.mzXML]	132.111083984375	5.689116666666666	3.5497666666666663	5.689116666666666	2.13935	33764.95703125	1508322.7660213923	0	1296	1.4595105007583902	0.5	null	132.1110076904297	132.12098693847656
163	132.4473114013672	13.6336					1	DETECTED	132.4473 m/z @13.63 [CD6598_1.mzXML]	132.4473114013672	13.6336	3.6361	13.6336	9.997499999999999	25495.16015625	7431749.548953858	0	1296	9.813546467218822	0.5	null	132.4473114013672	132.4545440673828
164	132.76437377929688	4.090616666666667					1	DETECTED	132.7644 m/z @4.09 [CD6598_1.mzXML]	132.76437377929688	4.090616666666667	3.53485	4.603083333333333	1.0682333333333331	6976.93994140625	321835.2593963624	0	1296	0.9610675591870042	0.9610448029748696	0.9220896059497393	132.7642364501953	132.7648468017578
165	132.95730590820312	11.77675					1	DETECTED	132.9573 m/z @11.78 [CD6598_1.mzXML]	132.95730590820312	11.77675	0.10108333333333334	20.0015	19.90041666666667	450166.53125	4.335871694652978E7	0	1296	0.9948435130171571	4.03934534445198	1.6581031502662291	132.95022583007812	132.96559143066406
166	132.99752807617188	1.4922499999999999					1	DETECTED	132.9975 m/z @1.49 [CD6598_1.mzXML]	132.99752807617188	1.4922499999999999	1.4154833333333334	13.618633333333333	12.20315	33249.0	8512188.554100221	0	1296	0.10041200014171991	79.48208858011314	157.14696091541822	132.992919921875	133.00735473632812
167	133.03358459472656	1.4922499999999999					1	DETECTED	133.0336 m/z @1.49 [CD6598_1.mzXML]	133.03358459472656	1.4922499999999999	0.40628333333333333	19.61	19.203716666666665	1162079.875	2.0919065072197635E7	1	1296	0.10950407284502628	1.483688179782186	2.082311443752963	133.0330352783203	133.03431701660156
168	133.04879760742188	2.056216666666667					1	DETECTED	133.0488 m/z @2.06 [CD6598_1.mzXML]	133.04879760742188	2.056216666666667	2.0001333333333333	10.884816666666667	8.884683333333335	20061.703125	1778790.6790019525	0	1296	0.49950307211054756	51.49931151344031	52.403515277880665	133.0483856201172	133.0491485595703
169	133.0679931640625	2.8688					1	DETECTED	133.0680 m/z @2.87 [CD6598_1.mzXML]	133.0679931640625	2.8688	0.42314999999999997	19.952333333333335	19.529183333333336	11504.734375	1960583.373796021	0	1296	0.3226899247496573	3.831550612385076	2.4151328179173053	133.0674285888672	133.0685577392578
170	133.0792694091797	1.8463500000000002					1	DETECTED	133.0793 m/z @1.85 [CD6598_1.mzXML]	133.0792694091797	1.8463500000000002	1.8321666666666667	19.887	18.054833333333335	28110.943359375	4946457.33312149	0	1296	7.36689270571922	248.55969903887214	504.4015036791934	133.0788116455078	133.0855255126953
171	133.10433959960938	4.090616666666667					1	DETECTED	133.1043 m/z @4.09 [CD6598_1.mzXML]	133.10433959960938	4.090616666666667	0.9320666666666667	19.691333333333333	18.759266666666665	90973.34375	7740330.093708345	0	1296	1.5478543478055684	0.73351710829409	0.6966468973056095	133.0959930419922	133.10470581054688
172	133.9578094482422	11.445833333333333					1	DETECTED	133.9578 m/z @11.45 [CD6598_1.mzXML]	133.9578094482422	11.445833333333333	0.20281666666666667	19.512666666666668	19.30985	10232.48046875	2970576.7642973647	0	1296	1.5998928102066614	0.8792455230553236	0.7587865500458991	133.95730590820312	133.96630859375
173	134.01771545410156	1.7756					1	DETECTED	134.0177 m/z @1.78 [CD6598_1.mzXML]	134.01771545410156	1.7756	1.70005	10.884816666666667	9.184766666666668	29781.0390625	2395259.1667133793	0	1296	0.1080522576534757	60.78601367747629	120.57202735495257	134.01168823242188	134.0181121826172
174	134.03465270996094	1.4922499999999999					1	DETECTED	134.0347 m/z @1.49 [CD6598_1.mzXML]	134.03465270996094	1.4922499999999999	0.15181666666666666	19.985333333333333	19.833516666666668	102626.2578125	3519316.797555085	0	1296	0.17221493160410306	0.04095744255318384	8.819273499546188	134.02584838867188	134.0446319580078
175	134.05931091308594	10.199366666666666					1	DETECTED	134.0593 m/z @10.20 [CD6598_1.mzXML]	134.05931091308594	10.199366666666666	9.24335	11.534500000000001	2.291150000000002	10304.345703125	479981.742221222	0	1296	0.5134745275051955	1.1982793187008602	3.1150252991606604	134.05105590820312	134.0597381591797
176	134.10537719726562	4.374983333333334					1	DETECTED	134.1054 m/z @4.37 [CD6598_1.mzXML]	134.10537719726562	4.374983333333334	3.2626166666666667	9.0534	5.790783333333334	5742.75341796875	492627.90118753037	0	1296	0.22714598517598183	2.6029112103323238	4.2058224206646475	134.09622192382812	134.1061553955078
177	134.95755004882812	11.2676					1	DETECTED	134.9576 m/z @11.27 [CD6598_1.mzXML]	134.95755004882812	11.2676	0.10108333333333334	19.985333333333333	19.88425	73435.609375	1.0173816450457763E7	0	1296	1.6736779974310547	0.8203678742661867	6.041991904711175	134.9573974609375	134.9583740234375
178	134.99569702148438	1.4922499999999999					1	DETECTED	134.9957 m/z @1.49 [CD6598_1.mzXML]	134.99569702148438	1.4922499999999999	1.0872333333333333	19.351999999999997	18.264766666666663	168724.578125	3750923.2615448	0	1296	0.15796858015528814	1.5202063995548314	7.517350580260803	134.9949951171875	135.00355529785156
179	135.03131103515625	1.4922499999999999					1	DETECTED	135.0313 m/z @1.49 [CD6598_1.mzXML]	135.03131103515625	1.4922499999999999	1.4625333333333332	19.368166666666664	17.90563333333333	121693.796875	5044848.442249324	0	1296	0.10079418347781921	163.25169805439776	5.969481869655342	135.03079223632812	135.03182983398438
180	135.04339599609375	10.169483333333334					1	DETECTED	135.0434 m/z @10.17 [CD6598_1.mzXML]	135.04339599609375	10.169483333333334	0.18601666666666666	19.545166666666667	19.35915	5445.28076171875	2098581.712209778	0	1296	10.696941567459183	0.969560506704418	0.9391210134088359	135.04287719726562	135.0436248779297
181	135.06271362304688	10.139566666666667					1	DETECTED	135.0627 m/z @10.14 [CD6598_1.mzXML]	135.06271362304688	10.139566666666667	0.3219166666666667	19.985333333333333	19.663416666666667	1945.311767578125	1258463.385375152	0	1296	8.451652469347831	1.0014319448476299	1.0028638896952595	135.0616912841797	135.06301879882812
182	135.07958984375	11.575683333333334					1	DETECTED	135.0796 m/z @11.58 [CD6598_1.mzXML]	135.07958984375	11.575683333333334	0.18601666666666666	11.925749999999999	11.739733333333332	31346.255859375	1118471.0915489797	0	1296	0.07822969486204379	0.5073195614803968	0.017178650437353185	135.0790252685547	135.07984924316406
183	135.10098266601562	9.416316666666667					1	DETECTED	135.1010 m/z @9.42 [CD6598_1.mzXML]	135.10098266601562	9.416316666666667	9.372166666666667	9.520633333333334	0.14846666666666763	5284.87255859375	27367.390850616357	0	1296	0.07896854024825828	1.6813892034730145	2.362778406946029	135.10052490234375	135.1010284423828
184	136.0472412109375	1.8180833333333333					1	DETECTED	136.0472 m/z @1.82 [CD6598_1.mzXML]	136.0472412109375	1.8180833333333333	1.7898	13.832483333333332	12.042683333333333	413951.09375	7084721.081961425	0	1296	0.06317299317859848	4.1544005004466396	5.241871643567511	136.0406036376953	136.0474395751953
185	136.0747528076172	3.958066666666667					1	DETECTED	136.0748 m/z @3.96 [CD6598_1.mzXML]	136.0747528076172	3.958066666666667	0.11801666666666667	20.0015	19.883483333333334	24218.392578125	2430446.1784850485	0	1296	0.26333952873143973	3.389864113682016	0.12567610238934543	136.07418823242188	136.0754852294922
186	136.95315551757812	11.252033333333333					1	DETECTED	136.9532 m/z @11.25 [CD6598_1.mzXML]	136.95315551757812	11.252033333333333	0.22016666666666668	19.82133333333333	19.601166666666664	32491.1015625	4345005.986428223	0	1296	0.4634323700581593	4.261061157479488	7.753839405691238	136.9527130126953	136.95399475097656
187	136.968505859375	1.6258666666666668					1	DETECTED	136.9685 m/z @1.63 [CD6598_1.mzXML]	136.968505859375	1.6258666666666668	1.53665	1.70005	0.1634	37174.6640625	211123.4308613282	0	1296	0.09144301607058525	0.9157481785914434	0.8314963571828868	136.96849060058594	136.96881103515625
188	137.0168914794922	10.243383333333332					1	DETECTED	137.0169 m/z @10.24 [CD6598_1.mzXML]	137.0168914794922	10.243383333333332	9.609133333333334	11.792416666666666	2.183283333333332	4792.03173828125	219039.1753703003	0	1296	0.2735659889474924	1.7211535934831208	2.4423071869662416	137.0167694091797	137.01736450195312
189	137.04495239257812	3.276683333333333					1	DETECTED	137.0450 m/z @3.28 [CD6598_1.mzXML]	137.04495239257812	3.276683333333333	1.8463500000000002	8.653883333333333	6.807533333333333	29361.833984375	1757800.8195750422	0	1296	0.5386321772469334	0.8234896224070426	0.5007474622811449	137.04469299316406	137.05043029785156
190	137.0589599609375	9.328433333333333					1	DETECTED	137.0590 m/z @9.33 [CD6598_1.mzXML]	137.0589599609375	9.328433333333333	3.9869833333333333	10.502833333333333	6.51585	7236.04541015625	620726.8605319825	0	1296	0.21265442490606112	0.6099326961780042	0.15298465909310655	137.05885314941406	137.0593719482422
191	137.13180541992188	7.477					1	DETECTED	137.1318 m/z @7.48 [CD6598_1.mzXML]	137.13180541992188	7.477	0.10108333333333334	20.0015	19.90041666666667	6300.29052734375	3030385.492440187	0	1296	2.8979793139958048	1.3490131170137045	0.20170178431370514	137.13125610351562	137.1322021484375
192	138.05162048339844	1.8606666666666667					1	DETECTED	138.0516 m/z @1.86 [CD6598_1.mzXML]	138.05162048339844	1.8606666666666667	0.15181666666666666	19.985333333333333	19.833516666666668	716369.75	8048860.077333492	0	1296	0.052562651034015806	0.5404190174753414	0.06787228306107018	138.0464324951172	138.0551300048828
193	139.04104614257812	14.169283333333334					1	DETECTED	139.0410 m/z @14.17 [CD6598_1.mzXML]	139.04104614257812	14.169283333333334	0.18601666666666666	19.952333333333335	19.76631666666667	127980.640625	1.77080489329959E7	0	1296	1.308164778310907	0.7698111446244648	0.6108580790846864	139.03524780273438	139.0498504638672
194	140.0488739013672	9.229366666666666					1	DETECTED	140.0489 m/z @9.23 [CD6598_1.mzXML]	140.0488739013672	9.229366666666666	4.618666666666667	16.511933333333335	11.893266666666669	8141.572265625	1602006.5651635742	0	1296	10.024496648904606	1.2266054057046294	1.3856938556786043	140.04022216796875	140.04893493652344
195	140.06719970703125	1.7756					1	DETECTED	140.0672 m/z @1.78 [CD6598_1.mzXML]	140.06719970703125	1.7756	0.15181666666666666	19.788833333333333	19.637016666666668	1185855.875	9429978.303467985	1	1296	0.06415343938009843	3.644725995791658	66.32581612548675	140.0608367919922	140.07028198242188
196	141.00936889648438	10.4622					1	DETECTED	141.0094 m/z @10.46 [CD6598_1.mzXML]	141.00936889648438	10.4622	0.28835	13.098716666666666	12.810366666666667	25150.9140625	1422334.6968349917	0	1296	0.10767469695716692	0.5113647848195835	2.5622913373980953	141.00057983398438	141.01670837402344
197	141.03981018066406	2.9948333333333332					1	DETECTED	141.0398 m/z @2.99 [CD6598_1.mzXML]	141.03981018066406	2.9948333333333332	2.771666666666667	15.979233333333333	13.207566666666667	5492.52001953125	1742455.7214043897	0	1296	12.034752144989206	29.59126213592238	56.343822774079214	141.0373077392578	141.0401153564453
198	141.05157470703125	9.357583333333334					1	DETECTED	141.0516 m/z @9.36 [CD6598_1.mzXML]	141.05157470703125	9.357583333333334	2.648083333333333	19.9035	17.25541666666667	48345.0703125	1471131.64971582	0	1296	0.12611392363550422	0.8061514393442193	0.29273630402674367	141.05096435546875	141.05419921875
199	141.08921813964844	13.663583333333333					1	DETECTED	141.0892 m/z @13.66 [CD6598_1.mzXML]	141.08921813964844	13.663583333333333	0.15181666666666666	19.952333333333335	19.80051666666667	2834.67822265625	1523168.4520734868	0	1296	18.606323347426994	0.7327138321413683	0.46542766428273646	141.08775329589844	141.09097290039062
200	142.04660034179688	1.8037166666666666					1	DETECTED	142.0466 m/z @1.80 [CD6598_1.mzXML]	142.04660034179688	1.8037166666666666	1.7466666666666666	17.551666666666666	15.805	50843.359375	1502807.3516569824	0	1296	1.3641942479830655	138.51884312007	276.03768624014	142.04635620117188	142.0494842529297
201	142.06454467773438	9.229366666666666					1	DETECTED	142.0645 m/z @9.23 [CD6598_1.mzXML]	142.06454467773438	9.229366666666666	8.945433333333334	10.392083333333334	1.44665	118643.515625	878229.5141201157	0	1296	0.09671344244182123	1.2657497771076134	1.3834137745457729	142.05508422851562	142.06460571289062
202	142.0853271484375	2.056216666666667					1	DETECTED	142.0853 m/z @2.06 [CD6598_1.mzXML]	142.0853271484375	2.056216666666667	2.056216666666667	19.674833333333332	17.618616666666664	11676.98828125	1729448.0245306091	0	1296	0.2520033974053182	null	null	142.08502197265625	142.0916748046875
203	142.94708251953125	1.6554499999999999					1	DETECTED	142.9471 m/z @1.66 [CD6598_1.mzXML]	142.94708251953125	1.6554499999999999	1.5218	19.2875	17.765700000000002	22851.16796875	2503760.1326447446	0	1296	0.09141913248775313	66.46352413019089	131.92704826038178	142.9374542236328	142.94960021972656
204	143.03060913085938	1.8037166666666666					1	DETECTED	143.0306 m/z @1.80 [CD6598_1.mzXML]	143.03060913085938	1.8037166666666666	0.76235	19.174333333333333	18.411983333333332	290505.9375	4824246.477506472	0	1296	0.23943902361332614	56.75197778389696	3.2393662496403826	143.02145385742188	143.03379821777344
205	143.05299377441406	1.8180833333333333					1	DETECTED	143.0530 m/z @1.82 [CD6598_1.mzXML]	143.05299377441406	1.8180833333333333	1.8037166666666666	10.66185	8.858133333333333	936103.375	1.0561846972938623E8	0	1296	0.05130417922172548	308.2877030162419	615.5754060324837	143.05299377441406	143.06187438964844
206	143.07241821289062	9.229366666666666					1	DETECTED	143.0724 m/z @9.23 [CD6598_1.mzXML]	143.07241821289062	9.229366666666666	0.10108333333333334	19.985333333333333	19.88425	131405.46875	5252706.268095888	0	1296	0.09131955628271449	0.4872997856992104	0.01639122427078796	143.0631103515625	143.08103942871094
207	143.105712890625	11.100116666666667					1	DETECTED	143.1057 m/z @11.10 [CD6598_1.mzXML]	143.105712890625	11.100116666666667	0.9149166666666667	17.973000000000003	17.058083333333336	9880.2265625	2852116.2584252637	0	1296	0.08729299530848955	0.8373956001518544	0.6745482008253483	143.10560607910156	143.11569213867188
208	144.04380798339844	9.229366666666666					1	DETECTED	144.0438 m/z @9.23 [CD6598_1.mzXML]	144.04380798339844	9.229366666666666	1.8606666666666667	10.214116666666666	8.353449999999999	37580.640625	2114610.33061676	0	1296	0.09071713997146347	1.2363792534063713	1.1199822273477578	144.0341339111328	144.04393005371094
209	144.0799102783203	9.229366666666666					1	DETECTED	144.0799 m/z @9.23 [CD6598_1.mzXML]	144.0799102783203	9.229366666666666	0.37276666666666664	19.952333333333335	19.57956666666667	1592191.875	1.3790659656304326E7	0	1296	0.09659260396978908	1.2561758927123028	1.2740570243294158	144.07955932617188	144.08412170410156
210	144.1009521484375	1.8606666666666667					1	DETECTED	144.1010 m/z @1.86 [CD6598_1.mzXML]	144.1009521484375	1.8606666666666667	0.15181666666666666	19.8375	19.685683333333333	906308.5625	2.1790726920146875E7	0	1296	1.7325447404656253	0.5783735421747668	0.12127712892487064	144.1006317138672	144.10879516601562
211	144.9911651611328	1.8180833333333333					1	DETECTED	144.9912 m/z @1.82 [CD6598_1.mzXML]	144.9911651611328	1.8180833333333333	1.3982666666666668	17.6325	16.234233333333332	136640.21875	5.237061391283381E7	0	1296	0.12553393120863432	21.339116383239592	80.15569515993097	144.99087524414062	144.9917449951172
212	145.04861450195312	2.01395					1	DETECTED	145.0486 m/z @2.01 [CD6598_1.mzXML]	145.04861450195312	2.01395	0.10108333333333334	20.0015	19.90041666666667	231528.03125	1.4870368720325656E7	0	1296	0.5280190807541822	1.5144296280182166	1.0495687461123628	145.04669189453125	145.04934692382812
213	145.0835418701172	9.229366666666666					1	DETECTED	145.0835 m/z @9.23 [CD6598_1.mzXML]	145.0835418701172	9.229366666666666	9.144433333333334	12.163133333333333	3.018699999999999	142532.03125	1116663.9040628632	0	1296	0.09085128428667844	1.2313381522394253	1.2510193073773546	145.07699584960938	145.085693359375
214	146.05917358398438	9.229366666666666					1	DETECTED	146.0592 m/z @9.23 [CD6598_1.mzXML]	146.05917358398438	9.229366666666666	0.5759333333333333	19.723833333333335	19.147900000000003	1841675.125	1.4198138184700565E7	1	1296	0.09209493383374934	1.253886015982073	1.2554631712571627	146.0517120361328	146.0638427734375
215	146.08029174804688	1.9863					1	DETECTED	146.0803 m/z @1.99 [CD6598_1.mzXML]	146.08029174804688	1.9863	0.28835	19.691333333333333	19.40298333333333	143087.765625	1.0374839926736504E7	0	1296	0.5913112500377637	1.2078776313648723	1.0499589228371975	146.07435607910156	146.08758544921875
216	146.11669921875	1.8180833333333333					1	DETECTED	146.1167 m/z @1.82 [CD6598_1.mzXML]	146.11669921875	1.8180833333333333	1.8037166666666666	14.1252	12.321483333333333	71668.296875	6076667.017658752	0	1296	0.07915948702898579	259.3839768762196	511.27975056277324	146.11647033691406	146.1195831298828
217	147.0131072998047	1.4922499999999999					1	DETECTED	147.0131 m/z @1.49 [CD6598_1.mzXML]	147.0131072998047	1.4922499999999999	1.0698833333333333	19.512666666666668	18.442783333333335	280143.71875	6847919.438404265	0	1296	0.09744962108783284	12.638716512843304	24.362208063055345	147.00485229492188	147.01370239257812
218	147.06277465820312	9.229366666666666					1	DETECTED	147.0628 m/z @9.23 [CD6598_1.mzXML]	147.06277465820312	9.229366666666666	0.10108333333333334	20.0015	19.90041666666667	155837.40625	4073721.708336882	0	1296	0.08755509815066276	1.2424965686767149	1.3604826351885613	147.05307006835938	147.06539916992188
219	147.0755615234375	1.9725666666666666					1	DETECTED	147.0756 m/z @1.97 [CD6598_1.mzXML]	147.0755615234375	1.9725666666666666	1.7756	18.629	16.8534	216712.21875	6811809.984810665	0	1296	0.23366681250978605	2.599522688786446	2.8029511057845355	147.06716918945312	147.07606506347656
220	147.11192321777344	1.5809833333333332					1	DETECTED	147.1119 m/z @1.58 [CD6598_1.mzXML]	147.11192321777344	1.5809833333333332	1.4775	16.3508	14.8733	200569.921875	4572504.931499451	0	1296	0.13544221270697276	3.9563890404766715	6.915401659536919	147.11170959472656	147.1163330078125
221	148.01397705078125	1.5218					1	DETECTED	148.0140 m/z @1.52 [CD6598_1.mzXML]	148.01397705078125	1.5218	1.43175	6.292199999999999	4.860449999999999	25974.2109375	2646617.9117277833	0	1296	0.19246129879052565	26.98750694058857	52.97501388117714	148.01377868652344	148.01402282714844
222	148.04190063476562	2.1967833333333333					1	DETECTED	148.0419 m/z @2.20 [CD6598_1.mzXML]	148.04190063476562	2.1967833333333333	0.6609666666666667	19.936	19.275033333333333	48614.53125	3598323.602620698	0	1296	0.6503113824755642	3.0609007662332073	5.1046718863201175	148.0381317138672	148.0446014404297
223	148.0790252685547	2.375783333333333					1	DETECTED	148.0790 m/z @2.38 [CD6598_1.mzXML]	148.0790252685547	2.375783333333333	2.2940166666666664	20.0015	17.707483333333332	5901.53955078125	2645332.557649292	0	1296	14.946821687136852	108.28057480635943	213.6084818240713	148.0747833251953	148.08201599121094
224	148.11526489257812	1.6405500000000002					1	DETECTED	148.1153 m/z @1.64 [CD6598_1.mzXML]	148.11526489257812	1.6405500000000002	1.6405500000000002	9.083599999999999	7.443049999999999	11610.986328125	2838036.444072448	0	1296	7.440585302433665	null	null	148.11119079589844	148.11526489257812
225	148.93435668945312	1.7466666666666666					1	DETECTED	148.9344 m/z @1.75 [CD6598_1.mzXML]	148.93435668945312	1.7466666666666666	1.6702000000000001	1.9450166666666666	0.2748166666666665	82614.109375	635529.4229667964	0	1296	0.10826390891690552	1.7969703574542322	1.9499894365785377	148.9342498779297	148.93450927734375
226	149.0113525390625	1.4922499999999999					1	DETECTED	149.0114 m/z @1.49 [CD6598_1.mzXML]	149.0113525390625	1.4922499999999999	0.22016666666666668	19.854	19.63383333333333	275631.34375	1.3800157532503601E7	0	1296	0.13271013317771962	0.6237478736725667	1.7667454007516616	149.00135803222656	149.0115203857422
227	149.0222930908203	12.458499999999999					1	DETECTED	149.0223 m/z @12.46 [CD6598_1.mzXML]	149.0222930908203	12.458499999999999	0.10108333333333334	20.0015	19.90041666666667	232809.8125	5.8187153229949795E7	1	1296	0.12192283487996036	0.524178336809196	0.0867146411722515	149.0221405029297	149.03195190429688
228	150.0146942138672	1.4922499999999999					1	DETECTED	150.0147 m/z @1.49 [CD6598_1.mzXML]	150.0146942138672	1.4922499999999999	1.43175	13.74775	12.315999999999999	9126.595703125	4170072.9369074707	0	1296	0.12528532053136954	101.78512396694252	202.57024793388504	150.0146026611328	150.0148162841797
229	150.03004455566406	2.4438					1	DETECTED	150.0300 m/z @2.44 [CD6598_1.mzXML]	150.03004455566406	2.4438	0.11801666666666667	20.0015	19.883483333333334	30403.197265625	6051875.762227781	0	1296	11.821872405457789	3.2708964772707496	3.211361574208569	150.02528381347656	150.03004455566406
230	150.0575408935547	2.7167833333333333					1	DETECTED	150.0575 m/z @2.72 [CD6598_1.mzXML]	150.0575408935547	2.7167833333333333	1.8180833333333333	9.565083333333332	7.746999999999999	87112.0078125	3330441.5065449215	0	1296	0.25480568914001545	0.9323734522436607	1.010218465892227	150.05154418945312	150.05792236328125
231	150.93106079101562	1.7317166666666668					1	DETECTED	150.9311 m/z @1.73 [CD6598_1.mzXML]	150.93106079101562	1.7317166666666668	1.6850666666666667	1.9173666666666667	0.23229999999999995	23687.16015625	242350.77626855473	0	1296	0.3363014171261973	2.489817792068591	3.979635584137182	150.93106079101562	150.9314422607422
232	150.96774291992188	11.252033333333333					1	DETECTED	150.9677 m/z @11.25 [CD6598_1.mzXML]	150.96774291992188	11.252033333333333	0.11801666666666667	19.985333333333333	19.867316666666667	21788.095703125	3896532.2459161966	0	1296	0.5531072882817067	0.9348349465802427	31.988175828444632	150.95858764648438	150.9761505126953
233	151.00808715820312	1.8180833333333333					1	DETECTED	151.0081 m/z @1.82 [CD6598_1.mzXML]	151.00808715820312	1.8180833333333333	1.8037166666666666	10.288133333333333	8.484416666666666	31998.705078125	2823227.3361151735	0	1296	0.04290693604527607	295.28132250580103	589.562645011602	151.00808715820312	151.0154266357422
234	151.0380401611328	10.85365					1	DETECTED	151.0380 m/z @10.85 [CD6598_1.mzXML]	151.0380401611328	10.85365	1.4154833333333334	19.4965	18.081016666666667	39942.24609375	3260454.5520145246	0	1296	0.10375597660177505	25.748848364788117	0.014701871996016398	151.0298309326172	151.0445098876953
235	151.05238342285156	1.9587833333333333					1	DETECTED	151.0524 m/z @1.96 [CD6598_1.mzXML]	151.05238342285156	1.9587833333333333	1.9587833333333333	8.6081	6.649316666666667	21992.01953125	1649015.6618983762	0	1296	6.605749502447152	null	null	151.05238342285156	151.0609893798828
236	151.07427978515625	11.31455					1	DETECTED	151.0743 m/z @11.31 [CD6598_1.mzXML]	151.07427978515625	11.31455	10.347883333333334	11.345183333333333	0.9972999999999992	48316.64453125	917947.3233796996	0	1296	0.03538247041658771	0.5158448275862064	0.031689655172412824	151.07412719726562	151.07479858398438
237	152.0211944580078	1.8180833333333333					1	DETECTED	152.0212 m/z @1.82 [CD6598_1.mzXML]	152.0211944580078	1.8180833333333333	1.7898	10.631183333333333	8.841383333333333	308896.34375	3147276.0297828983	0	1296	0.09405232613262271	154.40108306378633	306.11423667669595	152.0210418701172	152.03115844726562
238	152.04595947265625	11.616683333333333					1	DETECTED	152.0460 m/z @11.62 [CD6598_1.mzXML]	152.04595947265625	11.616683333333333	0.10108333333333334	20.0015	19.90041666666667	8843.4189453125	2380427.602475797	0	1296	7.596267773250609	0.9006135151952744	1.202293376358714	152.0413360595703	152.0472412109375
239	152.94622802734375	1.5959					1	DETECTED	152.9462 m/z @1.60 [CD6598_1.mzXML]	152.94622802734375	1.5959	1.5069833333333333	1.7756	0.2686166666666667	117094.5546875	769951.8093232427	0	1296	0.09113255878813575	1.5462947674796461	1.6485837119991658	152.94606018066406	152.94639587402344
240	153.0565948486328	13.588583333333334					1	DETECTED	153.0566 m/z @13.59 [CD6598_1.mzXML]	153.0565948486328	13.588583333333334	1.8749166666666668	19.936	18.061083333333332	124614.015625	2.0375135638939824E7	0	1296	2.4691552736656526	0.6646313091064908	0.32308380407772325	153.05123901367188	153.06561279296875
241	154.02557373046875	1.8606666666666667					1	DETECTED	154.0256 m/z @1.86 [CD6598_1.mzXML]	154.02557373046875	1.8606666666666667	0.271	10.631183333333333	10.360183333333332	130508.390625	2098729.9195884396	0	1296	0.0572931643313912	60.81922550729982	2.946163034772254	154.01927185058594	154.03330993652344
242	154.056396484375	13.692166666666667					1	DETECTED	154.0564 m/z @13.69 [CD6598_1.mzXML]	154.056396484375	13.692166666666667	4.78925	19.985333333333333	15.196083333333334	11087.400390625	1757949.2749333195	0	1296	0.441658894598989	1.1544379323709357	0.30407817836226203	154.0467529296875	154.06434631347656
243	154.29164123535156	14.370833333333334					1	DETECTED	154.2916 m/z @14.37 [CD6598_1.mzXML]	154.29164123535156	14.370833333333334	8.653883333333333	19.528833333333335	10.874950000000002	5489.22705078125	1392101.3479606623	0	1296	0.9387168892453648	0.9511146677861447	0.853112204153565	154.29127502441406	154.2925567626953
244	154.9547576904297	11.1919					1	DETECTED	154.9548 m/z @11.19 [CD6598_1.mzXML]	154.9547576904297	11.1919	10.790283333333333	18.660500000000003	7.8702166666666695	6843.3505859375	1080877.9308148194	0	1296	0.7752318555427546	9.79816989666762	18.59633979333524	154.95291137695312	154.96273803710938
245	155.06724548339844	10.051116666666667					1	DETECTED	155.0672 m/z @10.05 [CD6598_1.mzXML]	155.06724548339844	10.051116666666667	9.342783333333333	10.475883333333334	1.1331000000000007	10915.009765625	204110.75224584955	0	1296	0.0823942821596848	0.5664738547195226	0.12465635961812548	155.0665283203125	155.06756591796875
246	155.12966918945312	14.570683333333333					1	DETECTED	155.1297 m/z @14.57 [CD6598_1.mzXML]	155.12966918945312	14.570683333333333	0.10108333333333334	20.0015	19.90041666666667	1862335.875	3.46611229680815E8	1	1296	2.166426402864616	1.2271191876085459	4.635995719083012	155.1295623779297	155.13058471679688
247	155.97402954101562	14.413649999999999					1	DETECTED	155.9740 m/z @14.41 [CD6598_1.mzXML]	155.97402954101562	14.413649999999999	8.7457	19.4165	10.6708	6160.8447265625	1509652.2369707956	0	1296	4.739054698161443	0.9413279933662083	0.913751427858671	155.97402954101562	155.97549438476562
248	156.04116821289062	1.7756					1	DETECTED	156.0412 m/z @1.78 [CD6598_1.mzXML]	156.04116821289062	1.7756	1.7317166666666668	11.37365	9.641933333333332	715447.125	7858577.466250307	0	1296	0.05278141678211323	6.700802896693523	2.058790423752186	156.04104614257812	156.04408264160156
249	156.0758819580078	1.9587833333333333					1	DETECTED	156.0759 m/z @1.96 [CD6598_1.mzXML]	156.0758819580078	1.9587833333333333	1.4922499999999999	11.7616	10.26935	35016.7109375	1743359.6620423584	0	1296	0.6376123543439611	11.006019577022002	1.038886742643912	156.06808471679688	156.07635498046875
250	156.13330078125	14.672666666666666					1	DETECTED	156.1333 m/z @14.67 [CD6598_1.mzXML]	156.13330078125	14.672666666666666	0.13495	20.0015	19.86655	87540.140625	1.8161432714449372E7	0	1296	0.6579746438574059	1.1841820218044155	4.311318775807249	156.1327667236328	156.13394165039062
251	157.1268768310547	14.570683333333333					1	DETECTED	157.1269 m/z @14.57 [CD6598_1.mzXML]	157.1268768310547	14.570683333333333	0.10108333333333334	20.0015	19.90041666666667	487797.09375	9.550286774441282E7	0	1296	4.816300670374906	1.226684885641453	0.9786358144507024	157.12660217285156	157.1276092529297
252	158.1303253173828	14.672666666666666					1	DETECTED	158.1303 m/z @14.67 [CD6598_1.mzXML]	158.1303253173828	14.672666666666666	0.11801666666666667	20.0015	19.883483333333334	23248.369140625	6037851.307241178	0	1296	6.303370204281858	0.9420986247560521	0.8242234612283583	158.12994384765625	158.13121032714844
253	158.15293884277344	11.731366666666666					1	DETECTED	158.1529 m/z @11.73 [CD6598_1.mzXML]	158.15293884277344	11.731366666666666	0.9320666666666667	11.792416666666666	10.860349999999999	20068.19921875	3377540.510903961	0	1296	0.13287635335672654	0.5028265720926356	0.005653144185271252	158.15293884277344	158.15321350097656
254	158.96302795410156	1.6554499999999999					1	DETECTED	158.9630 m/z @1.66 [CD6598_1.mzXML]	158.96302795410156	1.6554499999999999	1.5515	11.940016666666667	10.388516666666666	424513.21875	1.4569886037143307E7	0	1296	0.10166538405719194	2.595936385825435	2.7476393710599165	158.96302795410156	158.9730224609375
255	159.0045623779297	1.8606666666666667					1	DETECTED	159.0046 m/z @1.86 [CD6598_1.mzXML]	159.0045623779297	1.8606666666666667	1.3982666666666668	10.884816666666667	9.486550000000001	22711.091796875	3290312.9690041505	0	1296	9.442344741163893	10.257947664359865	19.39327658564168	159.00289916992188	159.01329040527344
256	159.06430053710938	2.056216666666667					1	DETECTED	159.0643 m/z @2.06 [CD6598_1.mzXML]	159.06430053710938	2.056216666666667	1.2948833333333334	18.964333333333332	17.669449999999998	11012.9443359375	3197140.2100557243	0	1296	1.2529325817620305	11.604279772329244	22.20855954465849	159.0544891357422	159.0706329345703
257	159.0757293701172	2.6753833333333334					1	DETECTED	159.0757 m/z @2.68 [CD6598_1.mzXML]	159.0757293701172	2.6753833333333334	0.3219166666666667	19.528833333333335	19.206916666666668	8346.4775390625	1949613.7502565917	0	1296	0.4312877259713317	1.667597469842358	2.5220853102578165	159.07485961914062	159.07615661621094
258	159.09107971191406	9.229366666666666					1	DETECTED	159.0911 m/z @9.23 [CD6598_1.mzXML]	159.09107971191406	9.229366666666666	1.156	19.788833333333333	18.632833333333334	196530.921875	6629752.351103084	0	1296	0.08113012770846062	0.5077708377749786	0.011224322871087624	159.08343505859375	159.10105895996094
259	159.14857482910156	8.86875					1	DETECTED	159.1486 m/z @8.87 [CD6598_1.mzXML]	159.14857482910156	8.86875	2.2107666666666663	9.12895	6.918183333333333	26989.8359375	1945408.9523721307	0	1296	0.1665340445058714	1.200895565014954	1.1691211841987574	159.14852905273438	159.15301513671875
260	159.9811248779297	11.2831					1	DETECTED	159.9811 m/z @11.28 [CD6598_1.mzXML]	159.9811248779297	11.2831	0.15181666666666666	18.867833333333333	18.71601666666667	13618.490234375	3627399.556742492	0	1296	0.5426361385202867	0.8406944691911835	0.6806984929188499	159.98065185546875	159.98257446289062
261	160.05953979492188	2.6753833333333334					1	DETECTED	160.0595 m/z @2.68 [CD6598_1.mzXML]	160.05953979492188	2.6753833333333334	0.10108333333333334	20.0015	19.90041666666667	519544.4375	6.124341782959694E7	1	1296	0.8304676979076011	5.643185883599515	7.556871099796369	160.05906677246094	160.0599365234375
262	160.0751190185547	9.229366666666666					1	DETECTED	160.0751 m/z @9.23 [CD6598_1.mzXML]	160.0751190185547	9.229366666666666	3.52045	10.5716	7.05115	85317.53125	5350473.079891935	0	1296	0.07764015127276558	0.617555870203045	0.23511174040609015	160.07423400878906	160.0751953125
263	160.13232421875	1.8749166666666668					1	DETECTED	160.1323 m/z @1.87 [CD6598_1.mzXML]	160.13232421875	1.8749166666666668	1.8606666666666667	10.214116666666666	8.353449999999999	51527.16796875	4121577.658347535	0	1296	0.049024803902415925	293.1035087719278	585.2694403510545	160.1322021484375	160.13258361816406
264	161.011474609375	1.4625333333333332					1	DETECTED	161.0115 m/z @1.46 [CD6598_1.mzXML]	161.011474609375	1.4625333333333332	1.3982666666666668	1.5515	0.15323333333333333	13514.6474609375	82539.47035949709	0	1296	0.12167496639603859	1.1921680497925347	1.3281460791475572	161.0113067626953	161.01165771484375
265	161.02305603027344	12.332683333333334					1	DETECTED	161.0231 m/z @12.33 [CD6598_1.mzXML]	161.02305603027344	12.332683333333334	1.4922499999999999	18.31066666666667	16.81841666666667	82447.6171875	1.0641337584795464E7	0	1296	0.8198217848777389	1.9792086815187295	2.732910963791214	161.01730346679688	161.0286865234375
266	161.06295776367188	2.757966666666667					1	DETECTED	161.0630 m/z @2.76 [CD6598_1.mzXML]	161.06295776367188	2.757966666666667	0.13495	19.9685	19.83355	22996.353515625	3942850.3002315345	0	1296	0.7083412176367272	4.917882583014259	1.8089330778047619	161.0546417236328	161.06362915039062
267	162.0970001220703	14.8787					1	DETECTED	162.0970 m/z @14.88 [CD6598_1.mzXML]	162.0970001220703	14.8787	1.4625333333333332	19.30366666666667	17.841133333333335	8946.0283203125	2217278.093136383	0	1296	0.2912927086987924	0.6649117358410873	0.9287000522044946	162.08863830566406	162.0981903076172
268	162.11129760742188	1.8037166666666666					1	DETECTED	162.1113 m/z @1.80 [CD6598_1.mzXML]	162.11129760742188	1.8037166666666666	1.7466666666666666	10.080350000000001	8.333683333333335	2535656.0	2.6576063955113344E7	1	1296	0.15119037510024014	5.6462534116785665	6.64903562004764	162.11109924316406	162.1122283935547
269	162.99046325683594	1.4922499999999999					1	DETECTED	162.9905 m/z @1.49 [CD6598_1.mzXML]	162.99046325683594	1.4922499999999999	0.271	19.740166666666667	19.469166666666666	517410.46875	9112972.308374021	0	1296	0.12786597035634273	2.536564775502885	1.8561306979877248	162.98306274414062	162.99569702148438
270	163.0380096435547	11.838883333333333					1	DETECTED	163.0380 m/z @11.84 [CD6598_1.mzXML]	163.0380096435547	11.838883333333333	0.10108333333333334	20.0015	19.90041666666667	35392.47265625	5914337.751548582	0	1296	0.6775516914765767	0.8506305216726245	0.6949669956351254	163.028564453125	163.04470825195312
271	163.05963134765625	10.916183333333333					1	DETECTED	163.0596 m/z @10.92 [CD6598_1.mzXML]	163.05963134765625	10.916183333333333	0.9320666666666667	19.707333333333334	18.775266666666667	129540.3203125	1.3583606194236202E7	1	1296	8.940906024006251	1.303488072993751	0.04055178920794916	163.0591278076172	163.06092834472656
272	163.0745849609375	11.575683333333334					1	DETECTED	163.0746 m/z @11.58 [CD6598_1.mzXML]	163.0745849609375	11.575683333333334	11.520216666666666	11.746416666666667	0.2262000000000004	62945.68359375	440861.76916552713	0	1296	0.11998305107707274	2.039062499999967	2.679115192754885	163.0740203857422	163.07470703125
273	163.09349060058594	14.7165					1	DETECTED	163.0935 m/z @14.72 [CD6598_1.mzXML]	163.09349060058594	14.7165	0.7454666666666667	19.223166666666668	18.477700000000002	15257.9765625	3959691.925585753	0	1296	2.6577595891025325	0.9705238827461566	0.8026912880231631	163.09292602539062	163.096435546875
274	163.11488342285156	1.7898					1	DETECTED	163.1149 m/z @1.79 [CD6598_1.mzXML]	163.11488342285156	1.7898	1.7756	12.286533333333333	10.510933333333332	158580.34375	5124915.127182006	0	1296	0.13692417346897057	370.10328638497674	739.2065727699536	163.11058044433594	163.1150360107422
275	163.97593688964844	0.8300333333333333					1	DETECTED	163.9759 m/z @0.83 [CD6598_1.mzXML]	163.97593688964844	0.8300333333333333	0.10108333333333334	20.0015	19.90041666666667	29778.193359375	8233620.813703952	0	1296	17.801685051561908	6.450289629280787	6.7327233394675945	163.9754180908203	163.9765625
276	163.9939727783203	1.4922499999999999					1	DETECTED	163.9940 m/z @1.49 [CD6598_1.mzXML]	163.9939727783203	1.4922499999999999	1.4625333333333332	18.676333333333332	17.2138	10977.6044921875	4689777.516272768	0	1296	10.770346658388082	238.32368776774527	474.79633272956994	163.98619079589844	163.9942169189453
277	164.0909423828125	2.0001333333333333					1	DETECTED	164.0909 m/z @2.00 [CD6598_1.mzXML]	164.0909423828125	2.0001333333333333	1.8749166666666668	15.39185	13.516933333333332	25162.099609375	3164285.7435888974	0	1296	0.5311543398464409	10.631536848834841	10.410943463966484	164.0897979736328	164.09698486328125
278	164.90829467773438	1.7317166666666668					1	DETECTED	164.9083 m/z @1.73 [CD6598_1.mzXML]	164.90829467773438	1.7317166666666668	1.6850666666666667	2.0986	0.4135333333333331	42248.4453125	298891.41944042966	0	1296	0.07014893201697325	4.432297249017496	7.864594498034992	164.90826416015625	164.91419982910156
279	164.92913818359375	1.6702000000000001					1	DETECTED	164.9291 m/z @1.67 [CD6598_1.mzXML]	164.92913818359375	1.6702000000000001	1.6109333333333333	2.2247333333333335	0.6138000000000001	32647.78125	514906.2634121092	0	1296	0.4311827038936149	5.178290213723274	9.356580427446548	164.91983032226562	164.92947387695312
280	164.98338317871094	11.505383333333333					1	DETECTED	164.9834 m/z @11.51 [CD6598_1.mzXML]	164.98338317871094	11.505383333333333	0.10108333333333334	19.9685	19.867416666666667	166119.203125	1.5916762361585364E7	0	1296	1.4063532238515624	2.226303101797543	3.647388289032873	164.98312377929688	164.9884490966797
281	165.02381896972656	1.4922499999999999					1	DETECTED	165.0238 m/z @1.49 [CD6598_1.mzXML]	165.02381896972656	1.4922499999999999	1.4154833333333334	19.4	17.984516666666664	13581.1669921875	6829219.306479981	0	1296	0.1344578043462421	117.13753799392133	221.38046126677602	165.01632690429688	165.02391052246094
282	165.05374145507812	3.914016666666667					1	DETECTED	165.0537 m/z @3.91 [CD6598_1.mzXML]	165.05374145507812	3.914016666666667	2.7305333333333333	11.068416666666668	8.337883333333334	12215.64453125	1560600.354836792	0	1296	7.266596584216239	0.6759428052394778	0.3237903107155506	165.05357360839844	165.05670166015625
283	165.0747833251953	2.0001333333333333					1	DETECTED	165.0748 m/z @2.00 [CD6598_1.mzXML]	165.0747833251953	2.0001333333333333	1.8606666666666667	10.646433333333333	8.785766666666666	51814.56640625	1535526.0777232964	0	1296	0.2873356464956083	31.497729445506696	61.9954588910134	165.06854248046875	165.07534790039062
284	165.15896606445312	15.771600000000001					1	DETECTED	165.1590 m/z @15.77 [CD6598_1.mzXML]	165.15896606445312	15.771600000000001	0.35583333333333333	19.8375	19.481666666666666	28070.873046875	7243738.878073824	0	1296	1.9822039722638696	0.7651455938149294	0.6602327374624032	165.15676879882812	165.1595001220703
285	166.02540588378906	2.38955					1	DETECTED	166.0254 m/z @2.39 [CD6598_1.mzXML]	166.02540588378906	2.38955	0.13495	19.936	19.80105	45599.18359375	5285885.150028812	0	1296	0.3950039214499643	3.689711334361793	2.76990309946793	166.0245819091797	166.02601623535156
286	166.0524444580078	2.1549666666666667					1	DETECTED	166.0524 m/z @2.15 [CD6598_1.mzXML]	166.0524444580078	2.1549666666666667	1.9450166666666666	14.68745	12.742433333333334	17863.927734375	5669343.396044737	0	1296	0.6479712419512353	15.58757130828733	29.06082568539061	166.05038452148438	166.06170654296875
287	166.07272338867188	8.356733333333333					1	DETECTED	166.0727 m/z @8.36 [CD6598_1.mzXML]	166.07272338867188	8.356733333333333	8.059666666666667	8.518083333333333	0.4584166666666665	5827.28173828125	86324.89221478267	0	1296	0.1685296332303725	0.7715720377019765	0.7807509161683781	166.06361389160156	166.074462890625
288	166.0852813720703	8.371283333333333					1	DETECTED	166.0853 m/z @8.37 [CD6598_1.mzXML]	166.0852813720703	8.371283333333333	0.37276666666666664	19.30366666666667	18.9309	3119068.25	6.659092957855536E7	1	1296	0.28111300348359336	0.5228682818836854	0.03147762288581492	166.08291625976562	166.08595275878906
289	166.1009521484375	8.41515					1	DETECTED	166.1010 m/z @8.42 [CD6598_1.mzXML]	166.1009521484375	8.41515	8.089983333333333	10.406983333333333	2.317	6119.658203125	483085.6532026367	0	1296	0.1479251052753625	3.562788313685276	6.125576627370552	166.09591674804688	166.11056518554688
290	166.11219787597656	8.327283333333334					1	DETECTED	166.1122 m/z @8.33 [CD6598_1.mzXML]	166.11219787597656	8.327283333333334	8.22355	8.488583333333333	0.26503333333333323	4265.80908203125	36630.41797845446	0	1296	0.17210844248826085	1.277474293059113	1.5549485861182262	166.1119384765625	166.12039184570312
291	166.58360290527344	8.371283333333333					1	DETECTED	166.5836 m/z @8.37 [CD6598_1.mzXML]	166.58360290527344	8.371283333333333	8.044599999999999	8.518083333333333	0.47348333333333414	8313.5830078125	126844.58929113772	0	1296	0.25811332947222354	0.7246824141625438	0.4493648283250875	166.58326721191406	166.58372497558594
292	166.98390197753906	11.2676					1	DETECTED	166.9839 m/z @11.27 [CD6598_1.mzXML]	166.98390197753906	11.2676	0.10108333333333334	20.0015	19.90041666666667	109148.015625	1.2901640808490269E7	0	1296	0.4310755360498302	6.435111663849885	5.9797915674113264	166.9826202392578	166.98460388183594
293	167.02159118652344	8.371283333333333					1	DETECTED	167.0216 m/z @8.37 [CD6598_1.mzXML]	167.02159118652344	8.371283333333333	1.4474333333333333	9.372166666666667	7.924733333333333	9906.3916015625	960211.5476334533	0	1296	0.3516441608734837	0.5722779474810499	0.14455589496209975	167.0198211669922	167.02159118652344
294	167.032958984375	9.623816666666666					1	DETECTED	167.0330 m/z @9.62 [CD6598_1.mzXML]	167.032958984375	9.623816666666666	1.7898	10.529883333333334	8.740083333333335	351978.875	4542529.593017926	1	1296	0.08783405925368548	0.5130615148877272	1.5649972839371573	167.03028869628906	167.0336151123047
295	167.08876037597656	8.371283333333333					1	DETECTED	167.0888 m/z @8.37 [CD6598_1.mzXML]	167.08876037597656	8.371283333333333	7.757233333333334	9.113933333333334	1.3567	201126.46875	3776060.71448523	0	1296	0.5182166232278487	0.8418264449601903	0.5133809998253696	167.08819580078125	167.08926391601562
296	168.0366668701172	9.609133333333334					1	DETECTED	168.0367 m/z @9.61 [CD6598_1.mzXML]	168.0366668701172	9.609133333333334	9.565083333333332	17.226666666666667	7.6615833333333345	26143.13671875	499423.6282631843	0	1296	0.07476160223742845	86.96462353385881	172.92924706771763	168.03549194335938	168.03709411621094
297	168.09515380859375	10.85365					1	DETECTED	168.0952 m/z @10.85 [CD6598_1.mzXML]	168.09515380859375	10.85365	3.6652666666666667	10.962133333333332	7.2968666666666655	10277.6318359375	1170451.0534598995	0	1296	2.6894909504444495	0.5075457393062417	0.03795130645140354	168.08938598632812	168.09515380859375
298	168.53878784179688	10.869016666666665					1	DETECTED	168.5388 m/z @10.87 [CD6598_1.mzXML]	168.53878784179688	10.869016666666665	10.837950000000001	13.07065	2.2326999999999995	7439.5205078125	681608.5775688475	0	1296	0.1807091347827665	35.9340128755394	70.8680257510788	168.53863525390625	168.5475616455078
299	168.97927856445312	12.332683333333334					1	DETECTED	168.9793 m/z @12.33 [CD6598_1.mzXML]	168.97927856445312	12.332683333333334	0.10108333333333334	19.9685	19.867416666666667	42171.0859375	5292773.188874752	0	1296	1.0614057857503845	2.204154631727559	1.742271491682176	168.97885131835938	168.98031616210938
300	169.0043182373047	10.448649999999999					1	DETECTED	169.0043 m/z @10.45 [CD6598_1.mzXML]	169.0043182373047	10.448649999999999	1.53665	10.631183333333333	9.094533333333333	37687.47265625	3439106.8207648317	0	1296	0.0972186578800951	0.5095139899360044	0.01626983470915879	168.99481201171875	169.00469970703125
301	169.03485107421875	2.9669166666666666					1	DETECTED	169.0349 m/z @2.97 [CD6598_1.mzXML]	169.03485107421875	2.9669166666666666	1.9031333333333333	17.454	15.550866666666668	227521.265625	9523922.135056704	0	1296	0.44332432529750454	0.943669436194347	0.7341134923062234	169.02732849121094	169.03561401367188
302	169.04815673828125	10.85365					1	DETECTED	169.0482 m/z @10.85 [CD6598_1.mzXML]	169.04815673828125	10.85365	0.3219166666666667	20.0015	19.679583333333333	3008374.25	2.6639887064615447E7	1	1296	0.10365918387504891	2.9031036085289905	3.4861776700132805	169.0463104248047	169.0576171875
303	169.073974609375	11.534500000000001					1	DETECTED	169.0740 m/z @11.53 [CD6598_1.mzXML]	169.073974609375	11.534500000000001	6.737116666666666	11.534500000000001	4.797383333333335	27228.744140625	1157067.3930258797	0	1296	0.7912322201742992	0.5	null	169.06565856933594	169.08071899414062
304	169.09384155273438	1.6702000000000001					1	DETECTED	169.0938 m/z @1.67 [CD6598_1.mzXML]	169.09384155273438	1.6702000000000001	1.5515	8.837983333333334	7.286483333333334	58095.34375	4271885.618461548	0	1296	0.09019635374264467	30.529658025767322	56.336597244918735	169.08416748046875	169.09683227539062
305	169.1453094482422	14.005616666666667					1	DETECTED	169.1453 m/z @14.01 [CD6598_1.mzXML]	169.1453094482422	14.005616666666667	9.038083333333333	19.207	10.168916666666668	8318.748046875	1602743.9925354305	0	1296	0.1686396478358354	1.0235378390347993	1.010968930000764	169.14219665527344	169.15452575683594
306	170.03164672851562	1.8463500000000002					1	DETECTED	170.0316 m/z @1.85 [CD6598_1.mzXML]	170.03164672851562	1.8463500000000002	1.8037166666666666	10.646433333333333	8.842716666666666	18734.9375	3043661.722207275	0	1296	1.1143503049474586	103.70660672400265	206.41321344800534	170.0286865234375	170.0414276123047
307	170.0594024658203	9.229366666666666					1	DETECTED	170.0594 m/z @9.23 [CD6598_1.mzXML]	170.0594024658203	9.229366666666666	9.144433333333334	11.1767	2.0322666666666667	419571.28125	3731269.2693580226	0	1296	0.08626080995409069	9.746391911446777	22.147463962605737	170.05174255371094	170.0596466064453
308	170.09169006347656	1.8180833333333333					1	DETECTED	170.0917 m/z @1.82 [CD6598_1.mzXML]	170.09169006347656	1.8180833333333333	0.10108333333333334	19.985333333333333	19.88425	10500.4541015625	6524796.955803705	0	1296	9.109316226177821	5.790404775771695	10.58080955154339	170.09104919433594	170.0970001220703
309	171.00155639648438	10.48945					1	DETECTED	171.0016 m/z @10.49 [CD6598_1.mzXML]	171.00155639648438	10.48945	10.434933333333333	10.543566666666667	0.10863333333333358	12409.5546875	54402.52182617191	0	1296	0.06806484185553785	0.9963313971262696	0.9926627942525392	171.00123596191406	171.0016326904297
310	171.05230712890625	1.6850666666666667					1	DETECTED	171.0523 m/z @1.69 [CD6598_1.mzXML]	171.05230712890625	1.6850666666666667	1.6258666666666668	10.946850000000001	9.320983333333334	14480.603515625	2448046.715262909	0	1296	9.37012207851728	78.72452139639651	156.44904279279302	171.04515075683594	171.05276489257812
311	171.06283569335938	9.229366666666666					1	DETECTED	171.0628 m/z @9.23 [CD6598_1.mzXML]	171.06283569335938	9.229366666666666	9.158966666666666	11.053083333333332	1.8941166666666653	43023.3828125	634917.3425908198	0	1296	0.08919610476162276	13.452533143939508	1.0916137751837285	171.05288696289062	171.0629119873047
312	171.14874267578125	11.2831					1	DETECTED	171.1487 m/z @11.28 [CD6598_1.mzXML]	171.14874267578125	11.2831	0.13495	20.0015	19.86655	10155.58984375	6203363.106348385	0	1296	8.461213200715429	0.8910245197633688	0.7820490395267378	171.1476593017578	171.1552276611328
313	172.0364227294922	9.550266666666666					1	DETECTED	172.0364 m/z @9.55 [CD6598_1.mzXML]	172.0364227294922	9.550266666666666	9.505799999999999	9.579683333333332	0.07388333333333286	3181.873779296875	12227.672911254813	0	1296	0.08939733731138766	0.8307721139430233	0.6615442278860467	172.03623962402344	172.0364532470703
314	172.13259887695312	10.243383333333332					1	DETECTED	172.1326 m/z @10.24 [CD6598_1.mzXML]	172.13259887695312	10.243383333333332	7.509883333333334	10.962133333333332	3.4522499999999985	13897.4169921875	423268.69244403066	0	1296	0.09734490097005732	0.5704788771420108	7.579729521849581	172.1320037841797	172.1326446533203
315	173.0199737548828	16.2211					1	DETECTED	173.0200 m/z @16.22 [CD6598_1.mzXML]	173.0199737548828	16.2211	8.93	19.936	11.006	7021.49267578125	2045068.8098540034	0	1296	1.5259190822554398	0.7547557981648859	0.49512424663723137	173.01890563964844	173.02073669433594
316	173.16412353515625	9.756166666666667					1	DETECTED	173.1641 m/z @9.76 [CD6598_1.mzXML]	173.16412353515625	9.756166666666667	9.697366666666666	9.756166666666667	0.05880000000000152	2335.91845703125	6043.682142211954	0	1296	0.05692830838707863	0.5	null	173.1640167236328	173.164306640625
317	173.96017456054688	11.402666666666667					1	DETECTED	173.9602 m/z @11.40 [CD6598_1.mzXML]	173.96017456054688	11.402666666666667	0.11801666666666667	20.0015	19.883483333333334	14503.30859375	2358031.909616362	0	1296	1.6847225834447865	0.7167236729160792	0.6210968874736186	173.95303344726562	173.96119689941406
318	174.0779266357422	14.864033333333333					1	DETECTED	174.0779 m/z @14.86 [CD6598_1.mzXML]	174.0779266357422	14.864033333333333	0.6778	19.62633333333333	18.94853333333333	9109.3076171875	2705811.9225984216	0	1296	1.5010019067860956	0.6678493469020433	0.6160415651496489	174.07009887695312	174.07858276367188
319	174.12681579589844	16.837					1	DETECTED	174.1268 m/z @16.84 [CD6598_1.mzXML]	174.12681579589844	16.837	0.47378333333333333	19.936	19.462216666666666	2700.949951171875	2057890.0806623849	0	1296	11.150973539989707	0.5946940953948541	0.18938819078970823	174.1261749267578	174.12770080566406
320	174.93701171875	1.6554499999999999					1	DETECTED	174.9370 m/z @1.66 [CD6598_1.mzXML]	174.93701171875	1.6554499999999999	1.5515	1.8463500000000002	0.29485000000000006	156357.421875	1147271.7065727536	0	1296	0.08917169161604632	1.417927546729623	1.690111358698058	174.93701171875	174.93753051757812
321	174.9923553466797	1.7162499999999998					1	DETECTED	174.9924 m/z @1.72 [CD6598_1.mzXML]	174.9923553466797	1.7162499999999998	0.28835	19.870333333333335	19.581983333333334	71495.3359375	3867768.1386883557	0	1296	0.7926804121340532	2.4171326460918183	1.2273478429951572	174.9900360107422	174.9923553466797
322	175.00741577148438	13.471666666666666					1	DETECTED	175.0074 m/z @13.47 [CD6598_1.mzXML]	175.00741577148438	13.471666666666666	0.10108333333333334	18.7085	18.60741666666667	8037.52685546875	2318030.4989040224	0	1296	1.6575209763728882	0.6958341383759125	1.3181518299414514	175.00657653808594	175.01153564453125
323	175.0231475830078	3.3197833333333335					1	DETECTED	175.0231 m/z @3.32 [CD6598_1.mzXML]	175.0231475830078	3.3197833333333335	0.37276666666666664	19.577333333333335	19.20456666666667	14031.39453125	3002344.9564531245	0	1296	0.1855906922482098	0.733594517261877	5.0314449211292605	175.0139923095703	175.03135681152344
324	175.0741729736328	15.027099999999999					1	DETECTED	175.0742 m/z @15.03 [CD6598_1.mzXML]	175.0741729736328	15.027099999999999	4.757866666666667	19.887	15.129133333333334	11731.927734375	2884250.3039482404	0	1296	0.7624785971645416	0.8889702568970781	0.7771667876281644	175.06544494628906	175.07489013671875
325	175.1179656982422	1.7615					1	DETECTED	175.1180 m/z @1.76 [CD6598_1.mzXML]	175.1179656982422	1.7615	1.5218	17.275166666666667	15.753366666666667	131832.140625	3793292.6327371513	0	1296	0.2721092164290284	1.894621940516153	3.238413246221661	175.1090850830078	175.12448120117188
326	176.06997680664062	10.529883333333334					1	DETECTED	176.0700 m/z @10.53 [CD6598_1.mzXML]	176.06997680664062	10.529883333333334	8.914583333333333	19.141666666666666	10.227083333333333	95783.03125	1429203.2154479371	0	1296	0.1035917051800439	0.6127158808994502	0.23236772689731738	176.06906127929688	176.07354736328125
327	176.9698486328125	1.5069833333333333					1	DETECTED	176.9698 m/z @1.51 [CD6598_1.mzXML]	176.9698486328125	1.5069833333333333	1.3982666666666668	13.208983333333332	11.810716666666666	27477.244140625	7514714.364786742	0	1296	0.0900709484909532	50.69645245390888	110.46260610495824	176.96212768554688	176.97006225585938
328	176.99880981445312	15.223033333333332					1	DETECTED	176.9988 m/z @15.22 [CD6598_1.mzXML]	176.99880981445312	15.223033333333332	9.992233333333333	18.787666666666667	8.795433333333333	3934.688232421875	1132842.7111450809	0	1296	1.783284039873628	0.8407350054803602	0.6814700109607204	176.99826049804688	176.9993438720703
329	177.06002807617188	1.6702000000000001					1	DETECTED	177.0600 m/z @1.67 [CD6598_1.mzXML]	177.06002807617188	1.6702000000000001	1.5662666666666667	1.7466666666666666	0.1803999999999999	32074.853515625	188050.20557202134	0	1296	0.12319538421328291	0.8678640153944823	0.7357280307889646	177.0599822998047	177.06033325195312
330	177.07498168945312	1.9725666666666666					1	DETECTED	177.0750 m/z @1.97 [CD6598_1.mzXML]	177.07498168945312	1.9725666666666666	0.5077	10.646433333333333	10.138733333333333	12924.0830078125	4065462.7102343743	0	1296	0.13558504681119077	3.4606335047558368	5.921267009511673	177.0731658935547	177.0779266357422
331	177.08981323242188	11.2676					1	DETECTED	177.0898 m/z @11.27 [CD6598_1.mzXML]	177.08981323242188	11.2676	0.13495	19.985333333333333	19.850383333333333	17574.91015625	4531350.157446717	0	1296	8.319143489959169	4.7248768752544885	7.022313418074138	177.08541870117188	177.09034729003906
332	177.15899658203125	17.242666666666665					1	DETECTED	177.1590 m/z @17.24 [CD6598_1.mzXML]	177.15899658203125	17.242666666666665	0.10108333333333334	20.0015	19.90041666666667	4683.16943359375	3095149.009059022	0	1296	1.801867175413122	0.5804719517353026	0.16094390347060522	177.1587371826172	177.16293334960938
333	177.95516967773438	1.0355166666666666					1	DETECTED	177.9552 m/z @1.04 [CD6598_1.mzXML]	177.95516967773438	1.0355166666666666	0.3895166666666666	8.208533333333333	7.819016666666667	2168.95849609375	490445.9078460082	0	1296	0.44853020954916545	6.05187048503612	11.10374097007224	177.9545440673828	177.95619201660156
334	178.96250915527344	11.520216666666666					1	DETECTED	178.9625 m/z @11.52 [CD6598_1.mzXML]	178.96250915527344	11.520216666666666	0.16868333333333335	12.427433333333333	12.25875	7747.5927734375	1010104.6613112793	0	1296	0.7071490667933791	0.5399600934969138	0.08823330126809019	178.96176147460938	178.96336364746094
335	179.03936767578125	1.5069833333333333					1	DETECTED	179.0394 m/z @1.51 [CD6598_1.mzXML]	179.03936767578125	1.5069833333333333	1.4154833333333334	1.6258666666666668	0.21038333333333337	17570.916015625	143901.3958464356	0	1296	0.13354504668048683	1.1496357012750469	1.2992714025500935	179.0390625	179.03936767578125
336	179.05311584472656	14.68745					1	DETECTED	179.0531 m/z @14.69 [CD6598_1.mzXML]	179.05311584472656	14.68745	9.6829	18.2475	8.564599999999999	5833.6513671875	1368615.9414289868	0	1296	0.8111181320634202	0.8556813299897092	0.5570520171775768	179.04957580566406	179.05908203125
337	179.0696563720703	10.529883333333334					1	DETECTED	179.0697 m/z @10.53 [CD6598_1.mzXML]	179.0696563720703	10.529883333333334	0.11801666666666667	19.985333333333333	19.867316666666667	83083.1328125	3396627.934160523	0	1296	0.11667828232990551	0.507686563545208	0.010829573891479628	179.06201171875	179.0697021484375
338	180.00242614746094	1.8180833333333333					1	DETECTED	180.0024 m/z @1.82 [CD6598_1.mzXML]	180.00242614746094	1.8180833333333333	0.5417833333333333	2.027816666666667	1.4860333333333335	9036.2392578125	394710.12889721687	0	1296	0.0652378298269094	0.5821645903523206	0.1643291807046412	180.00192260742188	180.01058959960938
339	180.06478881835938	9.726383333333333					1	DETECTED	180.0648 m/z @9.73 [CD6598_1.mzXML]	180.06478881835938	9.726383333333333	2.0845499999999997	15.453666666666667	13.369116666666667	43116.85546875	3175438.4954802254	0	1296	0.08464629067240637	1.809157975292692	2.1757060787925586	180.05662536621094	180.07305908203125
340	180.0875701904297	8.884166666666665					1	DETECTED	180.0876 m/z @8.88 [CD6598_1.mzXML]	180.0875701904297	8.884166666666665	0.11801666666666667	19.8375	19.719483333333333	4523.77978515625	1258321.968959991	0	1296	0.08258052391754767	1.124751648861435	1.0487416818908974	180.07913208007812	180.087646484375
341	180.9029083251953	1.6702000000000001					1	DETECTED	180.9029 m/z @1.67 [CD6598_1.mzXML]	180.9029083251953	1.6702000000000001	1.6258666666666668	7.99885	6.372983333333333	27680.896484375	1240179.480149658	0	1296	0.05727811916088754	71.87575187969924	10.773965529181625	180.90081787109375	180.90345764160156
342	180.96047973632812	11.823550000000001					1	DETECTED	180.9605 m/z @11.82 [CD6598_1.mzXML]	180.96047973632812	11.823550000000001	11.67285	12.210166666666668	0.5373166666666673	5035.91748046875	140442.26293652356	0	1296	0.0561805710972223	1.7827361203273575	2.565472240654715	180.9598388671875	180.9607391357422
343	181.04855346679688	12.458499999999999					1	DETECTED	181.0486 m/z @12.46 [CD6598_1.mzXML]	181.04855346679688	12.458499999999999	0.11801666666666667	20.0015	19.883483333333334	17202.833984375	2891967.8010268225	0	1296	0.05765791986250335	0.9444132567463835	0.25909959371088187	181.04571533203125	181.05825805664062
344	181.071044921875	9.3869					1	DETECTED	181.0710 m/z @9.39 [CD6598_1.mzXML]	181.071044921875	9.3869	7.362166666666667	11.630616666666667	4.26845	396783.6875	4445475.788899041	1	1296	0.0843252184143477	0.7852463811320589	0.7318040540283131	181.0686492919922	181.0735626220703
345	181.08444213867188	11.575683333333334					1	DETECTED	181.0844 m/z @11.58 [CD6598_1.mzXML]	181.08444213867188	11.575683333333334	10.543566666666667	15.14765	4.6040833333333335	5615611.0	4.1970473099967904E7	1	1296	0.11311071390314353	1.7839747877074297	2.170085598170143	181.0843963623047	181.0854034423828
346	182.05682373046875	1.8749166666666668					1	DETECTED	182.0568 m/z @1.87 [CD6598_1.mzXML]	182.05682373046875	1.8749166666666668	1.8463500000000002	19.351999999999997	17.505649999999996	114791.3515625	7410878.392633118	0	1296	0.051132368499853476	306.39994165694316	611.7998833138863	182.05047607421875	182.0667266845703
347	182.08819580078125	11.575683333333334					1	DETECTED	182.0882 m/z @11.58 [CD6598_1.mzXML]	182.08819580078125	11.575683333333334	1.9725666666666666	11.731366666666666	9.758799999999999	426368.90625	1.4107128550830865E7	1	1296	8.770058396175802	1.7233763301064875	0.016212316027236794	182.07901000976562	182.08834838867188
348	182.1490936279297	15.659783333333333					1	DETECTED	182.1491 m/z @15.66 [CD6598_1.mzXML]	182.1490936279297	15.659783333333333	0.10108333333333334	20.0015	19.90041666666667	93099.625	2.1950806051408168E7	0	1296	3.609585231273382	0.9278672802635495	0.29549503519055026	182.14833068847656	182.1496124267578
349	182.96188354492188	1.5069833333333333					1	DETECTED	182.9619 m/z @1.51 [CD6598_1.mzXML]	182.96188354492188	1.5069833333333333	1.4474333333333333	1.5809833333333332	0.13354999999999984	8339.1962890625	38846.216731323235	0	1296	0.09798040562668309	1.1213266162888318	1.2426532325776634	182.9612579345703	182.96188354492188
350	183.04820251464844	15.345316666666667					1	DETECTED	183.0482 m/z @15.35 [CD6598_1.mzXML]	183.04820251464844	15.345316666666667	8.149666666666667	19.887	11.737333333333334	5147.11474609375	1499701.9668080444	0	1296	3.304144969165492	0.8155853420700933	0.6340417489911887	183.04782104492188	183.05067443847656
351	183.1525421142578	15.659783333333333					1	DETECTED	183.1525 m/z @15.66 [CD6598_1.mzXML]	183.1525421142578	15.659783333333333	0.22016666666666668	20.0015	19.781333333333333	5800.197265625	2140364.9272578442	0	1296	2.8743636315441705	0.6406031237822183	0.7414679585484025	183.15162658691406	183.15313720703125
352	183.95159912109375	10.243383333333332					1	DETECTED	183.9516 m/z @10.24 [CD6598_1.mzXML]	183.95159912109375	10.243383333333332	6.193716666666666	10.288133333333333	4.094416666666667	2878.08251953125	381954.2968790894	0	1296	0.09429651417332074	0.5055251461025599	0.011050292205119891	183.95159912109375	183.95909118652344
353	184.07211303710938	13.001866666666666					1	DETECTED	184.0721 m/z @13.00 [CD6598_1.mzXML]	184.07211303710938	13.001866666666666	9.083599999999999	15.851283333333333	6.767683333333334	156917.328125	4925078.304240055	0	1296	0.18410647794450163	1.550889919829081	1.6797005445313358	184.07150268554688	184.08145141601562
354	184.09327697753906	1.7898					1	DETECTED	184.0933 m/z @1.79 [CD6598_1.mzXML]	184.09327697753906	1.7898	1.3639000000000001	8.41515	7.0512500000000005	454280.5625	3554783.2283282485	0	1296	0.061645029369691295	2.4739376361133862	2.3909623568781573	184.0841522216797	184.09640502929688
355	184.99896240234375	1.4922499999999999					1	DETECTED	184.9990 m/z @1.49 [CD6598_1.mzXML]	184.99896240234375	1.4922499999999999	1.3982666666666668	17.907500000000002	16.509233333333334	12683.400390625	1730845.8911689452	0	1296	0.10323815873959696	87.83064373115825	171.09432440121398	184.99855041503906	185.00514221191406
356	185.0431671142578	10.243383333333332					1	DETECTED	185.0432 m/z @10.24 [CD6598_1.mzXML]	185.0431671142578	10.243383333333332	1.4474333333333333	19.919833333333333	18.4724	940665.4375	1.4271017504754087E7	1	1296	8.376964770922353	0.5086410520293929	0.013660061831271829	185.03440856933594	185.04498291015625
357	185.07969665527344	11.13125					1	DETECTED	185.0797 m/z @11.13 [CD6598_1.mzXML]	185.07969665527344	11.13125	8.730333333333334	11.2218	2.491466666666666	11591.51171875	364246.98152886983	0	1296	0.0762533071269047	0.5188573808614766	0.037714761722953204	185.07786560058594	185.0798797607422
358	185.1276397705078	9.144433333333334					1	DETECTED	185.1276 m/z @9.14 [CD6598_1.mzXML]	185.1276397705078	9.144433333333334	0.7118166666666668	14.020083333333334	13.308266666666666	45789.08203125	1600956.4607688002	0	1296	0.09544071126638087	23.7527069993746	54.238481153291346	185.11782836914062	185.13186645507812
359	186.0150146484375	1.4474333333333333					1	DETECTED	186.0150 m/z @1.45 [CD6598_1.mzXML]	186.0150146484375	1.4474333333333333	1.4154833333333334	8.371283333333333	6.955799999999999	4922.85595703125	1376177.732818115	0	1296	0.05954127725429181	108.85446009389696	216.70892018779392	186.0096893310547	186.0156707763672
360	186.046875	10.243383333333332					1	DETECTED	186.0469 m/z @10.24 [CD6598_1.mzXML]	186.046875	10.243383333333332	9.565083333333332	16.756	7.190916666666668	56371.84375	966345.6324625263	0	1296	0.08995052863002684	0.5913329900144322	0.1740946830380678	186.03892517089844	186.04803466796875
361	186.0725555419922	1.93125					1	DETECTED	186.0726 m/z @1.93 [CD6598_1.mzXML]	186.0725555419922	1.93125	0.18601666666666666	19.4965	19.310483333333334	73538.796875	2948354.02650415	0	1296	0.22103751515676962	0.6328117353128362	2.130168484352466	186.0626983642578	186.07577514648438
362	186.22035217285156	11.490566666666666					1	DETECTED	186.2204 m/z @11.49 [CD6598_1.mzXML]	186.22035217285156	11.490566666666666	10.065866666666667	11.838883333333333	1.773016666666667	16663.947265625	906629.6300292964	0	1296	0.05864594817058233	0.622242109449943	0.24841676451993686	186.21531677246094	186.22128295898438
363	186.92176818847656	1.53665					1	DETECTED	186.9218 m/z @1.54 [CD6598_1.mzXML]	186.92176818847656	1.53665	1.4775	1.5809833333333332	0.10348333333333315	9393.2138671875	51868.76983959953	0	1296	0.22432363230944818	0.8747534516765265	0.749506903353053	186.9215545654297	186.9220733642578
364	186.95201110839844	9.229366666666666					1	DETECTED	186.9520 m/z @9.23 [CD6598_1.mzXML]	186.95201110839844	9.229366666666666	9.158966666666666	9.328433333333333	0.16946666666666665	25747.431640625	145778.024365234	0	1296	0.09547513933786966	1.2035984848484957	1.2992687011967987	186.9512176513672	186.95201110839844
365	187.05650329589844	1.8749166666666668					1	DETECTED	187.0565 m/z @1.87 [CD6598_1.mzXML]	187.05650329589844	1.8749166666666668	1.8463500000000002	10.317933333333334	8.471583333333335	1217895.0	1.034086266902978E7	1	1296	0.0656988985107636	4.4223045050993575	4.473601720183742	187.0474395751953	187.0568389892578
366	187.0703887939453	2.8688					1	DETECTED	187.0704 m/z @2.87 [CD6598_1.mzXML]	187.0703887939453	2.8688	0.28835	19.82133333333333	19.53298333333333	28572.388671875	5921635.409121178	0	1296	1.8892617037111101	1.799723230892242	2.613314331725821	187.07000732421875	187.07101440429688
367	187.1253204345703	13.803949999999999					1	DETECTED	187.1253 m/z @13.80 [CD6598_1.mzXML]	187.1253204345703	13.803949999999999	0.10108333333333334	20.0015	19.90041666666667	5416.34375	3295660.6636395855	0	1296	18.133352937543663	0.7261406372389234	0.45228127447784666	187.1241912841797	187.1317138671875
368	187.47195434570312	9.229366666666666					1	DETECTED	187.4720 m/z @9.23 [CD6598_1.mzXML]	187.47195434570312	9.229366666666666	9.158966666666666	13.236799999999999	4.0778333333333325	19428.427734375	1283586.4595061028	0	1296	0.08649768254353063	28.96188446969723	53.2671363392468	187.4716033935547	187.47994995117188
369	188.02197265625	10.85365					1	DETECTED	188.0220 m/z @10.85 [CD6598_1.mzXML]	188.02197265625	10.85365	9.24335	14.139866666666668	4.896516666666669	13745.337890625	1683072.8497860108	0	1296	0.0762560160226613	1.5203740503839867	2.0407481007679733	188.02169799804688	188.03135681152344
370	188.05242919921875	9.201566666666668					1	DETECTED	188.0524 m/z @9.20 [CD6598_1.mzXML]	188.05242919921875	9.201566666666668	1.9725666666666666	9.342783333333333	7.370216666666667	10685.2255859375	4588339.483845215	0	1296	0.07218887889615466	0.5097673721584358	0.019534744316871622	188.04310607910156	188.05934143066406
371	188.0696563720703	9.229366666666666					1	DETECTED	188.0697 m/z @9.23 [CD6598_1.mzXML]	188.0696563720703	9.229366666666666	1.8606666666666667	18.150666666666666	16.29	7191229.0	4.715259787364119E7	1	1296	0.09220907163579639	1.2509827093987929	1.259355265418261	188.05984497070312	188.07839965820312
372	188.08274841308594	9.229366666666666					1	DETECTED	188.0827 m/z @9.23 [CD6598_1.mzXML]	188.08274841308594	9.229366666666666	5.074700000000001	15.963333333333333	10.888633333333331	15224.95703125	869220.5028132932	0	1296	0.0734622541358192	1.3104099807445446	0.014576652419313623	188.08274841308594	188.0926971435547
373	188.95480346679688	1.5218					1	DETECTED	188.9548 m/z @1.52 [CD6598_1.mzXML]	188.95480346679688	1.5218	1.4474333333333333	1.5515	0.10406666666666675	4839.72314453125	23895.452491943364	0	1296	0.09560901171473657	0.6996862393545499	0.3993724787090997	188.95458984375	188.9550018310547
374	189.02281188964844	13.678016666666668					1	DETECTED	189.0228 m/z @13.68 [CD6598_1.mzXML]	189.02281188964844	13.678016666666668	9.594349999999999	16.674	7.079650000000001	10361.5263671875	1244512.6570088195	0	1296	0.8096267636251415	0.8668251571300297	0.38019016779083686	189.0146942138672	189.0236358642578
375	189.04563903808594	1.8180833333333333					1	DETECTED	189.0456 m/z @1.82 [CD6598_1.mzXML]	189.04563903808594	1.8180833333333333	1.4154833333333334	11.13125	9.715766666666667	12880.2421875	4880198.38332141	0	1296	9.471190185079617	12.06627752939229	23.132555058784572	189.03575134277344	189.0513458251953
376	189.07301330566406	9.229366666666666					1	DETECTED	189.0730 m/z @9.23 [CD6598_1.mzXML]	189.07301330566406	9.229366666666666	1.8891833333333332	9.579683333333332	7.690499999999998	725375.375	1.4032352405205553E7	0	1296	0.08757950501805567	1.2568567153706056	1.2579261845848153	189.0720672607422	189.0812530517578
377	189.08602905273438	2.952916666666667					1	DETECTED	189.0860 m/z @2.95 [CD6598_1.mzXML]	189.08602905273438	2.952916666666667	0.10108333333333334	20.0015	19.90041666666667	85623.28125	2.1243863516736146E7	0	1296	2.099144699675096	8.660679292981099	6.558526641377813	189.0852508544922	189.0900421142578
378	189.1337127685547	1.8180833333333333					1	DETECTED	189.1337 m/z @1.82 [CD6598_1.mzXML]	189.1337127685547	1.8180833333333333	1.7756	1.8891833333333332	0.11358333333333315	28336.595703125	102381.54935595703	0	1296	0.04347324011160536	1.3367987446057294	1.6735974892114591	189.13307189941406	189.13375854492188
379	189.15853881835938	1.6554499999999999					1	DETECTED	189.1585 m/z @1.66 [CD6598_1.mzXML]	189.15853881835938	1.6554499999999999	1.5515	15.485199999999999	13.933699999999998	17634.181640625	6944759.365369629	0	1296	12.993129708561659	66.2272700028692	128.88711514869158	189.15853881835938	189.1632080078125
380	189.1974334716797	9.229366666666666					1	DETECTED	189.1974 m/z @9.23 [CD6598_1.mzXML]	189.1974334716797	9.229366666666666	9.173266666666667	9.299916666666666	0.1266499999999997	27286.39453125	126015.68426074214	0	1296	0.08512924921778975	1.1287878787878978	1.2575757575757955	189.19732666015625	189.19764709472656
381	190.08497619628906	10.822616666666667					1	DETECTED	190.0850 m/z @10.82 [CD6598_1.mzXML]	190.08497619628906	10.822616666666667	0.22016666666666668	19.707333333333334	19.487166666666667	47139.38671875	2850273.082633635	0	1296	1.669456540006033	0.525097282542222	0.04054731524584246	190.07655334472656	190.09019470214844
382	190.1428680419922	10.347883333333334					1	DETECTED	190.1429 m/z @10.35 [CD6598_1.mzXML]	190.1428680419922	10.347883333333334	0.23696666666666666	10.543566666666667	10.3066	26574.0859375	1291338.477607635	0	1296	0.14081980400580463	0.5096768344446184	0.9015019046895083	190.1422882080078	190.14321899414062
383	190.96681213378906	13.618633333333333					1	DETECTED	190.9668 m/z @13.62 [CD6598_1.mzXML]	190.96681213378906	13.618633333333333	0.20281666666666667	19.62633333333333	19.423516666666664	10267.2255859375	2265833.460802796	0	1296	0.5302031151823687	0.7244455580934012	0.11828855872058691	190.9619903564453	190.96780395507812
384	191.0390625	1.7615					1	DETECTED	191.0391 m/z @1.76 [CD6598_1.mzXML]	191.0390625	1.7615	1.4154833333333334	13.874866666666666	12.459383333333331	103210.59375	4506271.820606319	0	1296	9.372467740160074	18.72201314520745	1.6540173050496363	191.03009033203125	191.04795837402344
385	191.07557678222656	1.6702000000000001					1	DETECTED	191.0756 m/z @1.67 [CD6598_1.mzXML]	191.07557678222656	1.6702000000000001	1.5515	9.24335	7.69185	158769.953125	9521249.382370362	0	1296	0.10426131732040944	36.22492605643125	70.05321088434206	191.07542419433594	191.07716369628906
386	191.97071838378906	1.0872333333333333					1	DETECTED	191.9707 m/z @1.09 [CD6598_1.mzXML]	191.97071838378906	1.0872333333333333	0.30511666666666665	19.9685	19.663383333333332	2014.70556640625	1118433.5630729978	0	1296	0.6885436409695714	12.570620325185928	24.141240650371856	191.9703826904297	191.9722137451172
387	192.0068359375	11.206633333333334					1	DETECTED	192.0068 m/z @11.21 [CD6598_1.mzXML]	192.0068359375	11.206633333333334	0.11801666666666667	19.985333333333333	19.867316666666667	6604.6240234375	1670187.9390391544	0	1296	0.8647098676146605	0.895842883918493	0.6997885171531736	192.006591796875	192.01422119140625
388	192.03384399414062	10.869016666666665					1	DETECTED	192.0338 m/z @10.87 [CD6598_1.mzXML]	192.03384399414062	10.869016666666665	1.9587833333333333	10.962133333333332	9.00335	9415.96875	1441171.3152647393	0	1296	8.433714821479295	0.5052252653316225	0.010450530663244917	192.0306854248047	192.03407287597656
389	192.06446838378906	7.72455					1	DETECTED	192.0645 m/z @7.72 [CD6598_1.mzXML]	192.06446838378906	7.72455	4.54185	10.109866666666667	5.568016666666667	3114.1416015625	404492.6775125122	0	1296	3.087607892230581	0.874731621998094	0.749463243996188	192.06256103515625	192.06822204589844
390	193.0851287841797	10.529883333333334					1	DETECTED	193.0851 m/z @10.53 [CD6598_1.mzXML]	193.0851287841797	10.529883333333334	10.475883333333334	13.029266666666667	2.5533833333333327	78238.4453125	870905.070762819	0	1296	0.07588700588701869	1.7291218325490212	1.9297221365152217	193.0818634033203	193.08518981933594
391	193.15394592285156	1.8037166666666666					1	DETECTED	193.1539 m/z @1.80 [CD6598_1.mzXML]	193.15394592285156	1.8037166666666666	1.8037166666666666	15.5959	13.792183333333334	6271.75537109375	2273259.080691924	0	1296	12.71696264017718	null	null	193.15304565429688	193.1591033935547
392	194.0314178466797	1.7615					1	DETECTED	194.0314 m/z @1.76 [CD6598_1.mzXML]	194.0314178466797	1.7615	0.47378333333333333	19.936	19.462216666666666	5897.474609375	2403734.199005857	0	1296	15.634344848719167	7.5568706884278365	13.639036422237172	194.02149963378906	194.0333251953125
393	194.0886993408203	10.529883333333334					1	DETECTED	194.0887 m/z @10.53 [CD6598_1.mzXML]	194.0886993408203	10.529883333333334	10.392083333333334	10.615966666666667	0.2238833333333332	7750.33349609375	58191.27747381624	0	1296	0.1759418013500742	0.8123488147073027	0.6246976294146054	194.0799560546875	194.0886993408203
394	194.1162567138672	1.8891833333333332					1	DETECTED	194.1163 m/z @1.89 [CD6598_1.mzXML]	194.1162567138672	1.8891833333333332	0.18601666666666666	19.985333333333333	19.799316666666666	7656.2958984375	2914561.7054867554	0	1296	7.713038343262601	1.7704687143622564	4.368936875617254	194.10801696777344	194.12347412109375
395	194.9757537841797	12.255783333333333					1	DETECTED	194.9758 m/z @12.26 [CD6598_1.mzXML]	194.9757537841797	12.255783333333333	11.58935	13.471666666666666	1.8823166666666662	15465.8408203125	904932.4229617913	0	1296	0.8336276041774369	1.4122317811233918	1.8244635622467833	194.96839904785156	194.9763641357422
396	195.03872680664062	11.475766666666667					1	DETECTED	195.0387 m/z @11.48 [CD6598_1.mzXML]	195.03872680664062	11.475766666666667	0.22016666666666668	19.9685	19.74833333333333	6065.02294921875	2645521.0540201394	0	1296	8.636020115838393	0.8772670196761315	0.7544139025943957	195.0287322998047	195.03872680664062
397	195.0866241455078	9.918116666666666					1	DETECTED	195.0866 m/z @9.92 [CD6598_1.mzXML]	195.0866241455078	9.918116666666666	0.10108333333333334	20.0015	19.90041666666667	313931.21875	9437508.855029725	1	1296	0.11740078402062082	0.5615544443297811	12.601646119831218	195.0840606689453	195.0873565673828
398	195.1004638671875	11.562083333333334					1	DETECTED	195.1005 m/z @11.56 [CD6598_1.mzXML]	195.1004638671875	11.562083333333334	11.206633333333334	17.825833333333332	6.6191999999999975	138787.546875	3853238.9082851554	0	1296	0.2981347527944376	1.1375746870190335	2.9717501265689603	195.0998077392578	195.10113525390625
399	196.0596160888672	10.154616666666668					1	DETECTED	196.0596 m/z @10.15 [CD6598_1.mzXML]	196.0596160888672	10.154616666666668	1.6109333333333333	17.680999999999997	16.070066666666666	144808.75	3324978.070261566	0	1296	0.08698716160744802	0.5742315400098307	0.13956077616036994	196.0591583251953	196.06817626953125
400	196.09024047851562	9.918116666666666					1	DETECTED	196.0902 m/z @9.92 [CD6598_1.mzXML]	196.09024047851562	9.918116666666666	1.2773666666666665	16.48005	15.202683333333333	22803.36328125	1843832.3664025571	0	1296	0.1398716303647003	37.748565305486544	90.52035422673731	196.08497619628906	196.0978546142578
401	196.86404418945312	1.9587833333333333					1	DETECTED	196.8640 m/z @1.96 [CD6598_1.mzXML]	196.86404418945312	1.9587833333333333	1.7162499999999998	2.2805000000000004	0.5642500000000006	23139.966796875	341178.29407580564	0	1296	0.18620848474696317	1.1632421660252892	1.0019026220943885	196.8636932373047	196.8643341064453
402	197.0630340576172	10.154616666666668					1	DETECTED	197.0630 m/z @10.15 [CD6598_1.mzXML]	197.0630340576172	10.154616666666668	9.12895	19.952333333333335	10.823383333333336	13951.845703125	2690647.607199953	0	1296	4.215057257971893	5.077418122788653	16.767914692319643	197.06283569335938	197.06692504882812
403	197.09979248046875	1.7466666666666666					1	DETECTED	197.0998 m/z @1.75 [CD6598_1.mzXML]	197.09979248046875	1.7466666666666666	0.5759333333333333	12.535716666666668	11.959783333333334	138577.75	2593802.698960998	0	1296	0.05052244729686772	53.81230133291538	168.1070127863332	197.090576171875	197.10313415527344
404	197.12762451171875	9.756166666666667					1	DETECTED	197.1276 m/z @9.76 [CD6598_1.mzXML]	197.12762451171875	9.756166666666667	9.144433333333334	11.116133333333332	1.9716999999999985	20943.587890625	411054.8816544194	0	1296	0.10153780268133517	1.6388351309207416	1.553645969602535	197.12001037597656	197.12832641601562
405	198.0198211669922	14.658116666666666					1	DETECTED	198.0198 m/z @14.66 [CD6598_1.mzXML]	198.0198211669922	14.658116666666666	14.658116666666666	18.48616666666667	3.828050000000003	2316.490234375	280253.19788226334	0	1296	1.052563283606771	null	null	198.0189208984375	198.02029418945312
406	198.0307159423828	10.448649999999999					1	DETECTED	198.0307 m/z @10.45 [CD6598_1.mzXML]	198.0307159423828	10.448649999999999	10.095049999999999	10.837950000000001	0.7429000000000023	73886.671875	707016.8906111445	0	1296	0.10044770009487891	0.6454817983377944	0.14597590003657088	198.02978515625	198.0309295654297
407	198.05178833007812	10.543566666666667					1	DETECTED	198.0518 m/z @10.54 [CD6598_1.mzXML]	198.05178833007812	10.543566666666667	8.945433333333334	10.916183333333333	1.970749999999999	30187.265625	1593191.2316389165	0	1296	1.6785592411504453	0.6155351634537793	0.24358057052928386	198.04603576660156	198.0555877685547
408	198.08383178710938	1.8037166666666666					1	DETECTED	198.0838 m/z @1.80 [CD6598_1.mzXML]	198.08383178710938	1.8037166666666666	1.7756	13.692166666666667	11.916566666666666	34704.1484375	1864794.171783447	0	1296	0.10909819451206704	211.91286307054017	14.588861601123865	198.07412719726562	198.08543395996094
409	198.0959930419922	12.301883333333334					1	DETECTED	198.0960 m/z @12.30 [CD6598_1.mzXML]	198.0959930419922	12.301883333333334	5.656783333333333	18.916	13.259216666666667	2755.04638671875	1133602.696544129	0	1296	7.953502068432741	0.9976687082712574	0.9953374165425147	198.0954132080078	198.0970001220703
410	198.86109924316406	1.9587833333333333					1	DETECTED	198.8611 m/z @1.96 [CD6598_1.mzXML]	198.86109924316406	1.9587833333333333	1.7162499999999998	17.016833333333334	15.300583333333334	18893.0390625	1748855.4922489014	0	1296	0.4337980604506959	31.54325865860361	62.086517317207225	198.86041259765625	198.8671417236328
411	198.9390869140625	1.5218					1	DETECTED	198.9391 m/z @1.52 [CD6598_1.mzXML]	198.9390869140625	1.5218	1.4154833333333334	17.697	16.281516666666665	200846.890625	4042988.11102417	0	1296	0.10952514430762816	1.0752241630123722	1.0965694716139165	198.93475341796875	198.9392852783203
412	199.0101318359375	12.348416666666667					1	DETECTED	199.0101 m/z @12.35 [CD6598_1.mzXML]	199.0101318359375	12.348416666666667	10.9315	18.787666666666667	7.856166666666667	4070.881103515625	939261.9121097106	0	1296	5.533373721080444	2.772275480797505	4.54455096159501	199.00897216796875	199.0170440673828
413	199.05870056152344	11.100116666666667					1	DETECTED	199.0587 m/z @11.10 [CD6598_1.mzXML]	199.05870056152344	11.100116666666667	10.362483333333333	11.146283333333335	0.7838000000000012	5919.42822265625	168031.77976965328	0	1296	0.6767285514364119	0.5312937773961779	0.06258755479235578	199.0552520751953	199.05918884277344
414	199.09568786621094	10.60065					1	DETECTED	199.0957 m/z @10.60 [CD6598_1.mzXML]	199.09568786621094	10.60065	10.586033333333335	10.646433333333333	0.06039999999999779	4095.668212890625	8879.979141174086	0	1296	0.03974555425374504	2.0661345496010486	3.1322690992020967	199.09544372558594	199.09585571289062
415	199.14344787597656	8.86875					1	DETECTED	199.1434 m/z @8.87 [CD6598_1.mzXML]	199.14344787597656	8.86875	8.776516666666668	8.945433333333334	0.16891666666666616	6763.4365234375	43286.85278765853	0	1296	0.12273096411394491	0.915702927358153	1.1222488857312254	199.14312744140625	199.14373779296875
416	199.1798858642578	10.406983333333333					1	DETECTED	199.1799 m/z @10.41 [CD6598_1.mzXML]	199.1798858642578	10.406983333333333	0.18601666666666666	19.985333333333333	19.799316666666666	2505.195068359375	1484836.3467990109	0	1296	13.001001984682304	0.9685638018582717	0.9371276037165436	199.17825317382812	199.18869018554688
417	200.0277557373047	10.448649999999999					1	DETECTED	200.0278 m/z @10.45 [CD6598_1.mzXML]	200.0277557373047	10.448649999999999	1.5662666666666667	10.822616666666667	9.25635	21818.53125	1550384.877045959	0	1296	0.13372682526246926	2.5947592168005227	3.990322605708608	200.0220947265625	200.0283660888672
418	200.0393829345703	1.6850666666666667					1	DETECTED	200.0394 m/z @1.69 [CD6598_1.mzXML]	200.0393829345703	1.6850666666666667	1.5959	1.7466666666666666	0.1507666666666665	50060.48046875	226007.45220068336	0	1296	0.07159640299796788	0.8210258890200992	0.7249721268357416	200.03921508789062	200.03982543945312
419	200.06724548339844	1.7898					1	DETECTED	200.0672 m/z @1.79 [CD6598_1.mzXML]	200.06724548339844	1.7898	1.7615	1.9031333333333333	0.14163333333333328	212150.234375	728902.7738740235	0	1296	0.07387842236987074	2.5167040494608406	3.1308730650630876	200.0667266845703	200.06761169433594
420	200.12713623046875	2.0845499999999997					1	DETECTED	200.1271 m/z @2.08 [CD6598_1.mzXML]	200.12713623046875	2.0845499999999997	1.9450166666666666	5.608116666666667	3.6631	16290.83984375	692176.343759491	0	1296	0.16710685869148856	13.126254180602032	25.252508361204065	200.1269073486328	200.12762451171875
421	200.93682861328125	1.5218					1	DETECTED	200.9368 m/z @1.52 [CD6598_1.mzXML]	200.93682861328125	1.5218	1.4775	12.973966666666666	11.496466666666667	30026.265625	7372213.574634278	0	1296	0.40749210060566954	129.75696012039126	258.51392024078245	200.93673706054688	200.93771362304688
422	200.97216796875	1.5069833333333333					1	DETECTED	200.9722 m/z @1.51 [CD6598_1.mzXML]	200.97216796875	1.5069833333333333	1.4474333333333333	1.5809833333333332	0.13354999999999984	57046.359375	302304.7870390625	0	1296	0.09495089788264255	1.1213266162888318	1.2426532325776634	200.9720001220703	200.97227478027344
423	201.01492309570312	1.9173666666666667					1	DETECTED	201.0149 m/z @1.92 [CD6598_1.mzXML]	201.01492309570312	1.9173666666666667	1.43175	2.375783333333333	0.9440333333333331	84246.609375	1286748.621044922	0	1296	0.5494654452356327	0.9719943714177848	0.6806997250393526	201.01190185546875	201.0151824951172
424	201.1112518310547	0.8128833333333334					1	DETECTED	201.1113 m/z @0.81 [CD6598_1.mzXML]	201.1112518310547	0.8128833333333334	0.10108333333333334	20.0015	19.90041666666667	43009.515625	3.2357937848117173E7	0	1296	11.858986822096877	13.97893837220193	1.1685443557153155	201.1103973388672	201.1116943359375
425	202.04635620117188	1.9031333333333333					1	DETECTED	202.0464 m/z @1.90 [CD6598_1.mzXML]	202.04635620117188	1.9031333333333333	1.7466666666666666	9.770883333333334	8.024216666666668	26871.677734375	2204659.4706549076	0	1296	0.41474970013256396	25.641936514699605	50.28387302939921	202.04603576660156	202.0468292236328
426	202.1064453125	2.0845499999999997					1	DETECTED	202.1064 m/z @2.08 [CD6598_1.mzXML]	202.1064453125	2.0845499999999997	0.13495	20.0015	19.86655	8521.734375	3916794.8291878053	0	1296	1.3061475355036833	5.095032314320887	0.8498261376657518	202.1057586669922	202.11529541015625
427	202.9698486328125	1.5069833333333333					1	DETECTED	202.9698 m/z @1.51 [CD6598_1.mzXML]	202.9698486328125	1.5069833333333333	1.43175	9.357583333333334	7.925833333333334	20121.275390625	3145400.4082052005	0	1296	0.07545852051778668	51.41511905114709	112.66659255023471	202.96942138671875	202.97779846191406
428	203.05126953125	1.7898					1	DETECTED	203.0513 m/z @1.79 [CD6598_1.mzXML]	203.05126953125	1.7898	1.70005	18.3265	16.62645	2449931.25	3.630973730231887E7	1	1296	0.22679385800740204	4.456484793161972	7.156106947138277	203.05039978027344	203.05247497558594
429	203.10540771484375	12.210166666666668					1	DETECTED	203.1054 m/z @12.21 [CD6598_1.mzXML]	203.10540771484375	12.210166666666668	0.9149166666666667	19.805	18.890083333333333	8125.72412109375	2377237.9351396793	0	1296	0.10109519729977379	0.836195893554075	0.6272098206675656	203.10101318359375	203.11512756347656
430	203.14910888671875	1.8463500000000002					1	DETECTED	203.1491 m/z @1.85 [CD6598_1.mzXML]	203.14910888671875	1.8463500000000002	0.45698333333333335	19.642333333333333	19.18535	93977.0859375	3488111.7107996526	0	1296	1.4133627321857862	0.5362817057251107	0.05899931346158156	203.14146423339844	203.1492462158203
431	203.82350158691406	9.229366666666666					1	DETECTED	203.8235 m/z @9.23 [CD6598_1.mzXML]	203.82350158691406	9.229366666666666	9.158966666666666	9.342783333333333	0.18381666666666696	26006.0546875	152136.32914221135	0	1296	0.090514464180103	1.3918101414771291	1.3592119216248484	203.8226318359375	203.82350158691406
432	204.05470275878906	1.7898					1	DETECTED	204.0547 m/z @1.79 [CD6598_1.mzXML]	204.05470275878906	1.7898	1.7756	16.837	15.061399999999999	157715.921875	4893333.000561342	0	1296	0.1948572340349466	19.603968664654918	31.47405986493648	204.04827880859375	204.0646514892578
433	204.1039276123047	10.774049999999999					1	DETECTED	204.1039 m/z @10.77 [CD6598_1.mzXML]	204.1039276123047	10.774049999999999	10.725116666666667	10.85365	0.1285333333333334	26301.3828125	138262.74064184702	0	1296	0.09004440140169301	1.3133514986376282	1.6267029972752565	204.1038818359375	204.10409545898438
434	204.12179565429688	1.8749166666666668					1	DETECTED	204.1218 m/z @1.87 [CD6598_1.mzXML]	204.12179565429688	1.8749166666666668	1.8606666666666667	19.4965	17.635833333333334	1203446.125	1.479426200667477E7	0	1296	0.12632314276089973	21.012583032810383	32.24452718917727	204.12144470214844	204.12808227539062
435	204.41551208496094	9.21545					1	DETECTED	204.4155 m/z @9.22 [CD6598_1.mzXML]	204.41551208496094	9.21545	7.8879	9.271483333333332	1.3835833333333323	17722.8046875	247863.5338527829	0	1296	0.09139334283499956	0.5211040387681563	0.04220807753631261	204.4111328125	204.41561889648438
436	204.95590209960938	1.6258666666666668					1	DETECTED	204.9559 m/z @1.63 [CD6598_1.mzXML]	204.95590209960938	1.6258666666666668	1.53665	15.329983333333333	13.793333333333333	66912.7734375	1.2135480363325927E7	0	1296	0.08321194172161994	74.42467768364783	155.60168462423846	204.95115661621094	204.9561767578125
437	205.02322387695312	1.8180833333333333					1	DETECTED	205.0232 m/z @1.82 [CD6598_1.mzXML]	205.02322387695312	1.8180833333333333	1.43175	1.8891833333333332	0.45743333333333314	54040.20703125	749148.3371032717	0	1296	0.6709264406569753	0.5920189818809318	0.17898532823818733	205.023193359375	205.02865600585938
438	205.04640197753906	9.342783333333333					1	DETECTED	205.0464 m/z @9.34 [CD6598_1.mzXML]	205.04640197753906	9.342783333333333	1.7756	16.592583333333334	14.816983333333333	28136.53125	2852539.717059083	0	1296	7.449176595258962	0.5082906456651449	0.01553417687469728	205.0383758544922	205.0560302734375
439	205.06686401367188	1.8891833333333332					1	DETECTED	205.0669 m/z @1.89 [CD6598_1.mzXML]	205.06686401367188	1.8891833333333332	1.8891833333333332	9.28585	7.3966666666666665	12807.7197265625	3016009.933172882	0	1296	7.359425891725412	null	null	205.0572967529297	205.07472229003906
440	205.08522033691406	9.21545					1	DETECTED	205.0852 m/z @9.22 [CD6598_1.mzXML]	205.08522033691406	9.21545	0.10108333333333334	19.9685	19.867416666666667	23557.091796875	5137692.133989679	0	1296	0.1696483226348935	1.382899027198175	0.2997308068177405	205.07618713378906	205.0855255126953
441	205.0961456298828	9.229366666666666					1	DETECTED	205.0961 m/z @9.23 [CD6598_1.mzXML]	205.0961456298828	9.229366666666666	1.6850666666666667	11.053083333333332	9.368016666666666	6856839.0	5.071106110338039E7	1	1296	0.09595945432186603	1.2986817004157192	1.3161446830912409	205.0909881591797	205.09664916992188
442	205.12518310546875	1.8749166666666668					1	DETECTED	205.1252 m/z @1.87 [CD6598_1.mzXML]	205.12518310546875	1.8749166666666668	1.8463500000000002	11.359433333333333	9.513083333333334	115604.9296875	3088438.703429809	0	1296	0.09964364392010139	129.45390247604018	16.096796081361656	205.1173095703125	205.13311767578125
443	205.986328125	11.2676					1	DETECTED	205.9863 m/z @11.27 [CD6598_1.mzXML]	205.986328125	11.2676	0.10108333333333334	20.0015	19.90041666666667	30518.111328125	5717337.023764458	0	1296	1.0881421535015168	1.206678136163114	5.159841557845571	205.98538208007812	205.99407958984375
444	206.0802764892578	10.347883333333334					1	DETECTED	206.0803 m/z @10.35 [CD6598_1.mzXML]	206.0802764892578	10.347883333333334	5.575816666666666	19.919833333333333	14.344016666666667	82858.359375	2400125.228522035	0	1296	0.0938060279406141	0.5145921670325743	0.018601705781631565	206.08001708984375	206.0889129638672
445	206.09951782226562	9.229366666666666					1	DETECTED	206.0995 m/z @9.23 [CD6598_1.mzXML]	206.09951782226562	9.229366666666666	9.113933333333334	10.806733333333334	1.6928	715363.1875	4876020.863031178	0	1296	0.09449325032095146	1.285939802957389	1.2474790423616486	206.09938049316406	206.09986877441406
446	206.89259338378906	1.7317166666666668					1	DETECTED	206.8926 m/z @1.73 [CD6598_1.mzXML]	206.89259338378906	1.7317166666666668	1.6850666666666667	2.11265	0.4275833333333332	64311.96875	616666.0045073244	0	1296	0.20079017255782627	4.5828867452661575	8.165773490532315	206.89242553710938	206.8932647705078
447	206.99021911621094	16.36705					1	DETECTED	206.9902 m/z @16.37 [CD6598_1.mzXML]	206.99021911621094	16.36705	0.18601666666666666	20.0015	19.815483333333333	7726.78466796875	2651773.865433318	0	1296	2.5264591820339497	0.6184595258944238	0.2128459245397006	206.98623657226562	206.99554443359375
448	207.0254669189453	10.243383333333332					1	DETECTED	207.0255 m/z @10.24 [CD6598_1.mzXML]	207.0254669189453	10.243383333333332	1.4154833333333334	14.849483333333334	13.434000000000001	123677.53125	4177229.9654498342	0	1296	0.641340722218235	2.9090330366659454	0.1813605574559661	207.0155029296875	207.0325469970703
449	207.10354614257812	9.229366666666666					1	DETECTED	207.1035 m/z @9.23 [CD6598_1.mzXML]	207.10354614257812	9.229366666666666	9.0534	13.140099999999999	4.086699999999999	32344.873046875	830109.8712312009	0	1296	0.05760758114905684	11.833629596638703	0.7176890014888321	207.10072326660156	207.1122283935547
450	208.02882385253906	10.243383333333332					1	DETECTED	208.0288 m/z @10.24 [CD6598_1.mzXML]	208.02882385253906	10.243383333333332	1.4625333333333332	10.317933333333334	8.855400000000001	9779.4111328125	906122.0809140628	0	1296	0.12883754143257597	0.5042450332257129	0.008490066451425787	208.02781677246094	208.02926635742188
451	208.04815673828125	15.89955					1	DETECTED	208.0482 m/z @15.90 [CD6598_1.mzXML]	208.04815673828125	15.89955	8.976283333333333	19.8375	10.861216666666666	13319.9228515625	3348334.6867878414	0	1296	2.1676028170735986	0.7843997053414091	0.606064787466843	208.0474395751953	208.0489501953125
452	208.13241577148438	8.807516666666666					1	DETECTED	208.1324 m/z @8.81 [CD6598_1.mzXML]	208.13241577148438	8.807516666666666	8.371283333333333	8.992016666666666	0.6207333333333338	6298.6513671875	82392.54819427495	0	1296	0.1578607299019037	0.711469397111637	1.146995034858281	208.13214111328125	208.13284301757812
453	208.88978576660156	1.7466666666666666					1	DETECTED	208.8898 m/z @1.75 [CD6598_1.mzXML]	208.88978576660156	1.7466666666666666	1.6850666666666667	2.85485	1.1697833333333332	45163.1328125	754001.9082436524	0	1296	0.20419606541548085	9.494994588744607	17.989989177489214	208.8870849609375	208.8900909423828
454	208.97738647460938	13.648916666666667					1	DETECTED	208.9774 m/z @13.65 [CD6598_1.mzXML]	208.97738647460938	13.648916666666667	11.940016666666667	16.124133333333333	4.184116666666666	13442.716796875	1182051.4580809937	0	1296	0.2511109407746037	1.2242134316421869	1.448426863284374	208.9771728515625	208.9783935546875
455	208.98837280273438	11.0225					1	DETECTED	208.9884 m/z @11.02 [CD6598_1.mzXML]	208.98837280273438	11.0225	10.962133333333332	12.163133333333333	1.2010000000000005	8874.80078125	229728.5911141359	0	1296	0.0730281071024077	9.947542794036117	18.895085588072234	208.98817443847656	208.99212646484375
456	209.0323028564453	1.4775					1	DETECTED	209.0323 m/z @1.48 [CD6598_1.mzXML]	209.0323028564453	1.4775	1.3810666666666667	4.55745	3.176383333333334	38671.546875	662538.1177578429	0	1296	0.10698096402568624	16.469322502592462	1.048793917342135	209.0318603515625	209.0326690673828
457	209.04443359375	15.707766666666666					1	DETECTED	209.0444 m/z @15.71 [CD6598_1.mzXML]	209.04443359375	15.707766666666666	0.13495	19.985333333333333	19.850383333333333	25024.9765625	6341538.088736479	0	1296	7.0007481728212575	0.8095503488589926	0.6412052880054289	209.04400634765625	209.04489135742188
458	209.07937622070312	11.460816666666666					1	DETECTED	209.0794 m/z @11.46 [CD6598_1.mzXML]	209.07937622070312	11.460816666666666	11.2831	11.716583333333334	0.433483333333335	25583.75390625	356112.430983155	0	1296	0.28567109200285934	1.219591109443874	1.4391822188877479	209.0790557861328	209.07998657226562
459	209.0912628173828	7.72455					1	DETECTED	209.0913 m/z @7.72 [CD6598_1.mzXML]	209.0912628173828	7.72455	5.868650000000001	8.6081	2.7394499999999997	18807.85546875	1177006.8749103085	0	1296	0.8842436483178098	0.7490218234053666	0.24036934138682842	209.0908660888672	209.09153747558594
460	209.1158447265625	12.043116666666666					1	DETECTED	209.1158 m/z @12.04 [CD6598_1.mzXML]	209.1158447265625	12.043116666666666	11.388316666666666	12.5046	1.1162833333333335	728918.9375	5676492.719364995	1	1296	0.11449122824400426	2.1326732597975364	2.7647661735885216	209.1129150390625	209.11671447753906
461	209.16409301757812	9.800583333333332					1	DETECTED	209.1641 m/z @9.80 [CD6598_1.mzXML]	209.16409301757812	9.800583333333332	9.74105	14.570683333333333	4.829633333333334	7652.08154296875	1214086.2672456058	0	1296	0.22345994521796264	40.56243001119874	80.12486002239748	209.1638946533203	209.165283203125
462	210.90440368652344	1.7317166666666668					1	DETECTED	210.9044 m/z @1.73 [CD6598_1.mzXML]	210.90440368652344	1.7317166666666668	1.6850666666666667	1.7756	0.09053333333333335	9638.810546875	42792.58580639651	0	1296	0.06983979594779188	0.97034655234012	0.94069310468024	210.90414428710938	210.90550231933594
463	211.04098510742188	2.4166833333333333					1	DETECTED	211.0410 m/z @2.42 [CD6598_1.mzXML]	211.04098510742188	2.4166833333333333	2.1689999999999996	17.551666666666666	15.382666666666665	19110.51953125	2054319.980096863	0	1296	0.40050233881581754	31.053091985734426	29.11416451210094	211.0392608642578	211.04220581054688
464	211.05686950683594	9.416316666666667					1	DETECTED	211.0569 m/z @9.42 [CD6598_1.mzXML]	211.05686950683594	9.416316666666667	6.063766666666667	10.421316666666666	4.357549999999999	11985.7470703125	647157.3135622861	0	1296	0.10205425538043755	0.6498859077418679	0.299771815483736	211.05674743652344	211.05841064453125
465	211.0796661376953	14.570683333333333					1	DETECTED	211.0797 m/z @14.57 [CD6598_1.mzXML]	211.0796661376953	14.570683333333333	11.999366666666667	17.3725	5.373133333333332	6526.7255859375	890351.613028748	0	1296	0.9186617754624429	1.0448213950051528	0.6523993431891578	211.07852172851562	211.08023071289062
466	211.131591796875	12.131849999999998					1	DETECTED	211.1316 m/z @12.13 [CD6598_1.mzXML]	211.131591796875	12.131849999999998	0.10108333333333334	20.0015	19.90041666666667	27896.16796875	4232796.641592321	0	1296	0.11432596371159143	0.7964045724408747	0.6835500181097989	211.12196350097656	211.13270568847656
467	211.14340209960938	10.273116666666665					1	DETECTED	211.1434 m/z @10.27 [CD6598_1.mzXML]	211.14340209960938	10.273116666666665	10.243383333333332	10.392083333333334	0.1487000000000016	8771.8408203125	56574.22055273451	0	1296	0.29035643290595026	2.5005605381166705	4.001121076233341	211.14309692382812	211.14340209960938
468	211.16786193847656	14.49895					1	DETECTED	211.1679 m/z @14.50 [CD6598_1.mzXML]	211.16786193847656	14.49895	14.3283	15.25315	0.9248499999999993	6880.59375	185924.6058341064	0	1296	0.5436200880328528	2.7097861119249878	4.4195722238499755	211.1674041748047	211.1688232421875
469	212.01858520507812	11.37365					1	DETECTED	212.0186 m/z @11.37 [CD6598_1.mzXML]	212.01858520507812	11.37365	5.998983333333333	11.460816666666666	5.461833333333333	32019.765625	2005604.7947782287	0	1296	0.05398024699318427	0.5081090300173654	0.01621806003473083	212.01792907714844	212.02212524414062
470	212.06698608398438	10.822616666666667					1	DETECTED	212.0670 m/z @10.82 [CD6598_1.mzXML]	212.06698608398438	10.822616666666667	10.806733333333334	16.495716666666667	5.688983333333333	6909.4296875	848229.0724208982	0	1296	0.09163956539008034	179.08656873032874	357.1731374606575	212.06629943847656	212.0700225830078
471	212.83792114257812	1.9725666666666666					1	DETECTED	212.8379 m/z @1.97 [CD6598_1.mzXML]	212.83792114257812	1.9725666666666666	1.7162499999999998	2.2805000000000004	0.5642500000000006	18028.27734375	339078.97100744623	0	1296	0.17985833566515375	1.1006892515768263	1.0198761238293381	212.83721923828125	212.8385009765625
472	212.99832153320312	1.93125					1	DETECTED	212.9983 m/z @1.93 [CD6598_1.mzXML]	212.99832153320312	1.93125	1.8749166666666668	13.098716666666666	11.223799999999999	37934.43359375	4343736.994502685	0	1296	0.061850578890782604	99.6195266272193	198.2390532544386	212.9940643310547	213.00242614746094
473	213.0222625732422	10.243383333333332					1	DETECTED	213.0223 m/z @10.24 [CD6598_1.mzXML]	213.0222625732422	10.243383333333332	9.201566666666668	18.1345	8.932933333333331	3596.4091796875	895624.3829356988	0	1296	5.432238016145488	4.287190644547195	5.853389500121316	213.0217742919922	213.03225708007812
474	213.0736541748047	1.7466666666666666					1	DETECTED	213.0737 m/z @1.75 [CD6598_1.mzXML]	213.0736541748047	1.7466666666666666	1.6258666666666668	11.58935	9.963483333333333	61722.46875	1.077556724087378E7	0	1296	0.05907543306401419	null	163.54286884721859	213.0669708251953	213.07379150390625
475	214.1787109375	11.2676					1	DETECTED	214.1787 m/z @11.27 [CD6598_1.mzXML]	214.1787109375	11.2676	1.6850666666666667	11.31455	9.629483333333333	31086.205078125	1380174.5192691663	0	1296	0.08366302457204888	0.502449769719907	0.00489953943981418	214.1786346435547	214.18414306640625
476	214.91648864746094	1.53665					1	DETECTED	214.9165 m/z @1.54 [CD6598_1.mzXML]	214.91648864746094	1.53665	1.4154833333333334	13.6032	12.187716666666667	549284.9375	7856637.542153321	0	1296	0.12073785119053837	0.92802940805879	0.8008799516509956	214.90765380859375	214.91673278808594
477	214.98789978027344	1.5069833333333333					1	DETECTED	214.9879 m/z @1.51 [CD6598_1.mzXML]	214.98789978027344	1.5069833333333333	1.43175	1.5662666666666667	0.13451666666666662	74617.8125	335627.09458056645	0	1296	0.07155759883380752	0.8807936281536288	0.8353670683524284	214.9876251220703	214.98794555664062
478	215.01515197753906	1.9725666666666666					1	DETECTED	215.0152 m/z @1.97 [CD6598_1.mzXML]	215.01515197753906	1.9725666666666666	1.9450166666666666	16.853666666666665	14.908649999999998	77602.8359375	2192541.983285188	0	1296	1.6687974185772656	17.73117890170012	54.77161351606074	215.0068817138672	215.02259826660156
479	215.12664794921875	11.146283333333335					1	DETECTED	215.1266 m/z @11.15 [CD6598_1.mzXML]	215.12664794921875	11.146283333333335	0.45698333333333335	11.2218	10.764816666666666	5731.41650390625	579168.4383757326	0	1296	0.051848351669821824	0.5035323485479248	0.007064697095849619	215.11793518066406	215.1270751953125
480	215.14141845703125	15.04205					1	DETECTED	215.1414 m/z @15.04 [CD6598_1.mzXML]	215.14141845703125	15.04205	5.689116666666666	17.858833333333333	12.169716666666666	2163.7041015625	743932.6353222657	0	1296	0.2416186114947596	0.6505828830883715	0.3011657661767432	215.14053344726562	215.1504364013672
481	216.92137145996094	1.6850666666666667					1	DETECTED	216.9214 m/z @1.69 [CD6598_1.mzXML]	216.92137145996094	1.6850666666666667	1.5069833333333333	1.9450166666666666	0.4380333333333333	228669.046875	1811377.0527592774	0	1296	0.12870279843854204	3.476513349277805	5.80261465962559	216.9130859375	216.92166137695312
482	216.94967651367188	1.5069833333333333					1	DETECTED	216.9497 m/z @1.51 [CD6598_1.mzXML]	216.94967651367188	1.5069833333333333	1.43175	6.8193166666666665	5.387566666666666	180768.71875	5407909.97874707	0	1296	0.10866986328597927	34.38314011615334	1.4678525539845677	216.94676208496094	216.94976806640625
483	217.04603576660156	10.916183333333333					1	DETECTED	217.0460 m/z @10.92 [CD6598_1.mzXML]	217.04603576660156	10.916183333333333	1.4154833333333334	17.973000000000003	16.557516666666668	12010.9365234375	2149689.419984285	0	1296	0.08768571757472188	0.8499369999293194	12.958364190261904	217.03688049316406	217.05323791503906
484	217.06854248046875	9.947683333333334					1	DETECTED	217.0685 m/z @9.95 [CD6598_1.mzXML]	217.06854248046875	9.947683333333334	8.7611	10.288133333333333	1.527033333333332	4911.69384765625	219727.72793414304	0	1296	0.11966356098564646	0.6434581080132027	0.2869162160264054	217.06582641601562	217.06988525390625
485	217.08065795898438	1.8606666666666667					1	DETECTED	217.0807 m/z @1.86 [CD6598_1.mzXML]	217.08065795898438	1.8606666666666667	0.35583333333333333	19.919833333333333	19.564	20588.640625	3309890.624071993	0	1296	1.9515194163359926	2.6828813469694115	5.17870661530908	217.08030700683594	217.08157348632812
486	217.1207733154297	20.0015					1	DETECTED	217.1208 m/z @20.00 [CD6598_1.mzXML]	217.1207733154297	20.0015	0.10108333333333334	20.0015	19.90041666666667	11599.2958984375	3985608.5265962803	0	1296	1.739120884596712	0.5	null	217.11802673339844	217.1216278076172
487	217.95010375976562	1.5069833333333333					1	DETECTED	217.9501 m/z @1.51 [CD6598_1.mzXML]	217.95010375976562	1.5069833333333333	1.4474333333333333	1.5515	0.10406666666666675	17827.390625	81539.26565136721	0	1296	0.11669395564853025	0.8737755387629451	0.7475510775258902	217.9498748779297	217.9502716064453
488	218.00259399414062	11.1919					1	DETECTED	218.0026 m/z @11.19 [CD6598_1.mzXML]	218.00259399414062	11.1919	11.0225	19.093	8.0705	3838.436279296875	1038083.2148686524	0	1296	7.4957867899039226	23.820838252656497	46.641676505312994	218.00259399414062	218.00401306152344
489	218.04151916503906	10.169483333333334					1	DETECTED	218.0415 m/z @10.17 [CD6598_1.mzXML]	218.04151916503906	10.169483333333334	4.820783333333334	10.3329	5.5121166666666666	38070.6328125	888928.2624868774	0	1296	0.0963322594270597	0.5121619313905965	1.803366279590234	218.0414581298828	218.04837036132812
490	218.0804443359375	9.25755					1	DETECTED	218.0804 m/z @9.26 [CD6598_1.mzXML]	218.0804443359375	9.25755	9.187666666666667	17.146	7.958333333333334	4083.18505859375	802077.5656880493	0	1296	0.0627840705220386	56.9401383257811	89.08068358401668	218.07936096191406	218.08509826660156
491	218.1376190185547	2.056216666666667					1	DETECTED	218.1376 m/z @2.06 [CD6598_1.mzXML]	218.1376190185547	2.056216666666667	0.10108333333333334	20.0015	19.90041666666667	48919.6484375	4084465.3842607425	0	1296	0.4699379923453353	5.353640187422302	9.573962671793435	218.13671875	218.1384735107422
492	218.21026611328125	10.406983333333333					1	DETECTED	218.2103 m/z @10.41 [CD6598_1.mzXML]	218.21026611328125	10.406983333333333	10.362483333333333	10.475883333333334	0.11340000000000039	8864.248046875	36724.82265808107	0	1296	0.0946219340711778	1.2741573033708105	1.3365733785553873	218.21026611328125	218.2106475830078
493	218.9184112548828	1.6850666666666667					1	DETECTED	218.9184 m/z @1.69 [CD6598_1.mzXML]	218.9184112548828	1.6850666666666667	1.53665	1.7756	0.23895	77691.5390625	461892.4678354491	0	1296	0.2572229003700486	1.1643607567566427	0.8223545525076524	218.9091339111328	218.91873168945312
494	218.9689483642578	9.844366666666668					1	DETECTED	218.9689 m/z @9.84 [CD6598_1.mzXML]	218.9689483642578	9.844366666666668	9.520633333333334	10.3329	0.812266666666666	13612.912109375	362524.51032849157	0	1296	0.43736593801076395	1.2545304777594724	1.2772225181994608	218.9686279296875	218.96917724609375
495	218.98265075683594	1.5218					1	DETECTED	218.9827 m/z @1.52 [CD6598_1.mzXML]	218.98265075683594	1.5218	1.43175	1.5515	0.11975000000000002	31566.28125	147429.58416870126	0	1296	0.09428776440732878	0.6577003387393484	0.340144020492375	218.98265075683594	218.9828338623047
496	219.02503967285156	1.7756					1	DETECTED	219.0250 m/z @1.78 [CD6598_1.mzXML]	219.02503967285156	1.7756	1.70005	17.275166666666667	15.575116666666666	2740982.25	2.385241888228085E7	1	1296	0.05951062667574347	3.497972619879159	5.143291091595632	219.01504516601562	219.0261688232422
497	219.04258728027344	8.730333333333334					1	DETECTED	219.0426 m/z @8.73 [CD6598_1.mzXML]	219.04258728027344	8.730333333333334	8.488583333333333	11.1767	2.6881166666666676	9727.310546875	378703.2850086669	0	1296	0.12429081944074483	5.559703550499796	0.840521257276179	219.04232788085938	219.04672241210938
498	219.11619567871094	15.1927					1	DETECTED	219.1162 m/z @15.19 [CD6598_1.mzXML]	219.11619567871094	15.1927	0.77915	19.8375	19.058349999999997	15798.6875	3062518.7133090477	0	1296	1.2974412744120976	0.8817218553499321	4.434184840856396	219.10882568359375	219.12203979492188
499	219.1731414794922	12.255783333333333					1	DETECTED	219.1731 m/z @12.26 [CD6598_1.mzXML]	219.1731414794922	12.255783333333333	0.13495	19.9685	19.83355	23637.126953125	2344465.502025512	0	1296	0.11033693193565597	0.8230268942673272	4.83947504422477	219.1721954345703	219.17445373535156
500	219.2089385986328	13.81835					1	DETECTED	219.2089 m/z @13.82 [CD6598_1.mzXML]	219.2089385986328	13.81835	4.420649999999999	14.775316666666667	10.354666666666667	8126.89013671875	1338919.0516952819	0	1296	0.21458870159898957	0.5509149401803988	0.10182988036079746	219.2088623046875	219.2097930908203
501	220.0286102294922	1.7756					1	DETECTED	220.0286 m/z @1.78 [CD6598_1.mzXML]	220.0286102294922	1.7756	0.16868333333333335	9.113933333333334	8.94525	163826.265625	7442647.573089418	0	1296	0.05745544755437737	0.6233990189407133	0.22791000016030574	220.0247802734375	220.03689575195312
502	220.11720275878906	8.93					1	DETECTED	220.1172 m/z @8.93 [CD6598_1.mzXML]	220.11720275878906	8.93	2.30755	17.1945	14.886950000000002	18840.244140625	1723942.737655975	0	1296	0.11263635135447103	26.68697263796142	0.5595924163829149	220.1165313720703	220.120361328125
503	220.16830444335938	12.79015					1	DETECTED	220.1683 m/z @12.79 [CD6598_1.mzXML]	220.16830444335938	12.79015	12.761466666666667	12.874783333333333	0.11331666666666607	11403.283203125	54646.38716406227	0	1296	0.04226906444699097	1.9753050552004503	2.9506101104009006	220.16790771484375	220.16864013671875
504	220.9333953857422	1.5959					1	DETECTED	220.9334 m/z @1.60 [CD6598_1.mzXML]	220.9333953857422	1.5959	1.53665	1.7162499999999998	0.17959999999999976	141070.0625	699619.6645566411	0	1296	0.0744588997210891	1.515611814345989	2.3564692604591566	220.9330596923828	220.9336700439453
505	220.9803466796875	1.5069833333333333					1	DETECTED	220.9803 m/z @1.51 [CD6598_1.mzXML]	220.9803466796875	1.5069833333333333	1.4625333333333332	1.5515	0.08896666666666686	9765.1171875	36453.79708325201	0	1296	0.06903810507375585	1.0007499062617171	1.0014998125234345	220.98011779785156	220.98046875
506	221.00555419921875	14.804716666666668					1	DETECTED	221.0056 m/z @14.80 [CD6598_1.mzXML]	221.00555419921875	14.804716666666668	0.13495	18.502166666666668	18.367216666666668	3648.72021484375	2169292.323317384	0	1296	14.177464646745209	0.6260227951819275	0.2520455903638549	220.99586486816406	221.00698852539062
507	221.0234375	1.7756					1	DETECTED	221.0234 m/z @1.78 [CD6598_1.mzXML]	221.0234375	1.7756	1.70005	15.13255	13.432500000000001	172618.984375	3638546.6726071774	0	1296	0.07313981935155667	3.6069515915874573	4.936026202597129	221.0198516845703	221.03335571289062
508	221.052490234375	11.58935					1	DETECTED	221.0525 m/z @11.59 [CD6598_1.mzXML]	221.052490234375	11.58935	11.534500000000001	18.549833333333332	7.015333333333331	13374.384765625	835823.8545676265	0	1296	0.13359384348279413	63.95016712245715	126.9003342449143	221.04864501953125	221.0530242919922
509	221.08029174804688	10.529883333333334					1	DETECTED	221.0803 m/z @10.53 [CD6598_1.mzXML]	221.08029174804688	10.529883333333334	10.475883333333334	12.458499999999999	1.9826166666666651	27678.095703125	728402.7937752081	0	1296	0.06761907623571695	18.357561728394955	33.80663303218092	221.07916259765625	221.0832977294922
510	221.09127807617188	8.638666666666667					1	DETECTED	221.0913 m/z @8.64 [CD6598_1.mzXML]	221.09127807617188	8.638666666666667	5.1070166666666665	9.299916666666666	4.1929	10158.900390625	432363.90984960913	0	1296	0.7669405320523506	0.6184196707337892	0.04060037575038293	221.09054565429688	221.091796875
511	222.06361389160156	15.117616666666667					1	DETECTED	222.0636 m/z @15.12 [CD6598_1.mzXML]	222.06361389160156	15.117616666666667	9.535433333333334	20.0015	10.466066666666666	14601.8798828125	2901553.67892987	0	1296	1.9012597538808613	0.9554822313554013	0.6073023280517444	222.06324768066406	222.0684814453125
512	222.86643981933594	1.7317166666666668					1	DETECTED	222.8664 m/z @1.73 [CD6598_1.mzXML]	222.86643981933594	1.7317166666666668	1.6850666666666667	18.98	17.294933333333333	84626.5859375	5759959.06546753	0	1296	0.09470200894404956	185.36906037870637	369.73812075741273	222.86009216308594	222.8758087158203
513	222.9929656982422	13.515466666666667					1	DETECTED	222.9930 m/z @13.52 [CD6598_1.mzXML]	222.9929656982422	13.515466666666667	1.4775	14.6286	13.1511	56607.91015625	4652796.482234008	0	1296	0.7397104047319019	0.8970534249225824	0.3616506311517888	222.9923553466797	222.999755859375
514	223.06271362304688	11.644433333333334					1	DETECTED	223.0627 m/z @11.64 [CD6598_1.mzXML]	223.06271362304688	11.644433333333334	0.88115	19.0125	18.131349999999998	31948.890625	8719208.842556281	0	1296	5.205498319382924	4.35363041640072	3.826625245271698	223.05941772460938	223.07159423828125
515	223.0950164794922	11.575683333333334					1	DETECTED	223.0950 m/z @11.58 [CD6598_1.mzXML]	223.0950164794922	11.575683333333334	0.10108333333333334	20.0015	19.90041666666667	2341876.25	2.3354069264133945E7	1	1296	0.1286668756157585	1.8393425325828763	2.198521264295325	223.089111328125	223.09756469726562
516	223.13150024414062	11.31455					1	DETECTED	223.1315 m/z @11.31 [CD6598_1.mzXML]	223.13150024414062	11.31455	11.298733333333333	18.964333333333332	7.6655999999999995	43789.58203125	3309186.5719296252	0	1296	0.09227422346330272	242.3266596417123	483.6533192834246	223.1313018798828	223.13192749023438
517	224.09869384765625	11.58935					1	DETECTED	224.0987 m/z @11.59 [CD6598_1.mzXML]	224.09869384765625	11.58935	1.5218	19.805	18.2832	267426.625	8730985.616285916	0	1296	0.11448525096107076	0.9080262824619695	0.01510557133292965	224.09555053710938	224.09884643554688
518	224.94985961914062	11.731366666666666					1	DETECTED	224.9499 m/z @11.73 [CD6598_1.mzXML]	224.94985961914062	11.731366666666666	11.100116666666667	15.207716666666666	4.1076	30465.00390625	2121322.2591189584	0	1296	0.4818344133052488	3.253544554455447	1.7110668430507294	224.94879150390625	224.95053100585938
519	224.96817016601562	10.869016666666665					1	DETECTED	224.9682 m/z @10.87 [CD6598_1.mzXML]	224.96817016601562	10.869016666666665	10.837950000000001	10.916183333333333	0.0782333333333316	4001.858642578125	14282.327085937384	0	1296	0.07356473874950709	1.2591201716738945	1.5182403433477891	224.96774291992188	224.9683837890625
520	224.9830780029297	10.992266666666666					1	DETECTED	224.9831 m/z @10.99 [CD6598_1.mzXML]	224.9830780029297	10.992266666666666	6.390666666666666	16.820833333333333	10.430166666666667	13408.1064453125	1307794.6703757322	0	1296	0.12718727660114304	1.1333195700046361	1.2666391400092725	224.98008728027344	224.98989868164062
521	225.0333709716797	1.8037166666666666					1	DETECTED	225.0334 m/z @1.80 [CD6598_1.mzXML]	225.0333709716797	1.8037166666666666	0.3388	14.139866666666668	13.801066666666667	67644.3671875	9184659.945519224	0	1296	0.881811622991917	4.710529609192787	8.421059218385574	225.02345275878906	225.0430908203125
522	225.07489013671875	10.199366666666666					1	DETECTED	225.0749 m/z @10.20 [CD6598_1.mzXML]	225.07489013671875	10.199366666666666	10.154616666666668	10.288133333333333	0.13351666666666517	7225.35107421875	37132.81664343257	0	1296	0.08670216844844703	1.4918063314711614	1.964484264516728	225.07467651367188	225.0751953125
523	225.10684204101562	1.8749166666666668					1	DETECTED	225.1068 m/z @1.87 [CD6598_1.mzXML]	225.10684204101562	1.8749166666666668	1.8606666666666667	12.210166666666668	10.3495	68982.09375	4333575.456725892	0	1296	0.18837687899671662	346.9362702389277	685.4002842587353	225.098388671875	225.1092529296875
524	225.1833953857422	14.427733333333332					1	DETECTED	225.1834 m/z @14.43 [CD6598_1.mzXML]	225.1833953857422	14.427733333333332	4.045883333333333	15.7871	11.741216666666666	7568.03662109375	1236290.11541101	0	1296	0.12602485229477622	0.56644558229437	0.1308082811837158	225.1832733154297	225.19139099121094
525	226.04391479492188	2.056216666666667					1	DETECTED	226.0439 m/z @2.06 [CD6598_1.mzXML]	226.04391479492188	2.056216666666667	2.01395	16.690833333333334	14.676883333333334	26200.83203125	3352156.027187378	0	1296	0.13711002996655752	173.62243690851642	346.2448738170328	226.043701171875	226.05117797851562
526	226.07017517089844	9.844366666666668					1	DETECTED	226.0702 m/z @9.84 [CD6598_1.mzXML]	226.07017517089844	9.844366666666668	9.74105	10.021683333333334	0.2806333333333342	11502.74609375	91652.75608667	0	1296	0.14152374778281107	1.3267367042838187	2.674353764840566	226.069580078125	226.07069396972656
527	226.11814880371094	8.459216666666666					1	DETECTED	226.1181 m/z @8.46 [CD6598_1.mzXML]	226.11814880371094	8.459216666666666	7.296366666666667	8.488583333333333	1.192216666666666	2446.57421875	77200.9077091369	0	1296	0.8765216186228617	0.5126270226885095	0.02525404537701881	226.1128692626953	226.11837768554688
528	226.9501495361328	1.6258666666666668					1	DETECTED	226.9501 m/z @1.63 [CD6598_1.mzXML]	226.9501495361328	1.6258666666666668	1.5515	12.489049999999999	10.937549999999998	612904.8125	1.1970683542723877E7	0	1296	0.09116264088055237	1.7059011505306045	2.5982725675106435	226.94944763183594	226.950927734375
529	227.07833862304688	9.229366666666666					1	DETECTED	227.0783 m/z @9.23 [CD6598_1.mzXML]	227.07833862304688	9.229366666666666	9.144433333333334	9.594349999999999	0.44991666666666497	72134.0390625	487477.8890196526	0	1296	0.0974603259405864	1.2558776616813854	1.4688769685847742	227.0780487060547	227.07847595214844
530	227.09010314941406	10.806733333333334					1	DETECTED	227.0901 m/z @10.81 [CD6598_1.mzXML]	227.09010314941406	10.806733333333334	10.774049999999999	10.884816666666667	0.11076666666666846	16227.8759765625	51369.57768750021	0	1296	0.04360165187063281	1.6945436002039325	2.585117650459446	227.08982849121094	227.09043884277344
531	227.1744384765625	9.800583333333332					1	DETECTED	227.1744 m/z @9.80 [CD6598_1.mzXML]	227.1744384765625	9.800583333333332	8.444583333333334	20.0015	11.556916666666666	109423.7421875	2866057.7897892483	0	1296	0.14224467135005447	1.0900670684163538	3.8694323516477485	227.1729278564453	227.17559814453125
532	228.0621795654297	10.317933333333334					1	DETECTED	228.0622 m/z @10.32 [CD6598_1.mzXML]	228.0621795654297	10.317933333333334	10.243383333333332	10.392083333333334	0.1487000000000016	34711.17578125	181307.26407861404	0	1296	0.09651580372624124	0.997317236753839	0.994634473507678	228.0542449951172	228.06234741210938
533	229.1422576904297	1.3293					1	DETECTED	229.1423 m/z @1.33 [CD6598_1.mzXML]	229.1422576904297	1.3293	0.10108333333333334	20.0015	19.90041666666667	88976.875	6.666154470625765E7	1	1296	13.478002881186937	0.6375170249845391	0.23856909837124188	229.1414794921875	229.14273071289062
534	229.15338134765625	2.01395					1	DETECTED	229.1534 m/z @2.01 [CD6598_1.mzXML]	229.15338134765625	2.01395	1.8606666666666667	2.11265	0.2519833333333332	120823.2265625	1310541.5560624998	0	1296	0.2291830641001691	0.8219528106991413	0.6439056213982826	229.15330505371094	229.15353393554688
535	230.14564514160156	0.28835					1	DETECTED	230.1456 m/z @0.29 [CD6598_1.mzXML]	230.14564514160156	0.28835	0.13495	19.9685	19.83355	11329.380859375	8246656.310578128	0	1296	15.384977418701695	64.64651238591915	128.2930247718383	230.14439392089844	230.1464385986328
536	230.15664672851562	2.0001333333333333					1	DETECTED	230.1566 m/z @2.00 [CD6598_1.mzXML]	230.15664672851562	2.0001333333333333	2.0001333333333333	2.1967833333333333	0.19665	12607.08984375	90937.88358129881	0	1296	0.06986266984660539	null	null	230.15635681152344	230.1573486328125
537	230.2462158203125	11.416766666666666					1	DETECTED	230.2462 m/z @11.42 [CD6598_1.mzXML]	230.2462158203125	11.416766666666666	11.388316666666666	11.77675	0.3884333333333334	275167.90625	1593893.1406540591	1	1296	0.09352526021532626	3.8052683343474554	6.469925168809357	230.24610900878906	230.2469940185547
538	230.9652557373047	1.5069833333333333					1	DETECTED	230.9653 m/z @1.51 [CD6598_1.mzXML]	230.9652557373047	1.5069833333333333	1.4154833333333334	1.6405500000000002	0.22506666666666675	181811.15625	1162453.0327556152	0	1296	0.11114557529731983	1.2657313143895672	1.5115877093401413	230.96441650390625	230.96530151367188
539	231.13580322265625	15.14765					1	DETECTED	231.1358 m/z @15.15 [CD6598_1.mzXML]	231.13580322265625	15.14765	0.10108333333333334	20.0015	19.90041666666667	379696.25	4.087528536382811E7	1	1296	0.962251542208941	0.9791598183376521	3.866283988978654	231.1352081298828	231.14402770996094
540	232.13938903808594	15.14765					1	DETECTED	232.1394 m/z @15.15 [CD6598_1.mzXML]	232.13938903808594	15.14765	9.579683333333332	20.0015	10.421816666666668	25111.552734375	2948610.4557380998	0	1296	0.8626621777079198	0.8942292944167496	3.2490101409591703	232.1344451904297	232.14120483398438
541	232.15354919433594	8.459216666666666					1	DETECTED	232.1535 m/z @8.46 [CD6598_1.mzXML]	232.15354919433594	8.459216666666666	8.059666666666667	8.960866666666668	0.9012000000000011	48274.328125	714363.923295166	0	1296	0.2389369759419413	0.8936648763834547	0.6700727093879254	232.1530303955078	232.15365600585938
542	232.89515686035156	1.6850666666666667					1	DETECTED	232.8952 m/z @1.69 [CD6598_1.mzXML]	232.89515686035156	1.6850666666666667	1.6405500000000002	1.93125	0.29069999999999974	203726.046875	1441945.2329609378	0	1296	0.12463171854606436	3.379885721021554	5.346322490133838	232.89492797851562	232.8955841064453
543	232.92718505859375	1.5515					1	DETECTED	232.9272 m/z @1.55 [CD6598_1.mzXML]	232.92718505859375	1.5515	1.43175	1.6258666666666668	0.19411666666666672	72034.0	507344.7408820802	0	1296	0.12323777691945459	0.8268385599048127	0.5941461927876783	232.9268341064453	232.92739868164062
544	233.03053283691406	11.252033333333333					1	DETECTED	233.0305 m/z @11.25 [CD6598_1.mzXML]	233.03053283691406	11.252033333333333	10.00695	18.64466666666667	8.63771666666667	7549.1640625	1471275.5082474968	0	1296	6.286199769496545	3.468730339334717	4.644778776092429	233.0287322998047	233.03089904785156
545	233.1119384765625	2.757966666666667					1	DETECTED	233.1119 m/z @2.76 [CD6598_1.mzXML]	233.1119384765625	2.757966666666667	0.11801666666666667	20.0015	19.883483333333334	8228.939453125	2801385.42738751	0	1296	0.824338654864488	1.08319588015085	1.442656945655457	233.11073303222656	233.11618041992188
546	233.13172912597656	15.087533333333333					1	DETECTED	233.1317 m/z @15.09 [CD6598_1.mzXML]	233.13172912597656	15.087533333333333	10.273116666666665	19.512666666666668	9.239550000000003	16133.7314453125	1935415.4281268292	0	1296	0.7313903497546086	0.8121262633194691	0.752330969658173	233.13128662109375	233.14027404785156
547	233.15684509277344	8.488583333333333					1	DETECTED	233.1568 m/z @8.49 [CD6598_1.mzXML]	233.15684509277344	8.488583333333333	8.386066666666666	8.593	0.20693333333333364	5226.0107421875	50072.764867675935	0	1296	0.21580164541631142	1.0092667858884778	1.0185335717769557	233.1565704345703	233.15707397460938
548	234.0785369873047	9.565083333333332					1	DETECTED	234.0785 m/z @9.57 [CD6598_1.mzXML]	234.0785369873047	9.565083333333332	9.520633333333334	10.258316666666667	0.737683333333333	4593.62109375	101534.22798004134	0	1296	0.1895295638102965	8.297900262467625	15.595800524935251	234.0782012939453	234.07891845703125
549	234.89224243164062	1.6850666666666667					1	DETECTED	234.8922 m/z @1.69 [CD6598_1.mzXML]	234.89224243164062	1.6850666666666667	1.6554499999999999	1.8749166666666668	0.21946666666666692	75833.7578125	457645.79205761733	0	1296	0.03895406726870321	3.7051209904332962	4.00744910117009	234.89199829101562	234.8931427001953
550	235.06756591796875	11.88295					1	DETECTED	235.0676 m/z @11.88 [CD6598_1.mzXML]	235.06756591796875	11.88295	11.838883333333333	12.147266666666667	0.30838333333333345	38636.421875	263940.9554897458	0	1296	0.10076011634969895	3.499054462935016	2.9213750884161604	235.0662078857422	235.0677947998047
551	235.0912322998047	2.6753833333333334					1	DETECTED	235.0912 m/z @2.68 [CD6598_1.mzXML]	235.0912322998047	2.6753833333333334	0.10108333333333334	20.0015	19.90041666666667	136055.734375	3.967279668025506E7	1	1296	1.8503329089086447	5.643977667140157	25.952367601514073	235.08958435058594	235.09185791015625
552	235.16778564453125	12.348416666666667					1	DETECTED	235.1678 m/z @12.35 [CD6598_1.mzXML]	235.16778564453125	12.348416666666667	1.2601166666666666	17.891333333333332	16.631216666666667	14367.125	2769282.079703247	0	1296	0.10851273693887364	0.7499443858240968	0.49988877164819356	235.1665496826172	235.1681365966797
553	236.07919311523438	15.057316666666667					1	DETECTED	236.0792 m/z @15.06 [CD6598_1.mzXML]	236.07919311523438	15.057316666666667	10.3329	17.957	7.6241	4442.06640625	877487.1562953796	0	1296	1.1613796171758874	0.8068826839292329	0.6137653678584659	236.07875061035156	236.08023071289062
554	236.09487915039062	3.1500166666666667					1	DETECTED	236.0949 m/z @3.15 [CD6598_1.mzXML]	236.09487915039062	3.1500166666666667	0.10108333333333334	20.0015	19.90041666666667	12018.7578125	3632475.1767541203	0	1296	4.504299482367365	4.117267915825291	7.0451505928562135	236.09402465820312	236.09571838378906
555	236.907470703125	1.5959					1	DETECTED	236.9075 m/z @1.60 [CD6598_1.mzXML]	236.907470703125	1.5959	1.5515	1.6554499999999999	0.10394999999999976	13508.1259765625	65147.77517968751	0	1296	0.12285484126386947	1.1706081081081057	1.3412162162162111	236.90711975097656	236.90757751464844
556	236.99691772460938	1.9450166666666666					1	DETECTED	236.9969 m/z @1.95 [CD6598_1.mzXML]	236.99691772460938	1.9450166666666666	1.9450166666666666	10.243383333333332	8.298366666666666	26681.662109375	1660721.9811159668	0	1296	0.10952618875404507	null	null	236.99661254882812	237.00216674804688
557	237.07533264160156	15.087533333333333					1	DETECTED	237.0753 m/z @15.09 [CD6598_1.mzXML]	237.07533264160156	15.087533333333333	9.977133333333335	18.118499999999997	8.141366666666663	8459.921875	1950368.7620412903	0	1296	1.9107456272127568	0.796548867668545	0.6344313325250192	237.07496643066406	237.08233642578125
558	237.11058044433594	11.2676					1	DETECTED	237.1106 m/z @11.27 [CD6598_1.mzXML]	237.11058044433594	11.2676	0.18601666666666666	19.772499999999997	19.58648333333333	77873.6171875	3341798.3828186966	0	1296	0.07778185853033648	9.722844978600586	null	237.10836791992188	237.11862182617188
559	237.1471710205078	11.925749999999999					1	DETECTED	237.1472 m/z @11.93 [CD6598_1.mzXML]	237.1471710205078	11.925749999999999	11.716583333333334	12.131849999999998	0.415266666666664	47270.421875	505206.5097248526	0	1296	0.13403993325700192	0.9438312258594415	0.8127337998172975	237.1471405029297	237.1479949951172
560	238.10546875	14.270833333333334					1	DETECTED	238.1055 m/z @14.27 [CD6598_1.mzXML]	238.10546875	14.270833333333334	6.128666666666667	19.887	13.758333333333333	14467.7041015625	2658498.8944419893	0	1296	1.4035706040522982	1.0720873617370086	1.0194368460324534	238.10498046875	238.10733032226562
561	238.8403778076172	1.7317166666666668					1	DETECTED	238.8404 m/z @1.73 [CD6598_1.mzXML]	238.8403778076172	1.7317166666666668	0.5759333333333333	1.8180833333333333	1.24215	37017.34765625	437252.386100342	0	1296	0.09172111690141072	0.5373628275195755	0.999323344935823	238.8402099609375	238.84341430664062
562	238.96543884277344	12.225766666666667					1	DETECTED	238.9654 m/z @12.23 [CD6598_1.mzXML]	238.96543884277344	12.225766666666667	9.416316666666667	19.9685	10.552183333333332	98361.7421875	7171200.891120784	0	1296	1.815200634970088	1.1613258806167484	1.3263731096055569	238.9621124267578	238.9700927734375
563	239.0625457763672	1.8606666666666667					1	DETECTED	239.0625 m/z @1.86 [CD6598_1.mzXML]	239.0625457763672	1.8606666666666667	0.13495	17.129833333333334	16.994883333333334	70185.5546875	2139345.7772460934	0	1296	0.050529338794561784	1.156642723648606	1.2571970327051323	239.0560760498047	239.06857299804688
564	239.0899200439453	10.529883333333334					1	DETECTED	239.0899 m/z @10.53 [CD6598_1.mzXML]	239.0899200439453	10.529883333333334	10.448649999999999	11.644433333333334	1.1957833333333348	1626303.25	9345293.513327928	1	1296	0.0837678019999597	1.5002786829960182	1.856389355585563	239.0896453857422	239.09042358398438
565	239.137939453125	9.756166666666667					1	DETECTED	239.1379 m/z @9.76 [CD6598_1.mzXML]	239.137939453125	9.756166666666667	5.836133333333334	9.873683333333334	4.03755	3814.966064453125	210978.03962780768	0	1296	0.09050509640945137	0.5149892432887476	0.029978486577495158	239.12966918945312	239.140869140625
566	239.16258239746094	12.567499999999999					1	DETECTED	239.1626 m/z @12.57 [CD6598_1.mzXML]	239.16258239746094	12.567499999999999	8.518083333333333	13.663583333333333	5.1455	109601.7109375	3432793.4668995677	0	1296	0.28864508103884035	0.6353384232296835	0.2706768464593669	239.16006469726562	239.16603088378906
567	239.23504638671875	13.734066666666667					1	DETECTED	239.2350 m/z @13.73 [CD6598_1.mzXML]	239.23504638671875	13.734066666666667	5.3011	14.937866666666668	9.636766666666668	44860.55859375	4498633.691230561	0	1296	0.2633300947778032	0.5713746447474002	0.05156222162896085	239.23504638671875	239.23641967773438
568	240.0937957763672	10.529883333333334					1	DETECTED	240.0938 m/z @10.53 [CD6598_1.mzXML]	240.0937957763672	10.529883333333334	8.059666666666667	13.803949999999999	5.744283333333332	167893.125	2246716.236652532	0	1296	0.0822825744359772	3.3814416621228047	3.380913643344153	240.0853729248047	240.0999755859375
569	240.96636962890625	12.301883333333334					1	DETECTED	240.9664 m/z @12.30 [CD6598_1.mzXML]	240.96636962890625	12.301883333333334	11.00735	18.900166666666667	7.892816666666667	13817.7177734375	1443309.6855111083	0	1296	0.24577952107749645	3.0485181275105564	5.097036255021113	240.96006774902344	240.9669952392578
570	241.0243682861328	8.7457					1	DETECTED	241.0244 m/z @8.75 [CD6598_1.mzXML]	241.0243682861328	8.7457	2.1689999999999996	17.875166666666665	15.706166666666665	5543.25048828125	1479431.451361511	0	1296	0.1566829626555979	1.1940765632206627	92.40654279660166	241.02398681640625	241.03085327148438
571	241.09400939941406	10.529883333333334					1	DETECTED	241.0940 m/z @10.53 [CD6598_1.mzXML]	241.09400939941406	10.529883333333334	10.48945	10.631183333333333	0.14173333333333282	8978.0234375	42268.60675732453	0	1296	0.07779229340308724	1.752679307502007	2.505358615004014	241.0931396484375	241.09437561035156
572	241.10569763183594	11.575683333333334					1	DETECTED	241.1057 m/z @11.58 [CD6598_1.mzXML]	241.10569763183594	11.575683333333334	1.8891833333333332	17.809833333333334	15.92065	764880.5625	1.2873673831570782E7	1	1296	0.12304156397736499	0.5106966261919812	0.015505220950390947	241.0978240966797	241.106201171875
573	241.153564453125	1.9031333333333333					1	DETECTED	241.1536 m/z @1.90 [CD6598_1.mzXML]	241.153564453125	1.9031333333333333	1.9031333333333333	10.2288	8.325666666666667	14926.349609375	825609.8567683715	0	1296	0.13968559995211427	null	null	241.1526336669922	241.1552276611328
574	242.01800537109375	2.0986					1	DETECTED	242.0180 m/z @2.10 [CD6598_1.mzXML]	242.01800537109375	2.0986	2.070133333333333	19.255333333333333	17.1852	6559.12451171875	1735898.4135195022	0	1296	13.012037703173467	302.86193146943486	602.194223645658	242.017578125	242.02792358398438
575	242.92393493652344	1.6554499999999999					1	DETECTED	242.9239 m/z @1.66 [CD6598_1.mzXML]	242.92393493652344	1.6554499999999999	1.53665	19.207	17.67035	316491.53125	1.140859319533142E7	0	1296	0.09527805375789766	1.2437656158495425	1.4503415605527885	242.92372131347656	242.9320526123047
576	242.99375915527344	1.4775					1	DETECTED	242.9938 m/z @1.48 [CD6598_1.mzXML]	242.99375915527344	1.4775	1.4154833333333334	1.4922499999999999	0.07676666666666643	17348.01171875	49544.585414794885	0	1296	0.052867417094974556	0.6149073599713925	0.24875234422229367	242.99366760253906	242.99392700195312
577	243.02340698242188	14.5133					1	DETECTED	243.0234 m/z @14.51 [CD6598_1.mzXML]	243.02340698242188	14.5133	9.726383333333333	19.0285	9.302116666666668	2100.435302734375	729249.1457188106	0	1296	6.429677169284597	0.971618822136727	0.9432376442734541	243.0139617919922	243.02452087402344
578	244.0359344482422	10.317933333333334					1	DETECTED	244.0359 m/z @10.32 [CD6598_1.mzXML]	244.0359344482422	10.317933333333334	10.3028	10.392083333333334	0.08928333333333427	4556.21337890625	15382.342582153293	0	1296	0.08747309354961175	2.9498898678411596	4.899779735682319	244.03541564941406	244.036376953125
579	244.11712646484375	9.550266666666666					1	DETECTED	244.1171 m/z @9.55 [CD6598_1.mzXML]	244.11712646484375	9.550266666666666	9.520633333333334	14.541866666666666	5.021233333333331	5438.37109375	477097.77019122284	0	1296	0.06835938804556463	84.72272215973615	168.4454443194723	244.11264038085938	244.11724853515625
580	244.15357971191406	9.038083333333333					1	DETECTED	244.1536 m/z @9.04 [CD6598_1.mzXML]	244.15357971191406	9.038083333333333	8.992016666666666	9.0534	0.06138333333333357	12850.1953125	32324.349483642167	0	1296	0.08983071983036695	0.6662445730824944	0.3324891461649888	244.1532745361328	244.1536865234375
581	244.18917846679688	11.475766666666667					1	DETECTED	244.1892 m/z @11.48 [CD6598_1.mzXML]	244.18917846679688	11.475766666666667	11.431016666666666	11.548300000000001	0.11728333333333474	59908.1328125	252631.11609423783	0	1296	0.07119932209495516	1.3104283054003731	2.0834622660657782	244.18887329101562	244.19012451171875
582	244.2008056640625	9.144433333333334					1	DETECTED	244.2008 m/z @9.14 [CD6598_1.mzXML]	244.2008056640625	9.144433333333334	9.068533333333333	9.565083333333332	0.49654999999999916	69275.3359375	470332.77191052376	0	1296	0.10820716759848459	1.8600151836774492	1.4697442612778562	244.2004852294922	244.2013397216797
583	244.92205810546875	1.6702000000000001					1	DETECTED	244.9221 m/z @1.67 [CD6598_1.mzXML]	244.92205810546875	1.6702000000000001	1.4922499999999999	13.663583333333333	12.171333333333333	25431.962890625	6966860.9732010495	0	1296	0.061600271862378264	34.19874496581431	67.39748993162864	244.92127990722656	244.9281768798828
584	244.99168395996094	1.4625333333333332					1	DETECTED	244.9917 m/z @1.46 [CD6598_1.mzXML]	244.99168395996094	1.4625333333333332	1.43175	14.1547	12.72295	4228.55859375	1760693.539462189	0	1296	0.07446230809275045	206.6532214401744	412.3064428803488	244.98573303222656	244.99806213378906
585	245.2249298095703	14.455983333333334					1	DETECTED	245.2249 m/z @14.46 [CD6598_1.mzXML]	245.2249298095703	14.455983333333334	6.2427	17.729499999999998	11.486799999999999	56989.57421875	4029057.197146516	0	1296	0.6113430599922296	0.733342812643504	1.733504375793102	245.22398376464844	245.22625732421875
586	246.1508331298828	11.854000000000001					1	DETECTED	246.1508 m/z @11.85 [CD6598_1.mzXML]	246.1508331298828	11.854000000000001	10.557683333333333	12.131849999999998	1.574166666666665	66703.59375	919463.3778979483	0	1296	0.15442447668119463	1.5672043603928607	1.9901369016663588	246.147216796875	246.15113830566406
587	246.16909790039062	9.25755					1	DETECTED	246.1691 m/z @9.26 [CD6598_1.mzXML]	246.16909790039062	9.25755	0.10108333333333334	19.936	19.83491666666667	102401.6953125	5051106.213362125	0	1296	0.09448163750371741	8.120613154039798	0.013412231895987599	246.16754150390625	246.1697540283203
588	246.22796630859375	14.413649999999999					1	DETECTED	246.2280 m/z @14.41 [CD6598_1.mzXML]	246.22796630859375	14.413649999999999	14.2855	15.438216666666667	1.1527166666666666	11220.375	384307.5846235355	0	1296	0.4427970994535446	4.497528937443171	7.995057874886342	246.22775268554688	246.22897338867188
589	246.2412109375	10.992266666666666					1	DETECTED	246.2412 m/z @10.99 [CD6598_1.mzXML]	246.2412109375	10.992266666666666	10.9315	11.13125	0.19974999999999987	16572.349609375	99529.90751098623	0	1296	0.10128079537232004	1.6435820076796668	2.2871640153593336	246.24095153808594	246.2415771484375
590	246.9425811767578	1.5662666666666667					1	DETECTED	246.9426 m/z @1.57 [CD6598_1.mzXML]	246.9425811767578	1.5662666666666667	1.43175	1.6109333333333333	0.17918333333333325	71863.4921875	499285.4458283691	0	1296	0.12161685810947187	0.6642777679514895	0.3366165719754611	246.9423065185547	246.94293212890625
591	247.04490661621094	14.064483333333333					1	DETECTED	247.0449 m/z @14.06 [CD6598_1.mzXML]	247.04490661621094	14.064483333333333	13.6032	16.04365	2.4404500000000002	5900.37890625	363305.931227539	0	1296	0.13371196763984905	2.645283087039776	4.290566174079552	247.04434204101562	247.04617309570312
592	247.09130859375	2.6753833333333334					1	DETECTED	247.0913 m/z @2.68 [CD6598_1.mzXML]	247.09130859375	2.6753833333333334	0.10108333333333334	20.0015	19.90041666666667	194187.484375	2.6189423146690805E7	0	1296	0.9950529044681606	5.039022644821794	9.675641121792504	247.08828735351562	247.0928192138672
593	247.1432342529297	9.229366666666666					1	DETECTED	247.1432 m/z @9.23 [CD6598_1.mzXML]	247.1432342529297	9.229366666666666	9.144433333333334	9.726383333333333	0.5819499999999991	312352.15625	1872529.6299135687	0	1296	0.08775516984850285	1.5432035590182969	1.7149157369174617	247.14297485351562	247.1435546875
594	247.15403747558594	11.854000000000001					1	DETECTED	247.1540 m/z @11.85 [CD6598_1.mzXML]	247.15403747558594	11.854000000000001	11.77675	11.940016666666667	0.1632666666666669	7408.5146484375	53551.61571606416	0	1296	0.13423675387653944	1.056742179072262	1.1134843581445237	247.15403747558594	247.1547088623047
595	247.2404022216797	12.689216666666665					1	DETECTED	247.2404 m/z @12.69 [CD6598_1.mzXML]	247.2404022216797	12.689216666666665	10.946850000000001	15.102166666666667	4.155316666666666	16345.171875	1046172.864112488	0	1296	0.2229552834507178	1.1924346195787356	1.3848692391574713	247.23973083496094	247.2478790283203
596	248.09494018554688	2.55285					1	DETECTED	248.0949 m/z @2.55 [CD6598_1.mzXML]	248.09494018554688	2.55285	0.10108333333333334	20.0015	19.90041666666667	13973.3388671875	2920984.819035981	0	1296	1.8102816552593743	4.880212150653025	11.402413937160938	248.08975219726562	248.09616088867188
597	248.14671325683594	9.229366666666666					1	DETECTED	248.1467 m/z @9.23 [CD6598_1.mzXML]	248.14671325683594	9.229366666666666	9.173266666666667	11.86865	2.695383333333334	50186.4453125	594594.1080285031	0	1296	0.07794049898914679	1.6453402150780996	1.7645137716577468	248.1445770263672	248.14859008789062
598	248.86920166015625	1.6850666666666667					1	DETECTED	248.8692 m/z @1.69 [CD6598_1.mzXML]	248.86920166015625	1.6850666666666667	1.6554499999999999	1.8180833333333333	0.1626333333333334	68267.1640625	454329.3364321288	0	1296	0.21626502120176472	2.7456387169386454	4.491277433877291	248.86898803710938	248.86935424804688
599	249.0021209716797	11.807783333333333					1	DETECTED	249.0021 m/z @11.81 [CD6598_1.mzXML]	249.0021209716797	11.807783333333333	11.053083333333332	19.448333333333334	8.395250000000003	8348.9892578125	1013330.2850631715	0	1296	0.27206179791011387	3.219927006356378	5.517401458339279	249.00064086914062	249.00491333007812
600	249.10589599609375	1.8180833333333333					1	DETECTED	249.1059 m/z @1.82 [CD6598_1.mzXML]	249.10589599609375	1.8180833333333333	1.8180833333333333	5.268199999999999	3.4501166666666663	73330.0546875	899842.1993453987	0	1296	0.032200080322434044	null	null	249.10581970214844	249.10769653320312
601	249.15623474121094	9.815033333333334					1	DETECTED	249.1562 m/z @9.82 [CD6598_1.mzXML]	249.15623474121094	9.815033333333334	9.520633333333334	11.807783333333333	2.2871499999999987	22451.296875	433938.9859081426	0	1296	0.10960825173840583	0.9104949849615729	0.6760010447235709	249.14697265625	249.15660095214844
602	249.21592712402344	10.406983333333333					1	DETECTED	249.2159 m/z @10.41 [CD6598_1.mzXML]	249.21592712402344	10.406983333333333	10.095049999999999	10.421316666666666	0.32626666666666715	16095.2802734375	146301.57037176506	0	1296	0.13420873162046476	0.5229749946569775	0.045949989313955074	249.21592712402344	249.21656799316406
603	251.12637329101562	12.043116666666666					1	DETECTED	251.1264 m/z @12.04 [CD6598_1.mzXML]	251.12637329101562	12.043116666666666	0.10108333333333334	20.0015	19.90041666666667	198436.484375	1.3275244361029668E7	0	1296	10.536187959827506	1.1864222158712003	0.050562069251413495	251.1223602294922	251.1274871826172
604	252.12742614746094	1.6109333333333333					1	DETECTED	252.1274 m/z @1.61 [CD6598_1.mzXML]	252.12742614746094	1.6109333333333333	0.30511666666666665	19.952333333333335	19.64721666666667	12634.6220703125	2872147.6077245795	0	1296	12.719453750250642	7.553397271337662	13.535096251609874	252.12025451660156	252.12979125976562
605	252.98641967773438	1.9173666666666667					1	DETECTED	252.9864 m/z @1.92 [CD6598_1.mzXML]	252.98641967773438	1.9173666666666667	1.4154833333333334	19.788833333333333	18.37335	13809.7734375	2126170.7333261413	0	1296	14.147625044556278	18.304403413807993	27.710144368986434	252.98272705078125	252.99559020996094
606	253.0009765625	10.869016666666665					1	DETECTED	253.0010 m/z @10.87 [CD6598_1.mzXML]	253.0009765625	10.869016666666665	0.6778	10.9315	10.2537	5075.5830078125	1039059.7706972046	0	1296	0.0914408216540199	0.5030655482744129	0.006131096548825662	252.99647521972656	253.00103759765625
607	253.03558349609375	11.58935					1	DETECTED	253.0356 m/z @11.59 [CD6598_1.mzXML]	253.03558349609375	11.58935	11.520216666666666	11.897250000000001	0.3770333333333351	39843.58984375	371035.00766943366	0	1296	0.13154373325828495	2.726856316297026	4.453712632594052	253.03518676757812	253.0359649658203
608	253.04591369628906	1.6109333333333333					1	DETECTED	253.0459 m/z @1.61 [CD6598_1.mzXML]	253.04591369628906	1.6109333333333333	0.15181666666666666	19.985333333333333	19.833516666666668	7061.611328125	3533272.433779359	0	1296	16.888834844137957	3.1816237497961835	12.003938131319279	253.04591369628906	253.05221557617188
609	253.1939239501953	14.760700000000002					1	DETECTED	253.1939 m/z @14.76 [CD6598_1.mzXML]	253.1939239501953	14.760700000000002	14.484566666666666	15.723983333333333	1.239416666666667	11990.302734375	397953.42506414826	0	1296	0.44232257949293974	2.244235876388199	1.637932134288388	253.193359375	253.19435119628906
610	254.13507080078125	13.889100000000001					1	DETECTED	254.1351 m/z @13.89 [CD6598_1.mzXML]	254.13507080078125	13.889100000000001	3.9286000000000003	14.049616666666667	10.121016666666666	20617.111328125	1473263.2400891115	0	1296	0.09201621640828606	0.5162634369215761	0.015238030152156194	254.13084411621094	254.13815307617188
611	254.99380493164062	10.916183333333333					1	DETECTED	254.9938 m/z @10.92 [CD6598_1.mzXML]	254.99380493164062	10.916183333333333	9.25755	11.206633333333334	1.9490833333333342	18990.1015625	475532.42894458043	0	1296	0.36481000973652833	0.5875570248598249	2.9691045305883534	254.99322509765625	254.99398803710938
612	255.01673889160156	10.258316666666667					1	DETECTED	255.0167 m/z @10.26 [CD6598_1.mzXML]	255.01673889160156	10.258316666666667	10.214116666666666	10.317933333333334	0.10381666666666867	4055.408203125	17374.219031738357	0	1296	0.11035848546888971	1.1743966817495979	1.3487933634991958	255.01614379882812	255.0175018310547
613	255.1214141845703	11.575683333333334					1	DETECTED	255.1214 m/z @11.58 [CD6598_1.mzXML]	255.1214141845703	11.575683333333334	11.2218	12.028616666666666	0.8068166666666663	244556.25	2888399.6450524884	1	1296	0.12376275890926358	0.8801789243165455	3.042739179017003	255.12075805664062	255.12179565429688
614	255.17059326171875	13.9909					1	DETECTED	255.1706 m/z @13.99 [CD6598_1.mzXML]	255.17059326171875	13.9909	9.609133333333334	19.545166666666667	9.936033333333333	25379.212890625	3070291.3935710425	0	1296	0.6384721823596156	1.0368322926537317	0.979261092949088	255.16934204101562	255.1727294921875
615	256.261962890625	11.359433333333333					1	DETECTED	256.2620 m/z @11.36 [CD6598_1.mzXML]	256.261962890625	11.359433333333333	0.20281666666666667	19.9685	19.76568333333333	92509.4453125	4430399.4007698065	0	1296	2.415177234337415	0.6198473803206056	0.241743339568414	256.2612609863281	256.26336669921875
616	257.0733947753906	2.2805000000000004					1	DETECTED	257.0734 m/z @2.28 [CD6598_1.mzXML]	257.0733947753906	2.2805000000000004	1.9173666666666667	19.56116666666667	17.643800000000002	12875.8251953125	2203640.1011707154	0	1296	10.136435338493378	9.1418535731364	16.703768388202864	257.0639343261719	257.0822448730469
617	257.1456298828125	1.7898					1	DETECTED	257.1456 m/z @1.79 [CD6598_1.mzXML]	257.1456298828125	1.7898	1.7615	11.00735	9.24585	47474.8671875	3615889.493878113	0	1296	0.07111741531039528	163.35424028268557	325.70848056537113	257.1456298828125	257.1529541015625
618	257.22515869140625	11.999366666666667					1	DETECTED	257.2252 m/z @12.00 [CD6598_1.mzXML]	257.22515869140625	11.999366666666667	0.6609666666666667	15.422716666666668	14.761750000000001	14817.9716796875	3450027.7986523747	0	1296	0.02906911899263598	0.650962657870599	0.30192531574119813	257.2240905761719	257.2258605957031
619	257.24566650390625	13.775583333333334					1	DETECTED	257.2457 m/z @13.78 [CD6598_1.mzXML]	257.24566650390625	13.775583333333334	0.35583333333333333	19.985333333333333	19.6295	27745.3359375	3024287.437343384	0	1296	1.5340637772135555	0.7443513554099014	0.054457696800874734	257.2447509765625	257.2480163574219
620	257.9798278808594	10.184583333333334					1	DETECTED	257.9798 m/z @10.18 [CD6598_1.mzXML]	257.9798278808594	10.184583333333334	9.844366666666668	10.557683333333333	0.7133166666666657	4705.58203125	109770.45968103025	0	1296	0.25446509014689056	1.0483270464899805	1.0966540929799613	257.9793395996094	257.9801330566406
621	258.02838134765625	13.860733333333334					1	DETECTED	258.0284 m/z @13.86 [CD6598_1.mzXML]	258.02838134765625	13.860733333333334	0.11801666666666667	20.0015	19.883483333333334	7193.2578125	2436630.851587369	0	1296	5.193836555718427	0.7234189504016068	1.1118845030596474	258.0206604003906	258.0303039550781
622	258.8977966308594	1.6405500000000002					1	DETECTED	258.8978 m/z @1.64 [CD6598_1.mzXML]	258.8977966308594	1.6405500000000002	1.5662666666666667	1.7466666666666666	0.1803999999999999	88907.84375	447860.9577751462	0	1296	0.07424180409684222	1.1420614509511344	1.5327008679946479	258.89752197265625	258.898193359375
623	258.9425964355469	1.4775					1	DETECTED	258.9426 m/z @1.48 [CD6598_1.mzXML]	258.9425964355469	1.4775	1.4474333333333333	4.680316666666667	3.2328833333333336	9705.0322265625	914427.0575596314	0	1296	0.0639063186914417	53.76191796008866	106.52383592017733	258.9425964355469	258.9519958496094
624	258.9715576171875	1.4625333333333332					1	DETECTED	258.9716 m/z @1.46 [CD6598_1.mzXML]	258.9715576171875	1.4625333333333332	1.43175	2.070133333333333	0.6383833333333331	13263.373046875	247700.22514965813	0	1296	0.5251983505153537	10.368976719003843	19.737953438007686	258.9711608886719	258.9793701171875
625	259.09259033203125	11.86865					1	DETECTED	259.0926 m/z @11.87 [CD6598_1.mzXML]	259.09259033203125	11.86865	8.029466666666666	12.395933333333334	4.366466666666668	18964.326171875	1111144.369738739	0	1296	0.10013020896790437	0.5686712885987036	0.13734257719740733	259.09100341796875	259.0965881347656
626	259.6561279296875	13.291216666666665					1	DETECTED	259.6561 m/z @13.29 [CD6598_1.mzXML]	259.6561279296875	13.291216666666665	13.056683333333332	13.692166666666667	0.635483333333335	20034.837890625	443364.0691704104	0	1296	0.24195398781345112	1.3547825469016526	1.7095650938033051	259.6470031738281	259.6574401855469
627	260.0794372558594	11.575683333333334					1	DETECTED	260.0794 m/z @11.58 [CD6598_1.mzXML]	260.0794372558594	11.575683333333334	11.548300000000001	11.644433333333334	0.09613333333333252	9900.5703125	37021.24854138186	0	1296	0.07319579779906427	1.7553256238588095	2.510651247717619	260.0783996582031	260.07965087890625
628	260.16619873046875	12.116783333333332					1	DETECTED	260.1662 m/z @12.12 [CD6598_1.mzXML]	260.16619873046875	12.116783333333332	1.156	13.126333333333333	11.970333333333333	15092.6455078125	3421962.9074655767	0	1296	0.12509662129454036	0.5460528216505207	0.09210564330104153	260.1575622558594	260.1722106933594
629	260.1845703125	9.88825					1	DETECTED	260.1846 m/z @9.89 [CD6598_1.mzXML]	260.1845703125	9.88825	0.16868333333333335	10.37725	10.208566666666666	84641.703125	1041122.0972098984	0	1296	0.07976977791049755	1.9877849997849828	2.6825017643601954	260.1827392578125	260.1851806640625
630	260.976318359375	1.5218					1	DETECTED	260.9763 m/z @1.52 [CD6598_1.mzXML]	260.976318359375	1.5218	1.43175	13.457283333333333	12.025533333333332	7717.36474609375	2541391.7425568844	0	1296	0.07373136070353214	66.77142328336112	132.54284656672223	260.97467041015625	260.9862365722656
631	261.0098876953125	1.8180833333333333					1	DETECTED	261.0099 m/z @1.82 [CD6598_1.mzXML]	261.0098876953125	1.8180833333333333	1.4474333333333333	16.317816666666666	14.870383333333333	55956.42578125	3166278.6047841795	0	1296	0.3186964064847788	1.1663593984530256	1.3507657405911624	261.00408935546875	261.0151672363281
632	261.07244873046875	10.529883333333334					1	DETECTED	261.0724 m/z @10.53 [CD6598_1.mzXML]	261.07244873046875	10.529883333333334	10.48945	10.60065	0.11120000000000019	8246.1767578125	30926.246583130123	0	1296	0.07408404784081313	1.3751030502885058	1.7502061005770115	261.0719299316406	261.0726013183594
633	261.14349365234375	9.550266666666666					1	DETECTED	261.1435 m/z @9.55 [CD6598_1.mzXML]	261.14349365234375	9.550266666666666	0.10108333333333334	19.919833333333333	19.81875	99333.6328125	4211449.610628477	0	1296	0.08766480453147985	0.9060886859947417	1.5733903931959408	261.14227294921875	261.14459228515625
634	261.1881408691406	9.88825					1	DETECTED	261.1881 m/z @9.89 [CD6598_1.mzXML]	261.1881408691406	9.88825	0.11801666666666667	20.0015	19.883483333333334	9234.232421875	1678595.286546905	0	1296	0.09744388569324514	4.885150025886661	5.411880704332085	261.181884765625	261.1886291503906
635	262.1468811035156	9.550266666666666					1	DETECTED	262.1469 m/z @9.55 [CD6598_1.mzXML]	262.1468811035156	9.550266666666666	9.505799999999999	12.598833333333333	3.0930333333333344	9638.298828125	656835.3107441403	0	1296	0.08816711070998906	34.77923538230887	68.55847076461774	262.14666748046875	262.14776611328125
636	262.25091552734375	12.380149999999999					1	DETECTED	262.2509 m/z @12.38 [CD6598_1.mzXML]	262.25091552734375	12.380149999999999	12.3641	12.703566666666667	0.3394666666666666	10831.01953125	118006.9681342774	0	1296	0.07655468025161483	10.575285565941007	20.150571131882014	262.25054931640625	262.2515869140625
637	263.0177917480469	11.77675					1	DETECTED	263.0178 m/z @11.78 [CD6598_1.mzXML]	263.0177917480469	11.77675	11.0225	17.519333333333336	6.496833333333335	12093.8017578125	1480504.6161667788	0	1296	0.661022715686725	4.306816926306492	7.613633852612985	263.01708984375	263.02154541015625
638	263.0872497558594	11.58935					1	DETECTED	263.0872 m/z @11.59 [CD6598_1.mzXML]	263.0872497558594	11.58935	0.23696666666666666	19.8375	19.60053333333333	1516709.625	3.097558814772899E7	1	1296	0.128348252690639	0.511126386342098	0.016111938776571792	263.0830383300781	263.0925598144531
639	263.1378173828125	9.6829					1	DETECTED	263.1378 m/z @9.68 [CD6598_1.mzXML]	263.1378173828125	9.6829	9.638533333333333	9.74105	0.10251666666666637	25299.103515625	98043.88598242159	0	1296	0.07589731302989122	1.155334335086392	1.310668670172784	263.1378173828125	263.1382141113281
640	263.23529052734375	14.455983333333334					1	DETECTED	263.2353 m/z @14.46 [CD6598_1.mzXML]	263.23529052734375	14.455983333333334	0.18601666666666666	19.952333333333335	19.76631666666667	163029.921875	9989831.684584526	0	1296	0.46167238017676837	1.147953515156244	1.683460073121	263.2308349609375	263.23699951171875
641	264.09088134765625	11.575683333333334					1	DETECTED	264.0909 m/z @11.58 [CD6598_1.mzXML]	264.09088134765625	11.575683333333334	11.520216666666666	12.028616666666666	0.5084	185524.1875	1433411.9566571019	0	1296	0.14531633942433686	2.671665390311854	3.3714476041114114	264.0901184082031	264.09136962890625
642	264.1697998046875	9.229366666666666					1	DETECTED	264.1698 m/z @9.23 [CD6598_1.mzXML]	264.1697998046875	9.229366666666666	9.144433333333334	9.579683333333332	0.43524999999999814	51701.23828125	311410.53771224874	0	1296	0.08299006956563382	1.3315930977335086	1.0914124714413087	264.16937255859375	264.1704406738281
643	264.8432922363281	1.6850666666666667					1	DETECTED	264.8433 m/z @1.69 [CD6598_1.mzXML]	264.8432922363281	1.6850666666666667	1.6554499999999999	1.7756	0.1201500000000002	18429.279296875	99997.3259379883	0	1296	0.11316914427585556	2.0284186831738795	3.0568373663477595	264.8427429199219	264.851318359375
644	265.0214538574219	1.7898					1	DETECTED	265.0215 m/z @1.79 [CD6598_1.mzXML]	265.0214538574219	1.7898	1.7466666666666666	17.097666666666665	15.350999999999999	56767.40625	2274179.607077362	0	1296	0.15726114381332823	11.732107332056495	8.369397566342533	265.0118713378906	265.0233459472656
645	265.0915222167969	11.562083333333334					1	DETECTED	265.0915 m/z @11.56 [CD6598_1.mzXML]	265.0915222167969	11.562083333333334	0.10108333333333334	20.0015	19.90041666666667	11650.4345703125	2437853.930528473	0	1296	18.234801470145086	0.7351951198080122	0.45541131019957715	265.0825500488281	265.09417724609375
646	265.1171569824219	9.726383333333333					1	DETECTED	265.1172 m/z @9.73 [CD6598_1.mzXML]	265.1171569824219	9.726383333333333	9.653366666666667	10.095049999999999	0.4416833333333319	139964.390625	859522.2455068367	1	1296	0.09275447286414717	1.6234427370512035	2.033483192062109	265.1166076660156	265.11773681640625
647	265.141845703125	11.2831					1	DETECTED	265.1418 m/z @11.28 [CD6598_1.mzXML]	265.141845703125	11.2831	11.2676	18.660500000000003	7.392900000000003	47679.80078125	2319498.94583557	0	1296	0.10917230526215604	39.70337310295755	77.30928191231357	265.13238525390625	265.1424865722656
648	265.2506408691406	12.660666666666666					1	DETECTED	265.2506 m/z @12.66 [CD6598_1.mzXML]	265.2506408691406	12.660666666666666	0.8128833333333334	19.936	19.123116666666668	42141.76953125	3676535.8541952535	0	1296	0.14991419094616454	0.5876115634503944	0.12252676958202847	265.2422180175781	265.2575988769531
649	265.97991943359375	10.243383333333332					1	DETECTED	265.9799 m/z @10.24 [CD6598_1.mzXML]	265.97991943359375	10.243383333333332	10.184583333333334	10.37725	0.19266666666666588	26854.158203125	145581.8728975829	0	1296	0.09676354133512	1.6383219954649026	2.1449785059296347	265.97943115234375	265.9803771972656
650	266.07049560546875	16.36705					1	DETECTED	266.0705 m/z @16.37 [CD6598_1.mzXML]	266.07049560546875	16.36705	9.505799999999999	19.952333333333335	10.446533333333337	5318.47802734375	1553281.9278246467	0	1296	3.17284795375366	0.7612704196271333	0.5225408392542665	266.0682373046875	266.0723876953125
651	266.1206359863281	9.756166666666667					1	DETECTED	266.1206 m/z @9.76 [CD6598_1.mzXML]	266.1206359863281	9.756166666666667	9.6829	9.844366666666668	0.16146666666666754	17964.482421875	101453.66080517555	0	1296	0.11767708257517029	1.1019108280254781	1.6073666054723283	266.12042236328125	266.1209716796875
652	266.9261169433594	1.5662666666666667					1	DETECTED	266.9261 m/z @1.57 [CD6598_1.mzXML]	266.9261169433594	1.5662666666666667	1.53665	1.6258666666666668	0.08921666666666672	40582.1328125	171997.63354882837	0	1296	0.08663911844842076	1.5061902082160976	2.0123804164321952	266.9259033203125	266.92633056640625
653	267.02984619140625	11.562083333333334					1	DETECTED	267.0298 m/z @11.56 [CD6598_1.mzXML]	267.02984619140625	11.562083333333334	11.548300000000001	11.88295	0.3346499999999981	15659.884765625	142245.340691772	0	1296	0.31822249659686364	12.139661426844599	23.279322853689198	267.0293273925781	267.03057861328125
654	267.0669860839844	15.89955					1	DETECTED	267.0670 m/z @15.90 [CD6598_1.mzXML]	267.0669860839844	15.89955	1.1908166666666666	19.8375	18.646683333333332	7475.38525390625	3250421.3570371703	0	1296	2.5701809334502297	0.6338643481650357	0.6659702733741055	267.05718994140625	267.0725402832031
655	267.0980224609375	1.6702000000000001					1	DETECTED	267.0980 m/z @1.67 [CD6598_1.mzXML]	267.0980224609375	1.6702000000000001	1.5218	9.800583333333332	8.278783333333331	20132.064453125	938536.6654987179	0	1296	0.047573358443259384	25.01955737240397	49.656147193613364	267.0965881347656	267.0995178222656
656	267.266357421875	12.732616666666667					1	DETECTED	267.2664 m/z @12.73 [CD6598_1.mzXML]	267.266357421875	12.732616666666667	3.869966666666667	14.672666666666666	10.8027	48298.40625	2137286.584011934	0	1296	0.15591095404458066	3.3183853867027495	5.772222875933923	267.2648010253906	267.267822265625
657	267.6451721191406	13.26395					1	DETECTED	267.6452 m/z @13.26 [CD6598_1.mzXML]	267.6451721191406	13.26395	12.973966666666666	18.2315	5.257533333333335	306999.40625	7031834.62513653	2	1296	0.29185802452330734	1.4476948918431018	1.9737970967232858	267.63531494140625	267.6458740234375
658	267.97796630859375	10.2288					1	DETECTED	267.9780 m/z @10.23 [CD6598_1.mzXML]	267.97796630859375	10.2288	0.16868333333333335	10.347883333333334	10.1792	25445.7578125	1230050.7785185545	0	1296	0.08579718723910545	0.5066657929911408	2.6462608186629746	267.97772216796875	267.9845886230469
659	268.11456298828125	1.8891833333333332					1	DETECTED	268.1146 m/z @1.89 [CD6598_1.mzXML]	268.11456298828125	1.8891833333333332	1.8321666666666667	10.900516666666666	9.068349999999999	11185.4052734375	3626061.7610258786	0	1296	9.5121173630877	79.52367728734312	158.04735457468624	268.1138610839844	268.1167297363281
660	268.1533203125	9.201566666666668					1	DETECTED	268.1533 m/z @9.20 [CD6598_1.mzXML]	268.1533203125	9.201566666666668	9.173266666666667	13.648916666666667	4.47565	98480.234375	4996156.886861877	0	1296	0.06946807656713183	2.885055674106786	3.9343661858438232	268.1467590332031	268.15386962890625
661	268.189697265625	9.844366666666668					1	DETECTED	268.1897 m/z @9.84 [CD6598_1.mzXML]	268.189697265625	9.844366666666668	9.815033333333334	9.947683333333334	0.13264999999999993	6605.4658203125	28028.596473022215	0	1296	0.0766066585860461	2.2610795454545194	3.5221590909090392	268.1894226074219	268.1900634765625
662	268.9560546875	11.236983333333335					1	DETECTED	268.9561 m/z @11.24 [CD6598_1.mzXML]	268.9560546875	11.236983333333335	10.916183333333333	18.8195	7.903316666666669	10258.40625	945573.2527024231	0	1296	0.47415785169484614	12.318136949293361	23.636273898586722	268.95391845703125	268.9580993652344
663	268.99591064453125	10.258316666666667					1	DETECTED	268.9959 m/z @10.26 [CD6598_1.mzXML]	268.99591064453125	10.258316666666667	9.565083333333332	10.288133333333333	0.7230500000000006	6328.8857421875	135877.67184570333	0	1296	0.6204073060309092	0.5215055056017684	0.04301101120353683	268.9954833984375	268.9961242675781
664	269.04669189453125	1.9450166666666666					1	DETECTED	269.0467 m/z @1.95 [CD6598_1.mzXML]	269.04669189453125	1.9450166666666666	1.6850666666666667	11.969766666666667	10.2847	9219.251953125	1863610.5498615722	0	1296	0.5394431589990876	19.78207347566841	38.56414695133682	269.0449523925781	269.04827880859375
665	269.08612060546875	1.4922499999999999					1	DETECTED	269.0861 m/z @1.49 [CD6598_1.mzXML]	269.08612060546875	1.4922499999999999	1.4154833333333334	2.7029666666666667	1.2874833333333333	8341.0400390625	190198.52387707515	0	1296	0.07187270647330402	8.385692574902327	15.771385149804654	269.0843200683594	269.0865478515625
666	269.13671875	12.043116666666666					1	DETECTED	269.1367 m/z @12.04 [CD6598_1.mzXML]	269.13671875	12.043116666666666	11.475766666666667	12.210166666666668	0.7344000000000008	94215.6015625	1009486.4910952147	0	1296	0.14385081108572884	0.8170499450573527	0.2731580887670955	269.1349792480469	269.13726806640625
667	269.22467041015625	14.064483333333333					1	DETECTED	269.2247 m/z @14.06 [CD6598_1.mzXML]	269.22467041015625	14.064483333333333	13.874866666666666	16.415583333333334	2.5407166666666683	126545.4296875	3215327.796169039	0	1296	0.33334598193792964	2.4468620299681483	4.217157323095306	269.22393798828125	269.225830078125
668	269.28192138671875	12.317133333333334					1	DETECTED	269.2819 m/z @12.32 [CD6598_1.mzXML]	269.28192138671875	12.317133333333334	0.11801666666666667	19.936	19.817983333333334	8869.8935546875	2093310.6514303284	0	1296	0.09449592512397231	1.112550392663419	0.5770212506150458	269.2800598144531	269.2843322753906
669	270.1401672363281	12.072483333333334					1	DETECTED	270.1402 m/z @12.07 [CD6598_1.mzXML]	270.1401672363281	12.072483333333334	12.013966666666667	13.372800000000002	1.358833333333335	12865.2548828125	513610.7269636238	0	1296	0.10102816548707771	11.610652235830065	22.22130447166013	270.1399230957031	270.1430358886719
670	270.2279052734375	14.034799999999999					1	DETECTED	270.2279 m/z @14.03 [CD6598_1.mzXML]	270.2279052734375	14.034799999999999	13.9464	14.8787	0.9322999999999997	29911.404296875	636367.4500030518	0	1296	0.3608983822993821	5.273190045248971	5.224340263797747	270.22760009765625	270.228515625
671	270.9734191894531	10.869016666666665					1	DETECTED	270.9734 m/z @10.87 [CD6598_1.mzXML]	270.9734191894531	10.869016666666665	1.6109333333333333	10.946850000000001	9.335916666666668	4256.87158203125	1786251.828348572	0	1296	0.1143816912278588	0.5042035338487989	0.008407067697597893	270.9717102050781	270.97589111328125
672	271.03857421875	1.7898					1	DETECTED	271.0386 m/z @1.79 [CD6598_1.mzXML]	271.03857421875	1.7898	1.7317166666666668	15.723983333333333	13.992266666666666	75889.6171875	7385256.571344177	0	1296	0.12569747998395076	120.44992826398865	239.89985652797733	271.0379638671875	271.0463562011719
673	271.1416931152344	12.411383333333333					1	DETECTED	271.1417 m/z @12.41 [CD6598_1.mzXML]	271.1416931152344	12.411383333333333	0.2541333333333333	12.458499999999999	12.204366666666665	11967.6376953125	2934409.31961914	0	1296	0.15924395936349178	0.5019378011748818	0.003875602349763788	271.140625	271.1493835449219
674	271.1631164550781	10.806733333333334					1	DETECTED	271.1631 m/z @10.81 [CD6598_1.mzXML]	271.1631164550781	10.806733333333334	10.475883333333334	10.916183333333333	0.4402999999999988	16338.240234375	198324.71459619197	0	1296	0.13229008852236923	0.6654072842677935	0.33081456853558705	271.15484619140625	271.1641845703125
675	271.2041015625	14.7165					1	DETECTED	271.2041 m/z @14.72 [CD6598_1.mzXML]	271.2041015625	14.7165	11.206633333333334	15.771600000000001	4.564966666666667	28831.82421875	1651482.0529459233	0	1296	0.44106493729767315	0.6529588420876187	0.27806841048939096	271.20306396484375	271.20477294921875
676	271.2611083984375	12.660666666666666					1	DETECTED	271.2611 m/z @12.66 [CD6598_1.mzXML]	271.2611083984375	12.660666666666666	0.10108333333333334	20.0015	19.90041666666667	77599.140625	5689038.400618217	0	1296	0.19048994308367462	1.1510096262481337	0.0914136412338115	271.25946044921875	271.2635498046875
677	271.6562805175781	13.042983333333332					1	DETECTED	271.6563 m/z @13.04 [CD6598_1.mzXML]	271.6562805175781	13.042983333333332	12.889416666666667	13.5591	0.6696833333333334	48452.23828125	550145.4081752939	0	1296	0.156119990862976	2.083783138730701	3.3791327103108904	271.64654541015625	271.65673828125
678	272.2074279785156	14.8787					1	DETECTED	272.2074 m/z @14.88 [CD6598_1.mzXML]	272.2074279785156	14.8787	14.441833333333333	15.407166666666665	0.9653333333333318	6157.63525390625	173655.2686550903	0	1296	0.2646483479520896	1.1048374790172415	1.209674958034483	272.20660400390625	272.2086181640625
679	272.79315185546875	2.01395					1	DETECTED	272.7932 m/z @2.01 [CD6598_1.mzXML]	272.79315185546875	2.01395	1.8891833333333332	2.33495	0.44576666666666687	16435.525390625	202927.10469311522	0	1296	0.16975665123686823	1.7864012823938022	2.5728025647876045	272.79296875	272.7943420410156
680	272.9427490234375	1.6258666666666668					1	DETECTED	272.9427 m/z @1.63 [CD6598_1.mzXML]	272.9427490234375	1.6258666666666668	1.53665	1.6702000000000001	0.13355000000000006	74558.984375	334214.8322907717	0	1296	0.07156502598352854	0.7531043244372119	0.5547735418626575	272.942626953125	272.9439697265625
681	273.2184753417969	11.345183333333333					1	DETECTED	273.2185 m/z @11.35 [CD6598_1.mzXML]	273.2184753417969	11.345183333333333	10.3028	16.7395	6.4367	8964.7216796875	1585511.7512734376	0	1296	5.765408217199285	3.087491805637721	4.046691485955583	273.2184753417969	273.2211608886719
682	273.6632385253906	14.064483333333333					1	DETECTED	273.6632 m/z @14.06 [CD6598_1.mzXML]	273.6632385253906	14.064483333333333	13.960966666666668	14.908266666666666	0.9472999999999985	7526.78955078125	185994.83555981438	0	1296	0.1761117553855911	4.575591692159103	8.151183384318205	273.6628723144531	273.6718444824219
683	274.0016174316406	11.206633333333334					1	DETECTED	274.0016 m/z @11.21 [CD6598_1.mzXML]	274.0016174316406	11.206633333333334	0.35583333333333333	18.038166666666665	17.682333333333332	10030.3125	1830922.9017540894	0	1296	0.9790581431850853	0.7228409405547228	0.5879947877018428	274.0006408691406	274.0025329589844
684	274.2003479003906	10.199366666666666					1	DETECTED	274.2003 m/z @10.20 [CD6598_1.mzXML]	274.2003479003906	10.199366666666666	6.16115	10.992266666666666	4.831116666666666	3989.1689453125	308258.0465806272	0	1296	0.07136301098439013	0.5981745242330566	0.19634904846611323	274.1989440917969	274.20245361328125
685	274.2718811035156	11.359433333333333					1	DETECTED	274.2719 m/z @11.36 [CD6598_1.mzXML]	274.2718811035156	11.359433333333333	11.2676	18.916	7.6484000000000005	3469775.25	2.2190133342039235E7	1	1296	0.08430654885228428	2.401567576294596	3.1500204654444586	274.27117919921875	274.2741394042969
686	274.6237487792969	12.8042					1	DETECTED	274.6237 m/z @12.80 [CD6598_1.mzXML]	274.6237487792969	12.8042	12.79015	13.140099999999999	0.349949999999998	13378.1513671875	229810.76624706987	0	1296	0.09808533672860698	12.453736654804882	23.907473309609763	274.6231994628906	274.6331787109375
687	274.65289306640625	13.588583333333334					1	DETECTED	274.6529 m/z @13.59 [CD6598_1.mzXML]	274.65289306640625	13.588583333333334	13.372800000000002	13.775583333333334	0.40278333333333194	21992.541015625	231322.68604052748	0	1296	0.11885484468447949	0.9333050127442652	0.8666100254885305	274.65240478515625	274.65386962890625
688	274.8795471191406	1.6850666666666667					1	DETECTED	274.8795 m/z @1.69 [CD6598_1.mzXML]	274.8795471191406	1.6850666666666667	1.6258666666666668	1.8037166666666666	0.17784999999999984	19429.29296875	147223.97013330067	0	1296	0.04659223845237581	1.5021114864864873	2.0042229729729746	274.87139892578125	274.87994384765625
689	274.94049072265625	1.6109333333333333					1	DETECTED	274.9405 m/z @1.61 [CD6598_1.mzXML]	274.94049072265625	1.6109333333333333	1.43175	1.6109333333333333	0.17918333333333325	9931.9580078125	43535.97194946295	0	1296	0.2579296625535974	0.5	null	274.94049072265625	274.9491271972656
690	274.9981384277344	11.1919					1	DETECTED	274.9981 m/z @11.19 [CD6598_1.mzXML]	274.9981384277344	11.1919	1.4922499999999999	18.199	16.706750000000003	16301.7490234375	2536982.2232153625	0	1296	1.0163178734827731	0.7658973520193462	20.606669473656403	274.99749755859375	275.0067138671875
691	275.2752685546875	11.359433333333333					1	DETECTED	275.2753 m/z @11.36 [CD6598_1.mzXML]	275.2752685546875	11.359433333333333	8.164316666666666	11.67285	3.508533333333334	511710.34375	1.989007288160828E7	0	1296	0.1450454734517308	0.5255228524500304	0.04421455502459361	275.2707824707031	275.2763366699219
692	275.63116455078125	13.3049					1	DETECTED	275.6312 m/z @13.30 [CD6598_1.mzXML]	275.63116455078125	13.3049	0.77915	13.618633333333333	12.839483333333334	142663.125	4057725.50177307	0	1296	0.026933672105325712	0.5107918904407357	0.4357143387649752	275.62744140625	275.6316223144531
693	275.9972839355469	16.788833333333333					1	DETECTED	275.9973 m/z @16.79 [CD6598_1.mzXML]	275.9972839355469	16.788833333333333	10.154616666666668	18.660500000000003	8.505883333333335	2171.9501953125	567790.4430718075	0	1296	0.7341305439599815	0.6410616174228058	0.2821232348456115	275.9944763183594	275.9986877441406
694	276.1794738769531	8.86875					1	DETECTED	276.1795 m/z @8.87 [CD6598_1.mzXML]	276.1794738769531	8.86875	8.8228	9.098899999999999	0.2760999999999978	4472.63818359375	35117.011215850536	0	1296	0.22490421154852136	3.0043525571273215	5.008705114254643	276.1788024902344	276.1799621582031
695	276.6502990722656	13.26395					1	DETECTED	276.6503 m/z @13.26 [CD6598_1.mzXML]	276.6502990722656	13.26395	13.126333333333333	13.734066666666667	0.6077333333333339	56995.18359375	861177.1744482395	0	1296	0.22100814282074488	2.4357975465068953	2.7908083584551937	276.6495361328125	276.65093994140625
696	276.9833679199219	1.8037166666666666					1	DETECTED	276.9834 m/z @1.80 [CD6598_1.mzXML]	276.9833679199219	1.8037166666666666	1.4474333333333333	18.75583333333333	17.3084	23969.87109375	2253977.803071625	0	1296	0.3299185906927291	24.290218459091548	0.8963047631281418	276.9751281738281	276.9932556152344
697	277.0371398925781	10.529883333333334					1	DETECTED	277.0371 m/z @10.53 [CD6598_1.mzXML]	277.0371398925781	10.529883333333334	10.475883333333334	19.335833333333333	8.85995	12907.7900390625	1027883.9676358646	0	1296	null	82.03657407407366	1.5487295334057827	277.0365905761719	277.0469665527344
698	277.1026306152344	11.2676					1	DETECTED	277.1026 m/z @11.27 [CD6598_1.mzXML]	277.1026306152344	11.2676	8.488583333333333	11.838883333333333	3.3503000000000007	101219.7265625	3008847.7056988836	0	1296	0.08418394681838137	0.607037397199975	0.19941198650640363	277.1025695800781	277.103515625
699	277.1393737792969	11.925749999999999					1	DETECTED	277.1394 m/z @11.93 [CD6598_1.mzXML]	277.1393737792969	11.925749999999999	8.459216666666666	13.140099999999999	4.680883333333332	13664.162109375	1075231.5518753051	0	1296	0.10533785166865428	0.6751533712835109	0.35030674256702177	277.133544921875	277.14019775390625
700	277.15679931640625	15.422716666666668					1	DETECTED	277.1568 m/z @15.42 [CD6598_1.mzXML]	277.15679931640625	15.422716666666668	10.080350000000001	19.691333333333333	9.610983333333332	15465.306640625	2457137.436172057	0	1296	0.756150339667899	0.7007574594391587	3.3608988885880744	277.1517333984375	277.15802001953125
701	277.1781921386719	12.194616666666667					1	DETECTED	277.1782 m/z @12.19 [CD6598_1.mzXML]	277.1781921386719	12.194616666666667	0.30511666666666665	19.545166666666667	19.24005	15577.0458984375	2753498.479506653	0	1296	0.12519997902542457	0.8091193910593381	0.6182387821186761	277.17547607421875	277.1792297363281
702	277.2141418457031	12.567499999999999					1	DETECTED	277.2141 m/z @12.57 [CD6598_1.mzXML]	277.2141418457031	12.567499999999999	12.05785	14.1842	2.1263500000000004	20963.4609375	1030292.5096862792	0	1296	1.3344158916676285	2.0860884921024283	3.073949252663647	277.2108154296875	277.21453857421875
703	278.1843566894531	9.098899999999999					1	DETECTED	278.1844 m/z @9.10 [CD6598_1.mzXML]	278.1843566894531	9.098899999999999	9.068533333333333	9.144433333333334	0.07590000000000074	7971.7197265625	25884.111091308987	0	1296	0.08914828723096768	1.2497255762898407	1.4994511525796816	278.18414306640625	278.18487548828125
704	278.6261291503906	12.973966666666666					1	DETECTED	278.6261 m/z @12.97 [CD6598_1.mzXML]	278.6261291503906	12.973966666666666	12.832233333333333	13.098716666666666	0.2664833333333334	42914.96484375	383785.60801611276	0	1296	0.14941229614476192	0.9400870178739453	0.8801740357478907	278.6250305175781	278.6268005371094
705	278.9806823730469	1.8463500000000002					1	DETECTED	278.9807 m/z @1.85 [CD6598_1.mzXML]	278.9806823730469	1.8463500000000002	1.8463500000000002	19.207	17.36065	9173.384765625	2440528.9733804315	0	1296	13.812783624729683	null	null	278.97869873046875	278.98236083984375
706	279.06121826171875	11.562083333333334					1	DETECTED	279.0612 m/z @11.56 [CD6598_1.mzXML]	279.06121826171875	11.562083333333334	1.8606666666666667	11.823550000000001	9.962883333333334	39306.7109375	3392097.333789795	0	1296	0.12147686032128036	0.5091630033142509	0.01705829265416758	279.0541076660156	279.0664978027344
707	279.0825500488281	10.529883333333334					1	DETECTED	279.0826 m/z @10.53 [CD6598_1.mzXML]	279.0825500488281	10.529883333333334	8.059666666666667	19.772499999999997	11.71283333333333	435955.5	8900187.466768784	0	1296	0.07548608565779347	0.7692633307822558	1.4961561953260483	279.0820007324219	279.09246826171875
708	279.1570129394531	12.473683333333334					1	DETECTED	279.1570 m/z @12.47 [CD6598_1.mzXML]	279.1570129394531	12.473683333333334	0.10108333333333334	20.0015	19.90041666666667	151424.40625	3.686912401019236E7	0	1296	0.1583291799553077	0.5367362805537956	0.0885467826597424	279.15655517578125	279.1582946777344
709	279.2297058105469	13.515466666666667					1	DETECTED	279.2297 m/z @13.52 [CD6598_1.mzXML]	279.2297058105469	13.515466666666667	11.77675	15.102166666666667	3.3254166666666674	67349.7265625	2702923.569567872	0	1296	0.18616688294270745	0.7038526928499141	0.5083925348454338	279.22894287109375	279.2312316894531
710	279.6450500488281	12.946133333333334					1	DETECTED	279.6451 m/z @12.95 [CD6598_1.mzXML]	279.6450500488281	12.946133333333334	12.79015	13.573749999999999	0.7835999999999981	126693.0	1860960.62888623	0	1296	0.20188587480370224	0.950975179629391	3.276893948775756	279.64434814453125	279.6457824707031
711	280.0902404785156	1.7466666666666666					1	DETECTED	280.0902 m/z @1.75 [CD6598_1.mzXML]	280.0902404785156	1.7466666666666666	1.6702000000000001	19.4165	17.746299999999998	156407.125	6801754.861151126	0	1296	0.08196309596165308	88.91463706373342	104.78683066020787	280.0848693847656	280.0905456542969
712	280.1607971191406	12.442783333333333					1	DETECTED	280.1608 m/z @12.44 [CD6598_1.mzXML]	280.1607971191406	12.442783333333333	0.11801666666666667	20.0015	19.883483333333334	25287.365234375	6607472.823248786	0	1296	null	0.8066474551242351	0.7583704115375348	280.1596984863281	280.1618347167969
713	280.6527404785156	13.386933333333333					1	DETECTED	280.6527 m/z @13.39 [CD6598_1.mzXML]	280.6527404785156	13.386933333333333	13.223066666666666	14.139866666666668	0.9168000000000021	212691.171875	2779978.78563318	2	1296	0.21150452065480962	1.6532595607592004	1.8113648212822608	280.6515808105469	280.6532897949219
714	281.0087890625	11.602983333333333					1	DETECTED	281.0088 m/z @11.60 [CD6598_1.mzXML]	281.0087890625	11.602983333333333	1.8749166666666668	11.687516666666665	9.812599999999998	28895.638671875	1.0581455940666014E7	0	1296	0.07603137267220283	0.5043448167158942	0.00868963343178839	281.0087585449219	281.01055908203125
715	281.0825500488281	15.7871					1	DETECTED	281.0826 m/z @15.79 [CD6598_1.mzXML]	281.0825500488281	15.7871	9.638533333333333	18.900166666666667	9.261633333333334	16263.7412109375	3442780.163902283	0	1296	2.0146514304975423	0.7531538515751638	0.5172923003879627	281.08123779296875	281.08758544921875
716	281.11102294921875	11.925749999999999					1	DETECTED	281.1110 m/z @11.93 [CD6598_1.mzXML]	281.11102294921875	11.925749999999999	9.460916666666666	11.925749999999999	2.464833333333333	7880.30078125	728135.1011613768	0	1296	2.341790636667678	0.5	null	281.11102294921875	281.1125183105469
717	281.13690185546875	11.897250000000001					1	DETECTED	281.1369 m/z @11.90 [CD6598_1.mzXML]	281.13690185546875	11.897250000000001	11.854000000000001	11.969766666666667	0.11576666666666569	11194.3466796875	58944.29044995106	0	1296	0.1230021763069491	1.3383429672446758	1.6766859344893519	281.135986328125	281.1375732421875
718	281.24566650390625	14.427733333333332					1	DETECTED	281.2457 m/z @14.43 [CD6598_1.mzXML]	281.24566650390625	14.427733333333332	0.4908166666666667	19.56116666666667	19.07035	240070.484375	1.4302785699686155E7	0	1296	0.5782162225788241	0.7140841833324707	0.42299679785144223	281.2440490722656	281.2478332519531
719	281.6604919433594	14.198566666666666					1	DETECTED	281.6605 m/z @14.20 [CD6598_1.mzXML]	281.6604919433594	14.198566666666666	11.116133333333332	16.544283333333333	5.4281500000000005	98520.5546875	4809557.773169404	0	1296	0.9543779719715264	2.408292048857186	9.677945934414899	281.6551513671875	281.6615905761719
720	282.2020568847656	11.505383333333333					1	DETECTED	282.2021 m/z @11.51 [CD6598_1.mzXML]	282.2020568847656	11.505383333333333	11.490566666666666	11.602983333333333	0.11241666666666639	25445.81640625	101512.78427441484	0	1296	0.06650400973605386	3.793588301462356	6.587176602924712	282.20123291015625	282.20257568359375
721	282.2200927734375	18.470000000000002					1	DETECTED	282.2201 m/z @18.47 [CD6598_1.mzXML]	282.2200927734375	18.470000000000002	0.11801666666666667	20.0015	19.883483333333334	4585.78515625	3153546.2956999512	0	1296	1.6720493116597481	0.541725735365569	0.08345147073113791	282.2189636230469	282.2214050292969
722	282.24896240234375	14.455983333333334					1	DETECTED	282.2490 m/z @14.46 [CD6598_1.mzXML]	282.24896240234375	14.455983333333334	10.822616666666667	16.15628333333333	5.333666666666664	56452.63671875	5735729.137817631	0	1296	3.282157171627027	0.7003235010816671	0.30465044083425913	282.248046875	282.25811767578125
723	282.2770080566406	14.005616666666667					1	DETECTED	282.2770 m/z @14.01 [CD6598_1.mzXML]	282.2770080566406	14.005616666666667	11.807783333333333	19.952333333333335	8.144550000000002	152180.203125	9246444.21703406	0	1296	0.25819808630467556	14.50463526337221	15.968310730005646	282.2755126953125	282.2867736816406
724	282.9033203125	1.5809833333333332					1	DETECTED	282.9033 m/z @1.58 [CD6598_1.mzXML]	282.9033203125	1.5809833333333332	1.5218	1.6405500000000002	0.11875000000000013	82309.9453125	320348.6071630863	0	1296	0.059745208469379696	0.9668226746071923	1.0886128837126767	282.9026184082031	282.9039001464844
725	282.9721984863281	11.505383333333333					1	DETECTED	282.9722 m/z @11.51 [CD6598_1.mzXML]	282.9721984863281	11.505383333333333	1.2256166666666668	12.286533333333333	11.060916666666666	11895.7421875	1680344.538080444	0	1296	1.1096403032174749	0.5379945394350715	1.6333812558275038	282.9711608886719	282.97381591796875
726	283.0063171386719	10.243383333333332					1	DETECTED	283.0063 m/z @10.24 [CD6598_1.mzXML]	283.0063171386719	10.243383333333332	10.199366666666666	10.448649999999999	0.24928333333333264	21662.982421875	134215.6027933352	0	1296	0.08716205831667523	2.8316925407043185	2.473290458688964	283.0059509277344	283.0068359375
727	283.1058349609375	10.774049999999999					1	DETECTED	283.1058 m/z @10.77 [CD6598_1.mzXML]	283.1058349609375	10.774049999999999	8.488583333333333	10.837950000000001	2.3493666666666684	7372.4375	175671.3296084598	0	1296	0.08139335707424422	0.513979639460942	0.02795927892188411	283.1022033691406	283.1064758300781
728	283.1520690917969	12.043116666666666					1	DETECTED	283.1521 m/z @12.04 [CD6598_1.mzXML]	283.1520690917969	12.043116666666666	1.8749166666666668	12.348416666666667	10.4735	31095.734375	4643643.123993164	0	1296	0.18455817011774123	0.5150124899195532	0.030024979839106316	283.1514892578125	283.1614685058594
729	283.2406921386719	15.329983333333333					1	DETECTED	283.2407 m/z @15.33 [CD6598_1.mzXML]	283.2406921386719	15.329983333333333	14.7311	16.820833333333333	2.089733333333333	6977.7451171875	378650.8593102414	0	1296	0.6589213219903023	1.7446915091976738	2.194510902893846	283.2396240234375	283.25030517578125
730	283.2610778808594	12.689216666666665					1	DETECTED	283.2611 m/z @12.69 [CD6598_1.mzXML]	283.2610778808594	12.689216666666665	0.13495	20.0015	19.86655	71193.2890625	3446493.073855071	0	1296	0.25161462744962826	0.5797954939383843	3.2056089896921507	283.2522277832031	283.26373291015625
731	283.280517578125	14.020083333333334					1	DETECTED	283.2805 m/z @14.02 [CD6598_1.mzXML]	283.280517578125	14.020083333333334	13.84665	14.790099999999999	0.9434499999999986	22771.859375	530002.2321979979	0	1296	0.3143311117283769	2.719921199308084	2.7164373305876643	283.2799072265625	283.28131103515625
732	284.18475341796875	9.038083333333333					1	DETECTED	284.1848 m/z @9.04 [CD6598_1.mzXML]	284.18475341796875	9.038083333333333	9.007483333333333	10.392083333333334	1.3846000000000007	16346.3349609375	196016.8491653135	0	1296	0.07213469480455359	2.2363634902153673	21.03813750071395	284.1833801269531	284.1882629394531
733	284.29266357421875	12.646016666666666					1	DETECTED	284.2927 m/z @12.65 [CD6598_1.mzXML]	284.29266357421875	12.646016666666666	12.567499999999999	18.0545	5.487000000000002	23018.00390625	1484402.3736137087	0	1296	0.0909692526273318	34.941625981744615	68.88325196348923	284.29229736328125	284.2931823730469
734	284.3294372558594	11.897250000000001					1	DETECTED	284.3294 m/z @11.90 [CD6598_1.mzXML]	284.3294372558594	11.897250000000001	11.854000000000001	12.194616666666667	0.3406166666666657	28411.220703125	196239.5200235592	0	1296	0.11002651656788132	3.9377649325625677	6.766387076897261	284.3287048339844	284.329833984375
735	284.9081726074219	1.6850666666666667					1	DETECTED	284.9082 m/z @1.69 [CD6598_1.mzXML]	284.9081726074219	1.6850666666666667	1.6405500000000002	1.7756	0.1350499999999999	38230.484375	171815.06782666012	0	1296	0.041597490980010754	1.5168476226132566	2.0256526032960847	284.906494140625	284.9085693359375
736	285.00445556640625	10.2288					1	DETECTED	285.0045 m/z @10.23 [CD6598_1.mzXML]	285.00445556640625	10.2288	10.184583333333334	10.37725	0.19266666666666588	23819.048828125	129709.14212072748	0	1296	0.08101630976479157	2.1786656615153164	3.143074257206315	285.00421142578125	285.0048828125
737	285.06329345703125	1.4474333333333333					1	DETECTED	285.0633 m/z @1.45 [CD6598_1.mzXML]	285.06329345703125	1.4474333333333333	1.4154833333333334	11.7019	10.286416666666668	13466.0234375	2768375.092199463	0	1296	10.144597582023838	160.97678664580113	320.95357329160225	285.06121826171875	285.0687255859375
738	285.240234375	13.042983333333332					1	DETECTED	285.2402 m/z @13.04 [CD6598_1.mzXML]	285.240234375	13.042983333333332	12.932116666666667	13.195233333333334	0.2631166666666669	46747.625	310824.24812451174	0	1296	0.08306956193765025	1.1866355983163182	1.3732711966326365	285.23992919921875	285.2409973144531
739	285.2765808105469	12.718233333333334					1	DETECTED	285.2766 m/z @12.72 [CD6598_1.mzXML]	285.2765808105469	12.718233333333334	0.20281666666666667	18.391000000000002	18.188183333333335	25261.90625	2493998.754473969	0	1296	5.478190321927415	0.8535495265817018	0.8502713937056001	285.2759704589844	285.2793273925781
740	286.1998596191406	10.37725					1	DETECTED	286.1999 m/z @10.38 [CD6598_1.mzXML]	286.1998596191406	10.37725	10.288133333333333	11.2218	0.9336666666666673	225686.140625	1756899.9435150684	1	1296	0.10943087459551037	1.5555293219066124	1.785324384983301	286.1979675292969	286.20074462890625
741	286.24761962890625	9.800583333333332					1	DETECTED	286.2476 m/z @9.80 [CD6598_1.mzXML]	286.24761962890625	9.800583333333332	8.884166666666665	19.255333333333333	10.371166666666667	93893.15625	2253718.780378603	0	1296	0.1538894615455657	1.0117002286835801	1.346113210869144	286.2450256347656	286.2490234375
742	286.9300231933594	1.93125					1	DETECTED	286.9300 m/z @1.93 [CD6598_1.mzXML]	286.9300231933594	1.93125	1.9173666666666667	2.2667	0.3493333333333335	22283.80078125	179802.1655673828	0	1296	0.09889460710049791	12.58103241296527	16.22813805701484	286.9300231933594	286.931884765625
743	287.011962890625	1.7756					1	DETECTED	287.0120 m/z @1.78 [CD6598_1.mzXML]	287.011962890625	1.7756	1.4154833333333334	1.8891833333333332	0.4736999999999998	50394.625	505351.78088986216	0	1296	0.0830413738893021	0.6577035220067569	0.31540704401351366	287.0119323730469	287.020263671875
744	287.0989685058594	9.726383333333333					1	DETECTED	287.0990 m/z @9.73 [CD6598_1.mzXML]	287.0989685058594	9.726383333333333	1.7466666666666666	9.918116666666666	8.17145	118694.9140625	6306666.479840944	0	1296	0.07924124077996275	0.512013793305109	3.303610310798467	287.0936584472656	287.0991516113281
745	287.20330810546875	10.347883333333334					1	DETECTED	287.2033 m/z @10.35 [CD6598_1.mzXML]	287.20330810546875	10.347883333333334	10.288133333333333	12.087116666666667	1.798983333333334	31740.75	562070.4454560536	0	1296	0.11633505866479155	14.631231757966384	2.641409857512537	287.1986083984375	287.2035827636719
746	287.2347412109375	14.10985					1	DETECTED	287.2347 m/z @14.11 [CD6598_1.mzXML]	287.2347412109375	14.10985	13.874866666666666	14.541866666666666	0.6669999999999998	17016.447265625	323509.4398491208	0	1296	0.2567874250771247	1.419249592169653	1.7526154680876194	287.2333679199219	287.2358093261719
747	287.26751708984375	11.520216666666666					1	DETECTED	287.2675 m/z @11.52 [CD6598_1.mzXML]	287.26751708984375	11.520216666666666	11.505383333333333	11.67285	0.16746666666666776	24605.96484375	142543.50672119152	0	1296	0.13682718939398697	5.644943820224618	37.96423064138308	287.2669982910156	287.2680969238281
748	287.6311340332031	12.932116666666667					1	DETECTED	287.6311 m/z @12.93 [CD6598_1.mzXML]	287.6311340332031	12.932116666666667	12.776033333333334	13.471666666666666	0.6956333333333315	199157.109375	2334823.6015183087	0	1296	0.1527788049239316	1.1682194304725237	1.219105218679402	287.6302185058594	287.63165283203125
749	288.10223388671875	9.726383333333333					1	DETECTED	288.1022 m/z @9.73 [CD6598_1.mzXML]	288.10223388671875	9.726383333333333	9.668383333333333	9.756166666666667	0.08778333333333421	13883.2119140625	52859.826972473194	0	1296	0.37301922116315644	0.7567528735632282	0.5083971393607524	288.1017150878906	288.1024169921875
750	288.1973571777344	12.5517					1	DETECTED	288.1974 m/z @12.55 [CD6598_1.mzXML]	288.1973571777344	12.5517	12.473683333333334	12.614866666666668	0.1411833333333341	11704.291015625	71494.22762792963	0	1296	0.07123243225461806	0.9048280281991082	0.8096560563982164	288.1962585449219	288.1973571777344
751	288.2152099609375	10.66185					1	DETECTED	288.2152 m/z @10.66 [CD6598_1.mzXML]	288.2152099609375	10.66185	0.15181666666666666	19.9685	19.816683333333334	335464.21875	4498376.300508545	1	1296	0.09800109482981689	0.5386164257035522	3.0533731158407287	288.20843505859375	288.2171325683594
752	288.6388244628906	13.3049					1	DETECTED	288.6388 m/z @13.30 [CD6598_1.mzXML]	288.6388244628906	13.3049	11.984666666666667	13.648916666666667	1.6642499999999991	88225.40625	1496840.6097251002	0	1296	0.14771332311250518	2.0109343552248804	0.47221842681633214	288.6302795410156	288.63922119140625
753	288.9203186035156	1.5959					1	DETECTED	288.9203 m/z @1.60 [CD6598_1.mzXML]	288.9203186035156	1.5959	1.5218	15.29895	13.777149999999999	263998.125	9542906.631869508	0	1296	0.07462433145169367	1.6545200336610064	1.7638506674766634	288.9201965332031	288.9298400878906
754	289.1746520996094	1.1732166666666666					1	DETECTED	289.1747 m/z @1.17 [CD6598_1.mzXML]	289.1746520996094	1.1732166666666666	0.11801666666666667	19.9685	19.850483333333333	5879.927734375	1741489.6184579777	0	1296	0.7890445124574915	9.406028872883498	17.812057745766996	289.1737976074219	289.17626953125
755	289.2188415527344	10.677516666666666					1	DETECTED	289.2188 m/z @10.68 [CD6598_1.mzXML]	289.2188415527344	10.677516666666666	10.631183333333333	17.71333333333333	7.082149999999999	45932.9765625	2437091.462851258	0	1296	1.667534534701037	3.199453069793253	4.564916323782256	289.2131652832031	289.2205810546875
756	289.6467590332031	11.716583333333334					1	DETECTED	289.6468 m/z @11.72 [CD6598_1.mzXML]	289.6467590332031	11.716583333333334	11.068416666666668	15.1927	4.124283333333333	28817.07421875	2176968.5089038094	0	1296	0.24459520381317468	3.155260161725782	0.6217087787803999	289.6387023925781	289.64910888671875
757	289.65789794921875	13.400733333333333					1	DETECTED	289.6579 m/z @13.40 [CD6598_1.mzXML]	289.65789794921875	13.400733333333333	13.3049	13.573749999999999	0.2688499999999987	22027.24609375	213309.60262597643	0	1296	0.12109949450702295	1.402695652173908	1.805391304347816	289.6576843261719	289.6583557128906
758	290.266357421875	11.402666666666667					1	DETECTED	290.2664 m/z @11.40 [CD6598_1.mzXML]	290.266357421875	11.402666666666667	8.4299	11.616683333333333	3.1867833333333326	47469.78515625	1346674.6381873782	0	1296	0.09529763095335042	0.735117048503292	0.4941751609463032	290.2596130371094	290.2676696777344
759	290.6654357910156	14.241683333333333					1	DETECTED	290.6654 m/z @14.24 [CD6598_1.mzXML]	290.6654357910156	14.241683333333333	0.16868333333333335	15.39185	15.223166666666666	14906.5732421875	3369694.131127198	0	1296	0.1368460921511705	0.540864302802056	0.055729070361696255	290.65850830078125	290.6668701171875
760	290.9236145019531	2.621					1	DETECTED	290.9236 m/z @2.62 [CD6598_1.mzXML]	290.9236145019531	2.621	0.11801666666666667	20.0015	19.883483333333334	76417.3046875	1.0608662521507379E7	0	1296	0.8670653476158736	6.3503206253627065	8.5412372267866	290.9145202636719	290.92913818359375
761	291.118408203125	12.028616666666666					1	DETECTED	291.1184 m/z @12.03 [CD6598_1.mzXML]	291.118408203125	12.028616666666666	11.984666666666667	12.395933333333334	0.4112666666666662	337019.84375	2613205.8036176786	1	1296	0.11821147690277378	3.1317332523562253	4.255607564596594	291.117431640625	291.1187438964844
762	291.6446228027344	12.874783333333333					1	DETECTED	291.6446 m/z @12.87 [CD6598_1.mzXML]	291.6446228027344	12.874783333333333	1.7317166666666668	13.5297	11.797983333333333	36576.20703125	3102316.167508303	0	1296	0.1405361214977514	0.7784651340373332	10.946222812465079	291.64349365234375	291.646240234375
763	291.9337158203125	2.621					1	DETECTED	291.9337 m/z @2.62 [CD6598_1.mzXML]	291.9337158203125	2.621	0.11801666666666667	20.0015	19.883483333333334	55552.91015625	7832312.782287769	0	1296	0.9056086969566062	6.236603868098003	2.7263444921860116	291.932373046875	291.9344787597656
764	292.0670166015625	16.431616666666667					1	DETECTED	292.0670 m/z @16.43 [CD6598_1.mzXML]	292.0670166015625	16.431616666666667	9.785916666666667	18.83566666666667	9.049750000000001	3103.792724609375	875639.6196538693	0	1296	0.9921491055813352	0.6808725943091023	0.3617451886182045	292.0655517578125	292.067626953125
765	292.5166015625	13.7202					1	DETECTED	292.5166 m/z @13.72 [CD6598_1.mzXML]	292.5166015625	13.7202	2.375783333333333	19.255333333333333	16.87955	112351.40625	2.6311990798881892E7	0	1296	17.344686336185116	0.7509506611091571	0.4891921647736272	292.5113830566406	292.5246887207031
766	292.8778076171875	2.621					1	DETECTED	292.8778 m/z @2.62 [CD6598_1.mzXML]	292.8778076171875	2.621	2.4711	8.014216666666666	5.543116666666666	9312.546875	585419.1555868529	0	1296	0.42855634008242527	18.4893818100956	20.479545225667863	292.8699035644531	292.8819274902344
767	292.9306640625	2.6753833333333334					1	DETECTED	292.9307 m/z @2.68 [CD6598_1.mzXML]	292.9306640625	2.6753833333333334	2.321266666666667	18.086666666666666	15.7654	9689.904296875	1345424.978372772	0	1296	0.48982861452725857	3.4984270231950396	5.32502975276674	292.92279052734375	292.9386901855469
768	292.9529724121094	2.6071					1	DETECTED	292.9530 m/z @2.61 [CD6598_1.mzXML]	292.9529724121094	2.6071	0.6099	8.0746	7.464700000000001	8042.52734375	801924.9312042542	0	1296	0.5852857122292798	1.0579560717000347	1.1083310759503961	292.943115234375	292.9576416015625
769	292.9685974121094	2.757966666666667					1	DETECTED	292.9686 m/z @2.76 [CD6598_1.mzXML]	292.9685974121094	2.757966666666667	2.375783333333333	16.188833333333335	13.813050000000002	8568.4228515625	1050539.1394318545	0	1296	0.8271782637119793	3.3490825629408243	7.635897473577816	292.9604797363281	292.96929931640625
770	292.9796447753906	2.56635					1	DETECTED	292.9796 m/z @2.57 [CD6598_1.mzXML]	292.9796447753906	2.56635	0.47378333333333333	19.2875	18.813716666666668	12595.3505859375	1619033.1131017152	0	1296	0.44047524729525067	1.5150919398217213	0.9801759849051999	292.9712829589844	292.98779296875
771	292.9951171875	2.6753833333333334					1	DETECTED	292.9951 m/z @2.68 [CD6598_1.mzXML]	292.9951171875	2.6753833333333334	0.15181666666666666	18.676333333333332	18.524516666666667	11523.533203125	1970406.4948839722	0	1296	0.1603097988029738	1.5478737299337553	1.314157670463457	292.9906921386719	292.99993896484375
772	293.01031494140625	2.6071					1	DETECTED	293.0103 m/z @2.61 [CD6598_1.mzXML]	293.01031494140625	2.6071	1.12155	19.432333333333336	18.310783333333337	13181.0869140625	1914196.767324615	0	1296	0.5235114427055656	2.3734461749338673	1.8884464604322144	293.0020751953125	293.01123046875
773	293.0216369628906	2.6753833333333334					1	DETECTED	293.0216 m/z @2.68 [CD6598_1.mzXML]	293.0216369628906	2.6753833333333334	0.47378333333333333	19.8375	19.363716666666665	19391.564453125	2361122.146278289	0	1296	0.4652859297050198	1.469609177853393	2.833937056590522	293.0133056640625	293.02587890625
774	293.03656005859375	2.4711					1	DETECTED	293.0366 m/z @2.47 [CD6598_1.mzXML]	293.03656005859375	2.4711	0.28835	20.0015	19.71315	20218.458984375	3087641.0191159644	0	1296	0.6181692020843159	2.9396325340033886	3.2173207256364935	293.0284729003906	293.0372619628906
775	293.048095703125	2.7029666666666667					1	DETECTED	293.0481 m/z @2.70 [CD6598_1.mzXML]	293.048095703125	2.7029666666666667	0.11801666666666667	19.887	19.768983333333335	23562.869140625	3363626.5722149056	0	1296	0.4926279553513173	1.8159835544545995	1.9552786735169612	293.0384216308594	293.0523376464844
776	293.06304931640625	2.539					1	DETECTED	293.0630 m/z @2.54 [CD6598_1.mzXML]	293.06304931640625	2.539	0.13495	20.0015	19.86655	43929.1171875	4655592.608933228	0	1296	0.4672998923037328	3.91901206821132	1.683202023214386	293.0549621582031	293.0673522949219
777	293.0779724121094	2.4166833333333333					1	DETECTED	293.0780 m/z @2.42 [CD6598_1.mzXML]	293.0779724121094	2.4166833333333333	0.13495	19.936	19.80105	77160.015625	7783199.73602161	0	1296	2.428364449885047	5.11423340792065	1.213416481040085	293.07000732421875	293.0810852050781
778	293.0958557128906	2.6753833333333334					1	DETECTED	293.0959 m/z @2.68 [CD6598_1.mzXML]	293.0958557128906	2.6753833333333334	0.10108333333333334	20.0015	19.90041666666667	2.070604E7	2.7738046691597676E9	1	1296	0.9645322012092521	10.857804452939314	10.158558327909576	293.0946044921875	293.0995788574219
779	293.11419677734375	2.57985					1	DETECTED	293.1142 m/z @2.58 [CD6598_1.mzXML]	293.11419677734375	2.57985	0.10108333333333334	20.0015	19.90041666666667	77213.796875	7654728.18820129	0	1296	0.6292351374172371	3.933118007214306	11.806815823236406	293.110595703125	293.1220703125
780	293.12567138671875	2.539					1	DETECTED	293.1257 m/z @2.54 [CD6598_1.mzXML]	293.12567138671875	2.539	0.11801666666666667	19.952333333333335	19.83431666666667	40774.390625	4698356.810314995	0	1296	0.2134015214542777	4.534027609046031	20.444039185566638	293.1250915527344	293.1353759765625
781	293.14056396484375	2.55285					1	DETECTED	293.1406 m/z @2.55 [CD6598_1.mzXML]	293.14056396484375	2.55285	0.37276666666666664	19.854	19.481233333333332	25478.265625	4205128.749376648	0	1296	1.0325876423059266	4.376923747919558	10.802685186805066	293.135986328125	293.1407775878906
782	293.1507873535156	9.800583333333332					1	DETECTED	293.1508 m/z @9.80 [CD6598_1.mzXML]	293.1507873535156	9.800583333333332	0.11801666666666667	19.919833333333333	19.801816666666667	642102.6875	2.2858007314779785E7	0	1296	0.5464372189914268	1.4648320218592132	2.082324064624325	293.14080810546875	293.1595458984375
783	293.1765441894531	13.803949999999999					1	DETECTED	293.1765 m/z @13.80 [CD6598_1.mzXML]	293.1765441894531	13.803949999999999	0.30511666666666665	19.887	19.581883333333334	69855.265625	6233381.321271267	0	1296	11.342222688298653	0.8121725843356076	0.5817817002265786	293.16656494140625	293.18634033203125
784	293.1969909667969	2.771666666666667					1	DETECTED	293.1970 m/z @2.77 [CD6598_1.mzXML]	293.1969909667969	2.771666666666667	1.1388500000000001	19.642333333333333	18.50348333333333	9793.744140625	1625745.5384082037	0	1296	0.9568014913550575	2.048783943245106	1.966542868301983	293.1875915527344	293.2054748535156
785	293.21551513671875	2.56635					1	DETECTED	293.2155 m/z @2.57 [CD6598_1.mzXML]	293.21551513671875	2.56635	2.3484333333333334	19.82133333333333	17.4729	14692.3447265625	2754588.2541191094	0	1296	0.34489102459494214	9.940165651702934	13.586243100572682	293.2056884765625	293.2245178222656
786	293.22705078125	2.621					1	DETECTED	293.2271 m/z @2.62 [CD6598_1.mzXML]	293.22705078125	2.621	2.4711	19.545166666666667	17.074066666666667	8817.888671875	1264933.5303376773	0	1296	0.279216011924734	56.95152323771398	34.39462481632426	293.2259216308594	293.2318420410156
787	293.24261474609375	12.598833333333333					1	DETECTED	293.2426 m/z @12.60 [CD6598_1.mzXML]	293.24261474609375	12.598833333333333	2.38955	19.4165	17.02695	15705.640625	2812825.5898339543	0	1296	10.200036303307385	0.9632246390876108	0.7558104468307835	293.233642578125	293.25103759765625
788	293.2609558105469	2.6071					1	DETECTED	293.2610 m/z @2.61 [CD6598_1.mzXML]	293.2609558105469	2.6071	1.0526833333333334	7.707800000000001	6.655116666666667	7138.66162109375	739996.7583820496	0	1296	0.46923433316504015	2.1407119498204046	0.619624150341967	293.25286865234375	293.2697448730469
789	293.3146057128906	2.6345					1	DETECTED	293.3146 m/z @2.63 [CD6598_1.mzXML]	293.3146057128906	2.6345	2.1829833333333335	18.294833333333333	16.11185	8603.8408203125	1709541.855578156	0	1296	0.29965898059465035	17.841921671403792	4.538164174481107	293.30499267578125	293.3240661621094
790	293.6766662597656	2.6753833333333334					1	DETECTED	293.6767 m/z @2.68 [CD6598_1.mzXML]	293.6766662597656	2.6753833333333334	2.2805000000000004	9.858966666666667	7.578466666666667	8724.2822265625	778569.6523086547	0	1296	0.10767504465915101	5.104685800797472	9.58453075144686	293.6693115234375	293.6829528808594
791	294.0988464355469	2.6753833333333334					1	DETECTED	294.0988 m/z @2.68 [CD6598_1.mzXML]	294.0988464355469	2.6753833333333334	0.10108333333333334	20.0015	19.90041666666667	2104424.75	2.5967462784642723E8	1	1296	0.903291402884276	4.798194385440371	8.879867131995157	294.0986328125	294.100830078125
792	294.1549072265625	9.844366666666668					1	DETECTED	294.1549 m/z @9.84 [CD6598_1.mzXML]	294.1549072265625	9.844366666666668	9.505799999999999	15.50095	5.995150000000001	61294.73828125	3519303.777954257	0	1296	0.5155183465830699	18.05649465017404	61.416400870724864	294.1527099609375	294.1614074707031
793	294.2651672363281	2.621					1	DETECTED	294.2652 m/z @2.62 [CD6598_1.mzXML]	294.2651672363281	2.621	0.8640500000000001	19.4805	18.61645	53125.59765625	8893129.693757843	0	1296	2.619212151605863	4.523600946097576	3.5246682980577635	294.2639465332031	294.266357421875
794	294.9368591308594	1.6258666666666668					1	DETECTED	294.9369 m/z @1.63 [CD6598_1.mzXML]	294.9368591308594	1.6258666666666668	1.5662666666666667	1.6850666666666667	0.11880000000000002	103300.828125	446216.0474716794	0	1296	0.07466715293958193	0.9966442953020119	0.9705547212916541	294.9364929199219	294.9371337890625
795	295.1000061035156	2.6753833333333334					1	DETECTED	295.1000 m/z @2.68 [CD6598_1.mzXML]	295.1000061035156	2.6753833333333334	0.10108333333333334	20.0015	19.90041666666667	243914.5625	3.3209670094706338E7	0	1296	0.9087028035835689	6.318829574553329	8.654159924592854	295.0934753417969	295.1066589355469
796	295.12738037109375	9.653366666666667					1	DETECTED	295.1274 m/z @9.65 [CD6598_1.mzXML]	295.12738037109375	9.653366666666667	9.623816666666666	9.71185	0.08803333333333363	43765.83203125	199297.07552441512	0	1296	0.08957205730229667	1.489565707839804	1.9791314156796078	295.12408447265625	295.12738037109375
797	295.1471862792969	9.873683333333334					1	DETECTED	295.1472 m/z @9.87 [CD6598_1.mzXML]	295.1471862792969	9.873683333333334	9.594349999999999	10.317933333333334	0.7235833333333357	24015.95703125	620002.0645581061	0	1296	0.39095625620813124	1.2951968973746961	1.5903937947493922	295.14691162109375	295.1475830078125
798	295.1922302246094	13.74775					1	DETECTED	295.1922 m/z @13.75 [CD6598_1.mzXML]	295.1922302246094	13.74775	1.4625333333333332	16.431616666666667	14.969083333333334	45181.71875	3796958.3407934257	0	1296	1.549846610006906	0.6100322125682538	0.21909691310290672	295.1837158203125	295.2021484375
799	295.2607421875	13.618633333333333					1	DETECTED	295.2607 m/z @13.62 [CD6598_1.mzXML]	295.2607421875	13.618633333333333	13.544166666666666	14.198566666666666	0.6544000000000008	25364.74609375	650568.1876569833	0	1296	0.11263678668122523	4.393912264995462	7.787824529990925	295.2603454589844	295.2612609863281
800	295.2928161621094	2.6753833333333334					1	DETECTED	295.2928 m/z @2.68 [CD6598_1.mzXML]	295.2928161621094	2.6753833333333334	0.11801666666666667	20.0015	19.883483333333334	75448.34375	9883972.72713886	0	1296	0.8114831265992115	3.7949157420843744	11.234268908752886	295.2916259765625	295.2945251464844
801	296.0639343261719	1.7466666666666666					1	DETECTED	296.0639 m/z @1.75 [CD6598_1.mzXML]	296.0639343261719	1.7466666666666666	1.70005	1.7898	0.08975	162558.421875	636579.7510429691	0	1296	0.07349761976203362	0.9626385412942466	0.982236509075647	296.0638122558594	296.06414794921875
802	296.1035461425781	2.52535					1	DETECTED	296.1035 m/z @2.53 [CD6598_1.mzXML]	296.1035461425781	2.52535	0.13495	19.674833333333332	19.539883333333332	26020.013671875	3733871.8842744743	0	1296	7.506719534954932	2.0369593857732693	3.136310628234962	296.1025695800781	296.10491943359375
803	296.1304626464844	9.653366666666667					1	DETECTED	296.1305 m/z @9.65 [CD6598_1.mzXML]	296.1304626464844	9.653366666666667	9.623816666666666	9.726383333333333	0.10256666666666625	7887.98193359375	36373.56761730957	0	1296	0.08636009432153458	1.7354765933445826	2.470953186689165	296.130126953125	296.1308898925781
804	296.15093994140625	9.800583333333332					1	DETECTED	296.1509 m/z @9.80 [CD6598_1.mzXML]	296.15093994140625	9.800583333333332	9.756166666666667	9.992233333333333	0.23606666666666598	3727.099609375	35021.10677111813	0	1296	0.10593225395952999	2.657410881801218	4.314821763602436	296.1497802734375	296.15093994140625
805	296.1833801269531	11.838883333333333					1	DETECTED	296.1834 m/z @11.84 [CD6598_1.mzXML]	296.1833801269531	11.838883333333333	11.053083333333332	18.85183333333333	7.79875	37841.19921875	2187142.1410407713	0	1296	0.17883488798051772	4.204484331685763	5.282803177579337	296.1814270019531	296.1839294433594
806	296.2562255859375	13.515466666666667					1	DETECTED	296.2562 m/z @13.52 [CD6598_1.mzXML]	296.2562255859375	13.515466666666667	13.457283333333333	13.81835	0.36106666666666776	25586.197265625	270526.39850488293	0	1296	0.08413129650236684	3.102835863649362	5.205671727298724	296.255615234375	296.2649230957031
807	296.9874572753906	11.716583333333334					1	DETECTED	296.9875 m/z @11.72 [CD6598_1.mzXML]	296.9874572753906	11.716583333333334	11.1767	18.391000000000002	7.2143000000000015	11600.814453125	1536503.9363684086	0	1296	0.5630213204797663	6.681350909147032	12.362701818294063	296.9858703613281	296.9917907714844
808	297.1062927246094	9.535433333333334					1	DETECTED	297.1063 m/z @9.54 [CD6598_1.mzXML]	297.1062927246094	9.535433333333334	9.475866666666667	9.638533333333333	0.16266666666666652	9073.80859375	56255.97891906701	0	1296	0.1280535379397616	1.3654168998321121	1.7308337996642245	297.1060791015625	297.1065979003906
809	297.11669921875	1.4775					1	DETECTED	297.1167 m/z @1.48 [CD6598_1.mzXML]	297.11669921875	1.4775	1.3982666666666668	16.285783333333335	14.887516666666668	10300.958984375	4375718.026467347	0	1296	0.10021799522858998	93.94730753050072	172.39423792243088	297.10675048828125	297.1211242675781
810	297.1511535644531	1.8180833333333333					1	DETECTED	297.1512 m/z @1.82 [CD6598_1.mzXML]	297.1511535644531	1.8180833333333333	1.8037166666666666	9.460916666666666	7.6572	37647.046875	4189055.3076691893	0	1296	0.0388569861999557	255.41103269469596	503.38964445040835	297.14251708984375	297.15167236328125
811	297.1786193847656	13.9909					1	DETECTED	297.1786 m/z @13.99 [CD6598_1.mzXML]	297.1786193847656	13.9909	10.051116666666667	19.4165	9.365383333333332	13357.01171875	2281111.385044038	0	1296	2.4896444602331567	0.9545242112555233	1.0065653127868328	297.1772155761719	297.1860656738281
812	298.27191162109375	14.427733333333332					1	DETECTED	298.2719 m/z @14.43 [CD6598_1.mzXML]	298.27191162109375	14.427733333333332	0.7960499999999999	16.919333333333334	16.123283333333333	173825.265625	8538626.437323675	0	1296	0.5476397241917788	3.025154059258514	4.2366146276209475	298.2703552246094	298.2735900878906
813	299.1366271972656	11.345183333333333					1	DETECTED	299.1366 m/z @11.35 [CD6598_1.mzXML]	299.1366271972656	11.345183333333333	9.829616666666668	13.734066666666667	3.904449999999999	175234.546875	5966924.504253513	1	1296	0.9815216455671685	1.6849969002956549	2.9210745213493428	299.13531494140625	299.1379699707031
814	299.2754211425781	14.52755					1	DETECTED	299.2754 m/z @14.53 [CD6598_1.mzXML]	299.2754211425781	14.52755	11.0225	16.269383333333334	5.246883333333333	31313.853515625	2459607.1124503165	0	1296	0.43207570571592235	0.9462479625572854	0.22329072191138066	299.2749938964844	299.27655029296875
815	300.14031982421875	11.2676					1	DETECTED	300.1403 m/z @11.27 [CD6598_1.mzXML]	300.14031982421875	11.2676	10.362483333333333	14.585233333333333	4.22275	24620.310546875	2908891.3607642823	0	1296	1.0500833802599985	2.3327103320014	5.97491752394355	300.1327819824219	300.1446228027344
816	300.1786193847656	11.58935					1	DETECTED	300.1786 m/z @11.59 [CD6598_1.mzXML]	300.1786193847656	11.58935	9.342783333333333	12.043116666666666	2.700333333333333	472112.4375	8831060.602723861	0	1296	0.13812996266894473	0.541136155553655	0.03366812731952366	300.1776428222656	300.1826477050781
817	300.8951110839844	1.6405500000000002					1	DETECTED	300.8951 m/z @1.64 [CD6598_1.mzXML]	300.8951110839844	1.6405500000000002	1.5218	1.6405500000000002	0.11875000000000013	8552.640625	40378.62642626955	0	1296	0.158750292137686	0.5	null	300.8941650390625	300.90185546875
818	301.1160583496094	10.774049999999999					1	DETECTED	301.1161 m/z @10.77 [CD6598_1.mzXML]	301.1160583496094	10.774049999999999	0.8980833333333333	10.85365	9.955566666666666	68261.8359375	5076830.836736574	0	1296	0.09393488233151359	0.504029985250389	0.5439474914539522	301.1130065917969	301.11700439453125
819	301.1388854980469	12.458499999999999					1	DETECTED	301.1389 m/z @12.46 [CD6598_1.mzXML]	301.1388854980469	12.458499999999999	0.18601666666666666	19.9685	19.78248333333333	169178.09375	1.4405015184205683E7	1	1296	10.884165670972703	0.8802685568144418	0.5935129857585152	301.13763427734375	301.14215087890625
820	301.1820983886719	11.58935					1	DETECTED	301.1821 m/z @11.59 [CD6598_1.mzXML]	301.1820983886719	11.58935	11.534500000000001	11.77675	0.24224999999999852	83474.3515625	545836.9196981158	0	1296	0.1128508219290385	1.8104935955755952	2.4944392641463353	301.1819152832031	301.1828918457031
821	301.21124267578125	13.515466666666667					1	DETECTED	301.2112 m/z @13.52 [CD6598_1.mzXML]	301.21124267578125	13.515466666666667	2.2247333333333335	13.74775	11.523016666666667	88051.859375	3127623.511896851	0	1296	0.16983804855566653	0.5102864591021545	2.101519145945538	301.21112060546875	301.2141418457031
822	302.01727294921875	11.236983333333335					1	DETECTED	302.0173 m/z @11.24 [CD6598_1.mzXML]	302.01727294921875	11.236983333333335	0.10108333333333334	20.0015	19.90041666666667	49196.9453125	1.468408396636193E7	0	1296	1.5861275449916157	1.0511181212494822	0.4773419824479961	302.0165710449219	302.0186462402344
823	302.23065185546875	10.837950000000001					1	DETECTED	302.2307 m/z @10.84 [CD6598_1.mzXML]	302.23065185546875	10.837950000000001	10.774049999999999	11.084166666666667	0.3101166666666675	18782.5078125	149849.10388501018	0	1296	0.07089958941340413	2.4265779864370693	3.8531559728741387	302.2301330566406	302.2310791015625
824	302.3033752441406	11.687516666666665					1	DETECTED	302.3034 m/z @11.69 [CD6598_1.mzXML]	302.3033752441406	11.687516666666665	11.67285	11.925749999999999	0.25289999999999857	34816.48046875	166045.9541945805	0	1296	0.08726945166312383	5.244665696401738	7.323291130285826	302.3024597167969	302.3038024902344
825	303.02581787109375	1.4625333333333332					1	DETECTED	303.0258 m/z @1.46 [CD6598_1.mzXML]	303.02581787109375	1.4625333333333332	0.8467666666666667	20.0015	19.154733333333333	9886.4951171875	2491904.802835479	0	1296	9.57506527261577	15.317268470279862	28.087687822754177	303.01873779296875	303.0330810546875
826	303.07244873046875	9.726383333333333					1	DETECTED	303.0724 m/z @9.73 [CD6598_1.mzXML]	303.07244873046875	9.726383333333333	0.45698333333333335	9.88825	9.431266666666666	18848.9921875	1808816.751160156	0	1296	0.09682739622588876	0.5087312375486367	0.010622057630293821	303.0706787109375	303.072998046875
827	303.2271423339844	14.455983333333334					1	DETECTED	303.2271 m/z @14.46 [CD6598_1.mzXML]	303.2271423339844	14.455983333333334	10.184583333333334	17.680999999999997	7.496416666666663	614529.0	2.5851428312684927E7	1	1296	0.4652851306145944	0.7554986258472246	0.31180153340946587	303.2266845703125	303.22955322265625
828	304.0177307128906	10.12495					1	DETECTED	304.0177 m/z @10.12 [CD6598_1.mzXML]	304.0177307128906	10.12495	1.4775	10.273116666666665	8.795616666666664	41772.796875	1259168.7442952888	0	1296	0.09576406683641459	1.8364820690523735	2.601378744504044	304.017578125	304.0266418457031
829	304.0473937988281	17.907500000000002					1	DETECTED	304.0474 m/z @17.91 [CD6598_1.mzXML]	304.0473937988281	17.907500000000002	0.2541333333333333	19.707333333333334	19.453200000000002	3468.592041015625	1419519.4738418579	0	1296	0.6813510173151869	0.5509770563122048	0.1019541126244096	304.04498291015625	304.04852294921875
830	304.14874267578125	9.328433333333333					1	DETECTED	304.1487 m/z @9.33 [CD6598_1.mzXML]	304.14874267578125	9.328433333333333	9.28585	9.401466666666666	0.11561666666666603	5751.51416015625	27894.924037719804	0	1296	0.0715447987248865	1.3575342465753466	1.715068493150693	304.1484069824219	304.1489562988281
831	304.174072265625	8.914583333333333					1	DETECTED	304.1741 m/z @8.91 [CD6598_1.mzXML]	304.174072265625	8.914583333333333	8.837983333333334	8.992016666666666	0.15403333333333258	6276.9296875	33756.90140371687	0	1296	0.08442512437503247	1.005439512619676	1.010879025239352	304.1726989746094	304.1745910644531
832	304.2103271484375	10.095049999999999					1	DETECTED	304.2103 m/z @10.10 [CD6598_1.mzXML]	304.2103271484375	10.095049999999999	10.036233333333334	15.162516666666667	5.126283333333333	43332.890625	683508.4263262327	0	1296	0.14265308598172233	2.3579362309098255	3.744063158189306	304.2101135253906	304.2141418457031
833	304.23077392578125	14.441833333333333					1	DETECTED	304.2308 m/z @14.44 [CD6598_1.mzXML]	304.23077392578125	14.441833333333333	10.362483333333333	16.706666666666667	6.3441833333333335	114359.84375	7016225.189919312	0	1296	0.46677479660865906	0.7695017564457791	0.34430121024905086	304.2303161621094	304.23162841796875
834	304.29766845703125	11.575683333333334					1	DETECTED	304.2977 m/z @11.58 [CD6598_1.mzXML]	304.29766845703125	11.575683333333334	11.505383333333333	11.630616666666667	0.12523333333333397	16691.724609375	99035.85590478528	0	1296	0.2368666787639846	0.8907064959696411	0.7814129919392824	304.2974853515625	304.29827880859375
835	304.8941650390625	1.5959					1	DETECTED	304.8942 m/z @1.60 [CD6598_1.mzXML]	304.8941650390625	1.5959	0.59305	13.775583333333334	13.182533333333334	114674.2109375	2826844.5745844734	0	1296	0.08130231129177923	3.4313731982379934	1.841186197669976	304.8930969238281	304.90399169921875
836	305.0433044433594	16.984166666666667					1	DETECTED	305.0433 m/z @16.98 [CD6598_1.mzXML]	305.0433044433594	16.984166666666667	9.962466666666668	19.642333333333333	9.679866666666666	2862.539794921875	893394.7456635131	0	1296	2.443256820797558	0.689282272574068	0.37856454514813603	305.0418701171875	305.04364013671875
837	305.09130859375	11.416766666666666					1	DETECTED	305.0913 m/z @11.42 [CD6598_1.mzXML]	305.09130859375	11.416766666666666	11.416766666666666	17.34	5.923233333333334	7776.13623046875	1244949.2562319033	0	1296	4.067590360987891	null	null	305.0849609375	305.09130859375
838	305.2425231933594	12.646016666666666					1	DETECTED	305.2425 m/z @12.65 [CD6598_1.mzXML]	305.2425231933594	12.646016666666666	8.089983333333333	19.56116666666667	11.471183333333336	163615.5	6753198.1242754795	0	1296	0.18383434977812563	12.58619265871065	24.37803427392228	305.23291015625	305.2458801269531
839	305.7082214355469	10.448649999999999					1	DETECTED	305.7082 m/z @10.45 [CD6598_1.mzXML]	305.7082214355469	10.448649999999999	10.406983333333333	10.677516666666666	0.27053333333333285	25867.48828125	166222.21653674365	0	1296	0.09947030293612258	2.7751547851698004	3.791242954190631	305.70654296875	305.70867919921875
840	306.01483154296875	10.12495					1	DETECTED	306.0148 m/z @10.12 [CD6598_1.mzXML]	306.01483154296875	10.12495	10.095049999999999	10.169483333333334	0.07443333333333513	14940.99609375	55505.40788867219	0	1296	0.09081597777586659	1.2447045707915003	1.4894091415830006	306.0148010253906	306.014892578125
841	306.0333557128906	10.199366666666666					1	DETECTED	306.0334 m/z @10.20 [CD6598_1.mzXML]	306.0333557128906	10.199366666666666	10.080350000000001	11.13125	1.0508999999999986	10718.3916015625	163660.29525152544	0	1296	0.1448539315239561	4.414927881249173	1.2193897783469558	306.0270690917969	306.0337219238281
842	306.0820617675781	15.7871					1	DETECTED	306.0821 m/z @15.79 [CD6598_1.mzXML]	306.0820617675781	15.7871	9.932633333333333	18.787666666666667	8.855033333333333	5441.70947265625	1290801.1780191658	0	1296	2.266564471933922	0.7562630242435974	0.4805677582078299	306.080810546875	306.0834045410156
843	306.2163391113281	9.25755					1	DETECTED	306.2163 m/z @9.26 [CD6598_1.mzXML]	306.2163391113281	9.25755	9.201566666666668	16.788833333333333	7.587266666666665	7307.55126953125	1258266.9384428705	0	1296	0.04424650506522099	67.76362012503888	134.52724025007777	306.20953369140625	306.216796875
844	306.7965393066406	10.448649999999999					1	DETECTED	306.7965 m/z @10.45 [CD6598_1.mzXML]	306.7965393066406	10.448649999999999	10.406983333333333	13.6032	3.1962166666666665	19253.78125	478137.88031011994	0	1296	0.10750207333703976	2.7000407449935464	3.3214780388243144	306.7958679199219	306.8016357421875
845	307.0784606933594	15.7871					1	DETECTED	307.0785 m/z @15.79 [CD6598_1.mzXML]	307.0784606933594	15.7871	1.2601166666666666	19.707333333333334	18.44721666666667	5986.3203125	1908486.0646195675	0	1296	1.0240918850322647	0.6349293670743754	0.1204281817328188	307.0748291015625	307.0797119140625
846	307.0921325683594	12.043116666666666					1	DETECTED	307.0921 m/z @12.04 [CD6598_1.mzXML]	307.0921325683594	12.043116666666666	12.013966666666667	12.131849999999998	0.11788333333333156	8375.2890625	47810.15068139639	0	1296	0.13890675913839345	2.022012578616352	3.044025157232704	307.09063720703125	307.0923767089844
847	307.1665344238281	11.13125					1	DETECTED	307.1665 m/z @11.13 [CD6598_1.mzXML]	307.1665344238281	11.13125	9.372166666666667	19.158166666666666	9.786	44382.6953125	3088750.5465688487	0	1296	1.3920973819556028	1.578685576693756	0.6002528907826751	307.16552734375	307.1683349609375
848	307.26068115234375	12.178766666666666					1	DETECTED	307.2607 m/z @12.18 [CD6598_1.mzXML]	307.26068115234375	12.178766666666666	12.05785	14.1547	2.09685	15157.0517578125	727760.5250771486	0	1296	0.21334814583274841	8.67064093728467	16.34128187456934	307.25152587890625	307.2621154785156
849	307.68182373046875	10.448649999999999					1	DETECTED	307.6818 m/z @10.45 [CD6598_1.mzXML]	307.68182373046875	10.448649999999999	10.434933333333333	10.516233333333334	0.0813000000000006	8912.087890625	37193.58018115249	0	1296	0.11510736426621193	2.9635479951400088	4.9270959902800175	307.6802978515625	307.68182373046875
850	308.0054016113281	10.448649999999999					1	DETECTED	308.0054 m/z @10.45 [CD6598_1.mzXML]	308.0054016113281	10.448649999999999	10.421316666666666	10.543566666666667	0.12225000000000108	9857.5400390625	46882.806588256906	0	1296	0.08018967352453821	2.236280487804926	3.472560975609852	307.9971008300781	308.0137939453125
851	308.0486145019531	10.448649999999999					1	DETECTED	308.0486 m/z @10.45 [CD6598_1.mzXML]	308.0486145019531	10.448649999999999	10.392083333333334	18.916	8.523916666666667	7224307.5	5.40984989439489E7	1	1296	0.12171896646155567	2.3186949926839255	3.4808341640413927	308.0467529296875	308.0506591796875
852	308.10418701171875	10.434933333333333					1	DETECTED	308.1042 m/z @10.43 [CD6598_1.mzXML]	308.10418701171875	10.434933333333333	10.434933333333333	10.543566666666667	0.10863333333333358	6867.59521484375	29376.933046386792	0	1296	0.08100962860791228	null	null	308.0999755859375	308.11212158203125
853	309.05194091796875	10.448649999999999					1	DETECTED	309.0519 m/z @10.45 [CD6598_1.mzXML]	309.05194091796875	10.448649999999999	1.8606666666666667	11.146283333333335	9.285616666666668	984433.875	4.341432566302809E7	0	1296	0.12034164625966959	0.5107365892390262	3.2272523057834026	309.0516662597656	309.05975341796875
854	309.08013916015625	11.58935					1	DETECTED	309.0801 m/z @11.59 [CD6598_1.mzXML]	309.08013916015625	11.58935	1.8321666666666667	11.77675	9.944583333333334	16579.138671875	4992000.436550291	0	1296	0.14274923574030574	0.5096031812459538	0.019206362491907693	309.074462890625	309.08111572265625
855	309.2013854980469	12.818333333333333					1	DETECTED	309.2014 m/z @12.82 [CD6598_1.mzXML]	309.2013854980469	12.818333333333333	12.116783333333332	15.102166666666667	2.985383333333335	20794.560546875	700242.7343397221	0	1296	0.25446732531139027	2.1277053191742077	3.315832285521861	309.2002868652344	309.2046203613281
856	309.2247619628906	13.84665					1	DETECTED	309.2248 m/z @13.85 [CD6598_1.mzXML]	309.2247619628906	13.84665	13.678016666666668	14.1252	0.4471833333333315	9145.3564453125	126759.783436096	0	1296	0.1822872737041532	1.3259043289187613	1.6518086578375226	309.2154235839844	309.2257385253906
857	309.30853271484375	10.448649999999999					1	DETECTED	309.3085 m/z @10.45 [CD6598_1.mzXML]	309.30853271484375	10.448649999999999	10.421316666666666	10.5716	0.1502833333333342	19639.033203125	111245.06098254408	0	1296	0.09688015256982574	2.7490853658537096	5.2411000452382	309.3078918457031	309.3087158203125
858	310.044677734375	10.448649999999999					1	DETECTED	310.0447 m/z @10.45 [CD6598_1.mzXML]	310.044677734375	10.448649999999999	10.37725	11.31455	0.9373000000000005	2520233.0	1.8493284793016896E7	0	1296	0.11738063055886627	2.212399768537208	3.223849603239515	310.044677734375	310.04632568359375
859	310.19970703125	10.529883333333334					1	DETECTED	310.1997 m/z @10.53 [CD6598_1.mzXML]	310.19970703125	10.529883333333334	10.421316666666666	18.005166666666664	7.583849999999998	40984.5625	2358577.5815453795	0	1296	7.5430643116969325	31.005196045967065	77.89731045047536	310.1922912597656	310.19970703125
860	310.9110412597656	1.6258666666666668					1	DETECTED	310.9110 m/z @1.63 [CD6598_1.mzXML]	310.9110412597656	1.6258666666666668	1.5959	4.54185	2.94595	100499.6796875	1962629.8704970698	0	1296	0.07421829726114693	49.1537819799777	3.301408612540634	310.9102478027344	310.9110412597656
861	311.003662109375	11.999366666666667					1	DETECTED	311.0037 m/z @12.00 [CD6598_1.mzXML]	311.003662109375	11.999366666666667	10.051116666666667	19.125666666666667	9.07455	5358.34765625	984457.8399485175	0	1296	3.573327889700673	2.3288977287309125	2.8611871763709007	310.9958190917969	311.0086975097656
862	311.04913330078125	10.475883333333334					1	DETECTED	311.0491 m/z @10.48 [CD6598_1.mzXML]	311.04913330078125	10.475883333333334	10.406983333333333	11.037583333333334	0.6306000000000012	327995.90625	2367087.5195744666	0	1296	0.11672593232854389	1.6099709391608414	1.680175642030276	311.048095703125	311.0495300292969
863	311.1224365234375	8.776516666666668					1	DETECTED	311.1224 m/z @8.78 [CD6598_1.mzXML]	311.1224365234375	8.776516666666668	8.473883333333333	9.0228	0.5489166666666669	27944.900390625	280400.9608168943	0	1296	0.09028066213784669	0.8210053849556962	0.8749164143618715	311.121337890625	311.1230163574219
864	311.1644592285156	12.332683333333334					1	DETECTED	311.1645 m/z @12.33 [CD6598_1.mzXML]	311.1644592285156	12.332683333333334	9.098899999999999	12.746966666666667	3.6480666666666686	86355.4609375	1688137.1921337869	0	1296	0.2477292157967188	2.7867942367783596	5.838569138127674	311.15838623046875	311.1649169921875
865	311.1871032714844	13.775583333333334					1	DETECTED	311.1871 m/z @13.78 [CD6598_1.mzXML]	311.1871032714844	13.775583333333334	12.210166666666668	17.016833333333334	4.806666666666667	12048.1376953125	775439.4887333066	0	1296	0.1521905971795885	1.5352675006654255	2.070535001330851	311.1864929199219	311.1963806152344
866	311.6307373046875	12.860766666666667					1	DETECTED	311.6307 m/z @12.86 [CD6598_1.mzXML]	311.6307373046875	12.860766666666667	12.79015	12.946133333333334	0.15598333333333336	36525.6640625	230839.09065283326	0	1296	0.10249043258149904	1.1044371017229262	1.2088742034458522	311.63031005859375	311.63165283203125
867	312.0270690917969	13.154166666666667					1	DETECTED	312.0271 m/z @13.15 [CD6598_1.mzXML]	312.0270690917969	13.154166666666667	2.375783333333333	17.809833333333334	15.434050000000001	38273.7109375	9276414.61028021	0	1296	0.27103357550653584	2.328591427496048	0.2418801908977531	312.0213317871094	312.02838134765625
868	312.0414123535156	10.448649999999999					1	DETECTED	312.0414 m/z @10.45 [CD6598_1.mzXML]	312.0414123535156	10.448649999999999	10.392083333333334	10.7412	0.3491166666666654	93546.2265625	609280.9548181165	0	1296	0.109640727924047	3.33296824301873	3.350461176676487	312.0414123535156	312.0423583984375
869	312.2144775390625	10.757716666666665					1	DETECTED	312.2145 m/z @10.76 [CD6598_1.mzXML]	312.2144775390625	10.757716666666665	5.1550666666666665	10.977066666666667	5.822000000000001	43430.015625	686511.2637910475	0	1296	0.12022831465777806	1.1473730639278796	1.6592874572923222	312.2085266113281	312.2154235839844
870	312.2872009277344	13.6032					1	DETECTED	312.2872 m/z @13.60 [CD6598_1.mzXML]	312.2872009277344	13.6032	13.573749999999999	14.079649999999999	0.5059000000000005	14169.6748046875	203947.09865087928	0	1296	0.20521022518601661	8.589134125636493	16.178268251272986	312.2861633300781	312.2881774902344
871	312.36041259765625	12.087116666666667					1	DETECTED	312.3604 m/z @12.09 [CD6598_1.mzXML]	312.36041259765625	12.087116666666667	12.043116666666666	12.255783333333333	0.21266666666666723	34243.03515625	238138.22499829065	0	1296	0.11379505060279627	2.4166666666666465	3.971598390618252	312.35980224609375	312.36102294921875
872	312.6553039550781	2.4031333333333333					1	DETECTED	312.6553 m/z @2.40 [CD6598_1.mzXML]	312.6553039550781	2.4031333333333333	1.9863	19.9035	17.9172	23630.064453125	1838543.6291808472	0	1296	0.37054468851461	7.499320695352307	19.242546372580343	312.6542053222656	312.6593017578125
873	313.0448913574219	10.475883333333334					1	DETECTED	313.0449 m/z @10.48 [CD6598_1.mzXML]	313.0448913574219	10.475883333333334	10.406983333333333	11.58935	1.1823666666666668	13835.939453125	230095.40361968998	0	1296	0.07788853030421983	1.3405388604840685	1.5055209090117039	313.0352783203125	313.0461730957031
874	313.0944519042969	1.4775					1	DETECTED	313.0945 m/z @1.48 [CD6598_1.mzXML]	313.0944519042969	1.4775	1.3810666666666667	19.707333333333334	18.32626666666667	26257.3359375	3780074.734688813	0	1296	0.09293960227557574	95.02039405461456	189.0407881092291	313.0926818847656	313.10028076171875
875	313.1534423828125	10.051116666666667					1	DETECTED	313.1534 m/z @10.05 [CD6598_1.mzXML]	313.1534423828125	10.051116666666667	10.021683333333334	10.12495	0.1032666666666664	5740.54833984375	26463.15584417699	0	1296	0.08464010101782549	1.7542468856172042	2.5084937712344084	313.1528625488281	313.15374755859375
876	313.16497802734375	12.380149999999999					1	DETECTED	313.1650 m/z @12.38 [CD6598_1.mzXML]	313.16497802734375	12.380149999999999	12.270883333333334	12.598833333333333	0.3279499999999995	25005.453125	361217.1594062486	0	1296	0.2761685585035867	1.5006863941427928	1.9325920193385728	313.16436767578125	313.1651916503906
877	313.2712097167969	13.74775					1	DETECTED	313.2712 m/z @13.75 [CD6598_1.mzXML]	313.2712097167969	13.74775	0.13495	20.0015	19.86655	881654.75	1.7048684201089587E7	1	1296	0.41458253639285303	1.3641788184349504	4.441985499341508	313.2704162597656	313.2735900878906
878	313.7820739746094	2.4031333333333333					1	DETECTED	313.7821 m/z @2.40 [CD6598_1.mzXML]	313.7820739746094	2.4031333333333333	2.1967833333333333	17.242666666666665	15.045883333333332	19008.318359375	1274189.933185089	0	1296	null	14.047047648700831	32.55264951102724	313.7812194824219	313.7839050292969
879	314.0939025878906	2.2386333333333335					1	DETECTED	314.0939 m/z @2.24 [CD6598_1.mzXML]	314.0939025878906	2.2386333333333335	1.4154833333333334	2.2667	0.8512166666666667	12271.1689453125	320712.9049498903	0	1296	0.22578359049422048	0.5170483305999312	0.0333368319052038	314.0929870605469	314.0978088378906
880	314.230224609375	10.992266666666666					1	DETECTED	314.2302 m/z @10.99 [CD6598_1.mzXML]	314.230224609375	10.992266666666666	10.884816666666667	11.345183333333333	0.4603666666666655	512178.15625	4209508.090009271	1	1296	0.12346530896942198	1.4160932354435234	1.5537172348991868	314.2297058105469	314.23138427734375
881	314.3399963378906	12.101816666666668					1	DETECTED	314.3400 m/z @12.10 [CD6598_1.mzXML]	314.3399963378906	12.101816666666668	12.087116666666667	12.194616666666667	0.10749999999999993	9147.5244140625	43010.88118017589	0	1296	0.06736898370522582	3.656462585033696	6.312925170067392	314.3392639160156	314.3399963378906
882	315.0245361328125	2.4302166666666665					1	DETECTED	315.0245 m/z @2.43 [CD6598_1.mzXML]	315.0245361328125	2.4302166666666665	1.53665	2.5117833333333333	0.9751333333333332	7500.10009765625	330968.21654565417	0	1296	0.23359715263817327	0.5456410639012199	0.09128212780243983	315.01531982421875	315.0320739746094
883	315.04473876953125	2.4577833333333334					1	DETECTED	315.0447 m/z @2.46 [CD6598_1.mzXML]	315.04473876953125	2.4577833333333334	2.14085	9.007483333333333	6.866633333333333	9872.5244140625	1676783.9097525328	0	1296	0.1508528327994494	10.832930164072353	20.665860328144706	315.0362243652344	315.04473876953125
884	315.0773620605469	2.4166833333333333					1	DETECTED	315.0774 m/z @2.42 [CD6598_1.mzXML]	315.0773620605469	2.4166833333333333	0.10108333333333334	20.0015	19.90041666666667	7343288.0	4.098300834987055E8	1	1296	0.39416366306282935	1.5672238752996255	11.5720056575337	315.07623291015625	315.07861328125
885	315.1099853515625	2.3484333333333334					1	DETECTED	315.1100 m/z @2.35 [CD6598_1.mzXML]	315.1099853515625	2.3484333333333334	2.2528833333333336	9.113933333333334	6.8610500000000005	14514.8056640625	1314998.8890245361	0	1296	0.04321818671962241	35.90293040293048	70.80586080586096	315.1051025390625	315.11834716796875
886	315.13134765625	11.345183333333333					1	DETECTED	315.1313 m/z @11.35 [CD6598_1.mzXML]	315.13134765625	11.345183333333333	2.2667	11.999366666666667	9.732666666666667	33958.01171875	2557709.1122739254	0	1296	0.27596520786594425	0.5168564320756109	0.05995680527897279	315.12188720703125	315.1390686035156
887	315.2337646484375	11.00735					1	DETECTED	315.2338 m/z @11.01 [CD6598_1.mzXML]	315.2337646484375	11.00735	10.884816666666667	11.1919	0.30708333333333293	88442.203125	690583.9101437983	0	1296	0.12439846971474999	0.8334490613205433	1.1431168536997667	315.233642578125	315.2365417480469
888	316.0812072753906	2.4031333333333333					1	DETECTED	316.0812 m/z @2.40 [CD6598_1.mzXML]	316.0812072753906	2.4031333333333333	0.3219166666666667	19.952333333333335	19.63041666666667	625324.0	3.819853422971743E7	0	1296	0.3648486373719133	1.9162094313679425	3.0918340482286166	316.080322265625	316.0820617675781
889	316.245849609375	11.146283333333335					1	DETECTED	316.2458 m/z @11.15 [CD6598_1.mzXML]	316.245849609375	11.146283333333335	10.9315	11.746416666666667	0.814916666666667	828120.1875	5792805.277787263	1	1296	0.10295471849801707	1.8631855545087657	2.8468184865727593	316.2365417480469	316.2485046386719
890	317.05377197265625	14.997633333333333					1	DETECTED	317.0538 m/z @15.00 [CD6598_1.mzXML]	317.05377197265625	14.997633333333333	0.77915	19.805	19.02585	10160.0576171875	2894229.51811731	0	1296	1.9978144094991315	0.6690534269360655	0.3562268923056191	317.0529479980469	317.0634460449219
891	317.08245849609375	2.4166833333333333					1	DETECTED	317.0825 m/z @2.42 [CD6598_1.mzXML]	317.08245849609375	2.4166833333333333	0.13495	20.0015	19.86655	100582.046875	5722675.039695708	0	1296	0.3424282460358459	1.8308527735704356	18.571269258760566	317.0812072753906	317.0852966308594
892	317.1127624511719	1.6258666666666668					1	DETECTED	317.1128 m/z @1.63 [CD6598_1.mzXML]	317.1127624511719	1.6258666666666668	0.42314999999999997	12.598833333333333	12.175683333333334	31101.8515625	3793881.94167508	0	1296	0.17597766637050904	2.8078953590347906	4.273890232714397	317.1105041503906	317.1177673339844
893	317.1764831542969	13.515466666666667					1	DETECTED	317.1765 m/z @13.52 [CD6598_1.mzXML]	317.1764831542969	13.515466666666667	6.259366666666667	13.618633333333333	7.359266666666667	55944.0	2010487.817399965	0	1296	0.12132266131265368	0.5173384327722937	0.03399203724533362	317.16949462890625	317.1799011230469
894	317.1879577636719	10.869016666666665					1	DETECTED	317.1880 m/z @10.87 [CD6598_1.mzXML]	317.1879577636719	10.869016666666665	10.837950000000001	10.916183333333333	0.0782333333333316	4687.25439453125	16101.82621508779	0	1296	0.10102036668050296	1.2591201716738945	1.5182403433477891	317.18670654296875	317.1879577636719
895	317.24957275390625	11.146283333333335					1	DETECTED	317.2496 m/z @11.15 [CD6598_1.mzXML]	317.24957275390625	11.146283333333335	11.100116666666667	14.241683333333333	3.141566666666666	135316.0	3336335.931577765	0	1296	0.10856308655619351	31.471803061522184	56.19281227669747	317.2418518066406	317.2517395019531
896	317.5277404785156	2.4166833333333333					1	DETECTED	317.5277 m/z @2.42 [CD6598_1.mzXML]	317.5277404785156	2.4166833333333333	2.027816666666667	19.805	17.777183333333333	22795.083984375	1821653.7241726378	0	1296	0.2875604546778523	10.4707438815638	16.117588778237504	317.5254821777344	317.5301513671875
897	318.06341552734375	16.431616666666667					1	DETECTED	318.0634 m/z @16.43 [CD6598_1.mzXML]	318.06341552734375	16.431616666666667	10.184583333333334	19.30366666666667	9.119083333333334	3659.91259765625	914224.4591669921	0	1296	1.5043284844801175	0.7298731131043537	0.45974622620870736	318.06195068359375	318.065185546875
898	318.1791687011719	13.573749999999999					1	DETECTED	318.1792 m/z @13.57 [CD6598_1.mzXML]	318.1791687011719	13.573749999999999	9.932633333333333	13.573749999999999	3.6411166666666652	8768.5537109375	1043646.3370213924	0	1296	3.498767599055718	0.5	null	318.17889404296875	318.17974853515625
899	318.1898498535156	9.342783333333333					1	DETECTED	318.1898 m/z @9.34 [CD6598_1.mzXML]	318.1898498535156	9.342783333333333	9.314183333333334	13.618633333333333	4.304449999999999	12121.4580078125	1208317.3346877447	0	1296	0.07788091530191465	75.2526223776248	3.867807666273685	318.1802062988281	318.1898498535156
900	318.2976989746094	11.37365					1	DETECTED	318.2977 m/z @11.37 [CD6598_1.mzXML]	318.2976989746094	11.37365	11.330166666666665	12.567499999999999	1.2373333333333338	380886.8125	2730978.703347904	1	1296	0.10306250272316753	2.954254682763915	3.130416147421905	318.2975158691406	318.2998352050781
901	318.9354248046875	1.6109333333333333					1	DETECTED	318.9354 m/z @1.61 [CD6598_1.mzXML]	318.9354248046875	1.6109333333333333	1.53665	1.6258666666666668	0.08921666666666672	16890.603515625	69018.76705017101	0	1296	0.13807789650059488	0.6005160421808401	0.19307625471641657	318.9352111816406	318.9363098144531
902	318.967529296875	1.9863					1	DETECTED	318.9675 m/z @1.99 [CD6598_1.mzXML]	318.967529296875	1.9863	1.8037166666666666	9.962466666666668	8.158750000000001	22450.427734375	1138918.678369568	0	1296	0.07198669674559377	22.34253765403926	1.1803415889231714	318.9671630859375	318.9747314453125
903	319.05902099609375	16.592583333333334					1	DETECTED	319.0590 m/z @16.59 [CD6598_1.mzXML]	319.05902099609375	16.592583333333334	10.169483333333334	19.207	9.037516666666667	3092.822021484375	943995.1443237307	0	1296	0.4041491251672831	0.7035167338720141	0.40703346774402815	319.057373046875	319.06005859375
904	319.1270446777344	10.677516666666666					1	DETECTED	319.1270 m/z @10.68 [CD6598_1.mzXML]	319.1270446777344	10.677516666666666	10.362483333333333	10.7412	0.3787166666666657	6533.318359375	81777.97460919162	0	1296	0.15482332401635368	0.6010739604274686	0.20214792085493738	319.1261901855469	319.1273498535156
905	319.1664123535156	11.1919					1	DETECTED	319.1664 m/z @11.19 [CD6598_1.mzXML]	319.1664123535156	11.1919	9.550266666666666	11.9549	2.4046333333333347	17306.54296875	869077.9754619144	0	1296	0.1382212888589951	0.7323905053909722	0.4635239589681398	319.1634216308594	319.16668701171875
906	319.1922912597656	14.441833333333333					1	DETECTED	319.1923 m/z @14.44 [CD6598_1.mzXML]	319.1922912597656	14.441833333333333	9.357583333333334	17.226666666666667	7.869083333333332	193231.25	9140109.476772217	0	1296	0.6140154793452339	0.9470149160117678	3.6967864518578812	319.19097900390625	319.19451904296875
907	319.239990234375	11.969766666666667					1	DETECTED	319.2400 m/z @11.97 [CD6598_1.mzXML]	319.239990234375	11.969766666666667	11.925749999999999	12.05785	0.13210000000000122	12382.6513671875	63763.47610180716	0	1296	0.073992322283841	1.5005679666792666	2.0011359333585332	319.23980712890625	319.24078369140625
908	319.26104736328125	13.318366666666666					1	DETECTED	319.2610 m/z @13.32 [CD6598_1.mzXML]	319.26104736328125	13.318366666666666	10.139566666666667	13.471666666666666	3.3320999999999987	19472.208984375	940853.642504394	0	1296	0.10291907986121451	0.5241128727821819	0.048225745564363855	319.25665283203125	319.2619934082031
909	319.3011169433594	11.37365					1	DETECTED	319.3011 m/z @11.37 [CD6598_1.mzXML]	319.3011169433594	11.37365	11.330166666666665	11.658533333333333	0.3283666666666676	89285.421875	662959.4001586915	0	1296	0.08912982928713653	3.831020828358058	6.094228923024546	319.2928771972656	319.3013916015625
910	320.1954345703125	14.441833333333333					1	DETECTED	320.1954 m/z @14.44 [CD6598_1.mzXML]	320.1954345703125	14.441833333333333	0.8300333333333333	18.31066666666667	17.480633333333337	35547.89453125	3076592.8751261896	0	1296	0.12317628229497224	0.5454147386549918	0.07988181310013391	320.18890380859375	320.2016906738281
911	320.8678283691406	1.6109333333333333					1	DETECTED	320.8678 m/z @1.61 [CD6598_1.mzXML]	320.8678283691406	1.6109333333333333	1.5515	16.124133333333333	14.572633333333332	28391.8359375	2480569.2763189697	0	1296	0.0513307502286382	122.5964666292767	1.4745223495555084	320.867431640625	320.8717346191406
912	320.9648742675781	1.9587833333333333					1	DETECTED	320.9649 m/z @1.96 [CD6598_1.mzXML]	320.9648742675781	1.9587833333333333	1.9173666666666667	2.0845499999999997	0.16718333333333302	14974.1982421875	100937.88822180161	0	1296	0.05016938365934287	2.0183098591549262	3.0366197183098524	320.9640808105469	320.96539306640625
913	321.2075500488281	12.660666666666666					1	DETECTED	321.2076 m/z @12.66 [CD6598_1.mzXML]	321.2075500488281	12.660666666666666	1.4625333333333332	15.177583333333333	13.71505	31615.9765625	5630318.895951539	0	1296	0.26826877321615683	0.5998687407535217	0.09021181112721216	321.1983642578125	321.2087707519531
914	321.2555236816406	12.332683333333334					1	DETECTED	321.2555 m/z @12.33 [CD6598_1.mzXML]	321.2555236816406	12.332683333333334	12.225766666666667	12.918066666666666	0.6922999999999995	12223.775390625	294447.1519956045	0	1296	0.07562671321965553	3.2375681995323404	5.475136399064681	321.2550354003906	321.26513671875
915	322.0642395019531	11.999366666666667					1	DETECTED	322.0642 m/z @12.00 [CD6598_1.mzXML]	322.0642395019531	11.999366666666667	3.2626166666666667	18.6925	15.429883333333333	210170.046875	3795595.7860717163	0	1296	0.10317684370831515	2.354031485417416	2.509783963563441	322.0575256347656	322.0718994140625
916	322.2716369628906	14.064483333333333					1	DETECTED	322.2716 m/z @14.06 [CD6598_1.mzXML]	322.2716369628906	14.064483333333333	13.889100000000001	14.952883333333334	1.0637833333333333	25492.615234375	494713.50837219215	0	1296	0.16911935201925843	3.0327378124109226	3.2801012608636166	322.2708435058594	322.2743225097656
917	323.0195007324219	11.602983333333333					1	DETECTED	323.0195 m/z @11.60 [CD6598_1.mzXML]	323.0195007324219	11.602983333333333	1.6850666666666667	11.7019	10.016833333333334	17366.689453125	4579195.64996106	0	1296	0.2130276397176054	0.5049867663739865	0.009973532747973043	323.01007080078125	323.01995849609375
918	323.1810302734375	13.81835					1	DETECTED	323.1810 m/z @13.82 [CD6598_1.mzXML]	323.1810302734375	13.81835	9.520633333333334	19.870333333333335	10.3497	4989.31201171875	1464768.5440499277	0	1296	5.826869482426446	1.2040928710206584	1.1507909752205192	323.1792907714844	323.18609619140625
919	323.2235107421875	14.1547					1	DETECTED	323.2235 m/z @14.15 [CD6598_1.mzXML]	323.2235107421875	14.1547	1.4154833333333334	15.238	13.822516666666665	23108.09765625	4339226.664033142	0	1296	0.6978508122108771	0.5357119449516783	0.07446569728364141	323.2225341796875	323.2243957519531
920	323.9991455078125	12.598833333333333					1	DETECTED	323.9991 m/z @12.60 [CD6598_1.mzXML]	323.9991455078125	12.598833333333333	0.15181666666666666	19.9035	19.751683333333336	18331.529296875	4162750.604034577	0	1296	0.5495466988449795	1.50826855511447	2.757775752500493	323.998046875	324.0039367675781
921	324.0440979003906	9.314183333333334					1	DETECTED	324.0441 m/z @9.31 [CD6598_1.mzXML]	324.0440979003906	9.314183333333334	9.28585	10.288133333333333	1.0022833333333327	18823.90625	330251.7648902595	0	1296	0.8980183469965475	17.687352941175913	34.374705882351826	324.0435485839844	324.0449523925781
922	324.06103515625	11.999366666666667					1	DETECTED	324.0610 m/z @12.00 [CD6598_1.mzXML]	324.06103515625	11.999366666666667	1.7162499999999998	12.101816666666668	10.385566666666668	69720.8671875	8889798.031317988	0	1296	0.12406309280389927	0.5049814663842188	0.009962932768437686	324.0596923828125	324.06134033203125
923	324.17767333984375	15.659783333333333					1	DETECTED	324.1777 m/z @15.66 [CD6598_1.mzXML]	324.17767333984375	15.659783333333333	0.18601666666666666	19.9035	19.717483333333334	19417.6015625	5022312.105598146	0	1296	1.3291925402993403	0.8072489497936116	0.6646591488362712	324.1761779785156	324.1783142089844
924	324.1900939941406	9.726383333333333					1	DETECTED	324.1901 m/z @9.73 [CD6598_1.mzXML]	324.1900939941406	9.726383333333333	9.6829	9.844366666666668	0.16146666666666754	27055.935546875	145843.33764379862	0	1296	0.0946743206481333	1.8566500574933316	2.751337858980936	324.19000244140625	324.1903076171875
925	324.3233642578125	12.348416666666667					1	DETECTED	324.3234 m/z @12.35 [CD6598_1.mzXML]	324.3233642578125	12.348416666666667	11.897250000000001	12.458499999999999	0.5612499999999976	15911.1123046875	356485.6388745113	0	1296	0.31854892774369326	0.6219985223494632	0.24399704469892627	324.3233642578125	324.32904052734375
926	325.0534362792969	1.8180833333333333					1	DETECTED	325.0534 m/z @1.82 [CD6598_1.mzXML]	325.0534362792969	1.8180833333333333	1.8037166666666666	11.630616666666667	9.8269	27752.265625	2945113.9184926758	0	1296	9.783996521334949	264.18167175263864	523.713714813731	325.0473327636719	325.0574035644531
927	325.17401123046875	15.659783333333333					1	DETECTED	325.1740 m/z @15.66 [CD6598_1.mzXML]	325.17401123046875	15.659783333333333	0.11801666666666667	19.985333333333333	19.867316666666667	25571.89453125	6367697.912867106	0	1296	2.6897741982844874	0.639219288575597	0.5921271004075932	325.17236328125	325.1752624511719
928	325.20257568359375	13.74775					1	DETECTED	325.2026 m/z @13.75 [CD6598_1.mzXML]	325.20257568359375	13.74775	3.8995666666666664	14.020083333333334	10.120516666666667	22439.46875	2781084.46453711	0	1296	0.22427704686264782	0.5138265771521313	2.9538635731927023	325.1933898925781	325.2120056152344
929	325.2325134277344	13.084816666666667					1	DETECTED	325.2325 m/z @13.08 [CD6598_1.mzXML]	325.2325134277344	13.084816666666667	12.903566666666668	13.154166666666667	0.2505999999999986	57071.53515625	457314.7533183586	0	1296	0.1781679384312973	0.6913103448275878	0.3795787609438797	325.23138427734375	325.2334899902344
930	326.1764221191406	15.755833333333333					1	DETECTED	326.1764 m/z @15.76 [CD6598_1.mzXML]	326.1764221191406	15.755833333333333	11.7616	18.166833333333333	6.405233333333333	5523.16748046875	1130125.7417988891	0	1296	0.791859132365099	0.8018101095746367	0.6036202191492733	326.175048828125	326.177490234375
931	327.01300048828125	1.7162499999999998					1	DETECTED	327.0130 m/z @1.72 [CD6598_1.mzXML]	327.01300048828125	1.7162499999999998	0.13495	20.0015	19.86655	7918.51025390625	4744108.124885317	0	1296	18.255120617208277	6.281714412192501	11.563428824385001	327.0046081542969	327.01300048828125
932	327.0505065917969	11.575683333333334					1	DETECTED	327.0505 m/z @11.58 [CD6598_1.mzXML]	327.0505065917969	11.575683333333334	1.6109333333333333	11.911416666666666	10.300483333333332	119216.234375	1.3273450576820558E7	0	1296	0.1556253165211885	0.5121675288942954	0.02855985008440488	327.04547119140625	327.05133056640625
933	327.1723937988281	16.48005					1	DETECTED	327.1724 m/z @16.48 [CD6598_1.mzXML]	327.1723937988281	16.48005	8.8228	19.674833333333332	10.852033333333331	7163.63623046875	2120108.854138824	0	1296	1.020672469002502	0.7086116643268363	0.4172233286536726	327.1712646484375	327.1737976074219
934	327.2267761230469	14.005616666666667					1	DETECTED	327.2268 m/z @14.01 [CD6598_1.mzXML]	327.2267761230469	14.005616666666667	12.348416666666667	14.849483333333334	2.5010666666666665	77909.078125	2292654.8391354987	0	1296	0.2780419401827672	0.7559960650178468	0.30306801079021034	327.217529296875	327.2281799316406
935	327.2872314453125	11.925749999999999					1	DETECTED	327.2872 m/z @11.93 [CD6598_1.mzXML]	327.2872314453125	11.925749999999999	11.687516666666665	14.70185	3.014333333333335	15071.3818359375	1137588.927786255	0	1296	0.14093982104655645	6.326430670211276	11.652861340422552	327.28656005859375	327.28765869140625
936	328.2097473144531	12.043116666666666					1	DETECTED	328.2097 m/z @12.04 [CD6598_1.mzXML]	328.2097473144531	12.043116666666666	11.999366666666667	12.163133333333333	0.16376666666666573	63040.02734375	400339.9531416022	0	1296	0.12024457635215668	1.8716190476190673	2.7432380952381346	328.20941162109375	328.2099609375
937	328.2460021972656	11.13125					1	DETECTED	328.2460 m/z @11.13 [CD6598_1.mzXML]	328.2460021972656	11.13125	0.6609666666666667	12.225766666666667	11.5648	59132.1171875	4369805.992270267	0	1296	0.10155624863678092	0.5522677673479068	2.4468413670269764	328.2438049316406	328.25372314453125
938	328.8963317871094	1.5515					1	DETECTED	328.8963 m/z @1.55 [CD6598_1.mzXML]	328.8963317871094	1.5515	1.4474333333333333	1.6109333333333333	0.16349999999999998	60819.875	371449.7897294923	0	1296	0.10696004429362826	0.7855541319666873	0.6112066101015046	328.89556884765625	328.8966064453125
939	328.9962158203125	1.7615					1	DETECTED	328.9962 m/z @1.76 [CD6598_1.mzXML]	328.9962158203125	1.7615	0.10108333333333334	20.0015	19.90041666666667	21207.86328125	4802621.812303285	0	1296	0.6657626115577799	3.060441931274335	43.24182351385241	328.9952697753906	329.00457763671875
940	329.0508117675781	11.630616666666667					1	DETECTED	329.0508 m/z @11.63 [CD6598_1.mzXML]	329.0508117675781	11.630616666666667	11.548300000000001	11.687516666666665	0.13921666666666432	16203.2724609375	106196.2054392087	0	1296	0.12246193418866369	0.8456165215630673	0.6912330431261348	329.05023193359375	329.0509948730469
941	329.1750183105469	12.380149999999999					1	DETECTED	329.1750 m/z @12.38 [CD6598_1.mzXML]	329.1750183105469	12.380149999999999	12.163133333333333	12.5829	0.41976666666666773	12304.77734375	175557.0471551513	0	1296	0.2721925637873426	0.9671300207357402	0.9342600414714803	329.16943359375	329.1762390136719
942	329.24493408203125	13.74775					1	DETECTED	329.2449 m/z @13.75 [CD6598_1.mzXML]	329.24493408203125	13.74775	11.100116666666667	14.658116666666666	3.558	109455.8828125	3603961.7348853797	0	1296	0.30668401191609007	0.619859790762189	0.1886322257994583	329.2413024902344	329.24993896484375
943	330.0306091308594	10.448649999999999					1	DETECTED	330.0306 m/z @10.45 [CD6598_1.mzXML]	330.0306091308594	10.448649999999999	10.434933333333333	15.012383333333334	4.577450000000001	31828.26953125	1445053.7257448733	0	1296	0.08932601644142046	166.85722964764497	11.411301262088578	330.0269470214844	330.0375061035156
944	330.2483825683594	13.874866666666666					1	DETECTED	330.2484 m/z @13.87 [CD6598_1.mzXML]	330.2483825683594	13.874866666666666	11.716583333333334	14.212950000000001	2.496366666666667	22131.9296875	1209956.1441921394	0	1296	2.3491884329952892	0.5783222777361643	0.15664455547232858	330.2425842285156	330.2494201660156
945	330.3345947265625	11.925749999999999					1	DETECTED	330.3346 m/z @11.93 [CD6598_1.mzXML]	330.3345947265625	11.925749999999999	11.86865	11.984666666666667	0.11601666666666688	20838.396484375	100161.35225317355	0	1296	0.043532477420445304	1.0159077641564815	1.0318155283129629	330.3344421386719	330.3348693847656
946	330.8934326171875	1.53665					1	DETECTED	330.8934 m/z @1.54 [CD6598_1.mzXML]	330.8934326171875	1.53665	1.4625333333333332	1.5662666666666667	0.10373333333333346	9298.134765625	43840.28670678713	0	1296	0.2517381322929726	0.6997976163705862	0.39959523274117237	330.8932800292969	330.8944091796875
947	331.0008239746094	11.575683333333334					1	DETECTED	331.0008 m/z @11.58 [CD6598_1.mzXML]	331.0008239746094	11.575683333333334	0.23696666666666666	19.9685	19.73153333333333	10153.61328125	4299364.591919433	0	1296	0.09166600514014078	0.8700955281535387	0.8025255650981241	330.9996643066406	331.0017395019531
948	331.051513671875	2.3620666666666663					1	DETECTED	331.0515 m/z @2.36 [CD6598_1.mzXML]	331.051513671875	2.3620666666666663	0.11801666666666667	20.0015	19.883483333333334	1237340.0	5.161117400490454E7	1	1296	0.35499895349899946	1.6775612566862166	1.4522763485680037	331.0426025390625	331.0528564453125
949	331.1857604980469	12.147266666666667					1	DETECTED	331.1858 m/z @12.15 [CD6598_1.mzXML]	331.1857604980469	12.147266666666667	12.101816666666668	12.380149999999999	0.27833333333333066	18686.953125	172424.84778735324	0	1296	0.21900885908077505	3.061972863953108	5.123945727906216	331.18463134765625	331.1860046386719
950	331.20257568359375	11.1919					1	DETECTED	331.2026 m/z @11.19 [CD6598_1.mzXML]	331.20257568359375	11.1919	11.116133333333332	11.2676	0.15146666666666775	49721.8125	305719.4898466814	0	1296	0.17036192077053336	0.9995600527936501	0.9991201055873004	331.2023620605469	331.2030029296875
951	331.2607727050781	11.37365					1	DETECTED	331.2608 m/z @11.37 [CD6598_1.mzXML]	331.2607727050781	11.37365	11.37365	16.2211	4.84745	17984.884765625	1523403.7037939453	0	1296	0.5580555450055549	null	null	331.2599792480469	331.26239013671875
952	331.28173828125	13.74775					1	DETECTED	331.2817 m/z @13.75 [CD6598_1.mzXML]	331.28173828125	13.74775	1.10445	18.166833333333333	17.062383333333333	612496.6875	1.4289648631620305E7	1	1296	0.2733943702308288	1.4255280365694551	1.979652020732811	331.28131103515625	331.282958984375
953	332.0552978515625	2.4031333333333333					1	DETECTED	332.0553 m/z @2.40 [CD6598_1.mzXML]	332.0552978515625	2.4031333333333333	1.9450166666666666	14.585233333333333	12.640216666666667	123073.09375	5460436.931598634	0	1296	null	7.406797928767186	12.163944491404667	332.0481872558594	332.0564270019531
954	332.1621398925781	10.199366666666666					1	DETECTED	332.1621 m/z @10.20 [CD6598_1.mzXML]	332.1621398925781	10.199366666666666	8.400616666666666	18.964333333333332	10.563716666666666	82954.2578125	3440390.1891366565	0	1296	0.40239555481976197	7.683861646010001	0.9445942303513727	332.1593322753906	332.1683044433594
955	332.20599365234375	11.206633333333334					1	DETECTED	332.2060 m/z @11.21 [CD6598_1.mzXML]	332.20599365234375	11.206633333333334	9.653366666666667	11.206633333333334	1.5532666666666675	8417.4150390625	450908.12789074733	0	1296	1.480387108881077	0.5	null	332.2048645019531	332.20635986328125
956	332.2406005859375	10.806733333333334					1	DETECTED	332.2406 m/z @10.81 [CD6598_1.mzXML]	332.2406005859375	10.806733333333334	10.725116666666667	10.916183333333333	0.19106666666666605	47923.45703125	365715.29636963113	0	1296	2.5268903126359987	1.1705125587094036	1.3410251174188075	332.2406005859375	332.2413330078125
957	332.3287353515625	11.77675					1	DETECTED	332.3287 m/z @11.78 [CD6598_1.mzXML]	332.3287353515625	11.77675	11.746416666666667	11.854000000000001	0.10758333333333425	12369.345703125	63824.39785888691	0	1296	0.11381039042851171	1.7733516483516771	2.5467032967033543	332.3287353515625	332.32940673828125
958	333.0498046875	2.4031333333333333					1	DETECTED	333.0498 m/z @2.40 [CD6598_1.mzXML]	333.0498046875	2.4031333333333333	1.8891833333333332	18.279	16.38981666666667	80631.984375	3924208.844297423	0	1296	0.5983958421825988	1.7217841319097644	2.740558829443663	333.0474853515625	333.0513916015625
959	333.14825439453125	13.471666666666666					1	DETECTED	333.1483 m/z @13.47 [CD6598_1.mzXML]	333.14825439453125	13.471666666666666	10.693266666666666	15.867383333333333	5.1741166666666665	84580.0703125	1859675.746023925	0	1296	null	0.7861965318270542	null	333.1385803222656	333.15020751953125
960	333.1658020019531	10.199366666666666					1	DETECTED	333.1658 m/z @10.20 [CD6598_1.mzXML]	333.1658020019531	10.199366666666666	9.844366666666668	11.520216666666666	1.6758499999999987	11927.9921875	526358.6602728269	0	1296	0.28375160148315537	2.3603521126760634	4.264313756594828	333.1654052734375	333.1703796386719
961	333.1826171875	11.86865					1	DETECTED	333.1826 m/z @11.87 [CD6598_1.mzXML]	333.1826171875	11.86865	11.644433333333334	12.332683333333334	0.68825	20301.66015625	481134.479132324	0	1296	0.4748270023472898	1.5347877796773934	2.069575559354787	333.180908203125	333.1826477050781
962	333.2014465332031	12.3641					1	DETECTED	333.2014 m/z @12.36 [CD6598_1.mzXML]	333.2014465332031	12.3641	9.173266666666667	12.5829	3.4096333333333337	22160.173828125	2614722.196372926	0	1296	3.3635117263432495	0.5342857142857143	0.06857142857142852	333.2004699707031	333.2033996582031
963	334.1380310058594	9.756166666666667					1	DETECTED	334.1380 m/z @9.76 [CD6598_1.mzXML]	334.1380310058594	9.756166666666667	9.726383333333333	11.13125	1.404866666666667	14374.1005859375	307447.9471394658	0	1296	0.0841699551120847	23.584778959148586	3.6825193821799593	334.1377868652344	334.1462707519531
964	334.50885009765625	8.623483333333333					1	DETECTED	334.5089 m/z @8.62 [CD6598_1.mzXML]	334.50885009765625	8.623483333333333	8.623483333333333	8.684616666666667	0.06113333333333415	3129.349853515625	7773.352768371649	0	1296	0.016817377861116256	null	null	334.5082702636719	334.50885009765625
965	334.91290283203125	1.5959					1	DETECTED	334.9129 m/z @1.60 [CD6598_1.mzXML]	334.91290283203125	1.5959	1.53665	14.614049999999999	13.077399999999999	69912.4140625	9592796.17527002	0	1296	0.07345848498203877	110.35780590717295	0.7344122583489044	334.9125061035156	334.9179992675781
966	335.1134338378906	14.441833333333333					1	DETECTED	335.1134 m/z @14.44 [CD6598_1.mzXML]	335.1134338378906	14.441833333333333	9.88825	14.441833333333333	4.553583333333334	16637.869140625	1991612.292525818	0	1296	4.0866645353219475	0.5	null	335.1134338378906	335.1225280761719
967	335.1649475097656	11.687516666666665					1	DETECTED	335.1649 m/z @11.69 [CD6598_1.mzXML]	335.1649475097656	11.687516666666665	8.976283333333333	16.059566666666665	7.083283333333332	90580.7265625	5490901.252882264	0	1296	0.6155058560831215	2.995661881264779	0.7891285168696796	335.1631774902344	335.17138671875
968	335.21685791015625	12.5517					1	DETECTED	335.2169 m/z @12.55 [CD6598_1.mzXML]	335.21685791015625	12.5517	11.100116666666667	12.614866666666668	1.5147500000000012	31050.61328125	649832.9503613294	0	1296	0.07855475696847058	0.5217578506228834	0.04351570124576667	335.2164611816406	335.2195129394531
969	335.240966796875	14.570683333333333					1	DETECTED	335.2410 m/z @14.57 [CD6598_1.mzXML]	335.240966796875	14.570683333333333	14.198566666666666	15.89955	1.7009833333333333	18572.974609375	652094.3114337157	0	1296	0.5650014608241474	2.2855511264388397	3.571102252877679	335.24017333984375	335.249267578125
970	336.0731506347656	16.886333333333333					1	DETECTED	336.0732 m/z @16.89 [CD6598_1.mzXML]	336.0731506347656	16.886333333333333	10.080350000000001	19.4165	9.336149999999998	2641.4541015625	633589.9967961122	0	1296	2.282436660763052	0.6858781121513179	0.37175622430263566	336.0711975097656	336.07623291015625
971	336.2505187988281	12.194616666666667					1	DETECTED	336.2505 m/z @12.19 [CD6598_1.mzXML]	336.2505187988281	12.194616666666667	11.925749999999999	16.820833333333333	4.895083333333334	18009.056640625	1189084.636080933	0	1296	0.07340347139823855	9.103180014877228	17.206360029754457	336.2406005859375	336.25164794921875
972	336.6620788574219	13.2775					1	DETECTED	336.6621 m/z @13.28 [CD6598_1.mzXML]	336.6620788574219	13.2775	13.126333333333333	15.177583333333333	2.0512499999999996	45484.42578125	1057687.7907926629	0	1296	0.2034735506659029	6.784729878721056	12.569459757442113	336.6610107421875	336.66455078125
973	337.05987548828125	2.2667					1	DETECTED	337.0599 m/z @2.27 [CD6598_1.mzXML]	337.05987548828125	2.2667	1.6405500000000002	19.223166666666668	17.582616666666667	587108.1875	2.2738160117087457E7	1	1296	0.8658328550214192	0.9836676406009536	0.6438579092471738	337.0517578125	337.06976318359375
974	337.1650695800781	14.570683333333333					1	DETECTED	337.1651 m/z @14.57 [CD6598_1.mzXML]	337.1650695800781	14.570683333333333	10.946850000000001	15.532283333333334	4.585433333333333	30851.53515625	2437435.948741149	0	1296	2.9775891759465054	0.6327325445842862	0.18513176471979909	337.1630554199219	337.1659240722656
975	337.17962646484375	12.660666666666666					1	DETECTED	337.1796 m/z @12.66 [CD6598_1.mzXML]	337.17962646484375	12.660666666666666	12.013966666666667	14.6432	2.6292333333333335	153927.53125	3309395.222708983	0	1296	0.15815864111338485	0.6739591701395095	0.41557762434387996	337.16973876953125	337.1820068359375
976	338.2300720214844	12.442783333333333					1	DETECTED	338.2301 m/z @12.44 [CD6598_1.mzXML]	338.2300720214844	12.442783333333333	0.10108333333333334	20.0015	19.90041666666667	711615.5625	2.347491810079636E7	0	1296	0.17813663120509915	1.952291342222474	5.272420376466517	338.2290344238281	338.23211669921875
977	338.339111328125	12.675					1	DETECTED	338.3391 m/z @12.68 [CD6598_1.mzXML]	338.339111328125	12.675	11.940016666666667	13.084816666666667	1.1448	534119.6875	1.0651418770828372E7	1	1296	0.15729942652510331	0.6444335437575918	0.6855725909672388	338.33892822265625	338.3401184082031
978	339.16070556640625	14.5563					1	DETECTED	339.1607 m/z @14.56 [CD6598_1.mzXML]	339.16070556640625	14.5563	11.146283333333335	15.07225	3.9259666666666657	12350.7919921875	1265692.2424084481	0	1296	0.4468732348431512	0.5756521229124003	0.15130424582480057	339.1597595214844	339.1614074707031
979	339.1802978515625	12.732616666666667					1	DETECTED	339.1803 m/z @12.73 [CD6598_1.mzXML]	339.1802978515625	12.732616666666667	11.084166666666667	16.399033333333332	5.314866666666665	24052.4921875	2495479.9784287107	0	1296	2.78598643510564	1.6120800347801463	1.3038723707222972	339.1745910644531	339.18890380859375
980	339.1960144042969	11.88295					1	DETECTED	339.1960 m/z @11.88 [CD6598_1.mzXML]	339.1960144042969	11.88295	11.616683333333333	11.969766666666667	0.3530833333333341	15154.3388671875	193374.84758862373	0	1296	0.20645678860204875	0.663025788683026	0.32605157736605195	339.1936950683594	339.19622802734375
981	339.23345947265625	12.458499999999999					1	DETECTED	339.2335 m/z @12.46 [CD6598_1.mzXML]	339.23345947265625	12.458499999999999	0.35583333333333333	19.936	19.580166666666667	119330.953125	5371197.327008536	0	1296	0.6219063708970936	3.681335028287412	0.8761212126503766	339.2326354980469	339.2367248535156
982	339.2657165527344	12.2408					1	DETECTED	339.2657 m/z @12.24 [CD6598_1.mzXML]	339.2657165527344	12.2408	12.178766666666666	15.707766666666666	3.529	24475.69921875	2622614.2810117183	0	1296	0.08625301008635411	28.4443847393872	55.8887694787744	339.2607116699219	339.26629638671875
983	339.28717041015625	14.139866666666668					1	DETECTED	339.2872 m/z @14.14 [CD6598_1.mzXML]	339.28717041015625	14.139866666666668	13.74775	14.834783333333332	1.0870333333333324	9624.341796875	390144.7153083496	0	1296	0.28013001831823026	1.386109576231557	1.7722191524631141	339.2828063964844	339.2876281738281
984	339.3424377441406	12.675					1	DETECTED	339.3424 m/z @12.68 [CD6598_1.mzXML]	339.3424377441406	12.675	11.792416666666666	14.5997	2.8072833333333342	121459.34375	3338406.6970356456	0	1296	0.30939581354240353	0.8937818140322012	0.6141149092729669	339.3348693847656	339.34954833984375
985	340.03851318359375	10.448649999999999					1	DETECTED	340.0385 m/z @10.45 [CD6598_1.mzXML]	340.03851318359375	10.448649999999999	10.109866666666667	11.658533333333333	1.5486666666666657	165824.9375	1424850.0857311406	0	1296	0.15075765878815695	0.871757296372223	0.1897854445472492	340.0324401855469	340.0390930175781
986	340.24560546875	11.252033333333333					1	DETECTED	340.2456 m/z @11.25 [CD6598_1.mzXML]	340.24560546875	11.252033333333333	8.356733333333333	11.2676	2.910866666666667	57410.12890625	948539.0098088392	0	1296	0.08175096768391121	0.5518847071804943	0.1363247142161482	340.24530029296875	340.24615478515625
987	340.9298400878906	1.6258666666666668					1	DETECTED	340.9298 m/z @1.63 [CD6598_1.mzXML]	340.9298400878906	1.6258666666666668	1.5515	17.34	15.788499999999999	43601.0	6891603.528314942	0	1296	0.07988490873303866	106.15307037203044	210.46877740110023	340.9278564453125	340.9320068359375
988	341.0296630859375	11.575683333333334					1	DETECTED	341.0297 m/z @11.58 [CD6598_1.mzXML]	341.0296630859375	11.575683333333334	11.520216666666666	12.210166666666668	0.6899500000000014	265966.65625	2555567.8011694336	0	1296	0.15151348971295242	2.8886379005751452	4.220972940449331	341.0284423828125	341.0301513671875
989	341.30224609375	12.675					1	DETECTED	341.3022 m/z @12.68 [CD6598_1.mzXML]	341.30224609375	12.675	0.271	19.805	19.534	548811.5625	2.0242852661801565E7	1	1296	0.2228768971268522	1.0455967641298027	3.734370415721581	341.3016662597656	341.30499267578125
990	341.3500671386719	13.9909					1	DETECTED	341.3501 m/z @13.99 [CD6598_1.mzXML]	341.3500671386719	13.9909	13.874866666666666	14.672666666666666	0.7978000000000005	45132.79296875	773329.4163548594	0	1296	0.27863011967992257	2.6330613930221523	4.097027682591302	341.3493347167969	341.35089111328125
991	342.0134582519531	9.038083333333333					1	DETECTED	342.0135 m/z @9.04 [CD6598_1.mzXML]	342.0134582519531	9.038083333333333	0.10108333333333334	20.0015	19.90041666666667	13073.068359375	5551390.199652591	0	1296	2.670276737371882	1.1133723098728137	1.386662026000375	342.01165771484375	342.0144348144531
992	342.0353698730469	10.448649999999999					1	DETECTED	342.0354 m/z @10.45 [CD6598_1.mzXML]	342.0353698730469	10.448649999999999	1.4154833333333334	11.854000000000001	10.438516666666668	58512.11328125	6101596.852637819	0	1296	1.144060083202314	0.5137172593056349	0.01465264466338811	342.0279541015625	342.0360412597656
993	342.26123046875	11.359433333333333					1	DETECTED	342.2612 m/z @11.36 [CD6598_1.mzXML]	342.26123046875	11.359433333333333	11.2831	13.9909	2.7078000000000007	199497.90625	2311820.904169189	0	1296	0.11115693780213576	15.447249768720235	2.0890863286360974	342.2608337402344	342.26666259765625
994	343.0295104980469	11.534500000000001					1	DETECTED	343.0295 m/z @11.53 [CD6598_1.mzXML]	343.0295104980469	11.534500000000001	1.6258666666666668	11.687516666666665	10.061649999999998	19470.82421875	3862119.7511726073	0	1296	10.030653768971709	0.5077213810179001	0.015442762035800172	343.02294921875	343.0388488769531
995	343.1902160644531	12.348416666666667					1	DETECTED	343.1902 m/z @12.35 [CD6598_1.mzXML]	343.1902160644531	12.348416666666667	12.2408	14.70185	2.46105	124220.765625	3328421.5607022685	0	1296	0.18349625868882136	6.84708631312035	20.932103658373947	343.1901550292969	343.1926574707031
996	343.3094787597656	12.689216666666665					1	DETECTED	343.3095 m/z @12.69 [CD6598_1.mzXML]	343.3094787597656	12.689216666666665	12.660666666666666	12.8042	0.14353333333333396	17402.724609375	122208.71865429624	0	1296	0.06572011909592135	2.5137186223001406	4.027437244600281	343.30865478515625	343.31005859375
997	344.0116882324219	11.206633333333334					1	DETECTED	344.0117 m/z @11.21 [CD6598_1.mzXML]	344.0116882324219	11.206633333333334	0.11801666666666667	19.9035	19.785483333333335	20549.416015625	5389793.43769407	1	1296	3.7572472270598514	1.3773662879060478	1.5911562968253106	344.0105895996094	344.0135192871094
998	344.27679443359375	11.505383333333333					1	DETECTED	344.2768 m/z @11.51 [CD6598_1.mzXML]	344.27679443359375	11.505383333333333	11.460816666666666	11.823550000000001	0.3627333333333347	234170.984375	1385728.7580007329	1	1296	0.08952772441159773	2.201747988845881	2.5785289575700236	344.2767639160156	344.27777099609375
999	344.8737487792969	1.5515					1	DETECTED	344.8737 m/z @1.55 [CD6598_1.mzXML]	344.8737487792969	1.5515	1.4474333333333333	1.6850666666666667	0.23763333333333336	87044.7734375	555101.0908671876	0	1296	0.09664390163148595	1.1417360666239582	0.5395492253830411	344.8642883300781	344.8740234375
1000	346.007080078125	11.0225					1	DETECTED	346.0071 m/z @11.02 [CD6598_1.mzXML]	346.007080078125	11.0225	0.10108333333333334	20.0015	19.90041666666667	266430.75	8.012857666537003E7	1	1296	4.029854987872975	1.0651572654100105	0.34351722887453756	346.0063781738281	346.0108337402344
1001	346.9065856933594	1.5662666666666667					1	DETECTED	346.9066 m/z @1.57 [CD6598_1.mzXML]	346.9065856933594	1.5662666666666667	1.5069833333333333	1.5662666666666667	0.059283333333333355	12156.224609375	31624.73029736329	0	1296	0.20908477554761662	0.5	null	346.9065856933594	346.9072570800781
1002	347.0155029296875	11.0225					1	DETECTED	347.0155 m/z @11.02 [CD6598_1.mzXML]	347.0155029296875	11.0225	0.10108333333333334	19.9035	19.80241666666667	108830.1640625	1.3223313308601448E7	0	1296	2.9462515634092217	6.773369461167468	15.927345863714367	347.00738525390625	347.0186767578125
1003	347.1322021484375	1.4775					1	DETECTED	347.1322 m/z @1.48 [CD6598_1.mzXML]	347.1322021484375	1.4775	1.4154833333333334	9.785916666666667	8.370433333333335	5226.4970703125	1925417.7983856204	0	1296	8.368757167342757	67.48535339962383	133.97070679924764	347.1222229003906	347.1325378417969
1004	347.15728759765625	11.2676					1	DETECTED	347.1573 m/z @11.27 [CD6598_1.mzXML]	347.15728759765625	11.2676	9.638533333333333	11.2676	1.6290666666666667	72321.4921875	2350312.7757039843	0	1296	0.07499895071302021	0.5	null	347.15728759765625	347.1586608886719
1005	347.86688232421875	8.41515					1	DETECTED	347.8669 m/z @8.42 [CD6598_1.mzXML]	347.86688232421875	8.41515	8.386066666666666	8.444583333333334	0.05851666666666766	3692.494873046875	10115.180614868335	0	1296	0.046253009280260216	1.006017191977063	1.0120343839541264	347.86688232421875	347.86810302734375
1006	348.0187072753906	11.0225					1	DETECTED	348.0187 m/z @11.02 [CD6598_1.mzXML]	348.0187072753906	11.0225	0.59305	19.740166666666667	19.147116666666665	12319.96875	2847171.3611245705	0	1296	0.3122793982703218	0.9179351100329673	0.4936894269533539	348.00970458984375	348.0214538574219
1007	348.077392578125	1.7162499999999998					1	DETECTED	348.0774 m/z @1.72 [CD6598_1.mzXML]	348.077392578125	1.7162499999999998	1.6850666666666667	9.446083333333332	7.761016666666666	25630.123046875	5796640.945653381	0	1296	0.2191582248009094	124.44174238375284	247.8834847675057	348.0677185058594	348.077392578125
1008	348.2873229980469	12.163133333333333					1	DETECTED	348.2873 m/z @12.16 [CD6598_1.mzXML]	348.2873229980469	12.163133333333333	12.101816666666668	12.178766666666666	0.0769499999999983	9947.5576171875	36707.476815185335	0	1296	0.21657527381271358	0.6274802935580385	0.2549605871160769	348.28668212890625	348.2877197265625
1009	348.3079833984375	13.74775					1	DETECTED	348.3080 m/z @13.75 [CD6598_1.mzXML]	348.3079833984375	13.74775	13.618633333333333	14.29985	0.6812166666666659	103927.7421875	1803601.0464089352	0	1296	0.27994649276867456	2.519548276657768	0.765851244538316	348.3074951171875	348.3100280761719
1010	349.015380859375	15.14765					1	DETECTED	349.0154 m/z @15.15 [CD6598_1.mzXML]	349.015380859375	15.14765	0.10108333333333334	19.985333333333333	19.88425	16591.830078125	5714497.848790769	0	1296	2.7144549369163418	0.737463266362275	0.6347978680861777	349.0135498046875	349.017333984375
1011	350.2547912597656	13.74775					1	DETECTED	350.2548 m/z @13.75 [CD6598_1.mzXML]	350.2547912597656	13.74775	13.648916666666667	14.049616666666667	0.4007000000000005	81120.109375	956567.7946674806	0	1296	0.17901797709427036	6.246410762126904	3.028574370056541	350.25445556640625	350.25537109375
1012	350.6769104003906	14.1842					1	DETECTED	350.6769 m/z @14.18 [CD6598_1.mzXML]	350.6769104003906	14.1842	14.064483333333333	14.6432	0.5787166666666668	11690.951171875	172527.43187805128	0	1296	0.049565216794887235	2.4170263121258437	3.8340526242516875	350.67608642578125	350.6789855957031
1013	350.89068603515625	1.5809833333333332					1	DETECTED	350.8907 m/z @1.58 [CD6598_1.mzXML]	350.89068603515625	1.5809833333333332	1.5218	16.657516666666666	15.135716666666665	76523.453125	1.6221345732002076E7	0	1296	0.06976965356912723	132.11038797357898	289.5964882777843	350.89031982421875	350.8943176269531
1014	351.0111389160156	18.613166666666665					1	DETECTED	351.0111 m/z @18.61 [CD6598_1.mzXML]	351.0111389160156	18.613166666666665	0.11801666666666667	19.919833333333333	19.801816666666667	6695.91064453125	2545064.746986359	0	1296	2.7428175104059243	0.5353245760825587	0.12574020929186988	351.00872802734375	351.01385498046875
1015	351.2267761230469	13.761616666666667					1	DETECTED	351.2268 m/z @13.76 [CD6598_1.mzXML]	351.2267761230469	13.761616666666667	13.663583333333333	15.611716666666666	1.9481333333333328	73939.5078125	1758782.5663922732	0	1296	0.30993439664288047	7.065106552293411	10.065963217646425	351.2168884277344	351.2273864746094
1016	352.1640930175781	9.992233333333333					1	DETECTED	352.1641 m/z @9.99 [CD6598_1.mzXML]	352.1640930175781	9.992233333333333	7.115783333333334	18.7245	11.608716666666666	17012.15625	829879.2977025146	0	1296	0.077200213874411	0.5242900280328364	0.05813853531875825	352.1578063964844	352.17218017578125
1017	353.03369140625	2.1829833333333335					1	DETECTED	353.0337 m/z @2.18 [CD6598_1.mzXML]	353.03369140625	2.1829833333333335	1.6554499999999999	19.207	17.551550000000002	275939.25	1.1118345632925084E7	0	1296	0.6111678806454903	1.1062930180477333	1.022905044655817	353.0237731933594	353.03619384765625
1018	353.16705322265625	10.00695					1	DETECTED	353.1671 m/z @10.01 [CD6598_1.mzXML]	353.16705322265625	10.00695	9.977133333333335	17.146	7.168866666666666	3235.7607421875	790413.40590094	0	1296	6.012201112350233	120.21576299609282	239.43152599218564	353.1667175292969	353.1770324707031
1019	353.2427978515625	11.984666666666667					1	DETECTED	353.2428 m/z @11.98 [CD6598_1.mzXML]	353.2427978515625	11.984666666666667	11.068416666666668	15.177583333333333	4.109166666666665	10829.9580078125	1030661.9709666135	0	1296	0.5258129031951473	2.242382901318781	3.629385785141512	353.23419189453125	353.244140625
1020	353.263427734375	13.74775					1	DETECTED	353.2634 m/z @13.75 [CD6598_1.mzXML]	353.263427734375	13.74775	13.42885	15.29895	1.870099999999999	1002499.25	1.8713137790886972E7	1	1296	0.27111586972038637	1.3498649285530988	2.2910840539700783	353.2630615234375	353.2651062011719
1021	354.0536193847656	10.774049999999999					1	DETECTED	354.0536 m/z @10.77 [CD6598_1.mzXML]	354.0536193847656	10.774049999999999	10.4622	11.520216666666666	1.058016666666667	35673.8359375	422139.2915988783	0	1296	0.10875910040882886	0.79334519979085	0.31768193854655336	354.05267333984375	354.054931640625
1022	355.00933837890625	19.207					1	DETECTED	355.0093 m/z @19.21 [CD6598_1.mzXML]	355.00933837890625	19.207	0.11801666666666667	20.0015	19.883483333333334	9551.822265625	2477254.2416587826	0	1296	0.8187257057801958	0.5300664108377948	0.06763776337469471	355.00653076171875	355.01239013671875
1023	355.0814208984375	12.043116666666666					1	DETECTED	355.0814 m/z @12.04 [CD6598_1.mzXML]	355.0814208984375	12.043116666666666	12.013966666666667	12.163133333333333	0.149166666666666	27760.0859375	159438.37166381904	0	1296	0.09186312119132722	2.55860491709551	4.11720983419102	355.08099365234375	355.0818786621094
1024	355.2608947753906	12.270883333333334					1	DETECTED	355.2609 m/z @12.27 [CD6598_1.mzXML]	355.2608947753906	12.270883333333334	11.731366666666666	19.319833333333335	7.588466666666669	46592.26171875	2974804.961071289	0	1296	0.10654618170446284	0.7246428129781316	0.4499960956705146	355.2552795410156	355.2703857421875
1025	355.2816162109375	12.567499999999999					1	DETECTED	355.2816 m/z @12.57 [CD6598_1.mzXML]	355.2816162109375	12.567499999999999	12.489049999999999	12.689216666666665	0.20016666666666616	29972.80859375	192894.17179248013	0	1296	0.042913786835482526	1.2757595071170544	2.191242095649249	355.2810363769531	355.2830505371094
1026	356.03399658203125	10.273116666666665					1	DETECTED	356.0340 m/z @10.27 [CD6598_1.mzXML]	356.03399658203125	10.273116666666665	10.2288	10.392083333333334	0.1632833333333341	10176.546875	59707.37733947786	0	1296	0.1060155435487502	1.8422339225273345	2.9011290211258745	356.033447265625	356.03411865234375
1027	356.0508728027344	10.806733333333334					1	DETECTED	356.0509 m/z @10.81 [CD6598_1.mzXML]	356.0508728027344	10.806733333333334	10.725116666666667	10.916183333333333	0.19106666666666605	15158.1337890625	89156.44492797914	0	1296	0.09658245595081816	1.0131556077619166	0.9361453404433449	356.0503234863281	356.0523376464844
1028	356.07012939453125	10.109866666666667					1	DETECTED	356.0701 m/z @10.11 [CD6598_1.mzXML]	356.07012939453125	10.109866666666667	10.065866666666667	10.502833333333333	0.4369666666666667	29752.900390625	222380.29807922346	0	1296	0.10120382033921693	4.547395513324221	2.396364641505796	356.0679016113281	356.07025146484375
1029	356.2764892578125	11.520216666666666					1	DETECTED	356.2765 m/z @11.52 [CD6598_1.mzXML]	356.2764892578125	11.520216666666666	11.460816666666666	11.7019	0.24108333333333398	39624.734375	232266.37840088003	0	1296	0.07903584403195829	2.0293209876543226	3.0586419753086447	356.2764892578125	356.27777099609375
1030	356.9075622558594	1.6109333333333333					1	DETECTED	356.9076 m/z @1.61 [CD6598_1.mzXML]	356.9075622558594	1.6109333333333333	1.53665	1.6554499999999999	0.1187999999999998	68703.3828125	280471.7220339358	0	1296	0.06967078785755043	0.8119623394756186	0.7358316982294286	356.9056396484375	356.9075622558594
1031	357.0064697265625	19.432333333333336					1	DETECTED	357.0065 m/z @19.43 [CD6598_1.mzXML]	357.0064697265625	19.432333333333336	0.271	19.985333333333333	19.714333333333332	4951.35693359375	1405695.7119592887	0	1296	0.9410663378588282	0.5144301022893326	0.043045348066731604	357.0024719238281	357.0097351074219
1032	357.1693420410156	12.3641					1	DETECTED	357.1693 m/z @12.36 [CD6598_1.mzXML]	357.1693420410156	12.3641	12.3641	12.5046	0.1404999999999994	11517.107421875	79486.51016039988	0	1296	0.14096034527184464	null	null	357.16925048828125	357.16998291015625
1033	357.21209716796875	9.314183333333334					1	DETECTED	357.2121 m/z @9.31 [CD6598_1.mzXML]	357.21209716796875	9.314183333333334	9.299916666666666	9.416316666666667	0.1164000000000005	3348.4423828125	14606.278362732	0	1296	0.11797944298837315	4.079439252336154	7.158878504672307	357.21209716796875	357.2135925292969
1034	357.27606201171875	12.689216666666665					1	DETECTED	357.2761 m/z @12.69 [CD6598_1.mzXML]	357.27606201171875	12.689216666666665	11.505383333333333	15.963333333333333	4.45795	155237.234375	3191235.690681884	0	1296	0.6941751196656192	0.5715279237585912	0.32282603037609364	357.27410888671875	357.2795104980469
1035	357.29742431640625	12.567499999999999					1	DETECTED	357.2974 m/z @12.57 [CD6598_1.mzXML]	357.29742431640625	12.567499999999999	12.52015	16.38295	3.862800000000002	15558.7666015625	1319774.7452590337	0	1296	2.049939585325559	40.789862724393025	55.9785205353242	357.2966613769531	357.29901123046875
1036	358.0306091308594	10.317933333333334					1	DETECTED	358.0306 m/z @10.32 [CD6598_1.mzXML]	358.0306091308594	10.317933333333334	10.2288	10.3329	0.10410000000000075	2548.1083984375	13942.148616333232	0	1296	0.1465841061107831	0.5839566192969292	0.1679132385938584	358.0301818847656	358.0313415527344
1037	358.0671691894531	10.109866666666667					1	DETECTED	358.0672 m/z @10.11 [CD6598_1.mzXML]	358.0671691894531	10.109866666666667	10.065866666666667	16.399033333333332	6.333166666666665	11874.138671875	453768.93014370714	0	1296	0.0775331662915626	71.96780303030222	131.50906154903495	358.0594787597656	358.0672912597656
1038	358.2565002441406	11.053083333333332					1	DETECTED	358.2565 m/z @11.05 [CD6598_1.mzXML]	358.2565002441406	11.053083333333332	10.586033333333335	11.1767	0.5906666666666656	29096.30859375	233761.52911376898	0	1296	0.10895084883444994	0.6323377225850225	2.011006454297268	358.255126953125	358.2582702636719
1039	358.27459716796875	11.984666666666667					1	DETECTED	358.2746 m/z @11.98 [CD6598_1.mzXML]	358.27459716796875	11.984666666666667	11.911416666666666	12.194616666666667	0.2832000000000008	9618.8642578125	150000.59583520566	0	1296	0.9344836552897497	1.933105802047745	2.86621160409549	358.2742004394531	358.27996826171875
1040	358.29296875	11.58935					1	DETECTED	358.2930 m/z @11.59 [CD6598_1.mzXML]	358.29296875	11.58935	11.562083333333334	11.854000000000001	0.29191666666666727	84408.2578125	571332.398195798	0	1296	0.1067484003806971	4.453309467052658	5.180495313922186	358.29180908203125	358.29388427734375
1041	358.36553955078125	12.072483333333334					1	DETECTED	358.3655 m/z @12.07 [CD6598_1.mzXML]	358.36553955078125	12.072483333333334	12.072483333333334	12.163133333333333	0.09064999999999834	20941.125	85701.1282529286	0	1296	0.08004473031587445	null	null	358.3650207519531	358.36578369140625
1042	359.0049133300781	19.076833333333333					1	DETECTED	359.0049 m/z @19.08 [CD6598_1.mzXML]	359.0049133300781	19.076833333333333	0.13495	20.0015	19.86655	3739.51513671875	1181733.1219722894	0	1296	16.114121447016217	0.524407991813556	0.04881598362711207	359.0016784667969	359.0065002441406
1043	359.04156494140625	1.8749166666666668					1	DETECTED	359.0416 m/z @1.87 [CD6598_1.mzXML]	359.04156494140625	1.8749166666666668	1.6405500000000002	18.005166666666664	16.364616666666663	373557.59375	1.1821036648712464E7	0	1296	0.3149104962305833	1.8842875649412767	2.397844645035932	359.03887939453125	359.04443359375
1044	359.3128967285156	12.732616666666667					1	DETECTED	359.3129 m/z @12.73 [CD6598_1.mzXML]	359.3128967285156	12.732616666666667	0.3219166666666667	19.319833333333335	18.99791666666667	614017.8125	1.1843681966180475E7	1	1296	0.1999389960583926	0.9186673042731226	1.119964783502632	359.3106384277344	359.31585693359375
1045	360.23651123046875	4.374983333333334					1	DETECTED	360.2365 m/z @4.37 [CD6598_1.mzXML]	360.23651123046875	4.374983333333334	3.4774666666666665	10.434933333333333	6.957466666666667	5581.7587890625	616746.8013276672	0	1296	0.7489721981069986	3.87595402128094	0.6986334409430279	360.2342834472656	360.2373046875
1046	360.3160705566406	12.689216666666665					1	DETECTED	360.3161 m/z @12.69 [CD6598_1.mzXML]	360.3160705566406	12.689216666666665	12.3641	15.563983333333335	3.199883333333334	130462.0625	2917962.8281350723	0	1296	3.215225849597708	5.406498037713656	11.552451914703449	360.3141784667969	360.3230285644531
1047	360.8370666503906	1.7317166666666668					1	DETECTED	360.8371 m/z @1.73 [CD6598_1.mzXML]	360.8370666503906	1.7317166666666668	1.70005	1.7615	0.061450000000000005	18616.26171875	61292.8699179687	0	1296	0.08268070481905054	0.9702631578947349	0.9405263157894699	360.8368835449219	360.8380126953125
1048	361.19805908203125	11.1919					1	DETECTED	361.1981 m/z @11.19 [CD6598_1.mzXML]	361.19805908203125	11.1919	11.146283333333335	12.52015	1.3738666666666646	30486.896484375	1023536.8833830563	0	1296	0.06929039284903915	15.058823529412043	29.117647058824087	361.19805908203125	361.2017517089844
1049	361.3182067871094	12.818333333333333					1	DETECTED	361.3182 m/z @12.82 [CD6598_1.mzXML]	361.3182067871094	12.818333333333333	11.838883333333333	14.49895	2.6600666666666672	15263.876953125	966315.3503942871	0	1296	1.2160678223717358	1.3579389793591645	1.3754163744193457	361.3095397949219	361.3252258300781
1050	362.9239196777344	1.6405500000000002					1	DETECTED	362.9239 m/z @1.64 [CD6598_1.mzXML]	362.9239196777344	1.6405500000000002	1.5809833333333332	1.70005	0.11906666666666688	132494.609375	505369.424069824	0	1296	0.05441239045332846	0.9994404029099012	0.9758305304183593	362.9237976074219	362.9242858886719
1051	363.1100769042969	1.4775					1	DETECTED	363.1101 m/z @1.48 [CD6598_1.mzXML]	363.1100769042969	1.4775	1.3982666666666668	16.544283333333333	15.146016666666666	11994.6884765625	3026605.0526674194	0	1296	0.06905459446806606	95.57856541859495	186.65899326857271	363.1070556640625	363.1107482910156
1052	363.2139587402344	11.345183333333333					1	DETECTED	363.2140 m/z @11.35 [CD6598_1.mzXML]	363.2139587402344	11.345183333333333	8.7457	11.505383333333333	2.7596833333333333	123688.609375	1717330.4414512957	0	1296	0.1784417734843533	0.6320403307217876	0.11012796675371646	363.2043151855469	363.2145080566406
1053	363.9949645996094	8.914583333333333					1	DETECTED	363.9950 m/z @8.91 [CD6598_1.mzXML]	363.9949645996094	8.914583333333333	4.2696	18.613166666666665	14.343566666666664	2613.9697265625	922259.3690821835	0	1296	1.3608715403565146	1.5439847290445963	2.0879694580891925	363.98828125	363.99737548828125
1054	365.0704040527344	10.631183333333333					1	DETECTED	365.0704 m/z @10.63 [CD6598_1.mzXML]	365.0704040527344	10.631183333333333	10.615966666666667	10.725116666666667	0.10914999999999964	7089.51708984375	30446.55723999023	0	1296	0.14378116238438032	3.586527929901676	6.173055859803352	365.0694580078125	365.07061767578125
1055	365.1977844238281	14.385283333333332					1	DETECTED	365.1978 m/z @14.39 [CD6598_1.mzXML]	365.1977844238281	14.385283333333332	14.212950000000001	15.739933333333333	1.526983333333332	14055.58984375	483164.5834273066	0	1296	0.473336769660337	4.430319148936232	5.553716159218234	365.1966552734375	365.1984558105469
1056	365.2084655761719	11.687516666666665					1	DETECTED	365.2085 m/z @11.69 [CD6598_1.mzXML]	365.2084655761719	11.687516666666665	11.206633333333334	15.707766666666666	4.501133333333332	28780.625	1491679.4084580375	0	1296	0.3066063588964223	4.680067930544504	1.2813411675890045	365.198486328125	365.2135314941406
1057	365.23016357421875	11.13125					1	DETECTED	365.2302 m/z @11.13 [CD6598_1.mzXML]	365.23016357421875	11.13125	6.096383333333334	12.3641	6.267716666666667	8821.9814453125	919325.4667140201	0	1296	0.04989279345055664	0.6224312461104565	0.24486249222091305	365.2271423339844	365.23065185546875
1058	366.8641662597656	1.5959					1	DETECTED	366.8642 m/z @1.60 [CD6598_1.mzXML]	366.8641662597656	1.5959	1.5515	9.475866666666667	7.924366666666667	17493.125	1811127.0447988282	0	1296	0.049999554728159756	89.23836336336338	177.47672672672675	366.8585205078125	366.8645935058594
1059	367.12200927734375	10.448649999999999					1	DETECTED	367.1220 m/z @10.45 [CD6598_1.mzXML]	367.12200927734375	10.448649999999999	1.8606666666666667	11.00735	9.146683333333334	277627.125	4662112.677841558	0	1296	0.11798303527014298	1.5101052902678456	0.016155590138119288	367.1186828613281	367.12249755859375
1060	367.1485595703125	8.208533333333333					1	DETECTED	367.1486 m/z @8.21 [CD6598_1.mzXML]	367.1485595703125	8.208533333333333	6.704	9.299916666666666	2.5959166666666667	6005.90673828125	317943.6958637999	0	1296	0.14462064587855394	0.862698289613612	2.657439264384823	367.147705078125	367.14947509765625
1061	367.98834228515625	12.6307					1	DETECTED	367.9883 m/z @12.63 [CD6598_1.mzXML]	367.98834228515625	12.6307	0.11801666666666667	20.0015	19.883483333333334	60502.0078125	1.1251768210024182E7	0	1296	2.22948086657145	0.7914384522345222	2.7823639280144072	367.9867248535156	367.99114990234375
1062	368.2765808105469	11.505383333333333					1	DETECTED	368.2766 m/z @11.51 [CD6598_1.mzXML]	368.2765808105469	11.505383333333333	11.445833333333333	12.210166666666668	0.7643333333333349	265198.46875	1830942.3159559355	0	1296	0.11201713970161187	2.4445433907887515	2.252670528869582	368.2764892578125	368.2845764160156
1063	368.4222106933594	12.442783333333333					1	DETECTED	368.4222 m/z @12.44 [CD6598_1.mzXML]	368.4222106933594	12.442783333333333	12.411383333333333	12.473683333333334	0.062300000000000466	61211.77734375	184398.36013672163	0	1296	0.08467540249975336	0.992038216560528	0.9840764331210561	368.4222106933594	368.422607421875
1064	368.8690185546875	1.6702000000000001					1	DETECTED	368.8690 m/z @1.67 [CD6598_1.mzXML]	368.8690185546875	1.6702000000000001	1.6554499999999999	1.7756	0.1201500000000002	47462.35546875	182112.60354638673	0	1296	0.04371097061882967	4.072881355932138	7.1457627118642755	368.8683776855469	368.8692932128906
1065	369.0069580078125	1.9587833333333333					1	DETECTED	369.0070 m/z @1.96 [CD6598_1.mzXML]	369.0069580078125	1.9587833333333333	1.6554499999999999	16.44783333333333	14.792383333333332	33593.41015625	5241664.146325805	0	1296	0.11398523268590743	24.165811180351763	2.291840955362528	368.998046875	369.010986328125
1066	369.0606689453125	12.028616666666666					1	DETECTED	369.0607 m/z @12.03 [CD6598_1.mzXML]	369.0606689453125	12.028616666666666	3.347983333333333	12.194616666666667	8.846633333333333	47859.96484375	4568568.855559143	0	1296	0.1263945651754721	0.5099513935413701	0.01898121966891711	369.0514221191406	369.0609130859375
1067	369.1193542480469	10.48945					1	DETECTED	369.1194 m/z @10.49 [CD6598_1.mzXML]	369.1193542480469	10.48945	3.1640333333333337	12.270883333333334	9.10685	101847.9375	2054053.419804567	0	1296	0.11403297684892166	0.5074792156817919	1.125282348895727	369.11865234375	369.1291809082031
1068	369.2372741699219	13.74775					1	DETECTED	369.2373 m/z @13.75 [CD6598_1.mzXML]	369.2372741699219	13.74775	13.500883333333332	14.169283333333334	0.6684000000000019	38813.23828125	714757.3197403569	0	1296	0.26123702079456734	1.3652124476932237	1.6489504309679237	369.2295227050781	369.2377014160156
1069	369.3487243652344	12.646016666666666					1	DETECTED	369.3487 m/z @12.65 [CD6598_1.mzXML]	369.3487243652344	12.646016666666666	0.30511666666666665	19.870333333333335	19.565216666666668	98389.1953125	5226229.711528656	0	1296	0.20834339789150214	0.69676976985832	2.973367777880233	369.3437805175781	369.35107421875
1070	370.0851745605469	11.823550000000001					1	DETECTED	370.0852 m/z @11.82 [CD6598_1.mzXML]	370.0851745605469	11.823550000000001	9.873683333333334	12.194616666666667	2.3209333333333326	240554.3125	4240669.308960321	0	1296	0.12159386457310184	0.6375068616643557	0.20154331871717618	370.0843811035156	370.0872497558594
1071	370.2930908203125	11.630616666666667					1	DETECTED	370.2931 m/z @11.63 [CD6598_1.mzXML]	370.2930908203125	11.630616666666667	11.58935	13.860733333333334	2.2713833333333344	374883.21875	3184371.4801276927	0	1296	0.11586143741049071	27.520799676898008	3.3745155527847297	370.2927551269531	370.2976989746094
1072	370.3521728515625	12.6307					1	DETECTED	370.3522 m/z @12.63 [CD6598_1.mzXML]	370.3521728515625	12.6307	5.803433333333333	19.158166666666666	13.354733333333332	30832.572265625	2502843.547244142	0	1296	0.21963969540582262	0.9780439219209249	11.181929148598659	370.3516845703125	370.357177734375
1073	371.0884094238281	11.807783333333333					1	DETECTED	371.0884 m/z @11.81 [CD6598_1.mzXML]	371.0884094238281	11.807783333333333	0.5417833333333333	11.911416666666666	11.369633333333333	49203.64453125	7590910.654637542	0	1296	0.12617440501864507	0.5045993845789691	0.009198769157938292	371.0882568359375	371.096923828125
1074	371.2613525390625	13.500883333333332					1	DETECTED	371.2614 m/z @13.50 [CD6598_1.mzXML]	371.2613525390625	13.500883333333332	3.276683333333333	15.04205	11.765366666666667	28704.046875	2554123.080934754	0	1296	0.2051742209035865	0.5753685699940664	0.08321542643867014	371.2552185058594	371.262939453125
1075	371.2967529296875	11.630616666666667					1	DETECTED	371.2968 m/z @11.63 [CD6598_1.mzXML]	371.2967529296875	11.630616666666667	11.616683333333333	16.624733333333335	5.0080500000000026	79897.3203125	2719559.5121902176	0	1296	0.09651005350220565	89.67294031174882	165.29378238296107	371.29248046875	371.3058776855469
1076	372.08203125	11.807783333333333					1	DETECTED	372.0820 m/z @11.81 [CD6598_1.mzXML]	372.08203125	11.807783333333333	9.113933333333334	12.043116666666666	2.9291833333333326	83237.453125	1402237.7279078043	0	1296	2.7291660652377328	0.5360851820999164	0.05875542352765934	372.0780029296875	372.0918884277344
1077	372.30859375	11.77675					1	DETECTED	372.3086 m/z @11.78 [CD6598_1.mzXML]	372.30859375	11.77675	11.505383333333333	12.163133333333333	0.6577500000000001	92436.2890625	712296.2963765861	0	1296	0.1030857959075604	1.1467634552080326	0.44398220795014676	372.2994384765625	372.310546875
1078	372.8809814453125	1.6109333333333333					1	DETECTED	372.8810 m/z @1.61 [CD6598_1.mzXML]	372.8809814453125	1.6109333333333333	1.5515	7.427733333333333	5.876233333333333	32344.216796875	3467070.6503781127	0	1296	0.07300698822017537	49.43550196298382	96.70745218010754	372.8797607421875	372.88128662109375
1079	373.27105712890625	12.286533333333333					1	DETECTED	373.2711 m/z @12.29 [CD6598_1.mzXML]	373.27105712890625	12.286533333333333	11.88295	12.395933333333334	0.5129833333333345	38868.5078125	363743.3533200683	0	1296	0.12031197927988302	0.6355358249019212	0.5658333989500931	373.2694396972656	373.27178955078125
1080	373.31182861328125	11.792416666666666					1	DETECTED	373.3118 m/z @11.79 [CD6598_1.mzXML]	373.31182861328125	11.792416666666666	11.731366666666666	11.854000000000001	0.1226333333333347	21103.73828125	104752.40601831101	0	1296	0.12929531277027273	1.0043680043680185	1.0087360087360369	373.3114013671875	373.3129577636719
1081	375.01519775390625	1.8180833333333333					1	DETECTED	375.0152 m/z @1.82 [CD6598_1.mzXML]	375.01519775390625	1.8180833333333333	1.5662666666666667	10.169483333333334	8.603216666666667	210903.265625	7114856.6745123295	0	1296	0.3862429401627592	2.3299276682994687	3.480809834141644	375.00543212890625	375.0163879394531
1082	375.2164611816406	12.348416666666667					1	DETECTED	375.2165 m/z @12.35 [CD6598_1.mzXML]	375.2164611816406	12.348416666666667	12.286533333333333	12.567499999999999	0.28096666666666614	14159.7802734375	161295.7407695306	0	1296	0.40555654653838324	2.270131968758381	3.5402639375167624	375.2154541015625	375.2178649902344
1083	375.28692626953125	12.703566666666667					1	DETECTED	375.2869 m/z @12.70 [CD6598_1.mzXML]	375.28692626953125	12.703566666666667	12.043116666666666	12.703566666666667	0.6604500000000009	11850.5185546875	323289.76948510815	0	1296	0.6220106050356584	0.5	null	375.2858581542969	375.287109375
1084	376.3394470214844	12.703566666666667					1	DETECTED	376.3394 m/z @12.70 [CD6598_1.mzXML]	376.3394470214844	12.703566666666667	12.348416666666667	13.029266666666667	0.6808499999999995	87739.484375	1233266.787192628	0	1296	0.21799176340901028	2.049366938693384	2.442522522244293	376.337646484375	376.3399353027344
1085	376.62255859375	10.60065					1	DETECTED	376.6226 m/z @10.60 [CD6598_1.mzXML]	376.62255859375	10.60065	10.529883333333334	11.068416666666668	0.5385333333333335	30409.875	256815.18209814318	0	1296	0.09410220579087714	2.994266593586225	4.319739490153808	376.6214294433594	376.6229553222656
1086	377.1446838378906	11.490566666666666					1	DETECTED	377.1447 m/z @11.49 [CD6598_1.mzXML]	377.1446838378906	11.490566666666666	9.0534	18.98	9.9266	6260.26904296875	1973876.9241417844	0	1296	9.150181274009165	2.0365041373179245	4.563676431577746	377.1387634277344	377.1446838378906
1087	377.62994384765625	12.270883333333334					1	DETECTED	377.6299 m/z @12.27 [CD6598_1.mzXML]	377.62994384765625	12.270883333333334	10.00695	12.301883333333334	2.2949333333333346	12136.3642578125	472565.58849536174	0	1296	0.10358577099147581	0.5067661910781741	0.01460455631548794	377.627685546875	377.63177490234375
1088	378.2377624511719	12.395933333333334					1	DETECTED	378.2378 m/z @12.40 [CD6598_1.mzXML]	378.2377624511719	12.395933333333334	12.178766666666666	13.042983333333332	0.8642166666666657	56229.796875	732669.1744951166	0	1296	0.1268035088961703	2.872637200009772	1.038658056415555	378.2375183105469	378.2420349121094
1089	378.89764404296875	1.6258666666666668					1	DETECTED	378.8976 m/z @1.63 [CD6598_1.mzXML]	378.89764404296875	1.6258666666666668	1.5662666666666667	1.70005	0.13378333333333337	109369.3671875	512083.89672827115	0	1296	0.3315901186394996	1.134055226881935	1.383269710501187	378.8975830078125	378.8980407714844
1090	379.0805969238281	12.442783333333333					1	DETECTED	379.0806 m/z @12.44 [CD6598_1.mzXML]	379.0805969238281	12.442783333333333	0.6267833333333334	16.188833333333335	15.562050000000001	15120.435546875	2863618.1774474797	0	1296	1.6087463947958849	0.6585159952606636	0.31703199052132724	379.08056640625	379.0889587402344
1091	379.2793273925781	14.256283333333332					1	DETECTED	379.2793 m/z @14.26 [CD6598_1.mzXML]	379.2793273925781	14.256283333333332	13.97565	15.087533333333333	1.1118833333333331	13310.12890625	367331.5986947633	0	1296	0.433924712951244	1.9486006683730732	2.9006188356167018	379.27752685546875	379.2817687988281
1092	380.12762451171875	11.58935					1	DETECTED	380.1276 m/z @11.59 [CD6598_1.mzXML]	380.12762451171875	11.58935	11.548300000000001	11.644433333333334	0.09613333333333252	26704.189453125	84334.22636596605	0	1296	0.05346796626449546	1.1709297604547635	16.898963608943266	380.1273498535156	380.12945556640625
1093	380.25311279296875	12.675					1	DETECTED	380.2531 m/z @12.68 [CD6598_1.mzXML]	380.25311279296875	12.675	6.984066666666666	12.846300000000001	5.862233333333335	87255.6015625	2375458.7703141184	0	1296	0.10294479437167503	0.5150502553769739	0.030100510753947873	380.24810791015625	380.2591552734375
1094	380.9049987792969	1.5959					1	DETECTED	380.9050 m/z @1.60 [CD6598_1.mzXML]	380.9049987792969	1.5959	1.5515	1.6109333333333333	0.05943333333333323	11113.369140625	34108.33052392582	0	1296	0.05952505503244043	0.6692942942942932	0.33858858858858637	380.9049987792969	380.90643310546875
1095	381.0232849121094	1.8037166666666666					1	DETECTED	381.0233 m/z @1.80 [CD6598_1.mzXML]	381.0232849121094	1.8037166666666666	1.6405500000000002	9.372166666666667	7.731616666666667	174279.09375	5479165.129388426	0	1296	0.2555500116413114	2.3022355132343595	3.3913492436984947	381.0227355957031	381.0240173339844
1096	381.29461669921875	12.732616666666667					1	DETECTED	381.2946 m/z @12.73 [CD6598_1.mzXML]	381.29461669921875	12.732616666666667	12.270883333333334	15.867383333333333	3.596499999999999	731537.125	1.1720433528352132E7	1	1296	0.2203393318160547	1.063071168094904	1.3572872323511216	381.2926940917969	381.2975769042969
1097	382.2981872558594	12.703566666666667					1	DETECTED	382.2982 m/z @12.70 [CD6598_1.mzXML]	382.2981872558594	12.703566666666667	12.380149999999999	12.918066666666666	0.5379166666666677	141286.953125	2360753.2233481347	0	1296	0.483774851555113	0.831615562999224	0.663231125998448	382.2977600097656	382.2982177734375
1098	383.1134948730469	1.7898					1	DETECTED	383.1135 m/z @1.79 [CD6598_1.mzXML]	383.1134948730469	1.7898	1.7317166666666668	18.150666666666666	16.41895	226732.59375	6357060.493971802	0	1296	0.07019166456129189	4.109661554954953	5.984333005870909	383.1130676269531	383.1192626953125
1099	383.30047607421875	12.718233333333334					1	DETECTED	383.3005 m/z @12.72 [CD6598_1.mzXML]	383.30047607421875	12.718233333333334	12.646016666666666	12.988116666666667	0.3421000000000003	19977.041015625	247212.6266743167	0	1296	0.09123389319939612	2.368566812831724	3.7371336256634486	383.2997741699219	383.301513671875
1100	384.1168212890625	1.7898					1	DETECTED	384.1168 m/z @1.79 [CD6598_1.mzXML]	384.1168212890625	1.7898	1.7898	9.144433333333334	7.354633333333334	26831.59765625	2707281.198299255	0	1296	7.244924159090539	null	null	384.1119079589844	384.1168212890625
1101	384.8424987792969	1.6850666666666667					1	DETECTED	384.8425 m/z @1.69 [CD6598_1.mzXML]	384.8424987792969	1.6850666666666667	1.6554499999999999	1.7162499999999998	0.060799999999999965	20311.078125	50684.817168945265	0	1296	0.04163411902615555	1.0264490714687609	1.0528981429375215	384.842041015625	384.8432922363281
1102	385.3070068359375	14.849483333333334					1	DETECTED	385.3070 m/z @14.85 [CD6598_1.mzXML]	385.3070068359375	14.849483333333334	10.199366666666666	18.83566666666667	8.636300000000002	83237.1171875	9452845.848537225	0	1296	1.6846329942310998	0.8318701055880408	2.0459575172477953	385.30438232421875	385.3114318847656
1103	386.0782470703125	13.2775					1	DETECTED	386.0782 m/z @13.28 [CD6598_1.mzXML]	386.0782470703125	13.2775	0.15181666666666666	19.9685	19.816683333333334	6166.4423828125	2052489.6525442807	0	1296	7.599746867881018	0.7548819680499175	1.3493218713192983	386.0770263671875	386.081787109375
1104	386.28717041015625	11.460816666666666					1	DETECTED	386.2872 m/z @11.46 [CD6598_1.mzXML]	386.28717041015625	11.460816666666666	11.402666666666667	11.520216666666666	0.1175499999999996	24042.443359375	108531.64095800821	0	1296	0.06595860702415379	1.010748065348243	1.0214961306964858	386.2857971191406	386.2876281738281
1105	386.310791015625	14.9678					1	DETECTED	386.3108 m/z @14.97 [CD6598_1.mzXML]	386.310791015625	14.9678	11.7019	17.162166666666668	5.4602666666666675	16970.28515625	1856962.9328642576	0	1296	1.2577756783268565	0.8014947263800974	0.5469783379001186	386.3092041015625	386.311767578125
1106	386.9228820800781	1.5809833333333332					1	DETECTED	386.9229 m/z @1.58 [CD6598_1.mzXML]	386.9228820800781	1.5809833333333332	1.5662666666666667	4.4662500000000005	2.899983333333334	13573.296875	833874.2967192994	0	1296	0.030095921241314993	98.52718006795138	196.05436013590275	386.9138488769531	386.9228820800781
1107	387.1778259277344	11.575683333333334					1	DETECTED	387.1778 m/z @11.58 [CD6598_1.mzXML]	387.1778259277344	11.575683333333334	11.520216666666666	12.087116666666667	0.5669000000000004	311143.8125	2401294.7340494343	0	1296	0.13490618692033962	3.146409943889983	2.808812552183894	387.17645263671875	387.1785888671875
1108	388.1816101074219	11.616683333333333					1	DETECTED	388.1816 m/z @11.62 [CD6598_1.mzXML]	388.1816101074219	11.616683333333333	11.616683333333333	11.897250000000001	0.28056666666666885	46839.90625	205629.29943310638	0	1296	0.0513605591511066	null	null	388.18023681640625	388.1822814941406
1109	388.70965576171875	1.9863					1	DETECTED	388.7097 m/z @1.99 [CD6598_1.mzXML]	388.70965576171875	1.9863	1.93125	2.1689999999999996	0.23774999999999968	14575.0302734375	129935.10180932617	0	1296	0.21123603412771041	2.1594005449591234	3.318801089918247	388.7091979980469	388.71234130859375
1110	389.9704284667969	12.5829					1	DETECTED	389.9704 m/z @12.58 [CD6598_1.mzXML]	389.9704284667969	12.5829	2.1829833333333335	19.936	17.753016666666667	21272.00390625	3427948.328617707	0	1296	0.7188177714145159	1.1550289775662335	2.151211576090229	389.96795654296875	389.9740295410156
1111	390.35467529296875	13.74775					1	DETECTED	390.3547 m/z @13.75 [CD6598_1.mzXML]	390.35467529296875	13.74775	11.388316666666666	14.169283333333334	2.780966666666668	52340.14453125	1666543.3679594735	0	1296	0.1691653603960468	0.5747158785498191	3.447867691770202	390.35345458984375	390.3594055175781
1112	390.98944091796875	1.8180833333333333					1	DETECTED	390.9894 m/z @1.82 [CD6598_1.mzXML]	390.98944091796875	1.8180833333333333	1.6554499999999999	2.4302166666666665	0.7747666666666666	56294.75	1330391.6855295408	0	1296	0.3594435343024016	2.381943021110882	3.71588632247982	390.9876403808594	390.989990234375
1113	391.28057861328125	13.098716666666666					1	DETECTED	391.2806 m/z @13.10 [CD6598_1.mzXML]	391.28057861328125	13.098716666666666	0.10108333333333334	20.0015	19.90041666666667	17863.759765625	7410135.810449456	0	1296	18.746886953311265	0.7655400085656621	0.11422794344582574	391.2726745605469	391.2846374511719
1114	391.3587341308594	13.81835					1	DETECTED	391.3587 m/z @13.82 [CD6598_1.mzXML]	391.3587341308594	13.81835	13.692166666666667	13.9909	0.29873333333333285	10062.5078125	123598.3942126466	0	1296	0.27393021783904103	1.1837273807951356	1.367454761590271	391.35675048828125	391.35955810546875
1115	392.27703857421875	11.505383333333333					1	DETECTED	392.2770 m/z @11.51 [CD6598_1.mzXML]	392.27703857421875	11.505383333333333	0.10108333333333334	19.9035	19.80241666666667	32254.78125	2786669.076186186	0	1296	0.05156307813964389	1.1948279818472083	0.6582360659302052	392.2763977050781	392.2870178222656
1116	393.0763244628906	10.214116666666666					1	DETECTED	393.0763 m/z @10.21 [CD6598_1.mzXML]	393.0763244628906	10.214116666666666	10.184583333333334	10.243383333333332	0.058799999999997965	3164.25830078125	7975.700370483212	0	1296	0.037055818012575514	0.9954853273138	0.9909706546276	393.0763244628906	393.0782470703125
1117	394.07281494140625	9.28585					1	DETECTED	394.0728 m/z @9.29 [CD6598_1.mzXML]	394.07281494140625	9.28585	9.113933333333334	9.726383333333333	0.612449999999999	27223.685546875	274184.345311158	0	1296	0.12123412337228778	1.4527782564969374	1.2713432462732053	394.07122802734375	394.0733947753906
1118	394.21954345703125	8.386066666666666					1	DETECTED	394.2195 m/z @8.39 [CD6598_1.mzXML]	394.21954345703125	8.386066666666666	7.99885	8.56275	0.5638999999999994	2757.624267578125	49250.9173255005	0	1296	0.18011357906127046	0.728145310549649	0.4562906210992982	394.21954345703125	394.2222595214844
1119	394.2929992675781	11.630616666666667					1	DETECTED	394.2930 m/z @11.63 [CD6598_1.mzXML]	394.2929992675781	11.630616666666667	11.548300000000001	11.792416666666666	0.24411666666666498	39362.7734375	246533.13176904313	0	1296	0.09141968311521609	1.4827900384693369	1.6402908885100005	394.2920837402344	394.2929992675781
1120	394.8714904785156	1.6405500000000002					1	DETECTED	394.8715 m/z @1.64 [CD6598_1.mzXML]	394.8714904785156	1.6405500000000002	1.5809833333333332	1.6850666666666667	0.10408333333333353	41112.734375	166679.8641166992	0	1296	0.06757956289622413	0.8736709569110209	0.747341913822042	394.8713684082031	394.8717956542969
1121	395.0798645019531	10.774049999999999					1	DETECTED	395.0799 m/z @10.77 [CD6598_1.mzXML]	395.0798645019531	10.774049999999999	10.709200000000001	10.806733333333334	0.0975333333333328	3843.63134765625	18916.672202880825	0	1296	0.08864120568124001	0.7519917758931048	0.5039835517862097	395.0787048339844	395.08026123046875
1122	395.2738952636719	12.6307					1	DETECTED	395.2739 m/z @12.63 [CD6598_1.mzXML]	395.2738952636719	12.6307	12.535716666666668	12.732616666666667	0.1968999999999994	31117.12890625	243861.8177778306	0	1296	0.17416983172504352	1.0364976311633773	1.0729952623267547	395.2731018066406	395.27447509765625
1123	396.30841064453125	11.716583333333334					1	DETECTED	396.3084 m/z @11.72 [CD6598_1.mzXML]	396.30841064453125	11.716583333333334	11.67285	11.9549	0.2820499999999999	40610.484375	302739.56640161155	0	1296	0.12200562866478748	3.2246570121950833	3.9480736785723027	396.3067321777344	396.3089294433594
1124	396.8830871582031	1.5662666666666667					1	DETECTED	396.8831 m/z @1.57 [CD6598_1.mzXML]	396.8830871582031	1.5662666666666667	1.5218	1.5959	0.07410000000000005	27485.35546875	73844.30834497072	0	1296	0.05956940803164379	0.8332083958020998	0.6222510922306742	396.8828430175781	396.88397216796875
1125	396.99700927734375	1.6702000000000001					1	DETECTED	396.9970 m/z @1.67 [CD6598_1.mzXML]	396.99700927734375	1.6702000000000001	1.0011	16.285783333333335	15.284683333333334	101558.1640625	3904550.2131117242	0	1296	0.27999004743511224	1.022712678737225	26.70017121220557	396.991943359375	397.00347900390625
1126	397.2683410644531	12.746966666666667					1	DETECTED	397.2683 m/z @12.75 [CD6598_1.mzXML]	397.2683410644531	12.746966666666667	12.427433333333333	13.960966666666668	1.5335333333333345	42773.6171875	1009374.3188698741	0	1296	0.12137429356999085	2.3996453160859548	3.4556963635508886	397.2653503417969	397.2716979980469
1127	397.31158447265625	11.731366666666666					1	DETECTED	397.3116 m/z @11.73 [CD6598_1.mzXML]	397.31158447265625	11.731366666666666	11.7019	11.7616	0.05969999999999942	8365.9892578125	24832.960376220504	0	1296	0.1775805833583899	1.0130090497737658	1.0260180995475316	397.3110656738281	397.311767578125
1128	397.4124450683594	12.567499999999999					1	DETECTED	397.4124 m/z @12.57 [CD6598_1.mzXML]	397.4124450683594	12.567499999999999	2.56635	13.5297	10.96335	97585.1640625	4112541.9361951933	0	1296	0.2494460542328909	2.1161200874625736	3.7908332494887977	397.4115905761719	397.41510009765625
1129	398.3239440917969	11.838883333333333					1	DETECTED	398.3239 m/z @11.84 [CD6598_1.mzXML]	398.3239440917969	11.838883333333333	11.792416666666666	12.101816666666668	0.3094000000000019	123611.4609375	852434.9769667974	0	1296	0.0987028926963962	2.541525305110987	4.012892571639958	398.32135009765625	398.32470703125
1130	398.75897216796875	13.41475					1	DETECTED	398.7590 m/z @13.41 [CD6598_1.mzXML]	398.75897216796875	13.41475	11.548300000000001	15.102166666666667	3.553866666666666	30888.830078125	1617518.9799468378	0	1296	0.1520671123135635	1.0073922895728071	0.4885609428453934	398.75677490234375	398.7608337402344
1131	399.2562255859375	13.775583333333334					1	DETECTED	399.2562 m/z @13.78 [CD6598_1.mzXML]	399.2562255859375	13.775583333333334	13.140099999999999	15.087533333333333	1.9474333333333345	15495.11328125	869182.4565840455	0	1296	0.31618537596758856	1.5322457971622618	2.0644915943245237	399.25396728515625	399.2606506347656
1132	399.3274230957031	11.854000000000001					1	DETECTED	399.3274 m/z @11.85 [CD6598_1.mzXML]	399.3274230957031	11.854000000000001	11.807783333333333	16.059566666666665	4.251783333333332	32204.935546875	1592937.9755058584	0	1296	0.17334094050045223	35.897704984062386	61.583068402738014	399.32098388671875	399.32806396484375
1133	400.33966064453125	11.999366666666667					1	DETECTED	400.3397 m/z @12.00 [CD6598_1.mzXML]	400.33966064453125	11.999366666666667	11.823550000000001	18.0545	6.23095	479025.34375	5130835.612384216	1	1296	0.09904635354168612	1.0091595805248343	2.141597615279156	400.33111572265625	400.3397216796875
1134	400.82464599609375	1.7317166666666668					1	DETECTED	400.8246 m/z @1.73 [CD6598_1.mzXML]	400.82464599609375	1.7317166666666668	1.70005	1.7898	0.08975	14961.8388671875	65019.323709472694	0	1296	0.0979267101195389	1.4171052631578918	1.8342105263157835	400.8241271972656	400.8259582519531
1135	401.6225280761719	10.946850000000001					1	DETECTED	401.6225 m/z @10.95 [CD6598_1.mzXML]	401.6225280761719	10.946850000000001	10.273116666666665	10.977066666666667	0.7039500000000025	5523.5478515625	75183.7872045901	0	1296	0.6981268041127322	0.5224247971502073	0.04484959430041457	401.62103271484375	401.6228332519531
1136	402.9000244140625	1.5959					1	DETECTED	402.9000 m/z @1.60 [CD6598_1.mzXML]	402.9000244140625	1.5959	1.53665	1.6258666666666668	0.08921666666666672	53286.328125	182916.25812963903	0	1296	0.061195839582130374	0.7528832630098454	0.4832119923553595	402.8993835449219	402.9001770019531
1137	403.005126953125	1.6702000000000001					1	DETECTED	403.0051 m/z @1.67 [CD6598_1.mzXML]	403.005126953125	1.6702000000000001	1.6405500000000002	17.0005	15.359949999999998	222817.265625	1.05839418515661E7	1	1296	0.04865247375470827	12.512097252466235	20.927879829190633	403.0013732910156	403.0058898925781
1138	404.2044372558594	11.58935					1	DETECTED	404.2044 m/z @11.59 [CD6598_1.mzXML]	404.2044372558594	11.58935	11.520216666666666	11.88295	0.3627333333333329	37732.5859375	301173.1567216787	0	1296	0.11656910044661473	2.623432979749276	1.7420316608957729	404.20355224609375	404.20654296875
1139	405.0794372558594	12.6307					1	DETECTED	405.0794 m/z @12.63 [CD6598_1.mzXML]	405.0794372558594	12.6307	1.4625333333333332	19.4165	17.953966666666666	9053.076171875	2026733.7119939881	0	1296	3.590558215730903	0.7388542850033254	1.8463505911016567	405.0699768066406	405.0854797363281
1140	405.1338195800781	10.543566666666667					1	DETECTED	405.1338 m/z @10.54 [CD6598_1.mzXML]	405.1338195800781	10.543566666666667	10.48945	10.631183333333333	0.14173333333333282	17336.607421875	78066.52515954616	0	1296	0.07408948577369401	1.309516476747748	1.6190329534954964	405.13299560546875	405.1344299316406
1141	406.7449951171875	12.2408					1	DETECTED	406.7450 m/z @12.24 [CD6598_1.mzXML]	406.7449951171875	12.2408	11.161533333333333	13.6032	2.4416666666666664	53147.7734375	2868448.9111297624	0	1296	0.9825889357972137	1.1311693124961386	1.4247434980670217	406.7417907714844	406.753662109375
1142	408.7676086425781	1.7615					1	DETECTED	408.7676 m/z @1.76 [CD6598_1.mzXML]	408.7676086425781	1.7615	1.6850666666666667	14.1547	12.469633333333334	22414.1953125	2929953.092427978	0	1296	0.06660572717057289	81.57195813344961	152.80651828029985	408.7648010253906	408.7731018066406
1143	408.9168395996094	1.6109333333333333					1	DETECTED	408.9168 m/z @1.61 [CD6598_1.mzXML]	408.9168395996094	1.6109333333333333	1.5515	9.299916666666666	7.7484166666666665	71329.078125	6367591.766724121	0	1296	0.06249531315001011	63.68760643226128	138.73523735242767	408.916259765625	408.926025390625
1144	409.15966796875	11.575683333333334					1	DETECTED	409.1597 m/z @11.58 [CD6598_1.mzXML]	409.15966796875	11.575683333333334	11.505383333333333	11.999366666666667	0.49398333333333433	250594.046875	1934688.8844487264	0	1296	0.11287387774458324	2.3156987983560073	2.289452350166258	409.15802001953125	409.1605529785156
1145	409.185546875	9.229366666666666					1	DETECTED	409.1855 m/z @9.23 [CD6598_1.mzXML]	409.185546875	9.229366666666666	9.158966666666666	9.28585	0.12688333333333368	98727.5546875	443911.4337192358	0	1296	0.07063372292666692	0.8994222789410908	1.0282532465671081	409.185302734375	409.1861267089844
1146	409.325927734375	12.225766666666667					1	DETECTED	409.3259 m/z @12.23 [CD6598_1.mzXML]	409.325927734375	12.225766666666667	12.131849999999998	14.849483333333334	2.7176333333333353	14729.1328125	746779.7084008792	0	1296	0.2621824834952129	14.468322981366166	27.93664596273233	409.3246154785156	409.3277587890625
1147	410.1629638671875	11.575683333333334					1	DETECTED	410.1630 m/z @11.58 [CD6598_1.mzXML]	410.1629638671875	11.575683333333334	11.520216666666666	11.77675	0.2565333333333335	69743.1875	445741.59810534667	0	1296	0.0874234062894601	2.31249999999996	3.62499999999992	410.1627197265625	410.1646423339844
1148	410.2438049316406	13.6032					1	DETECTED	410.2438 m/z @13.60 [CD6598_1.mzXML]	410.2438049316406	13.6032	3.4200500000000003	13.6032	10.18315	10908.9755859375	3336470.9729137262	0	1296	9.645465629615341	0.5	null	410.2438049316406	410.25360107421875
1149	410.3233642578125	12.703566666666667					1	DETECTED	410.3234 m/z @12.70 [CD6598_1.mzXML]	410.3233642578125	12.703566666666667	12.675	12.79015	0.11514999999999986	16566.365234375	68557.2900126956	0	1296	0.0325327484465916	2.015460910151708	3.0309218203034156	410.3220520019531	410.3247375488281
1150	410.7579650878906	13.588583333333334					1	DETECTED	410.7580 m/z @13.59 [CD6598_1.mzXML]	410.7579650878906	13.588583333333334	12.2408	14.7311	2.4902999999999995	20622.53125	1006791.6729369508	0	1296	0.3938086468009132	0.9238502726699389	0.39975460606986235	410.7569885253906	410.7601623535156
1151	412.281982421875	11.969766666666667					1	DETECTED	412.2820 m/z @11.97 [CD6598_1.mzXML]	412.281982421875	11.969766666666667	11.911416666666666	12.163133333333333	0.2517166666666668	60566.62109375	421497.15371728764	0	1296	0.11899334961663577	1.8764964565538214	2.456779506667302	412.28045654296875	412.2825012207031
1152	412.30340576171875	11.548300000000001					1	DETECTED	412.3034 m/z @11.55 [CD6598_1.mzXML]	412.30340576171875	11.548300000000001	11.520216666666666	11.658533333333333	0.13831666666666642	15626.3798828125	77938.46052246074	0	1296	0.10778396850909822	2.4626112759642593	3.9252225519285187	412.3023376464844	412.30523681640625
1153	412.77410888671875	13.372800000000002					1	DETECTED	412.7741 m/z @13.37 [CD6598_1.mzXML]	412.77410888671875	13.372800000000002	12.903566666666668	15.07225	2.168683333333332	22148.111328125	892416.1454067989	0	1296	0.1741097246315917	2.31087944874618	3.6217588974923602	412.7713317871094	412.78302001953125
1154	412.8607482910156	1.5662666666666667					1	DETECTED	412.8607 m/z @1.57 [CD6598_1.mzXML]	412.8607482910156	1.5662666666666667	1.53665	1.5959	0.059250000000000025	18364.626953125	49076.985734375055	0	1296	0.09004967576312217	1.0002813731007334	1.0005627462014668	412.8602600097656	412.86212158203125
1155	412.97113037109375	1.6702000000000001					1	DETECTED	412.9711 m/z @1.67 [CD6598_1.mzXML]	412.97113037109375	1.6702000000000001	1.6554499999999999	2.3484333333333334	0.6929833333333335	34781.2265625	647097.9802329103	0	1296	0.2820794901959074	23.49096045197699	44.6946165311032	412.96978759765625	412.9724426269531
1156	413.14019775390625	9.372166666666667					1	DETECTED	413.1402 m/z @9.37 [CD6598_1.mzXML]	413.14019775390625	9.372166666666667	9.342783333333333	15.13255	5.789766666666667	7737.58984375	877481.3574450071	0	1296	0.08464952559559968	98.52127056154214	196.04254112308428	413.1337890625	413.14111328125
1157	413.263427734375	13.098716666666666					1	DETECTED	413.2634 m/z @13.10 [CD6598_1.mzXML]	413.263427734375	13.098716666666666	0.13495	19.985333333333333	19.850383333333333	13163.837890625	2640421.4895212697	0	1296	0.986289193493743	1.0200238159171977	1.733564967437352	413.2596435546875	413.2674560546875
1158	413.3377990722656	12.072483333333334					1	DETECTED	413.3378 m/z @12.07 [CD6598_1.mzXML]	413.3377990722656	12.072483333333334	11.037583333333334	16.059566666666665	5.021983333333331	24354.81640625	2217877.5885295426	0	1296	1.735494753995395	2.3490555663210393	3.149388666803315	413.3357849121094	413.3406677246094
1159	414.2975158691406	12.225766666666667					1	DETECTED	414.2975 m/z @12.23 [CD6598_1.mzXML]	414.2975158691406	12.225766666666667	11.644433333333334	16.690833333333334	5.0464	352684.46875	4729134.033464499	1	1296	0.14289628885778782	0.7416112202676907	0.385188208316877	414.2913818359375	414.3009338378906
1160	414.99481201171875	1.4775					1	DETECTED	414.9948 m/z @1.48 [CD6598_1.mzXML]	414.99481201171875	1.4775	1.4154833333333334	1.4775	0.06201666666666661	3506.248779296875	6061.076272277847	0	1296	0.10353166178137485	0.5	null	414.99481201171875	414.9967041015625
1161	415.2089538574219	11.88295					1	DETECTED	415.2090 m/z @11.88 [CD6598_1.mzXML]	415.2089538574219	11.88295	7.592516666666667	12.225766666666667	4.63325	452688.0625	5079460.826829949	1	1296	0.11272041722080672	2.8225861853082184	3.0414868650807585	415.2081298828125	415.2090759277344
1162	415.2333984375	13.734066666666667					1	DETECTED	415.2334 m/z @13.73 [CD6598_1.mzXML]	415.2333984375	13.734066666666667	4.179616666666666	14.270833333333334	10.091216666666668	102199.046875	3617000.3820756846	0	1296	0.25931864070129684	1.427936539382928	2.5499290576421827	415.2320556640625	415.2381591796875
1163	415.27850341796875	12.689216666666665					1	DETECTED	415.2785 m/z @12.69 [CD6598_1.mzXML]	415.27850341796875	12.689216666666665	12.614866666666668	12.932116666666667	0.3172499999999996	46510.49609375	400091.2276938476	0	1296	0.15257487016098104	2.1334902488232097	3.26698049764642	415.2780456542969	415.2792663574219
1164	415.3011169433594	12.2408					1	DETECTED	415.3011 m/z @12.24 [CD6598_1.mzXML]	415.3011169433594	12.2408	1.2256166666666668	15.360700000000001	14.135083333333334	95935.5390625	7329034.890189696	0	1296	0.1462889575410351	3.405500200978076	6.246334237741429	415.3000183105469	415.30322265625
1165	417.0001220703125	1.93125					1	DETECTED	417.0001 m/z @1.93 [CD6598_1.mzXML]	417.0001220703125	1.93125	1.6702000000000001	2.8688	1.1985999999999997	67684.7578125	1583539.5761842034	0	1296	0.2847530173893744	1.4581363166451342	1.655864628495654	416.9933166503906	417.0018615722656
1166	417.2151184082031	11.88295					1	DETECTED	417.2151 m/z @11.88 [CD6598_1.mzXML]	417.2151184082031	11.88295	11.854000000000001	11.9549	0.10089999999999932	19676.744140625	81069.26873242142	0	1296	0.04760464317147317	1.742659758203893	2.485319516407786	417.21441650390625	417.2156982421875
1167	418.38623046875	12.732616666666667					1	DETECTED	418.3862 m/z @12.73 [CD6598_1.mzXML]	418.38623046875	12.732616666666667	12.6307	12.932116666666667	0.3014166666666682	32020.537109375	311604.2433149417	0	1296	0.12844707970321956	1.4787408013082501	1.8538242493533772	418.385498046875	418.3878173828125
1168	418.744873046875	13.471666666666666					1	DETECTED	418.7449 m/z @13.47 [CD6598_1.mzXML]	418.744873046875	13.471666666666666	11.616683333333333	13.471666666666666	1.8549833333333332	20242.939453125	835627.016964843	0	1296	1.0278080348089382	0.5	null	418.74359130859375	418.7463684082031
1169	418.87701416015625	1.5809833333333332					1	DETECTED	418.8770 m/z @1.58 [CD6598_1.mzXML]	418.87701416015625	1.5809833333333332	1.4922499999999999	3.0373500000000004	1.5451000000000006	55471.84765625	629309.482244385	0	1296	0.06723938898254889	13.574812947202382	1.4894886711832476	418.8699035644531	418.8785705566406
1170	418.9789123535156	1.6702000000000001					1	DETECTED	418.9789 m/z @1.67 [CD6598_1.mzXML]	418.9789123535156	1.6702000000000001	1.6554499999999999	2.2528833333333336	0.5974333333333337	70052.5703125	1224152.4564794921	0	1296	0.2102619693776926	20.251977401129594	39.50395480225919	418.978515625	418.97979736328125
1171	419.31414794921875	1.10445					1	DETECTED	419.3141 m/z @1.10 [CD6598_1.mzXML]	419.31414794921875	1.10445	0.10108333333333334	20.0015	19.90041666666667	2037.191650390625	1387430.7159497663	0	1296	18.596214213646142	9.91682170027574	18.83364340055148	419.31011962890625	419.31646728515625
1172	420.15594482421875	11.13125					1	DETECTED	420.1559 m/z @11.13 [CD6598_1.mzXML]	420.15594482421875	11.13125	8.807516666666666	11.236983333333335	2.429466666666668	15402.0625	382896.4424830331	0	1296	0.6858851414249223	0.5227507459260963	0.17590501492687882	420.15447998046875	420.1587829589844
1173	420.76092529296875	13.471666666666666					1	DETECTED	420.7609 m/z @13.47 [CD6598_1.mzXML]	420.76092529296875	13.471666666666666	11.687516666666665	13.6336	1.946083333333334	19942.947265625	890969.2659394523	0	1296	0.5485032004327088	0.5453810871656906	0.09122288573049467	420.75897216796875	420.7701416015625
1174	421.7799377441406	14.427733333333332					1	DETECTED	421.7799 m/z @14.43 [CD6598_1.mzXML]	421.7799377441406	14.427733333333332	14.1842	15.345316666666667	1.1611166666666666	54977.9453125	1149858.8106454469	0	1296	0.3615994218375995	1.8716459028712347	2.0637354021457406	421.7777099609375	421.7816467285156
1175	422.3240966796875	11.807783333333333					1	DETECTED	422.3241 m/z @11.81 [CD6598_1.mzXML]	422.3240966796875	11.807783333333333	11.77675	11.925749999999999	0.14899999999999913	23639.35546875	148325.80354199157	0	1296	0.1276771123644469	2.400644468313634	3.801288936627268	422.3232116699219	422.3247375488281
1176	422.74285888671875	1.7317166666666668					1	DETECTED	422.7429 m/z @1.73 [CD6598_1.mzXML]	422.74285888671875	1.7317166666666668	1.7162499999999998	1.7756	0.059350000000000236	14043.9365234375	35186.43717846688	0	1296	0.03892476812694623	1.9186422413792814	2.837284482758563	422.74285888671875	422.7448425292969
1177	424.339599609375	11.925749999999999					1	DETECTED	424.3396 m/z @11.93 [CD6598_1.mzXML]	424.339599609375	11.925749999999999	11.86865	12.317133333333334	0.4484833333333338	481464.96875	3400057.6360805607	1	1296	0.11368521579276702	2.2615078489429443	2.2517330115992618	424.3388977050781	424.3401794433594
1178	424.7401428222656	1.7317166666666668					1	DETECTED	424.7401 m/z @1.73 [CD6598_1.mzXML]	424.7401428222656	1.7317166666666668	1.70005	1.7756	0.07555	19620.701171875	60979.07411865239	0	1296	0.21430956148760938	1.192894736842103	1.3857894736842058	424.7401428222656	424.7416687011719
1179	424.89410400390625	1.6109333333333333					1	DETECTED	424.8941 m/z @1.61 [CD6598_1.mzXML]	424.89410400390625	1.6109333333333333	1.5515	9.697366666666666	8.145866666666665	100041.7109375	4827204.539199188	0	1296	0.06489049993993135	65.45455439305964	0.8228870445479448	424.8917541503906	424.902587890625
1180	425.134033203125	11.575683333333334					1	DETECTED	425.1340 m/z @11.58 [CD6598_1.mzXML]	425.134033203125	11.575683333333334	11.534500000000001	11.67285	0.13834999999999908	21206.322265625	106186.445755126	0	1296	0.07489393013720402	1.6796843383245803	2.3593686766491606	425.1331481933594	425.13446044921875
1181	426.3550720214844	12.043116666666666					1	DETECTED	426.3551 m/z @12.04 [CD6598_1.mzXML]	426.3550720214844	12.043116666666666	11.999366666666667	12.535716666666668	0.5363500000000005	652752.75	4396097.387410651	1	1296	0.10810566759704443	3.5680248245990978	3.4313578921695	426.3534851074219	426.3559875488281
1182	426.827392578125	1.70005					1	DETECTED	426.8274 m/z @1.70 [CD6598_1.mzXML]	426.827392578125	1.70005	1.6702000000000001	1.7756	0.10539999999999994	34178.37109375	156629.79945410148	0	1296	0.11304483724166259	1.7654941373534367	2.5309882747068735	426.82708740234375	426.8284606933594
1183	427.05316162109375	9.431233333333333					1	DETECTED	427.0532 m/z @9.43 [CD6598_1.mzXML]	427.05316162109375	9.431233333333333	9.357583333333334	17.7615	8.403916666666667	24018.986328125	1807374.847210571	0	1296	0.0903125768827504	1.5512658971230253	1.1715708178020698	427.0487365722656	427.06121826171875
1184	428.370849609375	12.163133333333333					1	DETECTED	428.3708 m/z @12.16 [CD6598_1.mzXML]	428.370849609375	12.163133333333333	12.028616666666666	15.238	3.2093833333333333	134185.046875	1820059.1227553755	1	1296	0.08087380261331134	1.0902362256472276	2.9759309403487473	428.361572265625	428.371826171875
1185	428.82427978515625	1.6850666666666667					1	DETECTED	428.8243 m/z @1.69 [CD6598_1.mzXML]	428.82427978515625	1.6850666666666667	1.6554499999999999	9.098899999999999	7.443449999999999	21085.939453125	2083798.8772706909	0	1296	0.1026294811393964	125.66319639842352	250.32639279684705	428.81707763671875	428.82525634765625
1186	429.0494079589844	9.416316666666667					1	DETECTED	429.0494 m/z @9.42 [CD6598_1.mzXML]	429.0494079589844	9.416316666666667	9.372166666666667	9.475866666666667	0.1036999999999999	9058.19921875	42099.36420056133	0	1296	0.07973426125252203	1.1744054360135854	1.3488108720271708	429.04925537109375	429.0502014160156
1187	430.2421569824219	9.638533333333333					1	DETECTED	430.2422 m/z @9.64 [CD6598_1.mzXML]	430.2421569824219	9.638533333333333	9.609133333333334	18.613166666666665	9.00403333333333	5002.74609375	817046.4109610596	0	1296	0.057911270335536	153.12981859410957	305.25963718821913	430.2410583496094	430.2424621582031
1188	430.2928466796875	11.969766666666667					1	DETECTED	430.2928 m/z @11.97 [CD6598_1.mzXML]	430.2928466796875	11.969766666666667	11.911416666666666	12.131849999999998	0.22043333333333237	46113.5	288120.44951709115	0	1296	0.10059327620040648	1.8460130692915695	2.652266445737964	430.2911682128906	430.2930603027344
1189	430.3772277832031	13.486666666666668					1	DETECTED	430.3772 m/z @13.49 [CD6598_1.mzXML]	430.3772277832031	13.486666666666668	12.147266666666667	14.834783333333332	2.6875166666666654	60139.05859375	1957968.7171503303	0	1296	0.2851594443707306	0.8153209288440931	4.693173975463478	430.37652587890625	430.3791809082031
1190	430.91107177734375	1.6405500000000002					1	DETECTED	430.9111 m/z @1.64 [CD6598_1.mzXML]	430.91107177734375	1.6405500000000002	1.5662666666666667	1.6850666666666667	0.11880000000000002	151122.953125	571789.3923554685	0	1296	0.05781733969623737	0.7949826539577948	0.6982642872414403	430.9108581542969	430.9117126464844
1191	431.1758117675781	12.675					1	DETECTED	431.1758 m/z @12.68 [CD6598_1.mzXML]	431.1758117675781	12.675	9.21545	14.7311	5.515649999999999	56876.4921875	3134916.26570874	0	1296	0.12159305794131825	0.7971629258140508	0.0665155190181888	431.16619873046875	431.17724609375
1192	431.274169921875	12.270883333333334					1	DETECTED	431.2742 m/z @12.27 [CD6598_1.mzXML]	431.274169921875	12.270883333333334	12.147266666666667	12.3641	0.21683333333333366	26794.53515625	182585.7217316896	0	1296	0.12054736751712802	0.8770392341917211	0.7540784683834423	431.2725524902344	431.27471923828125
1193	431.31292724609375	12.746966666666667					1	DETECTED	431.3129 m/z @12.75 [CD6598_1.mzXML]	431.31292724609375	12.746966666666667	12.689216666666665	17.924166666666668	5.234950000000003	45826.4609375	1224291.3784533697	0	1296	0.0962515057313702	45.32424242424074	89.64848484848147	431.3122863769531	431.31610107421875
1194	431.3279724121094	14.094683333333334					1	DETECTED	431.3280 m/z @14.09 [CD6598_1.mzXML]	431.3279724121094	14.094683333333334	11.77675	16.15628333333333	4.379533333333331	4820.55908203125	626210.5012782279	0	1296	0.26195687438658055	0.9447064914147651	0.5437196893415045	431.3252258300781	431.32977294921875
1195	432.2354431152344	11.88295					1	DETECTED	432.2354 m/z @11.88 [CD6598_1.mzXML]	432.2354431152344	11.88295	8.547783333333333	12.101816666666668	3.5540333333333347	74954.609375	1883931.1200944213	0	1296	0.11116815316188244	0.5320415340467011	3.962951894590261	432.2270202636719	432.2366638183594
1196	432.3080749511719	12.225766666666667					1	DETECTED	432.3081 m/z @12.23 [CD6598_1.mzXML]	432.3080749511719	12.225766666666667	2.9109	15.1927	12.2818	283274.875	1.1146331781313898E7	1	1296	0.14706622127573254	0.7963760468303521	0.3880501841808955	432.3070983886719	432.3164978027344
1197	432.78216552734375	13.678016666666668					1	DETECTED	432.7822 m/z @13.68 [CD6598_1.mzXML]	432.78216552734375	13.678016666666668	1.70005	14.020083333333334	12.320033333333335	16310.939453125	4207178.1521174	0	1296	0.1377001531526023	0.5142789956002549	0.028557991200509756	432.7732238769531	432.7836608886719
1198	432.9739990234375	1.9031333333333333					1	DETECTED	432.9740 m/z @1.90 [CD6598_1.mzXML]	432.9739990234375	1.9031333333333333	1.6850666666666667	2.38955	0.7044833333333331	44784.8125	1155988.3139738766	0	1296	0.5951674311222308	1.641404600121104	2.1932033792746566	432.9731750488281	432.9750671386719
1199	433.0596618652344	11.58935					1	DETECTED	433.0597 m/z @11.59 [CD6598_1.mzXML]	433.0596618652344	11.58935	1.3639000000000001	11.823550000000001	10.45965	15049.42578125	2634939.5916035147	0	1296	0.1427202436055559	0.5114518187463633	0.02290363749272661	433.0575256347656	433.06024169921875
1200	433.238525390625	11.88295					1	DETECTED	433.2385 m/z @11.88 [CD6598_1.mzXML]	433.238525390625	11.88295	10.154616666666668	12.013966666666667	1.8593499999999992	20796.646484375	391428.23155316134	0	1296	0.10697478577388075	0.5379026036644169	0.0758052073288337	433.23626708984375	433.2396240234375
1201	433.9628601074219	11.298733333333333					1	DETECTED	433.9629 m/z @11.30 [CD6598_1.mzXML]	433.9628601074219	11.298733333333333	5.0264	12.348416666666667	7.322016666666667	7484.77197265625	963062.55521936	0	1296	0.6263978145998035	0.5836756656215125	0.16735133124302506	433.9628601074219	433.9687805175781
1202	434.31500244140625	12.255783333333333					1	DETECTED	434.3150 m/z @12.26 [CD6598_1.mzXML]	434.31500244140625	12.255783333333333	3.8553	12.317133333333334	8.461833333333335	11355.2490234375	2740383.990852692	0	1296	0.09782820089132649	0.5036515756037847	0.007303151207569513	434.313232421875	434.3227844238281
1203	434.95318603515625	1.7466666666666666					1	DETECTED	434.9532 m/z @1.75 [CD6598_1.mzXML]	434.95318603515625	1.7466666666666666	1.6850666666666667	2.1549666666666667	0.4699	27309.234375	496448.58934960933	0	1296	0.34539002703844135	3.814123376623384	6.628246753246768	434.9513854980469	434.9537353515625
1204	435.1475830078125	11.984666666666667					1	DETECTED	435.1476 m/z @11.98 [CD6598_1.mzXML]	435.1475830078125	11.984666666666667	4.78925	12.072483333333334	7.283233333333334	15842.033203125	2224439.9984685676	0	1296	0.11365525461966897	0.5061022641727952	0.012204528345590392	435.14410400390625	435.1483154296875
1205	435.3302917480469	11.67285					1	DETECTED	435.3303 m/z @11.67 [CD6598_1.mzXML]	435.3302917480469	11.67285	2.375783333333333	11.716583333333334	9.340800000000002	12416.478515625	1406393.139752198	0	1296	1.1994443944692321	0.5209679611316692	0.04314990942749562	435.3294982910156	435.33740234375
1206	436.8561096191406	1.6702000000000001					1	DETECTED	436.8561 m/z @1.67 [CD6598_1.mzXML]	436.8561096191406	1.6702000000000001	1.6554499999999999	1.7162499999999998	0.060799999999999965	47707.7578125	108602.17254980467	0	1296	0.047322209787016734	2.0610169491525046	3.122033898305009	436.8554992675781	436.856201171875
1207	437.1909484863281	11.88295					1	DETECTED	437.1909 m/z @11.88 [CD6598_1.mzXML]	437.1909484863281	11.88295	11.823550000000001	15.979233333333333	4.155683333333332	353060.8125	3142936.053544368	1	1296	0.10676780692686805	2.154241156943996	3.312153696149931	437.1897888183594	437.2000732421875
1208	438.2319641113281	10.288133333333333					1	DETECTED	438.2320 m/z @10.29 [CD6598_1.mzXML]	438.2319641113281	10.288133333333333	10.273116666666665	10.37725	0.10413333333333519	4075.912841796875	14560.653676025557	0	1296	0.040512416322473044	3.467258601553632	5.934517203107264	438.2319641113281	438.2337951660156
1209	438.2940673828125	13.400733333333333					1	DETECTED	438.2941 m/z @13.40 [CD6598_1.mzXML]	438.2940673828125	13.400733333333333	13.318366666666666	13.663583333333333	0.3452166666666674	19511.447265625	189122.48847021535	0	1296	0.19698987256082745	2.0956090651557995	3.1912181303115994	438.2934875488281	438.2962646484375
1210	438.98211669921875	1.7756					1	DETECTED	438.9821 m/z @1.78 [CD6598_1.mzXML]	438.98211669921875	1.7756	1.6850666666666667	2.321266666666667	0.6362000000000001	41664.61328125	738762.0188105471	0	1296	0.2010193951425432	3.5136229749631807	5.897386364960741	438.9809875488281	438.98297119140625
1211	440.8685302734375	1.6109333333333333					1	DETECTED	440.8685 m/z @1.61 [CD6598_1.mzXML]	440.8685302734375	1.6109333333333333	1.5662666666666667	1.6554499999999999	0.08918333333333317	55225.4296875	187393.46964599626	0	1296	0.0679369860839274	0.998320895522387	1.0759180074611667	440.8677062988281	440.8685607910156
1212	442.87640380859375	1.5662666666666667					1	DETECTED	442.8764 m/z @1.57 [CD6598_1.mzXML]	442.87640380859375	1.5662666666666667	1.4775	6.473233333333334	4.995733333333334	10690.8251953125	614788.9560496826	0	1296	4.9892174884826765	28.139692076605336	55.27938415321068	442.875244140625	442.885986328125
1213	443.26495361328125	12.8042					1	DETECTED	443.2650 m/z @12.80 [CD6598_1.mzXML]	443.26495361328125	12.8042	12.703566666666667	12.860766666666667	0.15719999999999956	10922.6708984375	62072.948232421295	0	1296	0.1356914068452575	0.7810533289168627	0.5621066578337255	443.2635498046875	443.2662353515625
1214	443.4176025390625	12.317133333333334					1	DETECTED	443.4176 m/z @12.32 [CD6598_1.mzXML]	443.4176025390625	12.317133333333334	5.123166666666666	12.5046	7.381433333333334	21543.1484375	1148554.862959533	0	1296	0.22368557084291218	0.5130294367039046	0.02605887340780916	443.4152526855469	443.4215393066406
1215	444.2351989746094	11.88295					1	DETECTED	444.2352 m/z @11.88 [CD6598_1.mzXML]	444.2351989746094	11.88295	7.99885	11.88295	3.884099999999999	3811.424560546875	555863.2426147156	0	1296	3.599821409494268	0.5	null	444.234130859375	444.2430419921875
1216	445.34063720703125	12.675					1	DETECTED	445.3406 m/z @12.68 [CD6598_1.mzXML]	445.34063720703125	12.675	10.677516666666666	15.7871	5.109583333333335	7544.9638671875	1187448.5688658752	0	1296	3.5477172590962898	1.27900524827074	1.3922741545170354	445.3306884765625	445.3458251953125
1217	445.364013671875	13.544166666666666					1	DETECTED	445.3640 m/z @13.54 [CD6598_1.mzXML]	445.364013671875	13.544166666666666	12.442783333333333	14.849483333333334	2.4067000000000007	15487.3388671875	845366.5528079837	0	1296	0.5501161854166021	1.0925805426509096	1.1851610853018193	445.3622131347656	445.3677673339844
1218	445.3985900878906	12.5517					1	DETECTED	445.3986 m/z @12.55 [CD6598_1.mzXML]	445.3985900878906	12.5517	12.087116666666667	12.5517	0.46458333333333357	8625.8271484375	184429.50534912106	0	1296	0.3411795616527442	0.5	null	445.395263671875	445.3990478515625
1219	446.25128173828125	11.575683333333334					1	DETECTED	446.2513 m/z @11.58 [CD6598_1.mzXML]	446.25128173828125	11.575683333333334	4.496449999999999	12.286533333333333	7.7900833333333335	621635.875	1.9636433881173406E7	1	1296	0.12284383119527398	0.5470983927394766	0.04915698605811323	446.24432373046875	446.2520446777344
1220	446.8849792480469	1.6405500000000002					1	DETECTED	446.8850 m/z @1.64 [CD6598_1.mzXML]	446.8849792480469	1.6405500000000002	1.5662666666666667	13.7202	12.153933333333333	121993.4375	1.2106083406355346E7	0	1296	0.054366700505968035	84.93599516727221	194.03090325557858	446.8847351074219	446.8943786621094
1221	448.2324523925781	9.083599999999999					1	DETECTED	448.2325 m/z @9.08 [CD6598_1.mzXML]	448.2324523925781	9.083599999999999	9.068533333333333	9.158966666666666	0.09043333333333337	7171.28466796875	22034.708352905447	0	1296	0.04850695065025157	3.0011061946904203	5.002212389380841	448.230712890625	448.233642578125
1222	448.3030700683594	11.9549					1	DETECTED	448.3031 m/z @11.95 [CD6598_1.mzXML]	448.3030700683594	11.9549	11.940016666666667	12.087116666666667	0.1471	48578.1015625	277991.2514404315	0	1296	0.1591223152899115	4.9417693169092125	8.883538633818425	448.3028259277344	448.3035888671875
1223	448.33990478515625	11.925749999999999					1	DETECTED	448.3399 m/z @11.93 [CD6598_1.mzXML]	448.33990478515625	11.925749999999999	4.757866666666667	12.163133333333333	7.405266666666666	33907.53515625	2653981.7578260493	0	1296	0.28765378923275975	0.5165588167590154	0.033117633518030716	448.3332824707031	448.33990478515625
1224	448.947998046875	2.11265					1	DETECTED	448.9480 m/z @2.11 [CD6598_1.mzXML]	448.947998046875	2.11265	1.7317166666666668	11.252033333333333	9.520316666666666	11072.9755859375	2632495.7681881096	0	1296	0.29831920870388107	12.496040427021358	23.992080854042715	448.94073486328125	448.952392578125
1225	450.31842041015625	12.317133333333334					1	DETECTED	450.3184 m/z @12.32 [CD6598_1.mzXML]	450.31842041015625	12.317133333333334	11.658533333333333	12.614866666666668	0.956333333333335	180438.125	2522937.2095510215	1	1296	0.2373670899066891	0.7421043447448958	0.248562379916303	450.317626953125	450.32000732421875
1226	450.3546142578125	13.098716666666666					1	DETECTED	450.3546 m/z @13.10 [CD6598_1.mzXML]	450.3546142578125	13.098716666666666	0.10108333333333334	20.0015	19.90041666666667	119582.5078125	4500105.3518207185	0	1296	0.17978778159268316	0.8456609529412773	0.3617978712652901	450.3509216308594	450.36016845703125
1227	451.32208251953125	12.301883333333334					1	DETECTED	451.3221 m/z @12.30 [CD6598_1.mzXML]	451.32208251953125	12.301883333333334	4.665	12.458499999999999	7.793499999999999	53211.8828125	2070516.4519839769	0	1296	0.18258372397749056	0.5102539648591374	0.01940640268153409	451.3208923339844	451.3307189941406
1228	452.370849609375	12.072483333333334					1	DETECTED	452.3708 m/z @12.07 [CD6598_1.mzXML]	452.370849609375	12.072483333333334	12.043116666666666	12.178766666666666	0.13565000000000005	23693.439453125	125742.51707665961	0	1296	0.10649998114164738	2.309591373439162	3.2207437780816286	452.3699951171875	452.3716735839844
1229	453.1644287109375	11.911416666666666					1	DETECTED	453.1644 m/z @11.91 [CD6598_1.mzXML]	453.1644287109375	11.911416666666666	3.4200500000000003	11.999366666666667	8.579316666666667	26610.580078125	2665968.500277954	0	1296	0.13647290608508733	0.5051787894371146	0.010357578874229247	453.1644287109375	453.1690368652344
1230	453.3421325683594	10.529883333333334					1	DETECTED	453.3421 m/z @10.53 [CD6598_1.mzXML]	453.3421325683594	10.529883333333334	10.021683333333334	16.7395	6.717816666666666	170014.171875	1785201.0721788995	0	1296	0.09392647279168465	1.4646611871777344	2.046170541890571	453.33978271484375	453.34332275390625
1231	454.2900390625	13.098716666666666					1	DETECTED	454.2900 m/z @13.10 [CD6598_1.mzXML]	454.2900390625	13.098716666666666	12.761466666666667	14.356633333333333	1.5951666666666657	75583.8671875	1397728.564667479	0	1296	0.09909536482732761	5.539470950278508	11.723825360284696	454.28924560546875	454.297119140625
1232	454.38665771484375	12.194616666666667					1	DETECTED	454.3867 m/z @12.19 [CD6598_1.mzXML]	454.38665771484375	12.194616666666667	12.163133333333333	12.301883333333334	0.1387500000000017	25062.341796875	135431.1329804692	0	1296	0.10423113742258039	2.2035468501852655	3.407093700370531	454.3858337402344	454.386962890625
1233	454.9561767578125	1.7756					1	DETECTED	454.9562 m/z @1.78 [CD6598_1.mzXML]	454.9561767578125	1.7756	1.6850666666666667	2.33495	0.6498833333333334	32755.35546875	634854.1562000732	0	1296	0.2166917084097162	3.6832786996618245	6.128178331410035	454.9552307128906	454.95733642578125
1234	456.3288879394531	11.475766666666667					1	DETECTED	456.3289 m/z @11.48 [CD6598_1.mzXML]	456.3288879394531	11.475766666666667	11.445833333333333	11.548300000000001	0.10246666666666826	35172.6640625	161164.96182861418	0	1296	0.09308426195367403	1.7115812917594522	2.4231625835189043	456.3277282714844	456.33001708984375
1235	458.34490966796875	11.602983333333333					1	DETECTED	458.3449 m/z @11.60 [CD6598_1.mzXML]	458.34490966796875	11.602983333333333	11.562083333333334	11.716583333333334	0.15450000000000053	38220.12109375	207307.10793627833	0	1296	0.10103532568847662	1.8887530562347794	2.838400745846323	458.34423828125	458.34600830078125
1236	458.85394287109375	1.53665					1	DETECTED	458.8539 m/z @1.54 [CD6598_1.mzXML]	458.85394287109375	1.53665	1.4625333333333332	1.5809833333333332	0.11844999999999994	21915.15625	104695.93407275384	0	1296	0.08623685459833896	0.7990780301326715	0.5981560602653432	458.853759765625	458.8550109863281
1237	459.2454833984375	13.181516666666665					1	DETECTED	459.2455 m/z @13.18 [CD6598_1.mzXML]	459.2454833984375	13.181516666666665	12.348416666666667	13.618633333333333	1.2702166666666663	29612.1640625	949276.7734897465	0	1296	0.5553636063007037	0.7623434561677285	0.2377480533473894	459.2355651855469	459.2471923828125
1238	460.9632873535156	1.7615					1	DETECTED	460.9633 m/z @1.76 [CD6598_1.mzXML]	460.9632873535156	1.7615	1.6850666666666667	2.2528833333333336	0.5678166666666669	27892.306640625	348685.05198120105	0	1296	0.11812056247796177	3.7144570431748805	5.437021672452281	460.9619445800781	460.9656982421875
1239	461.05963134765625	9.229366666666666					1	DETECTED	461.0596 m/z @9.23 [CD6598_1.mzXML]	461.05963134765625	9.229366666666666	9.12895	9.314183333333334	0.18523333333333447	4488.41357421875	26279.42266241451	0	1296	0.2137603539986621	0.9223236514522946	0.8446473029045891	461.0564270019531	461.0600280761719
1240	463.2994079589844	13.001866666666666					1	DETECTED	463.2994 m/z @13.00 [CD6598_1.mzXML]	463.2994079589844	13.001866666666666	12.973966666666666	13.098716666666666	0.12475000000000058	19032.486328125	101106.08783740301	0	1296	0.12271702499931259	2.23566308243723	3.47132616487446	463.2991638183594	463.30059814453125
1241	464.1531066894531	11.236983333333335					1	DETECTED	464.1531 m/z @11.24 [CD6598_1.mzXML]	464.1531066894531	11.236983333333335	0.11801666666666667	20.0015	19.883483333333334	18702.201171875	3883798.5128507107	0	1296	4.4290953021096975	0.9158464978917935	0.7915309468460823	464.15106201171875	464.1565856933594
1242	464.2161560058594	10.615966666666667					1	DETECTED	464.2162 m/z @10.62 [CD6598_1.mzXML]	464.2161560058594	10.615966666666667	3.5640333333333336	10.806733333333334	7.2427	22977.880859375	2786969.814587035	0	1296	0.09922071682857059	0.5163657923021758	0.015405797876248616	464.21173095703125	464.2166748046875
1243	464.87042236328125	1.5662666666666667					1	DETECTED	464.8704 m/z @1.57 [CD6598_1.mzXML]	464.87042236328125	1.5662666666666667	1.53665	4.757866666666667	3.221216666666667	18878.7734375	1059504.1852977292	0	1296	0.05172804216480564	54.38182329769282	97.00958809030938	464.8692626953125	464.87066650390625
1244	466.31365966796875	11.969766666666667					1	DETECTED	466.3137 m/z @11.97 [CD6598_1.mzXML]	466.31365966796875	11.969766666666667	11.460816666666666	12.301883333333334	0.8410666666666682	125366.15625	1243442.4311835975	0	1296	0.11598018807742605	0.720168787737739	2.849663582343913	466.31103515625	466.3222351074219
1245	467.1497497558594	11.630616666666667					1	DETECTED	467.1497 m/z @11.63 [CD6598_1.mzXML]	467.1497497558594	11.630616666666667	11.58935	11.7616	0.17225000000000001	21525.5	114597.67586682166	0	1296	0.05870888939350394	2.0870355411954598	3.3368711064452814	467.14923095703125	467.1517639160156
1246	468.21612548828125	12.2408					1	DETECTED	468.2161 m/z @12.24 [CD6598_1.mzXML]	468.21612548828125	12.2408	11.658533333333333	12.348416666666667	0.6898833333333343	20882.12890625	427253.2698920898	0	1296	0.16243799722298036	0.5924118387909321	0.1848236775818642	468.2158203125	468.2177734375
1247	468.3051452636719	12.675					1	DETECTED	468.3051 m/z @12.68 [CD6598_1.mzXML]	468.3051452636719	12.675	12.52015	15.329983333333333	2.8098333333333336	325858.71875	2978939.917544251	0	1296	0.11932119892503934	1.172475435812895	2.4785152916225686	468.3044128417969	468.30645751953125
1248	469.3262939453125	12.087116666666667					1	DETECTED	469.3263 m/z @12.09 [CD6598_1.mzXML]	469.3262939453125	12.087116666666667	11.644433333333334	15.177583333333333	3.533149999999999	11398.02734375	945490.0376888423	0	1296	0.3720258883866414	3.990606528368662	6.012737892014058	469.3246154785156	469.3282165527344
1249	469.38616943359375	12.442783333333333					1	DETECTED	469.3862 m/z @12.44 [CD6598_1.mzXML]	469.38616943359375	12.442783333333333	12.270883333333334	12.614866666666668	0.343983333333334	19992.07421875	247682.44278662145	0	1296	0.21776494084724796	1.0005332557688653	1.0010665115377304	469.3847351074219	469.3872375488281
1250	470.8872375488281	1.5959					1	DETECTED	470.8872 m/z @1.60 [CD6598_1.mzXML]	470.8872375488281	1.5959	1.5662666666666667	8.8228	7.256533333333334	23778.072265625	4330114.598547853	0	1296	0.18106839315790224	122.43869516310436	243.87739032620868	470.8866271972656	470.8963317871094
1251	470.9308776855469	1.7466666666666666					1	DETECTED	470.9309 m/z @1.75 [CD6598_1.mzXML]	470.9308776855469	1.7466666666666666	1.70005	4.3298000000000005	2.6297500000000005	10602.75	448806.9906436768	0	1296	0.47583116160450434	28.20611369324285	55.4122273864857	470.92669677734375	470.93170166015625
1252	472.2478332519531	11.575683333333334					1	DETECTED	472.2478 m/z @11.58 [CD6598_1.mzXML]	472.2478332519531	11.575683333333334	9.918116666666666	11.823550000000001	1.9054333333333346	66332.4375	1520543.1678776846	0	1296	0.10853896964204601	0.5747682345607015	0.1495364691214029	472.24188232421875	472.2479553222656
1253	472.3004150390625	12.2408					1	DETECTED	472.3004 m/z @12.24 [CD6598_1.mzXML]	472.3004150390625	12.2408	11.687516666666665	12.598833333333333	0.9113166666666679	233088.140625	2900982.172570308	1	1296	0.16575651815752757	0.7750693133105377	0.41453387450553303	472.299560546875	472.30230712890625
1254	472.3389892578125	11.897250000000001					1	DETECTED	472.3390 m/z @11.90 [CD6598_1.mzXML]	472.3389892578125	11.897250000000001	11.86865	11.984666666666667	0.11601666666666688	12624.166015625	53064.547917968615	0	1296	0.07942744868866036	2.028263403263347	3.0565268065266937	472.3385314941406	472.34039306640625
1255	473.25128173828125	11.58935					1	DETECTED	473.2513 m/z @11.59 [CD6598_1.mzXML]	473.25128173828125	11.58935	11.1767	11.644433333333334	0.46773333333333333	21524.609375	196015.9078945312	0	1296	0.0788873394302314	0.5667434064380639	0.1334868128761278	473.25018310546875	473.25146484375
1256	474.2818908691406	11.86865					1	DETECTED	474.2819 m/z @11.87 [CD6598_1.mzXML]	474.2818908691406	11.86865	11.823550000000001	12.567499999999999	0.7439499999999981	1457544.0	1.1662734593254864E7	1	1296	0.11760202835429823	3.4128058476208794	4.625706632428033	474.28106689453125	474.2846374511719
1257	475.2857971191406	11.897250000000001					1	DETECTED	475.2858 m/z @11.90 [CD6598_1.mzXML]	475.2857971191406	11.897250000000001	11.86865	12.286533333333333	0.4178833333333323	382965.65625	2698630.2997802594	0	1296	0.10110640115322944	4.068083163955082	5.165447450577709	475.28472900390625	475.28656005859375
1258	475.32379150390625	10.529883333333334					1	DETECTED	475.3238 m/z @10.53 [CD6598_1.mzXML]	475.32379150390625	10.529883333333334	10.169483333333334	11.100116666666667	0.9306333333333328	80318.9375	545469.0886923547	0	1296	0.09980677825300788	1.0583755091360822	1.4431897127512736	475.3201599121094	475.3247985839844
1259	476.93707275390625	1.7615					1	DETECTED	476.9371 m/z @1.76 [CD6598_1.mzXML]	476.93707275390625	1.7615	1.6702000000000001	2.33495	0.66475	30159.283203125	450416.45826928725	0	1296	0.15627575826663054	3.6404709748083266	4.797417905880389	476.9360656738281	476.9392395019531
1260	477.95758056640625	11.236983333333335					1	DETECTED	477.9576 m/z @11.24 [CD6598_1.mzXML]	477.95758056640625	11.236983333333335	9.653366666666667	17.389	7.7356333333333325	9137.01171875	1382405.255095062	0	1296	6.286238647304479	2.4423945188755676	3.884789037751135	477.95452880859375	477.9620361328125
1261	478.28961181640625	12.903566666666668					1	DETECTED	478.2896 m/z @12.90 [CD6598_1.mzXML]	478.28961181640625	12.903566666666668	12.761466666666667	13.01545	0.25398333333333234	124173.015625	967914.830720706	0	1296	0.14998589130479623	0.8936781609195305	0.8582402504800888	478.2892761230469	478.29010009765625
1262	478.3261413574219	13.195233333333334					1	DETECTED	478.3261 m/z @13.20 [CD6598_1.mzXML]	478.3261413574219	13.195233333333334	11.505383333333333	14.9678	3.462416666666668	122543.2421875	4091888.639409915	0	1296	0.23572013102432265	1.5973611477962741	0.32943612981980497	478.3235168457031	478.3287658691406
1263	480.2096252441406	11.67285					1	DETECTED	480.2096 m/z @11.67 [CD6598_1.mzXML]	480.2096252441406	11.67285	3.3766333333333334	11.731366666666666	8.354733333333332	7672.521484375	758248.0229019163	0	1296	0.11529270705302253	0.5035267079572415	0.007053415914483014	480.2086181640625	480.21148681640625
1264	480.34124755859375	13.515466666666667					1	DETECTED	480.3412 m/z @13.52 [CD6598_1.mzXML]	480.34124755859375	13.515466666666667	12.5829	14.198566666666666	1.615666666666666	327831.34375	4951656.628169683	1	1296	0.18581087836942878	1.9594032617260122	2.3978516086940345	480.33404541015625	480.3433532714844
1265	482.3208312988281	12.918066666666666					1	DETECTED	482.3208 m/z @12.92 [CD6598_1.mzXML]	482.3208312988281	12.918066666666666	12.761466666666667	14.9678	2.2063333333333333	96717.0703125	1931523.1982067875	0	1296	0.15636368943249757	7.04448701575142	2.3926807595410633	482.3197326660156	482.3239440917969
1266	482.35711669921875	13.74775					1	DETECTED	482.3571 m/z @13.75 [CD6598_1.mzXML]	482.35711669921875	13.74775	3.0656833333333333	15.360700000000001	12.295016666666669	240292.71875	6454346.626766267	0	1296	0.2830365156066126	3.306533315098481	5.239241058822115	482.3503723144531	482.359619140625
1267	483.3236999511719	12.889416666666667					1	DETECTED	483.3237 m/z @12.89 [CD6598_1.mzXML]	483.3236999511719	12.889416666666667	2.1549666666666667	13.084816666666667	10.92985	21091.876953125	4050636.8378669443	0	1296	10.831324637673406	0.5091015375729543	0.018203075145908673	483.3177490234375	483.3252868652344
1268	483.3610534667969	13.874866666666666					1	DETECTED	483.3611 m/z @13.87 [CD6598_1.mzXML]	483.3610534667969	13.874866666666666	13.6336	14.5133	0.8796999999999997	52934.734375	1265445.590386354	0	1296	0.35217635736253605	1.7656911165840043	1.640374710225689	483.3595275878906	483.3616638183594
1269	484.0797119140625	11.1919					1	DETECTED	484.0797 m/z @11.19 [CD6598_1.mzXML]	484.0797119140625	11.1919	10.693266666666666	11.687516666666665	0.9942499999999992	256740.765625	3479443.307953124	1	1296	0.18476014734609514	0.7374511161578623	0.3073285734506644	484.07757568359375	484.0804748535156
1270	486.076171875	11.1919					1	DETECTED	486.0762 m/z @11.19 [CD6598_1.mzXML]	486.076171875	11.1919	10.693266666666666	11.330166666666665	0.6368999999999989	84595.5078125	1102850.878975219	0	1296	0.17244406223887232	0.643085304213455	0.40200289054641114	486.07464599609375	486.077880859375
1271	486.2271423339844	12.210166666666668					1	DETECTED	486.2271 m/z @12.21 [CD6598_1.mzXML]	486.2271423339844	12.210166666666668	12.194616666666667	12.348416666666667	0.15380000000000038	9292.6142578125	61284.09922436507	0	1296	0.046455633810325025	4.945337620578452	8.890675241156904	486.2255554199219	486.2274475097656
1272	486.8646545410156	1.5809833333333332					1	DETECTED	486.8647 m/z @1.58 [CD6598_1.mzXML]	486.8646545410156	1.5809833333333332	1.53665	1.6405500000000002	0.1039000000000001	27754.35546875	99352.44175744645	0	1296	0.06124131712683223	1.1421403740528764	1.4447320249606546	486.8619689941406	486.8646545410156
1273	487.3173828125	14.790099999999999					1	DETECTED	487.3174 m/z @14.79 [CD6598_1.mzXML]	487.3173828125	14.790099999999999	11.823550000000001	17.924166666666668	6.100616666666667	114763.1875	5176648.839965578	0	1296	0.6283258741287465	1.179681147265563	1.1885684583969647	487.3157653808594	487.319091796875
1274	488.294921875	11.984666666666667					1	DETECTED	488.2949 m/z @11.98 [CD6598_1.mzXML]	488.294921875	11.984666666666667	11.897250000000001	12.163133333333333	0.26588333333333125	70074.4765625	527398.7741916522	0	1296	0.11330263721573708	1.46427871244523	1.7889106526180827	488.2937927246094	488.2957763671875
1275	489.333251953125	11.716583333333334					1	DETECTED	489.3333 m/z @11.72 [CD6598_1.mzXML]	489.333251953125	11.716583333333334	9.902783333333334	17.825833333333332	7.923049999999998	17346.140625	3208066.505798186	0	1296	4.192028113425684	2.2341647242124734	3.338357018659432	489.3303527832031	489.3372802734375
1276	491.55322265625	13.195233333333334					1	DETECTED	491.5532 m/z @13.20 [CD6598_1.mzXML]	491.55322265625	13.195233333333334	12.988116666666667	13.486666666666668	0.4985500000000016	45064.09765625	619240.192213868	0	1296	0.28933319678444036	1.2035487245513778	1.5426277578306988	491.5531005859375	491.55792236328125
1277	492.8805847167969	1.6109333333333333					1	DETECTED	492.8806 m/z @1.61 [CD6598_1.mzXML]	492.8805847167969	1.6109333333333333	1.5662666666666667	1.6554499999999999	0.08918333333333317	34261.50390625	133909.28965478524	0	1296	0.07785736628485829	0.998320895522387	1.0443913860475225	492.879638671875	492.8813171386719
1278	493.7756652832031	13.195233333333334					1	DETECTED	493.7757 m/z @13.20 [CD6598_1.mzXML]	493.7756652832031	13.195233333333334	13.140099999999999	13.359066666666667	0.21896666666666853	34115.01171875	334080.5037314461	0	1296	0.176732920350684	1.9857920193469691	2.9715840386939383	493.7756652832031	493.7773132324219
1279	494.3205261230469	12.818333333333333					1	DETECTED	494.3205 m/z @12.82 [CD6598_1.mzXML]	494.3205261230469	12.818333333333333	12.6307	14.094683333333334	1.463983333333335	512792.25	5355161.51803186	1	1296	0.1399482132964831	1.1604182630974909	1.0388487293043367	494.3167419433594	494.3212585449219
1280	496.33465576171875	13.195233333333334					1	DETECTED	496.3347 m/z @13.20 [CD6598_1.mzXML]	496.33465576171875	13.195233333333334	0.6609666666666667	20.0015	19.340533333333333	1.482646E7	2.237191272264668E8	1	1296	0.3144879250644639	1.7389510162295267	1.409962129521854	496.333251953125	496.3446044921875
1281	497.3393249511719	13.195233333333334					1	DETECTED	497.3393 m/z @13.20 [CD6598_1.mzXML]	497.3393249511719	13.195233333333334	5.39805	18.038166666666665	12.640116666666666	3011907.5	6.3981312621389784E7	0	1296	0.17697799793512736	1.4474189236598962	2.2355325338168845	497.33685302734375	497.3442687988281
1282	498.341796875	13.195233333333334					1	DETECTED	498.3418 m/z @13.20 [CD6598_1.mzXML]	498.341796875	13.195233333333334	13.112433333333334	15.532283333333334	2.4198500000000003	475939.96875	6967103.798911052	0	1296	0.2557832199725194	14.612620772946746	28.225241545893493	498.3416748046875	498.34295654296875
1283	498.8980407714844	1.6405500000000002					1	DETECTED	498.8980 m/z @1.64 [CD6598_1.mzXML]	498.8980407714844	1.6405500000000002	1.5662666666666667	4.2094	2.643133333333333	39430.46875	625878.9337644042	0	1296	0.06282384754157255	17.790890733677326	34.581781467354645	498.8958740234375	498.9042663574219
1284	499.3446044921875	13.154166666666667					1	DETECTED	499.3446 m/z @13.15 [CD6598_1.mzXML]	499.3446044921875	13.154166666666667	13.029266666666667	13.588583333333334	0.5593166666666676	68395.6328125	837827.6213422854	0	1296	0.1699581509924677	2.2390579129970636	5.523590402717956	499.3427429199219	499.3460388183594
1285	500.0755920410156	9.446083333333332					1	DETECTED	500.0756 m/z @9.45 [CD6598_1.mzXML]	500.0755920410156	9.446083333333332	9.12895	11.00735	1.878400000000001	5485.87109375	253562.46550207524	0	1296	0.10559512539659899	2.9615303762875844	null	500.07366943359375	500.07781982421875
1286	500.2781982421875	11.897250000000001					1	DETECTED	500.2782 m/z @11.90 [CD6598_1.mzXML]	500.2781982421875	11.897250000000001	3.0373500000000004	12.988116666666667	9.950766666666667	90525.8359375	4708068.063930906	0	1296	0.1286047179472245	0.5336970241776693	0.016783594728035846	500.2710876464844	500.2839660644531
1287	501.18609619140625	13.195233333333334					1	DETECTED	501.1861 m/z @13.20 [CD6598_1.mzXML]	501.18609619140625	13.195233333333334	10.00695	13.41475	3.4078	44040.5859375	1448543.291527343	0	1296	0.17611721368341193	0.5344255267986427	0.0688510535972855	501.1833801269531	501.1917419433594
1288	502.1088562011719	10.288133333333333					1	DETECTED	502.1089 m/z @10.29 [CD6598_1.mzXML]	502.1088562011719	10.288133333333333	10.051116666666667	10.502833333333333	0.4517166666666661	10750.9443359375	118080.1615365296	0	1296	0.15000142385528115	1.0322802136942508	1.1648811132535433	502.10418701171875	502.1115417480469
1289	502.2893981933594	12.860766666666667					1	DETECTED	502.2894 m/z @12.86 [CD6598_1.mzXML]	502.2893981933594	12.860766666666667	4.496449999999999	12.973966666666666	8.477516666666666	73991.7890625	1359674.9695350649	0	1296	0.14714227512926392	0.9008820170424198	1.2799432233060464	502.2865295410156	502.29815673828125
1290	502.3252258300781	12.932116666666667					1	DETECTED	502.3252 m/z @12.93 [CD6598_1.mzXML]	502.3252258300781	12.932116666666667	12.286533333333333	13.803949999999999	1.5174166666666657	41266.6640625	1494134.5127880855	0	1296	0.7997655313469672	1.1752291209500423	1.3504582419000846	502.32037353515625	502.32830810546875
1291	503.18585205078125	11.562083333333334					1	DETECTED	503.1859 m/z @11.56 [CD6598_1.mzXML]	503.18585205078125	11.562083333333334	11.534500000000001	19.756333333333334	8.221833333333333	74736.90625	1367040.1211370216	0	1296	0.0870356063457347	2.987677077493151	3.7632724204884456	503.18560791015625	503.1949157714844
[truncated: 97 more rows]
