# Supplementary material for: MSFC: a new feature construction method for accurate diagnosis of mass spectrometry data
Source: Sci Rep. 2023 Sep 21;13:15694. doi: 10.1038/s41598-023-42395-5 (PMC10514077; doi:10.1038/s41598-023-42395-5)
Supplement: Supplementary file 1 — Supplementary Information. [file 41598_2023_42395_MOESM1_ESM.zip › dataset/CHD dataset/1-batch/P/CD6601_1.mzXML_chromatograms.csv]

row ID	row m/z	row retention time	row identity (main ID)	row identity (all IDs)	row identity (main ID + details)	row comment	row number of detected peaks	CD6601_1.mzXML Peak status	CD6601_1.mzXML Peak name	CD6601_1.mzXML Peak m/z	CD6601_1.mzXML Peak RT	CD6601_1.mzXML Peak RT start	CD6601_1.mzXML Peak RT end	CD6601_1.mzXML Peak duration time	CD6601_1.mzXML Peak height	CD6601_1.mzXML Peak area	CD6601_1.mzXML Peak charge	CD6601_1.mzXML Peak # data points	CD6601_1.mzXML Peak FWHM	CD6601_1.mzXML Peak tailing factor	CD6601_1.mzXML Peak asymmetry factor	CD6601_1.mzXML Peak m/z min	CD6601_1.mzXML Peak m/z max
1	55.053802490234375	11.24375					1	DETECTED	55.0538 m/z @11.24 [CD6601_1.mzXML]	55.053802490234375	11.24375	0.16951666666666665	20.002833333333335	19.83331666666667	4361.3486328125	1373631.2862474665	0	1282	6.0177286002145856	0.8954713193087859	0.8356964487063611	55.047672271728516	55.06068420410156
2	60.080284118652344	14.622266666666667					1	DETECTED	60.0803 m/z @14.62 [CD6601_1.mzXML]	60.080284118652344	14.622266666666667	0.10113333333333333	20.002833333333335	19.9017	243829.3125	6.674782235196546E7	0	1282	4.593857687959279	2.376040727508868	3.5032760372631135	60.07986068725586	60.0805549621582
3	61.039146423339844	1.8354666666666666					1	DETECTED	61.0391 m/z @1.84 [CD6601_1.mzXML]	61.039146423339844	1.8354666666666666	0.10113333333333333	19.98616666666667	19.885033333333336	462334.09375	5296922.284964049	0	1282	0.050990264316668865	3.904505760162633	7.725340404781241	61.038780212402344	61.04212951660156
4	61.08375549316406	14.622266666666667					1	DETECTED	61.0838 m/z @14.62 [CD6601_1.mzXML]	61.08375549316406	14.622266666666667	1.7652833333333333	19.952833333333334	18.18755	5652.142578125	2288262.365756347	0	1282	5.768275464191095	0.7073023868999856	0.8619534317622373	61.0831184387207	61.09029769897461
5	68.98180389404297	1.5141333333333333					1	DETECTED	68.9818 m/z @1.51 [CD6601_1.mzXML]	68.98180389404297	1.5141333333333333	1.4245166666666667	13.160516666666666	11.735999999999999	12367.5546875	3127624.2412302243	0	1282	0.1381490824201257	65.4788915752278	129.9577831504556	68.98158264160156	68.98368835449219
6	69.03308868408203	2.0603666666666665					1	DETECTED	69.0331 m/z @2.06 [CD6601_1.mzXML]	69.03308868408203	2.0603666666666665	1.8641166666666666	12.245800000000001	10.381683333333335	9662.6357421875	946890.9426788636	0	1282	0.1328259833590939	26.450148619957567	20.453312550901174	69.03277587890625	69.04008483886719
7	69.0694351196289	5.810083333333334					1	DETECTED	69.0694 m/z @5.81 [CD6601_1.mzXML]	69.0694351196289	5.810083333333334	0.10113333333333333	20.002833333333335	19.9017	6665.74658203125	3992551.6816711444	0	1282	16.010042708175103	1.7430263008083797	4.77187484450142	69.06915283203125	69.07728576660156
8	70.98007202148438	1.5288333333333335					1	DETECTED	70.9801 m/z @1.53 [CD6601_1.mzXML]	70.98007202148438	1.5288333333333335	1.4078666666666666	19.30216666666667	17.8943	12155.1494140625	1447328.1591793827	0	1282	0.6893986061794872	73.96376412234763	136.84655399787724	70.97074127197266	70.98918151855469
9	72.03871154785156	13.062116666666666					1	DETECTED	72.0387 m/z @13.06 [CD6601_1.mzXML]	72.03871154785156	13.062116666666666	1.1655333333333333	19.6515	18.485966666666666	5019.9072265625	2033125.4959159547	0	1282	3.608111375018604	0.776944360775853	1.2975200257560133	72.03180694580078	72.0487060546875
10	72.04884338378906	12.832233333333333					1	DETECTED	72.0488 m/z @12.83 [CD6601_1.mzXML]	72.04884338378906	12.832233333333333	4.995283333333333	19.41783333333333	14.422549999999998	4112.482421875	1243342.8177669675	0	1282	5.726657204013129	0.9201634564467043	1.9150956902731875	72.04871368408203	72.05854797363281
11	72.0802993774414	1.93425					1	DETECTED	72.0803 m/z @1.93 [CD6601_1.mzXML]	72.0802993774414	1.93425	0.32236666666666663	19.768833333333337	19.44646666666667	69067.828125	3433176.2025452275	0	1282	0.18254940668561592	0.7798348058752679	9.4943433128894	72.0733642578125	72.08997344970703
12	73.04495239257812	13.7269					1	DETECTED	73.0450 m/z @13.73 [CD6601_1.mzXML]	73.04495239257812	13.7269	0.10113333333333333	20.002833333333335	19.9017	11395.2939453125	3486927.987217469	0	1282	2.8537829291761945	0.7438480803190853	0.3956089757936524	73.03948211669922	73.04981231689453
13	73.06448364257812	9.39165					1	DETECTED	73.0645 m/z @9.39 [CD6601_1.mzXML]	73.06448364257812	9.39165	3.1310833333333337	9.39165	6.260566666666667	3153.3759765625	328468.96169750975	0	1282	0.07500951529326194	0.5	null	73.06401062011719	73.07259368896484
14	75.947265625	2.6239666666666666					1	DETECTED	75.9473 m/z @2.62 [CD6601_1.mzXML]	75.947265625	2.6239666666666666	2.4282166666666667	10.684916666666668	8.256700000000002	3994.377685546875	443693.52763137815	0	1282	0.14875181507133428	21.089910600255447	41.179821200510894	75.93986511230469	75.95109558105469
15	77.04058837890625	12.075033333333332					1	DETECTED	77.0406 m/z @12.08 [CD6601_1.mzXML]	77.04058837890625	12.075033333333332	0.42468333333333336	14.916500000000001	14.491816666666667	2384.110595703125	1099601.8565912475	0	1282	6.784887118245894	0.6219476954197372	0.2438953908394743	77.03425598144531	77.04483032226562
16	80.94723510742188	1.7364333333333335					1	DETECTED	80.9472 m/z @1.74 [CD6601_1.mzXML]	80.94723510742188	1.7364333333333335	1.6474499999999999	11.506666666666666	9.859216666666667	180951.78125	4036278.756068298	0	1282	0.27182272368930605	4.349416001972805	7.850770371609796	80.93799591064453	80.94750213623047
17	81.0692367553711	13.782316666666667					1	DETECTED	81.0692 m/z @13.78 [CD6601_1.mzXML]	81.0692367553711	13.782316666666667	0.10113333333333333	20.002833333333335	19.9017	4662.2392578125	1981205.104071594	0	1282	6.624811344152115	0.7273384003089403	0.9888125625294865	81.06587219238281	81.06980895996094
18	82.01705169677734	1.4402666666666666					1	DETECTED	82.0171 m/z @1.44 [CD6601_1.mzXML]	82.01705169677734	1.4402666666666666	1.4078666666666666	19.935833333333335	18.527966666666668	5219.4228515625	1315986.5102295838	0	1282	0.18131618224282864	285.9254115226339	570.8508230452678	82.0146713256836	82.0242919921875
19	82.94436645507812	1.7510166666666669					1	DETECTED	82.9444 m/z @1.75 [CD6601_1.mzXML]	82.94436645507812	1.7510166666666669	1.6917833333333334	14.856050000000002	13.164266666666668	68767.53125	3404262.8445625	0	1282	0.24810264391422865	6.256071059460384	9.448491854319048	82.94271850585938	82.94457244873047
20	83.02085876464844	1.8354666666666666					1	DETECTED	83.0209 m/z @1.84 [CD6601_1.mzXML]	83.02085876464844	1.8354666666666666	0.30535	19.952833333333334	19.647483333333334	4151926.25	2.0938321908108972E7	0	1282	0.060445873930367267	1.5018974821755273	1.7362096568838632	83.02083587646484	83.02132415771484
21	83.08497619628906	11.303333333333335					1	DETECTED	83.0850 m/z @11.30 [CD6601_1.mzXML]	83.08497619628906	11.303333333333335	0.10113333333333333	20.002833333333335	19.9017	28300.248046875	5074710.756794865	0	1282	0.327483412018708	0.6503633713014085	1.3482582954101172	83.08428192138672	83.08820343017578
22	84.02446746826172	1.8213166666666667					1	DETECTED	84.0245 m/z @1.82 [CD6601_1.mzXML]	84.02446746826172	1.8213166666666667	0.13520000000000001	12.164966666666666	12.029766666666667	31727.5859375	4763797.800476991	0	1282	0.06314148718717183	3.5672996135103343	6.134599227020669	84.01925659179688	84.02983856201172
23	84.0439224243164	2.7352333333333334					1	DETECTED	84.0439 m/z @2.74 [CD6601_1.mzXML]	84.0439224243164	2.7352333333333334	0.28841666666666665	19.668166666666664	19.379749999999998	15827.21484375	2770678.023941284	0	1282	0.7634760230597797	2.08160925241352	0.6339887859701195	84.03927612304688	84.04414367675781
24	84.95909118652344	1.4702166666666665					1	DETECTED	84.9591 m/z @1.47 [CD6601_1.mzXML]	84.95909118652344	1.4702166666666665	0.10113333333333333	20.002833333333335	19.9017	1009250.3125	1.937481798696752E7	0	1282	0.15263189797039045	2.6101901207522755	3.3405044127901697	84.95889282226562	84.9594955444336
25	85.02786254882812	1.9902666666666666					1	DETECTED	85.0279 m/z @1.99 [CD6601_1.mzXML]	85.02786254882812	1.9902666666666666	0.6131666666666666	12.017666666666665	11.404499999999999	84927.609375	5699845.384631408	0	1282	0.2991282032353384	13.32845883569602	16.619982981355335	85.0240707397461	85.03324127197266
26	85.07140350341797	6.8031					1	DETECTED	85.0714 m/z @6.80 [CD6601_1.mzXML]	85.07140350341797	6.8031	0.11826666666666667	19.98616666666667	19.867900000000002	5304.34033203125	2526479.085398778	0	1282	7.685310580436218	1.4860430327357952	1.761967437099563	85.06413269042969	85.07140350341797
27	85.96269226074219	1.4848666666666666					1	DETECTED	85.9627 m/z @1.48 [CD6601_1.mzXML]	85.96269226074219	1.4848666666666666	1.4245166666666667	19.30216666666667	17.877650000000003	7163.01611328125	2980225.210118531	0	1282	0.12971641111700372	148.11640430820242	295.23280861640484	85.96253967285156	85.96621704101562
28	86.05953216552734	2.93155					1	DETECTED	86.0595 m/z @2.93 [CD6601_1.mzXML]	86.05953216552734	2.93155	0.11826666666666667	19.98616666666667	19.867900000000002	12522.1435546875	2168591.715136385	0	1282	1.3888797640734958	3.1924337143598103	3.6289572832239756	86.05467987060547	86.05997467041016
29	86.09590148925781	4.1511000000000005					1	DETECTED	86.0959 m/z @4.15 [CD6601_1.mzXML]	86.09590148925781	4.1511000000000005	1.3733666666666666	19.0195	17.646133333333335	179344.296875	1.2650661397752754E7	1	1282	0.949609392895661	0.8417117389647949	0.6019107354099235	86.09567260742188	86.09626770019531
30	86.9923095703125	1.5141333333333333					1	DETECTED	86.9923 m/z @1.51 [CD6601_1.mzXML]	86.9923095703125	1.5141333333333333	1.4702166666666665	1.7793166666666667	0.30910000000000015	38863.01953125	357850.2123964845	0	1282	0.23919760892574526	3.519165085388983	6.038330170777966	86.98768615722656	86.99235534667969
31	87.04362487792969	4.3755500000000005					1	DETECTED	87.0436 m/z @4.38 [CD6601_1.mzXML]	87.04362487792969	4.3755500000000005	0.22038333333333335	19.718666666666664	19.49828333333333	10149.7529296875	2568021.0240053087	0	1282	5.116580638272426	2.3462697043840994	0.9141561016200621	87.04345703125	87.04378509521484
32	87.07987213134766	6.953					1	DETECTED	87.0799 m/z @6.95 [CD6601_1.mzXML]	87.07987213134766	6.953	0.10113333333333333	20.002833333333335	19.9017	93500.8203125	4.789786687041747E7	1	1282	5.075296835556191	1.122646255146383	0.912070627266738	87.07972717285156	87.0801773071289
33	88.038818359375	2.7492333333333336					1	DETECTED	88.0388 m/z @2.75 [CD6601_1.mzXML]	88.038818359375	2.7492333333333336	2.3722166666666666	17.919500000000003	15.547283333333336	5707.09423828125	1201344.528387268	0	1282	0.9492385037678401	20.61882763803544	40.23765527607088	88.0384750366211	88.03903198242188
34	88.0753173828125	9.020733333333334					1	DETECTED	88.0753 m/z @9.02 [CD6601_1.mzXML]	88.0753173828125	9.020733333333334	0.10113333333333333	19.98616666666667	19.885033333333336	6419.8466796875	3267272.629554446	0	1282	13.678155288100648	1.114681899038821	0.8010912520509884	88.06648254394531	88.08457946777344
35	88.1114501953125	13.4214					1	DETECTED	88.1115 m/z @13.42 [CD6601_1.mzXML]	88.1114501953125	13.4214	1.2178499999999999	19.768833333333337	18.55098333333334	6869.17919921875	2641902.798355344	0	1282	4.910376964928581	0.7600650357204805	0.20724727503601084	88.10993957519531	88.11901092529297
36	88.95220184326172	1.45545					1	DETECTED	88.9522 m/z @1.46 [CD6601_1.mzXML]	88.95220184326172	1.45545	1.4078666666666666	1.6621166666666667	0.2542500000000001	15233.052734375	146367.52972290048	0	1282	0.16023893714352488	2.671628721541158	4.319488600445205	88.95188903808594	88.95231628417969
37	88.96784973144531	12.213600000000001					1	DETECTED	88.9678 m/z @12.21 [CD6601_1.mzXML]	88.96784973144531	12.213600000000001	1.3215833333333333	19.618	18.296416666666666	23150.509765625	4761487.23261615	0	1282	0.5759605576756286	0.8219607102382217	0.6443124496198949	88.96761322021484	88.9680404663086
38	89.03821563720703	9.218316666666668					1	DETECTED	89.0382 m/z @9.22 [CD6601_1.mzXML]	89.03821563720703	9.218316666666668	0.23735	19.935833333333335	19.698483333333336	7738.779296875	1560244.2224004215	0	1282	4.174128274523393	1.0966794591525038	5.345798990602428	89.03394317626953	89.04137420654297
39	89.05925750732422	10.099366666666667					1	DETECTED	89.0593 m/z @10.10 [CD6601_1.mzXML]	89.05925750732422	10.099366666666667	0.11826666666666667	20.002833333333335	19.884566666666668	15252.6865234375	4735950.492525265	0	1282	1.1678813231786993	1.2811455272277097	2.230019860903213	89.05889129638672	89.05945587158203
40	89.96057891845703	11.602383333333334					1	DETECTED	89.9606 m/z @11.60 [CD6601_1.mzXML]	89.96057891845703	11.602383333333334	10.684916666666668	18.853666666666665	8.168749999999998	13000.658203125	1618600.9574357914	0	1282	1.295040099926144	4.451796613864266	7.903593227728532	89.9601058959961	89.96527862548828
41	90.05441284179688	1.8354666666666666					1	DETECTED	90.0544 m/z @1.84 [CD6601_1.mzXML]	90.05441284179688	1.8354666666666666	0.11826666666666667	19.9695	19.851233333333333	161043.578125	6112139.393041387	0	1282	0.18172273773708314	0.9229481689134877	0.3136216571563168	90.04598999023438	90.05960845947266
42	90.97595977783203	1.6621166666666667					1	DETECTED	90.9760 m/z @1.66 [CD6601_1.mzXML]	90.97595977783203	1.6621166666666667	1.5288333333333335	1.93425	0.40541666666666654	580012.9375	5254880.770695315	0	1282	0.14023073597293534	1.6238047334454047	1.5826270857358162	90.97595977783203	90.9762191772461
43	91.03855895996094	9.9747					1	DETECTED	91.0386 m/z @9.97 [CD6601_1.mzXML]	91.03855895996094	9.9747	0.10113333333333333	20.002833333333335	19.9017	46459.515625	2.5965403214808986E7	0	1282	14.736503935043881	1.007827296451468	1.1788816084005158	91.03751373291016	91.0387191772461
44	91.0538330078125	9.218316666666668					1	DETECTED	91.0538 m/z @9.22 [CD6601_1.mzXML]	91.0538330078125	9.218316666666668	0.10113333333333333	20.002833333333335	19.9017	98240.609375	1.1930301950383672E7	0	1282	0.8731420283967317	19.885720733037356	0.15812700470867389	91.04639434814453	91.0617446899414
45	91.95587921142578	12.213600000000001					1	DETECTED	91.9559 m/z @12.21 [CD6601_1.mzXML]	91.95587921142578	12.213600000000001	11.098516666666665	15.234316666666667	4.1358000000000015	8122.9912109375	759293.5358385316	0	1282	1.1476167684127727	1.8544802331664256	2.7089604663328513	91.95536041259766	91.9561767578125
46	92.05716705322266	9.232416666666667					1	DETECTED	92.0572 m/z @9.23 [CD6601_1.mzXML]	92.05716705322266	9.232416666666667	2.1455166666666665	18.953500000000002	16.807983333333336	6024.68115234375	1728040.6971003118	0	1282	0.8137692727295072	1.185848772618023	5.437931816080537	92.04837036132812	92.06672668457031
47	93.05418395996094	1.8498666666666668					1	DETECTED	93.0542 m/z @1.85 [CD6601_1.mzXML]	93.05418395996094	1.8498666666666668	0.30535	19.935833333333335	19.630483333333334	6954.775390625	1746886.941332458	0	1282	5.540871057316731	1.3182584135659463	3.381070657475287	93.04464721679688	93.05716705322266
48	93.06950378417969	8.435283333333334					1	DETECTED	93.0695 m/z @8.44 [CD6601_1.mzXML]	93.06950378417969	8.435283333333334	0.18658333333333335	19.9695	19.782916666666665	12553.4775390625	1829944.2659942925	0	1282	0.33276791422869145	4.007562433443497	14.830979733563625	93.0688705444336	93.07605743408203
49	94.04095458984375	8.435283333333334					1	DETECTED	94.0410 m/z @8.44 [CD6601_1.mzXML]	94.04095458984375	8.435283333333334	3.7967166666666667	19.735333333333333	15.938616666666666	16926.755859375	1778914.8793791202	0	1282	0.23640250538254293	0.6187672087390749	0.4841595265934537	94.03199005126953	94.04936981201172
50	95.01533508300781	1.9764166666666665					1	DETECTED	95.0153 m/z @1.98 [CD6601_1.mzXML]	95.01533508300781	1.9764166666666665	1.9764166666666665	15.065249999999999	13.088833333333332	4210.931640625	771458.2826868896	0	1282	0.16409202245750554	null	null	95.01533508300781	95.0251235961914
51	95.04879760742188	8.198616666666666					1	DETECTED	95.0488 m/z @8.20 [CD6601_1.mzXML]	95.04879760742188	8.198616666666666	0.5619666666666667	19.35183333333333	18.789866666666665	13588.32421875	1563331.5855496826	0	1282	0.4094730673889426	1.5248666380428277	0.1079851525110348	95.03948974609375	95.0503921508789
52	95.08500671386719	13.796183333333333					1	DETECTED	95.0850 m/z @13.80 [CD6601_1.mzXML]	95.08500671386719	13.796183333333333	0.11826666666666667	20.002833333333335	19.884566666666668	7604.09228515625	2023620.5785548077	0	1282	0.60751819024102	0.6351339487673081	0.37278514810135743	95.07746124267578	95.09465789794922
53	96.92115783691406	1.7510166666666669					1	DETECTED	96.9212 m/z @1.75 [CD6601_1.mzXML]	96.92115783691406	1.7510166666666669	1.6621166666666667	11.588716666666667	9.9266	141885.09375	5873375.2877294915	0	1282	0.2441604488672251	55.83014623172091	6.1595989683760966	96.91182708740234	96.92501068115234
54	97.02788543701172	2.5959					1	DETECTED	97.0279 m/z @2.60 [CD6601_1.mzXML]	97.02788543701172	2.5959	0.7673833333333333	19.634666666666664	18.86728333333333	18837.75390625	4103243.3226860645	0	1282	0.8527983271748845	2.163211813023044	2.5198499865904633	97.01846313476562	97.03184509277344
55	97.06405639648438	13.020016666666667					1	DETECTED	97.0641 m/z @13.02 [CD6601_1.mzXML]	97.06405639648438	13.020016666666667	0.11826666666666667	20.002833333333335	19.884566666666668	3543.467041015625	2258041.065432007	0	1282	8.994725855172351	0.7706150974351026	0.5412301948702051	97.05728149414062	97.06463623046875
56	97.10066986083984	11.746749999999999					1	DETECTED	97.1007 m/z @11.75 [CD6601_1.mzXML]	97.10066986083984	11.746749999999999	0.10113333333333333	19.98616666666667	19.885033333333336	10340.154296875	2470115.1467527137	0	1282	2.7595593364468005	1.6654591518721753	1.5818426856589278	97.10045623779297	97.10696411132812
57	98.91815185546875	1.7364333333333335					1	DETECTED	98.9182 m/z @1.74 [CD6601_1.mzXML]	98.91815185546875	1.7364333333333335	1.6621166666666667	10.4733	8.811183333333334	46044.2578125	2793315.0189370117	0	1282	0.14382858545420785	59.28134110787161	112.20211567992415	98.9180679321289	98.91890716552734
58	98.98360443115234	2.0603666666666665					1	DETECTED	98.9836 m/z @2.06 [CD6601_1.mzXML]	98.98360443115234	2.0603666666666665	0.10113333333333333	20.002833333333335	19.9017	30675.3671875	6580552.567071104	0	1282	11.054576256624593	6.257838667423756	8.016381946712112	98.97868347167969	98.9840316772461
59	98.99490356445312	1.8213166666666667					1	DETECTED	98.9949 m/z @1.82 [CD6601_1.mzXML]	98.99490356445312	1.8213166666666667	1.6180333333333332	5.646016666666667	4.027983333333334	194639.78125	5066377.942376709	0	1282	0.07871421203342721	15.055770352346329	2.7835077882075967	98.99085235595703	98.9950942993164
60	99.04344940185547	2.074383333333333					1	DETECTED	99.0434 m/z @2.07 [CD6601_1.mzXML]	99.04344940185547	2.074383333333333	0.32236666666666663	19.9695	19.647133333333333	31882.158203125	4726180.717834962	0	1282	0.5082108232995908	6.956911625301198	5.126218940057069	99.04087829589844	99.0438461303711
61	100.07512664794922	8.864299999999998					1	DETECTED	100.0751 m/z @8.86 [CD6601_1.mzXML]	100.07512664794922	8.864299999999998	0.15253333333333333	19.601	19.448466666666665	177681.3125	3029421.114265319	1	1282	0.13795799129712272	1.3312331144150298	1.0993247080944324	100.07080078125	100.07555389404297
62	101.00761413574219	1.4994833333333333					1	DETECTED	101.0076 m/z @1.50 [CD6601_1.mzXML]	101.00761413574219	1.4994833333333333	0.20341666666666666	20.002833333333335	19.79941666666667	1157743.5	1.4839549298406696E7	1	1282	0.11956635670580762	1.3916541636111954	1.8534225896934895	101.00257110595703	101.00814819335938
63	101.05558013916016	15.218366666666666					1	DETECTED	101.0556 m/z @15.22 [CD6601_1.mzXML]	101.05558013916016	15.218366666666666	0.6304666666666667	19.852333333333334	19.221866666666667	7345.1923828125	4504315.677896179	0	1282	11.031151867516636	0.6588291209381292	0.31765824187625824	101.05436706542969	101.05934143066406
64	101.09528350830078	11.303333333333335					1	DETECTED	101.0953 m/z @11.30 [CD6601_1.mzXML]	101.09528350830078	11.303333333333335	0.10113333333333333	20.002833333333335	19.9017	34853.02734375	9043829.752677433	0	1282	4.221639684319091	1.6002090642082347	5.135648208937817	101.09517669677734	101.09577178955078
65	102.00862884521484	1.5141333333333333					1	DETECTED	102.0086 m/z @1.51 [CD6601_1.mzXML]	102.00862884521484	1.5141333333333333	1.4078666666666666	18.737833333333334	17.329966666666667	93736.9765625	4308747.122742983	0	1282	0.15930552251247176	70.15657256035135	132.9461756557939	102.003173828125	102.00883483886719
66	102.04594421386719	8.420683333333333					1	DETECTED	102.0459 m/z @8.42 [CD6601_1.mzXML]	102.04594421386719	8.420683333333333	0.23735	20.002833333333335	19.765483333333336	29872.66015625	4235410.3412796	0	1282	6.492731120801887	1.119502863534644	0.43602961262399936	102.04583740234375	102.05479431152344
67	102.09068298339844	1.8498666666666668					1	DETECTED	102.0907 m/z @1.85 [CD6601_1.mzXML]	102.09068298339844	1.8498666666666668	0.11826666666666667	19.9695	19.851233333333333	19690.798828125	2968865.879954466	0	1282	8.823071756795049	3.3803217504535006	32.193338338309516	102.0905532836914	102.09902954101562
68	102.12696838378906	12.711500000000001					1	DETECTED	102.1270 m/z @12.71 [CD6601_1.mzXML]	102.12696838378906	12.711500000000001	0.4076833333333333	19.91916666666667	19.511483333333334	9469.3388671875	2495032.4385211193	0	1282	2.893533315757521	1.2404861086191556	1.2902384682704933	102.12674713134766	102.12769317626953
69	102.96971893310547	1.5288333333333335					1	DETECTED	102.9697 m/z @1.53 [CD6601_1.mzXML]	102.96971893310547	1.5288333333333335	1.3733666666666666	18.98616666666667	17.612800000000004	311272.40625	4602491.4759092415	0	1282	0.14776608419408865	1.466946751358459	1.3332977419000644	102.96942138671875	102.96992492675781
70	103.03834533691406	2.0464333333333333					1	DETECTED	103.0383 m/z @2.05 [CD6601_1.mzXML]	103.03834533691406	2.0464333333333333	0.54505	19.785833333333336	19.240783333333336	166386.0625	8804742.898202578	0	1282	0.3303205757748431	4.990626394169297	6.323982565972585	103.03419494628906	103.04350280761719
71	103.05362701416016	8.376566666666667					1	DETECTED	103.0536 m/z @8.38 [CD6601_1.mzXML]	103.05362701416016	8.376566666666667	3.54775	8.83295	5.2852	327274.90625	1.061462207648292E7	1	1282	0.31000727764629943	0.8951193750958171	0.5929388428885952	103.044189453125	103.06229400634766
72	103.07472229003906	11.01005					1	DETECTED	103.0747 m/z @11.01 [CD6601_1.mzXML]	103.07472229003906	11.01005	0.10113333333333333	20.002833333333335	19.9017	89259.9765625	1.4839350873927264E7	0	1282	0.37749241015433377	0.9168174678865451	0.3448532122871986	103.06511688232422	103.0750503540039
73	104.05708312988281	8.391250000000001					1	DETECTED	104.0571 m/z @8.39 [CD6601_1.mzXML]	104.05708312988281	8.391250000000001	7.919033333333333	9.577616666666668	1.6585833333333344	21081.73046875	473440.5132387082	0	1282	0.32629180943037284	0.7572377851058925	0.49741058740835054	104.04888916015625	104.05719757080078
74	104.06999206542969	1.8641166666666666					1	DETECTED	104.0700 m/z @1.86 [CD6601_1.mzXML]	104.06999206542969	1.8641166666666666	0.15253333333333333	19.9695	19.816966666666666	158520.921875	7530371.02908451	0	1282	16.596243462434387	6.483496057306461	9.283055662764776	104.06967163085938	104.07845306396484
75	104.10619354248047	1.7652833333333333					1	DETECTED	104.1062 m/z @1.77 [CD6601_1.mzXML]	104.10619354248047	1.7652833333333333	1.0094666666666667	19.91916666666667	18.9097	1051703.875	1.1049210303672934E7	1	1282	0.06086705352097188	0.6557754385288445	7.22233663818907	104.10614776611328	104.106689453125
76	104.96277618408203	11.376683333333334					1	DETECTED	104.9628 m/z @11.38 [CD6601_1.mzXML]	104.96277618408203	11.376683333333334	0.11826666666666667	19.952833333333334	19.834566666666667	21670.93359375	3438786.2456020196	0	1282	10.932159703018272	0.8873419706621845	0.8127439625868428	104.96060943603516	104.96305847167969
77	105.00279998779297	1.4994833333333333					1	DETECTED	105.0028 m/z @1.50 [CD6601_1.mzXML]	105.00279998779297	1.4994833333333333	1.4078666666666666	19.9695	18.561633333333333	42653.92578125	7656036.800437134	0	1282	0.15988456349818492	91.47665431206939	1.8323235852756425	105.0025863647461	105.01024627685547
78	105.05414581298828	4.6958					1	DETECTED	105.0541 m/z @4.70 [CD6601_1.mzXML]	105.05414581298828	4.6958	2.074383333333333	8.724	6.649616666666667	4417.8212890625	659369.4635137633	0	1282	0.4232594100122329	1.2683250150999774	1.3487405074378456	105.04419708251953	105.0602798461914
79	105.07103729248047	13.507833333333334					1	DETECTED	105.0710 m/z @13.51 [CD6601_1.mzXML]	105.07103729248047	13.507833333333334	0.11826666666666667	20.002833333333335	19.884566666666668	60194.4921875	1.1589950864795713E7	0	1282	0.8244707626927301	0.8470841916839518	1.5270424714579953	105.06920623779297	105.07282257080078
80	106.04924011230469	1.9066333333333332					1	DETECTED	106.0492 m/z @1.91 [CD6601_1.mzXML]	106.04924011230469	1.9066333333333332	0.15253333333333333	19.98616666666667	19.833633333333335	9150.3212890625	1677897.792933075	0	1282	1.7971267679360565	7.309481848634051	5.593158473366362	106.04871368408203	106.05750274658203
81	106.06417846679688	13.2296					1	DETECTED	106.0642 m/z @13.23 [CD6601_1.mzXML]	106.06417846679688	13.2296	5.172233333333334	19.852333333333334	14.6801	6534.13427734375	1686361.8103381658	0	1282	4.962027957742958	1.3099426926540692	1.6198609434262627	106.06412506103516	106.06503295898438
82	106.94984436035156	1.6770666666666665					1	DETECTED	106.9498 m/z @1.68 [CD6601_1.mzXML]	106.94984436035156	1.6770666666666665	1.5585166666666666	17.458000000000002	15.899483333333336	95388.1796875	2725556.1846215823	0	1282	0.10460871243620673	1.5127371491064174	2.0705925109319177	106.94612884521484	106.95022583007812
83	107.0517807006836	5.188433333333333					1	DETECTED	107.0518 m/z @5.19 [CD6601_1.mzXML]	107.0517807006836	5.188433333333333	0.11826666666666667	20.002833333333335	19.884566666666668	7663.24072265625	1743900.4537027588	0	1282	0.5541406334818761	0.7668754806702376	2.2787430545096456	107.04218292236328	107.05239868164062
84	108.0719223022461	1.8354666666666666					1	DETECTED	108.0719 m/z @1.84 [CD6601_1.mzXML]	108.0719223022461	1.8354666666666666	0.13520000000000001	20.002833333333335	19.867633333333334	3949.09228515625	1931015.9834187017	0	1282	5.357180438897208	5.842505097239649	4.13388024933259	108.06484985351562	108.08078002929688
85	109.06436157226562	8.361966666666667					1	DETECTED	109.0644 m/z @8.36 [CD6601_1.mzXML]	109.06436157226562	8.361966666666667	0.9228333333333333	19.618	18.695166666666665	10411.259765625	1778833.0548194277	0	1282	0.11396838917112895	0.6389386451198583	5.377461159342421	109.05534362792969	109.07105255126953
86	109.1004409790039	13.7544					1	DETECTED	109.1004 m/z @13.75 [CD6601_1.mzXML]	109.1004409790039	13.7544	0.22038333333333335	19.9695	19.749116666666666	8108.33447265625	1652228.9457374576	0	1282	0.21833094662855146	0.8841799818068496	0.11769020693084456	109.10002899169922	109.10115051269531
87	110.05946350097656	10.804516666666666					1	DETECTED	110.0595 m/z @10.80 [CD6601_1.mzXML]	110.05946350097656	10.804516666666666	0.13520000000000001	19.98616666666667	19.850966666666668	7762.10107421875	1764275.471578918	0	1282	8.31967637353929	2.097371498138106	7.499030032192508	110.05387115478516	110.06533813476562
88	111.04338073730469	1.9764166666666665					1	DETECTED	111.0434 m/z @1.98 [CD6601_1.mzXML]	111.04338073730469	1.9764166666666665	0.10113333333333333	20.002833333333335	19.9017	9754.2900390625	3623688.8248130176	0	1282	3.059952711623227	2.608682450102383	15.88913724454888	111.04080963134766	111.04381561279297
89	111.11613464355469	14.42305					1	DETECTED	111.1161 m/z @14.42 [CD6601_1.mzXML]	111.11613464355469	14.42305	1.0267833333333334	19.634666666666664	18.60788333333333	5040.35302734375	1564559.5005081478	0	1282	0.0838268958308177	0.6945175023887251	0.3890350047774503	111.11589813232422	111.11653137207031
90	112.03617858886719	1.7652833333333333					1	DETECTED	112.0362 m/z @1.77 [CD6601_1.mzXML]	112.03617858886719	1.7652833333333333	1.1309333333333333	8.864299999999998	7.733366666666665	176734.421875	3002955.22414987	0	1282	0.12172827086505222	6.095504584745539	0.3117247814672223	112.03522491455078	112.03884887695312
91	112.89498901367188	1.7216500000000001					1	DETECTED	112.8950 m/z @1.72 [CD6601_1.mzXML]	112.89498901367188	1.7216500000000001	1.6621166666666667	2.2309166666666664	0.5687999999999998	115033.34375	1577398.1902753904	0	1282	0.608393215690171	4.777155655095174	5.53236560389007	112.89498901367188	112.89512634277344
92	113.02030944824219	2.216833333333333					1	DETECTED	113.0203 m/z @2.22 [CD6601_1.mzXML]	113.02030944824219	2.216833333333333	0.13520000000000001	19.98616666666667	19.850966666666668	218112.71875	9318635.851920111	0	1282	0.3532929525337236	1.2064518257432926	3.052713382321095	113.01448822021484	113.0233154296875
93	113.03717803955078	12.0895					1	DETECTED	113.0372 m/z @12.09 [CD6601_1.mzXML]	113.03717803955078	12.0895	1.3906166666666666	17.409	16.018383333333333	5947.78515625	1685318.415010011	0	1282	2.2622674950336457	0.7486007106660664	0.36058048749158605	113.03085327148438	113.04573059082031
94	114.05435943603516	2.8331666666666666					1	DETECTED	114.0544 m/z @2.83 [CD6601_1.mzXML]	114.05435943603516	2.8331666666666666	0.10113333333333333	20.002833333333335	19.9017	34441.12890625	5632587.964600248	0	1282	2.537097138732495	4.12369652865224	2.514221463894853	114.05022430419922	114.05476379394531
95	114.06541442871094	1.8213166666666667					1	DETECTED	114.0654 m/z @1.82 [CD6601_1.mzXML]	114.06541442871094	1.8213166666666667	1.7932166666666667	17.177833333333336	15.38461666666667	1210566.0	1.3420116740275199E7	1	1282	0.0634266329326112	9.283232617114887	9.80067363213323	114.06536865234375	114.06585693359375
96	114.08139038085938	2.6378166666666667					1	DETECTED	114.0814 m/z @2.64 [CD6601_1.mzXML]	114.08139038085938	2.6378166666666667	0.11826666666666667	19.98616666666667	19.867900000000002	28378.755859375	3702455.5100681456	0	1282	11.729742390190367	1.9460535898704223	2.6183546492023626	114.07659912109375	114.09105682373047
97	114.891845703125	1.7216500000000001					1	DETECTED	114.8918 m/z @1.72 [CD6601_1.mzXML]	114.891845703125	1.7216500000000001	1.6770666666666665	13.256833333333333	11.579766666666666	33759.51171875	4872763.9302299805	0	1282	0.07154546950961915	129.86654205607385	258.7330841121477	114.89178466796875	114.89903259277344
98	114.98711395263672	1.5141333333333333					1	DETECTED	114.9871 m/z @1.51 [CD6601_1.mzXML]	114.98711395263672	1.5141333333333333	1.3906166666666666	1.6621166666666667	0.2715000000000001	50157.77734375	459541.9063435671	0	1282	0.15288028554605781	1.1158245270535456	1.446296995940405	114.98697662353516	114.98724365234375
99	115.03594970703125	1.8498666666666668					1	DETECTED	115.0359 m/z @1.85 [CD6601_1.mzXML]	115.03594970703125	1.8498666666666668	0.15253333333333333	19.98616666666667	19.833633333333335	339291.03125	3501749.3724039565	0	1282	0.04126561845178256	0.47502095107183445	3.517681126532051	115.03582763671875	115.03902435302734
100	115.05377960205078	9.204433333333332					1	DETECTED	115.0538 m/z @9.20 [CD6601_1.mzXML]	115.05377960205078	9.204433333333332	0.22038333333333335	18.186833333333333	17.96645	67985.5234375	4262936.90778284	0	1282	0.08413397073951501	10.635348882244333	27.46433396439662	115.04976654052734	115.06261444091797
101	115.06895446777344	1.8213166666666667					1	DETECTED	115.0690 m/z @1.82 [CD6601_1.mzXML]	115.06895446777344	1.8213166666666667	0.18658333333333335	18.771166666666666	18.58458333333333	44168.11328125	2972813.0773293437	0	1282	8.250658511786254	2.7302508988855334	4.371636063330087	115.06749725341797	115.07514190673828
102	115.111083984375	11.716533333333333					1	DETECTED	115.1111 m/z @11.72 [CD6601_1.mzXML]	115.111083984375	11.716533333333333	0.10113333333333333	20.002833333333335	19.9017	8708.2255859375	2673810.5105946627	0	1282	11.425342991774338	0.7657343272834796	2.2004277383523427	115.11023712158203	115.1115493774414
103	115.98798370361328	1.4994833333333333					1	DETECTED	115.9880 m/z @1.50 [CD6601_1.mzXML]	115.98798370361328	1.4994833333333333	1.4702166666666665	1.5288333333333335	0.05861666666666698	5475.994140625	16594.916837280318	0	1282	0.0768602819999693	1.001423690205013	1.0028473804100262	115.98788452148438	115.98804473876953
104	116.05714416503906	9.218316666666668					1	DETECTED	116.0571 m/z @9.22 [CD6601_1.mzXML]	116.05714416503906	9.218316666666668	9.190416666666666	9.274716666666666	0.08430000000000071	6957.6611328125	22299.38100048829	0	1282	0.051545620570481177	1.5107526881719215	2.021505376343843	116.0490951538086	116.05735778808594
105	116.06975555419922	1.8641166666666666					1	DETECTED	116.0698 m/z @1.86 [CD6601_1.mzXML]	116.06975555419922	1.8641166666666666	0.10113333333333333	19.952833333333334	19.8517	2653512.25	1.8262995090085983E7	1	1282	0.036333958479559225	3.2497410642653963	4.590880234668058	116.06959533691406	116.070556640625
106	116.44314575195312	11.837950000000001					1	DETECTED	116.4431 m/z @11.84 [CD6601_1.mzXML]	116.44314575195312	11.837950000000001	1.4245166666666667	12.0895	10.664983333333332	18827.599609375	7253696.367120117	0	1282	10.635271739629342	0.5120781490574674	0.024151215065817907	116.43570709228516	116.44963836669922
107	116.69871520996094	8.601166666666668					1	DETECTED	116.6987 m/z @8.60 [CD6601_1.mzXML]	116.69871520996094	8.601166666666668	1.4245166666666667	8.601166666666668	7.176650000000001	13603.685546875	3165741.8422429203	0	1282	7.120854266435067	0.5	null	116.69025421142578	116.70789337158203
108	116.98504638671875	1.4994833333333333					1	DETECTED	116.9850 m/z @1.50 [CD6601_1.mzXML]	116.98504638671875	1.4994833333333333	0.10113333333333333	20.002833333333335	19.9017	2449438.5	4.89642336053131E7	0	1282	0.13720114182628596	1.4720713857170686	1.8361568493813225	116.97989654541016	116.98562622070312
109	117.05685424804688	9.218316666666668					1	DETECTED	117.0569 m/z @9.22 [CD6601_1.mzXML]	117.05685424804688	9.218316666666668	0.20341666666666666	20.002833333333335	19.79941666666667	129245.96875	1.4013765672133125E7	0	1282	6.616200763269715	0.5904508755171117	0.04706798561128368	117.05389404296875	117.0660629272461
110	117.09021759033203	11.434016666666668					1	DETECTED	117.0902 m/z @11.43 [CD6601_1.mzXML]	117.09021759033203	11.434016666666668	0.32236666666666663	19.036	18.713633333333334	97688.6171875	5044893.685078639	0	1282	0.19598192803244707	3.232129160525742	6.802850897933453	117.09011840820312	117.091064453125
111	117.98866271972656	1.5141333333333333					1	DETECTED	117.9887 m/z @1.51 [CD6601_1.mzXML]	117.98866271972656	1.5141333333333333	1.3906166666666666	19.119500000000002	17.728883333333336	30005.509765625	2608299.4087122194	0	1282	0.15184155403004151	62.1303514259826	0.9021294461652167	117.98800659179688	117.98899841308594
112	118.06423950195312	9.218316666666668					1	DETECTED	118.0642 m/z @9.22 [CD6601_1.mzXML]	118.06423950195312	9.218316666666668	0.6814166666666667	17.375666666666667	16.69425	1693472.5	1.710025529865865E7	1	1282	0.08352481556535984	0.5079007448750551	1.8875311772570689	118.05693054199219	118.06494140625
113	118.08538818359375	1.92045					1	DETECTED	118.0854 m/z @1.92 [CD6601_1.mzXML]	118.08538818359375	1.92045	0.10113333333333333	20.002833333333335	19.9017	2005178.75	6.678643063059309E7	1	1282	0.18828386730214874	3.072109995768652	5.353877914706483	118.07750701904297	118.09351348876953
114	118.64598083496094	1.9902666666666666					1	DETECTED	118.6460 m/z @1.99 [CD6601_1.mzXML]	118.64598083496094	1.9902666666666666	1.92045	2.4700333333333333	0.5495833333333333	5990.94384765625	107434.24628869626	0	1282	0.1389637931610237	3.935903556934831	6.871807113869662	118.6456298828125	118.64641571044922
115	118.97826385498047	12.213600000000001					1	DETECTED	118.9783 m/z @12.21 [CD6601_1.mzXML]	118.97826385498047	12.213600000000001	0.15253333333333333	19.86916666666667	19.716633333333334	99400.4453125	6689730.241817016	0	1282	0.7121836274138644	0.905054416203471	0.10479058958859531	118.97786712646484	118.98140716552734
116	119.01825714111328	1.5141333333333333					1	DETECTED	119.0183 m/z @1.51 [CD6601_1.mzXML]	119.01825714111328	1.5141333333333333	1.3906166666666666	15.536633333333333	14.146016666666666	347368.34375	3958572.142292086	0	1282	0.12433378386932348	1.2256749432538236	3.14486050867319	119.0176773071289	119.01872253417969
117	119.04585266113281	13.4214					1	DETECTED	119.0459 m/z @13.42 [CD6601_1.mzXML]	119.04585266113281	13.4214	2.1024833333333333	13.4214	11.318916666666667	17923.826171875	5703684.093352235	0	1282	9.490974771950501	0.5	null	119.04585266113281	119.04879760742188
118	119.06791687011719	9.232416666666667					1	DETECTED	119.0679 m/z @9.23 [CD6601_1.mzXML]	119.06791687011719	9.232416666666667	4.180883333333333	11.172016666666668	6.991133333333335	86328.5625	1559840.726947269	0	1282	0.08974751687796356	1.36306799595359	0.10913422234586977	119.0660629272461	119.07543182373047
119	119.08892822265625	1.92045					1	DETECTED	119.0889 m/z @1.92 [CD6601_1.mzXML]	119.08892822265625	1.92045	0.3905333333333333	19.718666666666664	19.32813333333333	72936.28125	3539137.3638056014	0	1282	0.18056972758285306	1.1426910681610734	5.984061536030973	119.08445739746094	119.09413146972656
120	119.15351867675781	14.040066666666666					1	DETECTED	119.1535 m/z @14.04 [CD6601_1.mzXML]	119.15351867675781	14.040066666666666	0.10113333333333333	19.98616666666667	19.885033333333336	70091.8046875	1.615795155111939E7	0	1282	0.9562945894959132	1.0340694116179088	1.252570484524074	119.15311431884766	119.15401458740234
121	119.5091552734375	8.361966666666667					1	DETECTED	119.5092 m/z @8.36 [CD6601_1.mzXML]	119.5091552734375	8.361966666666667	8.168383333333333	8.435283333333334	0.26690000000000147	4522.89306640625	49067.23371154829	0	1282	0.22347950225380941	0.6893671975893236	0.3787343951786472	119.50885772705078	119.50920867919922
122	120.0799560546875	8.376566666666667					1	DETECTED	120.0800 m/z @8.38 [CD6601_1.mzXML]	120.0799560546875	8.376566666666667	7.669866666666667	19.252666666666666	11.582799999999999	1266030.25	2.474166101584114E7	1	1282	0.3122947983123616	0.8809130150163416	0.5728048107970278	120.07703399658203	120.08358001708984
123	120.96527862548828	1.9764166666666665					1	DETECTED	120.9653 m/z @1.98 [CD6601_1.mzXML]	120.96527862548828	1.9764166666666665	1.92045	19.16916666666667	17.24871666666667	16234.0654296875	6121819.791604737	0	1282	0.09769532491849175	154.09812388326435	307.1962477665287	120.9616470336914	120.96576690673828
124	120.98006439208984	1.5141333333333333					1	DETECTED	120.9801 m/z @1.51 [CD6601_1.mzXML]	120.98006439208984	1.5141333333333333	1.3906166666666666	17.589166666666664	16.198549999999997	41209.109375	3845132.3189954218	0	1282	0.21619242881536138	1.2309800228491636	91.94813971403255	120.97765350341797	120.98017883300781
125	121.02765655517578	12.466516666666667					1	DETECTED	121.0277 m/z @12.47 [CD6601_1.mzXML]	121.02765655517578	12.466516666666667	0.22038333333333335	19.9025	19.682116666666666	27339.8515625	7549752.922666756	0	1282	1.9474553288788936	0.8944917962089762	0.3588901919529357	121.02696990966797	121.03723907470703
126	121.07115173339844	1.8354666666666666					1	DETECTED	121.0712 m/z @1.84 [CD6601_1.mzXML]	121.07115173339844	1.8354666666666666	0.10113333333333333	20.002833333333335	19.9017	1607469.0	1.5102646843329342E7	0	1282	0.0518737309383106	3.8183705293675687	7.092996334460473	121.0638656616211	121.07217407226562
127	121.08351135253906	8.391250000000001					1	DETECTED	121.0835 m/z @8.39 [CD6601_1.mzXML]	121.08351135253906	8.391250000000001	4.165883333333333	19.384833333333333	15.21895	66992.515625	6125250.088570312	0	1282	0.29195587226487163	12.91667890088784	0.614395128820565	121.08351135253906	121.08891296386719
128	121.98648834228516	12.213600000000001					1	DETECTED	121.9865 m/z @12.21 [CD6601_1.mzXML]	121.98648834228516	12.213600000000001	10.669683333333333	17.7865	7.116816666666667	37868.171875	2416505.333443572	0	1282	0.42510270494633495	1.7117331449046915	0.6472643683153566	121.97969818115234	121.98682403564453
129	122.05720520019531	8.879666666666667					1	DETECTED	122.0572 m/z @8.88 [CD6601_1.mzXML]	122.05720520019531	8.879666666666667	0.5789166666666666	19.567666666666664	18.988749999999996	8346.1611328125	1656767.8195665283	0	1282	0.13388044539587263	1.143797247236695	1.2875944944733906	122.05699920654297	122.0597915649414
130	122.09569549560547	13.365566666666666					1	DETECTED	122.0957 m/z @13.37 [CD6601_1.mzXML]	122.09569549560547	13.365566666666666	0.11826666666666667	20.002833333333335	19.884566666666668	11678.1396484375	3040437.9019894064	0	1282	0.332810445477012	1.13858512688998	1.1586754136565651	122.08678436279297	122.09626007080078
131	122.92369079589844	1.6770666666666665					1	DETECTED	122.9237 m/z @1.68 [CD6601_1.mzXML]	122.92369079589844	1.6770666666666665	1.5585166666666666	17.7205	16.161983333333335	46102.140625	3176916.931660798	0	1282	0.15039795618279017	48.84320886647261	74.6650534615244	122.92359924316406	122.9293212890625
132	123.04353332519531	3.944					1	DETECTED	123.0435 m/z @3.94 [CD6601_1.mzXML]	123.04353332519531	3.944	0.16951666666666665	19.952833333333334	19.783316666666668	3925.286865234375	1487507.0464758298	0	1282	0.1431726551458956	2.620665521550411	0.3713598377379252	123.03919982910156	123.04405975341797
133	123.98194885253906	12.213600000000001					1	DETECTED	123.9819 m/z @12.21 [CD6601_1.mzXML]	123.98194885253906	12.213600000000001	10.846566666666666	16.732	5.885433333333333	17300.25390625	1342692.1055802612	0	1282	0.769513701832814	1.581675489909493	1.7441576185432113	123.98139953613281	123.98246765136719
134	124.04998016357422	9.361500000000001					1	DETECTED	124.0500 m/z @9.36 [CD6601_1.mzXML]	124.04998016357422	9.361500000000001	0.8363499999999999	9.927516666666666	9.091166666666666	3120.37548828125	435536.6506562499	0	1282	0.06441388417015581	0.5331968743462968	0.0663937486925936	124.0473403930664	124.05729675292969
135	124.99890899658203	13.062116666666666					1	DETECTED	124.9989 m/z @13.06 [CD6601_1.mzXML]	124.99890899658203	13.062116666666666	4.180883333333333	14.508016666666666	10.327133333333332	22019.306640625	1526087.3286023864	0	1282	0.12701322325760955	0.5814019824573913	3.3635318933999336	124.99407196044922	124.9993896484375
136	125.01473236083984	10.4733					1	DETECTED	125.0147 m/z @10.47 [CD6601_1.mzXML]	125.01473236083984	10.4733	1.7652833333333333	19.285500000000003	17.52021666666667	44031.9609375	2921050.8162508546	0	1282	8.714764345699026	0.5090443731072363	0.09915444726795973	125.01428985595703	125.0230484008789
137	125.02525329589844	11.478316666666666					1	DETECTED	125.0253 m/z @11.48 [CD6601_1.mzXML]	125.02525329589844	11.478316666666666	0.13520000000000001	19.98616666666667	19.850966666666668	6094.05126953125	1791985.3724948396	0	1282	5.1363084092081905	0.8750225907929479	2.565164294494737	125.02519989013672	125.03485870361328
138	125.05668640136719	1.7067666666666668					1	DETECTED	125.0567 m/z @1.71 [CD6601_1.mzXML]	125.05668640136719	1.7067666666666668	0.54505	18.353666666666665	17.808616666666666	7693.44580078125	1564142.8278191225	0	1282	8.381321986577744	7.664784872960991	7.133696931482832	125.05644989013672	125.05958557128906
139	126.09076690673828	9.145733333333334					1	DETECTED	126.0908 m/z @9.15 [CD6601_1.mzXML]	126.09076690673828	9.145733333333334	9.0677	9.609	0.5412999999999997	18112.517578125	155696.61941455072	0	1282	0.11319118365905645	1.2831503675684954	1.7036911841652627	126.09070587158203	126.09111785888672
140	127.00653839111328	5.107616666666667					1	DETECTED	127.0065 m/z @5.11 [CD6601_1.mzXML]	127.00653839111328	5.107616666666667	4.680350000000001	11.200199999999999	6.519849999999998	13593.3671875	3790614.5954522695	0	1282	5.822327434876668	7.629719925105326	13.818041082243731	127.00653839111328	127.01319885253906
141	127.03827667236328	2.0464333333333333					1	DETECTED	127.0383 m/z @2.05 [CD6601_1.mzXML]	127.03827667236328	2.0464333333333333	0.11826666666666667	20.002833333333335	19.884566666666668	63620.73046875	7753439.780178107	0	1282	0.3094982622634006	4.216606283271024	5.901885146630448	127.03092193603516	127.0471420288086
142	128.00985717773438	1.7510166666666669					1	DETECTED	128.0099 m/z @1.75 [CD6601_1.mzXML]	128.00985717773438	1.7510166666666669	1.7067666666666668	19.5845	17.87773333333333	9527.9765625	3696519.500254942	0	1282	12.705813035561007	187.84398576169136	387.67099155327253	128.00967407226562	128.01702880859375
143	128.06991577148438	2.5262499999999997					1	DETECTED	128.0699 m/z @2.53 [CD6601_1.mzXML]	128.06991577148438	2.5262499999999997	0.18658333333333335	19.86916666666667	19.682583333333334	21743.478515625	4116485.9194665537	0	1282	1.2185350413072693	5.981592123724908	3.7571743719996147	128.0606689453125	128.07052612304688
144	129.013671875	1.80725					1	DETECTED	129.0137 m/z @1.81 [CD6601_1.mzXML]	129.013671875	1.80725	1.4078666666666666	19.668166666666664	18.260299999999997	11397.5439453125	4731132.9536209125	0	1282	14.756874389920288	22.86061845344906	44.03308264939376	129.01258850097656	129.017578125
145	129.05380249023438	2.0320833333333335					1	DETECTED	129.0538 m/z @2.03 [CD6601_1.mzXML]	129.05380249023438	2.0320833333333335	0.10113333333333333	20.002833333333335	19.9017	37606.65625	7683043.229844357	0	1282	0.47198194821759354	2.752708818012329	8.41897629949936	129.05148315429688	129.0543212890625
146	129.06515502929688	1.8354666666666666					1	DETECTED	129.0652 m/z @1.84 [CD6601_1.mzXML]	129.06515502929688	1.8354666666666666	1.8213166666666667	15.456833333333332	13.635516666666666	83360.1015625	3619418.5323970946	0	1282	0.055229845190170046	481.82037691402036	962.6407538280407	129.06365966796875	129.0688934326172
147	130.04905700683594	2.0603666666666665					1	DETECTED	130.0491 m/z @2.06 [CD6601_1.mzXML]	130.04905700683594	2.0603666666666665	0.13520000000000001	19.9695	19.8343	31488.31640625	3460194.389554472	0	1282	1.3173424506004434	2.0055526752871304	3.889789574511943	130.0485076904297	130.0496826171875
148	130.06431579589844	10.832249999999998					1	DETECTED	130.0643 m/z @10.83 [CD6601_1.mzXML]	130.06431579589844	10.832249999999998	1.3043	19.98616666666667	18.681866666666668	98149.765625	3854125.4829363734	0	1282	0.1002370309210967	1.1129625656172473	0.2829201592007619	130.06411743164062	130.07159423828125
149	130.08544921875	1.9066333333333332					1	DETECTED	130.0854 m/z @1.91 [CD6601_1.mzXML]	130.08544921875	1.9066333333333332	0.23735	19.9695	19.73215	33050.31640625	2852730.4421563726	0	1282	0.828756147277292	5.416360369299233	7.936154209447934	130.0851593017578	130.08607482910156
150	130.93223571777344	1.5437666666666667					1	DETECTED	130.9322 m/z @1.54 [CD6601_1.mzXML]	130.93223571777344	1.5437666666666667	1.45545	7.386633333333333	5.931183333333333	11352.8759765625	2556455.3275734866	0	1282	0.20201199129088376	33.57907152292879	66.1581430458576	130.9320831298828	130.93963623046875
151	130.9641571044922	1.4994833333333333					1	DETECTED	130.9642 m/z @1.50 [CD6601_1.mzXML]	130.9641571044922	1.4994833333333333	0.10113333333333333	20.002833333333335	19.9017	1162410.875	1.6446025600705856E7	0	1282	0.12838596628018206	1.4957719160426184	1.9043635864233435	130.96099853515625	130.96490478515625
152	131.01824951171875	1.4702166666666665					1	DETECTED	131.0182 m/z @1.47 [CD6601_1.mzXML]	131.01824951171875	1.4702166666666665	1.4245166666666667	12.310016666666666	10.885499999999999	47970.76171875	7985181.560522705	0	1282	0.1612859732344869	119.09737417943144	237.1947483588629	131.00958251953125	131.028076171875
153	131.0485076904297	8.361966666666667					1	DETECTED	131.0485 m/z @8.36 [CD6601_1.mzXML]	131.0485076904297	8.361966666666667	0.9401166666666666	8.5405	7.600383333333333	5715.5107421875	968138.2465200195	0	1282	0.19117327758750235	0.51202754928578	0.03486709524438732	131.04833984375	131.04998779296875
154	131.0677947998047	10.846566666666666					1	DETECTED	131.0678 m/z @10.85 [CD6601_1.mzXML]	131.0677947998047	10.846566666666666	2.159766666666667	19.119500000000002	16.959733333333336	9737.59765625	2201222.4704302982	0	1282	1.6329864794514464	0.8957910355924661	0.7901976515801028	131.06735229492188	131.07249450683594
155	131.0808563232422	2.66555					1	DETECTED	131.0809 m/z @2.67 [CD6601_1.mzXML]	131.0808563232422	2.66555	2.3440999999999996	19.802500000000002	17.4584	8789.509765625	2030187.027828064	0	1282	0.38056994959577395	8.194018529339836	15.358259949104369	131.08042907714844	131.08494567871094
156	131.44241333007812	3.958683333333333					1	DETECTED	131.4424 m/z @3.96 [CD6601_1.mzXML]	131.44241333007812	3.958683333333333	3.1738166666666667	7.436716666666666	4.2629	9054.9853515625	752480.8114006347	0	1282	1.0007767804825471	2.715684192644187	4.431368385288374	131.4406280517578	131.44528198242188
157	131.7550048828125	16.0757					1	DETECTED	131.7550 m/z @16.08 [CD6601_1.mzXML]	131.7550048828125	16.0757	3.3747666666666665	16.0757	12.700933333333335	8107.49853515625	4409797.142594849	0	1282	11.647492670172426	0.5	null	131.74880981445312	131.7550048828125
158	131.9496612548828	0.7673833333333333					1	DETECTED	131.9497 m/z @0.77 [CD6601_1.mzXML]	131.9496612548828	0.7673833333333333	0.15253333333333333	19.885833333333334	19.7333	2858.642822265625	1684025.3368880313	0	1282	5.9125182954965005	16.047247296088475	31.094494592176954	131.9442596435547	131.95025634765625
159	131.96041870117188	12.277416666666666					1	DETECTED	131.9604 m/z @12.28 [CD6601_1.mzXML]	131.96041870117188	12.277416666666666	0.11826666666666667	19.98616666666667	19.867900000000002	17989.859375	4184223.6521308	0	1282	4.197168259270878	0.8897122755438948	0.7317688978712652	131.9600372314453	131.968994140625
160	132.06466674804688	2.8331666666666666					1	DETECTED	132.0647 m/z @2.83 [CD6601_1.mzXML]	132.06466674804688	2.8331666666666666	0.10113333333333333	20.002833333333335	19.9017	169680.953125	2.2205654900936246E7	0	1282	0.968906616085321	4.4541257798873835	2.5382028547137736	132.05926513671875	132.06504821777344
161	132.0758056640625	1.8498666666666668					1	DETECTED	132.0758 m/z @1.85 [CD6601_1.mzXML]	132.0758056640625	1.8498666666666668	1.8213166666666667	10.360183333333334	8.538866666666667	970811.3125	1.3799009413826305E7	0	1282	0.03797974847660024	3.1345802682617934	2.9637093994834243	132.06639099121094	132.0855255126953
162	132.0877227783203	4.01765					1	DETECTED	132.0877 m/z @4.02 [CD6601_1.mzXML]	132.0877227783203	4.01765	3.5915000000000004	4.602483333333334	1.0109833333333333	5690.4765625	172122.74002716067	0	1282	0.5055701335887068	1.186182486604875	1.3723649732097498	132.086181640625	132.09056091308594
163	132.10098266601562	4.092266666666666					1	DETECTED	132.1010 m/z @4.09 [CD6601_1.mzXML]	132.10098266601562	4.092266666666666	2.568033333333333	19.567666666666664	16.999633333333332	2703350.25	1.67848118011935E8	0	1282	1.0065640842789714	0.8830028300249186	0.6979534510618216	132.0931854248047	132.1014862060547
164	132.12155151367188	6.338916666666666					1	DETECTED	132.1216 m/z @6.34 [CD6601_1.mzXML]	132.12155151367188	6.338916666666666	3.5047	13.160516666666666	9.655816666666666	22510.552734375	7507016.166921569	0	1282	9.095713600492694	2.3793348328572503	3.5275995971113283	132.1117401123047	132.12709045410156
165	132.45440673828125	4.092266666666666					1	DETECTED	132.4544 m/z @4.09 [CD6601_1.mzXML]	132.45440673828125	4.092266666666666	3.3027333333333333	4.680350000000001	1.3776166666666674	7145.662109375	391426.9829503175	0	1282	1.2315528309879502	0.8724246390272743	0.7448492780545487	132.45404052734375	132.4545440673828
166	132.7622528076172	15.02065					1	DETECTED	132.7623 m/z @15.02 [CD6601_1.mzXML]	132.7622528076172	15.02065	3.2169000000000003	17.095666666666666	13.878766666666666	33388.9609375	1.0572916667716613E7	0	1282	13.2655424683905	0.5891967275374228	0.19927086711771794	132.75775146484375	132.771728515625
167	132.95729064941406	11.362716666666667					1	DETECTED	132.9573 m/z @11.36 [CD6601_1.mzXML]	132.95729064941406	11.362716666666667	0.10113333333333333	20.002833333333335	19.9017	606508.0	6.072816760385041E7	0	1282	1.553181267927208	0.6221488560359049	4.397065072515163	132.95364379882812	132.96044921875
168	132.99742126464844	1.4994833333333333					1	DETECTED	132.9974 m/z @1.50 [CD6601_1.mzXML]	132.99742126464844	1.4994833333333333	1.4078666666666666	1.5880166666666669	0.18015000000000025	40376.98046875	293439.3090227053	0	1282	0.13679007526200215	0.983172639621613	0.9410109582600787	132.997314453125	132.99757385253906
169	133.03353881835938	1.4994833333333333					1	DETECTED	133.0335 m/z @1.50 [CD6601_1.mzXML]	133.03353881835938	1.4994833333333333	0.59625	19.9025	19.30625	1409370.125	2.1933451853934623E7	1	1282	0.11267399356408836	2.4035618098556744	1.8385991289189116	133.03077697753906	133.0341339111328
170	133.04861450195312	2.088433333333333					1	DETECTED	133.0486 m/z @2.09 [CD6601_1.mzXML]	133.04861450195312	2.088433333333333	1.1655333333333333	8.198616666666666	7.033083333333333	18703.705078125	1983907.0400084832	0	1282	0.7409419308453096	3.7215536898948294	2.741220572469769	133.04835510253906	133.04933166503906
171	133.0792694091797	1.8498666666666668					1	DETECTED	133.0793 m/z @1.85 [CD6601_1.mzXML]	133.0792694091797	1.8498666666666668	1.7932166666666667	17.95266666666667	16.159450000000003	30502.986328125	5337957.660599244	0	1282	7.4519735964506095	63.428994011446456	144.15728188215408	133.0709228515625	133.0854034423828
172	133.10435485839844	3.8848333333333334					1	DETECTED	133.1044 m/z @3.88 [CD6601_1.mzXML]	133.10435485839844	3.8848333333333334	1.4848666666666666	16.4024	14.917533333333333	142569.15625	9924054.457570033	0	1282	0.8961790513785699	1.2879511315174572	1.1499752471537539	133.09584045410156	133.10501098632812
173	133.95779418945312	11.3485					1	DETECTED	133.9578 m/z @11.35 [CD6601_1.mzXML]	133.95779418945312	11.3485	0.22038333333333335	20.002833333333335	19.78245	15655.314453125	2276409.9291943666	0	1282	0.740401952464774	0.9016638919271662	0.8207272867559741	133.95724487304688	133.9657440185547
174	134.01780700683594	1.7652833333333333					1	DETECTED	134.0178 m/z @1.77 [CD6601_1.mzXML]	134.01780700683594	1.7652833333333333	1.7216500000000001	18.737833333333334	17.016183333333334	30770.560546875	6146977.404539429	0	1282	0.06976583031032568	194.99064171123058	388.9812834224612	134.01773071289062	134.0235137939453
175	134.0346221923828	1.5288333333333335					1	DETECTED	134.0346 m/z @1.53 [CD6601_1.mzXML]	134.0346221923828	1.5288333333333335	0.22038333333333335	19.91916666666667	19.698783333333335	127060.515625	3586338.8877493283	0	1282	0.1327048724266322	6.5265724383805175	14.09833052670414	134.0341033935547	134.04443359375
176	134.0592041015625	10.225333333333333					1	DETECTED	134.0592 m/z @10.23 [CD6601_1.mzXML]	134.0592041015625	10.225333333333333	4.711216666666667	19.41783333333333	14.706616666666664	15230.41015625	1120919.3467414556	0	1282	2.298451854587446	1.3335423927072028	0.6904235989187459	134.05899047851562	134.0662841796875
177	134.10520935058594	4.165883333333333					1	DETECTED	134.1052 m/z @4.17 [CD6601_1.mzXML]	134.10520935058594	4.165883333333333	3.245766666666667	9.161066666666667	5.9153	7639.955078125	693165.7227253111	0	1282	0.936979351336777	3.214429329613999	0.6526486322707995	134.09561157226562	134.1072540283203
178	134.9575958251953	11.434016666666668					1	DETECTED	134.9576 m/z @11.43 [CD6601_1.mzXML]	134.9575958251953	11.434016666666668	0.10113333333333333	20.002833333333335	19.9017	84592.8984375	1.1435927962447636E7	0	1282	0.5469837361980829	0.8963727535825918	5.830959011836847	134.95724487304688	134.9583740234375
179	134.99566650390625	1.5288333333333335					1	DETECTED	134.9957 m/z @1.53 [CD6601_1.mzXML]	134.99566650390625	1.5288333333333335	1.4245166666666667	19.202166666666667	17.77765	165426.25	3938242.835236908	0	1282	0.15751625209779596	1.4256342974663387	5.389577187744774	134.99525451660156	135.00424194335938
180	135.03126525878906	1.5437666666666667					1	DETECTED	135.0313 m/z @1.54 [CD6601_1.mzXML]	135.03126525878906	1.5437666666666667	1.3906166666666666	19.98616666666667	18.595550000000003	105348.515625	3870744.9818929466	0	1282	0.2279857349927823	41.93550434123693	0.5095583297302851	135.03073120117188	135.03955078125
181	135.04318237304688	11.658433333333333					1	DETECTED	135.0432 m/z @11.66 [CD6601_1.mzXML]	135.04318237304688	11.658433333333333	0.11826666666666667	19.9695	19.851233333333333	8158.197265625	2554011.0092126774	0	1282	1.6365476321908385	0.8600930084776361	0.7201860169552723	135.0428924560547	135.04347229003906
182	135.05430603027344	10.597000000000001					1	DETECTED	135.0543 m/z @10.60 [CD6601_1.mzXML]	135.05430603027344	10.597000000000001	0.18658333333333335	19.98616666666667	19.799583333333334	2458.240966796875	1364044.7632910153	0	1282	8.67843150280676	0.9509505703422052	0.9019011406844106	135.05430603027344	135.0641632080078
183	135.0796661376953	11.616283333333334					1	DETECTED	135.0797 m/z @11.62 [CD6601_1.mzXML]	135.0796661376953	11.616283333333334	3.5191	11.944333333333333	8.425233333333333	28836.939453125	1567424.8440101303	0	1282	0.08680216888855341	0.671091686319969	0.31995558371959504	135.07943725585938	135.07992553710938
184	135.10093688964844	9.422116666666666					1	DETECTED	135.1009 m/z @9.42 [CD6601_1.mzXML]	135.10093688964844	9.422116666666666	9.376633333333332	9.638983333333334	0.2623500000000014	9474.3203125	58490.82390448012	0	1282	0.09520342629195433	2.8840234518138677	2.8687590630416877	135.1008758544922	135.10104370117188
185	136.0471649169922	1.80725					1	DETECTED	136.0472 m/z @1.81 [CD6601_1.mzXML]	136.0471649169922	1.80725	1.7793166666666667	10.875499999999999	9.096183333333332	415797.0625	3681340.9822188704	0	1282	0.05012349561169693	3.934560143727386	5.840195833516224	136.03822326660156	136.04739379882812
186	136.07492065429688	3.9290833333333333					1	DETECTED	136.0749 m/z @3.93 [CD6601_1.mzXML]	136.07492065429688	3.9290833333333333	0.10113333333333333	19.9695	19.868366666666667	17642.185546875	2117752.017181123	0	1282	0.4447748873790802	2.8551666776115447	0.19266101692222176	136.07440185546875	136.0756072998047
187	136.95323181152344	11.362716666666667					1	DETECTED	136.9532 m/z @11.36 [CD6601_1.mzXML]	136.95323181152344	11.362716666666667	0.13520000000000001	19.935833333333335	19.800633333333334	36010.03125	4747324.248561952	0	1282	1.8312609909721083	3.2785021591393857	4.5526140883096256	136.95265197753906	136.95372009277344
188	136.96868896484375	1.5880166666666669					1	DETECTED	136.9687 m/z @1.59 [CD6601_1.mzXML]	136.96868896484375	1.5880166666666669	1.5288333333333335	1.7216500000000001	0.19281666666666664	37670.59375	241255.73626831052	0	1282	0.10340885108528952	1.6289777527457043	2.478513785347656	136.9683074951172	136.9689483642578
189	137.02879333496094	1.5141333333333333					1	DETECTED	137.0288 m/z @1.51 [CD6601_1.mzXML]	137.02879333496094	1.5141333333333333	1.4078666666666666	1.5141333333333333	0.10626666666666673	6173.78759765625	22075.05743603517	0	1282	0.031731252211532945	0.5	null	137.02857971191406	137.0288543701172
190	137.0448760986328	3.3316500000000002					1	DETECTED	137.0449 m/z @3.33 [CD6601_1.mzXML]	137.0448760986328	3.3316500000000002	1.8213166666666667	15.633833333333333	13.812516666666667	27687.1953125	2649282.1819788814	0	1282	0.48364542645649333	2.2796458840005225	null	137.03794860839844	137.0504913330078
191	137.05906677246094	9.346766666666667					1	DETECTED	137.0591 m/z @9.35 [CD6601_1.mzXML]	137.05906677246094	9.346766666666667	4.032366666666666	16.567166666666665	12.534799999999999	9215.783203125	1421053.759811432	0	1282	0.09147207139679558	1.264244677789979	0.05451829598724887	137.05764770507812	137.05953979492188
192	137.13172912597656	7.669866666666667					1	DETECTED	137.1317 m/z @7.67 [CD6601_1.mzXML]	137.13172912597656	7.669866666666667	0.10113333333333333	20.002833333333335	19.9017	6064.84521484375	3224703.90386148	0	1282	2.6464557057093474	1.3147312187860585	0.25688089965464606	137.1311798095703	137.13211059570312
193	138.0515899658203	1.8641166666666666					1	DETECTED	138.0516 m/z @1.86 [CD6601_1.mzXML]	138.0515899658203	1.8641166666666666	0.4076833333333333	20.002833333333335	19.59515	458781.125	6008170.640007349	0	1282	0.06445726942665941	3.538973676620023	3.167051596176603	138.04302978515625	138.0546417236328
194	138.9886016845703	1.4702166666666665					1	DETECTED	138.9886 m/z @1.47 [CD6601_1.mzXML]	138.9886016845703	1.4702166666666665	1.4245166666666667	16.287	14.862483333333332	3996.28076171875	841320.6116081846	0	1282	0.047711440235192804	162.6092268417219	324.2184536834438	138.98818969726562	138.99790954589844
195	139.00169372558594	3.188016666666667					1	DETECTED	139.0017 m/z @3.19 [CD6601_1.mzXML]	139.00169372558594	3.188016666666667	3.11695	5.53075	2.4138	3552.10791015625	178412.3757098084	0	1282	0.2847379928473157	16.982645403377074	32.96529080675415	139.00111389160156	139.00198364257812
196	139.04115295410156	14.205766666666667					1	DETECTED	139.0412 m/z @14.21 [CD6601_1.mzXML]	139.04115295410156	14.205766666666667	0.18658333333333335	19.91916666666667	19.732583333333334	136713.71875	1.833281879510067E7	0	1282	3.1227245520073517	0.8644250632293625	0.606991524143623	139.03475952148438	139.0498809814453
197	139.05490112304688	1.8641166666666666					1	DETECTED	139.0549 m/z @1.86 [CD6601_1.mzXML]	139.05490112304688	1.8641166666666666	1.8641166666666666	10.832249999999998	8.968133333333332	27603.9609375	6023930.411770017	0	1282	8.58321986099752	null	null	139.05325317382812	139.0580596923828
198	140.04876708984375	10.374699999999999					1	DETECTED	140.0488 m/z @10.37 [CD6601_1.mzXML]	140.04876708984375	10.374699999999999	1.4078666666666666	16.189216666666667	14.78135	17065.486328125	2124167.296991089	0	1282	1.514825581386921	36.53350229172602	4.81447661510493	140.04026794433594	140.05429077148438
199	140.06716918945312	1.7793166666666667					1	DETECTED	140.0672 m/z @1.78 [CD6601_1.mzXML]	140.06716918945312	1.7793166666666667	1.5141333333333333	19.9025	18.388366666666666	719175.9375	7143575.397043826	1	1282	0.06442341792313488	1.1983195563310618	6.638324925577695	140.06690979003906	140.0708465576172
200	141.00942993164062	10.445916666666667					1	DETECTED	141.0094 m/z @10.45 [CD6601_1.mzXML]	141.00942993164062	10.445916666666667	4.225883333333333	18.688166666666667	14.462283333333335	19063.568359375	1327273.385744324	0	1282	0.08473684893969313	0.5151087105178601	0.11747113095838302	141.0089569091797	141.0152130126953
201	141.03988647460938	3.0883666666666665					1	DETECTED	141.0399 m/z @3.09 [CD6601_1.mzXML]	141.03988647460938	3.0883666666666665	2.61015	16.026983333333334	13.416833333333333	6571.74462890625	1938445.0039012146	0	1282	9.065596734777682	14.027985919910783	26.041794259948496	141.0372772216797	141.04010009765625
202	141.05148315429688	9.346766666666667					1	DETECTED	141.0515 m/z @9.35 [CD6601_1.mzXML]	141.05148315429688	9.346766666666667	0.2714	19.701666666666664	19.430266666666665	178455.390625	3338239.8206112375	0	1282	0.11431893695364082	0.8776356765807025	0.41703787652769514	141.0452880859375	141.05421447753906
203	141.09014892578125	3.54775					1	DETECTED	141.0901 m/z @3.55 [CD6601_1.mzXML]	141.09014892578125	3.54775	0.13520000000000001	19.98616666666667	19.850966666666668	2541.76708984375	1573631.9847915964	0	1282	19.581684415393823	2.908523928831324	4.817047857662648	141.08836364746094	141.0907745361328
204	142.06443786621094	9.218316666666668					1	DETECTED	142.0644 m/z @9.22 [CD6601_1.mzXML]	142.06443786621094	9.218316666666668	9.145733333333334	12.696433333333333	3.550699999999999	95955.1015625	1073446.6496477684	0	1282	0.08353968329828554	1.5737655786789797	1.7221864591601173	142.0548858642578	142.0659637451172
205	143.00650024414062	10.445916666666667					1	DETECTED	143.0065 m/z @10.45 [CD6601_1.mzXML]	143.00650024414062	10.445916666666667	1.4402666666666666	10.583133333333334	9.142866666666668	8958.32421875	1824667.438987061	0	1282	0.08117976768250301	0.5076183655075795	0.015230352005592694	143.00086975097656	143.00662231445312
206	143.03050231933594	1.7932166666666667					1	DETECTED	143.0305 m/z @1.79 [CD6601_1.mzXML]	143.03050231933594	1.7932166666666667	1.2524166666666665	19.952833333333334	18.70041666666667	715857.3125	8444254.772270082	0	1282	0.14585701285626684	2.567825608272965	3.508822047903407	143.02059936523438	143.03567504882812
207	143.0529022216797	1.8354666666666666					1	DETECTED	143.0529 m/z @1.84 [CD6601_1.mzXML]	143.0529022216797	1.8354666666666666	1.7932166666666667	20.002833333333335	18.20961666666667	1607360.625	3.083055441957571E8	0	1282	0.05257989925462758	215.49842209073032	420.9408947369391	143.05287170410156	143.06248474121094
208	143.07229614257812	9.218316666666668					1	DETECTED	143.0723 m/z @9.22 [CD6601_1.mzXML]	143.07229614257812	9.218316666666668	0.11826666666666667	19.98616666666667	19.867900000000002	96128.2109375	4489067.556881411	0	1282	0.08866143258271642	1.3113114215376338	0.018582713757597395	143.06434631347656	143.08106994628906
209	143.10586547851562	11.1284					1	DETECTED	143.1059 m/z @11.13 [CD6601_1.mzXML]	143.10586547851562	11.1284	9.8507	19.135833333333334	9.285133333333334	10085.18359375	1317797.6279056396	0	1282	0.16371777216029493	3.63353421512614	3.75543605217871	143.10507202148438	143.11131286621094
210	144.04368591308594	9.232416666666667					1	DETECTED	144.0437 m/z @9.23 [CD6601_1.mzXML]	144.04368591308594	9.232416666666667	1.7652833333333333	13.020016666666667	11.254733333333334	31447.072265625	2230748.7262077034	0	1282	7.4068957107577	0.5078290342408264	1.3286996221425336	144.03372192382812	144.05274963378906
211	144.07986450195312	9.218316666666668					1	DETECTED	144.0799 m/z @9.22 [CD6601_1.mzXML]	144.07986450195312	9.218316666666668	7.935483333333334	19.35183333333333	11.416349999999998	1152985.5	8566276.022430766	0	1282	0.09078629162453034	1.5236691326800766	1.9303884655395902	144.07249450683594	144.08799743652344
212	144.1008758544922	1.8641166666666666					1	DETECTED	144.1009 m/z @1.86 [CD6601_1.mzXML]	144.1008758544922	1.8641166666666666	0.9573333333333333	19.819000000000003	18.861666666666668	1289058.5	1.1966922216248624E7	0	1282	0.03135003838880812	0.620113575588116	0.1491327288545073	144.10009765625	144.1015625
213	144.13742065429688	10.96565					1	DETECTED	144.1374 m/z @10.97 [CD6601_1.mzXML]	144.13742065429688	10.96565	10.905183333333333	14.508016666666666	3.602833333333333	5887.96533203125	613647.9475604857	0	1282	0.10129850740004365	29.79189636163175	58.5837927232635	144.13674926757812	144.14349365234375
214	144.9911346435547	1.8354666666666666					1	DETECTED	144.9911 m/z @1.84 [CD6601_1.mzXML]	144.9911346435547	1.8354666666666666	1.4078666666666666	18.520833333333332	17.112966666666665	121984.5859375	9901558.660626495	0	1282	0.09405816146414003	116.25503579857515	64.04862116588887	144.9910430908203	144.99168395996094
215	145.04859924316406	2.0464333333333333					1	DETECTED	145.0486 m/z @2.05 [CD6601_1.mzXML]	145.04859924316406	2.0464333333333333	0.11826666666666667	20.002833333333335	19.884566666666668	389587.0	2.2239205532442342E7	0	1282	0.2515882534721938	1.5439911184847352	0.6003061640990097	145.04763793945312	145.05386352539062
216	145.0834197998047	9.232416666666667					1	DETECTED	145.0834 m/z @9.23 [CD6601_1.mzXML]	145.0834197998047	9.232416666666667	0.9401166666666666	17.8865	16.946383333333333	104751.640625	1741579.3434198026	0	1282	0.08324758973905055	0.5098347474126352	1.4673874929357282	145.08334350585938	145.08541870117188
217	146.05911254882812	9.218316666666668					1	DETECTED	146.0591 m/z @9.22 [CD6601_1.mzXML]	146.05911254882812	9.218316666666668	0.4076833333333333	17.90266666666667	17.494983333333334	1404274.875	1.24845487360016E7	1	1282	0.09128657614355973	1.5361751671738966	1.9114854571020845	146.0515594482422	146.05975341796875
218	146.080322265625	2.018066666666667					1	DETECTED	146.0803 m/z @2.02 [CD6601_1.mzXML]	146.080322265625	2.018066666666667	0.15253333333333333	19.618	19.465466666666664	79805.9375	9308796.096592357	0	1282	1.0874343631136891	2.2640898708524513	2.833455589566607	146.08018493652344	146.0872344970703
219	146.11669921875	1.8354666666666666					1	DETECTED	146.1167 m/z @1.84 [CD6601_1.mzXML]	146.11669921875	1.8354666666666666	1.80725	9.288866666666667	7.4816166666666675	120902.0546875	3259807.540501342	0	1282	0.07817560741717644	127.99617452777956	261.10141383444227	146.11663818359375	146.11703491210938
220	147.01304626464844	1.4994833333333333					1	DETECTED	147.0130 m/z @1.50 [CD6601_1.mzXML]	147.01304626464844	1.4994833333333333	1.4245166666666667	19.718666666666664	18.29415	374709.75	5937062.6844927985	0	1282	0.17212562817854837	1.7868184700916687	2.2806115308838115	147.00714111328125	147.013427734375
221	147.06268310546875	9.232416666666667					1	DETECTED	147.0627 m/z @9.23 [CD6601_1.mzXML]	147.06268310546875	9.232416666666667	0.10113333333333333	20.002833333333335	19.9017	115832.5859375	3934221.2003410077	0	1282	0.08818057015433212	0.5111175890889399	0.01600174354762904	147.05348205566406	147.06491088867188
222	147.07550048828125	1.9066333333333332					1	DETECTED	147.0755 m/z @1.91 [CD6601_1.mzXML]	147.07550048828125	1.9066333333333332	1.7652833333333333	18.503833333333333	16.73855	179196.796875	6287729.395934752	0	1282	0.24410071719488258	3.332611924715847	4.9175285754073625	147.06776428222656	147.0850372314453
223	147.11199951171875	1.6027833333333334					1	DETECTED	147.1120 m/z @1.60 [CD6601_1.mzXML]	147.11199951171875	1.6027833333333334	0.33935	18.403666666666666	18.064316666666667	190419.171875	4824506.055569275	0	1282	0.14992480084993676	3.546919394347329	6.329560803685514	147.1115264892578	147.11622619628906
224	148.01400756835938	1.4994833333333333					1	DETECTED	148.0140 m/z @1.50 [CD6601_1.mzXML]	148.01400756835938	1.4994833333333333	1.4078666666666666	13.020016666666667	11.61215	42213.45703125	5901832.983337891	0	1282	0.13061361946848105	60.97168957659098	128.8612207316698	148.01382446289062	148.0140838623047
225	148.04180908203125	2.1024833333333333					1	DETECTED	148.0418 m/z @2.10 [CD6601_1.mzXML]	148.04180908203125	2.1024833333333333	0.28841666666666665	18.220000000000002	17.931583333333336	46600.5859375	3679148.035209531	0	1282	7.990016342502191	0.7903817119431039	0.4567408170158356	148.03811645507812	148.04229736328125
226	148.05947875976562	1.8213166666666667					1	DETECTED	148.0595 m/z @1.82 [CD6601_1.mzXML]	148.05947875976562	1.8213166666666667	1.7793166666666667	9.7598	7.980483333333334	62446.6796875	1812881.554072387	0	1282	0.1593079834653781	88.26998094663234	175.7169675038844	148.0591583251953	148.06625366210938
227	148.08163452148438	11.318566666666667					1	DETECTED	148.0816 m/z @11.32 [CD6601_1.mzXML]	148.08163452148438	11.318566666666667	5.3342	19.9695	14.6353	5832.603515625	2016383.6064732044	0	1282	7.7537561890376026	1.222794392054854	1.3684222414885292	148.0745391845703	148.08204650878906
228	148.095947265625	1.92045					1	DETECTED	148.0959 m/z @1.92 [CD6601_1.mzXML]	148.095947265625	1.92045	0.42468333333333336	19.819000000000003	19.39431666666667	17432.01953125	1513185.360526581	0	1282	1.593361746502854	6.483068883292849	11.9661377665857	148.09555053710938	148.09637451171875
229	148.93431091308594	1.7510166666666669					1	DETECTED	148.9343 m/z @1.75 [CD6601_1.mzXML]	148.93431091308594	1.7510166666666669	1.6770666666666665	1.93425	0.25718333333333354	99621.5234375	711146.5458378909	0	1282	0.2144029096693565	1.7389001577642471	2.4778003155284942	148.9342498779297	148.93447875976562
230	148.9750518798828	1.5288333333333335					1	DETECTED	148.9751 m/z @1.53 [CD6601_1.mzXML]	148.9750518798828	1.5288333333333335	0.3735666666666667	16.059433333333335	15.685866666666668	160593.875	1.2348615867583646E7	0	1282	8.85488070722071	23.601456696698865	53.768374084685476	148.9743194580078	148.97532653808594
231	149.01133728027344	1.5288333333333335					1	DETECTED	149.0113 m/z @1.53 [CD6601_1.mzXML]	149.01133728027344	1.5288333333333335	0.13520000000000001	19.467499999999998	19.332299999999996	273048.5625	1.4902004017868778E7	0	1282	0.14901510448436572	0.6198879020607228	11.817358266180321	149.0013427734375	149.0115509033203
232	149.02232360839844	12.466516666666667					1	DETECTED	149.0223 m/z @12.47 [CD6601_1.mzXML]	149.02232360839844	12.466516666666667	0.10113333333333333	20.002833333333335	19.9017	240117.421875	6.207444729617587E7	1	1282	0.16695687129050363	0.8550314980624198	0.04060267670612808	149.02215576171875	149.02276611328125
233	149.11651611328125	10.06915					1	DETECTED	149.1165 m/z @10.07 [CD6601_1.mzXML]	149.11651611328125	10.06915	10.006166666666667	10.08455	0.07838333333333303	6627.1904296875	21205.866091918888	0	1282	0.08161518949331992	0.622254564699653	0.244509129399306	149.11642456054688	149.11663818359375
234	150.01678466796875	11.273033333333332					1	DETECTED	150.0168 m/z @11.27 [CD6601_1.mzXML]	150.01678466796875	11.273033333333332	0.10113333333333333	20.002833333333335	19.9017	46894.88671875	5727438.2727290075	0	1282	11.076471897923183	1.7931206486321758	0.7408027699443432	150.01458740234375	150.0262451171875
235	150.05758666992188	2.67945					1	DETECTED	150.0576 m/z @2.68 [CD6601_1.mzXML]	150.05758666992188	2.67945	2.0041333333333333	9.609	7.604866666666666	61194.328125	2228097.8745916747	0	1282	0.26786553239353994	7.6714026947605545	0.9247416410474503	150.05426025390625	150.0577392578125
236	150.93121337890625	1.7364333333333335					1	DETECTED	150.9312 m/z @1.74 [CD6601_1.mzXML]	150.93121337890625	1.7364333333333335	1.6621166666666667	3.1310833333333337	1.468966666666667	36797.94140625	839462.6550268555	0	1282	0.0853959233861834	9.883157658667846	18.766315317335692	150.92367553710938	150.93142700195312
237	150.9678192138672	11.303333333333335					1	DETECTED	150.9678 m/z @11.30 [CD6601_1.mzXML]	150.9678192138672	11.303333333333335	0.22038333333333335	19.935833333333335	19.71545	22399.13671875	3144251.897093933	0	1282	0.8144269059066094	0.9272594476412498	21.00742285800823	150.9672393798828	150.97630310058594
238	151.04441833496094	1.5141333333333333					1	DETECTED	151.0444 m/z @1.51 [CD6601_1.mzXML]	151.04441833496094	1.5141333333333333	0.6641833333333333	16.484766666666665	15.820583333333332	19301.943359375	1907407.1548371585	0	1282	0.10283847220436027	9.306772947428279	75.70085949379171	151.03445434570312	151.0537567138672
239	151.06080627441406	8.555633333333333					1	DETECTED	151.0608 m/z @8.56 [CD6601_1.mzXML]	151.06080627441406	8.555633333333333	2.6933333333333334	8.7704	6.077066666666667	14724.0576171875	681766.4781266482	0	1282	0.07361535125979302	0.5183176114039428	0.7943113936104548	151.0607147216797	151.06100463867188
240	151.07484436035156	11.362716666666667					1	DETECTED	151.0748 m/z @11.36 [CD6601_1.mzXML]	151.07484436035156	11.362716666666667	10.625566666666666	11.362716666666667	0.7371500000000015	5383.826171875	152056.10312994395	0	1282	0.6974487048398945	0.5	null	151.07452392578125	151.07484436035156
241	152.0211639404297	1.80725					1	DETECTED	152.0212 m/z @1.81 [CD6601_1.mzXML]	152.0211639404297	1.80725	1.7793166666666667	11.200199999999999	9.420883333333332	215850.171875	2249436.128126311	0	1282	0.04220947544358111	4.224700864160436	4.461313855657425	152.01597595214844	152.03115844726562
242	152.04580688476562	11.561533333333333					1	DETECTED	152.0458 m/z @11.56 [CD6601_1.mzXML]	152.04580688476562	11.561533333333333	0.11826666666666667	19.98616666666667	19.867900000000002	16879.01953125	2360494.437300509	0	1282	19.32400390621792	0.7010550436284605	1.2990125908262553	152.03611755371094	152.0536346435547
243	152.0697784423828	10.804516666666666					1	DETECTED	152.0698 m/z @10.80 [CD6601_1.mzXML]	152.0697784423828	10.804516666666666	2.2454833333333335	15.617883333333333	13.372399999999999	16464.853515625	1606796.2875742787	0	1282	1.485940986617969	0.5119930083779487	0.016049001998272156	152.06080627441406	152.0703582763672
244	152.9462432861328	1.6027833333333334					1	DETECTED	152.9462 m/z @1.60 [CD6601_1.mzXML]	152.9462432861328	1.6027833333333334	1.5141333333333333	1.7932166666666667	0.27908333333333335	133032.125	1053179.1750566408	0	1282	0.1297607415110824	1.5407224630841017	2.011827529745427	152.94607543945312	152.9464569091797
245	153.004150390625	1.4702166666666665					1	DETECTED	153.0042 m/z @1.47 [CD6601_1.mzXML]	153.004150390625	1.4702166666666665	0.18658333333333335	1.5437666666666667	1.3571833333333334	5701.40087890625	99304.80396606447	0	1282	0.05022642163301505	0.5286491469526605	0.05729829390532102	152.996337890625	153.00433349609375
246	153.05667114257812	13.580433333333334					1	DETECTED	153.0567 m/z @13.58 [CD6601_1.mzXML]	153.05667114257812	13.580433333333334	0.75015	19.35183333333333	18.60168333333333	132259.5625	2.3750475875010513E7	0	1282	2.969805333333108	0.72734418611752	0.2464755859824977	153.05126953125	153.06558227539062
247	153.07762145996094	10.804516666666666					1	DETECTED	153.0776 m/z @10.80 [CD6601_1.mzXML]	153.07762145996094	10.804516666666666	1.8925833333333335	10.860899999999999	8.968316666666666	33628.44140625	2802551.521981932	0	1282	0.09799801190776769	0.7780354530741238	0.5872668032423425	153.0748291015625	153.0859375
248	154.0254364013672	1.8641166666666666					1	DETECTED	154.0254 m/z @1.86 [CD6601_1.mzXML]	154.0254364013672	1.8641166666666666	1.7932166666666667	11.054216666666667	9.261000000000001	55760.7890625	1534250.8643841553	0	1282	0.07901775057999938	62.47029164630713	3.139412860658312	154.01913452148438	154.03187561035156
249	154.05772399902344	1.8354666666666666					1	DETECTED	154.0577 m/z @1.84 [CD6601_1.mzXML]	154.05772399902344	1.8354666666666666	1.8213166666666667	18.069333333333336	16.24801666666667	26434.25	4337987.469164426	0	1282	12.313568711861	476.57093810678606	904.7993404803701	154.04884338378906	154.06427001953125
250	154.0684051513672	7.003233333333333					1	DETECTED	154.0684 m/z @7.00 [CD6601_1.mzXML]	154.0684051513672	7.003233333333333	4.8834	8.273366666666666	3.389966666666666	3465.19482421875	289499.29828552244	0	1282	0.7275614916085038	0.7995833005739444	0.5991666011478888	154.06800842285156	154.0689239501953
251	154.08291625976562	3.8701166666666666					1	DETECTED	154.0829 m/z @3.87 [CD6601_1.mzXML]	154.08291625976562	3.8701166666666666	3.1455166666666665	19.91916666666667	16.773650000000004	5480.34375	1930352.0300657956	0	1282	0.6327620790784341	11.574420369859233	22.148840739718462	154.08255004882812	154.0855712890625
252	154.29193115234375	14.622266666666667					1	DETECTED	154.2919 m/z @14.62 [CD6601_1.mzXML]	154.29193115234375	14.622266666666667	8.957966666666666	19.735333333333333	10.777366666666667	6043.13818359375	1332677.6316693407	0	1282	0.632429602780082	0.9513414426024986	0.7410748453680556	154.29135131835938	154.2926483154297
253	154.95477294921875	11.200199999999999					1	DETECTED	154.9548 m/z @11.20 [CD6601_1.mzXML]	154.95477294921875	11.200199999999999	1.6621166666666667	13.033800000000001	11.371683333333335	7678.2666015625	2163433.2504096683	0	1282	1.1067279919376922	0.596119940239566	0.19223988047913215	154.95166015625	154.96360778808594
254	155.02471923828125	12.017666666666665					1	DETECTED	155.0247 m/z @12.02 [CD6601_1.mzXML]	155.02471923828125	12.017666666666665	1.2524166666666665	19.718666666666664	18.46625	12447.3173828125	4398994.461753966	0	1282	9.413368928771567	1.7432590280424531	2.6793584514366153	155.0244903564453	155.03102111816406
255	155.0670928955078	10.316116666666666					1	DETECTED	155.0671 m/z @10.32 [CD6601_1.mzXML]	155.0670928955078	10.316116666666666	6.090983333333333	10.4179	4.3269166666666665	33176.59375	494745.6346854852	0	1282	0.10923516638119324	0.6438715303246485	0.4777377087175819	155.06698608398438	155.06985473632812
256	155.12974548339844	14.622266666666667					1	DETECTED	155.1297 m/z @14.62 [CD6601_1.mzXML]	155.12974548339844	14.622266666666667	0.10113333333333333	20.002833333333335	19.9017	1832336.625	3.3583148619025236E8	1	1282	0.9184093187587408	0.6856549456591575	4.120634688899965	155.1287841796875	155.13038635253906
257	155.96604919433594	1.9484					1	DETECTED	155.9660 m/z @1.95 [CD6601_1.mzXML]	155.96604919433594	1.9484	1.9484	19.285500000000003	17.337100000000003	18372.912109375	5495345.33143329	0	1282	12.610773340716696	null	null	155.96604919433594	155.97531127929688
258	156.04115295410156	1.7793166666666667					1	DETECTED	156.0412 m/z @1.78 [CD6601_1.mzXML]	156.04115295410156	1.7793166666666667	1.6770666666666665	10.360183333333334	8.683116666666667	290598.9375	3098033.532295348	0	1282	0.0629146949353181	1.5723839796512207	1.2777902941191737	156.0409393310547	156.05006408691406
259	156.0758514404297	1.8785666666666667					1	DETECTED	156.0759 m/z @1.88 [CD6601_1.mzXML]	156.0758514404297	1.8785666666666667	1.5288333333333335	10.345683333333334	8.81685	33271.04296875	2392376.0541281733	0	1282	0.4343499699693154	12.605103888677093	24.210207777354185	156.07034301757812	156.076171875
260	156.1333770751953	14.522133333333333					1	DETECTED	156.1334 m/z @14.52 [CD6601_1.mzXML]	156.1333770751953	14.522133333333333	0.11826666666666667	20.002833333333335	19.884566666666668	76981.4140625	1.7704368896552216E7	0	1282	6.735748645647966	0.944176184412505	0.873520567734303	156.1331024169922	156.13418579101562
261	157.126953125	14.622266666666667					1	DETECTED	157.1270 m/z @14.62 [CD6601_1.mzXML]	157.126953125	14.622266666666667	0.10113333333333333	20.002833333333335	19.9017	477788.1875	9.271409998013036E7	0	1282	5.0547655365424795	2.003631034032762	0.9415350574257413	157.12664794921875	157.12754821777344
262	158.11671447753906	1.8925833333333335					1	DETECTED	158.1167 m/z @1.89 [CD6601_1.mzXML]	158.11671447753906	1.8925833333333335	1.8925833333333335	9.669216666666667	7.776633333333334	12412.390625	851108.3836463626	0	1282	7.733270569788854	null	null	158.11610412597656	158.1169891357422
263	158.13038635253906	14.522133333333333					1	DETECTED	158.1304 m/z @14.52 [CD6601_1.mzXML]	158.13038635253906	14.522133333333333	0.11826666666666667	19.952833333333334	19.834566666666667	26002.783203125	5664080.646834782	0	1282	4.50709873686953	0.6884781359166289	0.8979744474169304	158.12991333007812	158.13145446777344
264	158.1530303955078	11.7314					1	DETECTED	158.1530 m/z @11.73 [CD6601_1.mzXML]	158.1530303955078	11.7314	7.1536333333333335	11.822750000000001	4.6691166666666675	21738.498046875	831077.0314478761	0	1282	0.15215516682910746	0.509977572761099	0.019955145522197924	158.1522674560547	158.1533660888672
265	158.96295166015625	1.6621166666666667					1	DETECTED	158.9630 m/z @1.66 [CD6601_1.mzXML]	158.96295166015625	1.6621166666666667	1.5585166666666666	4.300299999999999	2.7417833333333324	585479.0	6479829.47045508	0	1282	0.09340819091209762	12.549668358988875	1.4620873770278648	158.95314025878906	158.96339416503906
266	159.06410217285156	1.9484					1	DETECTED	159.0641 m/z @1.95 [CD6601_1.mzXML]	159.06410217285156	1.9484	1.93425	15.456833333333332	13.522583333333332	16752.70703125	2515911.8618646543	0	1282	0.45700265126038975	186.474802175213	314.09176627408107	159.06361389160156	159.06884765625
267	159.0910186767578	9.218316666666668					1	DETECTED	159.0910 m/z @9.22 [CD6601_1.mzXML]	159.0910186767578	9.218316666666668	0.28841666666666665	17.177833333333336	16.88941666666667	133087.03125	2956166.4528749436	0	1282	0.0899716667209578	1.5121783564762887	1.9189151514538452	159.09043884277344	159.1008758544922
268	159.14842224121094	8.83295					1	DETECTED	159.1484 m/z @8.83 [CD6601_1.mzXML]	159.14842224121094	8.83295	8.708816666666667	11.70155	2.992733333333332	25195.029296875	596480.8066460565	0	1282	0.12600032287162755	2.1227995973232274	2.4035109209921828	159.14837646484375	159.1565399169922
269	159.9812774658203	11.376683333333334					1	DETECTED	159.9813 m/z @11.38 [CD6601_1.mzXML]	159.9812774658203	11.376683333333334	0.23735	18.604166666666668	18.36681666666667	12224.603515625	2935019.452167664	0	1282	0.857852982520452	0.8244127416362439	0.5478466984452164	159.98077392578125	159.98167419433594
270	160.05955505371094	2.8331666666666666					1	DETECTED	160.0596 m/z @2.83 [CD6601_1.mzXML]	160.05955505371094	2.8331666666666666	0.10113333333333333	20.002833333333335	19.9017	335615.21875	4.3735499254936375E7	1	1282	0.964291114860333	9.249572562413622	6.043802623757655	160.05177307128906	160.0599365234375
271	160.07498168945312	9.232416666666667					1	DETECTED	160.0750 m/z @9.23 [CD6601_1.mzXML]	160.07498168945312	9.232416666666667	0.6131666666666666	15.977616666666668	15.364450000000001	56085.84765625	5084347.2361045545	0	1282	0.118777974351568	0.8912869449198016	0.12446911650720367	160.0735321044922	160.07540893554688
272	160.13232421875	1.8785666666666667					1	DETECTED	160.1323 m/z @1.88 [CD6601_1.mzXML]	160.13232421875	1.8785666666666667	1.8641166666666666	10.1794	8.315283333333333	57015.2109375	1979732.8999582524	0	1282	0.03148212283129914	287.83746167518143	571.7398311985136	160.13194274902344	160.13262939453125
273	161.01132202148438	1.4402666666666666					1	DETECTED	161.0113 m/z @1.44 [CD6601_1.mzXML]	161.01132202148438	1.4402666666666666	1.3906166666666666	17.8865	16.495883333333335	14121.2197265625	3911030.881159852	0	1282	0.1659304456942492	161.38368503321163	340.1731233512343	161.01084899902344	161.01187133789062
274	161.02304077148438	12.104016666666666					1	DETECTED	161.0230 m/z @12.10 [CD6601_1.mzXML]	161.02304077148438	12.104016666666666	1.4994833333333333	16.10803333333333	14.608549999999997	71359.5546875	1.0485400137516914E7	0	1282	2.3891887231477007	2.472318005406416	0.3206667337633387	161.02252197265625	161.0290985107422
275	161.06307983398438	2.9459500000000003					1	DETECTED	161.0631 m/z @2.95 [CD6601_1.mzXML]	161.06307983398438	2.9459500000000003	0.11826666666666667	19.935833333333335	19.817566666666668	17887.298828125	3379474.12684137	0	1282	1.133735933639322	2.0906369915033745	8.217530732712653	161.05801391601562	161.0636444091797
276	161.07846069335938	9.246649999999999					1	DETECTED	161.0785 m/z @9.25 [CD6601_1.mzXML]	161.07846069335938	9.246649999999999	1.0267833333333334	19.335166666666666	18.30838333333333	6432.9326171875	2442742.7048446964	0	1282	8.914226693213564	1.1136666855910073	1.2273333711820147	161.07778930664062	161.08059692382812
277	161.12710571289062	1.7510166666666669					1	DETECTED	161.1271 m/z @1.75 [CD6601_1.mzXML]	161.12710571289062	1.7510166666666669	1.7067666666666668	16.04315	14.336383333333334	11096.4541015625	5848862.4575461745	0	1282	13.14994655649871	161.99303201506547	310.64319393704733	161.12710571289062	161.13217163085938
278	161.9734344482422	12.906166666666667					1	DETECTED	161.9734 m/z @12.91 [CD6601_1.mzXML]	161.9734344482422	12.906166666666667	0.16951666666666665	19.98616666666667	19.816650000000003	3200.908935546875	2036148.2306582334	0	1282	19.050054438869804	0.7779380763387548	0.5558761526775094	161.9734344482422	161.98117065429688
279	162.04933166503906	2.0464333333333333					1	DETECTED	162.0493 m/z @2.05 [CD6601_1.mzXML]	162.04933166503906	2.0464333333333333	1.33875	11.3907	10.051950000000001	29812.1015625	2579977.8847537227	0	1282	0.11757160285203572	2.617493910539824	11.077254271924884	162.047607421875	162.05776977539062
280	162.0970458984375	14.337449999999999					1	DETECTED	162.0970 m/z @14.34 [CD6601_1.mzXML]	162.0970458984375	14.337449999999999	9.959516666666667	19.152833333333334	9.193316666666666	8617.6396484375	1846290.9676740714	0	1282	1.9083350858038504	1.0499607881953437	0.8900972285503568	162.09664916992188	162.09765625
281	162.11122131347656	1.7932166666666667					1	DETECTED	162.1112 m/z @1.79 [CD6601_1.mzXML]	162.11122131347656	1.7932166666666667	1.6917833333333334	10.700533333333334	9.008750000000001	2685615.5	3.0804375673340157E7	1	1282	0.15464132173415335	6.3996974793952575	8.35008502153741	162.11099243164062	162.1128692626953
282	162.99044799804688	1.4994833333333333					1	DETECTED	162.9904 m/z @1.50 [CD6601_1.mzXML]	162.99044799804688	1.4994833333333333	0.13520000000000001	19.952833333333334	19.817633333333333	574710.625	1.0365046834733153E7	0	1282	0.1289284470502321	1.4960644304675625	1.8671087746607478	162.98287963867188	162.9911651611328
283	163.03794860839844	11.837950000000001					1	DETECTED	163.0379 m/z @11.84 [CD6601_1.mzXML]	163.03794860839844	11.837950000000001	0.10113333333333333	20.002833333333335	19.9017	37995.9296875	5592169.166652463	0	1282	0.12565368204150928	0.8681158818554812	0.6569673611267991	163.02806091308594	163.04458618164062
284	163.05923461914062	2.0603666666666665					1	DETECTED	163.0592 m/z @2.06 [CD6601_1.mzXML]	163.05923461914062	2.0603666666666665	0.11826666666666667	19.952833333333334	19.834566666666667	129316.171875	1.6027376153627984E7	0	1282	0.49518473839219945	3.6578228678908005	16.947284187983463	163.0540008544922	163.06776428222656
285	163.0745849609375	11.588716666666667					1	DETECTED	163.0746 m/z @11.59 [CD6601_1.mzXML]	163.0745849609375	11.588716666666667	1.1309333333333333	11.70155	10.570616666666666	74646.4375	9283435.948254392	0	1282	0.11620056496716558	0.505394706016412	0.012599834725354133	163.074462890625	163.07928466796875
286	163.0933837890625	14.365833333333335					1	DETECTED	163.0934 m/z @14.37 [CD6601_1.mzXML]	163.0933837890625	14.365833333333335	0.7328833333333333	18.886833333333335	18.153950000000002	18004.595703125	4818454.283448404	0	1282	1.8576338873492215	1.110892174333028	0.971406643976361	163.09292602539062	163.10089111328125
287	163.11488342285156	1.8498666666666668					1	DETECTED	163.1149 m/z @1.85 [CD6601_1.mzXML]	163.11488342285156	1.8498666666666668	1.7652833333333333	13.243183333333333	11.4779	133698.125	4555519.4427864365	0	1282	0.19914076081183318	67.84965517241369	134.69931034482738	163.1109619140625	163.1151123046875
288	163.1406707763672	12.543866666666666					1	DETECTED	163.1407 m/z @12.54 [CD6601_1.mzXML]	163.1406707763672	12.543866666666666	10.875499999999999	19.785833333333336	8.910333333333337	9287.0693359375	3612442.823161866	0	1282	8.936087588720111	2.6703762162594153	4.340752432518831	163.13160705566406	163.15017700195312
289	163.97589111328125	1.2348166666666667					1	DETECTED	163.9759 m/z @1.23 [CD6601_1.mzXML]	163.97589111328125	1.2348166666666667	0.10113333333333333	20.002833333333335	19.9017	33417.875	1.0239867127392398E7	0	1282	17.723206123748092	4.300338784608175	7.183623723706476	163.97540283203125	163.9763641357422
290	163.99411010742188	1.5141333333333333					1	DETECTED	163.9941 m/z @1.51 [CD6601_1.mzXML]	163.99411010742188	1.5141333333333333	1.4078666666666666	18.269333333333336	16.86146666666667	15567.6044921875	4540473.33321603	0	1282	0.07807599187339642	67.75964656772916	128.797981694407	163.98634338378906	163.99424743652344
291	164.05931091308594	10.920350000000001					1	DETECTED	164.0593 m/z @10.92 [CD6601_1.mzXML]	164.05931091308594	10.920350000000001	3.5191	15.829916666666666	12.310816666666666	12270.7646484375	2111664.642135986	0	1282	0.1854371359405178	0.8316714518943871	0.7437796648456834	164.0504608154297	164.06312561035156
292	164.09075927734375	2.11715					1	DETECTED	164.0908 m/z @2.12 [CD6601_1.mzXML]	164.09075927734375	2.11715	1.9066333333333332	7.70315	5.796516666666667	12734.0224609375	997013.0337805182	0	1282	0.8662851410165324	6.488256362878161	14.033881077984136	164.09051513671875	164.09156799316406
293	164.9290771484375	1.6770666666666665					1	DETECTED	164.9291 m/z @1.68 [CD6601_1.mzXML]	164.9290771484375	1.6770666666666665	1.6327333333333334	2.3440999999999996	0.7113666666666663	51848.30078125	826125.6908409423	0	1282	0.05057455869848315	7.565477231613558	14.967389773546437	164.92869567871094	164.92933654785156
294	164.98350524902344	11.362716666666667					1	DETECTED	164.9835 m/z @11.36 [CD6601_1.mzXML]	164.98350524902344	11.362716666666667	0.10113333333333333	20.002833333333335	19.9017	241030.265625	2.2077846149876755E7	0	1282	1.0650876115194379	2.689762428173442	4.598890252076695	164.97900390625	164.98416137695312
295	165.02377319335938	1.5141333333333333					1	DETECTED	165.0238 m/z @1.51 [CD6601_1.mzXML]	165.02377319335938	1.5141333333333333	1.4245166666666667	2.1739333333333333	0.7494166666666666	16060.2119140625	502655.72764392104	0	1282	0.1489020687166327	4.181234889343499	7.362469778686998	165.02340698242188	165.0271759033203
296	165.05404663085938	9.346766666666667					1	DETECTED	165.0540 m/z @9.35 [CD6601_1.mzXML]	165.05404663085938	9.346766666666667	1.4078666666666666	16.782	15.374133333333333	10159.5986328125	2128676.887189148	0	1282	0.04422100196834222	0.9682785608417622	0.9365571216835245	165.0534210205078	165.06045532226562
297	165.07473754882812	1.9764166666666665					1	DETECTED	165.0747 m/z @1.98 [CD6601_1.mzXML]	165.07473754882812	1.9764166666666665	1.8925833333333335	12.1188	10.226216666666666	32208.498046875	1461402.9586817322	0	1282	0.16655381195487307	24.409455764050545	55.97340149385466	165.06515502929688	165.07557678222656
298	165.1590118408203	15.813833333333333					1	DETECTED	165.1590 m/z @15.81 [CD6601_1.mzXML]	165.1590118408203	15.813833333333333	0.28841666666666665	19.9695	19.681083333333333	30210.78515625	8426894.006617492	0	1282	2.166189676394273	0.8404220455578968	0.5002892261444251	165.152099609375	165.15957641601562
299	166.02822875976562	12.832233333333333					1	DETECTED	166.0282 m/z @12.83 [CD6601_1.mzXML]	166.02822875976562	12.832233333333333	0.11826666666666667	19.952833333333334	19.834566666666667	88025.703125	1.5270928745884277E7	0	1282	15.555074850616245	0.7688569858964804	0.46667430101991164	166.02154541015625	166.03643798828125
300	166.0525360107422	2.67945					1	DETECTED	166.0525 m/z @2.68 [CD6601_1.mzXML]	166.0525360107422	2.67945	1.9484	8.510250000000001	6.5618500000000015	19123.009765625	2222834.0252685547	0	1282	0.5101030393203829	4.470779454747795	7.739452645472185	166.04403686523438	166.0618438720703
301	166.07044982910156	14.565283333333333					1	DETECTED	166.0704 m/z @14.57 [CD6601_1.mzXML]	166.07044982910156	14.565283333333333	8.06225	14.565283333333333	6.503033333333333	17171.798828125	3093028.474348694	0	1282	4.149875330390875	0.5	null	166.06326293945312	166.0742950439453
302	166.08518981933594	8.391250000000001					1	DETECTED	166.0852 m/z @8.39 [CD6601_1.mzXML]	166.08518981933594	8.391250000000001	0.3735666666666667	19.668166666666664	19.2946	3408722.75	7.22809524251818E7	1	1282	0.28062277546113634	0.8711201029062327	0.46630561379772567	166.0808563232422	166.09466552734375
303	166.09828186035156	2.93155					1	DETECTED	166.0983 m/z @2.93 [CD6601_1.mzXML]	166.09828186035156	2.93155	2.93155	10.099366666666667	7.167816666666667	7640.66748046875	1707353.1837650759	0	1282	5.40091738087915	null	null	166.0956268310547	166.10568237304688
304	166.11048889160156	8.420683333333333					1	DETECTED	166.1105 m/z @8.42 [CD6601_1.mzXML]	166.11048889160156	8.420683333333333	8.168383333333333	8.4802	0.3118166666666671	3563.841064453125	40466.26090008558	0	1282	0.27010727632980824	0.6179482098031452	0.23589641960629057	166.10882568359375	166.12017822265625
305	166.58924865722656	13.92325					1	DETECTED	166.5892 m/z @13.92 [CD6601_1.mzXML]	166.58924865722656	13.92325	8.06225	13.92325	5.860999999999999	15089.8642578125	2743797.0847108765	0	1282	5.498637542047097	0.5	null	166.58338928222656	166.58924865722656
306	166.98377990722656	11.46395					1	DETECTED	166.9838 m/z @11.46 [CD6601_1.mzXML]	166.98377990722656	11.46395	0.10113333333333333	20.002833333333335	19.9017	113545.0390625	1.406307459608303E7	0	1282	1.037529456034198	0.7133262630464736	3.4990720588135007	166.98304748535156	166.9844970703125
307	167.0305633544922	1.9066333333333332					1	DETECTED	167.0306 m/z @1.91 [CD6601_1.mzXML]	167.0305633544922	1.9066333333333332	1.7793166666666667	9.715083333333332	7.935766666666666	54646.48046875	1382213.8696387946	0	1282	0.15381640469703695	2.6764596438299466	60.61745323994137	167.02076721191406	167.03353881835938
308	167.0696258544922	11.18605					1	DETECTED	167.0696 m/z @11.19 [CD6601_1.mzXML]	167.0696258544922	11.18605	10.131516666666666	11.18605	1.0545333333333335	8494.37109375	283084.191954468	0	1282	0.8854246692237222	0.5	null	167.0668487548828	167.0696258544922
309	167.08868408203125	8.391250000000001					1	DETECTED	167.0887 m/z @8.39 [CD6601_1.mzXML]	167.08868408203125	8.391250000000001	7.753333333333333	16.2379	8.484566666666666	218932.203125	4584510.874962705	0	1282	0.28914253454088623	0.9254735392910894	0.489473325803035	167.0807342529297	167.08926391601562
310	168.06472778320312	10.804516666666666					1	DETECTED	168.0647 m/z @10.80 [CD6601_1.mzXML]	168.06472778320312	10.804516666666666	0.30535	19.551	19.245649999999998	13528.234375	1552985.2145275574	0	1282	0.06476748477319383	0.9158708061329484	0.8319830578023182	168.0637969970703	168.06517028808594
311	168.0897674560547	8.40585					1	DETECTED	168.0898 m/z @8.41 [CD6601_1.mzXML]	168.0897674560547	8.40585	8.0312	8.755033333333333	0.7238333333333333	7570.14306640625	139209.14572500583	0	1282	0.2536381846966371	0.9660127229859005	1.0378933976288358	168.08932495117188	168.09259033203125
312	168.9792938232422	11.303333333333335					1	DETECTED	168.9793 m/z @11.30 [CD6601_1.mzXML]	168.9792938232422	11.303333333333335	0.10113333333333333	20.002833333333335	19.9017	52861.30859375	5802229.820849706	0	1282	0.7007029780100922	6.532752469807917	6.263463796720865	168.9789581298828	168.98019409179688
313	169.0042724609375	10.445916666666667					1	DETECTED	169.0043 m/z @10.45 [CD6601_1.mzXML]	169.0042724609375	10.445916666666667	1.5437666666666667	19.35183333333333	17.808066666666665	28533.958984375	4460930.464746826	0	1282	0.09220895794556938	1.00021155937985	3.019327011431175	168.99481201171875	169.00868225097656
314	169.03477478027344	2.9602					1	DETECTED	169.0348 m/z @2.96 [CD6601_1.mzXML]	169.03477478027344	2.9602	1.8925833333333335	19.16916666666667	17.276583333333335	229578.359375	9487669.230577732	1	1282	0.3830174289777859	1.0510302610734996	0.709700795857722	169.03201293945312	169.0354766845703
315	169.0574951171875	1.8213166666666667					1	DETECTED	169.0575 m/z @1.82 [CD6601_1.mzXML]	169.0574951171875	1.8213166666666667	0.28841666666666665	17.540000000000003	17.251583333333336	56966.6875	2967812.012607146	0	1282	0.24056577069110952	6.846718158471457	0.7977773060974475	169.04844665527344	169.06411743164062
316	169.0938262939453	1.6770666666666665					1	DETECTED	169.0938 m/z @1.68 [CD6601_1.mzXML]	169.0938262939453	1.6770666666666665	1.5880166666666669	8.973633333333334	7.385616666666667	40074.95703125	3686042.2731771558	0	1282	0.10174041796928956	41.46893131199718	79.94612293266209	169.0858612060547	169.09657287597656
317	170.01747131347656	9.484383333333334					1	DETECTED	170.0175 m/z @9.48 [CD6601_1.mzXML]	170.01747131347656	9.484383333333334	9.484383333333334	13.351916666666666	3.8675333333333324	4977.8681640625	949486.6265758058	0	1282	0.4348612304351587	null	null	170.01046752929688	170.02066040039062
318	170.03822326660156	2.9174333333333333					1	DETECTED	170.0382 m/z @2.92 [CD6601_1.mzXML]	170.03822326660156	2.9174333333333333	1.8213166666666667	10.4733	8.651983333333334	11440.9716796875	2273086.093303345	0	1282	0.32364247223483655	3.9466525765201395	6.893305153040279	170.0323028564453	170.0414276123047
319	170.05931091308594	9.218316666666668					1	DETECTED	170.0593 m/z @9.22 [CD6601_1.mzXML]	170.05931091308594	9.218316666666668	9.0832	10.38915	1.305950000000001	282071.40625	1940331.8627029506	0	1282	0.08596569805199117	1.5580541923706206	1.8829361466646592	170.0582275390625	170.05953979492188
320	170.09132385253906	1.7652833333333333					1	DETECTED	170.0913 m/z @1.77 [CD6601_1.mzXML]	170.09132385253906	1.7652833333333333	0.10113333333333333	19.9695	19.868366666666667	16478.27734375	6619013.846400514	0	1282	5.380980746777079	5.96952398121163	41.85924316861237	170.08358764648438	170.09632873535156
321	171.00155639648438	10.4596					1	DETECTED	171.0016 m/z @10.46 [CD6601_1.mzXML]	171.00155639648438	10.4596	10.431783333333334	10.486883333333333	0.05509999999999948	9735.4443359375	26767.576593017006	0	1282	0.29596442512842813	0.9904134212103065	0.980826842420613	171.00115966796875	171.00155639648438
322	171.06271362304688	9.218316666666668					1	DETECTED	171.0627 m/z @9.22 [CD6601_1.mzXML]	171.06271362304688	9.218316666666668	9.176066666666665	10.316116666666666	1.1400500000000005	26751.10546875	237432.75103137302	0	1282	0.10015610188849955	13.491715976330477	25.983431952660954	171.06231689453125	171.0627899169922
323	171.14842224121094	1.2348166666666667					1	DETECTED	171.1484 m/z @1.23 [CD6601_1.mzXML]	171.14842224121094	1.2348166666666667	0.10113333333333333	20.002833333333335	19.9017	9692.5263671875	6562100.910367072	0	1282	13.427047016997292	8.777451081283722	16.554902162567444	171.1422882080078	171.14895629882812
324	172.0363006591797	9.531066666666668					1	DETECTED	172.0363 m/z @9.53 [CD6601_1.mzXML]	172.0363006591797	9.531066666666668	1.3043	9.59335	8.28905	5407.87060546875	1249804.1826705325	0	1282	0.10232948217436366	0.5037854077948808	0.007570815589761647	172.03622436523438	172.04534912109375
325	172.07493591308594	10.818266666666666					1	DETECTED	172.0749 m/z @10.82 [CD6601_1.mzXML]	172.07493591308594	10.818266666666666	1.7932166666666667	10.951116666666667	9.157900000000001	12031.3447265625	5365764.880665771	0	1282	9.289214541559605	0.507360070027313	0.014720140054625873	172.0679168701172	172.07504272460938
326	172.13250732421875	10.255233333333333					1	DETECTED	172.1325 m/z @10.26 [CD6601_1.mzXML]	172.13250732421875	10.255233333333333	10.195016666666668	10.7165	0.5214833333333324	15048.349609375	137850.1712058108	0	1282	0.09430232557682139	4.3300581234432	7.660116246886401	172.13218688964844	172.1328125
327	172.9774169921875	1.5288333333333335					1	DETECTED	172.9774 m/z @1.53 [CD6601_1.mzXML]	172.9774169921875	1.5288333333333335	1.4245166666666667	7.719883333333333	6.295366666666666	6437.5224609375	1078745.8143420715	0	1282	0.13163504213859945	30.17430899504708	59.348617990094155	172.97731018066406	172.9864501953125
328	173.01992797851562	16.026983333333334					1	DETECTED	173.0199 m/z @16.03 [CD6601_1.mzXML]	173.01992797851562	16.026983333333334	0.16951666666666665	19.952833333333334	19.783316666666668	7404.14892578125	2534596.557130251	0	1282	8.470902390033487	0.62378553531039	0.4074040312025211	173.01907348632812	173.02865600585938
329	173.96058654785156	11.273033333333332					1	DETECTED	173.9606 m/z @11.27 [CD6601_1.mzXML]	173.96058654785156	11.273033333333332	0.10113333333333333	20.002833333333335	19.9017	10170.0849609375	2412614.1640690295	0	1282	1.1605226035051484	0.8907034613628838	1.1205127312792746	173.95590209960938	173.96148681640625
330	174.07789611816406	15.080216666666667					1	DETECTED	174.0779 m/z @15.08 [CD6601_1.mzXML]	174.07789611816406	15.080216666666667	0.20341666666666666	18.820833333333333	18.617416666666667	9329.150390625	2958153.4549346	0	1282	1.4026707864851033	0.6257198008532301	0.5789849330484295	174.0705108642578	174.08615112304688
331	174.1268768310547	11.0839					1	DETECTED	174.1269 m/z @11.08 [CD6601_1.mzXML]	174.1268768310547	11.0839	0.15253333333333333	19.86916666666667	19.716633333333334	2578.258544921875	1782967.3301979376	0	1282	11.894593156185298	0.9018375256524801	0.8036750513049604	174.1256561279297	174.135009765625
332	174.9369659423828	1.6770666666666665					1	DETECTED	174.9370 m/z @1.68 [CD6601_1.mzXML]	174.9369659423828	1.6770666666666665	1.5732	18.688166666666667	17.114966666666668	118545.0625	4700502.713661377	0	1282	0.116049543171443	82.38912066752256	1.145850576552763	174.9356689453125	174.93740844726562
333	174.99073791503906	1.45545					1	DETECTED	174.9907 m/z @1.46 [CD6601_1.mzXML]	174.99073791503906	1.45545	0.59625	19.98616666666667	19.389916666666668	48353.515625	3164101.2713187877	0	1282	1.0115692998542936	51.16467542794901	17.965481730678604	174.98312377929688	174.9953155517578
334	175.00758361816406	14.09935					1	DETECTED	175.0076 m/z @14.10 [CD6601_1.mzXML]	175.00758361816406	14.09935	9.8507	18.336333333333336	8.485633333333336	7844.4580078125	1451507.3245525206	0	1282	1.772539128878643	0.9986270148556997	null	175.00704956054688	175.0088653564453
335	175.02291870117188	3.3027333333333333					1	DETECTED	175.0229 m/z @3.30 [CD6601_1.mzXML]	175.02291870117188	3.3027333333333333	1.4245166666666667	18.637999999999998	17.213483333333333	13691.580078125	1843870.2143439327	0	1282	0.48203385074981897	2.1710878224120216	0.8165325922325318	175.0178985595703	175.03131103515625
336	175.03590393066406	9.730033333333333					1	DETECTED	175.0359 m/z @9.73 [CD6601_1.mzXML]	175.03590393066406	9.730033333333333	9.4533	13.10475	3.6514499999999988	12841.4365234375	645259.4939744262	0	1282	0.07058487637543642	null	0.4271347012890469	175.03573608398438	175.0431365966797
337	175.07408142089844	14.70905					1	DETECTED	175.0741 m/z @14.71 [CD6601_1.mzXML]	175.07408142089844	14.70905	1.8354666666666666	19.952833333333334	18.11736666666667	12598.697265625	4106651.81669543	0	1282	3.0325693353085903	0.938122566631551	0.8901257858758642	175.06651306152344	175.07485961914062
338	175.0962371826172	14.694433333333334					1	DETECTED	175.0962 m/z @14.69 [CD6601_1.mzXML]	175.0962371826172	14.694433333333334	0.11826666666666667	19.98616666666667	19.867900000000002	10566.431640625	2922667.69992096	0	1282	9.860708352440492	0.7518532849492551	0.5345471089792705	175.08628845214844	175.0962371826172
339	175.117919921875	1.7510166666666669					1	DETECTED	175.1179 m/z @1.75 [CD6601_1.mzXML]	175.117919921875	1.7510166666666669	1.5288333333333335	17.458000000000002	15.929166666666669	96715.9921875	2656463.206781249	0	1282	0.19880943002115115	2.139064522352042	10.166146728967833	175.1171875	175.1201629638672
340	176.06980895996094	10.568900000000001					1	DETECTED	176.0698 m/z @10.57 [CD6601_1.mzXML]	176.06980895996094	10.568900000000001	3.6353999999999997	10.804516666666666	7.169116666666667	72661.671875	1225353.426689637	0	1282	0.08902308968209738	0.5398287872476782	0.0697538263299597	176.0692138671875	176.07345581054688
341	176.9699249267578	1.5288333333333335					1	DETECTED	176.9699 m/z @1.53 [CD6601_1.mzXML]	176.9699249267578	1.5288333333333335	1.3906166666666666	1.6027833333333334	0.21216666666666684	33775.28515625	269496.6821981203	0	1282	0.1626670722231054	0.7738609052026667	0.6107178614063484	176.96971130371094	176.97000122070312
342	176.9987335205078	15.392933333333334					1	DETECTED	176.9987 m/z @15.39 [CD6601_1.mzXML]	176.9987335205078	15.392933333333334	1.1309333333333333	18.453833333333332	17.322899999999997	5008.23095703125	1989564.3778096328	0	1282	2.4529591298061924	0.6073096339924273	0.21461926798485473	176.9954376220703	177.00656127929688
343	177.0599822998047	1.6770666666666665					1	DETECTED	177.0600 m/z @1.68 [CD6601_1.mzXML]	177.0599822998047	1.6770666666666665	1.5437666666666667	12.711500000000001	11.167733333333334	40081.2890625	2332732.170209412	0	1282	0.05138461618791679	32.46538654366922	434.38470457449773	177.05413818359375	177.06967163085938
344	177.07485961914062	1.92045					1	DETECTED	177.0749 m/z @1.92 [CD6601_1.mzXML]	177.07485961914062	1.92045	1.9066333333333332	10.640083333333333	8.73345	22418.951171875	1938436.4496014097	0	1282	0.23087143707562152	316.1224855042078	629.1660737402549	177.0729522705078	177.07554626464844
345	177.0902099609375	11.588716666666667					1	DETECTED	177.0902 m/z @11.59 [CD6601_1.mzXML]	177.0902099609375	11.588716666666667	0.11826666666666667	20.002833333333335	19.884566666666668	10713.01171875	4101452.0778073124	0	1282	5.990866240981366	0.8667736081263886	4.62596601672131	177.08541870117188	177.09054565429688
346	177.16285705566406	12.726533333333332					1	DETECTED	177.1629 m/z @12.73 [CD6601_1.mzXML]	177.16285705566406	12.726533333333332	0.10113333333333333	19.98616666666667	19.885033333333336	7076.375	2677914.2699844996	0	1282	9.844507121261406	0.7875011220766605	0.8768257668311967	177.15699768066406	177.16285705566406
347	177.95516967773438	1.2178499999999999					1	DETECTED	177.9552 m/z @1.22 [CD6601_1.mzXML]	177.95516967773438	1.2178499999999999	0.22038333333333335	19.6515	19.431116666666664	2120.34423828125	1136468.5488849487	0	1282	7.46970171211101	9.740233591765808	18.480467183531616	177.9543914794922	177.95596313476562
348	178.11767578125	1.9066333333333332					1	DETECTED	178.1177 m/z @1.91 [CD6601_1.mzXML]	178.11767578125	1.9066333333333332	1.8785666666666667	2.2454833333333335	0.3669166666666668	20085.720703125	161008.52282989505	0	1282	0.10331737914069894	6.536520190023802	12.073040380047605	178.1170196533203	178.1179962158203
349	178.96243286132812	11.318566666666667					1	DETECTED	178.9624 m/z @11.32 [CD6601_1.mzXML]	178.96243286132812	11.318566666666667	0.42468333333333336	19.9695	19.544816666666666	8686.0029296875	2187424.093897827	0	1282	0.9032904640538444	0.897054616275494	0.8730834993723274	178.96168518066406	178.9635009765625
350	179.03936767578125	1.4994833333333333					1	DETECTED	179.0394 m/z @1.50 [CD6601_1.mzXML]	179.03936767578125	1.4994833333333333	1.4078666666666666	15.928216666666666	14.520349999999999	24942.84765625	2834974.321501037	0	1282	0.11648764970557735	79.24513370929596	150.07638110866023	179.03607177734375	179.0472869873047
351	179.0530242919922	14.856050000000002					1	DETECTED	179.0530 m/z @14.86 [CD6601_1.mzXML]	179.0530242919922	14.856050000000002	9.515649999999999	18.269333333333336	8.753683333333337	5829.72119140625	1363617.6783546137	0	1282	2.409209662926605	0.8195718797593188	0.3991394318763075	179.05230712890625	179.05760192871094
352	179.06942749023438	10.527666666666667					1	DETECTED	179.0694 m/z @10.53 [CD6601_1.mzXML]	179.06942749023438	10.527666666666667	0.13520000000000001	20.002833333333335	19.867633333333334	196204.375	3310564.8131734007	0	1282	0.08346146322026904	0.63379378261227	1.8605335550628805	179.0600128173828	179.07752990722656
353	179.1421356201172	12.58985					1	DETECTED	179.1421 m/z @12.59 [CD6601_1.mzXML]	179.1421356201172	12.58985	12.1188	14.9757	2.8568999999999996	13455.8779296875	771233.7169028933	0	1282	0.08094160291264174	3.0324806283833987	4.723390660449228	179.14111328125	179.1427001953125
354	180.02793884277344	11.588716666666667					1	DETECTED	180.0279 m/z @11.59 [CD6601_1.mzXML]	180.02793884277344	11.588716666666667	11.534533333333334	11.70155	0.16701666666666526	19032.810546875	122306.7533188473	0	1282	0.1715413167612727	1.5412180867425491	2.0824361734850982	180.02755737304688	180.0290069580078
355	180.06468200683594	9.730033333333333					1	DETECTED	180.0647 m/z @9.73 [CD6601_1.mzXML]	180.06468200683594	9.730033333333333	1.9764166666666665	14.054499999999999	12.078083333333332	26846.134765625	1752608.9577682498	0	1282	0.0885833958141582	0.5141892944392975	0.015822638800142366	180.06398010253906	180.07302856445312
356	180.0873565673828	8.879666666666667					1	DETECTED	180.0874 m/z @8.88 [CD6601_1.mzXML]	180.0873565673828	8.879666666666667	0.20341666666666666	19.119500000000002	18.916083333333336	9518.2900390625	1204711.1496048893	0	1282	0.04516213469265118	3.060857536228877	9.330042809264802	180.0792694091797	180.087646484375
357	181.00106811523438	1.5437666666666667					1	DETECTED	181.0011 m/z @1.54 [CD6601_1.mzXML]	181.00106811523438	1.5437666666666667	1.4078666666666666	1.6327333333333334	0.22486666666666677	10573.7744140625	106483.37836657718	0	1282	0.2023734633587364	0.8273240127544759	0.6546480255089518	181.00009155273438	181.00144958496094
358	181.04837036132812	12.435599999999999					1	DETECTED	181.0484 m/z @12.44 [CD6601_1.mzXML]	181.04837036132812	12.435599999999999	0.10113333333333333	20.002833333333335	19.9017	14141.234375	2698536.633382994	0	1282	1.4718120527652818	0.7615735240180961	0.6603672131090066	181.0448760986328	181.04983520507812
359	181.0712890625	9.376633333333332					1	DETECTED	181.0713 m/z @9.38 [CD6601_1.mzXML]	181.0712890625	9.376633333333332	6.22345	11.616283333333334	5.392833333333334	80806.703125	1425074.0307560402	0	1282	0.08301116509509754	0.6353920155875472	4.11451225344395	181.0687713623047	181.073974609375
360	181.08468627929688	11.588716666666667					1	DETECTED	181.0847 m/z @11.59 [CD6601_1.mzXML]	181.08468627929688	11.588716666666667	4.6958	19.701666666666664	15.005866666666664	6091636.5	4.933539407461765E7	1	1282	0.31074364996754866	1.4794269315862525	1.6033715407744182	181.0827178955078	181.08555603027344
361	182.0882568359375	11.588716666666667					1	DETECTED	182.0883 m/z @11.59 [CD6601_1.mzXML]	182.0882568359375	11.588716666666667	2.0041333333333333	11.7314	9.727266666666667	518782.46875	1.1564797055559821E7	1	1282	0.09005622246167988	0.5129128631628851	0.017163719195766917	182.0795440673828	182.08843994140625
362	182.14910888671875	15.813833333333333					1	DETECTED	182.1491 m/z @15.81 [CD6601_1.mzXML]	182.14910888671875	15.813833333333333	0.10113333333333333	20.002833333333335	19.9017	86155.03125	2.4005006183976054E7	0	1282	3.9141609423424732	0.7766500722052819	0.2790535252331026	182.14808654785156	182.1510009765625
363	182.96139526367188	1.5141333333333333					1	DETECTED	182.9614 m/z @1.51 [CD6601_1.mzXML]	182.96139526367188	1.5141333333333333	1.4702166666666665	1.5732	0.10298333333333343	14724.185546875	61432.262398193416	0	1282	0.13304043864516824	1.1724857685009455	1.344971537001891	182.96133422851562	182.9617919921875
364	183.04827880859375	16.632566666666666					1	DETECTED	183.0483 m/z @16.63 [CD6601_1.mzXML]	183.04827880859375	16.632566666666666	0.15253333333333333	19.9025	19.749966666666666	6066.74462890625	2312643.9678261117	0	1282	6.200454614986951	0.5992089417294868	0.15843107329895714	183.04779052734375	183.05059814453125
365	183.06922912597656	11.602383333333334					1	DETECTED	183.0692 m/z @11.60 [CD6601_1.mzXML]	183.06922912597656	11.602383333333334	9.31755	11.602383333333334	2.2848333333333333	19206.09765625	1126066.3962006837	0	1282	1.6850676899017838	0.5	null	183.0615692138672	183.06922912597656
366	183.079345703125	11.88335					1	DETECTED	183.0793 m/z @11.88 [CD6601_1.mzXML]	183.079345703125	11.88335	2.088433333333333	12.1188	10.030366666666668	97686.6640625	4183917.370218291	0	1282	0.13536254603982378	0.509728680224272	0.034768792795416475	183.0791015625	183.08876037597656
367	183.0920867919922	11.575166666666666					1	DETECTED	183.0921 m/z @11.58 [CD6601_1.mzXML]	183.0920867919922	11.575166666666666	0.2714	14.32325	14.05185	15914.10546875	1605470.454538757	0	1282	3.211813374749875	0.7849899605911932	0.5590817231655149	183.09097290039062	183.10177612304688
368	183.15245056152344	15.732					1	DETECTED	183.1525 m/z @15.73 [CD6601_1.mzXML]	183.15245056152344	15.732	0.10113333333333333	20.002833333333335	19.9017	5264.9814453125	2104886.6511300975	0	1282	2.2242890614882196	0.6366153721482708	0.587926875799869	183.15145874023438	183.15321350097656
369	184.04168701171875	10.597000000000001					1	DETECTED	184.0417 m/z @10.60 [CD6601_1.mzXML]	184.04168701171875	10.597000000000001	10.583133333333334	18.220000000000002	7.636866666666668	16552.7890625	749743.5640359488	0	1282	0.05844957083682978	275.36778846153356	6.7919078760663485	184.0328826904297	184.04849243164062
370	184.0721893310547	13.020016666666667					1	DETECTED	184.0722 m/z @13.02 [CD6601_1.mzXML]	184.0721893310547	13.020016666666667	9.0832	15.732	6.6488	146377.796875	4587696.782719482	0	1282	0.1877691967835151	1.793926864588917	1.7066294743223884	184.07162475585938	184.08135986328125
371	184.09327697753906	1.7793166666666667					1	DETECTED	184.0933 m/z @1.78 [CD6601_1.mzXML]	184.09327697753906	1.7793166666666667	1.7510166666666669	10.4596	8.708583333333333	529922.125	8086226.297793119	0	1282	0.051706936557065486	162.34516836100192	2.3084197635273167	184.0931854248047	184.0966033935547
372	184.99880981445312	1.45545					1	DETECTED	184.9988 m/z @1.46 [CD6601_1.mzXML]	184.99880981445312	1.45545	1.4078666666666666	11.229199999999999	9.821333333333332	11606.8017578125	2907854.643806885	0	1282	0.08595705970079814	103.20140105078812	205.40280210157627	184.99465942382812	184.9988555908203
373	185.04100036621094	1.8925833333333335					1	DETECTED	185.0410 m/z @1.89 [CD6601_1.mzXML]	185.04100036621094	1.8925833333333335	0.9573333333333333	10.890116666666668	9.932783333333335	568478.4375	7073678.353440827	0	1282	0.13392429605216027	2.1213373937729663	1.278768133090193	185.04051208496094	185.05099487304688
374	185.05137634277344	10.77645					1	DETECTED	185.0514 m/z @10.78 [CD6601_1.mzXML]	185.05137634277344	10.77645	6.173900000000001	17.276999999999997	11.103099999999998	8828.6044921875	2476425.496901336	0	1282	0.2327756658929765	1.2061900468218703	1.4123800936437403	185.051025390625	185.05694580078125
375	185.1276397705078	9.130166666666666					1	DETECTED	185.1276 m/z @9.13 [CD6601_1.mzXML]	185.1276397705078	9.130166666666666	9.020733333333334	14.025316666666667	5.004583333333333	103359.578125	1525129.4923349	0	1282	0.09586109778624952	1.9048408760947955	2.1911620991035656	185.117919921875	185.13087463378906
376	185.15240478515625	14.49395					1	DETECTED	185.1524 m/z @14.49 [CD6601_1.mzXML]	185.15240478515625	14.49395	4.804383333333333	15.682866666666666	10.878483333333332	6555.8857421875	1528871.527042908	0	1282	0.06210687376904467	0.5613503527849542	0.09885087048937219	185.15200805664062	185.1536102294922
377	186.0211639404297	9.232416666666667					1	DETECTED	186.0212 m/z @9.23 [CD6601_1.mzXML]	186.0211639404297	9.232416666666667	1.4245166666666667	11.068900000000001	9.644383333333334	32450.892578125	7012259.575932676	0	1282	10.749807799994457	0.612054706591694	0.2165920973946553	186.01492309570312	186.02171325683594
378	186.07240295410156	1.92045					1	DETECTED	186.0724 m/z @1.92 [CD6601_1.mzXML]	186.07240295410156	1.92045	0.5106833333333333	19.318666666666665	18.807983333333333	33628.8671875	1579231.906360962	0	1282	0.2050300980396591	1.5585014830902844	0.24113550344583945	186.0723114013672	186.0759735107422
379	186.2207794189453	11.46395					1	DETECTED	186.2208 m/z @11.46 [CD6601_1.mzXML]	186.2207794189453	11.46395	10.053633333333332	11.49245	1.4388166666666677	14346.7236328125	364244.01355932606	0	1282	0.05025269224014117	0.5101041137333221	0.02168961135533372	186.22012329101562	186.22116088867188
380	186.92190551757812	1.4994833333333333					1	DETECTED	186.9219 m/z @1.50 [CD6601_1.mzXML]	186.92190551757812	1.4994833333333333	1.4402666666666666	1.5880166666666669	0.14775000000000027	10388.6689453125	68216.22233374028	0	1282	0.05530046925935861	1.247537292428935	1.49507458485787	186.92164611816406	186.92221069335938
381	187.04103088378906	6.405083333333334					1	DETECTED	187.0410 m/z @6.41 [CD6601_1.mzXML]	187.04103088378906	6.405083333333334	6.405083333333334	17.160833333333336	10.755750000000003	6481.08642578125	1170657.471114899	0	1282	2.956719260764327	null	null	187.03553771972656	187.04574584960938
382	187.0565185546875	1.8785666666666667					1	DETECTED	187.0565 m/z @1.88 [CD6601_1.mzXML]	187.0565185546875	1.8785666666666667	1.8498666666666668	12.906166666666667	11.0563	393698.65625	5042980.906190917	0	1282	0.05476776552992968	5.635135163576302	4.174159626267367	187.0563507080078	187.06565856933594
383	187.0703125	2.97425					1	DETECTED	187.0703 m/z @2.97 [CD6601_1.mzXML]	187.0703125	2.97425	0.15253333333333333	19.885833333333334	19.7333	24505.220703125	4425308.131011689	0	1282	1.1658587720289826	1.687073379376952	2.347664424893686	187.07009887695312	187.07095336914062
384	187.0806884765625	1.5141333333333333					1	DETECTED	187.0807 m/z @1.51 [CD6601_1.mzXML]	187.0806884765625	1.5141333333333333	1.45545	1.5141333333333333	0.05868333333333342	5058.39892578125	10727.966068237312	0	1282	0.040878448674318335	0.5	null	187.08042907714844	187.08114624023438
385	187.12449645996094	11.258166666666666					1	DETECTED	187.1245 m/z @11.26 [CD6601_1.mzXML]	187.12449645996094	11.258166666666666	0.10113333333333333	20.002833333333335	19.9017	6419.982421875	3598182.1521732137	0	1282	16.2113754703559	0.8918903173185226	0.7837806346370454	187.1243133544922	187.1324462890625
386	187.4716796875	9.232416666666667					1	DETECTED	187.4717 m/z @9.23 [CD6601_1.mzXML]	187.4716796875	9.232416666666667	9.176066666666665	9.303183333333333	0.12711666666666765	13374.943359375	70848.44469397026	0	1282	0.09804207718031499	1.1279207335107664	1.2558414670215328	187.4715118408203	187.47195434570312
387	188.03419494628906	2.088433333333333					1	DETECTED	188.0342 m/z @2.09 [CD6601_1.mzXML]	188.03419494628906	2.088433333333333	1.9902666666666666	9.288866666666667	7.2986	9019.451171875	2000712.2332487183	0	1282	0.11482665302689288	37.17453310696101	73.34906621392203	188.03309631347656	188.0429229736328
388	188.06954956054688	9.218316666666668					1	DETECTED	188.0695 m/z @9.22 [CD6601_1.mzXML]	188.06954956054688	9.218316666666668	0.75015	19.735333333333333	18.98518333333333	5342988.0	3.592547083760004E7	1	1282	0.09409581869859096	1.516631742418937	1.8941210236312476	188.05966186523438	188.07789611816406
389	188.09022521972656	9.218316666666668					1	DETECTED	188.0902 m/z @9.22 [CD6601_1.mzXML]	188.09022521972656	9.218316666666668	2.1024833333333333	16.748833333333334	14.64635	11070.86328125	1459477.4307835086	0	1282	0.034059722625002564	0.9669363653539598	114.50909927258105	188.0808563232422	188.09393310546875
390	188.95492553710938	1.5288333333333335					1	DETECTED	188.9549 m/z @1.53 [CD6601_1.mzXML]	188.95492553710938	1.5288333333333335	1.4402666666666666	1.5288333333333335	0.0885666666666669	6673.267578125	22359.434891845747	0	1282	0.05983408189485884	0.5	null	188.95449829101562	188.9549560546875
391	189.02308654785156	13.522266666666667					1	DETECTED	189.0231 m/z @13.52 [CD6601_1.mzXML]	189.02308654785156	13.522266666666667	1.4848666666666666	18.303166666666666	16.8183	10117.876953125	3228888.965213136	0	1282	0.6313629810971744	0.6985852426603752	0.10400372314967002	189.014892578125	189.02374267578125
392	189.03599548339844	10.951116666666667					1	DETECTED	189.0360 m/z @10.95 [CD6601_1.mzXML]	189.03599548339844	10.951116666666667	10.804516666666666	15.895966666666668	5.091450000000002	8642.8125	576777.7919335329	0	1282	0.6421775885773524	17.365109140518285	33.73021828103657	189.0339813232422	189.03665161132812
393	189.0513153076172	10.431783333333334					1	DETECTED	189.0513 m/z @10.43 [CD6601_1.mzXML]	189.0513153076172	10.431783333333334	1.4245166666666667	10.51415	9.089633333333333	22800.70703125	7243380.285084229	0	1282	8.646777493683498	0.5045722342701079	0.011162245570992577	189.04537963867188	189.05169677734375
394	189.07290649414062	9.218316666666668					1	DETECTED	189.0729 m/z @9.22 [CD6601_1.mzXML]	189.07290649414062	9.218316666666668	1.6621166666666667	12.197466666666665	10.53535	551791.5	1.5453794584531264E7	0	1282	0.08747480704485433	1.4754546193657327	1.8642365721675656	189.066162109375	189.07325744628906
395	189.0859832763672	2.721416666666667					1	DETECTED	189.0860 m/z @2.72 [CD6601_1.mzXML]	189.0859832763672	2.721416666666667	0.10113333333333333	20.002833333333335	19.9017	75589.78125	1.6451613898063928E7	0	1282	1.4340181624874506	10.778270950122515	2.6518866547475564	189.0852813720703	189.09027099609375
396	189.15855407714844	1.6770666666666665					1	DETECTED	189.1586 m/z @1.68 [CD6601_1.mzXML]	189.15855407714844	1.6770666666666665	1.5585166666666666	16.96366666666667	15.405150000000003	35211.43359375	6307919.178476928	0	1282	0.14986434310310015	58.08641595901905	107.51174148672864	189.1583709716797	189.16346740722656
397	189.19778442382812	9.218316666666668					1	DETECTED	189.1978 m/z @9.22 [CD6601_1.mzXML]	189.19778442382812	9.218316666666668	9.176066666666665	9.332016666666668	0.15595000000000248	17191.4140625	95038.51950518871	0	1282	0.09266678355119495	1.8455621301774223	2.6911242603548446	189.19737243652344	189.19815063476562
398	190.08518981933594	10.832249999999998					1	DETECTED	190.0852 m/z @10.83 [CD6601_1.mzXML]	190.08518981933594	10.832249999999998	0.33935	19.768833333333337	19.429483333333337	125607.8828125	3285556.3754186435	0	1282	0.09255577063537501	0.5621999404443532	0.08467118740639056	190.07667541503906	190.09022521972656
399	190.1428680419922	10.374699999999999					1	DETECTED	190.1429 m/z @10.37 [CD6601_1.mzXML]	190.1428680419922	10.374699999999999	9.804933333333334	10.597000000000001	0.7920666666666669	33350.80078125	512688.18044384813	0	1282	0.17407707669621075	0.8565285263308825	0.7044056871857214	190.142578125	190.14306640625
400	190.96705627441406	13.449733333333334					1	DETECTED	190.9671 m/z @13.45 [CD6601_1.mzXML]	190.96705627441406	13.449733333333334	0.13520000000000001	19.9695	19.8343	8741.451171875	2904215.414580839	0	1282	2.7880985306710127	0.7636753826833004	0.0999898899183114	190.96212768554688	190.97091674804688
401	191.0391082763672	1.7510166666666669					1	DETECTED	191.0391 m/z @1.75 [CD6601_1.mzXML]	191.0391082763672	1.7510166666666669	1.4078666666666666	9.130166666666666	7.722299999999999	119468.9375	2518388.3272505486	0	1282	0.1825519785615699	1.817643952763946	null	191.0381317138672	191.0478973388672
402	191.075439453125	1.6770666666666665					1	DETECTED	191.0754 m/z @1.68 [CD6601_1.mzXML]	191.075439453125	1.6770666666666665	1.5732	19.30216666666667	17.72896666666667	101697.28125	3894063.02000052	0	1282	0.08975087724330488	39.74741751460513	88.07972418261643	191.06858825683594	191.0758819580078
403	191.9636688232422	12.963916666666668					1	DETECTED	191.9637 m/z @12.96 [CD6601_1.mzXML]	191.9636688232422	12.963916666666668	0.20341666666666666	19.852333333333334	19.64891666666667	6322.9169921875	2774817.91445401	0	1282	18.77484817471363	0.7699117066990583	0.5563946865716329	191.9636688232422	191.97157287597656
404	192.006591796875	11.273033333333332					1	DETECTED	192.0066 m/z @11.27 [CD6601_1.mzXML]	192.006591796875	11.273033333333332	0.13520000000000001	20.002833333333335	19.867633333333334	7320.31982421875	2146002.8513603504	0	1282	1.2072152862093652	0.8732949488120952	0.41361089771754966	192.00587463378906	192.00828552246094
405	192.07330322265625	1.7652833333333333					1	DETECTED	192.0733 m/z @1.77 [CD6601_1.mzXML]	192.07330322265625	1.7652833333333333	1.2524166666666665	9.515649999999999	8.263233333333332	8708.5322265625	1793726.28703714	0	1282	6.1961047637578694	5.286835478350544	9.463840391417571	192.06402587890625	192.0789794921875
406	192.10447692871094	9.546683333333334					1	DETECTED	192.1045 m/z @9.55 [CD6601_1.mzXML]	192.10447692871094	9.546683333333334	3.78215	9.669216666666667	5.887066666666668	5148.3701171875	726847.9690623168	0	1282	0.09505892018185058	0.5106282092797335	0.02305287857080307	192.1009521484375	192.10487365722656
407	192.96038818359375	2.216833333333333					1	DETECTED	192.9604 m/z @2.22 [CD6601_1.mzXML]	192.96038818359375	2.216833333333333	0.33935	16.4024	16.06305	14452.8125	1465813.242091736	0	1282	0.21865551043713793	4.277814272652221	7.555628545304442	192.96005249023438	192.96957397460938
408	193.03335571289062	3.403633333333333					1	DETECTED	193.0334 m/z @3.40 [CD6601_1.mzXML]	193.03335571289062	3.403633333333333	0.28841666666666665	18.721333333333334	18.432916666666667	8228.2158203125	1612678.484213013	0	1282	0.4845736634814779	2.95852883427049	4.91705766854098	193.03309631347656	193.04159545898438
409	193.08505249023438	10.51415					1	DETECTED	193.0851 m/z @10.51 [CD6601_1.mzXML]	193.08505249023438	10.51415	10.4733	13.29755	2.8242499999999993	171715.921875	1634997.4747990728	0	1282	0.08432854114753674	2.2335877346387267	2.7591424469210035	193.0763702392578	193.0852508544922
410	193.157470703125	14.536266666666668					1	DETECTED	193.1575 m/z @14.54 [CD6601_1.mzXML]	193.157470703125	14.536266666666668	0.9745666666666666	16.58375	15.609183333333332	7174.5078125	3480127.562796935	0	1282	0.4757123615060266	0.5754877092596551	0.03414726962992527	193.15333557128906	193.15834045410156
411	194.0323944091797	16.765333333333334					1	DETECTED	194.0324 m/z @16.77 [CD6601_1.mzXML]	194.0323944091797	16.765333333333334	0.25429999999999997	19.835833333333333	19.581533333333333	3939.342529296875	1613002.2876383362	0	1282	1.4847750835094793	0.5929832778485498	0.35609647901623	194.0319366455078	194.03326416015625
412	194.05918884277344	10.360183333333334					1	DETECTED	194.0592 m/z @10.36 [CD6601_1.mzXML]	194.05918884277344	10.360183333333334	10.316116666666666	10.4733	0.15718333333333412	14397.4765625	73639.60276354995	0	1282	0.09106471166345997	1.783472012102846	2.3797915176941467	194.058349609375	194.05931091308594
413	194.95755004882812	2.216833333333333					1	DETECTED	194.9576 m/z @2.22 [CD6601_1.mzXML]	194.95755004882812	2.216833333333333	2.2024	16.3197	14.1173	5547.75244140625	2085851.9334964603	0	1282	13.290470458455005	489.05196304850006	977.1039260970001	194.95729064941406	194.96295166015625
414	194.97572326660156	12.197466666666665					1	DETECTED	194.9757 m/z @12.20 [CD6601_1.mzXML]	194.97572326660156	12.197466666666665	11.200199999999999	14.010483333333333	2.8102833333333344	18999.73828125	1246360.411985291	0	1282	0.536574691914133	1.4089929139648378	1.817985827929676	194.97479248046875	194.9762420654297
415	195.0170135498047	1.4848666666666666					1	DETECTED	195.0170 m/z @1.48 [CD6601_1.mzXML]	195.0170135498047	1.4848666666666666	1.4245166666666667	1.5288333333333335	0.10431666666666684	6980.7451171875	31417.820072570827	0	1282	0.060900349998597614	0.8642640154653438	0.7285280309306876	195.01663208007812	195.0170135498047
416	195.02883911132812	16.848					1	DETECTED	195.0288 m/z @16.85 [CD6601_1.mzXML]	195.02883911132812	16.848	0.30535	19.952833333333334	19.647483333333334	6485.87451171875	2529907.7400780297	0	1282	3.156100034143737	0.5938432879053034	0.18768657581060685	195.02821350097656	195.0294952392578
417	195.0867462158203	9.927516666666666					1	DETECTED	195.0867 m/z @9.93 [CD6601_1.mzXML]	195.0867462158203	9.927516666666666	0.10113333333333333	20.002833333333335	19.9017	97371.484375	7401908.698503971	0	1282	0.10698716770697914	1.2727994346385552	0.4559695500851022	195.0848846435547	195.0873565673828
418	195.10061645507812	11.588716666666667					1	DETECTED	195.1006 m/z @11.59 [CD6601_1.mzXML]	195.10061645507812	11.588716666666667	9.4533	17.194166666666668	7.740866666666667	159278.15625	5055794.508116579	0	1282	0.405008105771671	1.0678896934481288	1.0007536253007365	195.09356689453125	195.10121154785156
419	195.13671875	12.104016666666666					1	DETECTED	195.1367 m/z @12.10 [CD6601_1.mzXML]	195.13671875	12.104016666666666	1.5585166666666666	12.34225	10.783733333333334	16164.373046875	2630567.8026026613	0	1282	0.13388397928765094	0.5112954972895232	0.02259099457904637	195.13638305664062	195.14410400390625
420	195.9928436279297	13.146733333333334					1	DETECTED	195.9928 m/z @13.15 [CD6601_1.mzXML]	195.9928436279297	13.146733333333334	0.18658333333333335	20.002833333333335	19.81625	4833.49072265625	2528424.8675800166	0	1282	17.572050579525023	0.7645069694409401	1.536274816874172	195.9928436279297	196.0026397705078
421	196.05966186523438	9.288866666666667					1	DETECTED	196.0597 m/z @9.29 [CD6601_1.mzXML]	196.05966186523438	9.288866666666667	8.83295	17.919500000000003	9.086550000000003	16028.9033203125	1514893.2148308714	0	1282	0.1241553957495416	8.672050042372787	14.429433732211754	196.05886840820312	196.06796264648438
422	196.09010314941406	9.927516666666666					1	DETECTED	196.0901 m/z @9.93 [CD6601_1.mzXML]	196.09010314941406	9.927516666666666	0.11826666666666667	9.9903	9.872033333333333	7987.06494140625	662181.1352826842	0	1282	0.10995957052365846	0.5090353327182965	0.018164163934327345	196.08975219726562	196.09080505371094
423	196.86407470703125	1.93425					1	DETECTED	196.8641 m/z @1.93 [CD6601_1.mzXML]	196.86407470703125	1.93425	1.7067666666666668	2.3300666666666667	0.6233	26678.109375	527611.9959903564	0	1282	0.3998474970352288	1.3699904754927104	1.5594894132515633	196.86334228515625	196.86436462402344
424	197.06365966796875	15.02065					1	DETECTED	197.0637 m/z @15.02 [CD6601_1.mzXML]	197.06365966796875	15.02065	5.777316666666667	19.618	13.840683333333331	12052.927734375	3007109.2040982028	0	1282	2.425930334885555	1.0077619112629939	0.8265524136846996	197.0560760498047	197.06661987304688
425	197.07965087890625	11.054216666666667					1	DETECTED	197.0797 m/z @11.05 [CD6601_1.mzXML]	197.07965087890625	11.054216666666667	10.445916666666667	11.24375	0.7978333333333332	32919.78125	316613.14270403964	0	1282	0.0980602195095095	0.6240278974430016	2.759271264784373	197.0787353515625	197.0823211669922
426	197.1158905029297	11.988983333333334					1	DETECTED	197.1159 m/z @11.99 [CD6601_1.mzXML]	197.1158905029297	11.988983333333334	1.1655333333333333	12.017666666666665	10.852133333333331	6296.6220703125	1150885.0909249268	0	1282	0.14466468520696196	0.501325055011726	0.002650110023452006	197.11544799804688	197.11668395996094
427	197.12753295898438	9.7598					1	DETECTED	197.1275 m/z @9.76 [CD6601_1.mzXML]	197.12753295898438	9.7598	4.851683333333333	9.911750000000001	5.0600666666666685	23415.0390625	514439.5534075635	0	1282	0.7786674304426366	0.5154794608930107	0.0194790758160207	197.11834716796875	197.13157653808594
428	198.0307159423828	10.445916666666667					1	DETECTED	198.0307 m/z @10.45 [CD6601_1.mzXML]	198.0307159423828	10.445916666666667	10.115649999999999	11.172016666666668	1.0563666666666691	50880.41796875	524473.8942921148	0	1282	0.11158025984771314	2.7296745465013976	2.920097010837603	198.03024291992188	198.03099060058594
429	198.0516357421875	10.541366666666667					1	DETECTED	198.0516 m/z @10.54 [CD6601_1.mzXML]	198.0516357421875	10.541366666666667	10.541366666666667	10.611383333333333	0.07001666666666573	22017.251953125	66260.90808081173	0	1282	0.05141234772364456	null	null	198.05157470703125	198.05184936523438
430	198.08384704589844	1.8641166666666666					1	DETECTED	198.0838 m/z @1.86 [CD6601_1.mzXML]	198.08384704589844	1.8641166666666666	1.7793166666666667	13.090633333333333	11.311316666666666	33078.84375	2249547.9728897703	0	1282	9.315564041821036	55.09307205115087	108.53238460296757	198.08297729492188	198.08761596679688
431	198.09654235839844	9.88125					1	DETECTED	198.0965 m/z @9.88 [CD6601_1.mzXML]	198.09654235839844	9.88125	2.3580666666666668	18.570666666666668	16.212600000000002	3134.396728515625	1322458.3692515567	0	1282	8.384258864236166	1.0775092990334325	1.1550185980668646	198.09503173828125	198.0972442626953
432	198.8610382080078	1.9902666666666666					1	DETECTED	198.8610 m/z @1.99 [CD6601_1.mzXML]	198.8610382080078	1.9902666666666666	1.7067666666666668	2.8472500000000003	1.1404833333333335	25425.107421875	578291.2544788208	0	1282	0.2995831079717075	2.0114344503233403	1.1327607882328583	198.86062622070312	198.86431884765625
433	198.939208984375	1.5288333333333335					1	DETECTED	198.9392 m/z @1.53 [CD6601_1.mzXML]	198.939208984375	1.5288333333333335	1.4078666666666666	1.6621166666666667	0.2542500000000001	300063.46875	1954217.2784757696	0	1282	0.10906517110167613	1.0494801431214444	1.0146199467466133	198.93124389648438	198.9392852783203
434	199.00991821289062	12.0032					1	DETECTED	199.0099 m/z @12.00 [CD6601_1.mzXML]	199.00991821289062	12.0032	10.225333333333333	19.119500000000002	8.894166666666669	3170.89794921875	995993.3603175964	0	1282	5.150619974179808	2.5013593070346496	4.002718614069299	199.00633239746094	199.01673889160156
435	199.09580993652344	10.568900000000001					1	DETECTED	199.0958 m/z @10.57 [CD6601_1.mzXML]	199.09580993652344	10.568900000000001	10.225333333333333	10.669683333333333	0.44435	7615.52392578125	95797.65280236828	0	1282	0.10567318461732356	0.6466721645483633	0.3395783076148196	199.09414672851562	199.09597778320312
436	199.14341735839844	8.864299999999998					1	DETECTED	199.1434 m/z @8.86 [CD6601_1.mzXML]	199.14341735839844	8.864299999999998	8.755033333333333	14.205766666666667	5.450733333333334	5336.22705078125	586771.5644429933	0	1282	0.08641916157090179	24.94234289200774	35.812034193189966	199.14244079589844	199.14779663085938
437	199.16798400878906	12.817416666666666					1	DETECTED	199.1680 m/z @12.82 [CD6601_1.mzXML]	199.16798400878906	12.817416666666666	0.8538833333333333	19.752166666666668	18.898283333333335	12324.7578125	1870505.8765363155	0	1282	1.6571041140918155	0.7898286738031687	0.17276364365971483	199.16688537597656	199.17787170410156
438	200.03636169433594	10.77645					1	DETECTED	200.0364 m/z @10.78 [CD6601_1.mzXML]	200.03636169433594	10.77645	1.6327333333333334	11.258166666666666	9.625433333333334	664585.25	5871261.52547501	1	1282	0.10045428400141354	0.5093976736301867	0.013406121857933573	200.02769470214844	200.04336547851562
439	200.06719970703125	1.7793166666666667					1	DETECTED	200.0672 m/z @1.78 [CD6601_1.mzXML]	200.06719970703125	1.7793166666666667	1.7652833333333333	9.62395	7.858666666666667	216074.078125	2.0808112021503355E7	0	1282	0.04445806565661892	270.170961933224	962.4198078491385	200.06712341308594	200.07337951660156
440	200.12701416015625	2.0464333333333333					1	DETECTED	200.1270 m/z @2.05 [CD6601_1.mzXML]	200.12701416015625	2.0464333333333333	1.9484	8.63195	6.68355	20762.71484375	976654.3996827083	0	1282	0.2773901675128836	14.391051724970346	14.269946924677159	200.12599182128906	200.1279296875
441	200.9366912841797	1.5141333333333333					1	DETECTED	200.9367 m/z @1.51 [CD6601_1.mzXML]	200.9366912841797	1.5141333333333333	1.4402666666666666	1.5732	0.13293333333333335	39973.5703125	206738.87702661136	0	1282	0.10707518009787043	0.8998194945848367	0.7515733725393468	200.93653869628906	200.9368896484375
442	200.9722900390625	1.5288333333333335					1	DETECTED	200.9723 m/z @1.53 [CD6601_1.mzXML]	200.9722900390625	1.5288333333333335	1.4245166666666667	1.6327333333333334	0.20821666666666672	94839.078125	576635.0767532963	0	1282	0.10759275971561721	1.0239764581145099	0.9664581633601573	200.97158813476562	200.97235107421875
443	201.01475524902344	1.9066333333333332					1	DETECTED	201.0148 m/z @1.91 [CD6601_1.mzXML]	201.01475524902344	1.9066333333333332	1.4078666666666666	15.440833333333334	14.032966666666667	73819.328125	2303214.333939392	0	1282	0.1245340910209527	0.790587493819701	0.46338498630491326	201.01187133789062	201.01512145996094
444	201.03988647460938	10.761616666666667					1	DETECTED	201.0399 m/z @10.76 [CD6601_1.mzXML]	201.03988647460938	10.761616666666667	10.316116666666666	18.570666666666668	8.254550000000002	47498.9296875	7109506.354292053	0	1282	0.08287589233905734	9.264365881032532	17.528731762065064	201.03790283203125	201.0424346923828
445	201.1112518310547	7.5031					1	DETECTED	201.1113 m/z @7.50 [CD6601_1.mzXML]	201.1112518310547	7.5031	0.10113333333333333	20.002833333333335	19.9017	40812.9609375	3.228343981501759E7	0	1282	7.211699969329034	1.344352176673767	0.7837467738134128	201.11033630371094	201.1115264892578
446	201.972900390625	1.5141333333333333					1	DETECTED	201.9729 m/z @1.51 [CD6601_1.mzXML]	201.972900390625	1.5141333333333333	1.4402666666666666	1.5732	0.13293333333333335	22255.861328125	110952.24260754399	0	1282	0.08065824518653097	0.8998194945848367	0.7688891737862438	201.9725799560547	201.97299194335938
447	202.11463928222656	6.322266666666667					1	DETECTED	202.1146 m/z @6.32 [CD6601_1.mzXML]	202.11463928222656	6.322266666666667	0.15253333333333333	19.98616666666667	19.833633333333335	5641.865234375	3572911.5454700897	0	1282	16.0403650943896	1.6073331100209627	2.2146662200419254	202.1060028076172	202.11502075195312
448	202.9700164794922	1.5288333333333335					1	DETECTED	202.9700 m/z @1.53 [CD6601_1.mzXML]	202.9700164794922	1.5288333333333335	1.4402666666666666	1.5732	0.13293333333333335	28876.078125	148331.2859172364	0	1282	0.0926538454480732	0.750470455400826	0.4917004283912102	202.96971130371094	202.9700164794922
449	203.03070068359375	1.8641166666666666					1	DETECTED	203.0307 m/z @1.86 [CD6601_1.mzXML]	203.03070068359375	1.8641166666666666	1.4245166666666667	10.77645	9.351933333333333	52970.0546875	5610345.0492807	0	1282	7.569575466065172	0.7330544066439865	0.33973550246267264	203.02194213867188	203.03732299804688
450	203.051025390625	1.7932166666666667					1	DETECTED	203.0510 m/z @1.79 [CD6601_1.mzXML]	203.051025390625	1.7932166666666667	1.6474499999999999	19.401333333333334	17.753883333333334	4313787.5	6.003578450663019E7	1	1282	0.10688135889024619	4.575858175808146	6.848268785052442	203.05064392089844	203.05223083496094
451	203.1051788330078	12.164966666666666					1	DETECTED	203.1052 m/z @12.16 [CD6601_1.mzXML]	203.1051788330078	12.164966666666666	0.716	12.245800000000001	11.529800000000002	8761.900390625	1688965.8114250486	0	1282	0.03639185757302066	0.5035301584713614	0.007060316942722728	203.1014862060547	203.11517333984375
452	203.1783447265625	11.70155					1	DETECTED	203.1783 m/z @11.70 [CD6601_1.mzXML]	203.1783447265625	11.70155	6.986516666666666	15.456833333333332	8.470316666666665	13161.9267578125	1864795.796912354	0	1282	0.16699923140822115	0.8982244734925874	0.48988322329129813	203.17767333984375	203.1853485107422
453	203.8228302001953	9.232416666666667					1	DETECTED	203.8228 m/z @9.23 [CD6601_1.mzXML]	203.8228302001953	9.232416666666667	9.161066666666667	9.39165	0.23058333333333358	18793.896484375	124823.6875146488	0	1282	0.08545575088225554	1.6158607801915301	2.131150137924749	203.82240295410156	203.8231964111328
454	204.0546875	1.7793166666666667					1	DETECTED	204.0547 m/z @1.78 [CD6601_1.mzXML]	204.0546875	1.7793166666666667	1.7067666666666668	10.1794	8.472633333333333	240662.578125	3988539.6675868514	0	1282	0.08153188577280135	4.847285536596216	7.2329407222253765	204.05447387695312	204.0560302734375
455	204.10440063476562	10.804516666666666					1	DETECTED	204.1044 m/z @10.80 [CD6601_1.mzXML]	204.10440063476562	10.804516666666666	3.4615500000000003	11.1284	7.666849999999998	8546.6650390625	2237989.5196419675	0	1282	0.0834947035736171	0.5220539836305943	0.04410796726118865	204.10081481933594	204.10557556152344
456	204.12161254882812	1.8785666666666667					1	DETECTED	204.1216 m/z @1.88 [CD6601_1.mzXML]	204.12161254882812	1.8785666666666667	1.8498666666666668	10.486883333333333	8.637016666666666	2341974.75	1.9512727568573546E7	0	1282	0.056980786449505105	9.128093955978171	10.272786865764663	204.12155151367188	204.12295532226562
457	204.41529846191406	9.232416666666667					1	DETECTED	204.4153 m/z @9.23 [CD6601_1.mzXML]	204.41529846191406	9.232416666666667	9.190416666666666	9.288866666666667	0.09845000000000148	15806.697265625	66050.03841015662	0	1282	0.08435869209026947	1.1720238095237827	1.3440476190475654	204.41525268554688	204.41561889648438
458	204.95578002929688	1.6327333333333334					1	DETECTED	204.9558 m/z @1.63 [CD6601_1.mzXML]	204.95578002929688	1.6327333333333334	1.5288333333333335	1.6917833333333334	0.16294999999999993	74376.3359375	360282.21104052744	0	1282	0.08242968175737708	0.7888790552223096	0.6396776563081525	204.9556427001953	204.95608520507812
459	204.995361328125	12.197466666666665					1	DETECTED	204.9954 m/z @12.20 [CD6601_1.mzXML]	204.995361328125	12.197466666666665	1.4402666666666666	13.492833333333333	12.052566666666667	7497.1201171875	2337471.9426348885	0	1282	0.2077667122610123	0.5602092861835175	0.12041857236703493	204.98806762695312	204.99867248535156
460	205.04640197753906	9.346766666666667					1	DETECTED	205.0464 m/z @9.35 [CD6601_1.mzXML]	205.04640197753906	9.346766666666667	2.088433333333333	9.88125	7.792816666666667	34674.8515625	1931764.962920686	0	1282	0.09365808191533809	0.5368185993111365	1.4575952832938144	205.03704833984375	205.0557403564453
461	205.0670623779297	1.7932166666666667					1	DETECTED	205.0671 m/z @1.79 [CD6601_1.mzXML]	205.0670623779297	1.7932166666666667	1.7216500000000001	11.974566666666668	10.252916666666668	85835.5234375	3875649.3300075685	0	1282	2.3240312934795053	71.32348198627578	6.320181369700229	205.0606231689453	205.0766143798828
462	205.0846710205078	12.482333333333335					1	DETECTED	205.0847 m/z @12.48 [CD6601_1.mzXML]	205.0846710205078	12.482333333333335	0.16951666666666665	19.86916666666667	19.699650000000002	30675.21875	5047681.046438233	0	1282	5.922796999541099	0.765072647057071	0.3056086203393785	205.0776824951172	205.0853729248047
463	205.0960235595703	9.232416666666667					1	DETECTED	205.0960 m/z @9.23 [CD6601_1.mzXML]	205.0960235595703	9.232416666666667	9.130166666666666	10.905183333333333	1.7750166666666676	5587252.5	3.574391259032716E7	1	1282	0.08781504244693927	1.2766448238728731	1.3928426984615276	205.09571838378906	205.096435546875
464	205.12521362304688	1.8925833333333335					1	DETECTED	205.1252 m/z @1.89 [CD6601_1.mzXML]	205.12521362304688	1.8925833333333335	1.8641166666666666	9.274716666666666	7.4106	200444.59375	2298618.48082367	0	1282	0.056665069948089286	8.912956867002103	12.447009307342368	205.1154327392578	205.12843322753906
465	205.78005981445312	9.218316666666668					1	DETECTED	205.7801 m/z @9.22 [CD6601_1.mzXML]	205.78005981445312	9.218316666666668	9.176066666666665	9.31755	0.14148333333333518	13164.5986328125	71364.85606054701	0	1282	0.10373960165887297	1.6743589743588858	2.7711596537737897	205.7798309326172	205.78012084960938
466	205.98641967773438	11.3485					1	DETECTED	205.9864 m/z @11.35 [CD6601_1.mzXML]	205.98641967773438	11.3485	0.11826666666666667	20.002833333333335	19.884566666666668	45037.65625	6194733.520340392	0	1282	0.3121430078869718	2.425152437836214	0.5346986147043205	205.9858856201172	205.99415588378906
467	206.0801239013672	10.316116666666666					1	DETECTED	206.0801 m/z @10.32 [CD6601_1.mzXML]	206.0801239013672	10.316116666666666	4.0026	18.903166666666667	14.900566666666666	149211.984375	2295628.1629116517	0	1282	0.10096908959567408	1.7890343770210375	2.4315907518807474	206.07923889160156	206.08934020996094
468	206.09939575195312	9.232416666666667					1	DETECTED	206.0994 m/z @9.23 [CD6601_1.mzXML]	206.09939575195312	9.232416666666667	9.130166666666666	12.77165	3.6414833333333334	591219.125	5239919.495882092	0	1282	0.08430454304324897	1.23182482128165	1.3342076614039269	206.09658813476562	206.10496520996094
469	206.38104248046875	9.218316666666668					1	DETECTED	206.3810 m/z @9.22 [CD6601_1.mzXML]	206.38104248046875	9.218316666666668	9.161066666666667	9.31755	0.15648333333333397	18175.9765625	100628.53877172887	0	1282	0.09850445499426641	1.3666666666666345	1.741818519931265	206.38064575195312	206.38156127929688
470	206.89260864257812	1.7510166666666669					1	DETECTED	206.8926 m/z @1.75 [CD6601_1.mzXML]	206.89260864257812	1.7510166666666669	1.6770666666666665	2.1881833333333334	0.5111166666666669	99578.671875	785631.1969440917	0	1282	0.21550328268409524	3.455826008564328	1.3468859927797048	206.89239501953125	206.89300537109375
471	206.9901123046875	16.287					1	DETECTED	206.9901 m/z @16.29 [CD6601_1.mzXML]	206.9901123046875	16.287	0.20341666666666666	20.002833333333335	19.79941666666667	8334.998046875	2760205.3018767103	0	1282	1.3968309372816083	0.6163488250275014	0.181073337560668	206.98619079589844	206.99147033691406
472	207.01565551757812	13.624966666666667					1	DETECTED	207.0157 m/z @13.62 [CD6601_1.mzXML]	207.01565551757812	13.624966666666667	1.4402666666666666	15.065249999999999	13.624983333333333	12140.5771484375	3140022.8193540047	0	1282	1.7132710917626497	0.5591021253429848	0.11109215832384256	207.01263427734375	207.02560424804688
473	207.0835418701172	10.316116666666666					1	DETECTED	207.0835 m/z @10.32 [CD6601_1.mzXML]	207.0835418701172	10.316116666666666	7.4865	10.38915	2.9026500000000004	16793.333984375	939039.9770850833	0	1282	0.09941617203901032	0.5129051638325571	0.02581032766511419	207.08338928222656	207.0922088623047
474	207.10943603515625	9.145733333333334					1	DETECTED	207.1094 m/z @9.15 [CD6601_1.mzXML]	207.10943603515625	9.145733333333334	9.0519	10.006166666666667	0.9542666666666673	38228.03515625	395840.33480999764	0	1282	0.13758754515322913	2.04854855102294	9.864368145616538	207.10340881347656	207.112060546875
475	207.173095703125	14.479733333333334					1	DETECTED	207.1731 m/z @14.48 [CD6601_1.mzXML]	207.173095703125	14.479733333333334	11.672716666666668	15.748683333333334	4.075966666666666	8121.06689453125	1031021.9138571168	0	1282	0.20533930353430208	0.7260317893849343	0.4520635787698686	207.17271423339844	207.17385864257812
476	208.04798889160156	15.666666666666666					1	DETECTED	208.0480 m/z @15.67 [CD6601_1.mzXML]	208.04798889160156	15.666666666666666	8.879666666666667	19.685166666666664	10.805499999999997	14556.802734375	3325320.023254792	0	1282	2.185320683745431	0.7960439074701634	0.639641074369594	208.04747009277344	208.0491180419922
477	208.1326446533203	8.739466666666667					1	DETECTED	208.1326 m/z @8.74 [CD6601_1.mzXML]	208.1326446533203	8.739466666666667	8.376566666666667	8.864299999999998	0.48773333333333113	2196.179443359375	34965.41224636824	0	1282	0.1499385230423922	0.6719941214292249	0.3439882428584498	208.13134765625	208.1326446533203
478	208.88958740234375	1.7364333333333335					1	DETECTED	208.8896 m/z @1.74 [CD6601_1.mzXML]	208.88958740234375	1.7364333333333335	1.6770666666666665	10.374699999999999	8.697633333333332	67051.234375	1479810.5346904295	0	1282	0.09024567697723707	73.25350926445773	1.129539030128488	208.8836669921875	208.8900146484375
479	208.93426513671875	2.2024					1	DETECTED	208.9343 m/z @2.20 [CD6601_1.mzXML]	208.93426513671875	2.2024	2.1024833333333333	9.8507	7.748216666666666	6665.6767578125	1848755.1408927	0	1282	0.15915685310063	38.773394495412845	76.5467889908257	208.93045043945312	208.934814453125
480	208.9774932861328	13.6989					1	DETECTED	208.9775 m/z @13.70 [CD6601_1.mzXML]	208.9774932861328	13.6989	11.1284	17.2605	6.132100000000001	10927.2041015625	1456305.3279071052	0	1282	0.4385812230349604	1.192783505154639	1.385567010309278	208.9766845703125	208.98741149902344
481	209.03240966796875	1.4702166666666665					1	DETECTED	209.0324 m/z @1.47 [CD6601_1.mzXML]	209.03240966796875	1.4702166666666665	1.3906166666666666	3.8701166666666666	2.4795	44516.58984375	771158.4895265503	0	1282	0.08751655636989675	15.538991856548053	1.5320387476428465	209.03196716308594	209.03250122070312
482	209.04452514648438	15.748683333333334					1	DETECTED	209.0445 m/z @15.75 [CD6601_1.mzXML]	209.04452514648438	15.748683333333334	0.15253333333333333	19.98616666666667	19.833633333333335	27348.212890625	6707025.278427191	0	1282	2.659445951811456	0.8110995768968496	0.7887076274854389	209.04347229003906	209.04495239257812
483	209.07957458496094	11.303333333333335					1	DETECTED	209.0796 m/z @11.30 [CD6601_1.mzXML]	209.07957458496094	11.303333333333335	11.287966666666668	11.362716666666667	0.07474999999999987	37038.56640625	101116.93133154316	0	1282	0.13103592179236756	2.43221258134485	3.8644251626896997	209.07952880859375	209.07974243164062
484	209.09103393554688	7.7363333333333335					1	DETECTED	209.0910 m/z @7.74 [CD6601_1.mzXML]	209.09103393554688	7.7363333333333335	6.00775	8.895100000000001	2.8873500000000014	17982.779296875	1170210.4134934996	0	1282	1.1199610580952424	0.6570350384625622	0.2858203498602738	209.09043884277344	209.10073852539062
485	209.11587524414062	12.060833333333333					1	DETECTED	209.1159 m/z @12.06 [CD6601_1.mzXML]	209.11587524414062	12.060833333333333	9.0832	12.466516666666667	3.3833166666666674	469579.03125	4565851.3348649265	1	1282	0.12557284533331092	0.7271507220142048	2.0955794135466883	209.1125030517578	209.11700439453125
486	210.9044647216797	1.6917833333333334					1	DETECTED	210.9045 m/z @1.69 [CD6601_1.mzXML]	210.9044647216797	1.6917833333333334	1.6621166666666667	1.7364333333333335	0.07431666666666681	18018.3359375	59420.09742871101	0	1282	0.05640149254048188	1.25252808988764	1.5050561797752804	210.90438842773438	210.9046630859375
487	210.93394470214844	11.419366666666667					1	DETECTED	210.9339 m/z @11.42 [CD6601_1.mzXML]	210.93394470214844	11.419366666666667	10.980516666666666	16.550966666666667	5.570450000000001	9920.775390625	908287.7906582031	0	1282	0.3250918100552358	6.346644639398423	11.693289278796845	210.93359375	210.93527221679688
488	211.04100036621094	2.6378166666666667					1	DETECTED	211.0410 m/z @2.64 [CD6601_1.mzXML]	211.04100036621094	2.6378166666666667	1.4245166666666667	16.7155	15.290983333333331	14952.9990234375	1315811.3293457339	0	1282	0.22415269745510713	6.301402511057995	0.7066253003985922	211.04049682617188	211.0417938232422
489	211.056884765625	9.39165					1	DETECTED	211.0569 m/z @9.39 [CD6601_1.mzXML]	211.056884765625	9.39165	9.346766666666667	16.124183333333335	6.777416666666667	30381.802734375	844430.9008172605	0	1282	0.07779705768935052	75.50037133308645	2.146005094159215	211.04847717285156	211.05906677246094
490	211.07940673828125	14.479733333333334					1	DETECTED	211.0794 m/z @14.48 [CD6601_1.mzXML]	211.07940673828125	14.479733333333334	2.3722166666666666	17.095666666666666	14.72345	7992.6376953125	3127088.3285671095	0	1282	0.6654667569257366	0.6080293096162026	0.17795893774458435	211.07398986816406	211.07986450195312
491	211.13156127929688	12.133999999999999					1	DETECTED	211.1316 m/z @12.13 [CD6601_1.mzXML]	211.13156127929688	12.133999999999999	0.10113333333333333	20.002833333333335	19.9017	32252.619140625	4386206.64978326	0	1282	0.12000464443957348	2.316244261736493	1.2520298263884237	211.12159729003906	211.13267517089844
492	211.1431121826172	10.285599999999999					1	DETECTED	211.1431 m/z @10.29 [CD6601_1.mzXML]	211.1431121826172	10.285599999999999	10.240216666666667	10.4596	0.21938333333333304	20813.615234375	159216.1145029299	0	1282	0.13121864339445288	2.417003305178192	3.834006610356384	211.142822265625	211.1434326171875
493	211.16799926757812	14.522133333333333					1	DETECTED	211.1680 m/z @14.52 [CD6601_1.mzXML]	211.16799926757812	14.522133333333333	14.32325	15.080216666666667	0.756966666666667	8725.25390625	192607.51856384284	0	1282	0.30514032820163095	1.9030419844129778	2.8060839688259556	211.16773986816406	211.16836547851562
494	212.01882934570312	11.376683333333334					1	DETECTED	212.0188 m/z @11.38 [CD6601_1.mzXML]	212.01882934570312	11.376683333333334	11.33355	11.405100000000001	0.07155000000000022	14886.2919921875	48702.04838159182	0	1282	0.06670438843819149	0.8294049459041731	0.6588098918083463	212.01837158203125	212.01882934570312
495	212.0460205078125	11.974566666666668					1	DETECTED	212.0460 m/z @11.97 [CD6601_1.mzXML]	212.0460205078125	11.974566666666668	11.959616666666667	12.104016666666666	0.1443999999999992	9254.7841796875	53011.33714843749	0	1282	0.10818508077153055	4.829431438126842	8.658862876253684	212.0456085205078	212.0463104248047
496	212.06712341308594	10.832249999999998					1	DETECTED	212.0671 m/z @10.83 [CD6601_1.mzXML]	212.06712341308594	10.832249999999998	9.406866666666668	10.935599999999999	1.5287333333333315	18473.21875	357856.3993287356	0	1282	0.13303222355868982	0.5362534055166449	0.07250681103328993	212.0602264404297	212.069580078125
497	212.83779907226562	1.7652833333333333					1	DETECTED	212.8378 m/z @1.77 [CD6601_1.mzXML]	212.83779907226562	1.7652833333333333	1.7216500000000001	2.2878499999999997	0.5661999999999996	17514.8515625	334391.4597661131	0	1282	0.4387892315331803	6.488158899923622	11.976317799847244	212.8375701904297	212.838623046875
498	213.0390167236328	12.696433333333333					1	DETECTED	213.0390 m/z @12.70 [CD6601_1.mzXML]	213.0390167236328	12.696433333333333	9.865666666666668	17.753333333333334	7.887666666666666	3737.5625	982748.8086477967	0	1282	5.42207018912454	1.3932032547130935	1.9889356694921805	213.0307159423828	213.04612731933594
499	213.111328125	10.568900000000001					1	DETECTED	213.1113 m/z @10.57 [CD6601_1.mzXML]	213.111328125	10.568900000000001	10.568900000000001	19.401333333333334	8.832433333333332	8387.533203125	1030428.2303476562	0	1282	0.054761263553707806	null	null	213.10516357421875	213.11741638183594
500	213.17709350585938	10.541366666666667					1	DETECTED	213.1771 m/z @10.54 [CD6601_1.mzXML]	213.17709350585938	10.541366666666667	1.0094666666666667	18.336333333333336	17.326866666666668	8043.70361328125	2026020.1926399842	0	1282	7.821156829743163	0.9088883993047906	0.8177767986095814	213.17691040039062	213.18679809570312
501	213.9581756591797	19.43433333333333					1	DETECTED	213.9582 m/z @19.43 [CD6601_1.mzXML]	213.9581756591797	19.43433333333333	0.11826666666666667	19.98616666666667	19.867900000000002	2578.44677734375	1153611.442309723	0	1282	1.3345992432396407	0.5142843090898425	0.028568618179684865	213.95738220214844	213.9590606689453
502	214.9165802001953	1.5288333333333335					1	DETECTED	214.9166 m/z @1.53 [CD6601_1.mzXML]	214.9165802001953	1.5288333333333335	1.4245166666666667	13.090633333333333	11.666116666666666	683424.625	1.6906561941743165E7	0	1282	0.1246581096584316	1.0671746524263506	1.0694757646861257	214.91357421875	214.916748046875
503	214.98788452148438	1.5288333333333335					1	DETECTED	214.9879 m/z @1.53 [CD6601_1.mzXML]	214.98788452148438	1.5288333333333335	1.4402666666666666	1.5732	0.13293333333333335	111903.78125	537639.0884853518	0	1282	0.08914563527597541	0.750470455400826	0.48586455386896543	214.98765563964844	214.98794555664062
504	215.0149383544922	1.9902666666666666					1	DETECTED	215.0149 m/z @1.99 [CD6601_1.mzXML]	215.0149383544922	1.9902666666666666	1.4078666666666666	19.18566666666667	17.777800000000003	60968.50390625	3277150.8183817747	0	1282	0.1372625183516456	1.2122348539331875	14.215848729580866	215.0059051513672	215.0228729248047
505	215.12686157226562	11.1284					1	DETECTED	215.1269 m/z @11.13 [CD6601_1.mzXML]	215.12686157226562	11.1284	5.711650000000001	18.336333333333336	12.624683333333335	8076.951171875	1458595.074354004	0	1282	0.1629583999068398	1.165337456346826	1.330674912693652	215.12596130371094	215.1364288330078
506	215.98829650878906	1.5288333333333335					1	DETECTED	215.9883 m/z @1.53 [CD6601_1.mzXML]	215.98829650878906	1.5288333333333335	1.4245166666666667	1.5288333333333335	0.10431666666666684	24386.115234375	85502.53771704117	0	1282	0.06918472555750399	0.5	null	215.9882049560547	215.98855590820312
507	216.06829833984375	8.4802					1	DETECTED	216.0683 m/z @8.48 [CD6601_1.mzXML]	216.06829833984375	8.4802	8.376566666666667	10.4179	2.0413333333333323	42506.9765625	709979.1584773549	0	1282	0.12277378261916283	2.144167297458558	2.0886226639259764	216.06744384765625	216.068603515625
508	216.12184143066406	2.0041333333333333					1	DETECTED	216.1218 m/z @2.00 [CD6601_1.mzXML]	216.12184143066406	2.0041333333333333	1.9484	10.905183333333333	8.956783333333334	10525.599609375	783102.6686947022	0	1282	0.12448908444358908	80.35391746411473	159.70783492822943	216.1213836669922	216.12965393066406
509	216.9213104248047	1.6770666666666665					1	DETECTED	216.9213 m/z @1.68 [CD6601_1.mzXML]	216.9213104248047	1.6770666666666665	1.4402666666666666	1.93425	0.49398333333333344	332048.34375	2538758.8835845958	0	1282	0.11154748063225939	null	4.91313529508123	216.91275024414062	216.92156982421875
510	216.94969177246094	1.5288333333333335					1	DETECTED	216.9497 m/z @1.53 [CD6601_1.mzXML]	216.94969177246094	1.5288333333333335	1.4245166666666667	13.311333333333332	11.886816666666665	260668.8125	1.1937544173989259E7	0	1282	0.10823159537531546	56.86235838716883	1.0376482456121061	216.9480438232422	216.9497528076172
511	217.02328491210938	10.527666666666667					1	DETECTED	217.0233 m/z @10.53 [CD6601_1.mzXML]	217.02328491210938	10.527666666666667	10.06915	17.24416666666667	7.175016666666668	4773.623046875	515414.50358316046	0	1282	0.29920322773492103	7.82416124459308	12.323698857216622	217.01898193359375	217.02720642089844
512	217.0458526611328	10.951116666666667					1	DETECTED	217.0459 m/z @10.95 [CD6601_1.mzXML]	217.0458526611328	10.951116666666667	10.022133333333333	18.286333333333335	8.264200000000002	10599.4443359375	1166025.8488371277	0	1282	0.6959399895272451	3.3785163832785234	7.549446431008994	217.0372314453125	217.053955078125
513	217.08070373535156	1.8785666666666667					1	DETECTED	217.0807 m/z @1.88 [CD6601_1.mzXML]	217.08070373535156	1.8785666666666667	1.3906166666666666	18.503833333333333	17.113216666666666	19905.67578125	2192650.9256760855	0	1282	0.6592338008870005	7.738792017576226	8.158552897526702	217.0709686279297	217.08181762695312
514	217.1206512451172	19.685166666666664					1	DETECTED	217.1207 m/z @19.69 [CD6601_1.mzXML]	217.1206512451172	19.685166666666664	0.10113333333333333	20.002833333333335	19.9017	17956.287109375	4748393.240354884	0	1282	0.8144508948369236	0.5147053062525269	0.07718255087910107	217.11724853515625	217.12171936035156
515	217.1939697265625	11.672716666666668					1	DETECTED	217.1940 m/z @11.67 [CD6601_1.mzXML]	217.1939697265625	11.672716666666668	11.658433333333333	11.898516666666666	0.24008333333333276	11543.0966796875	111078.63252514653	0	1282	0.19805439061118868	8.40431738623005	15.808634772460099	217.1935272216797	217.19415283203125
516	217.95008850097656	1.5437666666666667					1	DETECTED	217.9501 m/z @1.54 [CD6601_1.mzXML]	217.95008850097656	1.5437666666666667	1.4402666666666666	1.6027833333333334	0.16251666666666686	24240.041015625	162700.9571324464	0	1282	0.14534608489860013	0.7851046698872785	0.5418500106494135	217.95008850097656	217.95033264160156
517	218.08038330078125	9.232416666666667					1	DETECTED	218.0804 m/z @9.23 [CD6601_1.mzXML]	218.08038330078125	9.232416666666667	9.204433333333332	19.30216666666667	10.097733333333336	4937.9951171875	986945.6651147158	0	1282	0.04195933202941582	180.42406194162106	359.8481238832421	218.0802001953125	218.08544921875
518	218.1375274658203	2.074383333333333					1	DETECTED	218.1375 m/z @2.07 [CD6601_1.mzXML]	218.1375274658203	2.074383333333333	0.10113333333333333	19.98616666666667	19.885033333333336	71439.2734375	5585007.718892274	0	1282	3.044971669641724	8.475204861682755	0.6891054303211065	218.13693237304688	218.138427734375
519	218.21044921875	10.40365					1	DETECTED	218.2104 m/z @10.40 [CD6601_1.mzXML]	218.21044921875	10.40365	10.38915	10.4596	0.07044999999999924	7656.9482421875	26194.403078124782	0	1282	0.08865856637030589	2.429310344827567	3.858620689655134	218.21026611328125	218.21067810058594
520	218.9473876953125	1.5288333333333335					1	DETECTED	218.9474 m/z @1.53 [CD6601_1.mzXML]	218.9473876953125	1.5288333333333335	1.4402666666666666	1.6180333333333332	0.17776666666666663	38650.37109375	238972.1995144044	0	1282	0.12095430950802188	1.00357546104629	0.9619281973700753	218.9469757080078	218.94741821289062
521	218.96896362304688	9.865666666666668					1	DETECTED	218.9690 m/z @9.87 [CD6601_1.mzXML]	218.96896362304688	9.865666666666668	9.562116666666666	10.225333333333333	0.663216666666667	7017.71484375	148220.0186596068	0	1282	0.26073867549171936	1.0924339757316162	1.184867951463232	218.9687042236328	218.96922302246094
522	218.98277282714844	1.5288333333333335					1	DETECTED	218.9828 m/z @1.53 [CD6601_1.mzXML]	218.98277282714844	1.5288333333333335	1.4245166666666667	1.5732	0.14868333333333328	48569.34765625	266532.44977551274	0	1282	0.1057764665584362	0.7145103357550284	0.4865484205821727	218.98245239257812	218.98284912109375
523	219.0248565673828	1.7652833333333333					1	DETECTED	219.0249 m/z @1.77 [CD6601_1.mzXML]	219.0248565673828	1.7652833333333333	1.6917833333333334	17.458000000000002	15.766216666666669	2429250.5	2.2339841255334865E7	1	1282	0.06580748446421891	3.8687039358418893	5.153697198248136	219.01486206054688	219.0265655517578
524	219.04244995117188	8.724					1	DETECTED	219.0424 m/z @8.72 [CD6601_1.mzXML]	219.04244995117188	8.724	8.586066666666666	14.6657	6.079633333333334	6857.84375	979532.8838957518	0	1282	0.09411959591362518	22.038303528274334	43.07660705654867	219.04197692871094	219.0518341064453
525	219.11618041992188	14.931216666666668					1	DETECTED	219.1162 m/z @14.93 [CD6601_1.mzXML]	219.11618041992188	14.931216666666668	0.4933666666666667	20.002833333333335	19.50946666666667	18409.072265625	3382141.2868000176	0	1282	1.1786434397945555	0.9791818480784106	4.140073268785083	219.10919189453125	219.11715698242188
526	219.17300415039062	12.261716666666667					1	DETECTED	219.1730 m/z @12.26 [CD6601_1.mzXML]	219.17300415039062	12.261716666666667	0.11826666666666667	19.9025	19.784233333333333	22669.51171875	2266370.2354692686	0	1282	0.9834616598761663	0.8098519611632191	0.5890373555584592	219.17184448242188	219.17625427246094
527	219.20919799804688	13.85235					1	DETECTED	219.2092 m/z @13.85 [CD6601_1.mzXML]	219.20919799804688	13.85235	12.482333333333335	18.186833333333333	5.704499999999998	13929.6611328125	1128956.7716400756	0	1282	0.17888782480310184	2.081908979209501	3.163817958419002	219.2089080810547	219.21514892578125
528	220.02857971191406	1.7793166666666667					1	DETECTED	220.0286 m/z @1.78 [CD6601_1.mzXML]	220.02857971191406	1.7793166666666667	1.7510166666666669	2.386283333333333	0.6352666666666662	145328.21875	1076984.643576293	0	1282	0.10867364636571897	6.483484438390568	13.702654670333594	220.02842712402344	220.02963256835938
529	220.11697387695312	8.926416666666666					1	DETECTED	220.1170 m/z @8.93 [CD6601_1.mzXML]	220.11697387695312	8.926416666666666	8.801533333333333	16.567166666666665	7.765633333333332	20054.572265625	680049.8025458985	0	1282	0.12182958197039895	31.091552115307696	0.8063112379371586	220.1168975830078	220.1205596923828
530	220.93328857421875	1.6327333333333334					1	DETECTED	220.9333 m/z @1.63 [CD6601_1.mzXML]	220.93328857421875	1.6327333333333334	1.5288333333333335	1.92045	0.3916166666666665	158223.015625	1217007.29276709	0	1282	0.10277841928555409	1.8618375672539254	1.4099133316333674	220.9329071044922	220.93382263183594
531	220.98033142089844	1.5288333333333335					1	DETECTED	220.9803 m/z @1.53 [CD6601_1.mzXML]	220.98033142089844	1.5288333333333335	1.45545	1.5585166666666666	0.10306666666666664	13820.73828125	57445.44477490235	0	1282	0.08044859728611486	0.7022484669543467	0.40449693390869357	220.98013305664062	220.98040771484375
532	221.0015869140625	1.45545					1	DETECTED	221.0016 m/z @1.46 [CD6601_1.mzXML]	221.0015869140625	1.45545	1.2178499999999999	18.820833333333333	17.602983333333334	3321.84716796875	1890843.3812850958	0	1282	14.431017213575544	37.04331509539843	73.08663019079685	220.9954071044922	221.00631713867188
533	221.02328491210938	1.7652833333333333					1	DETECTED	221.0233 m/z @1.77 [CD6601_1.mzXML]	221.02328491210938	1.7652833333333333	1.7216500000000001	9.422116666666666	7.7004666666666655	164942.203125	2002055.2348751207	0	1282	0.06560387978543658	5.865214492111036	8.287260828890178	221.01991271972656	221.03004455566406
534	221.05235290527344	11.630166666666666					1	DETECTED	221.0524 m/z @11.63 [CD6601_1.mzXML]	221.05235290527344	11.630166666666666	11.520766666666667	15.797533333333332	4.276766666666665	12162.2275390625	1249392.0102860103	0	1282	0.08559354175880607	19.54646556977469	38.09293113954938	221.05189514160156	221.0581817626953
535	221.08009338378906	10.51415					1	DETECTED	221.0801 m/z @10.51 [CD6601_1.mzXML]	221.08009338378906	10.51415	10.4733	15.862933333333332	5.389633333333332	60492.70703125	1391388.0673742676	0	1282	0.07443031996010241	5.225627121214342	7.170129650364606	221.0751190185547	221.08306884765625
536	221.09132385253906	8.616766666666667					1	DETECTED	221.0913 m/z @8.62 [CD6601_1.mzXML]	221.09132385253906	8.616766666666667	4.526233333333334	9.332016666666668	4.805783333333334	9897.7744140625	460365.9113126834	0	1282	0.15840054521692792	0.6045432317666569	0.04811236146840005	221.09019470214844	221.09202575683594
537	222.06358337402344	15.50475					1	DETECTED	222.0636 m/z @15.50 [CD6601_1.mzXML]	222.06358337402344	15.50475	9.099033333333333	19.819000000000003	10.71996666666667	15971.9033203125	3534719.05307944	0	1282	6.318961503177977	0.7629343584342989	0.6457038408288696	222.05360412597656	222.06454467773438
538	222.86634826660156	1.7510166666666669					1	DETECTED	222.8663 m/z @1.75 [CD6601_1.mzXML]	222.86634826660156	1.7510166666666669	1.6917833333333334	10.006166666666667	8.314383333333334	90466.1015625	2103494.4442684324	0	1282	0.08301207442013347	70.18331457512646	139.36662915025292	222.86634826660156	222.87158203125
539	222.99310302734375	13.6555					1	DETECTED	222.9931 m/z @13.66 [CD6601_1.mzXML]	222.99310302734375	13.6555	1.4245166666666667	14.916500000000001	13.491983333333334	52313.6171875	4230150.133568177	0	1282	0.5384586760880232	0.5515494120805223	0.6767054882488951	222.99029541015625	222.99398803710938
540	223.0599365234375	15.34545					1	DETECTED	223.0599 m/z @15.35 [CD6601_1.mzXML]	223.0599365234375	15.34545	0.7328833333333333	19.9025	19.169616666666666	32554.26953125	7731238.07648102	0	1282	2.084285892965159	0.8749753244272855	0.7479384577655039	223.0594024658203	223.06341552734375
541	223.0951690673828	11.588716666666667					1	DETECTED	223.0952 m/z @11.59 [CD6601_1.mzXML]	223.0951690673828	11.588716666666667	0.10113333333333333	20.002833333333335	19.9017	2437970.0	2.4589562245443236E7	1	1282	0.11812499318850911	1.6185267419665121	1.761321103457635	223.08984375	223.09584045410156
542	223.13160705566406	12.389283333333333					1	DETECTED	223.1316 m/z @12.39 [CD6601_1.mzXML]	223.13160705566406	12.389283333333333	3.899383333333333	12.543866666666666	8.644483333333334	112144.4765625	4224001.123657167	0	1282	0.11731013895578002	0.5087072772498455	0.018214638735245	223.13137817382812	223.13888549804688
543	223.16807556152344	14.593816666666667					1	DETECTED	223.1681 m/z @14.59 [CD6601_1.mzXML]	223.16807556152344	14.593816666666667	10.96565	15.715766666666667	4.750116666666667	13979.7705078125	1837489.8735120853	0	1282	1.0685768219497742	0.6546166567136754	0.23028844341057178	223.1640625	223.16859436035156
544	224.0624542236328	11.672716666666668					1	DETECTED	224.0625 m/z @11.67 [CD6601_1.mzXML]	224.0624542236328	11.672716666666668	9.218316666666668	19.036	9.817683333333333	4535.0673828125	1332444.9606758733	0	1282	7.169627033226943	2.000016976314646	1.8300766865076168	224.0586700439453	224.07003784179688
545	224.0987548828125	11.588716666666667					1	DETECTED	224.0988 m/z @11.59 [CD6601_1.mzXML]	224.0987548828125	11.588716666666667	2.0041333333333333	18.621166666666667	16.617033333333335	276379.53125	6968231.323312591	0	1282	0.12027690530304191	0.5081790453703817	0.014634768422759348	224.09339904785156	224.09878540039062
546	224.9498291015625	11.959616666666667					1	DETECTED	224.9498 m/z @11.96 [CD6601_1.mzXML]	224.9498291015625	11.959616666666667	10.995116666666666	15.536633333333333	4.541516666666666	33583.00390625	2467123.5211574724	0	1282	1.1154430439183436	1.595436564479059	2.3363675326693234	224.94943237304688	224.95050048828125
547	225.0332489013672	1.7793166666666667					1	DETECTED	225.0332 m/z @1.78 [CD6601_1.mzXML]	225.0332489013672	1.7793166666666667	1.7652833333333333	14.14505	12.379766666666667	134641.671875	5423660.729020264	0	1282	0.07084341612529643	441.0843230403798	11.548907608044148	225.02615356445312	225.04278564453125
548	225.05345153808594	10.40365					1	DETECTED	225.0535 m/z @10.40 [CD6601_1.mzXML]	225.05345153808594	10.40365	9.31755	16.947333333333333	7.629783333333332	42523.22265625	1251519.051112366	0	1282	0.09079702600348938	3.3731702670046655	24.873407891773663	225.0533447265625	225.05979919433594
549	225.07492065429688	10.195016666666668					1	DETECTED	225.0749 m/z @10.20 [CD6601_1.mzXML]	225.07492065429688	10.195016666666668	10.163583333333333	10.316116666666666	0.15253333333333252	20993.677734375	115945.51215539488	0	1282	0.09442165949844572	2.4262990455990803	4.057587074439907	225.0746307373047	225.0749969482422
550	225.18350219726562	14.694433333333334					1	DETECTED	225.1835 m/z @14.69 [CD6601_1.mzXML]	225.18350219726562	14.694433333333334	14.32325	17.869666666666667	3.5464166666666674	7662.83447265625	349598.52914685063	0	1282	0.3362975580543175	1.5286095361645644	2.009603174087274	225.18309020996094	225.18453979492188
551	226.04391479492188	2.088433333333333					1	DETECTED	226.0439 m/z @2.09 [CD6601_1.mzXML]	226.04391479492188	2.088433333333333	2.0320833333333335	16.468416666666666	14.436333333333334	32171.833984375	1622580.040087799	0	1282	0.10434939084661554	128.09523809523884	5.439461767649301	226.04373168945312	226.0519561767578
552	226.9501190185547	1.6327333333333334					1	DETECTED	226.9501 m/z @1.63 [CD6601_1.mzXML]	226.9501190185547	1.6327333333333334	1.5585166666666666	12.32615	10.767633333333334	799315.0	1.0543094579418339E7	0	1282	0.0788708121218249	1.5797000628899083	2.4197538120585436	226.94964599609375	226.95053100585938
553	227.07827758789062	9.218316666666668					1	DETECTED	227.0783 m/z @9.22 [CD6601_1.mzXML]	227.07827758789062	9.218316666666668	9.145733333333334	9.699549999999999	0.5538166666666644	60928.36328125	406068.10610568395	0	1282	0.08968233855096486	1.5745133518547405	1.989630595628347	227.07801818847656	227.0785369873047
554	227.09030151367188	10.79065					1	DETECTED	227.0903 m/z @10.79 [CD6601_1.mzXML]	227.09030151367188	10.79065	10.77645	11.3907	0.6142500000000002	10513.7646484375	171798.0815751954	0	1282	0.0629038134704718	21.628521126762276	42.25704225352455	227.08982849121094	227.09056091308594
555	227.10174560546875	8.724					1	DETECTED	227.1017 m/z @8.72 [CD6601_1.mzXML]	227.10174560546875	8.724	8.495133333333333	8.801533333333333	0.3064	5037.0087890625	40238.327597564836	0	1282	0.2554490724073144	0.6693853772210892	0.21552765830139908	227.10118103027344	227.10223388671875
556	227.1238555908203	1.8498666666666668					1	DETECTED	227.1239 m/z @1.85 [CD6601_1.mzXML]	227.1238555908203	1.8498666666666668	1.8213166666666667	11.200199999999999	9.378883333333333	115070.2890625	3032530.516555786	0	1282	0.06672378874759666	5.6747525503350005	5.647536549549787	227.12355041503906	227.1267547607422
557	227.1745147705078	9.819766666666668					1	DETECTED	227.1745 m/z @9.82 [CD6601_1.mzXML]	227.1745147705078	9.819766666666668	1.1483333333333334	19.852333333333334	18.704	115446.2578125	3137960.8006785	0	1282	0.14792303869794132	1.0864875339573652	0.7756485433737835	227.16555786132812	227.17550659179688
558	228.06199645996094	10.316116666666666					1	DETECTED	228.0620 m/z @10.32 [CD6601_1.mzXML]	228.06199645996094	10.316116666666666	2.5820333333333334	10.40365	7.821616666666667	59314.984375	1.179945118933496E7	0	1282	0.0967553948061397	0.5056589339395965	1.8515801987707796	228.0619659423828	228.06776428222656
559	229.14227294921875	0.2714					1	DETECTED	229.1423 m/z @0.27 [CD6601_1.mzXML]	229.14227294921875	0.2714	0.10113333333333333	20.002833333333335	19.9017	87343.859375	6.830565614353517E7	1	1282	2.6525543046274316	58.44273688332029	7.846385928615687	229.1416778564453	229.1427001953125
560	229.15328979492188	1.8925833333333335					1	DETECTED	229.1533 m/z @1.89 [CD6601_1.mzXML]	229.15328979492188	1.8925833333333335	1.8641166666666666	2.414266666666667	0.5501500000000001	170271.3125	2660375.223519531	0	1282	0.12271497037069379	9.663056206088928	18.326112412177856	229.1449737548828	229.15345764160156
561	230.1456756591797	1.0615333333333334					1	DETECTED	230.1457 m/z @1.06 [CD6601_1.mzXML]	230.1456756591797	1.0615333333333334	0.30535	19.952833333333334	19.647483333333334	12449.71875	8256079.268583624	0	1282	3.8090646578796346	12.991216856582398	24.982433713164795	230.14451599121094	230.14610290527344
562	230.1566162109375	1.9066333333333332					1	DETECTED	230.1566 m/z @1.91 [CD6601_1.mzXML]	230.1566162109375	1.9066333333333332	1.8925833333333335	2.2878499999999997	0.3952666666666662	19507.216796875	215392.2722084957	0	1282	0.19050055310507585	14.066429418742896	27.13285883748579	230.15618896484375	230.15762329101562
563	230.24627685546875	11.405100000000001					1	DETECTED	230.2463 m/z @11.41 [CD6601_1.mzXML]	230.24627685546875	11.405100000000001	11.362716666666667	11.85305	0.4903333333333322	302673.3125	1951070.8633980635	1	1282	0.09912551071432141	2.3981814686989282	3.2691354169572637	230.24615478515625	230.24681091308594
564	230.96524047851562	1.5288333333333335					1	DETECTED	230.9652 m/z @1.53 [CD6601_1.mzXML]	230.96524047851562	1.5288333333333335	1.4078666666666666	1.6327333333333334	0.22486666666666677	286674.03125	1702504.7881500253	0	1282	0.09924895084048346	1.0344614575296163	1.013567294823931	230.96484375	230.9652862548828
565	231.13589477539062	15.282033333333334					1	DETECTED	231.1359 m/z @15.28 [CD6601_1.mzXML]	231.13589477539062	15.282033333333334	0.10113333333333333	20.002833333333335	19.9017	355997.9375	3.7987621850501336E7	1	1282	0.9005161495646448	0.8823699074669602	2.6762770360752297	231.13526916503906	231.14553833007812
566	232.0626983642578	8.973633333333334					1	DETECTED	232.0627 m/z @8.97 [CD6601_1.mzXML]	232.0626983642578	8.973633333333334	8.910733333333333	12.78685	3.8761166666666664	25558.328125	638957.5446289682	0	1282	0.08776125141820401	30.40094705974165	64.1076622000656	232.06260681152344	232.06298828125
567	232.13941955566406	15.095233333333335					1	DETECTED	232.1394 m/z @15.10 [CD6601_1.mzXML]	232.13941955566406	15.095233333333335	0.6304666666666667	19.885833333333334	19.255366666666667	21819.43359375	3348911.8835925586	0	1282	0.9213689150366182	0.9295944466798018	0.5968019521945311	232.13861083984375	232.1400909423828
568	232.15338134765625	8.465033333333333					1	DETECTED	232.1534 m/z @8.47 [CD6601_1.mzXML]	232.15338134765625	8.465033333333333	4.931266666666667	9.376633333333332	4.445366666666666	73590.6640625	1436593.3563608094	0	1282	0.21491739745664518	0.934298541124696	0.6856817236281508	232.1531982421875	232.15359497070312
569	232.89511108398438	1.7216500000000001					1	DETECTED	232.8951 m/z @1.72 [CD6601_1.mzXML]	232.89511108398438	1.7216500000000001	1.6474499999999999	1.9066333333333332	0.2591833333333333	186528.375	1327257.974438233	0	1282	0.11123696314332454	1.718052383292195	1.4053139782679094	232.8950958251953	232.89566040039062
570	232.92715454101562	1.5288333333333335					1	DETECTED	232.9272 m/z @1.53 [CD6601_1.mzXML]	232.92715454101562	1.5288333333333335	1.4245166666666667	1.6327333333333334	0.20821666666666672	98922.265625	662126.2700755616	0	1282	0.12257795801001792	1.0115172666821306	1.1475434547395482	232.92674255371094	232.92723083496094
571	232.98435974121094	10.832249999999998					1	DETECTED	232.9844 m/z @10.83 [CD6601_1.mzXML]	232.98435974121094	10.832249999999998	10.568900000000001	19.551	8.982099999999997	10096.435546875	1061997.1916026305	0	1282	0.09914027626300381	17.05354091513212	33.10708183026424	232.98387145996094	232.9866485595703
572	232.9981689453125	1.5141333333333333					1	DETECTED	232.9982 m/z @1.51 [CD6601_1.mzXML]	232.9981689453125	1.5141333333333333	1.4245166666666667	1.6027833333333334	0.1782666666666668	48930.96484375	269109.78043890407	0	1282	0.07711132692419032	1.0004433595469198	1.1495000642118067	232.99789428710938	232.99850463867188
573	233.11181640625	2.7492333333333336					1	DETECTED	233.1118 m/z @2.75 [CD6601_1.mzXML]	233.11181640625	2.7492333333333336	0.32236666666666663	19.952833333333334	19.630466666666667	7031.13818359375	2670197.76402237	0	1282	1.0188060422047198	0.8838653539175112	1.2337976626102036	233.10418701171875	233.1192169189453
574	233.13168334960938	15.05035					1	DETECTED	233.1317 m/z @15.05 [CD6601_1.mzXML]	233.13168334960938	15.05035	10.300766666666668	19.91916666666667	9.618400000000001	12926.7841796875	2044132.2177522585	0	1282	0.6602550436720716	0.8268318973313906	0.8041607328983288	233.1311492919922	233.13375854492188
575	233.1456756591797	14.856050000000002					1	DETECTED	233.1457 m/z @14.86 [CD6601_1.mzXML]	233.1456756591797	14.856050000000002	8.879666666666667	19.852333333333334	10.972666666666667	12754.5908203125	2227846.602753052	0	1282	0.5396857012671976	0.9180022477362283	0.542590493414607	233.145263671875	233.1527557373047
576	234.89231872558594	1.7510166666666669					1	DETECTED	234.8923 m/z @1.75 [CD6601_1.mzXML]	234.89231872558594	1.7510166666666669	1.6474499999999999	1.8785666666666667	0.23111666666666686	72499.703125	498491.8708813478	0	1282	0.11166781894512257	1.1157869327325365	0.9885685537538286	234.89212036132812	234.89288330078125
577	235.0675811767578	11.88335					1	DETECTED	235.0676 m/z @11.88 [CD6601_1.mzXML]	235.0675811767578	11.88335	11.837950000000001	11.988983333333334	0.15103333333333246	16748.6484375	89011.40745556614	0	1282	0.062255842189797406	1.6633627019089845	2.326725403817969	235.06724548339844	235.06765747070312
578	235.09120178222656	3.1310833333333337					1	DETECTED	235.0912 m/z @3.13 [CD6601_1.mzXML]	235.09120178222656	3.1310833333333337	0.10113333333333333	20.002833333333335	19.9017	113329.109375	3.117081589713664E7	1	1282	3.7876389278741827	4.708654124675479	15.20749934935015	235.0894775390625	235.092041015625
579	235.1678466796875	12.293583333333334					1	DETECTED	235.1678 m/z @12.29 [CD6601_1.mzXML]	235.1678466796875	12.293583333333334	9.684283333333333	12.420033333333333	2.7357499999999995	19903.517578125	470609.2965635069	0	1282	0.17327531516453298	0.5242306365691944	0.04846127313838897	235.167236328125	235.16864013671875
580	236.07916259765625	14.129716666666667					1	DETECTED	236.0792 m/z @14.13 [CD6601_1.mzXML]	236.07916259765625	14.129716666666667	11.098516666666665	17.7205	6.621983333333336	5019.0810546875	1346676.3259423224	0	1282	5.360593461985115	1.0923039280373008	1.1846078560746014	236.07017517089844	236.0812530517578
581	236.09469604492188	2.9882833333333334					1	DETECTED	236.0947 m/z @2.99 [CD6601_1.mzXML]	236.09469604492188	2.9882833333333334	0.11826666666666667	19.98616666666667	19.867900000000002	10267.2900390625	2893074.142946411	0	1282	2.2260298154092735	3.415376628501824	6.22492100266776	236.0938720703125	236.0958709716797
582	236.11184692382812	10.360183333333334					1	DETECTED	236.1118 m/z @10.36 [CD6601_1.mzXML]	236.11184692382812	10.360183333333334	10.300766666666668	18.870333333333335	8.569566666666667	4870.51513671875	1002301.5802383423	0	1282	0.05833609882474633	72.11416549789756	143.22833099579512	236.107177734375	236.1139373779297
583	236.9072265625	1.6327333333333334					1	DETECTED	236.9072 m/z @1.63 [CD6601_1.mzXML]	236.9072265625	1.6327333333333334	1.5732	1.6917833333333334	0.11858333333333348	17725.263671875	82278.42155322272	0	1282	0.13256913750831778	0.9959406494960802	0.9918812989921603	236.90692138671875	236.907470703125
584	236.96536254882812	14.508016666666666					1	DETECTED	236.9654 m/z @14.51 [CD6601_1.mzXML]	236.96536254882812	14.508016666666666	11.33355	14.508016666666666	3.1744666666666657	10624.06640625	1128848.3608310546	0	1282	2.578413332408248	0.5	null	236.96536254882812	236.97097778320312
585	236.99668884277344	1.9764166666666665					1	DETECTED	236.9967 m/z @1.98 [CD6601_1.mzXML]	236.99668884277344	1.9764166666666665	1.93425	10.06915	8.1349	30308.298828125	1406323.3863554683	0	1282	0.16514178236826949	92.83372409538873	183.40024389827676	236.99655151367188	237.00668334960938
586	237.06825256347656	2.1313833333333334					1	DETECTED	237.0683 m/z @2.13 [CD6601_1.mzXML]	237.06825256347656	2.1313833333333334	1.5585166666666666	18.470333333333333	16.911816666666667	14421.853515625	6527505.580379513	0	1282	13.461822231047636	7.788544134951642	26.65884612247738	237.0679473876953	237.07730102539062
587	237.08456420898438	15.6504					1	DETECTED	237.0846 m/z @15.65 [CD6601_1.mzXML]	237.08456420898438	15.6504	9.176066666666665	15.6504	6.474333333333334	6275.66357421875	1518505.0254449463	0	1282	6.38754454259028	0.5	null	237.08419799804688	237.08627319335938
588	237.1107177734375	11.822750000000001					1	DETECTED	237.1107 m/z @11.82 [CD6601_1.mzXML]	237.1107177734375	11.822750000000001	0.64725	20.002833333333335	19.355583333333335	26544.1171875	3230438.897031736	0	1282	2.259468598402984	4.786209183553713	7.48280436330497	237.10838317871094	237.11190795898438
589	237.14703369140625	11.929166666666667					1	DETECTED	237.1470 m/z @11.93 [CD6601_1.mzXML]	237.14703369140625	11.929166666666667	8.495133333333333	15.377183333333333	6.88205	54737.53125	2532499.852358766	0	1282	0.10833819978812365	0.5215565707052799	0.5189724376636957	237.13720703125	237.15679931640625
590	237.4881591796875	10.51415					1	DETECTED	237.4882 m/z @10.51 [CD6601_1.mzXML]	237.4881591796875	10.51415	5.6953000000000005	10.625566666666666	4.9302666666666655	13952.568359375	920664.4739626467	0	1282	4.8835427474773505	0.5115605037163083	0.023281605682779673	237.48745727539062	237.49024963378906
591	238.1055145263672	14.040066666666666					1	DETECTED	238.1055 m/z @14.04 [CD6601_1.mzXML]	238.1055145263672	14.040066666666666	5.400033333333334	19.835833333333333	14.4358	17983.197265625	2940838.166417236	0	1282	0.15849123377641305	1.1775699874041645	1.1887903111213223	238.10504150390625	238.10801696777344
592	238.23316955566406	10.51415					1	DETECTED	238.2332 m/z @10.51 [CD6601_1.mzXML]	238.23316955566406	10.51415	10.51415	10.611383333333333	0.09723333333333173	11694.671875	38254.927450805335	0	1282	0.05630981409884761	null	null	238.23294067382812	238.2334442138672
593	238.84043884277344	1.7510166666666669					1	DETECTED	238.8404 m/z @1.75 [CD6601_1.mzXML]	238.84043884277344	1.7510166666666669	1.6917833333333334	1.7932166666666667	0.10143333333333326	24147.845703125	104767.08987158196	0	1282	0.08455813498117526	0.8562183455261652	0.7124366910523302	238.840087890625	238.84075927734375
594	238.96542358398438	12.261716666666667					1	DETECTED	238.9654 m/z @12.26 [CD6601_1.mzXML]	238.96542358398438	12.261716666666667	3.188016666666667	19.069333333333336	15.88131666666667	138683.8125	9589754.939893637	1	1282	0.9685542290911311	0.8477204383692349	1.2950175363626175	238.96444702148438	238.97523498535156
595	239.0625762939453	1.8641166666666666					1	DETECTED	239.0626 m/z @1.86 [CD6601_1.mzXML]	239.0625762939453	1.8641166666666666	1.5141333333333333	12.920666666666667	11.406533333333334	54238.6875	3607994.9211473693	0	1282	0.039783144056508624	1.137064845648542	30.199630187493014	239.05343627929688	239.07089233398438
596	239.0898895263672	10.51415					1	DETECTED	239.0899 m/z @10.51 [CD6601_1.mzXML]	239.0898895263672	10.51415	5.091466666666666	19.785833333333336	14.69436666666667	4078789.25	2.505310320723905E7	1	1282	0.08826361860765353	1.8637627499582146	2.6490398057216207	239.08621215820312	239.09971618652344
597	239.1085968017578	10.51415					1	DETECTED	239.1086 m/z @10.51 [CD6601_1.mzXML]	239.1085968017578	10.51415	8.258583333333332	15.392933333333334	7.134350000000001	9735.5869140625	1489697.776925446	0	1282	0.038255776717399215	1.5814983670031173	2.1629967340062346	239.10386657714844	239.11691284179688
598	239.16259765625	12.574666666666667					1	DETECTED	239.1626 m/z @12.57 [CD6601_1.mzXML]	239.16259765625	12.574666666666667	10.555016666666667	12.681533333333334	2.1265166666666673	156978.46875	1902166.3092652585	0	1282	0.10071874567300121	0.5264567293012816	0.05291345860256325	239.15892028808594	239.162841796875
599	239.2355499267578	13.838416666666665					1	DETECTED	239.2355 m/z @13.84 [CD6601_1.mzXML]	239.2355499267578	13.838416666666665	6.2895	15.928216666666666	9.638716666666665	53024.58203125	5782679.663725434	0	1282	0.26761416988447273	0.5296141561391331	0.05008864937585025	239.2352294921875	239.23638916015625
600	239.96453857421875	12.164966666666666					1	DETECTED	239.9645 m/z @12.16 [CD6601_1.mzXML]	239.96453857421875	12.164966666666666	11.405100000000001	15.15605	3.7509499999999996	9086.0576171875	699142.8436248165	0	1282	0.14174722995983302	2.4681632742586452	3.93632654851729	239.96424865722656	239.9702911376953
601	240.09352111816406	10.51415					1	DETECTED	240.0935 m/z @10.51 [CD6601_1.mzXML]	240.09352111816406	10.51415	9.562116666666666	13.6848	4.122683333333333	370784.84375	3857264.018286625	0	1282	0.09430977407975405	27.029651548090413	57.527418545050764	240.0835723876953	240.10191345214844
602	240.1658935546875	12.574666666666667					1	DETECTED	240.1659 m/z @12.57 [CD6601_1.mzXML]	240.1658935546875	12.574666666666667	8.801533333333333	12.6363	3.834766666666667	26187.6171875	515360.2981874992	0	1282	0.08379816241111016	0.5081673940314857	0.01633478806297144	240.15676879882812	240.16616821289062
603	240.9661865234375	12.310016666666666					1	DETECTED	240.9662 m/z @12.31 [CD6601_1.mzXML]	240.9661865234375	12.310016666666666	11.1577	19.852333333333334	8.694633333333334	12077.037109375	1436458.982569641	0	1282	0.6290348694272687	3.772675335194322	6.417104217454592	240.96009826660156	240.96652221679688
604	241.06710815429688	10.316116666666666					1	DETECTED	241.0671 m/z @10.32 [CD6601_1.mzXML]	241.06710815429688	10.316116666666666	9.9747	10.431783333333334	0.4570833333333333	10226.4462890625	98750.3054522707	0	1282	0.098526917213837	0.6693922382230921	0.3387844764461842	241.06289672851562	241.068115234375
605	241.0937957763672	10.51415					1	DETECTED	241.0938 m/z @10.51 [CD6601_1.mzXML]	241.0937957763672	10.51415	10.4733	10.79065	0.31734999999999935	21762.36328125	132921.5584638671	0	1282	0.09096850149562385	3.095974020717951	8.382310241446147	241.09310913085938	241.09532165527344
606	241.10581970214844	11.588716666666667					1	DETECTED	241.1058 m/z @11.59 [CD6601_1.mzXML]	241.10581970214844	11.588716666666667	1.8354666666666666	13.048116666666665	11.212649999999998	837066.9375	9403199.241586538	1	1282	0.11354431164880552	1.624132434562334	1.7585955375303393	241.09759521484375	241.10618591308594
607	241.15359497070312	1.9066333333333332					1	DETECTED	241.1536 m/z @1.91 [CD6601_1.mzXML]	241.15359497070312	1.9066333333333332	0.8712	10.285599999999999	9.414399999999999	21188.37109375	1200351.7248960568	0	1282	0.9040023294056205	1.5832529356345277	1.8096614366747503	241.15199279785156	241.1622314453125
608	242.01780700683594	2.11715					1	DETECTED	242.0178 m/z @2.12 [CD6601_1.mzXML]	242.01780700683594	2.11715	2.0603666666666665	18.386833333333335	16.32646666666667	4030.69287109375	1420941.2601453867	0	1282	12.724881934006076	143.76108012914514	240.82295610836286	242.01742553710938	242.02767944335938
609	242.09881591796875	8.957966666666666					1	DETECTED	242.0988 m/z @8.96 [CD6601_1.mzXML]	242.09881591796875	8.957966666666666	7.120116666666666	10.568900000000001	3.448783333333335	10896.0390625	304008.2529306641	0	1282	0.10901247386619062	0.9382657271630807	10.890216151760795	242.09739685058594	242.09913635253906
610	242.20944213867188	12.40475					1	DETECTED	242.2094 m/z @12.40 [CD6601_1.mzXML]	242.20944213867188	12.40475	11.91405	12.681533333333334	0.7674833333333346	16929.142578125	456931.8119208992	0	1282	0.31463110828771335	0.7820290741118138	0.5640581482236277	242.20921325683594	242.2105255126953
611	242.92379760742188	1.6621166666666667					1	DETECTED	242.9238 m/z @1.66 [CD6601_1.mzXML]	242.92379760742188	1.6621166666666667	1.5585166666666666	1.7932166666666667	0.23470000000000013	276977.28125	1686142.0024565444	0	1282	0.0778697531125907	1.1413328562052047	1.318290615658758	242.92379760742188	242.9243927001953
612	242.9937286376953	1.4702166666666665					1	DETECTED	242.9937 m/z @1.47 [CD6601_1.mzXML]	242.9937286376953	1.4702166666666665	1.4245166666666667	19.500833333333333	18.076316666666667	20116.69921875	1768549.4629131467	0	1282	0.05538199035288005	197.7715171407738	1.3762134747533787	242.99237060546875	243.00086975097656
613	243.02239990234375	15.080216666666667					1	DETECTED	243.0224 m/z @15.08 [CD6601_1.mzXML]	243.02239990234375	15.080216666666667	10.08455	19.0195	8.93495	1961.1163330078125	620232.4801681519	0	1282	5.66298508766849	0.8942700340294922	0.7885400680589846	243.01318359375	243.02438354492188
614	244.11691284179688	9.562116666666666					1	DETECTED	244.1169 m/z @9.56 [CD6601_1.mzXML]	244.11691284179688	9.562116666666666	0.7673833333333333	9.59335	8.825966666666666	6671.66552734375	1403708.811721588	0	1282	0.1206787398635214	0.5017756839320502	0.0035513678641004216	244.11643981933594	244.11700439453125
615	244.200927734375	9.130166666666666					1	DETECTED	244.2009 m/z @9.13 [CD6601_1.mzXML]	244.200927734375	9.130166666666666	9.0677	9.730033333333333	0.6623333333333328	119511.5234375	970002.8379369519	1	1282	0.11538437955749181	2.5831510565131572	3.5690529936594784	244.20050048828125	244.20152282714844
616	244.92198181152344	1.6621166666666667					1	DETECTED	244.9220 m/z @1.66 [CD6601_1.mzXML]	244.92198181152344	1.6621166666666667	1.6027833333333334	1.7364333333333335	0.13365000000000005	23021.67578125	101305.18969311533	0	1282	0.05622168471715616	1.1262640449438224	1.2525280898876447	244.9215850830078	244.9223175048828
617	245.062255859375	8.926416666666666					1	DETECTED	245.0623 m/z @8.93 [CD6601_1.mzXML]	245.062255859375	8.926416666666666	8.864299999999998	8.926416666666666	0.06211666666666815	3125.371826171875	8622.065424682813	0	1282	0.06457075936212142	0.5	null	245.06199645996094	245.0629119873047
618	245.08157348632812	1.7793166666666667					1	DETECTED	245.0816 m/z @1.78 [CD6601_1.mzXML]	245.08157348632812	1.7793166666666667	1.7793166666666667	13.464083333333333	11.684766666666667	30576.994140625	1794474.4166259763	0	1282	0.043877743241369505	null	null	245.0724639892578	245.09133911132812
619	245.2248992919922	14.465533333333333					1	DETECTED	245.2249 m/z @14.47 [CD6601_1.mzXML]	245.2248992919922	14.465533333333333	0.90565	19.91916666666667	19.013516666666668	78050.4375	4769295.34139838	0	1282	0.6023675886282298	3.5107444889375	4.749868211311429	245.22406005859375	245.22866821289062
620	246.15072631835938	11.88335					1	DETECTED	246.1507 m/z @11.88 [CD6601_1.mzXML]	246.15072631835938	11.88335	11.777	18.487166666666667	6.710166666666668	30404.8203125	1218202.6451385492	0	1282	0.15796292339564388	31.547563077887236	1.138566791907487	246.14463806152344	246.15126037597656
621	246.16888427734375	9.260733333333333					1	DETECTED	246.1689 m/z @9.26 [CD6601_1.mzXML]	246.16888427734375	9.260733333333333	0.23735	19.98616666666667	19.74881666666667	147053.265625	4872499.07784235	0	1282	0.16210053247430523	0.5149848879184438	2.863582149696745	246.165283203125	246.1703338623047
622	246.22811889648438	14.451416666666667					1	DETECTED	246.2281 m/z @14.45 [CD6601_1.mzXML]	246.22811889648438	14.451416666666667	14.251233333333333	15.456833333333332	1.2055999999999987	12925.1494140625	514643.07616186567	0	1282	0.5787296111595275	3.0112396969444637	5.022479393888927	246.2277374267578	246.22874450683594
623	246.2413330078125	10.951116666666667					1	DETECTED	246.2413 m/z @10.95 [CD6601_1.mzXML]	246.2413330078125	10.951116666666667	10.935599999999999	12.213600000000001	1.2780000000000022	15955.6171875	459922.7948972173	0	1282	0.08425182341085957	41.18152524167109	81.36305048334218	246.2410888671875	246.245361328125
624	246.9427947998047	1.5288333333333335					1	DETECTED	246.9428 m/z @1.53 [CD6601_1.mzXML]	246.9427947998047	1.5288333333333335	1.4245166666666667	16.10803333333333	14.683516666666664	108332.7109375	3990447.342872009	0	1282	0.09155629079480532	1.1122821806095284	1.1421381825469874	246.9423370361328	246.9430389404297
625	247.0912322998047	2.721416666666667					1	DETECTED	247.0912 m/z @2.72 [CD6601_1.mzXML]	247.0912322998047	2.721416666666667	0.10113333333333333	20.002833333333335	19.9017	125248.3359375	1.9123796953493204E7	0	1282	1.0923710805523514	5.291727088129252	3.115954914083293	247.08807373046875	247.09213256835938
626	247.1282196044922	8.361966666666667					1	DETECTED	247.1282 m/z @8.36 [CD6601_1.mzXML]	247.1282196044922	8.361966666666667	8.303066666666668	13.880583333333334	5.577516666666666	14080.3525390625	2164250.3811598504	0	1282	0.3148508393227427	47.3473401245052	2.4978469239027663	247.1246795654297	247.12908935546875
627	247.17214965820312	9.274716666666666					1	DETECTED	247.1721 m/z @9.27 [CD6601_1.mzXML]	247.17214965820312	9.274716666666666	0.23735	18.236666666666668	17.99931666666667	13792.3212890625	2246947.677157289	0	1282	0.13360707844174335	0.5242576978509937	null	247.17153930664062	247.17335510253906
628	247.24073791503906	12.66635					1	DETECTED	247.2407 m/z @12.67 [CD6601_1.mzXML]	247.24073791503906	12.66635	10.980516666666666	19.752166666666668	8.771650000000001	19305.263671875	2386414.6882103276	0	1282	0.1487143391489525	2.6015768660405345	4.203153732081069	247.23374938964844	247.24351501464844
629	248.09414672851562	2.9602					1	DETECTED	248.0941 m/z @2.96 [CD6601_1.mzXML]	248.09414672851562	2.9602	0.16951666666666665	19.98616666666667	19.816650000000003	9996.1123046875	2198952.0613828427	0	1282	6.395942845520903	1.5221704023487026	2.5495417726765504	248.0902557373047	248.0955810546875
630	248.86920166015625	1.6770666666666665					1	DETECTED	248.8692 m/z @1.68 [CD6601_1.mzXML]	248.86920166015625	1.6770666666666665	1.6621166666666667	1.7510166666666669	0.0889000000000002	56616.9609375	246316.4362207034	0	1282	0.1989976972709775	2.9732441471572377	4.9464882943144755	248.8689422607422	248.86920166015625
631	248.97601318359375	1.5288333333333335					1	DETECTED	248.9760 m/z @1.53 [CD6601_1.mzXML]	248.97601318359375	1.5288333333333335	1.4402666666666666	8.755033333333333	7.314766666666667	18859.966796875	1489207.5256926268	0	1282	0.6254019647769067	41.50100829125816	7.944694404155595	248.97271728515625	248.9766082763672
632	249.0022735595703	11.434016666666668					1	DETECTED	249.0023 m/z @11.43 [CD6601_1.mzXML]	249.0022735595703	11.434016666666668	10.96565	19.685166666666664	8.719516666666664	10526.6748046875	1800686.8580806584	0	1282	0.33073859284955986	4.676292579350512	8.480072612894714	249.00140380859375	249.0056915283203
633	249.105712890625	1.80725					1	DETECTED	249.1057 m/z @1.81 [CD6601_1.mzXML]	249.105712890625	1.80725	1.80725	8.926416666666666	7.119166666666667	98618.9921875	1191914.439415405	0	1282	0.025811074768144593	null	null	249.09776306152344	249.1077880859375
634	249.15631103515625	9.789783333333332					1	DETECTED	249.1563 m/z @9.79 [CD6601_1.mzXML]	249.15631103515625	9.789783333333332	9.406866666666668	10.06915	0.6622833333333329	21013.376953125	256732.6791918949	0	1282	0.13057763908078357	1.2566131911092504	1.2403896152211396	249.1560821533203	249.15701293945312
635	249.17503356933594	12.681533333333334					1	DETECTED	249.1750 m/z @12.68 [CD6601_1.mzXML]	249.17503356933594	12.681533333333334	12.1493	15.12575	2.97645	13151.1357421875	712432.2196472167	0	1282	2.8468215243927872	2.7961890148431103	4.592378029686221	249.17503356933594	249.1837921142578
636	249.21627807617188	10.374699999999999					1	DETECTED	249.2163 m/z @10.37 [CD6601_1.mzXML]	249.21627807617188	10.374699999999999	8.601166666666668	13.256833333333333	4.655666666666665	17911.865234375	1024788.6306788023	0	1282	0.17686185696854828	1.3125399391046133	10.968245380635857	249.21597290039062	249.22410583496094
637	251.1263427734375	12.046616666666667					1	DETECTED	251.1263 m/z @12.05 [CD6601_1.mzXML]	251.1263427734375	12.046616666666667	0.10113333333333333	20.002833333333335	19.9017	133738.46875	1.3037688985633781E7	0	1282	10.320929537050162	0.6602365243997386	0.01403508343825715	251.1224822998047	251.1265869140625
638	252.986572265625	2.3440999999999996					1	DETECTED	252.9866 m/z @2.34 [CD6601_1.mzXML]	252.986572265625	2.3440999999999996	2.3440999999999996	17.853166666666667	15.509066666666667	3138.827880859375	1300680.1657715756	0	1282	13.930501765536091	null	null	252.98365783691406	252.99606323242188
639	253.03582763671875	11.575166666666666					1	DETECTED	253.0358 m/z @11.58 [CD6601_1.mzXML]	253.03582763671875	11.575166666666666	11.520766666666667	11.777	0.2562333333333324	42668.79296875	325668.2233222662	0	1282	0.14027289383039232	2.355085784313746	2.7735967875801384	253.0354766845703	253.03611755371094
640	253.05084228515625	11.792300000000001					1	DETECTED	253.0508 m/z @11.79 [CD6601_1.mzXML]	253.05084228515625	11.792300000000001	0.15253333333333333	19.91916666666667	19.766633333333335	5496.88232421875	2125563.554042205	0	1282	8.632886141043139	0.8490992087470253	0.6868665014109591	253.05020141601562	253.05247497558594
641	253.10635375976562	10.611383333333333					1	DETECTED	253.1064 m/z @10.61 [CD6601_1.mzXML]	253.10635375976562	10.611383333333333	10.500300000000001	10.905183333333333	0.4048833333333324	8279.1416015625	68868.5787636107	0	1282	0.13256262207938896	1.8224306076519399	0.5693360595742443	253.1056671142578	253.10671997070312
642	253.19371032714844	14.826333333333334					1	DETECTED	253.1937 m/z @14.83 [CD6601_1.mzXML]	253.19371032714844	14.826333333333334	14.309033333333334	15.682866666666666	1.373833333333332	11930.52734375	453978.51704675297	0	1282	0.48418216925888125	1.3278883948708007	1.2799314820879408	253.1933135986328	253.194580078125
643	254.1352081298828	13.880583333333334					1	DETECTED	254.1352 m/z @13.88 [CD6601_1.mzXML]	254.1352081298828	13.880583333333334	8.957966666666666	14.069349999999998	5.1113833333333325	17163.61328125	1153552.3176870116	0	1282	0.1289088853631668	0.5191338794766811	0.04349688327126088	254.1344757080078	254.13815307617188
644	254.8223876953125	1.93425					1	DETECTED	254.8224 m/z @1.93 [CD6601_1.mzXML]	254.8223876953125	1.93425	1.8925833333333335	8.198616666666666	6.306033333333333	19293.404296875	957705.4925523679	0	1282	0.11156525744946966	75.67240000000027	150.3448000000005	254.81765747070312	254.82278442382812
645	255.12161254882812	11.588716666666667					1	DETECTED	255.1216 m/z @11.59 [CD6601_1.mzXML]	255.12161254882812	11.588716666666667	11.21475	11.988983333333334	0.7742333333333331	272810.0625	2379916.9893128676	0	1282	0.10128742701735582	1.5960358771833898	0.3860611846983331	255.1206817626953	255.1217803955078
646	255.170654296875	14.040066666666666					1	DETECTED	255.1707 m/z @14.04 [CD6601_1.mzXML]	255.170654296875	14.040066666666666	9.288866666666667	19.285500000000003	9.996633333333335	31270.26953125	3501419.7372158202	0	1282	0.8475651229280707	1.022406501876206	0.8987243334926285	255.16925048828125	255.1719512939453
647	255.2303924560547	13.782316666666667					1	DETECTED	255.2304 m/z @13.78 [CD6601_1.mzXML]	255.2303924560547	13.782316666666667	0.10113333333333333	19.86916666666667	19.768033333333335	32620.79296875	3094913.113628997	0	1282	1.5095344554509946	0.8692765836121089	5.246418680474515	255.2291259765625	255.23553466796875
648	256.11480712890625	9.669216666666667					1	DETECTED	256.1148 m/z @9.67 [CD6601_1.mzXML]	256.11480712890625	9.669216666666667	9.669216666666667	9.774716666666666	0.10549999999999926	3875.513916015625	15216.554648193161	0	1282	0.061276228204381056	null	null	256.1143493652344	256.11480712890625
649	256.2620849609375	11.376683333333334					1	DETECTED	256.2621 m/z @11.38 [CD6601_1.mzXML]	256.2620849609375	11.376683333333334	0.23735	18.403666666666666	18.166316666666667	93216.1875	4122414.6125314943	0	1282	0.09031318865411464	0.5057994723821705	1.756025938725992	256.2608337402344	256.2631530761719
650	256.8193054199219	1.9764166666666665					1	DETECTED	256.8193 m/z @1.98 [CD6601_1.mzXML]	256.8193054199219	1.9764166666666665	1.7364333333333335	2.31595	0.5795166666666665	24136.478515625	419884.8922740476	0	1282	0.11715461169901631	1.2074102368220028	1.4148204736440055	256.8185729980469	256.8197326660156
651	257.02984619140625	14.945983333333334					1	DETECTED	257.0298 m/z @14.95 [CD6601_1.mzXML]	257.02984619140625	14.945983333333334	10.131516666666666	17.556333333333335	7.424816666666668	2989.918212890625	508599.9698291323	0	1282	6.094955248288279	0.7710944099034853	0.5421888198069705	257.0290832519531	257.0393981933594
652	257.08160400390625	12.213600000000001					1	DETECTED	257.0816 m/z @12.21 [CD6601_1.mzXML]	257.08160400390625	12.213600000000001	1.8498666666666668	12.277416666666666	10.427549999999998	13941.5859375	1365177.3905043034	0	1282	10.040016139846019	0.5098026077037966	0.012332647020313564	257.07196044921875	257.0822448730469
653	257.2249755859375	12.017666666666665					1	DETECTED	257.2250 m/z @12.02 [CD6601_1.mzXML]	257.2249755859375	12.017666666666665	11.974566666666668	16.8645	4.889933333333332	24704.896484375	933157.5669410083	0	1282	0.13032350356776945	56.72776488786129	112.45552977572258	257.22406005859375	257.22564697265625
654	257.24603271484375	13.768183333333333					1	DETECTED	257.2460 m/z @13.77 [CD6601_1.mzXML]	257.24603271484375	13.768183333333333	0.11826666666666667	19.534333333333333	19.416066666666666	39276.875	3204455.0455033863	0	1282	1.5760982524793494	0.5235455978353877	0.05092134165316394	257.2385559082031	257.24749755859375
655	257.9792785644531	10.316116666666666					1	DETECTED	257.9793 m/z @10.32 [CD6601_1.mzXML]	257.9792785644531	10.316116666666666	9.896916666666668	11.098516666666665	1.2015999999999973	5600.4677734375	235471.7283955686	0	1282	0.37744661873699137	1.4332061068702318	1.8664122137404637	257.9792785644531	257.9839172363281
656	258.0292663574219	14.129716666666667					1	DETECTED	258.0293 m/z @14.13 [CD6601_1.mzXML]	258.0292663574219	14.129716666666667	0.13520000000000001	19.98616666666667	19.850966666666668	6045.62646484375	2078040.4985345455	0	1282	5.072627773076865	0.7092408812499181	0.7827431071026412	258.0269470214844	258.0308532714844
657	258.8161926269531	1.9484					1	DETECTED	258.8162 m/z @1.95 [CD6601_1.mzXML]	258.8161926269531	1.9484	1.8641166666666666	15.715766666666667	13.851650000000001	12504.841796875	3398816.5080820313	0	1282	0.04910332949215501	82.17312635950175	163.3462527190035	258.8148193359375	258.817138671875
658	258.8977966308594	1.6327333333333334					1	DETECTED	258.8978 m/z @1.63 [CD6601_1.mzXML]	258.8977966308594	1.6327333333333334	1.5732	16.484766666666665	14.911566666666666	53963.50390625	6388246.127732543	0	1282	0.0727429116252134	123.05805038822095	284.33777745764223	258.89093017578125	258.89801025390625
659	258.97149658203125	1.45545					1	DETECTED	258.9715 m/z @1.46 [CD6601_1.mzXML]	258.97149658203125	1.45545	1.4078666666666666	1.5585166666666666	0.15064999999999995	15891.0615234375	80822.64302770994	0	1282	0.055928370494796154	1.5782333501781693	2.267355897223761	258.9712829589844	258.9718017578125
660	259.0258483886719	14.265633333333334					1	DETECTED	259.0258 m/z @14.27 [CD6601_1.mzXML]	259.0258483886719	14.265633333333334	9.9903	17.409	7.418699999999999	5544.28466796875	1288754.3486902164	0	1282	1.8314972570734476	0.8676165601122717	0.7352331202245435	259.0250549316406	259.0277099609375
661	259.0926208496094	11.85305					1	DETECTED	259.0926 m/z @11.85 [CD6601_1.mzXML]	259.0926208496094	11.85305	8.07775	12.40475	4.327	16771.2265625	919127.2955988764	0	1282	0.14831177406842144	0.573067041029852	0.14613408205970396	259.0906982421875	259.097900390625
662	259.6565246582031	13.020016666666667					1	DETECTED	259.6565 m/z @13.02 [CD6601_1.mzXML]	259.6565246582031	13.020016666666667	3.8701166666666666	13.6704	9.800283333333335	15319.11328125	4863029.332936646	0	1282	9.428528267604278	0.5355404612800869	0.07108092256017376	259.6474914550781	259.65728759765625
663	260.1846008300781	9.88125					1	DETECTED	260.1846 m/z @9.88 [CD6601_1.mzXML]	260.1846008300781	9.88125	9.638983333333334	15.617883333333333	5.978899999999999	103402.7109375	1124416.7107826807	0	1282	0.08101516551649901	1.5118226428574593	0.6935360619200448	260.18304443359375	260.185302734375
664	261.00970458984375	1.9764166666666665					1	DETECTED	261.0097 m/z @1.98 [CD6601_1.mzXML]	261.00970458984375	1.9764166666666665	1.4245166666666667	2.484	1.0594833333333333	91486.0625	1970117.4705270992	0	1282	1.247679879707778	0.9308999854489477	0.8097023500705637	261.0037841796875	261.01025390625
665	261.07208251953125	10.541366666666667					1	DETECTED	261.0721 m/z @10.54 [CD6601_1.mzXML]	261.07208251953125	10.541366666666667	10.4733	10.654716666666667	0.18141666666666723	15595.474609375	90240.40234051552	0	1282	0.09095664015725369	1.3326395690499542	1.6309370306780513	261.0679626464844	261.0725402832031
666	261.1434631347656	9.562116666666666					1	DETECTED	261.1435 m/z @9.56 [CD6601_1.mzXML]	261.1434631347656	9.562116666666666	0.20341666666666666	19.752166666666668	19.548750000000002	120493.9375	5294682.937499666	1	1282	0.08981325934480466	0.9030806609886346	0.658554242432165	261.1426086425781	261.1451416015625
667	261.1878356933594	9.896916666666668					1	DETECTED	261.1878 m/z @9.90 [CD6601_1.mzXML]	261.1878356933594	9.896916666666668	0.10113333333333333	20.002833333333335	19.9017	15091.072265625	2261379.293153105	0	1282	0.07087750552765648	4.105949144226192	0.8731732763103189	261.181640625	261.18841552734375
668	262.0123596191406	1.9622					1	DETECTED	262.0124 m/z @1.96 [CD6601_1.mzXML]	262.0123596191406	1.9622	1.45545	16.205416666666668	14.74996666666667	7710.705078125	2316942.642175354	0	1282	9.625634766298571	14.55349449103766	28.10698898207532	262.0055847167969	262.0218200683594
669	262.0368957519531	4.979299999999999					1	DETECTED	262.0369 m/z @4.98 [CD6601_1.mzXML]	262.0368957519531	4.979299999999999	3.389216666666667	5.53075	2.1415333333333333	3143.90869140625	177126.61976800533	0	1282	0.4599166186506478	0.6734028614852475	0.34680572297049495	262.0358581542969	262.0376892089844
670	262.1635437011719	5.563533333333334					1	DETECTED	262.1635 m/z @5.56 [CD6601_1.mzXML]	262.1635437011719	5.563533333333334	5.317983333333333	7.453333333333333	2.13535	2192.47265625	131392.120131073	0	1282	0.502248209190844	4.348096110771726	7.696192221543452	262.1630554199219	262.1642761230469
671	262.9915771484375	1.5288333333333335					1	DETECTED	262.9916 m/z @1.53 [CD6601_1.mzXML]	262.9915771484375	1.5288333333333335	1.4402666666666666	5.432533333333334	3.992266666666667	7427.61083984375	619264.9567687989	0	1282	0.05442523712215097	22.538200978547174	44.07640195709435	262.9821472167969	262.9919128417969
672	263.01739501953125	11.3907					1	DETECTED	263.0174 m/z @11.39 [CD6601_1.mzXML]	263.01739501953125	11.3907	1.6474499999999999	16.419116666666667	14.771666666666668	19342.962890625	4295510.273037294	0	1282	0.36909137804838466	0.6925881990093142	0.3890215555898183	263.0111389160156	263.01861572265625
673	263.02862548828125	10.611383333333333					1	DETECTED	263.0286 m/z @10.61 [CD6601_1.mzXML]	263.02862548828125	10.611383333333333	10.555016666666667	10.731950000000001	0.17693333333333428	65041.98828125	292430.21592468076	0	1282	0.06873413495866565	1.569485511531677	1.7643869789321254	263.0283203125	263.0286560058594
674	263.0873718261719	11.588716666666667					1	DETECTED	263.0874 m/z @11.59 [CD6601_1.mzXML]	263.0873718261719	11.588716666666667	0.23735	19.701666666666664	19.464316666666665	1729299.75	2.362771349436848E7	1	1282	0.14220245044960045	1.7505828354218151	0.014861375339477595	263.083251953125	263.0919189453125
675	263.1380310058594	9.669216666666667					1	DETECTED	263.1380 m/z @9.67 [CD6601_1.mzXML]	263.1380310058594	9.669216666666667	9.638983333333334	11.21475	1.5757666666666665	33636.60546875	674542.9455186747	0	1282	0.07635913399799499	26.06008820286659	3.62476841701031	263.1373291015625	263.138916015625
676	263.2353515625	14.465533333333333					1	DETECTED	263.2354 m/z @14.47 [CD6601_1.mzXML]	263.2353515625	14.465533333333333	0.13520000000000001	19.9025	19.7673	208625.328125	1.1476988952943474E7	0	1282	0.6210190966419322	1.995817946856699	4.442480418376586	263.23101806640625	263.2370910644531
677	264.09112548828125	11.588716666666667					1	DETECTED	264.0911 m/z @11.59 [CD6601_1.mzXML]	264.09112548828125	11.588716666666667	1.9764166666666665	12.133999999999999	10.157583333333331	187561.203125	6841087.1676447755	0	1282	0.11237277616595698	2.1755150973136237	2.1049273905937045	264.0867919921875	264.09112548828125
678	264.16961669921875	9.232416666666667					1	DETECTED	264.1696 m/z @9.23 [CD6601_1.mzXML]	264.16961669921875	9.232416666666667	9.161066666666667	9.577616666666668	0.41655000000000086	44396.7265625	224544.18538775694	0	1282	0.06354939728154996	1.2553053325948438	1.412233984627598	264.16937255859375	264.17010498046875
679	265.0215148925781	1.7932166666666667					1	DETECTED	265.0215 m/z @1.79 [CD6601_1.mzXML]	265.0215148925781	1.7932166666666667	1.7067666666666668	16.534183333333335	14.827416666666668	70733.1640625	2163097.1050959164	0	1282	0.19519943663082429	6.192099719962073	8.193362591867885	265.0119323730469	265.0257568359375
680	265.06732177734375	10.195016666666668					1	DETECTED	265.0673 m/z @10.20 [CD6601_1.mzXML]	265.06732177734375	10.195016666666668	10.163583333333333	10.285599999999999	0.12201666666666533	6839.2802734375	30958.589875793117	0	1282	0.05972727375990239	1.940880169671194	2.7445853368979685	265.06689453125	265.068359375
681	265.07928466796875	1.8213166666666667					1	DETECTED	265.0793 m/z @1.82 [CD6601_1.mzXML]	265.07928466796875	1.8213166666666667	0.10113333333333333	20.002833333333335	19.9017	18241.876953125	2944080.4541990664	0	1282	1.7933228417000437	8.935436077371099	10.96664064677275	265.0732116699219	265.0890808105469
682	265.1168518066406	9.730033333333333					1	DETECTED	265.1169 m/z @9.73 [CD6601_1.mzXML]	265.1168518066406	9.730033333333333	9.468866666666665	10.374699999999999	0.9058333333333337	274726.90625	1851133.1974314568	1	1282	0.10023755365005727	1.705880318563977	2.047473592961503	265.1163635253906	265.1266174316406
683	265.1417541503906	12.389283333333333					1	DETECTED	265.1418 m/z @12.39 [CD6601_1.mzXML]	265.1417541503906	12.389283333333333	11.287966666666668	12.513	1.2250333333333323	29813.24609375	614282.3561760256	0	1282	0.11443810133326693	0.5561676175486918	0.10028562805864587	265.1410217285156	265.1424560546875
684	265.2508544921875	12.696433333333333					1	DETECTED	265.2509 m/z @12.70 [CD6601_1.mzXML]	265.2508544921875	12.696433333333333	0.4590166666666667	15.781166666666667	15.32215	50261.48828125	3069851.0649950537	0	1282	0.1240545668546833	0.6317987468634672	0.19418956724242836	265.2410583496094	265.2523193359375
685	265.9798889160156	10.225333333333333					1	DETECTED	265.9799 m/z @10.23 [CD6601_1.mzXML]	265.9798889160156	10.225333333333333	10.195016666666668	10.316116666666666	0.12109999999999843	12789.931640625	62572.31885253904	0	1282	0.08089007631924972	1.9972512369434015	2.994502473886803	265.9796447753906	265.9801330566406
686	266.0705871582031	16.567166666666665					1	DETECTED	266.0706 m/z @16.57 [CD6601_1.mzXML]	266.0705871582031	16.567166666666665	9.130166666666666	19.91916666666667	10.789000000000003	5897.20263671875	1743992.6376943355	0	1282	2.5213475436786066	0.7253596880462555	0.44999635368415974	266.0693359375	266.072509765625
687	266.1205139160156	9.730033333333333					1	DETECTED	266.1205 m/z @9.73 [CD6601_1.mzXML]	266.1205139160156	9.730033333333333	5.793716666666667	9.88125	4.087533333333333	38412.43359375	559066.1822401123	0	1282	0.09775097298204116	1.6822927323104595	2.2076941861802295	266.1197509765625	266.120849609375
688	266.6370544433594	12.817416666666666					1	DETECTED	266.6371 m/z @12.82 [CD6601_1.mzXML]	266.6370544433594	12.817416666666666	12.77165	12.949816666666667	0.1781666666666677	14317.2578125	94868.86226733416	0	1282	0.09322121613065981	1.9464675892206742	2.8929351784413484	266.6365661621094	266.63751220703125
689	266.9261169433594	1.5880166666666669					1	DETECTED	266.9261 m/z @1.59 [CD6601_1.mzXML]	266.9261169433594	1.5880166666666669	1.5288333333333335	1.6474499999999999	0.11861666666666637	51465.71484375	245403.87635156227	0	1282	0.08448970091273589	1.0021120811039113	1.0042241622078227	266.9258728027344	266.92633056640625
690	267.0297546386719	11.534533333333334					1	DETECTED	267.0298 m/z @11.53 [CD6601_1.mzXML]	267.0297546386719	11.534533333333334	11.520766666666667	11.85305	0.3322833333333328	19114.826171875	173550.88086694342	0	1282	0.1282350176129583	12.068401937045563	23.136803874091125	267.0297546386719	267.0307312011719
691	267.0573425292969	1.9066333333333332					1	DETECTED	267.0573 m/z @1.91 [CD6601_1.mzXML]	267.0573425292969	1.9066333333333332	1.8785666666666667	19.668166666666664	17.789599999999997	22558.912109375	2893754.815440614	0	1282	14.719755133979511	312.50539656151096	609.6791299372661	267.056884765625	267.06732177734375
692	267.1612854003906	13.507833333333334					1	DETECTED	267.1613 m/z @13.51 [CD6601_1.mzXML]	267.1612854003906	13.507833333333334	11.761766666666666	13.6555	1.8937333333333335	17964.177734375	1263460.9842800293	0	1282	1.8304266208458646	0.5422855179260049	0.08457103585200977	267.1546936035156	267.1614685058594
693	267.645263671875	13.256833333333333					1	DETECTED	267.6453 m/z @13.26 [CD6601_1.mzXML]	267.645263671875	13.256833333333333	12.963916666666668	15.895966666666668	2.9320500000000003	448485.1875	8163487.193605104	2	1282	0.25771258469675296	1.3003398244462372	1.281116362417293	267.6444091796875	267.64837646484375
694	267.9777526855469	10.225333333333333					1	DETECTED	267.9778 m/z @10.23 [CD6601_1.mzXML]	267.9777526855469	10.225333333333333	10.195016666666668	10.316116666666666	0.12109999999999843	13176.3017578125	66085.6648576659	0	1282	0.09001313937040578	1.9972512369434015	2.994502473886803	267.97760009765625	267.9781799316406
695	268.0606994628906	9.669216666666667					1	DETECTED	268.0607 m/z @9.67 [CD6601_1.mzXML]	268.0606994628906	9.669216666666667	9.654066666666667	16.665416666666665	7.011349999999998	3232.134033203125	495981.97938409407	0	1282	0.06855021231418768	231.3976897689735	461.795379537947	268.0602722167969	268.0668029785156
696	268.15325927734375	9.218316666666668					1	DETECTED	268.1533 m/z @9.22 [CD6601_1.mzXML]	268.15325927734375	9.218316666666668	8.138433333333333	13.492833333333333	5.3544	183406.984375	5633430.79876057	0	1282	0.07165141436054334	0.5569417429390098	2.1936122431227445	268.1468505859375	268.15985107421875
697	268.9565734863281	11.24375					1	DETECTED	268.9566 m/z @11.24 [CD6601_1.mzXML]	268.9565734863281	11.24375	10.890116666666668	18.604166666666668	7.71405	22140.8671875	1480904.234084565	0	1282	0.1425256948714786	8.858654804293224	15.051861994987593	268.9549865722656	268.958740234375
698	269.0110168457031	15.440833333333334					1	DETECTED	269.0110 m/z @15.44 [CD6601_1.mzXML]	269.0110168457031	15.440833333333334	15.297716666666668	17.227500000000003	1.9297833333333347	1500.830078125	125289.04832192996	0	1282	1.103079876208204	6.741993711424287	12.483987422848575	269.00994873046875	269.0119934082031
699	269.04693603515625	1.8641166666666666					1	DETECTED	269.0469 m/z @1.86 [CD6601_1.mzXML]	269.04693603515625	1.8641166666666666	1.8641166666666666	11.959616666666667	10.095500000000001	10642.94140625	1906906.3935526735	0	1282	0.5080572207642817	null	null	269.0370178222656	269.04852294921875
700	269.08599853515625	1.45545					1	DETECTED	269.0860 m/z @1.46 [CD6601_1.mzXML]	269.08599853515625	1.45545	1.4078666666666666	1.5437666666666667	0.13590000000000013	6729.5859375	40539.600851806696	0	1282	0.10108352769741225	1.4280210157618234	1.8560420315236468	269.0849914550781	269.0862731933594
701	269.1367492675781	12.046616666666667					1	DETECTED	269.1367 m/z @12.05 [CD6601_1.mzXML]	269.1367492675781	12.046616666666667	0.13520000000000001	12.245800000000001	12.110600000000002	58108.84765625	4037724.373511354	0	1282	0.11123265814370775	0.5083610261863618	0.010732224025633013	269.1307067871094	269.13714599609375
702	269.2248840332031	14.09935					1	DETECTED	269.2249 m/z @14.10 [CD6601_1.mzXML]	269.2248840332031	14.09935	11.575166666666666	15.360866666666668	3.785700000000002	120925.6484375	4232241.33527246	0	1282	0.36936924626262346	0.653021417119894	3.120220776090488	269.2242126464844	269.2259521484375
703	270.0750427246094	10.316116666666666					1	DETECTED	270.0750 m/z @10.32 [CD6601_1.mzXML]	270.0750427246094	10.316116666666666	10.285599999999999	10.374699999999999	0.08910000000000018	6043.25341796875	26851.064769287026	0	1282	0.05553420635040318	1.459858001092277	1.9197160021845543	270.07464599609375	270.0750732421875
704	270.1399841308594	12.046616666666667					1	DETECTED	270.1400 m/z @12.05 [CD6601_1.mzXML]	270.1399841308594	12.046616666666667	12.0032	12.1188	0.11560000000000059	11145.115234375	44638.273604004295	0	1282	0.08521223864212679	1.3312859884836719	1.6625719769673437	270.1391906738281	270.1403503417969
705	270.2279968261719	14.040066666666666					1	DETECTED	270.2280 m/z @14.04 [CD6601_1.mzXML]	270.2279968261719	14.040066666666666	13.96595	14.70905	0.7431000000000001	26754.455078125	590419.8767043458	0	1282	0.3501409605418324	5.013042500562166	9.026085001124333	270.2277526855469	270.228515625
706	270.95184326171875	1.9484					1	DETECTED	270.9518 m/z @1.95 [CD6601_1.mzXML]	270.95184326171875	1.9484	1.5288333333333335	11.229199999999999	9.700366666666666	21337.068359375	1899807.0090342406	0	1282	0.6489983500470999	11.559982521649326	0.9509551673714071	270.94512939453125	270.9581298828125
707	271.0384826660156	1.7793166666666667					1	DETECTED	271.0385 m/z @1.78 [CD6601_1.mzXML]	271.0384826660156	1.7793166666666667	1.7364333333333335	16.336183333333334	14.59975	109006.765625	1.193824692784131E7	0	1282	0.16571026348643447	170.22638942868315	339.45277885736635	271.0381774902344	271.0467834472656
708	271.1642150878906	10.804516666666666					1	DETECTED	271.1642 m/z @10.80 [CD6601_1.mzXML]	271.1642150878906	10.804516666666666	10.74685	13.215866666666667	2.4690166666666666	15772.7529296875	753024.6623839105	0	1282	0.1103160042703557	21.407658959537788	41.815317919075575	271.15557861328125	271.1642150878906
709	271.2040710449219	14.871016666666666					1	DETECTED	271.2041 m/z @14.87 [CD6601_1.mzXML]	271.2040710449219	14.871016666666666	11.200199999999999	15.781166666666667	4.580966666666669	29017.060546875	1911014.3621311048	0	1282	0.5208231472827638	0.6239710509468831	0.21280035720891102	271.2035827636719	271.2049255371094
710	271.24005126953125	12.133999999999999					1	DETECTED	271.2401 m/z @12.13 [CD6601_1.mzXML]	271.24005126953125	12.133999999999999	12.0895	14.235916666666666	2.146416666666667	18241.830078125	552423.5298973385	0	1282	0.215205588700643	24.117041198502246	47.23408239700449	271.23046875	271.240478515625
711	271.2613220214844	12.696433333333333					1	DETECTED	271.2613 m/z @12.70 [CD6601_1.mzXML]	271.2613220214844	12.696433333333333	0.10113333333333333	20.002833333333335	19.9017	65340.18359375	5375204.741553524	0	1282	0.15842944752842847	0.7401464346288721	23.457146447745224	271.26031494140625	271.26873779296875
712	271.6562805175781	12.963916666666668					1	DETECTED	271.6563 m/z @12.96 [CD6601_1.mzXML]	271.6562805175781	12.963916666666668	12.906166666666667	13.090633333333333	0.18446666666666545	37798.30859375	240975.59399218723	0	1282	0.0657470340744144	1.5971139971139752	2.1942279942279503	271.6554260253906	271.6565856933594
713	272.1846618652344	9.9747					1	DETECTED	272.1847 m/z @9.97 [CD6601_1.mzXML]	272.1846618652344	9.9747	4.092266666666666	10.06915	5.976883333333334	4647.37744140625	593490.3668621522	0	1282	0.1397225119536678	0.5080281402820829	0.016056280564165647	272.18414306640625	272.1847839355469
714	272.20709228515625	14.796916666666668					1	DETECTED	272.2071 m/z @14.80 [CD6601_1.mzXML]	272.20709228515625	14.796916666666668	14.5795	15.536633333333333	0.9571333333333332	8759.8232421875	171765.03555203252	0	1282	0.2572782659422046	2.2011498658489645	3.4022997316979287	272.20648193359375	272.2083740234375
715	272.2569580078125	11.376683333333334					1	DETECTED	272.2570 m/z @11.38 [CD6601_1.mzXML]	272.2569580078125	11.376683333333334	0.20341666666666666	19.852333333333334	19.64891666666667	22208.98046875	3255734.9117883923	0	1282	0.1589011657931234	1.0983389396704974	1.2584699278990512	272.2560729980469	272.26617431640625
716	272.6639709472656	13.324833333333334					1	DETECTED	272.6640 m/z @13.32 [CD6601_1.mzXML]	272.6639709472656	13.324833333333334	13.270383333333333	13.492833333333333	0.22245000000000026	19948.623046875	163040.75403613367	0	1282	0.09765275436910592	2.0426997245178713	3.0853994490357426	272.6639709472656	272.6649475097656
717	272.79315185546875	1.9622					1	DETECTED	272.7932 m/z @1.96 [CD6601_1.mzXML]	272.79315185546875	1.9622	1.7067666666666668	2.3019333333333334	0.5951666666666666	20427.572265625	345479.57930432126	0	1282	0.2050574773747058	1.1650137022054032	1.390822238513781	272.79241943359375	272.79412841796875
718	272.9428405761719	1.6327333333333334					1	DETECTED	272.9428 m/z @1.63 [CD6601_1.mzXML]	272.9428405761719	1.6327333333333334	1.5437666666666667	1.6770666666666665	0.13329999999999975	84054.0546875	422361.3832087399	0	1282	0.08330427254357509	0.7416418506646142	0.4997490586492799	272.942626953125	272.9432373046875
719	273.6632385253906	14.11445					1	DETECTED	273.6632 m/z @14.11 [CD6601_1.mzXML]	273.6632385253906	14.11445	14.040066666666666	14.723583333333332	0.6835166666666659	7130.2392578125	130981.26825671378	0	1282	0.08766629425003458	4.594555231906775	8.18911046381355	273.66204833984375	273.6728515625
720	274.0018005371094	11.448966666666667					1	DETECTED	274.0018 m/z @11.45 [CD6601_1.mzXML]	274.0018005371094	11.448966666666667	10.905183333333333	18.236666666666668	7.331483333333335	12145.1923828125	1394112.5042422481	0	1282	4.0446594460684615	5.469118897365513	7.786153098868865	273.99951171875	274.005615234375
721	274.2003173828125	10.240216666666667					1	DETECTED	274.2003 m/z @10.24 [CD6601_1.mzXML]	274.2003173828125	10.240216666666667	10.131516666666666	10.374699999999999	0.24318333333333264	5741.6533203125	41575.233087341214	0	1282	0.08435324689457602	1.1185985893897474	1.237197178779495	274.1993103027344	274.2007751464844
722	274.23577880859375	12.213600000000001					1	DETECTED	274.2358 m/z @12.21 [CD6601_1.mzXML]	274.23577880859375	12.213600000000001	12.164966666666666	12.293583333333334	0.1286166666666677	14030.6044921875	67951.22114404305	0	1282	0.09746773921637697	1.322309801233691	1.6446196024673818	274.2354736328125	274.236572265625
723	274.27178955078125	11.376683333333334					1	DETECTED	274.2718 m/z @11.38 [CD6601_1.mzXML]	274.27178955078125	11.376683333333334	11.21475	16.419116666666667	5.204366666666667	3953366.5	2.1898857141767986E7	1	1282	0.08014200658449688	1.4464197919926516	1.7078433690146968	274.27154541015625	274.27374267578125
724	274.65277099609375	13.595083333333333					1	DETECTED	274.6528 m/z @13.60 [CD6601_1.mzXML]	274.65277099609375	13.595083333333333	13.492833333333333	13.6989	0.20606666666666662	14953.0869140625	102872.33866137624	0	1282	0.0658450306939109	1.007660961695194	1.0153219233903878	274.651611328125	274.6538391113281
725	274.87957763671875	1.7510166666666669					1	DETECTED	274.8796 m/z @1.75 [CD6601_1.mzXML]	274.87957763671875	1.7510166666666669	1.6770666666666665	1.7793166666666667	0.10225000000000017	35490.1171875	167214.14403613287	0	1282	0.09807209315249898	0.6913455037187263	0.38269100743745255	274.8793640136719	274.87969970703125
726	274.9402770996094	1.6327333333333334					1	DETECTED	274.9403 m/z @1.63 [CD6601_1.mzXML]	274.9402770996094	1.6327333333333334	1.4245166666666667	1.6621166666666667	0.23760000000000003	14112.939453125	100027.29711871344	0	1282	0.06585014145027102	0.5705595133274634	0.14099483802001056	274.9399108886719	274.9491882324219
727	274.9986572265625	11.21475					1	DETECTED	274.9987 m/z @11.21 [CD6601_1.mzXML]	274.9986572265625	11.21475	1.4848666666666666	18.203500000000002	16.718633333333337	14233.830078125	3502625.7706612553	0	1282	0.9282080154275061	0.7860813115501206	0.5739232728180871	274.9913635253906	275.00677490234375
728	275.07958984375	9.361500000000001					1	DETECTED	275.0796 m/z @9.36 [CD6601_1.mzXML]	275.07958984375	9.361500000000001	9.332016666666668	16.10803333333333	6.7760166666666635	3732.13720703125	606988.5893647762	0	1282	0.07085787490635198	114.91266252119847	228.82532504239694	275.07415771484375	275.0798645019531
729	275.2755432128906	11.362716666666667					1	DETECTED	275.2755 m/z @11.36 [CD6601_1.mzXML]	275.2755432128906	11.362716666666667	5.2369	11.959616666666667	6.722716666666667	533492.25	2.2080987189502183E7	0	1282	0.08292734699453597	0.5126752210421934	2.4971555365393967	275.2690124511719	275.2760925292969
730	275.6311950683594	13.17455					1	DETECTED	275.6312 m/z @13.17 [CD6601_1.mzXML]	275.6311950683594	13.17455	11.988983333333334	13.6989	1.7099166666666665	216049.25	3977423.0052343714	0	1282	0.21435971644593899	1.561339404376321	1.2567653665317684	275.6303405761719	275.631591796875
731	275.9967346191406	16.010650000000002					1	DETECTED	275.9967 m/z @16.01 [CD6601_1.mzXML]	275.9967346191406	16.010650000000002	0.3905333333333333	18.520833333333332	18.1303	2334.075439453125	1113470.117794067	0	1282	0.35347507579900217	0.5803509790259781	0.1607019580519563	275.9958190917969	275.9993896484375
732	276.1330871582031	13.17455					1	DETECTED	276.1331 m/z @13.17 [CD6601_1.mzXML]	276.1330871582031	13.17455	2.018066666666667	13.449733333333334	11.431666666666668	57297.2734375	2312211.8830053695	0	1282	0.22317066339095426	0.5162418177130884	0.031497794143805255	276.12445068359375	276.14306640625
733	276.1794738769531	8.879666666666667					1	DETECTED	276.1795 m/z @8.88 [CD6601_1.mzXML]	276.1794738769531	8.879666666666667	8.785916666666667	9.145733333333334	0.3598166666666671	7491.63818359375	56103.309512756416	0	1282	0.21857898446270596	1.9190222222222246	1.0192812741963355	276.17803955078125	276.17987060546875
734	276.2789306640625	11.362716666666667					1	DETECTED	276.2789 m/z @11.36 [CD6601_1.mzXML]	276.2789306640625	11.362716666666667	11.3485	11.405100000000001	0.056600000000001316	35378.453125	107376.44919336145	0	1282	0.08462500682567331	1.9906213364594314	2.981242672918863	276.2783508300781	276.2791442871094
735	276.65045166015625	13.2296					1	DETECTED	276.6505 m/z @13.23 [CD6601_1.mzXML]	276.65045166015625	13.2296	4.5871	13.740666666666668	9.153566666666666	64465.9921875	3719943.106705078	0	1282	0.12795693958164733	0.5258462274767802	0.049172752032287395	276.6499938964844	276.6546630859375
736	276.9832763671875	1.93425					1	DETECTED	276.9833 m/z @1.93 [CD6601_1.mzXML]	276.9832763671875	1.93425	1.4994833333333333	19.102500000000003	17.60301666666667	25545.89453125	1870987.3067950134	0	1282	0.203846649459821	18.631089640499322	0.6923637799960878	276.9749450683594	276.9932556152344
737	276.9989318847656	11.658433333333333					1	DETECTED	276.9989 m/z @11.66 [CD6601_1.mzXML]	276.9989318847656	11.658433333333333	9.911750000000001	18.403666666666666	8.491916666666665	22997.48828125	1454687.2403962708	0	1282	0.6435146534476317	2.430868980257824	0.07798371212932746	276.9932861328125	277.0035095214844
738	277.0369873046875	10.541366666666667					1	DETECTED	277.0370 m/z @10.54 [CD6601_1.mzXML]	277.0369873046875	10.541366666666667	7.603066666666667	18.688166666666667	11.0851	19400.23046875	2360256.000404481	0	1282	0.7267316605855658	0.5172277431989452	0.03159280373221853	277.0350036621094	277.0394592285156
739	277.1026916503906	11.273033333333332					1	DETECTED	277.1027 m/z @11.27 [CD6601_1.mzXML]	277.1026916503906	11.273033333333332	2.7074	11.88335	9.17595	65629.1015625	2993647.1324019195	0	1282	0.08165413835489765	0.5356258926173975	9.808657991213682	277.10137939453125	277.10546875
740	277.1387939453125	11.929166666666667					1	DETECTED	277.1388 m/z @11.93 [CD6601_1.mzXML]	277.1387939453125	11.929166666666667	7.0200499999999995	13.048116666666665	6.028066666666666	12756.189453125	1166140.8796107788	0	1282	0.11925270290748102	0.6139665316570868	0.22793306331417354	277.1331481933594	277.140380859375
741	277.1521911621094	13.270383333333333					1	DETECTED	277.1522 m/z @13.27 [CD6601_1.mzXML]	277.1521911621094	13.270383333333333	9.332016666666668	19.768833333333337	10.436816666666669	14581.01953125	2260814.627717774	0	1282	1.8136743155804407	1.25003711431403	1.1621751679767547	277.1427001953125	277.1576232910156
742	277.1780090332031	12.197466666666665					1	DETECTED	277.1780 m/z @12.20 [CD6601_1.mzXML]	277.1780090332031	12.197466666666665	0.30535	20.002833333333335	19.697483333333334	18582.79296875	1897450.447914673	0	1282	0.11114231531359842	0.8281739864083631	45.689968928301035	277.17730712890625	277.1802978515625
743	277.2118835449219	13.838416666666665					1	DETECTED	277.2119 m/z @13.84 [CD6601_1.mzXML]	277.2118835449219	13.838416666666665	8.739466666666667	14.235916666666666	5.496449999999999	28737.673828125	1737703.9366920164	0	1282	1.4977286815914308	0.5389786132439033	0.6214571216830806	277.2115173339844	277.21514892578125
744	278.1579284667969	10.316116666666666					1	DETECTED	278.1579 m/z @10.32 [CD6601_1.mzXML]	278.1579284667969	10.316116666666666	10.316116666666666	15.5206	5.204483333333334	2991.8896484375	573233.8507565918	0	1282	0.06105099136373404	null	null	278.1579284667969	278.16021728515625
745	278.1844177246094	9.099033333333333					1	DETECTED	278.1844 m/z @9.10 [CD6601_1.mzXML]	278.1844177246094	9.099033333333333	9.0677	12.197466666666665	3.129766666666665	5334.62158203125	575138.8691707761	0	1282	0.0649684658398133	49.9430851063842	98.8861702127684	278.18109130859375	278.1853942871094
746	278.62591552734375	12.920666666666667					1	DETECTED	278.6259 m/z @12.92 [CD6601_1.mzXML]	278.62591552734375	12.920666666666667	12.78685	17.589166666666664	4.802316666666664	51992.4140625	2208482.942255308	0	1282	0.09691780970361208	17.943641798480318	34.887283596960636	278.62530517578125	278.6321716308594
747	278.98028564453125	1.8925833333333335					1	DETECTED	278.9803 m/z @1.89 [CD6601_1.mzXML]	278.98028564453125	1.8925833333333335	1.80725	19.235666666666667	17.428416666666667	9649.103515625	2707181.3777746875	0	1282	13.586371299710823	48.27278806403595	200.51425243857733	278.9798889160156	278.98223876953125
748	279.0821533203125	10.51415					1	DETECTED	279.0822 m/z @10.51 [CD6601_1.mzXML]	279.0821533203125	10.51415	1.3906166666666666	19.86916666666667	18.478550000000002	935509.5	9052672.478251232	1	1282	0.08849588025413979	0.5066421315607791	2.4244857355668024	279.0813903808594	279.092041015625
749	279.1570739746094	12.482333333333335					1	DETECTED	279.1571 m/z @12.48 [CD6601_1.mzXML]	279.1570739746094	12.482333333333335	0.10113333333333333	20.002833333333335	19.9017	160185.109375	3.887587869908157E7	1	1282	0.16725772826530516	0.5361823660755813	0.06322442670195905	279.1565246582031	279.1589050292969
750	279.2300109863281	13.478616666666666					1	DETECTED	279.2300 m/z @13.48 [CD6601_1.mzXML]	279.2300109863281	13.478616666666666	12.32615	15.140783333333333	2.814633333333333	188108.828125	4032378.2180761728	0	1282	0.18599553334326302	0.7923544356088864	8.009679239299604	279.2294006347656	279.2311706542969
751	279.64501953125	12.963916666666668					1	DETECTED	279.6450 m/z @12.96 [CD6601_1.mzXML]	279.64501953125	12.963916666666668	12.78685	13.478616666666666	0.6917666666666662	155099.875	1737530.3812834437	0	1282	0.1657987885384422	1.049179904062324	1.318724117597247	279.64434814453125	279.64556884765625
752	280.09014892578125	1.7510166666666669					1	DETECTED	280.0901 m/z @1.75 [CD6601_1.mzXML]	280.09014892578125	1.7510166666666669	1.6770666666666665	18.970000000000002	17.292933333333337	328377.1875	6447656.483715698	1	1282	0.06286432593170366	94.33052181239216	0.532384519425767	280.0848388671875	280.0908203125
753	280.1532287597656	9.39165					1	DETECTED	280.1532 m/z @9.39 [CD6601_1.mzXML]	280.1532287597656	9.39165	0.25429999999999997	19.91916666666667	19.66486666666667	31106.736328125	7606330.011157105	0	1282	9.007719972460986	0.8320771870198153	0.1866138280572181	280.1463928222656	280.1616516113281
754	280.6528015136719	13.3936					1	DETECTED	280.6528 m/z @13.39 [CD6601_1.mzXML]	280.6528015136719	13.3936	10.053633333333332	14.069349999999998	4.015716666666666	181509.921875	3733473.5274870666	0	1282	0.19657388960856714	1.108017248786837	1.6821599510450402	280.64288330078125	280.6532897949219
755	281.00927734375	11.602383333333334					1	DETECTED	281.0093 m/z @11.60 [CD6601_1.mzXML]	281.00927734375	11.602383333333334	11.534533333333334	11.716533333333333	0.1819999999999986	30563.19140625	227970.7732216789	0	1282	0.31126912631643755	1.341193809874714	1.5519937313447332	281.0077819824219	281.00933837890625
756	281.0823669433594	16.059433333333335					1	DETECTED	281.0824 m/z @16.06 [CD6601_1.mzXML]	281.0823669433594	16.059433333333335	9.896916666666668	19.500833333333333	9.603916666666665	19119.28515625	3613263.1637706314	0	1282	1.9756403467077739	0.7792203401748743	0.41411586097635456	281.08099365234375	281.08294677734375
757	281.09332275390625	1.7510166666666669					1	DETECTED	281.0933 m/z @1.75 [CD6601_1.mzXML]	281.09332275390625	1.7510166666666669	1.7067666666666668	19.98616666666667	18.279400000000003	25138.7421875	7868828.204946534	0	1282	8.920501630664281	206.5468926553667	412.0937853107333	281.0841979980469	281.098876953125
758	281.11187744140625	9.59335					1	DETECTED	281.1119 m/z @9.59 [CD6601_1.mzXML]	281.11187744140625	9.59335	8.739466666666667	9.654066666666667	0.9146000000000001	8866.2138671875	240924.9972373046	0	1282	0.8455372458919559	0.5355532566900247	0.07110651338004952	281.11181640625	281.1124267578125
759	281.24566650390625	14.479733333333334					1	DETECTED	281.2457 m/z @14.48 [CD6601_1.mzXML]	281.24566650390625	14.479733333333334	0.22038333333333335	19.6515	19.431116666666664	327599.46875	1.8370831134446543E7	0	1282	0.5665338253492394	0.925433889892218	0.3778168637432551	281.24468994140625	281.2474060058594
760	281.6607971191406	14.235916666666666					1	DETECTED	281.6608 m/z @14.24 [CD6601_1.mzXML]	281.6607971191406	14.235916666666666	11.01005	16.4024	5.39235	87355.203125	5035673.060211424	0	1282	0.39324678538893565	1.760122983642356	1.1041810727546422	281.6560363769531	281.6617126464844
761	282.2016906738281	11.534533333333334					1	DETECTED	282.2017 m/z @11.53 [CD6601_1.mzXML]	282.2016906738281	11.534533333333334	11.520766666666667	11.602383333333334	0.08161666666666711	11425.4970703125	39018.92060986366	0	1282	0.05232678003779512	2.964285714285627	4.928571428571254	282.2016906738281	282.20281982421875
762	282.22039794921875	17.14466666666667					1	DETECTED	282.2204 m/z @17.14 [CD6601_1.mzXML]	282.22039794921875	17.14466666666667	0.13520000000000001	20.002833333333335	19.867633333333334	4590.77880859375	3325068.050532593	0	1282	8.947512608190896	0.5840169395865831	0.16803387917316623	282.21893310546875	282.2234802246094
763	282.2489929199219	14.42305					1	DETECTED	282.2490 m/z @14.42 [CD6601_1.mzXML]	282.2489929199219	14.42305	10.951116666666667	19.885833333333334	8.934716666666667	59298.30859375	6250763.831104732	0	1282	0.5400165275644984	0.724228829189177	0.4577613497282256	282.247802734375	282.2581787109375
764	282.2772521972656	14.040066666666666					1	DETECTED	282.2773 m/z @14.04 [CD6601_1.mzXML]	282.2772521972656	14.040066666666666	11.837950000000001	15.879533333333335	4.0415833333333335	119824.2421875	4679685.046084717	0	1282	0.28288432151445164	5.084395089318934	8.37232818852328	282.2757263183594	282.27972412109375
765	282.90338134765625	1.5880166666666669					1	DETECTED	282.9034 m/z @1.59 [CD6601_1.mzXML]	282.90338134765625	1.5880166666666669	1.5141333333333333	1.6474499999999999	0.13331666666666653	87693.578125	423765.5940712887	0	1282	0.10324954148986132	0.9051432174457249	0.9572119768460438	282.90325927734375	282.90435791015625
766	282.97247314453125	11.405100000000001					1	DETECTED	282.9725 m/z @11.41 [CD6601_1.mzXML]	282.97247314453125	11.405100000000001	10.905183333333333	16.36948333333333	5.464299999999998	16983.421875	1284226.6933640135	0	1282	0.6483056163525518	4.4523480493829455	7.3047495319458084	282.9706726074219	282.9743347167969
767	283.0064697265625	10.225333333333333					1	DETECTED	283.0065 m/z @10.23 [CD6601_1.mzXML]	283.0064697265625	10.225333333333333	10.195016666666668	10.300766666666668	0.10575000000000045	13556.7607421875	59611.92299902366	0	1282	0.07660405916599622	1.74409015942831	2.48818031885662	283.0059814453125	283.00665283203125
768	283.15234375	12.046616666666667					1	DETECTED	283.1523 m/z @12.05 [CD6601_1.mzXML]	283.15234375	12.046616666666667	12.017666666666665	12.451066666666666	0.4334000000000007	24763.369140625	212055.25900549375	0	1282	0.05982563292677057	7.485319516407143	3.6812590400763012	283.1517333984375	283.1528625488281
769	283.2402648925781	15.377183333333333					1	DETECTED	283.2403 m/z @15.38 [CD6601_1.mzXML]	283.2402648925781	15.377183333333333	14.871016666666666	17.029666666666667	2.1586500000000015	9682.9482421875	497777.16599243216	0	1282	0.6886468855217629	2.13235100428054	2.0679481232210266	283.2395935058594	283.2414245605469
770	283.2608947753906	12.726533333333332					1	DETECTED	283.2609 m/z @12.73 [CD6601_1.mzXML]	283.2608947753906	12.726533333333332	0.13520000000000001	19.98616666666667	19.850966666666668	91947.40625	3426499.796222624	0	1282	0.20726441230041637	0.6454770538467126	1.6774492421484437	283.2518310546875	283.263671875
771	283.2806091308594	14.040066666666666					1	DETECTED	283.2806 m/z @14.04 [CD6601_1.mzXML]	283.2806091308594	14.040066666666666	4.931266666666667	14.536266666666668	9.605	24776.5859375	2176871.9977006833	0	1282	0.2585726638718775	0.5272373968030916	2.422634255149904	283.27349853515625	283.2810363769531
772	284.0545959472656	10.225333333333333					1	DETECTED	284.0546 m/z @10.23 [CD6601_1.mzXML]	284.0545959472656	10.225333333333333	10.1794	10.77645	0.5970500000000012	290606.875	1701784.3644447026	1	1282	0.0888876971939947	2.2051612135290815	2.3874290136136844	284.0545959472656	284.0555419921875
773	284.1841735839844	9.0519					1	DETECTED	284.1842 m/z @9.05 [CD6601_1.mzXML]	284.1841735839844	9.0519	9.004966666666666	12.420033333333333	3.4150666666666663	18385.45703125	542441.5766668086	0	1282	0.07108387371230762	7.292193686664194	1.6654601289616688	284.18377685546875	284.18878173828125
774	284.2435607910156	15.12575					1	DETECTED	284.2436 m/z @15.13 [CD6601_1.mzXML]	284.2435607910156	15.12575	14.900766666666668	16.534183333333335	1.6334166666666672	2880.2353515625	123401.16618197625	0	1282	0.7654249715658601	3.6300837099044534	6.260167419808907	284.2425537109375	284.2455139160156
775	284.2928161621094	12.651416666666668					1	DETECTED	284.2928 m/z @12.65 [CD6601_1.mzXML]	284.2928161621094	12.651416666666668	12.58985	17.2605	4.67065	25874.109375	1493083.9036693124	0	1282	0.17129727093084313	37.93164591228959	74.86329182457918	284.292236328125	284.293212890625
776	284.3291931152344	11.91405					1	DETECTED	284.3292 m/z @11.91 [CD6601_1.mzXML]	284.3291931152344	11.91405	11.85305	12.197466666666665	0.3444166666666657	18484.603515625	153928.694499023	0	1282	0.09803411148521413	2.823087431693984	4.646174863387968	284.32855224609375	284.32965087890625
777	284.907958984375	1.6770666666666665					1	DETECTED	284.9080 m/z @1.68 [CD6601_1.mzXML]	284.907958984375	1.6770666666666665	1.6474499999999999	1.7793166666666667	0.1318666666666668	55414.9921875	249109.11352343773	0	1282	0.11943795756625764	2.226223972988188	3.2451962421805005	284.9077453613281	284.9083251953125
778	285.0582275390625	10.240216666666667					1	DETECTED	285.0582 m/z @10.24 [CD6601_1.mzXML]	285.0582275390625	10.240216666666667	1.3906166666666666	16.6165	15.225883333333332	27140.486328125	5172556.422650389	0	1282	8.883927510567974	0.5077026356817841	0.011979917922909597	285.04931640625	285.0681457519531
779	285.2405700683594	13.020016666666667					1	DETECTED	285.2406 m/z @13.02 [CD6601_1.mzXML]	285.2405700683594	13.020016666666667	3.67945	17.177833333333336	13.498383333333337	47039.57421875	5209407.693123536	0	1282	0.14076044622020056	0.7225676886127538	0.44513537722550756	285.2400207519531	285.2415771484375
780	285.2774353027344	14.408883333333334					1	DETECTED	285.2774 m/z @14.41 [CD6601_1.mzXML]	285.2774353027344	14.408883333333334	0.25429999999999997	19.668166666666664	19.413866666666664	2710.86328125	1546434.6292235719	0	1282	13.593939371806506	0.6857802243089693	0.37156044861793863	285.27557373046875	285.2791748046875
781	286.0506591796875	10.225333333333333					1	DETECTED	286.0507 m/z @10.23 [CD6601_1.mzXML]	286.0506591796875	10.225333333333333	10.195016666666668	10.270233333333334	0.07521666666666604	11636.55078125	42391.44383837922	0	1282	0.08779311170696324	1.2405167674546673	1.4810335349093344	286.0504150390625	286.0509033203125
782	286.10235595703125	8.7704					1	DETECTED	286.1024 m/z @8.77 [CD6601_1.mzXML]	286.10235595703125	8.7704	8.647466666666666	12.681533333333334	4.034066666666668	3767.694091796875	456197.0894256593	0	1282	0.16415032927473128	16.40753796095436	31.815075921908722	286.0959777832031	286.10284423828125
783	286.14178466796875	11.91405					1	DETECTED	286.1418 m/z @11.91 [CD6601_1.mzXML]	286.14178466796875	11.91405	11.85305	12.229333333333333	0.3762833333333333	128177.6484375	1010022.1998417974	0	1282	0.12129100226757927	2.3340414086689623	3.416061502793066	286.140869140625	286.1420593261719
784	286.19952392578125	10.374699999999999					1	DETECTED	286.1995 m/z @10.37 [CD6601_1.mzXML]	286.19952392578125	10.374699999999999	10.285599999999999	12.891716666666667	2.6061166666666686	513089.75	3852344.2307761293	1	1282	0.09689633030052569	1.353705323635537	1.3227254840203257	286.1952209472656	286.20098876953125
785	286.24761962890625	9.804933333333334					1	DETECTED	286.2476 m/z @9.80 [CD6601_1.mzXML]	286.24761962890625	9.804933333333334	8.973633333333334	20.002833333333335	11.029200000000001	91890.828125	2396855.8926464515	0	1282	0.12350704566846815	1.167838882610808	0.8936583291412045	286.2457275390625	286.2490539550781
786	286.9297180175781	1.9066333333333332					1	DETECTED	286.9297 m/z @1.91 [CD6601_1.mzXML]	286.9297180175781	1.9066333333333332	1.5288333333333335	3.245766666666667	1.7169333333333334	14254.693359375	437317.3254976807	0	1282	0.580637000492942	2.2722781012881614	0.7185866477055337	286.9217529296875	286.9392395019531
787	287.0119323730469	1.7652833333333333					1	DETECTED	287.0119 m/z @1.77 [CD6601_1.mzXML]	287.0119323730469	1.7652833333333333	1.7364333333333335	4.39065	2.6542166666666667	43409.75	1242662.1963284912	0	1282	0.09440361327844826	46.00028885037579	91.00057770075156	287.00738525390625	287.0123291015625
788	287.0987548828125	9.730033333333333					1	DETECTED	287.0988 m/z @9.73 [CD6601_1.mzXML]	287.0987548828125	9.730033333333333	9.669216666666667	9.804933333333334	0.13571666666666715	211342.390625	1130741.799738283	1	1282	0.09609550617626361	1.1053802239336905	1.297490438547544	287.0986022949219	287.0991516113281
789	287.2032470703125	10.374699999999999					1	DETECTED	287.2032 m/z @10.37 [CD6601_1.mzXML]	287.2032470703125	10.374699999999999	10.285599999999999	12.293583333333334	2.0079833333333355	68560.4609375	747468.2584190376	0	1282	0.10501685387067994	10.937956371792945	1.4384031917314173	287.1975402832031	287.2035217285156
790	287.235107421875	14.11445					1	DETECTED	287.2351 m/z @14.11 [CD6601_1.mzXML]	287.235107421875	14.11445	11.761766666666666	14.767383333333333	3.0056166666666666	20114.28515625	992936.1581031494	0	1282	0.26831810362190645	0.6387635395045373	0.18607932752181222	287.2344055175781	287.23626708984375
791	287.26776123046875	11.520766666666667					1	DETECTED	287.2678 m/z @11.52 [CD6601_1.mzXML]	287.26776123046875	11.520766666666667	11.49245	11.672716666666668	0.18026666666666813	21608.974609375	127906.72497753867	0	1282	0.08922394112846277	3.1830488522660283	5.366097704532057	287.26654052734375	287.26806640625
792	287.63104248046875	12.949816666666667					1	DETECTED	287.6310 m/z @12.95 [CD6601_1.mzXML]	287.63104248046875	12.949816666666667	12.543866666666666	13.160516666666666	0.6166499999999999	235459.390625	2524767.9621174275	2	1282	0.16884331505132266	1.0428099947877916	1.3125783706010001	287.6307373046875	287.6312255859375
793	288.1022033691406	9.745016666666666					1	DETECTED	288.1022 m/z @9.75 [CD6601_1.mzXML]	288.1022033691406	9.745016666666666	9.684283333333333	18.886833333333335	9.202550000000002	26304.28125	3120271.8603134765	0	1282	0.10295957967151459	75.76193743139413	150.52387486278826	288.1018371582031	288.11029052734375
794	288.2153015136719	10.669683333333333					1	DETECTED	288.2153 m/z @10.67 [CD6601_1.mzXML]	288.2153015136719	10.669683333333333	0.4590166666666667	19.935833333333335	19.476816666666668	305739.6875	4408652.869708229	1	1282	0.09153574432199996	1.1353835210290546	2.1264636829816643	288.205322265625	288.21929931640625
795	288.63897705078125	13.379716666666667					1	DETECTED	288.6390 m/z @13.38 [CD6601_1.mzXML]	288.63897705078125	13.379716666666667	12.261716666666667	13.6555	1.3937833333333334	136020.96875	1566321.1835195343	0	1282	0.056482808271432816	0.9157477231929451	0.5345302714748027	288.63055419921875	288.6392517089844
796	288.920166015625	1.6180333333333332					1	DETECTED	288.9202 m/z @1.62 [CD6601_1.mzXML]	288.920166015625	1.6180333333333332	1.5288333333333335	1.9066333333333332	0.3777999999999997	378338.28125	2168255.799839843	0	1282	0.08435611532198561	1.0791909425520168	1.1640722180112308	288.9199523925781	288.9270324707031
797	289.0881042480469	9.232416666666667					1	DETECTED	289.0881 m/z @9.23 [CD6601_1.mzXML]	289.0881042480469	9.232416666666667	9.176066666666665	12.420033333333333	3.243966666666667	19118.10546875	586775.3614844972	0	1282	0.07993835482177225	28.784087548061738	2.049017170208457	289.0878601074219	289.09759521484375
798	289.17437744140625	1.2348166666666667					1	DETECTED	289.1744 m/z @1.23 [CD6601_1.mzXML]	289.17437744140625	1.2348166666666667	0.13520000000000001	19.98616666666667	19.850966666666668	6033.0302734375	1963739.7066167598	0	1282	5.263263928881058	9.02631219970596	6.586367013942735	289.1734313964844	289.1759033203125
799	289.64703369140625	11.822750000000001					1	DETECTED	289.6470 m/z @11.82 [CD6601_1.mzXML]	289.64703369140625	11.822750000000001	9.303183333333333	15.666666666666666	6.363483333333333	28677.205078125	2539689.055400451	0	1282	0.403130746358368	2.5566969160363464	4.0396912352653045	289.6396789550781	289.6476745605469
800	290.1587829589844	8.555633333333333					1	DETECTED	290.1588 m/z @8.56 [CD6601_1.mzXML]	290.1587829589844	8.555633333333333	8.2882	14.96065	6.6724499999999995	12969.37890625	2123788.4279520875	0	1282	0.22494282655898346	12.474978187710349	23.949956375420697	290.14886474609375	290.15936279296875
801	290.2667541503906	11.405100000000001					1	DETECTED	290.2668 m/z @11.41 [CD6601_1.mzXML]	290.2667541503906	11.405100000000001	2.3300666666666667	11.520766666666667	9.1907	60965.01171875	5666285.437140134	0	1282	0.09269861323276984	0.6432897242372264	0.2532514827432129	290.2592468261719	290.27532958984375
802	290.6256408691406	12.877166666666666					1	DETECTED	290.6256 m/z @12.88 [CD6601_1.mzXML]	290.6256408691406	12.877166666666666	12.77165	13.379716666666667	0.6080666666666676	38709.2109375	444260.28318261734	0	1282	0.09411587143293865	2.881377349549844	7.677775081868436	290.62451171875	290.6353759765625
803	290.6659240722656	14.220833333333333					1	DETECTED	290.6659 m/z @14.22 [CD6601_1.mzXML]	290.6659240722656	14.220833333333333	14.09935	15.409033333333333	1.309683333333334	9667.984375	307801.54513952637	0	1282	0.4220131494850232	5.390382768555338	7.249348701761164	290.66485595703125	290.6668701171875
804	290.9237060546875	2.8331666666666666					1	DETECTED	290.9237 m/z @2.83 [CD6601_1.mzXML]	290.9237060546875	2.8331666666666666	0.10113333333333333	20.002833333333335	19.9017	52605.04296875	7888275.1370499525	0	1282	1.0727288913779365	11.275136172111614	2.388567609004216	290.9216003417969	290.9264221191406
805	291.1182861328125	12.046616666666667					1	DETECTED	291.1183 m/z @12.05 [CD6601_1.mzXML]	291.1182861328125	12.046616666666667	11.988983333333334	12.34225	0.3532666666666664	216221.78125	1630156.086886718	0	1282	0.10999885661084541	1.4771131098731267	null	291.11773681640625	291.11834716796875
806	291.6449890136719	12.920666666666667					1	DETECTED	291.6450 m/z @12.92 [CD6601_1.mzXML]	291.6449890136719	12.920666666666667	12.78685	13.076383333333332	0.289533333333333	56712.109375	414982.48414819216	0	1282	0.09980876703316355	1.0818283721509405	1.6196786760120132	291.64361572265625	291.64508056640625
807	291.9338073730469	2.7352333333333334					1	DETECTED	291.9338 m/z @2.74 [CD6601_1.mzXML]	291.9338073730469	2.7352333333333334	0.11826666666666667	20.002833333333335	19.884566666666668	39523.8828125	5717509.687739621	0	1282	1.0257457485973709	4.487853241690391	3.25994641001473	291.93280029296875	291.9350280761719
808	292.0667724609375	16.484766666666665					1	DETECTED	292.0668 m/z @16.48 [CD6601_1.mzXML]	292.0667724609375	16.484766666666665	14.75265	18.119666666666667	3.367016666666668	3586.827392578125	445545.56419610593	0	1282	1.3752410962920365	0.9719370327248941	0.9438740654497881	292.0654296875	292.0673522949219
809	292.5128479003906	2.9174333333333333					1	DETECTED	292.5128 m/z @2.92 [CD6601_1.mzXML]	292.5128479003906	2.9174333333333333	2.484	19.21916666666667	16.73516666666667	5543.4619140625	1631833.2304204716	0	1282	0.928456526345903	19.305352610935945	3.6582248699771194	292.5112609863281	292.5216369628906
810	292.6525573730469	13.090633333333333					1	DETECTED	292.6526 m/z @13.09 [CD6601_1.mzXML]	292.6525573730469	13.090633333333333	2.5959	13.311333333333332	10.715433333333332	16977.51953125	2951765.0895492546	0	1282	0.10178086095628913	0.5105147978986285	0.022629152471535387	292.6463623046875	292.6614074707031
811	292.8775939941406	2.55425					1	DETECTED	292.8776 m/z @2.55 [CD6601_1.mzXML]	292.8775939941406	2.55425	2.55425	7.885816666666667	5.331566666666667	4842.0166015625	460124.5111112671	0	1282	0.26650038810669363	null	null	292.869873046875	292.885498046875
812	292.9306335449219	2.9602					1	DETECTED	292.9306 m/z @2.96 [CD6601_1.mzXML]	292.9306335449219	2.9602	1.4402666666666666	8.570833333333333	7.130566666666667	6957.99658203125	701706.4267385557	0	1282	0.5084054745525011	2.345684021229001	1.135201230695161	292.9268493652344	292.9385681152344
813	292.9532470703125	2.90335					1	DETECTED	292.9532 m/z @2.90 [CD6601_1.mzXML]	292.9532470703125	2.90335	2.44215	6.77	4.32785	5621.39453125	401454.94505065924	0	1282	0.9231353977708645	4.691944926279269	3.9868398220088808	292.9432678222656	292.95794677734375
814	292.9683837890625	2.6378166666666667					1	DETECTED	292.9684 m/z @2.64 [CD6601_1.mzXML]	292.9683837890625	2.6378166666666667	2.386283333333333	7.819733333333334	5.433450000000001	7048.31640625	533375.313063324	0	1282	0.4105302328129432	10.800655976676374	8.297678278992752	292.9605712890625	292.9765319824219
815	292.9798583984375	2.7773833333333333					1	DETECTED	292.9799 m/z @2.78 [CD6601_1.mzXML]	292.9798583984375	2.7773833333333333	2.497916666666667	8.817483333333334	6.319566666666667	6826.86181640625	636160.2948573	0	1282	0.722582751276327	11.30647662213741	6.77214899613452	292.9794006347656	292.9878845214844
816	292.9987487792969	13.6704					1	DETECTED	292.9987 m/z @13.67 [CD6601_1.mzXML]	292.9987487792969	13.6704	1.2178499999999999	16.930333333333333	15.712483333333333	25474.548828125	6195545.686024353	0	1282	14.309390581523415	0.6739570199172832	0.3613197323687249	292.9910583496094	293.007080078125
817	293.01776123046875	2.80515					1	DETECTED	293.0178 m/z @2.81 [CD6601_1.mzXML]	293.01776123046875	2.80515	0.13520000000000001	19.202166666666667	19.066966666666666	10170.5048828125	2008646.8654504092	0	1282	0.8887682338018124	1.2100573000180164	1.6657703916684903	293.0091247558594	293.0225830078125
818	293.032958984375	2.66555					1	DETECTED	293.0330 m/z @2.67 [CD6601_1.mzXML]	293.032958984375	2.66555	0.3905333333333333	18.604166666666668	18.213633333333334	17290.267578125	2075270.3743308722	0	1282	0.3756015276447635	1.8999831432725425	6.0275186630751	293.0238037109375	293.0370788574219
819	293.04779052734375	2.7352333333333334					1	DETECTED	293.0478 m/z @2.74 [CD6601_1.mzXML]	293.04779052734375	2.7352333333333334	0.11826666666666667	19.9695	19.851233333333333	19582.267578125	2670598.2531840215	0	1282	0.9066453961106706	2.417837538228967	1.9400761985593047	293.0397033691406	293.0576477050781
820	293.0701904296875	2.8893666666666666					1	DETECTED	293.0702 m/z @2.89 [CD6601_1.mzXML]	293.0701904296875	2.8893666666666666	0.15253333333333333	19.91916666666667	19.766633333333335	35013.90625	4308416.118729248	0	1282	1.1107349138950147	3.7313996720235596	2.4920037703888736	293.0602111816406	293.07049560546875
821	293.0957946777344	2.8331666666666666					1	DETECTED	293.0958 m/z @2.83 [CD6601_1.mzXML]	293.0957946777344	2.8331666666666666	0.10113333333333333	20.002833333333335	19.9017	1.4527292E7	2.0227099133238502E9	1	1282	1.0366441693840405	8.815079707421424	3.154490073931528	293.0920104980469	293.09747314453125
822	293.1141662597656	2.7074					1	DETECTED	293.1142 m/z @2.71 [CD6601_1.mzXML]	293.1141662597656	2.7074	0.16951666666666665	19.98616666666667	19.816650000000003	51183.80078125	5647211.260185211	0	1282	4.268553108547564	4.128547992008101	2.677815758680035	293.11053466796875	293.1220703125
823	293.1253967285156	2.8331666666666666					1	DETECTED	293.1254 m/z @2.83 [CD6601_1.mzXML]	293.1253967285156	2.8331666666666666	0.18658333333333335	20.002833333333335	19.81625	30155.09765625	3417426.513260592	0	1282	0.2513606650357185	1.795930230681759	8.59773906416621	293.1244201660156	293.1353454589844
824	293.13671875	2.9459500000000003					1	DETECTED	293.1367 m/z @2.95 [CD6601_1.mzXML]	293.13671875	2.9459500000000003	0.23735	19.735333333333333	19.497983333333334	16298.0478515625	3681300.937120818	0	1282	1.188340246230052	1.3451334174420213	1.406195985329504	293.13543701171875	293.14111328125
825	293.1511535644531	9.88125					1	DETECTED	293.1512 m/z @9.88 [CD6601_1.mzXML]	293.1511535644531	9.88125	0.18658333333333335	19.43433333333333	19.247749999999996	325449.46875	1.1441599152649082E7	0	1282	0.3550398682305218	0.538274165348277	1.2813134287750276	293.1431884765625	293.1605224609375
826	293.1767578125	13.810616666666666					1	DETECTED	293.1768 m/z @13.81 [CD6601_1.mzXML]	293.1767578125	13.810616666666666	0.8019333333333333	19.35183333333333	18.549899999999997	90733.890625	5999094.418543914	0	1282	0.29980064957170605	0.5363498844445633	0.08574161375324471	293.1667785644531	293.1866149902344
827	293.1969909667969	2.67945					1	DETECTED	293.1970 m/z @2.68 [CD6601_1.mzXML]	293.1969909667969	2.67945	0.33935	12.466516666666667	12.127166666666668	9782.720703125	1631834.7411309206	0	1282	0.37089277336613247	1.3201104684775842	0.848466113596937	293.18841552734375	293.2057189941406
828	293.20892333984375	12.513					1	DETECTED	293.2089 m/z @12.51 [CD6601_1.mzXML]	293.20892333984375	12.513	1.11365	12.513	11.39935	7278.8759765625	1641533.5647048643	0	1282	9.763804931671872	0.5	null	293.20751953125	293.2188720703125
829	293.2267150878906	2.6378166666666667					1	DETECTED	293.2267 m/z @2.64 [CD6601_1.mzXML]	293.2267150878906	2.6378166666666667	2.4002833333333333	9.437716666666667	7.037433333333333	6110.56640625	586610.9756493225	0	1282	0.18180080565846257	14.81357002525961	9.219392319794887	293.21905517578125	293.23150634765625
830	293.24334716796875	12.66635					1	DETECTED	293.2433 m/z @12.67 [CD6601_1.mzXML]	293.24334716796875	12.66635	2.497916666666667	15.360866666666668	12.862950000000001	9153.09765625	2338823.9616101687	0	1282	9.634211714203573	0.6324941895342777	0.3419013830407905	293.23419189453125	293.2532958984375
831	293.2576599121094	2.568033333333333					1	DETECTED	293.2577 m/z @2.57 [CD6601_1.mzXML]	293.2576599121094	2.568033333333333	2.568033333333333	7.935483333333334	5.367450000000001	4419.9931640625	436463.3099258424	0	1282	0.6936212932756098	null	null	293.2534484863281	293.2655944824219
832	293.3143310546875	2.9459500000000003					1	DETECTED	293.3143 m/z @2.95 [CD6601_1.mzXML]	293.3143310546875	2.9459500000000003	2.1024833333333333	8.015833333333333	5.913349999999999	7414.69970703125	573986.4511995545	0	1282	0.056506566807290604	1.7376887530952212	2.4261651595363536	293.3052673339844	293.3223571777344
833	293.6094970703125	2.9459500000000003					1	DETECTED	293.6095 m/z @2.95 [CD6601_1.mzXML]	293.6094970703125	2.9459500000000003	2.6239666666666666	7.1869499999999995	4.562983333333333	5192.7236328125	369555.15544592286	0	1282	0.5947650550950705	7.0857446037579495	13.171489207515899	293.59979248046875	293.61761474609375
834	293.6801452636719	2.9174333333333333					1	DETECTED	293.6801 m/z @2.92 [CD6601_1.mzXML]	293.6801452636719	2.9174333333333333	2.44215	7.802883333333333	5.360733333333333	6035.14892578125	532240.1035525209	0	1282	0.6837734762706638	5.639513272784653	3.562192252847684	293.67681884765625	293.68939208984375
835	294.0989074707031	2.7352333333333334					1	DETECTED	294.0989 m/z @2.74 [CD6601_1.mzXML]	294.0989074707031	2.7352333333333334	0.10113333333333333	20.002833333333335	19.9017	1526079.5	1.8530782164246622E8	0	1282	1.1747772444624167	2.756193351569445	7.457751137917182	294.09869384765625	294.10162353515625
836	294.264892578125	2.66555					1	DETECTED	294.2649 m/z @2.67 [CD6601_1.mzXML]	294.264892578125	2.66555	0.10113333333333333	19.98616666666667	19.885033333333336	38323.3515625	9061237.898617312	0	1282	0.8974951363311199	3.8771065544470806	6.754213108894161	294.2550048828125	294.2654113769531
837	294.9366455078125	1.6621166666666667					1	DETECTED	294.9366 m/z @1.66 [CD6601_1.mzXML]	294.9366455078125	1.6621166666666667	1.5732	1.6770666666666665	0.10386666666666655	131290.546875	508148.91362207005	0	1282	0.07437290563312415	0.5720406458799963	0.1728561509137097	294.9366149902344	294.9371337890625
838	294.9527893066406	11.172016666666668					1	DETECTED	294.9528 m/z @11.17 [CD6601_1.mzXML]	294.9527893066406	11.172016666666668	11.024733333333334	17.194166666666668	6.169433333333334	7115.58349609375	1161197.1003114013	0	1282	0.11145067004679987	20.944098676021166	35.78098590697735	294.9509582519531	294.9541931152344
839	295.0562438964844	10.51415					1	DETECTED	295.0562 m/z @10.51 [CD6601_1.mzXML]	295.0562438964844	10.51415	10.486883333333333	10.597000000000001	0.1101166666666682	35085.5	142743.43080322348	0	1282	0.07381228123552219	2.019254278728561	3.205747408072334	295.05609130859375	295.0563659667969
840	295.10009765625	2.7773833333333333					1	DETECTED	295.1001 m/z @2.78 [CD6601_1.mzXML]	295.10009765625	2.7773833333333333	0.10113333333333333	20.002833333333335	19.9017	167102.109375	2.3344204573445223E7	0	1282	1.0732157665256952	4.915365143592993	8.594403665175514	295.0963439941406	295.1026916503906
841	295.1273193359375	9.669216666666667					1	DETECTED	295.1273 m/z @9.67 [CD6601_1.mzXML]	295.1273193359375	9.669216666666667	9.62395	9.730033333333333	0.10608333333333242	63657.625	280368.95385253744	0	1282	0.08111263756616438	1.1717599410898305	1.343519882179661	295.12701416015625	295.12738037109375
842	295.1471252441406	9.88125					1	DETECTED	295.1471 m/z @9.88 [CD6601_1.mzXML]	295.1471252441406	9.88125	9.7598	10.053633333333332	0.29383333333333184	11931.177734375	166815.97493725576	0	1282	0.12734746562174593	1.2096884863455468	1.4193769726910934	295.14691162109375	295.1474609375
843	295.1923522949219	13.740666666666668					1	DETECTED	295.1924 m/z @13.74 [CD6601_1.mzXML]	295.1923522949219	13.740666666666668	1.4702166666666665	16.172883333333335	14.70266666666667	36218.23828125	4387261.9145845035	0	1282	1.536564354611608	0.5993008510726968	0.039909017548010094	295.1858825683594	295.19354248046875
844	295.20367431640625	11.01005					1	DETECTED	295.2037 m/z @11.01 [CD6601_1.mzXML]	295.20367431640625	11.01005	11.01005	11.098516666666665	0.08846666666666536	7036.38037109375	28742.18670275896	0	1282	0.07309671581292676	null	null	295.2032775878906	295.20416259765625
845	295.2923583984375	2.8331666666666666					1	DETECTED	295.2924 m/z @2.83 [CD6601_1.mzXML]	295.2923583984375	2.8331666666666666	0.22038333333333335	20.002833333333335	19.78245	51623.234375	7265983.608443635	0	1282	0.8527578995846588	3.753630402452957	3.708654644442304	295.2917785644531	295.2945251464844
846	296.063720703125	1.7510166666666669					1	DETECTED	296.0637 m/z @1.75 [CD6601_1.mzXML]	296.063720703125	1.7510166666666669	1.6474499999999999	10.527666666666667	8.880216666666668	275285.96875	1.4116007915452024E7	0	1282	0.05800148253675674	42.871982619890424	0.3023004553597383	296.0582580566406	296.0640563964844
847	296.1307067871094	9.654066666666667					1	DETECTED	296.1307 m/z @9.65 [CD6601_1.mzXML]	296.1307067871094	9.654066666666667	9.62395	15.035366666666667	5.411416666666666	10183.6357421875	1504995.5579566034	0	1282	0.08022070073344523	89.84089651355933	178.68179302711866	296.1294860839844	296.13104248046875
848	296.1474609375	8.848683333333334					1	DETECTED	296.1475 m/z @8.85 [CD6601_1.mzXML]	296.1474609375	8.848683333333334	8.7704	12.817416666666666	4.047016666666666	16952.150390625	792516.1209806518	0	1282	0.08974319435599654	7.389006991975723	1.3384427480766963	296.1470642089844	296.1569519042969
849	296.1833801269531	11.822750000000001					1	DETECTED	296.1834 m/z @11.82 [CD6601_1.mzXML]	296.1833801269531	11.822750000000001	9.9747	19.152833333333334	9.178133333333333	41639.921875	2296812.766334961	0	1282	0.11215597295913504	2.188523004221106	7.046166213798521	296.1809387207031	296.18463134765625
850	296.2560729980469	13.536716666666667					1	DETECTED	296.2561 m/z @13.54 [CD6601_1.mzXML]	296.2560729980469	13.536716666666667	13.4214	13.810616666666666	0.3892166666666661	72401.84375	831679.1514636233	0	1282	0.19246137643245653	1.6832432073070425	2.350367567480734	296.2557373046875	296.2571105957031
851	296.98699951171875	11.988983333333334					1	DETECTED	296.9870 m/z @11.99 [CD6601_1.mzXML]	296.98699951171875	11.988983333333334	11.18605	16.914	5.727950000000002	10466.388671875	1191346.7171560065	0	1282	0.9543550480735412	3.5668901527731642	6.1337803055463285	296.9864501953125	296.9959411621094
852	297.1166687011719	1.4702166666666665					1	DETECTED	297.1167 m/z @1.47 [CD6601_1.mzXML]	297.1166687011719	1.4702166666666665	1.4078666666666666	1.5437666666666667	0.13590000000000013	12795.2373046875	69896.910446045	0	1282	0.1267257958318635	1.089815557337613	1.1796311146752259	297.1164855957031	297.11712646484375
853	297.15130615234375	1.80725					1	DETECTED	297.1513 m/z @1.81 [CD6601_1.mzXML]	297.15130615234375	1.80725	1.7932166666666667	9.515649999999999	7.722433333333332	32914.44140625	1988590.8780981745	0	1282	0.0366874766975569	275.90757504727	551.8655401638624	297.15130615234375	297.1531677246094
854	297.1785888671875	14.11445					1	DETECTED	297.1786 m/z @14.11 [CD6601_1.mzXML]	297.1785888671875	14.11445	9.004966666666666	19.634666666666664	10.629699999999998	15206.4296875	2745854.940986997	0	1282	2.3299011543400088	1.247621218699893	1.3906657920759757	297.1775207519531	297.1855773925781
855	297.2593078613281	13.536716666666667					1	DETECTED	297.2593 m/z @13.54 [CD6601_1.mzXML]	297.2593078613281	13.536716666666667	13.478616666666666	13.6555	0.1768833333333344	15094.375	112470.71917626998	0	1282	0.11400482824670632	1.5222317842799502	2.0444635685599004	297.25909423828125	297.2602233886719
856	298.1474609375	2.0041333333333333					1	DETECTED	298.1475 m/z @2.00 [CD6601_1.mzXML]	298.1474609375	2.0041333333333333	1.9484	5.49815	3.54975	10910.0830078125	391344.0579898987	0	1282	0.10726099601492001	31.845843301435362	2.7288556840286473	298.146240234375	298.148681640625
857	298.2720947265625	14.42305					1	DETECTED	298.2721 m/z @14.42 [CD6601_1.mzXML]	298.2720947265625	14.42305	10.980516666666666	17.3095	6.328983333333333	202888.8125	9458906.526341552	0	1282	0.5412515266137312	3.465617380626953	5.21812513973168	298.27142333984375	298.27398681640625
858	298.6228942871094	12.6363					1	DETECTED	298.6229 m/z @12.64 [CD6601_1.mzXML]	298.6228942871094	12.6363	12.604983333333333	12.77165	0.16666666666666607	26100.169921875	169339.14057031297	0	1282	0.08754015437671647	2.6609898882383782	4.3219797764767565	298.6224670410156	298.6233825683594
859	299.1366882324219	11.33355					1	DETECTED	299.1367 m/z @11.33 [CD6601_1.mzXML]	299.1366882324219	11.33355	10.445916666666667	14.99085	4.544933333333333	97727.4453125	5156903.726205811	0	1282	1.844312582252062	1.0132197404909762	0.6430923927336075	299.1351318359375	299.1378173828125
860	299.1872253417969	13.522266666666667					1	DETECTED	299.1872 m/z @13.52 [CD6601_1.mzXML]	299.1872253417969	13.522266666666667	13.522266666666667	13.713	0.1907333333333323	14742.0673828125	104681.35658764627	0	1282	0.11482967593488347	null	null	299.1866455078125	299.18756103515625
861	299.2752380371094	14.479733333333334					1	DETECTED	299.2752 m/z @14.48 [CD6601_1.mzXML]	299.2752380371094	14.479733333333334	14.251233333333333	16.484766666666665	2.233533333333332	42153.9609375	1526992.3189136966	0	1282	0.5463971970634862	3.6602146074843733	5.56265323183098	299.2750549316406	299.2763671875
862	299.2920837402344	13.580433333333334					1	DETECTED	299.2921 m/z @13.58 [CD6601_1.mzXML]	299.2920837402344	13.580433333333334	0.25429999999999997	19.9695	19.7152	18004.740234375	2897605.6836910695	0	1282	0.26669282409252304	1.1294438345421547	0.5001855523756924	299.29156494140625	299.294189453125
863	299.63092041015625	12.906166666666667					1	DETECTED	299.6309 m/z @12.91 [CD6601_1.mzXML]	299.63092041015625	12.906166666666667	12.77165	13.020016666666667	0.2483666666666675	113592.9921875	755409.5323061529	0	1282	0.07276616971790517	0.8867763755457476	0.9199841279068044	299.63067626953125	299.631103515625
864	300.1788330078125	11.588716666666667					1	DETECTED	300.1788 m/z @11.59 [CD6601_1.mzXML]	300.1788330078125	11.588716666666667	9.422116666666666	12.0895	2.6673833333333334	540018.1875	5243857.845254511	0	1282	0.10608166083279968	1.8174032090267558	1.9829365369290721	300.17779541015625	300.1829833984375
865	300.21527099609375	10.555016666666667					1	DETECTED	300.2153 m/z @10.56 [CD6601_1.mzXML]	300.21527099609375	10.555016666666667	10.541366666666667	14.65135	4.109983333333334	21464.326171875	906813.5741491709	0	1282	0.08285878955283366	150.5488400488383	300.0976800976766	300.2151184082031	300.22021484375
866	301.1165771484375	10.77645					1	DETECTED	301.1166 m/z @10.78 [CD6601_1.mzXML]	301.1165771484375	10.77645	10.7165	10.846566666666666	0.1300666666666661	28002.251953125	162008.68621435444	0	1282	0.11724773555109813	1.084792882958005	1.1695857659160096	301.1160888671875	301.11688232421875
867	301.1387634277344	12.451066666666666					1	DETECTED	301.1388 m/z @12.45 [CD6601_1.mzXML]	301.1387634277344	12.451066666666666	0.20341666666666666	19.98616666666667	19.782750000000004	198149.296875	1.4932092445271248E7	1	1282	10.893004947210398	0.5863160786699906	0.02002757281653384	301.13726806640625	301.1402587890625
868	301.18231201171875	11.588716666666667					1	DETECTED	301.1823 m/z @11.59 [CD6601_1.mzXML]	301.18231201171875	11.588716666666667	11.520766666666667	11.716533333333333	0.19576666666666576	77792.5546875	551153.2786069318	0	1282	0.12474097788720684	1.4405199901888632	1.8560332909648947	301.1817626953125	301.1824035644531
869	301.211669921875	13.478616666666666					1	DETECTED	301.2117 m/z @13.48 [CD6601_1.mzXML]	301.211669921875	13.478616666666666	13.3936	13.85235	0.4587500000000002	238879.265625	2826791.331982425	1	1282	0.1839053502809147	2.452617055247969	3.6628035960014205	301.2109680175781	301.2118835449219
870	302.017578125	14.931216666666668					1	DETECTED	302.0176 m/z @14.93 [CD6601_1.mzXML]	302.017578125	14.931216666666668	0.10113333333333333	20.002833333333335	19.9017	34908.578125	1.2340875375865847E7	0	1282	4.010245408176754	0.7325795498849319	0.46243291784769397	302.013671875	302.0186767578125
871	302.14215087890625	12.482333333333335					1	DETECTED	302.1422 m/z @12.48 [CD6601_1.mzXML]	302.14215087890625	12.482333333333335	0.25429999999999997	17.76966666666667	17.51536666666667	34748.7734375	4511213.990489381	0	1282	10.796793248741093	1.021175426058966	2.0525022817400096	302.14105224609375	302.146728515625
872	302.157958984375	8.647466666666666					1	DETECTED	302.1580 m/z @8.65 [CD6601_1.mzXML]	302.157958984375	8.647466666666666	8.495133333333333	8.67825	0.18311666666666682	4135.9677734375	31939.539487915114	0	1282	0.11367383257376851	0.6010393873085358	0.20207877461707155	302.1576843261719	302.1585998535156
873	302.21478271484375	13.551183333333334					1	DETECTED	302.2148 m/z @13.55 [CD6601_1.mzXML]	302.21478271484375	13.551183333333334	11.520766666666667	13.92325	2.4024833333333326	46575.25	2496145.930245484	0	1282	2.0882241177308725	0.5916232300430943	0.18324646008618842	302.2126770019531	302.2152404785156
874	302.2306823730469	10.846566666666666					1	DETECTED	302.2307 m/z @10.85 [CD6601_1.mzXML]	302.2306823730469	10.846566666666666	10.77645	11.068900000000001	0.29245000000000054	18784.455078125	182066.22794006395	0	1282	0.16236047737443826	2.0854528167340534	3.1709056334681067	302.2304382324219	302.2315368652344
875	302.28521728515625	11.602383333333334					1	DETECTED	302.2852 m/z @11.60 [CD6601_1.mzXML]	302.28521728515625	11.602383333333334	11.575166666666666	12.032	0.45683333333333387	39644.81640625	466894.9493911115	0	1282	0.06455644666264959	8.392529087568558	15.785058175137118	302.28466796875	302.2930908203125
876	303.02593994140625	1.45545					1	DETECTED	303.0259 m/z @1.46 [CD6601_1.mzXML]	303.02593994140625	1.45545	0.16951666666666665	20.002833333333335	19.83331666666667	11503.720703125	1945163.162170166	0	1282	0.04497387667063779	6.669202022459327	351.48565652947894	303.0199279785156	303.03131103515625
877	303.072509765625	9.730033333333333					1	DETECTED	303.0725 m/z @9.73 [CD6601_1.mzXML]	303.072509765625	9.730033333333333	9.684283333333333	10.890116666666668	1.2058333333333344	23450.248046875	287860.6808062743	0	1282	0.09384972919452927	10.73594008552633	2.659750389061626	303.0719909667969	303.0811462402344
878	303.09368896484375	8.785916666666667					1	DETECTED	303.0937 m/z @8.79 [CD6601_1.mzXML]	303.09368896484375	8.785916666666667	8.647466666666666	8.864299999999998	0.21683333333333188	4889.658203125	30496.719538207875	0	1282	0.007040348939115759	0.7830745154688729	0.5661490309377457	303.0931396484375	303.0941467285156
879	303.2270812988281	14.49395					1	DETECTED	303.2271 m/z @14.49 [CD6601_1.mzXML]	303.2270812988281	14.49395	9.896916666666668	17.687833333333334	7.790916666666666	831078.0625	3.35749982786555E7	1	1282	0.4781495659076711	0.6922713706289295	3.214839888705137	303.21820068359375	303.2304992675781
880	303.250732421875	13.062116666666666					1	DETECTED	303.2507 m/z @13.06 [CD6601_1.mzXML]	303.250732421875	13.062116666666666	12.978366666666666	13.132633333333333	0.15426666666666655	34101.6953125	164655.1313439939	0	1282	0.03767852873501454	0.9209950248756189	0.8419900497512377	303.25006103515625	303.2511901855469
881	303.6448974609375	12.8475					1	DETECTED	303.6449 m/z @12.85 [CD6601_1.mzXML]	303.6448974609375	12.8475	12.817416666666666	12.920666666666667	0.10325000000000095	17905.431640625	90785.44828125065	0	1282	0.10878613900150569	1.7160664819944558	2.4321329639889115	303.6438293457031	303.6448974609375
882	304.0176696777344	10.1478					1	DETECTED	304.0177 m/z @10.15 [CD6601_1.mzXML]	304.0176696777344	10.1478	10.099366666666667	10.38915	0.28978333333333417	71956.6796875	423037.68591211166	0	1282	0.09766130199278322	1.9128251987128644	2.2007256435942955	304.0169677734375	304.01800537109375
883	304.0469970703125	17.803					1	DETECTED	304.0470 m/z @17.80 [CD6601_1.mzXML]	304.0469970703125	17.803	9.577616666666668	19.852333333333334	10.274716666666666	3323.800048828125	931086.2289320983	0	1282	0.6664729425907367	0.6245737280734637	0.2491474561469273	304.04595947265625	304.0489196777344
884	304.0875244140625	10.846566666666666					1	DETECTED	304.0875 m/z @10.85 [CD6601_1.mzXML]	304.0875244140625	10.846566666666666	10.611383333333333	18.336333333333336	7.724950000000003	37125.1015625	4534489.86167206	0	1282	0.11226761147069553	18.946287906956762	32.06906867275079	304.0855407714844	304.08831787109375
885	304.1489562988281	9.332016666666668					1	DETECTED	304.1490 m/z @9.33 [CD6601_1.mzXML]	304.1489562988281	9.332016666666668	9.161066666666667	9.4533	0.2922333333333338	11561.2509765625	81100.72738000515	0	1282	0.0939958108358816	0.8547333528322072	0.7094667056644143	304.1477966308594	304.1495056152344
886	304.1737976074219	8.910733333333333					1	DETECTED	304.1738 m/z @8.91 [CD6601_1.mzXML]	304.1737976074219	8.910733333333333	8.817483333333334	9.130166666666666	0.3126833333333323	25178.056640625	172744.66364794932	0	1282	0.0929162196190596	1.2895109595216605	1.1771998621060489	304.1734924316406	304.17449951171875
887	304.20989990234375	10.08455					1	DETECTED	304.2099 m/z @10.08 [CD6601_1.mzXML]	304.20989990234375	10.08455	3.78215	10.568900000000001	6.786750000000001	52475.18359375	890487.281571656	0	1282	0.13466083877356283	3.5671340558526707	4.80948764864195	304.2093811035156	304.2110290527344
888	304.2306213378906	14.49395					1	DETECTED	304.2306 m/z @14.49 [CD6601_1.mzXML]	304.2306213378906	14.49395	10.818266666666666	16.567166666666665	5.748899999999999	145154.546875	7737992.323223755	0	1282	0.4815761164544927	0.7493111280223785	0.28973814843448925	304.2282409667969	304.2318115234375
889	304.2979431152344	11.534533333333334					1	DETECTED	304.2979 m/z @11.53 [CD6601_1.mzXML]	304.2979431152344	11.534533333333334	11.506666666666666	11.602383333333334	0.095716666666668	30870.861328125	95349.37142627027	0	1282	0.04940297667597804	1.7174043062200353	2.4348086124400705	304.29742431640625	304.2984924316406
890	304.8940124511719	1.6327333333333334					1	DETECTED	304.8940 m/z @1.63 [CD6601_1.mzXML]	304.8940124511719	1.6327333333333334	0.11826666666666667	18.903166666666667	18.7849	129012.9765625	4771011.629525605	0	1282	0.07633886286859415	1.1574875315768596	1.2885182706526057	304.89373779296875	304.9035339355469
891	305.0434265136719	16.172883333333335					1	DETECTED	305.0434 m/z @16.17 [CD6601_1.mzXML]	305.0434265136719	16.172883333333335	10.022133333333333	19.685166666666664	9.663033333333331	2860.06591796875	881214.1523874504	0	1282	7.137791834989223	0.7855166714086353	0.5710333428172707	305.04241943359375	305.0447998046875
892	305.09100341796875	10.846566666666666					1	DETECTED	305.0910 m/z @10.85 [CD6601_1.mzXML]	305.09100341796875	10.846566666666666	8.601166666666668	16.156816666666668	7.55565	6052.9140625	970439.016114441	0	1282	2.2883141639417772	1.6824730560256538	2.3649461120513076	305.08404541015625	305.0914306640625
893	305.1336669921875	12.373916666666666					1	DETECTED	305.1337 m/z @12.37 [CD6601_1.mzXML]	305.1336669921875	12.373916666666666	12.32615	12.528333333333334	0.20218333333333405	61168.7109375	449239.9881376975	0	1282	0.11258763259944082	2.116364270760676	3.232728541521352	305.13336181640625	305.1339111328125
894	305.1558532714844	9.422116666666666					1	DETECTED	305.1559 m/z @9.42 [CD6601_1.mzXML]	305.1558532714844	9.422116666666666	9.406866666666668	9.638983333333334	0.2321166666666663	4945.87939453125	28875.082250244122	0	1282	0.06003816850413912	7.610382513662084	14.220765027324168	305.1551818847656	305.15625
895	305.2427978515625	12.696433333333333					1	DETECTED	305.2428 m/z @12.70 [CD6601_1.mzXML]	305.2427978515625	12.696433333333333	12.559183333333333	15.489049999999999	2.9298666666666655	252378.109375	6162085.044023199	1	1282	0.16852371907854113	7.987867747935114	10.131054993776962	305.2330627441406	305.251708984375
896	305.7073974609375	10.4733					1	DETECTED	305.7074 m/z @10.47 [CD6601_1.mzXML]	305.7073974609375	10.4733	10.195016666666668	10.568900000000001	0.37388333333333357	17909.474609375	262721.0314686276	0	1282	0.10137031360647875	0.6717673833622829	0.38648953160529387	305.6979675292969	305.70904541015625
897	306.0146484375	10.1478					1	DETECTED	306.0146 m/z @10.15 [CD6601_1.mzXML]	306.0146484375	10.1478	10.099366666666667	10.1794	0.08003333333333273	26876.4453125	107015.79272119253	0	1282	0.09531149494006819	0.8262216104611051	0.6524432209222101	306.0145568847656	306.0146789550781
898	306.0818176269531	15.489049999999999					1	DETECTED	306.0818 m/z @15.49 [CD6601_1.mzXML]	306.0818176269531	15.489049999999999	9.288866666666667	19.318666666666665	10.029799999999998	7686.271484375	1511963.450298951	0	1282	0.9180687637180842	0.8088309216662949	0.33540497412602527	306.080810546875	306.08331298828125
899	307.16632080078125	10.951116666666667					1	DETECTED	307.1663 m/z @10.95 [CD6601_1.mzXML]	307.16632080078125	10.951116666666667	9.346766666666667	19.952833333333334	10.606066666666667	579601.0625	2.0841812314691275E7	1	1282	0.3361532504418321	3.7208991097098343	1.2641771195939215	307.1651611328125	307.168212890625
900	307.2611083984375	12.213600000000001					1	DETECTED	307.2611 m/z @12.21 [CD6601_1.mzXML]	307.2611083984375	12.213600000000001	12.181316666666667	12.358116666666666	0.1767999999999983	12786.626953125	96429.99803759722	0	1282	0.9670432082392288	2.7382550335569737	4.4765100671139475	307.26043701171875	307.26153564453125
901	308.048828125	10.4733					1	DETECTED	308.0488 m/z @10.47 [CD6601_1.mzXML]	308.048828125	10.4733	8.570833333333333	19.601	11.030166666666666	5267815.5	3.8409321470394894E7	1	1282	0.10134254024739597	1.5260245386816658	1.6521937789598744	308.04534912109375	308.0502624511719
902	308.169921875	10.951116666666667					1	DETECTED	308.1699 m/z @10.95 [CD6601_1.mzXML]	308.169921875	10.951116666666667	10.08455	17.853166666666667	7.7686166666666665	80815.15625	3576500.302610439	0	1282	0.24885381495323955	1.734636654693338	2.229250719654481	308.1688232421875	308.1719055175781
903	309.03973388671875	11.273033333333332					1	DETECTED	309.0397 m/z @11.27 [CD6601_1.mzXML]	309.03973388671875	11.273033333333332	11.229199999999999	11.376683333333334	0.1474833333333354	25697.537109375	143958.43195214952	0	1282	0.12848585761025078	1.6823193916349939	2.3646387832699878	309.0390625	309.0404357910156
904	309.05224609375	10.4733					1	DETECTED	309.0522 m/z @10.47 [CD6601_1.mzXML]	309.05224609375	10.4733	2.3580666666666668	11.200199999999999	8.842133333333333	716268.375	1.7661592088870723E7	1	1282	0.09749688559696423	1.564094136588967	1.6335618567591488	309.0471496582031	309.052734375
905	309.0802001953125	11.575166666666666					1	DETECTED	309.0802 m/z @11.58 [CD6601_1.mzXML]	309.0802001953125	11.575166666666666	1.8213166666666667	11.70155	9.880233333333333	16775.5546875	3276062.0109912115	0	1282	9.836198669663837	0.5064786383496431	0.067940513834374	309.0751647949219	309.0811767578125
906	309.1622009277344	11.054216666666667					1	DETECTED	309.1622 m/z @11.05 [CD6601_1.mzXML]	309.1622009277344	11.054216666666667	9.609	14.025316666666667	4.416316666666667	24472.349609375	1800262.654949462	0	1282	0.2544565115566826	1.6185974811413741	1.1239438094049268	309.1524963378906	309.1695556640625
907	309.2016906738281	12.817416666666666					1	DETECTED	309.2017 m/z @12.82 [CD6601_1.mzXML]	309.2016906738281	12.817416666666666	12.133999999999999	12.9352	0.8012000000000015	28762.037109375	520465.04530322255	0	1282	0.18189971900510749	0.5861724179978052	0.15892252197411777	309.2008972167969	309.20404052734375
908	309.2254943847656	13.85235					1	DETECTED	309.2255 m/z @13.85 [CD6601_1.mzXML]	309.2254943847656	13.85235	4.24075	17.177833333333336	12.937083333333335	10945.4345703125	2462417.4424799797	0	1282	4.966260820175361	0.6324540366126246	0.3554666968890382	309.2172546386719	309.22576904296875
909	309.23779296875	14.565283333333333					1	DETECTED	309.2378 m/z @14.57 [CD6601_1.mzXML]	309.23779296875	14.565283333333333	14.479733333333334	15.202616666666668	0.7228833333333338	5016.63720703125	113644.61640509043	0	1282	0.285867241092296	4.224917202415765	7.44983440483153	309.2364807128906	309.2392272949219
910	309.6624450683594	8.495133333333333					1	DETECTED	309.6624 m/z @8.50 [CD6601_1.mzXML]	309.6624450683594	8.495133333333333	8.40585	8.5405	0.1346500000000006	3948.841552734375	15856.692778930712	0	1282	0.030687838001670187	0.7540601082695493	0.5081202165390987	309.66180419921875	309.6633605957031
911	310.0449523925781	10.4733					1	DETECTED	310.0450 m/z @10.47 [CD6601_1.mzXML]	310.0449523925781	10.4733	10.225333333333333	16.124183333333335	5.898850000000001	1888702.375	1.3205778896930667E7	0	1282	0.10180963801389709	1.411839834643525	1.6024948112829165	310.04437255859375	310.0461120605469
912	310.1087341308594	1.9764166666666665					1	DETECTED	310.1087 m/z @1.98 [CD6601_1.mzXML]	310.1087341308594	1.9764166666666665	0.10113333333333333	20.002833333333335	19.9017	3334.813720703125	1294615.422182984	0	1282	18.97974018122379	5.3063181563674835	2.3365470509229294	310.1015625	310.113525390625
913	310.1997375488281	10.611383333333333					1	DETECTED	310.1997 m/z @10.61 [CD6601_1.mzXML]	310.1997375488281	10.611383333333333	10.4179	16.682333333333336	6.264433333333336	145956.859375	2371716.491267367	0	1282	0.18231969125655567	1.3765616275266588	2.3137909283830864	310.1966857910156	310.1997985839844
914	310.9106750488281	1.6474499999999999					1	DETECTED	310.9107 m/z @1.65 [CD6601_1.mzXML]	310.9106750488281	1.6474499999999999	1.6027833333333334	1.7793166666666667	0.1765333333333332	84152.15625	428942.2844389652	0	1282	0.07368555246448394	1.9761194029850846	5.437178170531408	310.91021728515625	310.9111633300781
915	311.0027770996094	12.197466666666665					1	DETECTED	311.0028 m/z @12.20 [CD6601_1.mzXML]	311.0027770996094	12.197466666666665	6.7364500000000005	18.98616666666667	12.249716666666668	7899.4033203125	1479073.8694178467	0	1282	4.27320731244955	0.9361405707262951	2.3696614227326633	310.99481201171875	311.0086669921875
916	311.0491943359375	10.4733					1	DETECTED	311.0492 m/z @10.47 [CD6601_1.mzXML]	311.0491943359375	10.4733	9.204433333333332	15.34545	6.141016666666667	235003.90625	5888995.502572513	0	1282	0.1005796303330797	0.7805509185087053	0.09038590722917476	311.0415954589844	311.05035400390625
917	311.07855224609375	11.588716666666667					1	DETECTED	311.0786 m/z @11.59 [CD6601_1.mzXML]	311.07855224609375	11.588716666666667	11.520766666666667	11.6871	0.16633333333333233	18530.400390625	121774.72600830121	0	1282	0.0821614877595156	1.223939170959036	1.4478783419180719	311.0774230957031	311.0789794921875
918	311.1221923828125	8.7704					1	DETECTED	311.1222 m/z @8.77 [CD6601_1.mzXML]	311.1221923828125	8.7704	8.555633333333333	10.08455	1.5289166666666674	18758.087890625	496318.953573425	0	1282	0.18531778152324563	3.7410580329768557	5.585053229149389	311.1187744140625	311.1222229003906
919	311.1322326660156	9.4533					1	DETECTED	311.1322 m/z @9.45 [CD6601_1.mzXML]	311.1322326660156	9.4533	8.5405	9.59335	1.0528499999999994	22217.310546875	718198.028458496	0	1282	0.08910815841378827	0.5768903113590885	0.13686197787334506	311.12225341796875	311.1324157714844
920	311.16448974609375	12.420033333333333					1	DETECTED	311.1645 m/z @12.42 [CD6601_1.mzXML]	311.16448974609375	12.420033333333333	2.93155	13.048116666666665	10.116566666666666	141333.40625	5960268.946052002	1	1282	0.26229637054018085	1.312947650927873	1.561697778951291	311.1627502441406	311.1653137207031
921	311.20294189453125	10.611383333333333					1	DETECTED	311.2029 m/z @10.61 [CD6601_1.mzXML]	311.20294189453125	10.611383333333333	10.4733	18.5375	8.064200000000001	23889.42578125	1247776.8733489378	0	1282	0.11397693923158414	16.62269984506231	30.69514890377403	311.1934509277344	311.20330810546875
922	311.2343444824219	13.824566666666668					1	DETECTED	311.2343 m/z @13.82 [CD6601_1.mzXML]	311.2343444824219	13.824566666666668	13.782316666666667	14.205766666666667	0.42345000000000077	15397.5400390625	187957.65970361384	0	1282	0.24585193971474695	5.011242603550185	9.02248520710037	311.2342529296875	311.23529052734375
923	311.630615234375	12.832233333333333					1	DETECTED	311.6306 m/z @12.83 [CD6601_1.mzXML]	311.630615234375	12.832233333333333	12.726533333333332	13.005916666666668	0.2793833333333353	63003.359375	500543.9513537617	0	1282	0.15631465242847753	1.3215862503941997	1.6431725007883993	311.630126953125	311.6308898925781
924	312.0272521972656	13.201883333333335					1	DETECTED	312.0273 m/z @13.20 [CD6601_1.mzXML]	312.0272521972656	13.201883333333335	11.143216666666666	17.358999999999998	6.2157833333333325	63802.8359375	2053148.8082075794	0	1282	0.2600142669751957	0.5856748756026181	0.2320010098164762	312.02032470703125	312.0281066894531
925	312.0415344238281	10.445916666666667					1	DETECTED	312.0415 m/z @10.45 [CD6601_1.mzXML]	312.0415344238281	10.445916666666667	10.4179	10.555016666666667	0.13711666666666744	61377.9765625	332005.3160898454	0	1282	0.09930809053405909	2.4470553242117035	3.8941106484234065	312.04150390625	312.0419616699219
926	312.1324157714844	12.891716666666667					1	DETECTED	312.1324 m/z @12.89 [CD6601_1.mzXML]	312.1324157714844	12.891716666666667	8.83295	12.920666666666667	4.087716666666667	21333.25	900757.3404915779	0	1282	4.045704646145742	0.503566354311244	0.008373674670700434	312.1285400390625	312.1360778808594
927	312.215087890625	10.761616666666667					1	DETECTED	312.2151 m/z @10.76 [CD6601_1.mzXML]	312.215087890625	10.761616666666667	10.611383333333333	11.098516666666665	0.48713333333333253	47364.93359375	409206.14805578423	0	1282	0.1275574633693779	1.1851086794165278	2.467120330880304	312.2139587402344	312.21588134765625
928	312.3601379394531	12.075033333333332					1	DETECTED	312.3601 m/z @12.08 [CD6601_1.mzXML]	312.3601379394531	12.075033333333332	0.4933666666666667	12.245800000000001	11.752433333333334	23213.1953125	2107690.9006911325	0	1282	0.1114419672063427	0.5073722837818392	0.014744567563678427	312.35992431640625	312.3634033203125
929	312.6569519042969	2.4282166666666667					1	DETECTED	312.6570 m/z @2.43 [CD6601_1.mzXML]	312.6569519042969	2.4282166666666667	2.0603666666666665	16.9965	14.936133333333334	13769.943359375	1296689.6413012086	0	1282	0.46889998028499225	8.297705727578	16.663775795336846	312.654296875	312.6578063964844
930	313.0943298339844	1.45545					1	DETECTED	313.0943 m/z @1.46 [CD6601_1.mzXML]	313.0943298339844	1.45545	1.3906166666666666	18.019333333333336	16.62871666666667	23114.0859375	2438038.334344879	0	1282	0.08338015412098398	128.24203084832914	255.22324487567533	313.0934143066406	313.10052490234375
931	313.1647033691406	12.389283333333333					1	DETECTED	313.1647 m/z @12.39 [CD6601_1.mzXML]	313.1647033691406	12.389283333333333	4.0026	12.58985	8.587250000000001	32228.005859375	2190023.3315122076	0	1282	0.1988360254589896	0.5119574484152456	0.023914896830491233	313.16412353515625	313.1739807128906
932	313.27142333984375	13.838416666666665					1	DETECTED	313.2714 m/z @13.84 [CD6601_1.mzXML]	313.27142333984375	13.838416666666665	0.22038333333333335	19.9695	19.749116666666666	985116.375	2.1109970374784116E7	1	1282	0.27206731257942707	1.0822890256201558	0.9756340444738395	313.2702331542969	313.2735595703125
933	314.02716064453125	13.201883333333335					1	DETECTED	314.0272 m/z @13.20 [CD6601_1.mzXML]	314.02716064453125	13.201883333333335	11.85305	13.379716666666667	1.5266666666666673	16492.482421875	733776.9684301763	0	1282	0.20049205237965317	0.5659211664401329	0.13184233288026587	314.0263977050781	314.0292663574219
934	314.2302551269531	10.951116666666667					1	DETECTED	314.2303 m/z @10.95 [CD6601_1.mzXML]	314.2302551269531	10.951116666666667	10.890116666666668	11.318566666666667	0.4284499999999998	530357.0	4044349.002651857	1	1282	0.11577146904921065	1.9504788765296783	3.6689758805787607	314.22906494140625	314.23089599609375
935	314.33935546875	12.1188					1	DETECTED	314.3394 m/z @12.12 [CD6601_1.mzXML]	314.33935546875	12.1188	12.104016666666666	12.197466666666665	0.09344999999999892	8337.8564453125	33252.923814941285	0	1282	0.1342752590341707	3.1606538895150806	5.321307779030161	314.33868408203125	314.3397216796875
936	314.77685546875	1.9622					1	DETECTED	314.7769 m/z @1.96 [CD6601_1.mzXML]	314.77685546875	1.9622	1.93425	2.216833333333333	0.2825833333333332	11213.1484375	99741.57406921372	0	1282	0.14539871861307452	5.055158020274312	9.110316040548623	314.77685546875	314.77783203125
937	315.0657043457031	1.4078666666666666					1	DETECTED	315.0657 m/z @1.41 [CD6601_1.mzXML]	315.0657043457031	1.4078666666666666	1.4078666666666666	9.0519	7.644033333333333	17180.779296875	1051869.6452744142	0	1282	0.03646212071409405	null	null	315.0561218261719	315.06622314453125
938	315.0770568847656	2.484					1	DETECTED	315.0771 m/z @2.48 [CD6601_1.mzXML]	315.0770568847656	2.484	0.10113333333333333	20.002833333333335	19.9017	3524690.0	2.9083866838318676E8	1	1282	0.5713963598790341	4.471011734286472	9.25044510130458	315.07684326171875	315.0784606933594
939	315.13165283203125	11.434016666666668					1	DETECTED	315.1317 m/z @11.43 [CD6601_1.mzXML]	315.13165283203125	11.434016666666668	2.3722166666666666	11.85305	9.480833333333333	15666.33203125	2919790.9069136954	0	1282	0.7507867917549156	0.5231208663473775	0.046241732694755046	315.12677001953125	315.13909912109375
940	315.16033935546875	12.373916666666666					1	DETECTED	315.1603 m/z @12.37 [CD6601_1.mzXML]	315.16033935546875	12.373916666666666	2.4002833333333333	12.620533333333332	10.22025	11183.5400390625	1568741.8132127686	0	1282	0.2224512510168708	0.5123634315812694	0.024726863162538523	315.15625	315.16864013671875
941	315.2336120605469	10.951116666666667					1	DETECTED	315.2336 m/z @10.95 [CD6601_1.mzXML]	315.2336120605469	10.951116666666667	10.890116666666668	12.77165	1.8815333333333317	90116.6015625	1235625.9557563476	0	1282	0.117034212301105	13.9465092371238	37.866573900832684	315.2289733886719	315.234619140625
942	315.2778625488281	13.838416666666665					1	DETECTED	315.2779 m/z @13.84 [CD6601_1.mzXML]	315.2778625488281	13.838416666666665	12.78685	14.010483333333333	1.2236333333333338	21981.482421875	584795.306086304	0	1282	0.11139778509693343	0.5818144356040199	0.16362887120803987	315.27685546875	315.28582763671875
943	316.08123779296875	2.484					1	DETECTED	316.0812 m/z @2.48 [CD6601_1.mzXML]	316.08123779296875	2.484	0.18658333333333335	19.9695	19.782916666666665	310870.96875	2.8555211939381804E7	0	1282	0.5493579398790587	null	null	316.08099365234375	316.0820617675781
944	316.1737060546875	10.51415					1	DETECTED	316.1737 m/z @10.51 [CD6601_1.mzXML]	316.1737060546875	10.51415	10.500300000000001	10.583133333333334	0.08283333333333331	34225.62109375	131199.677290039	0	1282	0.08594583356879149	2.990373044524734	4.980746089049468	316.1735534667969	316.17376708984375
945	316.24591064453125	11.1577					1	DETECTED	316.2459 m/z @11.16 [CD6601_1.mzXML]	316.24591064453125	11.1577	10.935599999999999	11.716533333333333	0.7809333333333335	826121.25	5415313.097390041	1	1282	0.09706468473876129	1.6546845137800619	2.0355625704017464	316.2369384765625	316.2471923828125
946	317.0541687011719	15.282033333333334					1	DETECTED	317.0542 m/z @15.28 [CD6601_1.mzXML]	317.0541687011719	15.282033333333334	0.4076833333333333	19.9695	19.561816666666665	7998.94140625	2612980.167702942	0	1282	0.6631019795408513	0.6575687901208007	0.3363912435184164	317.0525207519531	317.06304931640625
947	317.0821533203125	2.5262499999999997					1	DETECTED	317.0822 m/z @2.53 [CD6601_1.mzXML]	317.0821533203125	2.5262499999999997	0.10113333333333333	20.002833333333335	19.9017	43633.36328125	4617658.093239043	0	1282	0.5294367144986372	1.2249730522468447	0.5935170672295815	317.0732421875	317.084716796875
948	317.112548828125	1.7364333333333335					1	DETECTED	317.1125 m/z @1.74 [CD6601_1.mzXML]	317.112548828125	1.7364333333333335	1.11365	19.285500000000003	18.171850000000003	25561.306640625	3519980.178354767	0	1282	0.21891609108855103	4.520355567847379	21.526077866601604	317.1028747558594	317.1147155761719
949	317.1764221191406	13.522266666666667					1	DETECTED	317.1764 m/z @13.52 [CD6601_1.mzXML]	317.1764221191406	13.522266666666667	10.500300000000001	13.995416666666667	3.495116666666666	130090.46875	2620265.2949411618	0	1282	0.22646067253364421	0.5849121309298146	2.0056116621501765	317.1694641113281	317.17755126953125
950	317.2495422363281	11.1577					1	DETECTED	317.2495 m/z @11.16 [CD6601_1.mzXML]	317.2495422363281	11.1577	0.64725	14.069349999999998	13.422099999999999	139157.234375	2.5626907796360467E7	0	1282	0.09593255180742943	0.6299872557620284	0.2613034715761622	317.24188232421875	317.2496643066406
951	317.5272216796875	2.55425					1	DETECTED	317.5272 m/z @2.55 [CD6601_1.mzXML]	317.5272216796875	2.55425	2.11715	9.819766666666668	7.7026166666666676	10943.68359375	835903.1131083063	0	1282	0.4943911257531415	7.2830454206956015	13.712002699478536	317.5255432128906	317.52911376953125
952	318.0603332519531	13.365566666666666					1	DETECTED	318.0603 m/z @13.37 [CD6601_1.mzXML]	318.0603332519531	13.365566666666666	10.890116666666668	19.269166666666667	8.37905	9706.4306640625	1852781.3978292237	0	1282	4.985674705297205	1.692429659253874	1.7199820832102832	318.0603332519531	318.0643005371094
953	318.179443359375	13.536716666666667					1	DETECTED	318.1794 m/z @13.54 [CD6601_1.mzXML]	318.179443359375	13.536716666666667	10.022133333333333	13.6704	3.648266666666668	21759.404296875	1174776.6058317884	0	1282	3.72612827358666	0.5190706406842059	0.03825047173132202	318.1785583496094	318.1796569824219
954	318.1897277832031	9.346766666666667					1	DETECTED	318.1897 m/z @9.35 [CD6601_1.mzXML]	318.1897277832031	9.346766666666667	9.288866666666667	13.6555	4.366633333333333	31744.83984375	1430753.5425411386	0	1282	4.265839866187212	8.559159753666695	17.280448672409435	318.17974853515625	318.19464111328125
955	318.29803466796875	11.376683333333334					1	DETECTED	318.2980 m/z @11.38 [CD6601_1.mzXML]	318.29803466796875	11.376683333333334	11.318566666666667	12.877166666666666	1.5585999999999984	470826.53125	2990638.333997314	1	1282	0.07950020096906485	1.6965623908054228	1.9900179623039478	318.29693603515625	318.29998779296875
956	318.9356384277344	1.5732					1	DETECTED	318.9356 m/z @1.57 [CD6601_1.mzXML]	318.9356384277344	1.5732	1.5288333333333335	1.5880166666666669	0.059183333333333366	18035.4453125	43477.85176098641	0	1282	0.10419347778288235	0.6669797145003794	0.32687358249716025	318.93524169921875	318.9366760253906
957	318.9674987792969	1.9622					1	DETECTED	318.9675 m/z @1.96 [CD6601_1.mzXML]	318.9674987792969	1.9622	1.8213166666666667	2.3440999999999996	0.5227833333333329	36186.515625	534013.7851210935	0	1282	0.23362888847637908	1.8553767893055717	2.5123409688062788	318.9671936035156	318.96832275390625
958	319.0589294433594	16.452033333333333					1	DETECTED	319.0589 m/z @16.45 [CD6601_1.mzXML]	319.0589294433594	16.452033333333333	8.785916666666667	19.450833333333332	10.664916666666665	3242.745849609375	1197909.9017696846	0	1282	8.487606913233362	0.6955879443525296	0.39117588870505926	319.0574951171875	319.0679016113281
959	319.094482421875	10.40365					1	DETECTED	319.0945 m/z @10.40 [CD6601_1.mzXML]	319.094482421875	10.40365	10.331050000000001	10.846566666666666	0.5155166666666648	33777.25	250424.0456481934	0	1282	0.11966064744328087	1.4778896200232068	2.2246406619762795	319.0939636230469	319.09552001953125
960	319.1347961425781	9.437716666666667					1	DETECTED	319.1348 m/z @9.44 [CD6601_1.mzXML]	319.1347961425781	9.437716666666667	9.422116666666666	11.024733333333334	1.602616666666668	13730.505859375	236782.6601274717	0	1282	0.08865456430351237	51.365918803415724	17.671110795393453	319.12603759765625	319.1353454589844
961	319.1662292480469	11.21475					1	DETECTED	319.1662 m/z @11.21 [CD6601_1.mzXML]	319.1662292480469	11.21475	9.546683333333334	11.21475	1.6680666666666664	11653.5693359375	759503.5322723386	0	1282	1.6548544684855973	0.5	null	319.16357421875	319.16632080078125
962	319.1921691894531	14.49395					1	DETECTED	319.1922 m/z @14.49 [CD6601_1.mzXML]	319.1921691894531	14.49395	9.376633333333332	16.9965	7.619866666666669	234044.90625	1.0847656170944704E7	0	1282	0.6539305065176482	1.1136585746067749	3.104836470974561	319.1838073730469	319.1943054199219
963	319.22210693359375	12.451066666666666					1	DETECTED	319.2221 m/z @12.45 [CD6601_1.mzXML]	319.22210693359375	12.451066666666666	12.435599999999999	17.4745	5.0389	10072.0205078125	1097482.963580567	0	1282	0.26514541107723666	162.89547413793025	324.7909482758605	319.2213439941406	319.2316589355469
964	319.3016662597656	11.376683333333334					1	DETECTED	319.3017 m/z @11.38 [CD6601_1.mzXML]	319.3016662597656	11.376683333333334	0.15253333333333333	11.630166666666666	11.477633333333333	93524.4296875	1.2249052896806825E7	0	1282	0.07076752026997823	0.5105084653332934	0.01931044407963711	319.2929992675781	319.30462646484375
965	320.0485534667969	11.988983333333334					1	DETECTED	320.0486 m/z @11.99 [CD6601_1.mzXML]	320.0485534667969	11.988983333333334	9.669216666666667	12.1188	2.449583333333333	19803.4765625	944363.9863276357	0	1282	0.30160642848850827	0.527980544020232	0.0562092713855807	320.0474853515625	320.0497741699219
966	320.08251953125	10.611383333333333					1	DETECTED	320.0825 m/z @10.61 [CD6601_1.mzXML]	320.08251953125	10.611383333333333	10.568900000000001	10.920350000000001	0.3514499999999998	32818.40234375	224224.20816845584	0	1282	0.07380455509713002	4.410783660075963	7.130210522616762	320.0815734863281	320.0830993652344
967	320.1955871582031	14.365833333333335					1	DETECTED	320.1956 m/z @14.37 [CD6601_1.mzXML]	320.1955871582031	14.365833333333335	14.309033333333334	16.140283333333333	1.831249999999999	40111.44921875	1549211.9007600697	0	1282	0.625149147621757	15.269921008701118	21.628716436695356	320.1954650878906	320.1968078613281
968	320.86761474609375	1.6327333333333334					1	DETECTED	320.8676 m/z @1.63 [CD6601_1.mzXML]	320.86761474609375	1.6327333333333334	1.5585166666666666	17.523666666666667	15.965150000000001	25729.390625	4232250.988296631	0	1282	0.07400055318235488	107.55771390074086	214.1154278014817	320.8672790527344	320.87322998046875
969	320.964599609375	1.9764166666666665					1	DETECTED	320.9646 m/z @1.98 [CD6601_1.mzXML]	320.964599609375	1.9764166666666665	1.7793166666666667	2.4002833333333333	0.6209666666666667	24344.625	384296.0464873046	0	1282	0.527945386575762	1.575257906308136	1.7514659068421434	320.9637756347656	320.9662170410156
970	321.0901794433594	10.832249999999998					1	DETECTED	321.0902 m/z @10.83 [CD6601_1.mzXML]	321.0901794433594	10.832249999999998	9.31755	10.920350000000001	1.6028000000000002	9952.1533203125	370798.64063482685	0	1282	1.56342785863162	0.5290816663365692	0.05816333267313834	321.0838623046875	321.0908203125
971	321.1822204589844	11.024733333333334					1	DETECTED	321.1822 m/z @11.02 [CD6601_1.mzXML]	321.1822204589844	11.024733333333334	10.905183333333333	11.616283333333334	0.7111000000000001	3488.770263671875	120949.55513513178	0	1282	0.08795330884401054	2.974069427017978	4.948138854035956	321.1811828613281	321.1827392578125
972	321.2074279785156	12.726533333333332					1	DETECTED	321.2074 m/z @12.73 [CD6601_1.mzXML]	321.2074279785156	12.726533333333332	1.4402666666666666	15.234316666666667	13.79405	64689.40625	3566566.0062903455	0	1282	0.2500197467235381	0.53961099598798	4.108192201281889	321.1983642578125	321.2095947265625
973	322.0635070800781	11.988983333333334					1	DETECTED	322.0635 m/z @11.99 [CD6601_1.mzXML]	322.0635070800781	11.988983333333334	11.588716666666667	19.9025	8.313783333333333	1807273.75	1.5050063218100319E7	1	1282	0.10803998866126463	2.86131429536876	3.727638367753301	322.0554504394531	322.0655212402344
974	322.2716064453125	14.010483333333333					1	DETECTED	322.2716 m/z @14.01 [CD6601_1.mzXML]	322.2716064453125	14.010483333333333	13.86625	15.732	1.8657499999999985	26482.580078125	662054.7191672056	0	1282	0.4162386016976143	2.711251091003331	4.004084655675054	322.2650146484375	322.272705078125
975	322.688720703125	9.468866666666665					1	DETECTED	322.6887 m/z @9.47 [CD6601_1.mzXML]	322.688720703125	9.468866666666665	9.422116666666666	9.59335	0.17123333333333335	8469.3544921875	42734.51637719734	0	1282	0.07297804184383594	1.8313725490196313	2.565113209776281	322.6871643066406	322.688720703125
976	323.0096130371094	2.0041333333333333					1	DETECTED	323.0096 m/z @2.00 [CD6601_1.mzXML]	323.0096130371094	2.0041333333333333	1.7932166666666667	2.0464333333333333	0.25321666666666665	8872.2392578125	100463.50820947268	0	1282	0.26592090186515827	0.600276570525484	0.20055314105096805	323.0085144042969	323.0096435546875
977	323.01971435546875	11.588716666666667					1	DETECTED	323.0197 m/z @11.59 [CD6601_1.mzXML]	323.01971435546875	11.588716666666667	1.8785666666666667	11.716533333333333	9.837966666666667	19794.419921875	1651913.3959302367	0	1282	0.15603926585341377	0.5065816010394621	0.013961772189787901	323.01055908203125	323.02117919921875
978	323.06732177734375	11.988983333333334					1	DETECTED	323.0673 m/z @11.99 [CD6601_1.mzXML]	323.06732177734375	11.988983333333334	11.959616666666667	12.358116666666666	0.3984999999999985	261172.0625	1980379.9489560465	0	1282	0.10359534846554297	6.784903518728773	12.569807037457545	323.0672912597656	323.0684814453125
979	323.162109375	10.374699999999999					1	DETECTED	323.1621 m/z @10.37 [CD6601_1.mzXML]	323.162109375	10.374699999999999	9.789783333333332	11.761766666666666	1.971983333333334	6945.4267578125	478228.1022710271	0	1282	0.3241830837989035	1.685695968086623	2.793275703450198	323.1610107421875	323.16571044921875
980	323.1805419921875	15.3296					1	DETECTED	323.1805 m/z @15.33 [CD6601_1.mzXML]	323.1805419921875	15.3296	11.822750000000001	19.835833333333333	8.013083333333332	4421.34814453125	1123125.9812548216	0	1282	0.09962279442597222	1.142490173992805	1.2849803479856101	323.1791687011719	323.18218994140625
981	323.2239074707031	14.129716666666667					1	DETECTED	323.2239 m/z @14.13 [CD6601_1.mzXML]	323.2239074707031	14.129716666666667	1.4402666666666666	15.265833333333335	13.825566666666669	26882.330078125	3355651.477116211	0	1282	0.8595280680306825	0.5447661902866817	0.06995786216795494	323.22296142578125	323.22503662109375
982	323.2525939941406	12.877166666666666					1	DETECTED	323.2526 m/z @12.88 [CD6601_1.mzXML]	323.2525939941406	12.877166666666666	11.988983333333334	12.963916666666668	0.9749333333333343	12990.71875	411753.2678677982	0	1282	1.618943291899198	0.5488356382878923	0.09767127657578452	323.2525939941406	323.2543640136719
983	323.9994201660156	13.6555					1	DETECTED	323.9994 m/z @13.66 [CD6601_1.mzXML]	323.9994201660156	13.6555	0.22038333333333335	19.685166666666664	19.46478333333333	10317.6650390625	3322998.465816956	0	1282	4.67839496441753	1.0821807417633529	1.1832188339808092	323.9977722167969	324.001953125
984	324.0440368652344	9.332016666666668					1	DETECTED	324.0440 m/z @9.33 [CD6601_1.mzXML]	324.0440368652344	9.332016666666668	9.274716666666666	10.40365	1.1289333333333342	24614.1796875	451404.40755456674	0	1282	0.8992993443153345	9.851076207096906	2.3304345791324597	324.04266357421875	324.04443359375
985	324.060791015625	11.988983333333334					1	DETECTED	324.0608 m/z @11.99 [CD6601_1.mzXML]	324.060791015625	11.988983333333334	11.362716666666667	12.420033333333333	1.0573166666666651	549951.125	4500812.20637181	1	1282	0.11446255414032969	2.699133597348343	3.5413097270496157	324.05950927734375	324.0611877441406
986	324.1351013183594	11.506666666666666					1	DETECTED	324.1351 m/z @11.51 [CD6601_1.mzXML]	324.1351013183594	11.506666666666666	3.403633333333333	11.929166666666667	8.525533333333334	1437157.125	1.5110282152989388E7	1	1282	0.0913868903813686	1.8602797932936304	2.5166582755817806	324.12603759765625	324.13580322265625
987	324.17724609375	16.156816666666668					1	DETECTED	324.1772 m/z @16.16 [CD6601_1.mzXML]	324.17724609375	16.156816666666668	0.28841666666666665	19.935833333333335	19.64741666666667	17299.126953125	4757190.919442629	0	1282	3.060481900336381	0.759229548231659	0.5220380728778765	324.1745300292969	324.17822265625
988	324.1899719238281	9.730033333333333					1	DETECTED	324.1900 m/z @9.73 [CD6601_1.mzXML]	324.1899719238281	9.730033333333333	3.2741666666666664	9.865666666666668	6.591500000000002	55826.11328125	1369548.7077797242	0	1282	0.09475490278356169	1.6814509611196757	2.0788531629795552	324.18994140625	324.19110107421875
989	324.8042297363281	1.7652833333333333					1	DETECTED	324.8042 m/z @1.77 [CD6601_1.mzXML]	324.8042297363281	1.7652833333333333	1.7067666666666668	19.318666666666665	17.6119	7967.70458984375	6672635.740251465	0	1282	17.624872848624218	150.48618627171774	299.9723725434355	324.8042297363281	324.81341552734375
990	325.0534973144531	1.8213166666666667					1	DETECTED	325.0535 m/z @1.82 [CD6601_1.mzXML]	325.0534973144531	1.8213166666666667	1.7932166666666667	9.346766666666667	7.55355	35480.8203125	3449450.9234439703	0	1282	0.07199523477053749	134.40480427046256	267.894665199217	325.04705810546875	325.05389404296875
991	325.0643615722656	11.988983333333334					1	DETECTED	325.0644 m/z @11.99 [CD6601_1.mzXML]	325.0643615722656	11.988983333333334	1.9622	12.389283333333333	10.427083333333334	96835.171875	7118731.4087619595	0	1282	0.10318478141267384	0.5091131667526431	3.5446563064234633	325.05450439453125	325.0649719238281
992	325.1109924316406	11.672716666666668					1	DETECTED	325.1110 m/z @11.67 [CD6601_1.mzXML]	325.1109924316406	11.672716666666668	1.2178499999999999	12.229333333333333	11.011483333333333	56755.8203125	1.0164152008569794E7	0	1282	0.17242576067997284	0.5266199792122328	0.020106418079881998	325.1076965332031	325.1146240234375
993	325.1387023925781	11.49245					1	DETECTED	325.1387 m/z @11.49 [CD6601_1.mzXML]	325.1387023925781	11.49245	11.448966666666667	11.616283333333334	0.16731666666666634	208180.6875	1328172.086046391	0	1282	0.15357566819128898	1.9239172096588995	2.847834419317799	325.1385803222656	325.139404296875
994	325.1739501953125	15.813833333333333					1	DETECTED	325.1740 m/z @15.81 [CD6601_1.mzXML]	325.1739501953125	15.813833333333333	0.11826666666666667	20.002833333333335	19.884566666666668	22769.685546875	6249681.5591835035	0	1282	2.886299966340527	0.8159759633056543	0.7972807862867419	325.17236328125	325.1746520996094
995	325.19354248046875	9.730033333333333					1	DETECTED	325.1935 m/z @9.73 [CD6601_1.mzXML]	325.19354248046875	9.730033333333333	9.699549999999999	9.789783333333332	0.09023333333333383	8697.0859375	36828.005591552675	0	1282	0.5540194391353719	1.4800437397484467	1.9600874794968932	325.1933288574219	325.19366455078125
996	325.2115173339844	13.4214					1	DETECTED	325.2115 m/z @13.42 [CD6601_1.mzXML]	325.2115173339844	13.4214	11.944333333333333	13.951516666666667	2.0071833333333338	28298.01171875	1131299.3886979988	0	1282	0.057489528969911774	0.6794491334175842	0.3588982668351684	325.2018127441406	325.2140808105469
997	325.23248291015625	13.062116666666666					1	DETECTED	325.2325 m/z @13.06 [CD6601_1.mzXML]	325.23248291015625	13.062116666666666	12.906166666666667	13.17455	0.26838333333333253	75744.859375	602946.2812497551	0	1282	0.12559005696257053	0.845854799192211	0.6209941207179993	325.2313232421875	325.2328796386719
998	326.041748046875	6.6366000000000005					1	DETECTED	326.0417 m/z @6.64 [CD6601_1.mzXML]	326.041748046875	6.6366000000000005	6.6366000000000005	16.189216666666667	9.552616666666665	6656.68408203125	1666404.2547211302	0	1282	3.249266576592901	null	null	326.0362243652344	326.041748046875
999	326.0567932128906	11.988983333333334					1	DETECTED	326.0568 m/z @11.99 [CD6601_1.mzXML]	326.0567932128906	11.988983333333334	9.774716666666666	12.075033333333332	2.3003166666666655	27009.158203125	887904.4476103509	0	1282	0.09197731403624232	0.5194308123080625	0.038861624616125	326.0535888671875	326.0596923828125
1000	326.077392578125	9.332016666666668					1	DETECTED	326.0774 m/z @9.33 [CD6601_1.mzXML]	326.077392578125	9.332016666666668	9.145733333333334	9.484383333333334	0.33864999999999945	10769.4130859375	122052.82434564184	0	1282	0.2524544669220976	0.9089648385076459	0.8179296770152917	326.0771484375	326.0850524902344
1001	326.176025390625	16.10803333333333					1	DETECTED	326.1760 m/z @16.11 [CD6601_1.mzXML]	326.176025390625	16.10803333333333	11.944333333333333	18.936833333333333	6.9925	5531.9765625	1150823.2843455817	0	1282	1.6286487352734724	0.8396978648797947	0.6793957297595893	326.1745910644531	326.1771240234375
1002	327.0136413574219	1.7067666666666668					1	DETECTED	327.0136 m/z @1.71 [CD6601_1.mzXML]	327.0136413574219	1.7067666666666668	0.11826666666666667	20.002833333333335	19.884566666666668	9763.5625	5332251.84130224	0	1282	18.267487417654603	6.258913020669395	5.832087273706554	327.0038757324219	327.0149230957031
1003	327.0508117675781	11.588716666666667					1	DETECTED	327.0508 m/z @11.59 [CD6601_1.mzXML]	327.0508117675781	11.588716666666667	1.6027833333333334	12.060833333333333	10.45805	140846.71875	8649882.752933221	0	1282	0.13703751840311007	0.5131583390437628	0.0176235468347534	327.0455627441406	327.0606384277344
1004	327.19970703125	9.609					1	DETECTED	327.1997 m/z @9.61 [CD6601_1.mzXML]	327.19970703125	9.609	9.562116666666666	9.699549999999999	0.13743333333333219	15422.728515625	75623.5172082522	0	1282	0.08019676551393395	1.4656949875577465	1.9624946383507254	327.1996154785156	327.2001953125
1005	327.2270812988281	14.040066666666666					1	DETECTED	327.2271 m/z @14.04 [CD6601_1.mzXML]	327.2270812988281	14.040066666666666	5.547016666666667	17.441666666666666	11.894649999999999	89765.390625	7371104.0418251855	0	1282	0.32597928848818114	1.7713788643484294	2.4246990155551678	327.2178649902344	327.236572265625
1006	327.2507019042969	12.213600000000001					1	DETECTED	327.2507 m/z @12.21 [CD6601_1.mzXML]	327.2507019042969	12.213600000000001	12.197466666666665	12.34225	0.1447833333333346	11921.9951171875	76517.22839062521	0	1282	0.25855336253712125	4.487086776858803	7.974173553717605	327.2501525878906	327.25103759765625
1007	328.0534973144531	11.534533333333334					1	DETECTED	328.0535 m/z @11.53 [CD6601_1.mzXML]	328.0534973144531	11.534533333333334	8.465033333333333	11.70155	3.2365166666666667	18476.365234375	755141.222191589	0	1282	1.4657420379118236	0.5272058424281911	0.13198506983224428	328.0533752441406	328.0570068359375
1008	328.1586608886719	9.468866666666665					1	DETECTED	328.1587 m/z @9.47 [CD6601_1.mzXML]	328.1586608886719	9.468866666666665	9.406866666666668	11.6871	2.2802333333333316	22118.310546875	962070.9646633297	0	1282	0.08973070584547571	18.38897849462435	35.7779569892487	328.1548767089844	328.1588134765625
1009	328.20953369140625	12.046616666666667					1	DETECTED	328.2095 m/z @12.05 [CD6601_1.mzXML]	328.20953369140625	12.046616666666667	11.777	12.164966666666666	0.38796666666666724	52186.4765625	379594.8802573254	0	1282	0.09103506683093343	0.7194782716201997	0.4551443941803986	328.2091979980469	328.2098083496094
1010	328.23065185546875	14.040066666666666					1	DETECTED	328.2307 m/z @14.04 [CD6601_1.mzXML]	328.23065185546875	14.040066666666666	13.995416666666667	16.947333333333333	2.9519166666666656	23594.41015625	945074.9305444331	0	1282	0.1938530012439834	33.0561776782389	16.540568597686086	328.23028564453125	328.2339172363281
1011	328.2462463378906	11.1284					1	DETECTED	328.2462 m/z @11.13 [CD6601_1.mzXML]	328.2462463378906	11.1284	11.054216666666667	11.3485	0.29428333333333256	166247.046875	1015445.7623011512	0	1282	0.0897043742711876	2.527668577768968	3.0219174770516846	328.245849609375	328.2477111816406
1012	328.89642333984375	1.5288333333333335					1	DETECTED	328.8964 m/z @1.53 [CD6601_1.mzXML]	328.89642333984375	1.5288333333333335	1.4402666666666666	1.6180333333333332	0.17776666666666663	84554.234375	548989.0208825683	0	1282	0.12108492281447747	1.0051710754786047	1.0664396562180385	328.8959045410156	328.8966064453125
1013	328.99603271484375	1.7793166666666667					1	DETECTED	328.9960 m/z @1.78 [CD6601_1.mzXML]	328.99603271484375	1.7793166666666667	0.11826666666666667	20.002833333333335	19.884566666666668	41981.9375	5412201.556512085	0	1282	0.16231670138495757	2.9714767910936595	18.86819995377866	328.9954528808594	329.0046691894531
1014	329.1748962402344	12.435599999999999					1	DETECTED	329.1749 m/z @12.44 [CD6601_1.mzXML]	329.1748962402344	12.435599999999999	12.32615	13.311333333333332	0.9851833333333317	20323.08203125	575371.985585449	0	1282	0.1714577849454617	4.500609106136781	8.001218212273562	329.17388916015625	329.1754150390625
1015	329.2452087402344	13.838416666666665					1	DETECTED	329.2452 m/z @13.84 [CD6601_1.mzXML]	329.2452087402344	13.838416666666665	11.098516666666665	16.156816666666668	5.058300000000003	235437.96875	5598935.974007749	0	1282	0.250902898625446	0.650559841696026	0.14532135958095868	329.2421875	329.2497863769531
1016	330.0308532714844	10.4596					1	DETECTED	330.0309 m/z @10.46 [CD6601_1.mzXML]	330.0308532714844	10.4596	10.4179	10.486883333333333	0.06898333333333362	20940.734375	70614.67814086883	0	1282	0.17162529915789904	0.8271382893684984	0.6542765787369968	330.0301513671875	330.0310974121094
1017	330.137451171875	11.807433333333334					1	DETECTED	330.1375 m/z @11.81 [CD6601_1.mzXML]	330.137451171875	11.807433333333334	11.6871	11.88335	0.19625000000000092	28201.85546875	206566.4834877928	0	1282	0.13605795536222232	0.8154432132963932	0.6308864265927865	330.1370544433594	330.1377868652344
1018	330.22564697265625	10.541366666666667					1	DETECTED	330.2256 m/z @10.54 [CD6601_1.mzXML]	330.22564697265625	10.541366666666667	10.527666666666667	10.761616666666667	0.2339500000000001	8673.3955078125	51236.44294567911	0	1282	0.5290059533768687	8.538321167883186	16.076642335766373	330.2242736816406	330.2261962890625
1019	330.2619934082031	11.273033333333332					1	DETECTED	330.2620 m/z @11.27 [CD6601_1.mzXML]	330.2619934082031	11.273033333333332	11.21475	12.559183333333333	1.344433333333333	21683.298828125	612402.0318718265	0	1282	0.2884845104867626	11.533600228767794	22.067200457535588	330.25970458984375	330.26275634765625
1020	330.3341979980469	11.898516666666666					1	DETECTED	330.3342 m/z @11.90 [CD6601_1.mzXML]	330.3341979980469	11.898516666666666	11.85305	12.046616666666667	0.19356666666666733	16376.7822265625	106899.64486132844	0	1282	0.12154126710437829	2.128665689149594	3.2573313782991877	330.3338623046875	330.33477783203125
1021	330.893798828125	1.5585166666666666					1	DETECTED	330.8938 m/z @1.56 [CD6601_1.mzXML]	330.893798828125	1.5585166666666666	1.3215833333333333	1.6917833333333334	0.3702000000000001	10941.3447265625	112355.98752795412	0	1282	0.09508080593198232	0.7812324141812048	0.5624648283624096	330.89306640625	330.9014587402344
1022	331.0517272949219	2.568033333333333					1	DETECTED	331.0517 m/z @2.57 [CD6601_1.mzXML]	331.0517272949219	2.568033333333333	0.11826666666666667	20.002833333333335	19.884566666666668	409400.875	2.4551446541345548E7	1	1282	0.502143557214628	1.205068145272223	1.102478820898129	331.04241943359375	331.05352783203125
1023	331.090576171875	10.331050000000001					1	DETECTED	331.0906 m/z @10.33 [CD6601_1.mzXML]	331.090576171875	10.331050000000001	10.255233333333333	10.700533333333334	0.44530000000000136	192358.65625	1345060.2233386233	1	1282	0.10212821439165687	1.5821386289790875	2.1235067669745216	331.0904235839844	331.0913391113281
1024	331.185546875	12.164966666666666					1	DETECTED	331.1855 m/z @12.16 [CD6601_1.mzXML]	331.185546875	12.164966666666666	12.104016666666666	12.310016666666666	0.20599999999999952	20023.0234375	154720.81347119162	0	1282	0.11837446243180771	1.6899097621000765	2.379819524200153	331.1852111816406	331.1863098144531
1025	331.2027893066406	11.172016666666668					1	DETECTED	331.2028 m/z @11.17 [CD6601_1.mzXML]	331.2027893066406	11.172016666666668	11.1284	11.21475	0.08635000000000126	14392.876953125	56498.569638672285	0	1282	0.06996229379277707	0.9898739014138024	0.9797478028276048	331.2027893066406	331.20330810546875
1026	331.2247314453125	11.054216666666667					1	DETECTED	331.2247 m/z @11.05 [CD6601_1.mzXML]	331.2247314453125	11.054216666666667	10.980516666666666	11.46395	0.48343333333333405	17790.15234375	287884.20565429673	0	1282	0.1279242999326886	3.2797376752600442	5.5594753505200885	331.2237854003906	331.2247314453125
1027	331.26068115234375	11.448966666666667					1	DETECTED	331.2607 m/z @11.45 [CD6601_1.mzXML]	331.26068115234375	11.448966666666667	11.18605	16.600083333333334	5.414033333333334	13391.271484375	1829093.3518606562	0	1282	3.879106900629612	9.937352412529172	17.590176748183886	331.2581481933594	331.2620544433594
1028	331.28173828125	13.768183333333333					1	DETECTED	331.2817 m/z @13.77 [CD6601_1.mzXML]	331.28173828125	13.768183333333333	0.5619666666666667	19.735333333333333	19.173366666666666	699729.625	2.2755717988243572E7	1	1282	0.2600568670662131	1.280227737455413	1.7129466238805242	331.2816467285156	331.28350830078125
1029	332.0553894042969	2.4560666666666666					1	DETECTED	332.0554 m/z @2.46 [CD6601_1.mzXML]	332.0553894042969	2.4560666666666666	1.3215833333333333	9.577616666666668	8.256033333333335	40998.86328125	2430326.8369382927	0	1282	0.5392128276003434	1.7687077266369053	0.6386037875983617	332.0463562011719	332.0566711425781
1030	332.1619873046875	10.285599999999999					1	DETECTED	332.1620 m/z @10.29 [CD6601_1.mzXML]	332.1619873046875	10.285599999999999	8.361966666666667	19.036	10.674033333333334	126551.53125	5058987.990257811	0	1282	0.3628809774113062	1.1823594657064649	0.6894190226905725	332.1599426269531	332.1678466796875
1031	332.20526123046875	9.699549999999999					1	DETECTED	332.2053 m/z @9.70 [CD6601_1.mzXML]	332.20526123046875	9.699549999999999	3.8408333333333333	12.046616666666667	8.205783333333333	47495.6328125	2655314.173377806	0	1282	0.07953810831036101	0.6998601197118636	38.61247550581598	332.20458984375	332.212646484375
1032	332.2411804199219	10.832249999999998					1	DETECTED	332.2412 m/z @10.83 [CD6601_1.mzXML]	332.2411804199219	10.832249999999998	10.731950000000001	11.419366666666667	0.6874166666666657	39763.3828125	522295.24502123945	0	1282	0.1402984762608721	3.426802924559746	5.853605849119492	332.2340087890625	332.2414855957031
1033	332.3289794921875	11.822750000000001					1	DETECTED	332.3290 m/z @11.82 [CD6601_1.mzXML]	332.3289794921875	11.822750000000001	11.761766666666666	11.898516666666666	0.13674999999999926	18023.447265625	105019.79305908179	0	1282	0.09484870804046963	1.121207980322465	1.2424159606449299	332.3284912109375	332.3293762207031
1034	332.83758544921875	1.7216500000000001					1	DETECTED	332.8376 m/z @1.72 [CD6601_1.mzXML]	332.83758544921875	1.7216500000000001	1.6474499999999999	1.7793166666666667	0.1318666666666668	24555.98828125	105939.7944160156	0	1282	0.07152852487590211	0.888589398023358	0.777178796046716	332.8371887207031	332.8403625488281
1035	333.0497131347656	2.4700333333333333					1	DETECTED	333.0497 m/z @2.47 [CD6601_1.mzXML]	333.0497131347656	2.4700333333333333	1.8354666666666666	8.957966666666666	7.122499999999999	22668.474609375	1490981.0460928953	0	1282	1.7346339111626174	2.005499109676717	2.467827200578975	333.0482482910156	333.052978515625
1036	333.114013671875	9.4533					1	DETECTED	333.1140 m/z @9.45 [CD6601_1.mzXML]	333.114013671875	9.4533	9.361500000000001	11.616283333333334	2.2547833333333323	137092.03125	1503920.5266375726	1	1282	0.09838301770983549	14.145388463847969	1.7251979817457257	333.1136474609375	333.1155090332031
1037	333.1487731933594	13.464083333333333					1	DETECTED	333.1488 m/z @13.46 [CD6601_1.mzXML]	333.1487731933594	13.464083333333333	10.700533333333334	16.010650000000002	5.3101166666666675	63072.484375	2342536.5695872195	0	1282	0.18443055959002663	0.8324282462828585	0.5385374207141886	333.1387939453125	333.1500244140625
1038	333.16583251953125	10.225333333333333					1	DETECTED	333.1658 m/z @10.23 [CD6601_1.mzXML]	333.16583251953125	10.225333333333333	9.8507	16.38596666666667	6.5352666666666686	18584.689453125	1773448.2428671871	0	1282	0.4142701833915705	8.722217279117356	15.65465825930803	333.16290283203125	333.1703796386719
1039	333.18157958984375	12.075033333333332					1	DETECTED	333.1816 m/z @12.08 [CD6601_1.mzXML]	333.18157958984375	12.075033333333332	11.761766666666666	12.34225	0.5804833333333335	11019.94921875	227712.2312822264	0	1282	0.3694471092672167	0.9265003192168584	0.8530006384337168	333.1810607910156	333.18218994140625
1040	334.098388671875	10.611383333333333					1	DETECTED	334.0984 m/z @10.61 [CD6601_1.mzXML]	334.098388671875	10.611383333333333	9.943666666666667	10.731950000000001	0.7882833333333341	14263.7578125	271177.37810937484	0	1282	0.7353338997996968	0.5902828045827838	0.18053416058050745	334.0898132324219	334.0984802246094
1041	334.1382141113281	9.7598					1	DETECTED	334.1382 m/z @9.76 [CD6601_1.mzXML]	334.1382141113281	9.7598	9.715083333333332	9.83465	0.11956666666666749	11422.2705078125	53697.938146361936	0	1282	0.09091100180010514	1.3164110335810892	1.6896124998627557	334.13714599609375	334.138671875
1042	334.9129333496094	1.5880166666666669					1	DETECTED	334.9129 m/z @1.59 [CD6601_1.mzXML]	334.9129333496094	1.5880166666666669	1.5288333333333335	1.6770666666666665	0.148233333333333	80899.2578125	418986.16547534155	0	1282	0.0910641136469379	1.2671072104390724	1.5256824481805067	334.912109375	334.91363525390625
1043	334.9341735839844	12.963916666666668					1	DETECTED	334.9342 m/z @12.96 [CD6601_1.mzXML]	334.9341735839844	12.963916666666668	1.7793166666666667	12.963916666666668	11.184600000000001	24354.556640625	8516805.919803223	0	1282	10.973370324054452	0.5	null	334.9341735839844	334.94256591796875
1044	335.09259033203125	11.792300000000001					1	DETECTED	335.0926 m/z @11.79 [CD6601_1.mzXML]	335.09259033203125	11.792300000000001	9.745016666666666	12.032	2.2869833333333336	201284.71875	3870495.5145413787	0	1282	0.23974530273796546	0.5336686744538057	0.1540437195723751	335.0879821777344	335.09613037109375
1045	335.1062927246094	10.597000000000001					1	DETECTED	335.1063 m/z @10.60 [CD6601_1.mzXML]	335.1062927246094	10.597000000000001	10.583133333333334	10.7165	0.13336666666666552	20145.474609375	84222.88157604888	0	1282	0.06507354219538541	4.808894230769103	8.617788461538206	335.106201171875	335.106689453125
1046	335.12054443359375	11.746749999999999					1	DETECTED	335.1205 m/z @11.75 [CD6601_1.mzXML]	335.12054443359375	11.746749999999999	9.39165	11.746749999999999	2.3550999999999984	81957.9140625	3522395.1600601804	0	1282	1.5090586044115	0.5	null	335.11767578125	335.1239318847656
1047	335.14923095703125	13.522266666666667					1	DETECTED	335.1492 m/z @13.52 [CD6601_1.mzXML]	335.14923095703125	13.522266666666667	13.435266666666667	13.6555	0.22023333333333284	15522.3828125	140659.99727636745	0	1282	0.28829165847193394	1.2657088122605373	1.5314176245210744	335.1485290527344	335.14990234375
1048	335.16436767578125	11.506666666666666					1	DETECTED	335.1644 m/z @11.51 [CD6601_1.mzXML]	335.16436767578125	11.506666666666666	10.053633333333332	17.095666666666666	7.042033333333334	102271.1953125	7550970.958982481	0	1282	0.4174205932718067	4.166564248000668	7.198278923534268	335.1614074707031	335.16650390625
1049	335.21649169921875	12.574666666666667					1	DETECTED	335.2165 m/z @12.57 [CD6601_1.mzXML]	335.21649169921875	12.574666666666667	12.528333333333334	12.620533333333332	0.09219999999999828	29890.0390625	117702.30564111161	0	1282	0.09464100535410935	0.9949640287769645	0.9899280575539291	335.21649169921875	335.2172546386719
1050	336.07373046875	17.605833333333333					1	DETECTED	336.0737 m/z @17.61 [CD6601_1.mzXML]	336.07373046875	17.605833333333333	8.973633333333334	19.668166666666664	10.69453333333333	2971.260986328125	835935.3032171632	0	1282	1.150386499684661	0.6194558359012379	0.2389116718024758	336.07183837890625	336.07489013671875
1051	336.1135559082031	10.846566666666666					1	DETECTED	336.1136 m/z @10.85 [CD6601_1.mzXML]	336.1135559082031	10.846566666666666	10.006166666666667	11.024733333333334	1.0185666666666666	155692.140625	1753652.2059513594	0	1282	0.8150848496977829	0.6315076592475308	1.7379981765018082	336.1122131347656	336.1138916015625
1052	336.25054931640625	12.164966666666666					1	DETECTED	336.2505 m/z @12.16 [CD6601_1.mzXML]	336.25054931640625	12.164966666666666	11.944333333333333	15.25025	3.3059166666666666	15822.458984375	976063.2265667119	0	1282	0.10660137621212051	7.491879437981556	13.983758875963112	336.24371337890625	336.25146484375
1053	336.6614990234375	13.29755					1	DETECTED	336.6615 m/z @13.30 [CD6601_1.mzXML]	336.6614990234375	13.29755	11.143216666666666	13.995416666666667	2.8522000000000016	44789.0703125	2354933.79596875	0	1282	0.2066173911167759	0.6619681262571564	0.15692219352022965	336.65423583984375	336.66253662109375
1054	337.0597229003906	1.8641166666666666					1	DETECTED	337.0597 m/z @1.86 [CD6601_1.mzXML]	337.0597229003906	1.8641166666666666	1.6917833333333334	19.5175	17.825716666666665	563551.75	1.9660769153626494E7	1	1282	0.6578376136229716	5.0215021061653875	8.553163771202128	337.0586853027344	337.0697021484375
1055	337.1169738769531	10.846566666666666					1	DETECTED	337.1170 m/z @10.85 [CD6601_1.mzXML]	337.1169738769531	10.846566666666666	10.006166666666667	10.920350000000001	0.9141833333333338	31379.673828125	390654.4722890633	0	1282	0.815729421563768	0.5438285794765745	0.8504110429495272	337.1167297363281	337.1176452636719
1056	337.1650390625	14.42305					1	DETECTED	337.1650 m/z @14.42 [CD6601_1.mzXML]	337.1650390625	14.42305	11.054216666666667	15.977616666666668	4.923400000000001	42662.94140625	2611038.0418890384	0	1282	0.47598381173596493	0.6261141746446167	0.26038654657277654	337.1639709472656	337.16619873046875
1057	337.17987060546875	12.74175					1	DETECTED	337.1799 m/z @12.74 [CD6601_1.mzXML]	337.17987060546875	12.74175	11.898516666666666	13.379716666666667	1.4812000000000012	235663.6875	3839876.621339605	0	1282	0.24617176337964253	0.6491734406734607	0.2571938003494731	337.17950439453125	337.1813659667969
1058	338.0406188964844	11.098516666666665					1	DETECTED	338.0406 m/z @11.10 [CD6601_1.mzXML]	338.0406188964844	11.098516666666665	10.935599999999999	11.200199999999999	0.2645999999999997	14987.7900390625	143265.55249731368	0	1282	null	0.8120716112531997	0.6241432225063995	338.04010009765625	338.04083251953125
1059	338.0598449707031	12.528333333333334					1	DETECTED	338.0598 m/z @12.53 [CD6601_1.mzXML]	338.0598449707031	12.528333333333334	1.7932166666666667	12.528333333333334	10.735116666666668	536960.375	1.6625650350928474E7	0	1282	10.575389623133592	0.5	null	338.0587158203125	338.0638427734375
1060	338.2301940917969	12.482333333333335					1	DETECTED	338.2302 m/z @12.48 [CD6601_1.mzXML]	338.2301940917969	12.482333333333335	0.10113333333333333	20.002833333333335	19.9017	805444.75	2.489323143416968E7	0	1282	0.3059634606281936	1.9009642538071436	0.41509637493344165	338.2291259765625	338.2319030761719
1061	338.3391418457031	12.711500000000001					1	DETECTED	338.3391 m/z @12.71 [CD6601_1.mzXML]	338.3391418457031	12.711500000000001	12.34225	13.580433333333334	1.2381833333333336	702428.625	1.3629999472969752E7	1	1282	0.32546197308812097	0.9032373994409642	0.603571274863384	338.3390808105469	338.3394775390625
1062	339.0643310546875	2.3300666666666667					1	DETECTED	339.0643 m/z @2.33 [CD6601_1.mzXML]	339.0643310546875	2.3300666666666667	1.8641166666666666	2.4282166666666667	0.5641	8750.4853515625	177401.94961108404	0	1282	0.08006259390258652	0.6053224594913617	0.21064491898272333	339.0630187988281	339.0657958984375
1063	339.1602478027344	14.49395					1	DETECTED	339.1602 m/z @14.49 [CD6601_1.mzXML]	339.1602478027344	14.49395	11.143216666666666	15.781166666666667	4.637950000000002	14735.5439453125	1782904.4566074219	0	1282	0.27444721387448645	0.6920798432184	0.3841596864368001	339.156005859375	339.16796875
1064	339.18011474609375	12.66635					1	DETECTED	339.1801 m/z @12.67 [CD6601_1.mzXML]	339.18011474609375	12.66635	12.604983333333333	16.452033333333333	3.8470499999999994	39254.72265625	1963712.40131012	0	1282	0.2504731725958358	31.344785442694345	46.80337944285409	339.18011474609375	339.18939208984375
1065	339.1954345703125	11.929166666666667					1	DETECTED	339.1954 m/z @11.93 [CD6601_1.mzXML]	339.1954345703125	11.929166666666667	11.172016666666668	12.0895	0.9174833333333314	14725.041015625	492661.546375488	0	1282	0.32701542412755025	0.6058795042814055	0.21175900856281088	339.1930847167969	339.1968688964844
1066	339.2335205078125	12.482333333333335					1	DETECTED	339.2335 m/z @12.48 [CD6601_1.mzXML]	339.2335205078125	12.482333333333335	0.5619666666666667	19.935833333333335	19.373866666666668	159053.09375	5067748.544631716	0	1282	1.1693122984858562	3.6547041811977117	6.163112850888723	339.22637939453125	339.2353515625
1067	339.34259033203125	12.711500000000001					1	DETECTED	339.3426 m/z @12.71 [CD6601_1.mzXML]	339.34259033203125	12.711500000000001	12.164966666666666	13.595083333333333	1.4301166666666667	176826.703125	3310645.2736413623	0	1282	0.23753553049571252	0.8726788348336492	0.5789746422034193	339.3340759277344	339.34326171875
1068	340.038818359375	10.4733					1	DETECTED	340.0388 m/z @10.47 [CD6601_1.mzXML]	340.038818359375	10.4733	9.745016666666666	11.616283333333334	1.871266666666667	228333.703125	2162072.8551411126	0	1282	0.10135720195382802	2.0562855467211514	1.5225799935339503	340.0319519042969	340.0391540527344
1069	340.13116455078125	10.611383333333333					1	DETECTED	340.1312 m/z @10.61 [CD6601_1.mzXML]	340.13116455078125	10.611383333333333	10.597000000000001	10.935599999999999	0.3385999999999978	21455.474609375	226137.16005908162	0	1282	0.10037552608541134	11.77056778679194	22.54113557358388	340.1300048828125	340.13116455078125
1070	340.24609375	11.229199999999999					1	DETECTED	340.2461 m/z @11.23 [CD6601_1.mzXML]	340.24609375	11.229199999999999	11.098516666666665	17.062833333333334	5.964316666666669	41491.1875	2683696.089007325	0	1282	0.14258378155544982	22.819729626323117	27.938977741371005	340.2376403808594	340.24639892578125
1071	340.3462829589844	12.574666666666667					1	DETECTED	340.3463 m/z @12.57 [CD6601_1.mzXML]	340.3462829589844	12.574666666666667	12.528333333333334	12.726533333333332	0.19819999999999816	18974.29296875	159690.92323242102	0	1282	0.053923920003461134	2.1388489208632997	3.277697841726599	340.3453369140625	340.3462829589844
1072	340.929443359375	1.6327333333333334					1	DETECTED	340.9294 m/z @1.63 [CD6601_1.mzXML]	340.929443359375	1.6327333333333334	1.5880166666666669	1.7067666666666668	0.11874999999999991	62777.38671875	235033.77113720682	0	1282	0.0683344049882828	1.3070624159176885	1.2063655001924103	340.92791748046875	340.92974853515625
1073	341.0299377441406	11.588716666666667					1	DETECTED	341.0299 m/z @11.59 [CD6601_1.mzXML]	341.0299377441406	11.588716666666667	11.506666666666666	12.060833333333333	0.5541666666666671	298674.15625	2865587.2310251477	0	1282	0.14114874548409873	2.0779070460407225	2.2506676558779772	341.02880859375	341.0301208496094
1074	341.1756286621094	12.74175					1	DETECTED	341.1756 m/z @12.74 [CD6601_1.mzXML]	341.1756286621094	12.74175	9.484383333333334	13.880583333333334	4.3962	23868.630859375	2744641.2780045774	0	1282	3.187606161522867	0.6748088947104514	0.3496177894209027	341.1737976074219	341.1824951171875
1075	341.2086181640625	11.988983333333334					1	DETECTED	341.2086 m/z @11.99 [CD6601_1.mzXML]	341.2086181640625	11.988983333333334	10.669683333333333	12.229333333333333	1.5596499999999995	73901.4375	857985.9307471918	0	1282	0.11067320521949853	1.005864179148786	3.535290152645076	341.203857421875	341.2105407714844
1076	341.3501892089844	14.040066666666666					1	DETECTED	341.3502 m/z @14.04 [CD6601_1.mzXML]	341.3501892089844	14.040066666666666	13.880583333333334	14.622266666666667	0.7416833333333326	37604.91796875	669675.2171870113	0	1282	0.2638322499948149	2.4163272960348574	2.9964812791356947	341.3497009277344	341.35235595703125
1077	342.01336669921875	9.036100000000001					1	DETECTED	342.0134 m/z @9.04 [CD6601_1.mzXML]	342.01336669921875	9.036100000000001	0.10113333333333333	20.002833333333335	19.9017	11289.1748046875	5127365.004198301	0	1282	9.116556793715523	0.9261686844843365	0.7016809636753916	342.0115661621094	342.0144958496094
1078	342.0354919433594	10.445916666666667					1	DETECTED	342.0355 m/z @10.45 [CD6601_1.mzXML]	342.0354919433594	10.445916666666667	10.40365	11.746749999999999	1.343099999999998	84168.1171875	1837884.1017717265	0	1282	1.1737594017900363	2.484628336888046	3.206100661901927	342.032470703125	342.03594970703125
1079	342.1122741699219	1.9764166666666665					1	DETECTED	342.1123 m/z @1.98 [CD6601_1.mzXML]	342.1122741699219	1.9764166666666665	1.92045	10.115649999999999	8.195199999999998	6722.8544921875	2038494.2809929193	0	1282	7.866022257277009	73.21500893388942	145.43001786777884	342.1080627441406	342.11297607421875
1080	342.2615966796875	11.376683333333334					1	DETECTED	342.2616 m/z @11.38 [CD6601_1.mzXML]	342.2615966796875	11.376683333333334	11.258166666666666	13.85235	2.5941833333333335	341694.65625	3271732.14772143	1	1282	0.15285597940422768	1.1331318313988241	1.328546742402616	342.2607421875	342.2669372558594
1081	342.8665466308594	1.7510166666666669					1	DETECTED	342.8665 m/z @1.75 [CD6601_1.mzXML]	342.8665466308594	1.7510166666666669	1.6770666666666665	1.7932166666666667	0.1161500000000002	33009.32421875	180258.74286376973	0	1282	0.11833901794943591	0.7853279242731546	0.5706558485463091	342.8659362792969	342.8666076660156
1082	343.1905822753906	12.373916666666666					1	DETECTED	343.1906 m/z @12.37 [CD6601_1.mzXML]	343.1905822753906	12.373916666666666	11.777	15.944716666666666	4.167716666666667	161644.5	3789600.0040706806	1	1282	0.25559218213560797	4.9766189390246085	15.573108370113756	343.18414306640625	343.192626953125
1083	343.2067565917969	11.672716666666668					1	DETECTED	343.2068 m/z @11.67 [CD6601_1.mzXML]	343.2067565917969	11.672716666666668	11.630166666666666	11.7314	0.10123333333333484	16542.7578125	72278.16056933705	0	1282	0.12482990223028345	1.1895808852330185	1.379161770466037	343.2060241699219	343.2073974609375
1084	344.01220703125	11.0839					1	DETECTED	344.0122 m/z @11.08 [CD6601_1.mzXML]	344.01220703125	11.0839	0.3564666666666667	19.98616666666667	19.629700000000003	13830.7822265625	4567166.173576107	1	1282	5.296781559241996	0.9149299459640859	5.428835739238767	344.01080322265625	344.0140075683594
1085	344.1937255859375	12.373916666666666					1	DETECTED	344.1937 m/z @12.37 [CD6601_1.mzXML]	344.1937255859375	12.373916666666666	12.293583333333334	14.010483333333333	1.716899999999999	29833.416015625	847691.2437331541	0	1282	0.21616723453884035	10.686099585062408	20.372199170124816	344.1936340332031	344.1952209472656
1086	344.2052917480469	9.943666666666667					1	DETECTED	344.2053 m/z @9.94 [CD6601_1.mzXML]	344.2052917480469	9.943666666666667	9.804933333333334	10.006166666666667	0.2012333333333327	6870.091796875	57538.74306878651	0	1282	0.25274401500474575	0.7252522825564642	0.4505045651129285	344.20477294921875	344.2052917480469
1087	344.2770080566406	11.506666666666666					1	DETECTED	344.2770 m/z @11.51 [CD6601_1.mzXML]	344.2770080566406	11.506666666666666	10.345683333333334	11.807433333333334	1.4617500000000003	184890.90625	4409823.71302881	0	1282	0.08423019375000607	0.5673754831000908	0.10721998414678463	344.2764892578125	344.28533935546875
1088	344.6478271484375	13.160516666666666					1	DETECTED	344.6478 m/z @13.16 [CD6601_1.mzXML]	344.6478271484375	13.160516666666666	13.020016666666667	13.379716666666667	0.35970000000000013	33923.953125	392711.22428466775	0	1282	0.10804458649806215	1.2800711743772302	1.5601423487544601	344.6468200683594	344.648681640625
1089	344.8737487792969	1.5437666666666667					1	DETECTED	344.8737 m/z @1.54 [CD6601_1.mzXML]	344.8737487792969	1.5437666666666667	1.4402666666666666	1.6180333333333332	0.17776666666666663	105679.4296875	667584.1842656251	0	1282	0.11082862870005394	0.8452107683173998	0.7998879476731773	344.8733215332031	344.87396240234375
1090	346.00689697265625	10.951116666666667					1	DETECTED	346.0069 m/z @10.95 [CD6601_1.mzXML]	346.00689697265625	10.951116666666667	0.10113333333333333	20.002833333333335	19.9017	204239.453125	6.886268630847931E7	1	1282	0.9810083958609379	1.087310102008384	0.34670255027975094	346.0064392089844	346.009033203125
1091	346.11700439453125	11.49245					1	DETECTED	346.1170 m/z @11.49 [CD6601_1.mzXML]	346.11700439453125	11.49245	11.478316666666666	11.534533333333334	0.05621666666666769	165884.640625	474112.70338281884	0	1282	0.10466690914424248	1.988797169811326	2.977594339622652	346.1168518066406	346.117431640625
1092	346.9065856933594	1.5437666666666667					1	DETECTED	346.9066 m/z @1.54 [CD6601_1.mzXML]	346.9065856933594	1.5437666666666667	1.4994833333333333	1.6027833333333334	0.10330000000000017	15393.5546875	70690.12810229497	0	1282	0.08270838908755462	1.1663530297327802	1.3327060594655602	346.9061584472656	346.9075622558594
1093	347.0155029296875	10.951116666666667					1	DETECTED	347.0155 m/z @10.95 [CD6601_1.mzXML]	347.0155029296875	10.951116666666667	0.15253333333333333	19.735333333333333	19.5828	64064.46875	1.0189784173793823E7	0	1282	4.722187901057872	3.7967114488454228	8.433570252334759	347.00750732421875	347.0185241699219
1094	347.08477783203125	10.374699999999999					1	DETECTED	347.0848 m/z @10.37 [CD6601_1.mzXML]	347.08477783203125	10.374699999999999	10.285599999999999	11.21475	0.9291500000000017	907294.8125	6613022.250645507	1	1282	0.09939462182158998	1.5735394369973092	1.6917258065535772	347.0846252441406	347.089599609375
1095	347.12030029296875	11.478316666666666					1	DETECTED	347.1203 m/z @11.48 [CD6601_1.mzXML]	347.12030029296875	11.478316666666666	9.959516666666667	11.602383333333334	1.6428666666666665	25733.572265625	920913.0488342289	0	1282	0.08017767993324831	0.5408436484944258	0.08168729698885156	347.12030029296875	347.12225341796875
1096	347.1319885253906	1.4702166666666665					1	DETECTED	347.1320 m/z @1.47 [CD6601_1.mzXML]	347.1319885253906	1.4702166666666665	1.4078666666666666	1.4702166666666665	0.062349999999999905	8449.130859375	22679.61901916501	0	1282	0.049614732023312236	0.5	null	347.1318664550781	347.1327819824219
1097	347.1865234375	12.420033333333333					1	DETECTED	347.1865 m/z @12.42 [CD6601_1.mzXML]	347.1865234375	12.420033333333333	1.4848666666666666	12.513	11.028133333333333	10734.3876953125	3889671.649807617	0	1282	0.6704124411291374	0.5042508116017131	0.008501623203426314	347.1841735839844	347.18719482421875
1098	347.2195129394531	11.098516666666665					1	DETECTED	347.2195 m/z @11.10 [CD6601_1.mzXML]	347.2195129394531	11.098516666666665	8.957966666666666	11.85305	2.895083333333334	14397.6328125	1026802.0478934324	0	1282	0.631075561327151	0.6762475376266228	0.3524950752532456	347.21881103515625	347.22491455078125
1099	348.01763916015625	16.848					1	DETECTED	348.0176 m/z @16.85 [CD6601_1.mzXML]	348.01763916015625	16.848	5.123566666666666	19.952833333333334	14.829266666666669	15364.5244140625	1984277.4378806155	0	1282	8.914674697359613	0.6325816882338651	1.8228272310745206	348.0093078613281	348.0209655761719
1100	348.07720947265625	1.7067666666666668					1	DETECTED	348.0772 m/z @1.71 [CD6601_1.mzXML]	348.07720947265625	1.7067666666666668	1.6917833333333334	9.218316666666668	7.526533333333335	48193.4453125	4243395.214550781	0	1282	0.0941542188825708	251.163515016685	501.32703003337	348.0673522949219	348.07720947265625
1101	348.08892822265625	10.374699999999999					1	DETECTED	348.0889 m/z @10.37 [CD6601_1.mzXML]	348.08892822265625	10.374699999999999	10.300766666666668	10.669683333333333	0.36891666666666545	128645.75	952021.8643736509	0	1282	0.10646920967012186	1.625827662099022	1.8505113029458833	348.0810852050781	348.09002685546875
1102	348.3083801269531	13.824566666666668					1	DETECTED	348.3084 m/z @13.82 [CD6601_1.mzXML]	348.3083801269531	13.824566666666668	13.449733333333334	14.522133333333333	1.0723999999999982	113155.1171875	2152410.3157880846	0	1282	0.27402473329930466	1.5567913669420776	81.50246344147368	348.30712890625	348.3100891113281
1103	349.0151672363281	15.409033333333333					1	DETECTED	349.0152 m/z @15.41 [CD6601_1.mzXML]	349.0151672363281	15.409033333333333	0.11826666666666667	20.002833333333335	19.884566666666668	15937.076171875	5336560.365792967	0	1282	3.532812156983894	0.7545556223373255	0.5974390905952079	349.0126037597656	349.0173034667969
1104	349.0910949707031	10.374699999999999					1	DETECTED	349.0911 m/z @10.37 [CD6601_1.mzXML]	349.0910949707031	10.374699999999999	9.39165	10.654716666666667	1.263066666666667	17245.833984375	365901.0498862913	0	1282	1.0045529738416192	0.6424223928928685	null	349.0875549316406	349.09375
1105	349.1815490722656	9.609					1	DETECTED	349.1815 m/z @9.61 [CD6601_1.mzXML]	349.1815490722656	9.609	9.562116666666666	10.300766666666668	0.7386500000000016	27602.298828125	273128.2601414189	0	1282	0.08843128961319202	2.0749083894150706	2.247701239414509	349.17364501953125	349.181884765625
1106	349.21160888671875	15.813833333333333					1	DETECTED	349.2116 m/z @15.81 [CD6601_1.mzXML]	349.21160888671875	15.813833333333333	15.1714	17.013333333333332	1.8419333333333316	3151.7158203125	213049.7268168946	0	1282	1.031916466527262	1.43355990245421	1.86711980490842	349.2106018066406	349.2131652832031
1107	349.2363586425781	13.824566666666668					1	DETECTED	349.2364 m/z @13.82 [CD6601_1.mzXML]	349.2363586425781	13.824566666666668	11.01005	13.824566666666668	2.814516666666668	7095.29638671875	1022785.2108189093	0	1282	2.792921868248234	0.5	null	349.23480224609375	349.2363586425781
1108	349.2707824707031	12.891716666666667					1	DETECTED	349.2708 m/z @12.89 [CD6601_1.mzXML]	349.2707824707031	12.891716666666667	12.8475	12.992099999999999	0.14459999999999873	16503.623046875	80027.84194750933	0	1282	0.07994211566665221	1.6351300414624599	2.2702600829249198	349.27020263671875	349.2713623046875
1109	349.91845703125	10.374699999999999					1	DETECTED	349.9185 m/z @10.37 [CD6601_1.mzXML]	349.91845703125	10.374699999999999	9.218316666666668	10.38915	1.1708333333333325	2761.113525390625	140173.20262512207	0	1282	0.09930580440324555	0.5062479281668428	0.012495856333685672	349.9098815917969	349.91876220703125
1110	350.2554016113281	13.838416666666665					1	DETECTED	350.2554 m/z @13.84 [CD6601_1.mzXML]	350.2554016113281	13.838416666666665	13.6704	14.084533333333333	0.41413333333333213	64805.93359375	871091.9456577136	0	1282	0.4106129246539876	1.2324174189068653	1.3953683673334987	350.25457763671875	350.25567626953125
1111	350.67742919921875	14.251233333333333					1	DETECTED	350.6774 m/z @14.25 [CD6601_1.mzXML]	350.67742919921875	14.251233333333333	14.1908	14.636516666666667	0.44571666666666765	8837.169921875	128526.49180273458	0	1282	0.4000521025238033	3.687672366243762	6.375344732487524	350.6763000488281	350.6783142089844
1112	350.80816650390625	1.7364333333333335					1	DETECTED	350.8082 m/z @1.74 [CD6601_1.mzXML]	350.80816650390625	1.7364333333333335	1.7067666666666668	1.7932166666666667	0.08644999999999992	24442.5390625	88391.21725292964	0	1282	0.10269744922016955	1.457022471910108	1.9140449438202156	350.80804443359375	350.81024169921875
1113	350.8905029296875	1.5880166666666669					1	DETECTED	350.8905 m/z @1.59 [CD6601_1.mzXML]	350.8905029296875	1.5880166666666669	1.5288333333333335	16.567166666666665	15.038333333333332	92163.734375	7796461.906248047	0	1282	0.08616279076683697	124.87041259906547	1.4292586150950062	350.8898620605469	350.8979797363281
1114	351.0109558105469	15.140783333333333					1	DETECTED	351.0110 m/z @15.14 [CD6601_1.mzXML]	351.0109558105469	15.140783333333333	0.16951666666666665	19.98616666666667	19.816650000000003	7697.68505859375	2396586.407687196	0	1282	1.3436484907217885	0.6618227582613808	0.33550488005994444	351.0098876953125	351.0130615234375
1115	351.22705078125	13.824566666666668					1	DETECTED	351.2271 m/z @13.82 [CD6601_1.mzXML]	351.22705078125	13.824566666666668	9.332016666666668	15.6017	6.269683333333331	139801.421875	4098661.610959715	0	1282	0.28105123604315807	0.608217952809598	0.1778020973748549	351.2178649902344	351.2362976074219
1116	352.0538024902344	11.039566666666667					1	DETECTED	352.0538 m/z @11.04 [CD6601_1.mzXML]	352.0538024902344	11.039566666666667	10.700533333333334	11.229199999999999	0.5286666666666644	17418.810546875	300591.1765624386	0	1282	0.31301077866269367	0.7796676826270742	0.7481174409540985	352.0526123046875	352.0555114746094
1117	352.0926818847656	11.602383333333334					1	DETECTED	352.0927 m/z @11.60 [CD6601_1.mzXML]	352.0926818847656	11.602383333333334	11.534533333333334	11.7314	0.19686666666666675	20304.056640625	153831.7147070313	0	1282	0.12451344975871415	1.4507492016703525	1.9014984033407052	352.0918273925781	352.0930480957031
1118	352.10858154296875	9.638983333333334					1	DETECTED	352.1086 m/z @9.64 [CD6601_1.mzXML]	352.10858154296875	9.638983333333334	9.609	9.684283333333333	0.07528333333333315	3065.28564453125	10746.749112060636	0	1282	0.07962337440517331	1.2554196775986384	1.5108393551972767	352.10845947265625	352.1092834472656
1119	352.1638488769531	10.006166666666667					1	DETECTED	352.1638 m/z @10.01 [CD6601_1.mzXML]	352.1638488769531	10.006166666666667	9.9747	19.752166666666668	9.777466666666667	5229.025390625	681958.9313517762	0	1282	0.09564250479607672	155.3622881355928	309.7245762711856	352.1629638671875	352.1702880859375
1120	352.22991943359375	13.796183333333333					1	DETECTED	352.2299 m/z @13.80 [CD6601_1.mzXML]	352.22991943359375	13.796183333333333	9.422116666666666	15.1868	5.764683333333334	36845.84375	1798114.1701434932	0	1282	0.3084272261324301	0.9431886048524051	0.9421445111734744	352.22125244140625	352.2306213378906
1121	352.8951721191406	1.6770666666666665					1	DETECTED	352.8952 m/z @1.68 [CD6601_1.mzXML]	352.8951721191406	1.6770666666666665	0.8883833333333333	1.7652833333333333	0.8769	82503.3125	491410.52730731235	0	1282	0.09120687974630126	0.5559265442404008	0.11185308848080157	352.8904724121094	352.8980712890625
1122	353.0334167480469	1.8641166666666666					1	DETECTED	353.0334 m/z @1.86 [CD6601_1.mzXML]	353.0334167480469	1.8641166666666666	1.7216500000000001	16.7985	15.07685	193443.9375	6419133.751412052	0	1282	0.2500241039685025	4.160906866203699	7.494969724615485	353.0238952636719	353.0345764160156
1123	353.1737976074219	12.58985					1	DETECTED	353.1738 m/z @12.59 [CD6601_1.mzXML]	353.1737976074219	12.58985	9.745016666666666	17.985666666666667	8.24065	4621.0322265625	1006273.8387447811	0	1282	6.015061670855447	1.4483537406995135	1.3429953489651627	353.17083740234375	353.17938232421875
1124	353.2333984375	12.711500000000001					1	DETECTED	353.2334 m/z @12.71 [CD6601_1.mzXML]	353.2333984375	12.711500000000001	11.229199999999999	15.6017	4.3725000000000005	13714.24609375	1338496.769681824	0	1282	2.8145580110026795	1.4337016807505822	1.7240999845285097	353.22802734375	353.2433776855469
1125	353.2635192871094	13.768183333333333					1	DETECTED	353.2635 m/z @13.77 [CD6601_1.mzXML]	353.2635192871094	13.768183333333333	12.528333333333334	15.829916666666666	3.3015833333333315	1063923.0	2.2987512398448013E7	1	1282	0.29643412299420113	1.350998944667212	2.290392706112443	353.26318359375	353.26678466796875
1126	354.0368347167969	1.8498666666666668					1	DETECTED	354.0368 m/z @1.85 [CD6601_1.mzXML]	354.0368347167969	1.8498666666666668	1.8498666666666668	2.6378166666666667	0.7879499999999999	14970.177734375	463594.6118939209	0	1282	0.1894234775459469	null	null	354.0365295410156	354.03759765625
1127	354.0696105957031	10.832249999999998					1	DETECTED	354.0696 m/z @10.83 [CD6601_1.mzXML]	354.0696105957031	10.832249999999998	10.006166666666667	16.782	6.775833333333333	262977.09375	4418764.513988278	1	1282	0.2039073721398168	1.8927895698262485	1.7807218939655147	354.0682067871094	354.0704650878906
1128	355.0094909667969	18.970000000000002					1	DETECTED	355.0095 m/z @18.97 [CD6601_1.mzXML]	355.0094909667969	18.970000000000002	0.10113333333333333	20.002833333333335	19.9017	8496.1591796875	2346832.3097217097	0	1282	16.57206403079025	0.5386442428692552	0.08055048098095217	355.00750732421875	355.0111083984375
1129	355.0457458496094	11.588716666666667					1	DETECTED	355.0457 m/z @11.59 [CD6601_1.mzXML]	355.0457458496094	11.588716666666667	9.218316666666668	17.869666666666667	8.651349999999999	11043.5537109375	1767360.2220982662	0	1282	2.449911952494956	1.8248713297333794	2.649742659466759	355.0445861816406	355.05450439453125
1130	355.07342529296875	10.804516666666666					1	DETECTED	355.0734 m/z @10.80 [CD6601_1.mzXML]	355.07342529296875	10.804516666666666	10.700533333333334	15.797533333333332	5.096999999999998	41613.08203125	1513113.706099487	0	1282	1.3237755831705265	27.700850983658928	72.47426027777607	355.06390380859375	355.0819396972656
1131	355.15826416015625	9.638983333333334					1	DETECTED	355.1583 m/z @9.64 [CD6601_1.mzXML]	355.15826416015625	9.638983333333334	4.195833333333334	16.50115	12.305316666666666	60460.8125	1393424.637945404	0	1282	0.09822552302007104	2.053954234491402	1.462881918741683	355.154052734375	355.1654052734375
1132	355.19036865234375	12.681533333333334					1	DETECTED	355.1904 m/z @12.68 [CD6601_1.mzXML]	355.19036865234375	12.681533333333334	12.66635	12.906166666666667	0.2398166666666679	14639.54296875	150897.832839844	0	1282	0.14379802514458717	7.897365532381349	14.794731064762699	355.18994140625	355.1910705566406
1133	355.249267578125	14.11445					1	DETECTED	355.2493 m/z @14.11 [CD6601_1.mzXML]	355.249267578125	14.11445	14.11445	15.095233333333335	0.9807833333333349	11042.552734375	235000.9318091436	0	1282	0.26956227735474947	null	null	355.242919921875	355.2579650878906
1134	355.2698059082031	13.7544					1	DETECTED	355.2698 m/z @13.75 [CD6601_1.mzXML]	355.2698059082031	13.7544	11.792300000000001	14.73805	2.9457499999999985	26041.099609375	2083955.4350112302	0	1282	1.722300431822548	0.7506625554253095	0.499983566158675	355.2601623535156	355.2708740234375
1135	355.2817077636719	12.58985					1	DETECTED	355.2817 m/z @12.59 [CD6601_1.mzXML]	355.2817077636719	12.58985	6.586749999999999	12.77165	6.1849	28016.419921875	2451005.1189518743	0	1282	0.14921930617503065	0.5151421765421198	0.03028435308423965	355.2796325683594	355.2825927734375
1136	356.0335998535156	10.255233333333333					1	DETECTED	356.0336 m/z @10.26 [CD6601_1.mzXML]	356.0335998535156	10.255233333333333	10.240216666666667	16.897333333333332	6.657116666666665	9633.83984375	715874.6092946166	0	1282	0.1443913081885313	221.6576026637166	442.3152053274332	356.02996826171875	356.0343933105469
1137	356.0511169433594	10.79065					1	DETECTED	356.0511 m/z @10.79 [CD6601_1.mzXML]	356.0511169433594	10.79065	9.145733333333334	11.143216666666666	1.9974833333333315	32249.8125	1240332.9737797221	0	1282	0.11313141432047757	0.6071685495719135	0.11142335297306726	356.05047607421875	356.05865478515625
1138	356.07000732421875	10.115649999999999					1	DETECTED	356.0700 m/z @10.12 [CD6601_1.mzXML]	356.07000732421875	10.115649999999999	10.053633333333332	10.935599999999999	0.881966666666667	35250.89453125	480523.17873413186	0	1282	0.08814430300348164	6.8482321437672065	1.6210135924645546	356.0653381347656	356.070556640625
1139	356.27691650390625	11.478316666666666					1	DETECTED	356.2769 m/z @11.48 [CD6601_1.mzXML]	356.27691650390625	11.478316666666666	11.434016666666668	12.620533333333332	1.1865166666666642	88783.0625	889663.2445593256	0	1282	0.0908283941166168	13.375534557543507	2.9352343304892288	356.2765808105469	356.2852478027344
1140	356.9073791503906	1.6327333333333334					1	DETECTED	356.9074 m/z @1.63 [CD6601_1.mzXML]	356.9073791503906	1.6327333333333334	1.5585166666666666	1.6770666666666665	0.11854999999999993	109172.3125	471353.5470722655	0	1282	0.09663300681724385	0.798675050527732	0.5368017557110896	356.90704345703125	356.9077453613281
1141	357.0546875	10.77645					1	DETECTED	357.0547 m/z @10.78 [CD6601_1.mzXML]	357.0546875	10.77645	10.77645	10.951116666666667	0.17466666666666697	6121.69091796875	38026.7798532715	0	1282	0.03696766081542613	null	null	357.0540466308594	357.0563049316406
1142	357.16986083984375	12.40475					1	DETECTED	357.1699 m/z @12.40 [CD6601_1.mzXML]	357.16986083984375	12.40475	12.34225	12.574666666666667	0.23241666666666738	20642.435546875	180498.43528784212	0	1282	0.19554321797263796	1.859333333333339	2.718666666666678	357.16925048828125	357.1704406738281
1143	357.21246337890625	9.31755					1	DETECTED	357.2125 m/z @9.32 [CD6601_1.mzXML]	357.21246337890625	9.31755	9.303183333333333	10.832249999999998	1.5290666666666652	4201.40673828125	143559.2061822508	0	1282	1.5222240587192957	53.21577726217774	105.43155452435548	357.2039794921875	357.213134765625
1144	357.2763977050781	12.060833333333333					1	DETECTED	357.2764 m/z @12.06 [CD6601_1.mzXML]	357.2763977050781	12.060833333333333	11.777	15.34545	3.5684500000000003	112782.6953125	3015656.420501952	0	1282	0.6915785935877938	4.940435844383972	1.123619964704002	357.2754211425781	357.2783508300781
1145	357.29754638671875	12.574666666666667					1	DETECTED	357.2975 m/z @12.57 [CD6601_1.mzXML]	357.29754638671875	12.574666666666667	12.482333333333335	15.440833333333334	2.958499999999999	19163.416015625	1491216.4614360647	0	1282	1.7806663420590088	15.11967475193356	26.359057856133113	357.2967224121094	357.29864501953125
1146	358.0301513671875	10.270233333333334					1	DETECTED	358.0302 m/z @10.27 [CD6601_1.mzXML]	358.0301513671875	10.270233333333334	10.225333333333333	11.200199999999999	0.9748666666666654	4214.2431640625	125473.65829608151	0	1282	0.11712505427494868	10.85597624350403	20.71195248700806	358.0288391113281	358.031005859375
1147	358.0669860839844	10.099366666666667					1	DETECTED	358.0670 m/z @10.10 [CD6601_1.mzXML]	358.0669860839844	10.099366666666667	10.08455	15.797533333333332	5.712983333333332	11662.5615234375	410792.16488775663	0	1282	0.10798642268559355	192.78908886389442	7.665925288919982	358.059326171875	358.0672607421875
1148	358.24176025390625	13.768183333333333					1	DETECTED	358.2418 m/z @13.77 [CD6601_1.mzXML]	358.24176025390625	13.768183333333333	13.740666666666668	17.704166666666666	3.963499999999998	8658.7138671875	481999.73229156435	0	1282	0.040359472629292625	72.01998788613315	96.17839833396611	358.2347106933594	358.24176025390625
1149	358.25665283203125	11.054216666666667					1	DETECTED	358.2567 m/z @11.05 [CD6601_1.mzXML]	358.25665283203125	11.054216666666667	10.995116666666666	11.21475	0.21963333333333424	31623.53125	233137.9798107906	0	1282	0.12256857520292286	1.8581500282007715	2.4339734899004855	358.25653076171875	358.257080078125
1150	358.2930908203125	11.602383333333334					1	DETECTED	358.2931 m/z @11.60 [CD6601_1.mzXML]	358.2930908203125	11.602383333333334	11.548	14.437216666666666	2.889216666666666	479210.84375	3683228.589072507	0	1282	0.10302957447493988	2.6500485765240467	2.734726122835668	358.29217529296875	358.30059814453125
1151	358.3653869628906	12.0895					1	DETECTED	358.3654 m/z @12.09 [CD6601_1.mzXML]	358.3653869628906	12.0895	12.046616666666667	12.1493	0.10268333333333324	20715.671875	95873.79343749936	0	1282	0.09894234334769436	1.1972405752040705	1.394481150408141	358.3650207519531	358.3657531738281
1152	359.0048828125	19.0195					1	DETECTED	359.0049 m/z @19.02 [CD6601_1.mzXML]	359.0048828125	19.0195	0.32236666666666663	20.002833333333335	19.680466666666668	3346.76123046875	1272700.912775574	0	1282	0.5034359054606661	0.5262963662878801	0.052592732575760325	359.0035400390625	359.0074157714844
1153	359.0415954589844	1.8641166666666666					1	DETECTED	359.0416 m/z @1.86 [CD6601_1.mzXML]	359.0415954589844	1.8641166666666666	1.6474499999999999	17.095666666666666	15.448216666666667	364864.03125	9510727.526434263	0	1282	0.4491449842112136	2.2479193133354403	3.9123960285209005	359.0400695800781	359.0429382324219
1154	359.07061767578125	10.099366666666667					1	DETECTED	359.0706 m/z @10.10 [CD6601_1.mzXML]	359.07061767578125	10.099366666666667	10.08455	10.163583333333333	0.07903333333333329	2384.903076171875	8975.807323425426	0	1282	0.05103993107510085	2.667041619797558	4.334083239595116	359.0697021484375	359.0716247558594
1155	359.2193603515625	11.761766666666666					1	DETECTED	359.2194 m/z @11.76 [CD6601_1.mzXML]	359.2193603515625	11.761766666666666	11.716533333333333	12.060833333333333	0.3443000000000005	68253.625	505200.0363808617	0	1282	0.10905424959750931	2.637356824310017	3.6367509909369047	359.21868896484375	359.2201843261719
1156	360.06744384765625	9.819766666666668					1	DETECTED	360.0674 m/z @9.82 [CD6601_1.mzXML]	360.06744384765625	9.819766666666668	9.804933333333334	9.896916666666668	0.0919833333333333	3704.32275390625	13735.636008239642	0	1282	0.052245935539053434	3.1005617977527318	5.2011235955054635	360.0663146972656	360.06817626953125
1157	360.14764404296875	11.6871					1	DETECTED	360.1476 m/z @11.69 [CD6601_1.mzXML]	360.14764404296875	11.6871	11.672716666666668	11.761766666666666	0.08904999999999852	37006.40234375	153988.88563183413	0	1282	0.10739949614167799	3.0955967555044643	5.191193511008929	360.14764404296875	360.1481018066406
1158	360.2359313964844	3.7087166666666667					1	DETECTED	360.2359 m/z @3.71 [CD6601_1.mzXML]	360.2359313964844	3.7087166666666667	3.1310833333333337	5.2528	2.121716666666666	6313.95458984375	365982.9288369446	0	1282	0.17521419855549114	1.836560101563853	2.1108336607081237	360.2333984375	360.2377624511719
1159	360.3212890625	12.711500000000001					1	DETECTED	360.3213 m/z @12.71 [CD6601_1.mzXML]	360.3212890625	12.711500000000001	7.236800000000001	12.906166666666667	5.669366666666667	50552.96484375	2126337.5520544136	0	1282	0.3859016235982775	0.5187889726241266	0.03451141790390369	360.3175354003906	360.322509765625
1160	361.179931640625	12.213600000000001					1	DETECTED	361.1799 m/z @12.21 [CD6601_1.mzXML]	361.179931640625	12.213600000000001	12.104016666666666	12.32615	0.22213333333333374	19029.693359375	168180.26795312483	0	1282	0.15829482683310658	1.013536121672991	1.027072243345982	361.179443359375	361.1805725097656
1161	361.19818115234375	11.172016666666668					1	DETECTED	361.1982 m/z @11.17 [CD6601_1.mzXML]	361.19818115234375	11.172016666666668	11.143216666666666	12.451066666666666	1.3078500000000002	17803.708984375	771452.7441801757	0	1282	0.10579532674378456	22.70572916666497	44.41145833332994	361.19818115234375	361.2008972167969
1162	361.2177429199219	11.630166666666666					1	DETECTED	361.2177 m/z @11.63 [CD6601_1.mzXML]	361.2177429199219	11.630166666666666	11.602383333333334	15.50475	3.9023666666666657	23436.0	772751.9492123408	0	1282	0.13998483507086767	70.22855428914568	139.45710857829135	361.216796875	361.22015380859375
1163	361.31103515625	12.40475					1	DETECTED	361.3110 m/z @12.40 [CD6601_1.mzXML]	361.31103515625	12.40475	11.85305	15.218366666666666	3.3653166666666667	11803.12890625	1030879.3689621885	0	1282	1.3924669129662366	3.049951664551989	4.25661241983153	361.30889892578125	361.3121643066406
1164	362.2854309082031	11.376683333333334					1	DETECTED	362.2854 m/z @11.38 [CD6601_1.mzXML]	362.2854309082031	11.376683333333334	11.3485	11.405100000000001	0.056600000000001316	24130.94921875	63299.181686524505	0	1282	0.0851166891695847	1.0041395623890985	1.008279124778197	362.2846374511719	362.2854309082031
1165	362.92401123046875	1.6327333333333334					1	DETECTED	362.9240 m/z @1.63 [CD6601_1.mzXML]	362.92401123046875	1.6327333333333334	0.10113333333333333	2.1455166666666665	2.044383333333333	167736.28125	1450891.6327569582	0	1282	0.06854720825397731	4.724010032027106	1.5019566851174848	362.92364501953125	362.93341064453125
1166	363.1099853515625	1.4702166666666665					1	DETECTED	363.1100 m/z @1.47 [CD6601_1.mzXML]	363.1099853515625	1.4702166666666665	1.4078666666666666	17.458000000000002	16.050133333333335	14433.865234375	3817176.795960908	0	1282	0.07482501052047574	114.47202255694994	231.30807205522387	363.10467529296875	363.1111755371094
1167	363.1609191894531	9.609					1	DETECTED	363.1609 m/z @9.61 [CD6601_1.mzXML]	363.1609191894531	9.609	9.546683333333334	9.789783333333332	0.24309999999999832	35267.453125	189051.71352661145	0	1282	0.08400376808511822	2.107471856073744	2.37823724263813	363.1602783203125	363.16119384765625
1168	363.2142028808594	11.362716666666667					1	DETECTED	363.2142 m/z @11.36 [CD6601_1.mzXML]	363.2142028808594	11.362716666666667	8.739466666666667	12.197466666666665	3.4579999999999984	163136.015625	2240822.993605467	0	1282	0.09862814342780268	1.7850231808893682	9.370980539274651	363.204345703125	363.21441650390625
1169	364.1641540527344	9.638983333333334					1	DETECTED	364.1642 m/z @9.64 [CD6601_1.mzXML]	364.1641540527344	9.638983333333334	9.577616666666668	9.654066666666667	0.07644999999999946	5267.69921875	19022.87727941904	0	1282	0.07213241444554974	0.6228951656708299	0.24579033134165987	364.1639404296875	364.1644592285156
1170	365.0704650878906	10.654716666666667					1	DETECTED	365.0705 m/z @10.65 [CD6601_1.mzXML]	365.0704650878906	10.654716666666667	10.611383333333333	10.684916666666668	0.07353333333333545	11054.8134765625	37020.74928857461	0	1282	0.10020179385644923	0.8484615384615346	0.6969230769230692	365.0702209472656	365.0707702636719
1171	365.1031494140625	11.6871					1	DETECTED	365.1031 m/z @11.69 [CD6601_1.mzXML]	365.1031494140625	11.6871	1.80725	16.632566666666666	14.825316666666666	225489.140625	1.3978272702987682E7	0	1282	0.14727497669849932	0.5122344767835022	2.5863886555200977	365.0994873046875	365.1039733886719
1172	365.1973571777344	14.365833333333335					1	DETECTED	365.1974 m/z @14.37 [CD6601_1.mzXML]	365.1973571777344	14.365833333333335	14.14505	16.010650000000002	1.8656000000000024	15273.2578125	589353.8367575996	0	1282	0.48937276367394134	3.7280551953028582	5.026150155114445	365.1961669921875	365.19952392578125
1173	365.23724365234375	13.2296					1	DETECTED	365.2372 m/z @13.23 [CD6601_1.mzXML]	365.23724365234375	13.2296	8.570833333333333	13.478616666666666	4.907783333333333	15511.240234375	1987458.264546631	0	1282	2.266127967297688	0.526725599765317	0.05345119953063386	365.229736328125	365.23724365234375
1174	366.06982421875	10.79065					1	DETECTED	366.0698 m/z @10.79 [CD6601_1.mzXML]	366.06982421875	10.79065	10.7165	10.951116666666667	0.23461666666666758	36438.12109375	276625.37863757234	0	1282	0.13571244974548513	5.061488291834056	null	366.0689392089844	366.0700988769531
1175	366.2041015625	9.422116666666666					1	DETECTED	366.2041 m/z @9.42 [CD6601_1.mzXML]	366.2041015625	9.422116666666666	9.39165	14.96065	5.568999999999999	31483.873046875	789555.8789281608	0	1282	0.08761106244371852	2.5426957946025683	154.4442868869121	366.2010192871094	366.20465087890625
1176	367.1222229003906	10.4596					1	DETECTED	367.1222 m/z @10.46 [CD6601_1.mzXML]	367.1222229003906	10.4596	1.8498666666666668	11.024733333333334	9.174866666666667	218642.109375	7107650.358844363	0	1282	0.10093827281436951	0.5081037766750734	2.32035653862394	367.1182861328125	367.1233215332031
1177	367.14837646484375	8.198616666666666					1	DETECTED	367.1484 m/z @8.20 [CD6601_1.mzXML]	367.14837646484375	8.198616666666666	6.620083333333333	12.58985	5.9697666666666676	10833.5	1209507.4607733455	0	1282	0.17081240293439492	1.9764010197853135	0.0996821131500474	367.14678955078125	367.1531677246094
1178	367.1916809082031	13.85235					1	DETECTED	367.1917 m/z @13.85 [CD6601_1.mzXML]	367.1916809082031	13.85235	13.6704	15.3137	1.6433	45244.4609375	880395.6784570296	0	1282	0.28002650636024207	1.572164104065104	2.0303255994761944	367.1876525878906	367.1930236816406
1179	367.9887390136719	12.559183333333333					1	DETECTED	367.9887 m/z @12.56 [CD6601_1.mzXML]	367.9887390136719	12.559183333333333	0.10113333333333333	19.98616666666667	19.885033333333336	33891.375	8889572.96506892	0	1282	3.0504232482297855	1.099769954544003	2.2223211531323246	367.9859924316406	367.99237060546875
1180	368.0851745605469	10.611383333333333					1	DETECTED	368.0852 m/z @10.61 [CD6601_1.mzXML]	368.0851745605469	10.611383333333333	10.555016666666667	17.704166666666666	7.149149999999999	3406918.75	2.110352617395948E7	1	1282	0.0671369636890784	2.0117650286311743	2.8463178041376933	368.0844421386719	368.0858459472656
1181	368.1259460449219	10.4596					1	DETECTED	368.1259 m/z @10.46 [CD6601_1.mzXML]	368.1259460449219	10.4596	10.4179	10.669683333333333	0.2517833333333339	41371.25390625	292744.5118181779	0	1282	0.0925705266838488	3.0189848121502494	5.037969624300499	368.12518310546875	368.1265563964844
1182	368.1423034667969	10.611383333333333					1	DETECTED	368.1423 m/z @10.61 [CD6601_1.mzXML]	368.1423034667969	10.611383333333333	8.1233	10.669683333333333	2.546383333333333	3601.532470703125	383601.0429365235	0	1282	2.5296919501341506	0.5117158455303615	0.023431691060723153	368.1367492675781	368.15142822265625
1183	368.16253662109375	12.420033333333333					1	DETECTED	368.1625 m/z @12.42 [CD6601_1.mzXML]	368.16253662109375	12.420033333333333	10.597000000000001	12.420033333333333	1.8230333333333313	37099.35546875	2041863.1200238643	0	1282	1.9984203999079337	0.5	null	368.1534423828125	368.1690368652344
1184	368.276611328125	11.478316666666666					1	DETECTED	368.2766 m/z @11.48 [CD6601_1.mzXML]	368.276611328125	11.478316666666666	10.625566666666666	20.002833333333335	9.377266666666669	245525.171875	4153100.9816878946	0	1282	0.09691223433455676	0.625773863837642	3.2454553052724333	368.2758483886719	368.2845458984375
1185	368.8688659667969	1.6621166666666667					1	DETECTED	368.8689 m/z @1.66 [CD6601_1.mzXML]	368.8688659667969	1.6621166666666667	1.6621166666666667	1.7932166666666667	0.1311	38748.37109375	193630.7552578125	0	1282	0.07102146214806737	null	null	368.8683166503906	368.8690490722656
1186	369.0069274902344	1.9066333333333332					1	DETECTED	369.0069 m/z @1.91 [CD6601_1.mzXML]	369.0069274902344	1.9066333333333332	1.8498666666666668	15.682866666666666	13.832999999999998	16810.353515625	1979409.495207031	0	1282	0.40275332449738066	121.84086905461005	242.6817381092201	368.99755859375	369.0084533691406
1187	369.0606384277344	12.060833333333333					1	DETECTED	369.0606 m/z @12.06 [CD6601_1.mzXML]	369.0606384277344	12.060833333333333	10.345683333333334	12.197466666666665	1.8517833333333318	36817.015625	1972453.35121875	0	1282	0.13702471428351615	0.5398313072714725	0.09292452504583332	369.05975341796875	369.0672912597656
1188	369.088623046875	10.611383333333333					1	DETECTED	369.0886 m/z @10.61 [CD6601_1.mzXML]	369.088623046875	10.611383333333333	10.568900000000001	11.24375	0.6748499999999993	508620.53125	2559836.9682853846	0	1282	0.06417288633580398	2.1352827112365085	2.747216071868554	369.0876159667969	369.0898742675781
1189	369.1191711425781	10.4596					1	DETECTED	369.1192 m/z @10.46 [CD6601_1.mzXML]	369.1191711425781	10.4596	10.099366666666667	12.261716666666667	2.16235	85567.5390625	2120694.614029665	0	1282	0.10210918484361109	4.506930868452181	32.73106049587892	369.1186828613281	369.12738037109375
1190	369.2375183105469	13.7544					1	DETECTED	369.2375 m/z @13.75 [CD6601_1.mzXML]	369.2375183105469	13.7544	13.565566666666665	14.365833333333335	0.8002666666666691	36798.53515625	631061.4155511471	0	1282	0.31483169741736283	2.1189761694615945	3.9582401012546464	369.2289733886719	369.2382507324219
1191	369.3487548828125	12.711500000000001					1	DETECTED	369.3488 m/z @12.71 [CD6601_1.mzXML]	369.3487548828125	12.711500000000001	0.20341666666666666	19.9695	19.766083333333334	167695.375	7202925.534267097	0	1282	0.45171240080738073	0.5383047124774665	0.9521864206585434	369.34722900390625	369.3522033691406
1192	370.064453125	10.951116666666667					1	DETECTED	370.0645 m/z @10.95 [CD6601_1.mzXML]	370.064453125	10.951116666666667	10.255233333333333	11.1284	0.8731666666666662	19051.947265625	307592.118957886	0	1282	0.17342768063224412	0.5834373309751792	0.32768294651325836	370.0628662109375	370.0736083984375
1193	370.08489990234375	11.822750000000001					1	DETECTED	370.0849 m/z @11.82 [CD6601_1.mzXML]	370.08489990234375	11.822750000000001	10.541366666666667	13.351916666666666	2.810549999999999	264159.8125	5075386.858041989	1	1282	1.283026507508625	0.5768200069145443	0.13036138748887108	370.08111572265625	370.09130859375
1194	370.2054138183594	9.468866666666665					1	DETECTED	370.2054 m/z @9.47 [CD6601_1.mzXML]	370.2054138183594	9.468866666666665	9.422116666666666	9.546683333333334	0.12456666666666827	8229.3466796875	38919.29050579843	0	1282	0.08196318116731227	1.33226381461679	1.6645276292335798	370.2051086425781	370.20556640625
1195	370.292724609375	11.644416666666666					1	DETECTED	370.2927 m/z @11.64 [CD6601_1.mzXML]	370.292724609375	11.644416666666666	11.561533333333333	14.025316666666667	2.4637833333333337	300217.0625	3462852.621970702	1	1282	0.11964288263094147	15.745347458877047	36.041277351269535	370.2916564941406	370.29833984375
1196	370.3519592285156	12.711500000000001					1	DETECTED	370.3520 m/z @12.71 [CD6601_1.mzXML]	370.3519592285156	12.711500000000001	0.11826666666666667	19.269166666666667	19.1509	52063.4375	4244203.308986422	0	1282	0.3993374683411375	0.7603646932082573	0.580066167885652	370.3508605957031	370.3555908203125
1197	371.0884704589844	11.822750000000001					1	DETECTED	371.0885 m/z @11.82 [CD6601_1.mzXML]	371.0884704589844	11.822750000000001	7.95195	11.91405	3.9620999999999995	51069.43359375	1354224.4586817303	0	1282	1.2758129514008996	1.2414714827245386	1.5492620937299182	371.0843811035156	371.0969543457031
1198	371.2255859375	9.7598					1	DETECTED	371.2256 m/z @9.76 [CD6601_1.mzXML]	371.2255859375	9.7598	9.484383333333334	14.437216666666666	4.9528333333333325	25472.880859375	1393079.9324890126	0	1282	2.264775509751882	9.579858126479527	5.050949093079286	371.2160339355469	371.22662353515625
1199	371.2961120605469	11.644416666666666					1	DETECTED	371.2961 m/z @11.64 [CD6601_1.mzXML]	371.2961120605469	11.644416666666666	11.575166666666666	16.815	5.239833333333335	75927.703125	2861153.244295197	0	1282	0.17009760868093338	18.38956783536271	35.98952963640088	371.2917175292969	371.296875
1200	372.0819396972656	11.822750000000001					1	DETECTED	372.0819 m/z @11.82 [CD6601_1.mzXML]	372.0819396972656	11.822750000000001	9.145733333333334	12.046616666666667	2.900883333333333	99297.765625	1791321.6111760256	0	1282	0.10045339274642551	0.5313509659283525	0.05535883511824163	372.0810852050781	372.09185791015625
1201	372.1845703125	9.638983333333334					1	DETECTED	372.1846 m/z @9.64 [CD6601_1.mzXML]	372.1845703125	9.638983333333334	9.562116666666666	10.006166666666667	0.4440500000000007	56111.71484375	417536.62786407524	0	1282	0.08352068588035877	7.315226976785978	28.40375939079678	372.1843566894531	372.1853942871094
1202	372.1982116699219	9.865666666666668					1	DETECTED	372.1982 m/z @9.87 [CD6601_1.mzXML]	372.1982116699219	9.865666666666668	9.83465	9.9747	0.14005000000000045	9765.7412109375	46519.43030566398	0	1282	0.08020324979733218	2.2576571735625253	3.5153143471250505	372.1979064941406	372.1986999511719
1203	372.3082580566406	11.761766666666666					1	DETECTED	372.3083 m/z @11.76 [CD6601_1.mzXML]	372.3082580566406	11.761766666666666	11.672716666666668	12.466516666666667	0.7937999999999992	79408.7421875	648416.7784431154	0	1282	0.10577539416674497	1.450591641687668	1.8819147296967003	372.3077697753906	372.31036376953125
1204	372.7359924316406	1.93425					1	DETECTED	372.7360 m/z @1.93 [CD6601_1.mzXML]	372.7359924316406	1.93425	1.92045	2.159766666666667	0.23931666666666707	15055.857421875	119972.92444030756	0	1282	0.1007488772316516	8.670893719806756	16.341787439613512	372.73431396484375	372.736328125
1205	372.8810119628906	1.6327333333333334					1	DETECTED	372.8810 m/z @1.63 [CD6601_1.mzXML]	372.8810119628906	1.6327333333333334	1.5732	1.6621166666666667	0.08891666666666675	40127.1640625	144456.56081298843	0	1282	0.07290395998980403	0.7467805151175806	0.49356103023516124	372.88043212890625	372.8820495605469
1206	373.2712707519531	11.85305					1	DETECTED	373.2713 m/z @11.85 [CD6601_1.mzXML]	373.2712707519531	11.85305	11.807433333333334	12.389283333333333	0.5818499999999993	17699.275390625	307046.02612475504	0	1282	0.1822488795855577	6.377603215199244	11.755206430398488	373.2701110839844	373.2720642089844
1207	373.3118591308594	11.746749999999999					1	DETECTED	373.3119 m/z @11.75 [CD6601_1.mzXML]	373.3118591308594	11.746749999999999	11.716533333333333	11.792300000000001	0.07576666666666831	17336.263671875	52982.64799023485	0	1282	0.052661565920750775	1.2537231108660183	1.5074462217320364	373.3113098144531	373.3118591308594
1208	374.0615539550781	10.980516666666666					1	DETECTED	374.0616 m/z @10.98 [CD6601_1.mzXML]	374.0615539550781	10.980516666666666	10.935599999999999	11.1577	0.22210000000000107	11277.916015625	88199.83056054685	0	1282	0.10325828151566263	2.4723562152133307	3.9447124304266614	374.0606994628906	374.0621643066406
1209	374.286865234375	11.419366666666667					1	DETECTED	374.2869 m/z @11.42 [CD6601_1.mzXML]	374.286865234375	11.419366666666667	10.79065	11.46395	0.6733000000000011	19579.060546875	331043.98782665975	0	1282	0.15413304923263915	0.5354558227076321	0.07390746135664875	374.28643798828125	374.2878723144531
1210	375.0152282714844	1.8641166666666666					1	DETECTED	375.0152 m/z @1.86 [CD6601_1.mzXML]	375.0152282714844	1.8641166666666666	1.6474499999999999	17.76966666666667	16.12221666666667	116607.8515625	4426631.72476361	0	1282	0.5931859300945852	2.136754734438226	1.0696047894853973	375.0060119628906	375.0164794921875
1211	375.21661376953125	12.373916666666666					1	DETECTED	375.2166 m/z @12.37 [CD6601_1.mzXML]	375.21661376953125	12.373916666666666	12.277416666666666	12.58985	0.3124333333333347	17471.1484375	216017.67464453125	0	1282	0.19068514062063713	1.6188255613126032	2.2376511226252065	375.2160339355469	375.2176208496094
1212	375.28662109375	12.017666666666665					1	DETECTED	375.2866 m/z @12.02 [CD6601_1.mzXML]	375.28662109375	12.017666666666665	11.792300000000001	13.076383333333332	1.2840833333333315	13522.705078125	480918.5442873532	0	1282	0.11912338134495748	2.8488759059311013	4.697751811862203	375.28485107421875	375.287353515625
1213	376.6224365234375	10.583133333333334					1	DETECTED	376.6224 m/z @10.58 [CD6601_1.mzXML]	376.6224365234375	10.583133333333334	10.555016666666667	10.905183333333333	0.3501666666666665	41097.0234375	259104.36617919817	0	1282	0.08714149750257505	6.345514979831235	10.437560303647707	376.6217346191406	376.623291015625
1214	376.90045166015625	1.5288333333333335					1	DETECTED	376.9005 m/z @1.53 [CD6601_1.mzXML]	376.90045166015625	1.5288333333333335	1.45545	1.5585166666666666	0.10306666666666664	6748.35693359375	23425.293962646494	0	1282	0.05407736957207576	0.7022484669543467	0.40449693390869357	376.89898681640625	376.90093994140625
1215	376.92572021484375	1.9622					1	DETECTED	376.9257 m/z @1.96 [CD6601_1.mzXML]	376.92572021484375	1.9622	1.8354666666666666	2.1881833333333334	0.3527166666666668	18195.158203125	223408.64447314455	0	1282	0.1899267129911406	1.3915702261967386	1.7831404523934773	376.92559814453125	376.9270324707031
1216	377.1398620605469	9.638983333333334					1	DETECTED	377.1399 m/z @9.64 [CD6601_1.mzXML]	377.1398620605469	9.638983333333334	9.546683333333334	10.374699999999999	0.8280166666666648	282214.75	1876900.6620743114	1	1282	0.09011987855712533	1.3271026932418368	1.3553076358373435	377.1385803222656	377.143798828125
1217	377.6304626464844	11.11365					1	DETECTED	377.6305 m/z @11.11 [CD6601_1.mzXML]	377.6304626464844	11.11365	10.099366666666667	12.358116666666666	2.258749999999999	7055.76318359375	465652.68737353483	0	1282	1.058719800063498	1.1134709236406655	1.2269418472813312	377.6282653808594	377.6310119628906
1218	378.1432800292969	9.638983333333334					1	DETECTED	378.1433 m/z @9.64 [CD6601_1.mzXML]	378.1432800292969	9.638983333333334	9.62395	13.507833333333334	3.8838833333333334	42358.29296875	772193.0990627442	0	1282	0.09536452920785266	129.17572062084344	257.35144124168687	378.1431884765625	378.1436462402344
1219	378.23760986328125	12.389283333333333					1	DETECTED	378.2376 m/z @12.39 [CD6601_1.mzXML]	378.23760986328125	12.389283333333333	12.261716666666667	13.379716666666667	1.1180000000000003	48027.21875	698809.6250288103	0	1282	0.12895615246193515	2.7318072716385844	11.13956781529488	378.2375793457031	378.24200439453125
1220	378.8977355957031	1.6327333333333334					1	DETECTED	378.8977 m/z @1.63 [CD6601_1.mzXML]	378.8977355957031	1.6327333333333334	1.5880166666666669	1.7067666666666668	0.11874999999999991	87965.15625	377862.1668701173	0	1282	0.06382796393208534	1.3278046962355607	1.351441089331441	378.8975524902344	378.898193359375
1221	379.0813903808594	12.435599999999999					1	DETECTED	379.0814 m/z @12.44 [CD6601_1.mzXML]	379.0813903808594	12.435599999999999	10.875499999999999	18.503833333333333	7.628333333333334	21842.48046875	2901156.83658484	0	1282	1.5283898556338045	2.7447124252461106	4.643242312229411	379.0810852050781	379.08697509765625
1222	379.27935791015625	14.205766666666667					1	DETECTED	379.2794 m/z @14.21 [CD6601_1.mzXML]	379.27935791015625	14.205766666666667	14.010483333333333	15.536633333333333	1.5261499999999995	8870.875	278195.31680157426	0	1282	0.7080554234279095	3.9075275241102494	5.056838285009359	379.2773742675781	379.2806701660156
1223	380.1282653808594	11.588716666666667					1	DETECTED	380.1283 m/z @11.59 [CD6601_1.mzXML]	380.1282653808594	11.588716666666667	11.534533333333334	11.644416666666666	0.10988333333333244	27800.22265625	123692.32076269468	0	1282	0.07299562827981454	1.0139956936327341	1.153150482675908	380.1270446777344	380.1282653808594
1224	380.2530822753906	12.66635					1	DETECTED	380.2531 m/z @12.67 [CD6601_1.mzXML]	380.2530822753906	12.66635	12.604983333333333	12.978366666666666	0.37338333333333296	76934.53125	688077.7206997093	0	1282	0.13314020282235894	2.058080258659497	2.841654557495346	380.251220703125	380.25421142578125
1225	380.8214111328125	10.761616666666667					1	DETECTED	380.8214 m/z @10.76 [CD6601_1.mzXML]	380.8214111328125	10.761616666666667	10.731950000000001	10.860899999999999	0.1289499999999979	13376.6962890625	75332.37275927677	0	1282	0.10951727758704521	2.1733146067416143	3.3466292134832285	380.821044921875	380.8223571777344
1226	381.0233154296875	1.8641166666666666					1	DETECTED	381.0233 m/z @1.86 [CD6601_1.mzXML]	381.0233154296875	1.8641166666666666	1.6474499999999999	13.351916666666666	11.704466666666667	139423.40625	6375534.763190672	0	1282	0.46926247386289943	1.894199217773342	3.1637725624428903	381.01385498046875	381.0238952636719
1227	381.0820007324219	10.920350000000001					1	DETECTED	381.0820 m/z @10.92 [CD6601_1.mzXML]	381.0820007324219	10.920350000000001	9.1146	12.482333333333335	3.3677333333333355	6558.88427734375	739138.3343462527	0	1282	0.13337999743002094	0.9325026535603856	0.8650053071207712	381.0768127441406	381.08245849609375
1228	381.3125915527344	12.0895					1	DETECTED	381.3126 m/z @12.09 [CD6601_1.mzXML]	381.3125915527344	12.0895	12.017666666666665	12.133999999999999	0.1163333333333334	15030.9013671875	74422.48156542979	0	1282	0.07798478517651652	0.8097447795823586	0.6194895591647173	381.3121337890625	381.31280517578125
1229	382.2685546875	12.832233333333333					1	DETECTED	382.2686 m/z @12.83 [CD6601_1.mzXML]	382.2685546875	12.832233333333333	11.419366666666667	12.891716666666667	1.4723500000000005	9252.91015625	636046.3912216797	0	1282	0.10547455233484904	0.5210505827395843	0.04210116547916845	382.2604675292969	382.26898193359375
1230	382.33660888671875	10.804516666666666					1	DETECTED	382.3366 m/z @10.80 [CD6601_1.mzXML]	382.33660888671875	10.804516666666666	10.7165	10.818266666666666	0.10176666666666634	10985.2255859375	51855.261010131595	0	1282	0.0887459811600646	0.5781102064003028	0.15622041280060558	382.336181640625	382.3371276855469
1231	383.1133728027344	1.7793166666666667					1	DETECTED	383.1134 m/z @1.78 [CD6601_1.mzXML]	383.1133728027344	1.7793166666666667	1.7364333333333335	9.376633333333332	7.640199999999999	489447.5625	6194866.951446411	0	1282	0.13619804686736092	5.52535719811067	7.665190451873365	383.1114501953125	383.1172790527344
1232	383.18524169921875	12.711500000000001					1	DETECTED	383.1852 m/z @12.71 [CD6601_1.mzXML]	383.18524169921875	12.711500000000001	9.83465	12.817416666666666	2.9827666666666666	17672.248046875	633596.7443302614	0	1282	0.19025523468356376	0.5183870065089787	0.03788578658398385	383.1842346191406	383.1904602050781
1233	383.2082214355469	11.506666666666666					1	DETECTED	383.2082 m/z @11.51 [CD6601_1.mzXML]	383.2082214355469	11.506666666666666	8.864299999999998	15.005683333333334	6.141383333333335	1761624.125	2.2019387955620978E7	1	1282	0.07826837716614676	2.531237995338674	2.7606872815363492	383.2072448730469	383.2103271484375
1234	384.0797119140625	10.77645					1	DETECTED	384.0797 m/z @10.78 [CD6601_1.mzXML]	384.0797119140625	10.77645	9.943666666666667	17.985666666666667	8.042	4065928.75	3.1909658194988314E7	1	1282	0.11281866981538258	1.5826205629947399	1.851821272032505	384.07916259765625	384.08526611328125
1235	384.0999755859375	12.373916666666666					1	DETECTED	384.1000 m/z @12.37 [CD6601_1.mzXML]	384.0999755859375	12.373916666666666	11.761766666666666	12.543866666666666	0.7820999999999998	18917.193359375	418904.05740551715	0	1282	0.11098992167671717	0.6388140161725069	0.27762803234501365	384.0999450683594	384.1007995605469
1236	384.1127624511719	9.0519					1	DETECTED	384.1128 m/z @9.05 [CD6601_1.mzXML]	384.1127624511719	9.0519	8.942183333333332	10.818266666666666	1.8760833333333338	20376.984375	699772.6625140992	0	1282	0.08724497391303743	0.9740217582255757	0.8409509381664017	384.105712890625	384.117919921875
1237	384.2121276855469	11.520766666666667					1	DETECTED	384.2121 m/z @11.52 [CD6601_1.mzXML]	384.2121276855469	11.520766666666667	11.448966666666667	11.929166666666667	0.48019999999999996	289139.46875	2157431.750043336	0	1282	0.11815873424594692	1.8331965462323443	2.1385248554583667	384.2100524902344	384.21282958984375
1238	384.3083190917969	11.761766666666666					1	DETECTED	384.3083 m/z @11.76 [CD6601_1.mzXML]	384.3083190917969	11.761766666666666	11.761766666666666	13.146733333333334	1.3849666666666671	18929.09765625	528849.9242863766	0	1282	0.048489894754194296	null	null	384.3080139160156	384.3148193359375
1239	385.08343505859375	10.77645					1	DETECTED	385.0834 m/z @10.78 [CD6601_1.mzXML]	385.08343505859375	10.77645	9.9903	11.200199999999999	1.2098999999999993	565129.0	6295721.44734837	0	1282	0.11335906124626938	0.7695096355657303	1.9152390807919164	385.0833435058594	385.08428955078125
1240	385.2039794921875	11.506666666666666					1	DETECTED	385.2040 m/z @11.51 [CD6601_1.mzXML]	385.2039794921875	11.506666666666666	9.499816666666668	19.30216666666667	9.80235	87694.2734375	3181496.0386008313	0	1282	1.8319620438229354	2.476729456287889	4.620559089528611	385.19488525390625	385.2119445800781
1241	385.2713317871094	12.817416666666666					1	DETECTED	385.2713 m/z @12.82 [CD6601_1.mzXML]	385.2713317871094	12.817416666666666	12.711500000000001	12.877166666666666	0.16566666666666485	15247.2421875	104118.17446948157	0	1282	0.06329919797487982	0.7820613690007865	0.564122738001573	385.27020263671875	385.2722473144531
1242	385.3070068359375	14.49395					1	DETECTED	385.3070 m/z @14.49 [CD6601_1.mzXML]	385.3070068359375	14.49395	11.18605	17.523666666666667	6.337616666666667	37626.54296875	4654983.0610335665	0	1282	3.1565570420091227	1.7231048031210936	2.220188780090625	385.3050231933594	385.3081970214844
1243	386.0591735839844	10.935599999999999					1	DETECTED	386.0592 m/z @10.94 [CD6601_1.mzXML]	386.0591735839844	10.935599999999999	10.4596	11.200199999999999	0.7405999999999988	17955.400390625	402199.11223504593	0	1282	0.6380836921044271	0.7779411764705885	0.958096113190113	386.05853271484375	386.0604248046875
1244	386.0756530761719	10.761616666666667					1	DETECTED	386.0757 m/z @10.76 [CD6601_1.mzXML]	386.0756530761719	10.761616666666667	0.10113333333333333	20.002833333333335	19.9017	145409.90625	3590524.4606128507	0	1282	0.11025319246923537	2.9584477252323955	0.09112227139938876	386.074951171875	386.0821838378906
1245	386.28741455078125	11.419366666666667					1	DETECTED	386.2874 m/z @11.42 [CD6601_1.mzXML]	386.28741455078125	11.419366666666667	11.376683333333334	11.49245	0.11576666666666569	51152.89453125	235762.00809277326	0	1282	0.09603149318035875	1.3561108941819675	1.5707872795723838	386.2870178222656	386.2879333496094
1246	386.31011962890625	14.73805					1	DETECTED	386.3101 m/z @14.74 [CD6601_1.mzXML]	386.31011962890625	14.73805	11.988983333333334	16.5176	4.528616666666668	6677.875	1006332.4796533198	0	1282	3.5715213687106644	0.8236643951886706	0.6473287903773411	386.30914306640625	386.3123474121094
1247	386.32379150390625	11.85305					1	DETECTED	386.3238 m/z @11.85 [CD6601_1.mzXML]	386.32379150390625	11.85305	11.822750000000001	11.959616666666667	0.13686666666666625	28132.169921875	153522.2039953607	0	1282	0.0988349993752724	2.2585258525853513	3.5170517051707026	386.3230285644531	386.3240051269531
1248	386.92254638671875	1.6180333333333332					1	DETECTED	386.9225 m/z @1.62 [CD6601_1.mzXML]	386.92254638671875	1.6180333333333332	1.5437666666666667	7.836133333333334	6.292366666666667	16352.2802734375	1715536.5122398683	0	1282	0.06977730451835829	42.36333034111321	83.72666068222642	386.9155578613281	386.92315673828125
1249	387.1781005859375	11.575166666666666					1	DETECTED	387.1781 m/z @11.58 [CD6601_1.mzXML]	387.1781005859375	11.575166666666666	8.40585	12.075033333333332	3.669183333333333	274613.625	4725780.393666136	0	1282	0.14090718420182569	2.173701432649675	3.6466554193298646	387.1690368652344	387.17852783203125
1250	387.3446960449219	12.435599999999999					1	DETECTED	387.3447 m/z @12.44 [CD6601_1.mzXML]	387.3446960449219	12.435599999999999	12.213600000000001	13.020016666666667	0.8064166666666654	11872.041015625	355853.5095163571	0	1282	0.242442538053405	1.8162537537537693	2.6325075075075386	387.342529296875	387.3541564941406
1251	388.2521667480469	9.774716666666666					1	DETECTED	388.2522 m/z @9.77 [CD6601_1.mzXML]	388.2521667480469	9.774716666666666	9.715083333333332	11.85305	2.1379666666666672	13211.08203125	306589.4264759521	0	1282	0.08204263669777134	1.3191320322922147	1.4837550360418297	388.2518310546875	388.2535705566406
1252	388.7088928222656	1.9066333333333332					1	DETECTED	388.7089 m/z @1.91 [CD6601_1.mzXML]	388.7088928222656	1.9066333333333332	1.8925833333333335	2.2454833333333335	0.3529	15507.8681640625	180516.69994152818	0	1282	0.0273824866602006	12.558718861210256	23.61057201935914	388.7088317871094	388.7109680175781
1253	389.211669921875	11.929166666666667					1	DETECTED	389.2117 m/z @11.93 [CD6601_1.mzXML]	389.211669921875	11.929166666666667	9.190416666666666	14.536266666666668	5.345850000000002	48643.21875	1983695.3443088378	0	1282	0.13273135673535386	0.9759653126426289	0.05497417877942633	389.2070617675781	389.21575927734375
1254	389.262939453125	12.891716666666667					1	DETECTED	389.2629 m/z @12.89 [CD6601_1.mzXML]	389.262939453125	12.891716666666667	12.181316666666667	12.992099999999999	0.8107833333333314	23387.427734375	693366.9841208494	0	1282	0.11467600282600898	0.5706526839339326	0.1413053678678653	389.2626037597656	389.2663269042969
1255	389.9700927734375	12.726533333333332					1	DETECTED	389.9701 m/z @12.73 [CD6601_1.mzXML]	389.9700927734375	12.726533333333332	2.2597	19.9025	17.6428	16359.4873046875	2944776.1265788265	0	1282	0.5770431520485548	1.442280833963036	1.0631471956295169	389.96942138671875	389.9726257324219
1256	390.21484375	11.898516666666666					1	DETECTED	390.2148 m/z @11.90 [CD6601_1.mzXML]	390.21484375	11.898516666666666	3.2741666666666664	11.988983333333334	8.714816666666668	11674.5283203125	3425462.6521891495	0	1282	8.689868312581872	0.5052448397077268	0.010489679415453665	390.21435546875	390.22198486328125
1257	390.3549499511719	13.782316666666667					1	DETECTED	390.3549 m/z @13.78 [CD6601_1.mzXML]	390.3549499511719	13.782316666666667	11.70155	14.265633333333334	2.5640833333333344	50372.37890625	1582563.4898322744	0	1282	0.25632056805033443	0.5979175634151896	3.2387615582144056	390.3542175292969	390.3555908203125
1258	390.7965087890625	1.7216500000000001					1	DETECTED	390.7965 m/z @1.72 [CD6601_1.mzXML]	390.7965087890625	1.7216500000000001	1.7067666666666668	1.7652833333333333	0.05851666666666655	15804.171875	47867.368291503844	0	1282	0.04853783789459909	1.9658454647256365	2.931690929451273	390.7961730957031	390.7965087890625
1259	390.98974609375	1.8354666666666666					1	DETECTED	390.9897 m/z @1.84 [CD6601_1.mzXML]	390.98974609375	1.8354666666666666	1.7793166666666667	2.55425	0.7749333333333335	19150.71875	417112.1523178711	0	1282	0.3680152284517746	6.900563965568429	12.801127931136858	390.9883117675781	390.9906921386719
1260	391.2817687988281	13.062116666666666					1	DETECTED	391.2818 m/z @13.06 [CD6601_1.mzXML]	391.2817687988281	13.062116666666666	0.10113333333333333	20.002833333333335	19.9017	20097.466796875	8188657.904568475	0	1282	18.387968054679902	0.7677542470414411	0.12958187990826928	391.27947998046875	391.2837219238281
1261	391.35894775390625	13.782316666666667					1	DETECTED	391.3589 m/z @13.78 [CD6601_1.mzXML]	391.35894775390625	13.782316666666667	12.497333333333334	14.040066666666666	1.5427333333333326	12687.4716796875	503955.56779956026	0	1282	0.0596359915143978	0.600293129612576	0.2005862592251519	391.3531494140625	391.35906982421875
1262	392.2765197753906	11.506666666666666					1	DETECTED	392.2765 m/z @11.51 [CD6601_1.mzXML]	392.2765197753906	11.506666666666666	0.10113333333333333	19.752166666666668	19.651033333333334	54266.2421875	2930218.6083018193	0	1282	0.12298832406611027	1.3950255557844342	1.9080765542492948	392.2763671875	392.2864685058594
1263	392.7925720214844	1.7510166666666669					1	DETECTED	392.7926 m/z @1.75 [CD6601_1.mzXML]	392.7925720214844	1.7510166666666669	1.6917833333333334	1.8213166666666667	0.12953333333333328	27695.427734375	112875.65186865222	0	1282	0.05877223810729726	1.0934158694428782	1.1868317388857565	392.7915344238281	392.793701171875
1264	393.054443359375	10.240216666666667					1	DETECTED	393.0544 m/z @10.24 [CD6601_1.mzXML]	393.054443359375	10.240216666666667	1.92045	10.345683333333334	8.425233333333333	9095.4482421875	1838202.351654175	0	1282	0.08315176399391433	0.5063383187829786	1.5556995320608928	393.0531311035156	393.0609436035156
1265	393.1003723144531	11.24375					1	DETECTED	393.1004 m/z @11.24 [CD6601_1.mzXML]	393.1003723144531	11.24375	11.18605	11.273033333333332	0.08698333333333252	14378.404296875	62737.49710497987	0	1282	0.34240993662288055	0.7537550548815575	0.5075101097631148	393.1003723144531	393.1011047363281
1266	393.1138916015625	9.638983333333334					1	DETECTED	393.1139 m/z @9.64 [CD6601_1.mzXML]	393.1138916015625	9.638983333333334	9.562116666666666	9.699549999999999	0.13743333333333219	24304.794921875	135505.2121159667	0	1282	0.09211168143100323	0.8939722463139461	0.7790830157109808	393.1136474609375	393.1142272949219
1267	393.2073669433594	9.745016666666666					1	DETECTED	393.2074 m/z @9.75 [CD6601_1.mzXML]	393.2073669433594	9.745016666666666	9.715083333333332	10.06915	0.3540666666666681	39791.8515625	244992.3079011845	0	1282	0.08792517473518124	5.9142538975499965	4.144891835095971	393.2043151855469	393.2082214355469
1268	394.07257080078125	9.31755					1	DETECTED	394.0726 m/z @9.32 [CD6601_1.mzXML]	394.07257080078125	9.31755	9.161066666666667	12.197466666666665	3.0363999999999987	19375.990234375	559622.9992337648	0	1282	0.29249173792367245	8.772106951767599	1.0021030790567835	394.072021484375	394.08172607421875
1269	394.1178894042969	9.638983333333334					1	DETECTED	394.1179 m/z @9.64 [CD6601_1.mzXML]	394.1178894042969	9.638983333333334	6.66975	9.654066666666667	2.9843166666666674	4621.57421875	191781.92006195086	0	1282	0.07465368595497601	0.502539937357567	0.005079874715134022	394.1163024902344	394.124755859375
1270	394.2215881347656	8.435283333333334					1	DETECTED	394.2216 m/z @8.44 [CD6601_1.mzXML]	394.2215881347656	8.435283333333334	8.138433333333333	8.495133333333333	0.3567	2445.92431640625	40017.970458252035	0	1282	0.16971254907975464	0.6008084891359253	0.2016169782718507	394.21929931640625	394.22216796875
1271	394.2926025390625	11.658433333333333					1	DETECTED	394.2926 m/z @11.66 [CD6601_1.mzXML]	394.2926025390625	11.658433333333333	5.9744166666666665	11.792300000000001	5.817883333333334	35006.3515625	1110134.064080811	0	1282	0.0977452142690236	0.5117757102518466	0.023551420503693323	394.2884216308594	394.2932434082031
1272	394.87139892578125	1.6474499999999999					1	DETECTED	394.8714 m/z @1.65 [CD6601_1.mzXML]	394.87139892578125	1.6474499999999999	1.6027833333333334	1.7216500000000001	0.11886666666666668	29263.072265625	102447.92060961926	0	1282	0.10299279020175978	1.330597014925381	1.5422978880112737	394.8709411621094	394.87274169921875
1273	395.080322265625	10.77645					1	DETECTED	395.0803 m/z @10.78 [CD6601_1.mzXML]	395.080322265625	10.77645	10.700533333333334	10.804516666666666	0.10398333333333198	13427.4443359375	66391.09049267496	0	1282	0.08717424687379172	0.6848518111964829	0.3697036223929656	395.07989501953125	395.08062744140625
1274	395.0932312011719	9.531066666666668					1	DETECTED	395.0932 m/z @9.53 [CD6601_1.mzXML]	395.0932312011719	9.531066666666668	9.468866666666665	15.879533333333335	6.410666666666669	6532.587890625	631472.8427298587	0	1282	0.07054410165971348	51.53269024651458	102.06538049302917	395.0926513671875	395.0934753417969
1275	395.2737731933594	12.58985					1	DETECTED	395.2738 m/z @12.59 [CD6601_1.mzXML]	395.2737731933594	12.58985	12.528333333333334	12.832233333333333	0.3038999999999987	34416.18359375	358120.6655300283	0	1282	0.1878498398033983	2.4700623137361313	4.327142026020232	395.27301025390625	395.2759704589844
1276	396.3085021972656	11.746749999999999					1	DETECTED	396.3085 m/z @11.75 [CD6601_1.mzXML]	396.3085021972656	11.746749999999999	1.3733666666666666	11.88335	10.509983333333334	36621.6328125	7079839.801736573	0	1282	0.12324296194278794	0.5065841584953801	0.01449564117752488	396.3077697753906	396.3128356933594
1277	396.61090087890625	10.832249999999998					1	DETECTED	396.6109 m/z @10.83 [CD6601_1.mzXML]	396.61090087890625	10.832249999999998	10.77645	10.905183333333333	0.12873333333333292	7618.9296875	36573.39913659675	0	1282	0.08223474458095303	1.1535244922342105	1.3070489844684208	396.6103820800781	396.6123046875
1278	396.88275146484375	1.5880166666666669					1	DETECTED	396.8828 m/z @1.59 [CD6601_1.mzXML]	396.88275146484375	1.5880166666666669	1.5437666666666667	1.6327333333333334	0.08896666666666664	28689.978515625	114584.9220659179	0	1282	0.08670481055949408	1.0052730696798462	1.0105461393596924	396.88275146484375	396.8833312988281
1279	396.9974060058594	1.80725					1	DETECTED	396.9974 m/z @1.81 [CD6601_1.mzXML]	396.9974060058594	1.80725	1.6770666666666665	2.4560666666666666	0.7790000000000001	40005.79296875	890013.4762036129	0	1282	0.22008401993895643	2.9919344514146675	4.629762959855252	396.9881286621094	396.99847412109375
1280	397.31268310546875	11.7314					1	DETECTED	397.3127 m/z @11.73 [CD6601_1.mzXML]	397.31268310546875	11.7314	11.6871	12.277416666666666	0.5903166666666664	8769.7099609375	146494.3290294189	0	1282	0.5122265797259065	6.662716328065978	12.325432656131955	397.303955078125	397.31268310546875
[truncated: 328 more rows]
